# Supplementary material for: Comment on 'Valid molecular dynamics simulations of human hemoglobin require a surprisingly large box size'
Source: eLife. 2019 Jun 20;8:e44718. doi: 10.7554/eLife.44718 (PMC6586461; doi:10.7554/eLife.44718)
Supplement: Figure 4—source data 1. — The zip archive contains a README file describing which source files correspond to the different panels. [file elife-44718-fig4-data1.zip › figure4/panels_EF/charmm/box1/eq12/proj.xvg]

25000.0000    0.52552
25040.0000    0.27135
25080.0000    0.49935
25120.0000    0.47040
25160.0000    0.49635
25200.0000    0.51040
25240.0000    0.44071
25280.0000    0.52892
25320.0000    0.37960
25360.0000    0.39309
25400.0000    0.41709
25440.0000    0.33792
25480.0000    0.29556
25520.0000    0.50794
25560.0000    0.46977
25600.0000    0.52323
25640.0000    0.49995
25680.0000    0.46243
25720.0000    0.57472
25760.0000    0.26930
25800.0000    0.30665
25840.0000    0.35854
25880.0000    0.63432
25920.0000    0.45086
25960.0000    0.62751
26000.0000    0.64549
26040.0000    0.60847
26080.0000    0.61161
26120.0000    0.42347
26160.0000    0.69070
26200.0000    0.63928
26240.0000    0.44853
26280.0000    0.51824
26320.0000    0.68116
26360.0000    0.65941
26400.0000    0.53788
26440.0000    0.55944
26480.0000    0.52060
26520.0000    0.51394
26560.0000    0.60241
26600.0000    0.52765
26640.0000    0.54196
26680.0000    0.56573
26720.0000    0.52275
26760.0000    0.26142
26800.0000    0.24220
26840.0000    0.41800
26880.0000    0.63797
26920.0000    0.63446
26960.0000    0.70129
27000.0000    0.75564
27040.0000    0.71843
27080.0000    0.46276
27120.0000    0.70156
27160.0000    0.71504
27200.0000    0.65646
27240.0000    0.62711
27280.0000    0.69228
27320.0000    0.51939
27360.0000    0.78834
27400.0000    0.69785
27440.0000    0.57809
27480.0000    0.67206
27520.0000    0.72651
27560.0000    0.58281
27600.0000    0.67567
27640.0000    0.55092
27680.0000    0.67175
27720.0000    0.53561
27760.0000    0.46909
27800.0000    0.52475
27840.0000    0.76947
27880.0000    0.70719
27920.0000    0.50472
27960.0000    0.58803
28000.0000    0.72292
28040.0000    0.68373
28080.0000    0.70630
28120.0000    0.73472
28160.0000    0.59507
28200.0000    0.73627
28240.0000    0.65851
28280.0000    0.58377
28320.0000    0.61509
28360.0000    0.84731
28400.0000    0.61497
28440.0000    0.50945
28480.0000    0.37552
28520.0000    0.47607
28560.0000    0.54038
28600.0000    0.40209
28640.0000    0.66459
28680.0000    0.53468
28720.0000    0.57558
28760.0000    0.47421
28800.0000    0.53748
28840.0000    0.64249
28880.0000    0.44494
28920.0000    0.50940
28960.0000    0.40921
29000.0000    0.42644
29040.0000    0.47739
29080.0000    0.49918
29120.0000    0.40696
29160.0000    0.49467
29200.0000    0.61350
29240.0000    0.46211
29280.0000    0.54503
29320.0000    0.59915
29360.0000    0.54004
29400.0000    0.46206
29440.0000    0.49081
29480.0000    0.58963
29520.0000    0.48619
29560.0000    0.40880
29600.0000    0.44137
29640.0000    0.54276
29680.0000    0.54463
29720.0000    0.53192
29760.0000    0.41804
29800.0000    0.51415
29840.0000    0.53167
29880.0000    0.50990
29920.0000    0.37190
29960.0000    0.40730
30000.0000    0.59555
30040.0000    0.30586
30080.0000    0.70832
30120.0000    0.40829
30160.0000    0.48482
30200.0000    0.40982
30240.0000    0.51209
30280.0000    0.40094
30320.0000    0.43992
30360.0000    0.63250
30400.0000    0.42382
30440.0000    0.52558
30480.0000    0.54443
30520.0000    0.32129
30560.0000    0.39184
30600.0000    0.04689
30640.0000    0.05588
30680.0000    0.07764
30720.0000    0.27992
30760.0000    0.36244
30800.0000    0.25147
30840.0000    0.27980
30880.0000    0.14599
30920.0000   -0.04163
30960.0000    0.20973
31000.0000    0.44957
31040.0000    0.41909
31080.0000    0.57498
31120.0000    0.53732
31160.0000    0.71311
31200.0000    0.56157
31240.0000    0.56009
31280.0000    0.39768
31320.0000    0.59862
31360.0000    0.42834
31400.0000    0.51835
31440.0000    0.45300
31480.0000    0.44654
31520.0000    0.61015
31560.0000    0.43079
31600.0000    0.51431
31640.0000    0.57602
31680.0000    0.32651
31720.0000    0.52145
31760.0000    0.60680
31800.0000    0.63058
31840.0000    0.56197
31880.0000    0.49389
31920.0000    0.81468
31960.0000    0.61199
32000.0000    0.25228
32040.0000    0.62236
32080.0000    0.56973
32120.0000    0.44494
32160.0000    0.40118
32200.0000    0.51289
32240.0000    0.54262
32280.0000    0.55478
32320.0000    0.60519
32360.0000    0.57016
32400.0000    0.52515
32440.0000    0.33274
32480.0000    0.41345
32520.0000    0.56934
32560.0000    0.28868
32600.0000    0.50729
32640.0000    0.39902
32680.0000    0.50707
32720.0000    0.45539
32760.0000    0.51442
32800.0000    0.51625
32840.0000    0.44460
32880.0000    0.48793
32920.0000    0.43429
32960.0000    0.53890
33000.0000    0.42198
33040.0000    0.58756
33080.0000    0.56782
33120.0000    0.33113
33160.0000    0.43975
33200.0000    0.64562
33240.0000    0.60663
33280.0000    0.39018
33320.0000    0.62084
33360.0000    0.39989
33400.0000    0.41030
33440.0000    0.57761
33480.0000    0.51529
33520.0000    0.46716
33560.0000    0.62790
33600.0000    0.28405
33640.0000    0.37680
33680.0000    0.48438
33720.0000    0.47322
33760.0000    0.40347
33800.0000    0.40652
33840.0000    0.48749
33880.0000    0.53712
33920.0000    0.60324
33960.0000    0.08215
34000.0000    0.45485
34040.0000    0.41288
34080.0000    0.54053
34120.0000    0.38288
34160.0000    0.25154
34200.0000    0.23002
34240.0000    0.28012
34280.0000    0.21360
34320.0000    0.37423
34360.0000    0.52432
34400.0000    0.41227
34440.0000    0.45580
34480.0000    0.38785
34520.0000    0.49636
34560.0000    0.22238
34600.0000    0.53940
34640.0000    0.41352
34680.0000    0.45098
34720.0000    0.37382
34760.0000    0.34181
34800.0000    0.35403
34840.0000    0.34955
34880.0000    0.50510
34920.0000    0.42802
34960.0000    0.43945
35000.0000    0.46658
35040.0000    0.29935
35080.0000    0.44076
35120.0000    0.38569
35160.0000    0.38440
35200.0000    0.35111
35240.0000    0.34240
35280.0000    0.23840
35320.0000    0.25798
35360.0000    0.37985
35400.0000    0.49497
35440.0000    0.52133
35480.0000    0.46163
35520.0000    0.41380
35560.0000    0.52267
35600.0000    0.79604
35640.0000    0.93052
35680.0000    0.69569
35720.0000    0.76802
35760.0000    0.74924
35800.0000    0.90674
35840.0000    0.43866
35880.0000    0.53089
35920.0000    0.55810
35960.0000    0.56996
36000.0000    0.45176
36040.0000    0.58616
36080.0000    0.37329
36120.0000    0.38506
36160.0000    0.48694
36200.0000    0.64680
36240.0000    0.53202
36280.0000    0.55910
36320.0000    0.32190
36360.0000   -0.04118
36400.0000    0.14855
36440.0000    0.45465
36480.0000    0.25106
36520.0000    0.15495
36560.0000    0.59335
36600.0000    0.59793
36640.0000    0.42011
36680.0000    0.33977
36720.0000    0.31264
36760.0000    0.48958
36800.0000    0.18566
36840.0000    0.57417
36880.0000    0.66905
36920.0000    0.65558
36960.0000    0.20128
37000.0000    0.14471
37040.0000    0.49704
37080.0000    0.61599
37120.0000    0.32941
37160.0000    0.26889
37200.0000    0.47280
37240.0000    0.78179
37280.0000    0.50800
37320.0000    0.37125
37360.0000    0.49075
37400.0000    0.32085
37440.0000    0.31794
37480.0000    0.40428
37520.0000    0.08980
37560.0000    0.23858
37600.0000    0.00446
37640.0000    0.24997
37680.0000    0.11141
37720.0000    0.20181
37760.0000    0.34808
37800.0000    0.24468
37840.0000    0.25837
37880.0000    0.27570
37920.0000    0.31992
37960.0000    0.24291
38000.0000   -0.23592
38040.0000    0.08049
38080.0000    0.11593
38120.0000    0.06501
38160.0000   -0.11748
38200.0000    0.20588
38240.0000    0.01547
38280.0000   -0.00058
38320.0000   -0.04998
38360.0000   -0.07887
38400.0000   -0.01707
38440.0000    0.07309
38480.0000   -0.03923
38520.0000    0.01616
38560.0000   -0.11651
38600.0000   -0.00075
38640.0000    0.20289
38680.0000    0.04856
38720.0000    0.26304
38760.0000   -0.16028
38800.0000    0.21122
38840.0000    0.21027
38880.0000    0.18325
38920.0000   -0.05129
38960.0000   -0.17699
39000.0000    0.20861
39040.0000   -0.01184
39080.0000   -0.10697
39120.0000   -0.04757
39160.0000   -0.14737
39200.0000   -0.20746
39240.0000   -0.03353
39280.0000   -0.01537
39320.0000    0.48273
39360.0000   -0.14373
39400.0000   -0.20330
39440.0000    0.02628
39480.0000   -0.09114
39520.0000   -0.15036
39560.0000   -0.20174
39600.0000    0.07368
39640.0000    0.00898
39680.0000    0.06272
39720.0000    0.40902
39760.0000    0.21660
39800.0000    0.07401
39840.0000    0.26155
39880.0000    0.25583
39920.0000    0.03884
39960.0000   -0.11807
40000.0000   -0.09016
40040.0000    0.03063
40080.0000    0.09645
40120.0000    0.20868
40160.0000    0.13466
40200.0000    0.12895
40240.0000    0.21091
40280.0000    0.16939
40320.0000   -0.01536
40360.0000   -0.12157
40400.0000    0.04366
40440.0000   -0.12036
40480.0000   -0.09328
40520.0000    0.22799
40560.0000    0.06284
40600.0000    0.40514
40640.0000    0.21277
40680.0000    0.09852
40720.0000    0.03812
40760.0000   -0.19789
40800.0000    0.04631
40840.0000    0.04622
40880.0000   -0.27439
40920.0000   -0.46791
40960.0000   -0.15720
41000.0000   -0.20077
41040.0000    0.15632
41080.0000   -0.20886
41120.0000   -0.23930
41160.0000   -0.15099
41200.0000   -0.27255
41240.0000   -0.05964
41280.0000   -0.15356
41320.0000   -0.07234
41360.0000    0.32053
41400.0000   -0.07668
41440.0000    0.20825
41480.0000    0.27571
41520.0000    0.27846
41560.0000   -0.05621
41600.0000   -0.24055
41640.0000   -0.25166
41680.0000    0.00130
41720.0000    0.20069
41760.0000    0.13677
41800.0000    0.40179
41840.0000    0.35946
41880.0000   -0.08396
41920.0000    0.25209
41960.0000    0.16218
42000.0000   -0.08514
42040.0000   -0.09507
42080.0000   -0.06426
42120.0000   -0.29166
42160.0000   -0.26850
42200.0000   -0.28862
42240.0000   -0.14384
42280.0000   -0.18437
42320.0000   -0.21417
42360.0000   -0.27097
42400.0000   -0.10906
42440.0000    0.15987
42480.0000    0.08043
42520.0000    0.00635
42560.0000   -0.07927
42600.0000   -0.07404
42640.0000    0.06993
42680.0000   -0.01345
42720.0000   -0.15139
42760.0000   -0.10073
42800.0000   -0.14605
42840.0000   -0.25593
42880.0000    0.18517
42920.0000    0.21913
42960.0000   -0.07426
43000.0000   -0.03795
43040.0000   -0.09788
43080.0000    0.22686
43120.0000    0.00010
43160.0000    0.12406
43200.0000    0.20666
43240.0000    0.05501
43280.0000    0.11411
43320.0000    0.15087
43360.0000    0.13652
43400.0000    0.12794
43440.0000    0.02654
43480.0000   -0.09862
43520.0000   -0.16456
43560.0000    0.01952
43600.0000   -0.01042
43640.0000    0.09934
43680.0000    0.21990
43720.0000    0.27686
43760.0000    0.21662
43800.0000    0.21564
43840.0000   -0.05647
43880.0000   -0.00322
43920.0000    0.03792
43960.0000    0.29368
44000.0000    0.12497
44040.0000    0.20479
44080.0000    0.13201
44120.0000   -0.35099
44160.0000    0.01663
44200.0000    0.10479
44240.0000   -0.34875
44280.0000   -0.33519
44320.0000   -0.17436
44360.0000   -0.21496
44400.0000   -0.16918
44440.0000   -0.04557
44480.0000   -0.20457
44520.0000   -0.13789
44560.0000   -0.19908
44600.0000   -0.41881
44640.0000   -0.54919
44680.0000   -0.03361
44720.0000    0.07500
44760.0000    0.00699
44800.0000    0.07108
44840.0000   -0.19288
44880.0000   -0.08506
44920.0000   -0.01109
44960.0000   -0.07485
45000.0000   -0.23671
45040.0000   -0.12424
45080.0000   -0.12319
45120.0000    0.02757
45160.0000   -0.03509
45200.0000   -0.19714
45240.0000   -0.16594
45280.0000   -0.28424
45320.0000   -0.42674
45360.0000   -0.25774
45400.0000   -0.10593
45440.0000   -0.20027
45480.0000   -0.22332
45520.0000   -0.12941
45560.0000   -0.18915
45600.0000   -0.02682
45640.0000   -0.37637
45680.0000    0.10948
45720.0000    0.24206
45760.0000    0.17052
45800.0000    0.09096
45840.0000    0.11172
45880.0000   -0.33221
45920.0000   -0.11999
45960.0000   -0.16330
46000.0000   -0.36390
46040.0000   -0.05462
46080.0000   -0.03807
46120.0000    0.23281
46160.0000    0.13764
46200.0000    0.18617
46240.0000    0.08055
46280.0000    0.25122
46320.0000    0.20061
46360.0000    0.14901
46400.0000   -0.08840
46440.0000   -0.01846
46480.0000    0.21246
46520.0000    0.04301
46560.0000    0.12003
46600.0000    0.12682
46640.0000    0.30168
46680.0000    0.19972
46720.0000    0.16593
46760.0000    0.21597
46800.0000    0.08903
46840.0000    0.16272
46880.0000    0.12634
46920.0000    0.10287
46960.0000    0.10648
47000.0000    0.14819
47040.0000   -0.01963
47080.0000   -0.12432
47120.0000   -0.15940
47160.0000   -0.24357
47200.0000   -0.10399
47240.0000    0.09384
47280.0000   -0.00231
47320.0000   -0.23988
47360.0000    0.22662
47400.0000   -0.02048
47440.0000    0.26354
47480.0000    0.15993
47520.0000    0.27961
47560.0000    0.06765
47600.0000    0.11497
47640.0000    0.13481
47680.0000    0.07267
47720.0000    0.06496
47760.0000   -0.36905
47800.0000   -0.18928
47840.0000   -0.32420
47880.0000    0.26444
47920.0000   -0.06236
47960.0000   -0.00542
48000.0000    0.22574
48040.0000    0.07231
48080.0000   -0.36641
48120.0000   -0.45122
48160.0000   -0.37099
48200.0000   -0.31224
48240.0000   -0.68277
48280.0000   -0.08217
48320.0000    0.14532
48360.0000   -0.15758
48400.0000   -0.34547
48440.0000   -0.16106
48480.0000   -0.23463
48520.0000   -0.11131
48560.0000   -0.17799
48600.0000   -0.00423
48640.0000   -0.22218
48680.0000   -0.10858
48720.0000   -0.35745
48760.0000    0.04717
48800.0000   -0.27595
48840.0000   -0.05250
48880.0000   -0.01400
48920.0000   -0.11493
48960.0000    0.06767
49000.0000    0.07094
49040.0000   -0.03573
49080.0000    0.20725
49120.0000   -0.02517
49160.0000   -0.03423
49200.0000   -0.32623
49240.0000   -0.12104
49280.0000   -0.07444
49320.0000    0.08516
49360.0000    0.09407
49400.0000   -0.08295
49440.0000    0.09609
49480.0000    0.21359
49520.0000    0.35924
49560.0000    0.17580
49600.0000    0.09319
49640.0000    0.10876
49680.0000    0.14018
49720.0000    0.09011
49760.0000   -0.21286
49800.0000    0.18358
49840.0000    0.00690
49880.0000   -0.20516
49920.0000   -0.13832
49960.0000    0.09202
50000.0000    0.21054
50040.0000    0.04706
50080.0000    0.06441
50120.0000   -0.37539
50160.0000    0.24039
50200.0000    0.03462
50240.0000    0.05353
50280.0000   -0.08095
50320.0000   -0.06845
50360.0000   -0.07193
50400.0000    0.10459
50440.0000    0.25097
50480.0000    0.25877
50520.0000    0.45045
50560.0000   -0.23477
50600.0000   -0.12920
50640.0000   -0.23813
50680.0000   -0.08856
50720.0000   -0.14393
50760.0000   -0.25183
50800.0000   -0.12150
50840.0000   -0.00690
50880.0000   -0.23392
50920.0000   -0.36227
50960.0000   -0.21934
51000.0000    0.03793
51040.0000    0.02965
51080.0000   -0.12179
51120.0000   -0.52972
51160.0000   -0.44830
51200.0000   -0.20341
51240.0000   -0.37307
51280.0000   -0.34726
51320.0000   -0.27039
51360.0000    0.04276
51400.0000    0.24712
51440.0000   -0.29529
51480.0000   -0.08957
51520.0000   -0.02714
51560.0000   -0.36682
51600.0000    0.19468
51640.0000   -0.03071
51680.0000    0.09095
51720.0000    0.10115
51760.0000    0.07251
51800.0000    0.16110
51840.0000    0.35371
51880.0000    0.52856
51920.0000    0.44278
51960.0000    0.29354
52000.0000    0.30709
52040.0000    0.07162
52080.0000    0.32326
52120.0000   -0.01613
52160.0000    0.11981
52200.0000    0.07317
52240.0000   -0.00218
52280.0000   -0.22400
52320.0000   -0.24079
52360.0000   -0.30012
52400.0000   -0.02901
52440.0000    0.06882
52480.0000   -0.08907
52520.0000   -0.03913
52560.0000   -0.03280
52600.0000   -0.10345
52640.0000    0.03060
52680.0000   -0.27298
52720.0000   -0.46568
52760.0000   -0.14357
52800.0000    0.11768
52840.0000    0.08786
52880.0000    0.10771
52920.0000   -0.02177
52960.0000    0.07769
53000.0000   -0.10683
53040.0000    0.12696
53080.0000   -0.01345
53120.0000    0.01215
53160.0000   -0.24199
53200.0000    0.08620
53240.0000    0.01817
53280.0000   -0.25505
53320.0000    0.03159
53360.0000    0.40394
53400.0000   -0.05914
53440.0000   -0.19420
53480.0000   -0.02624
53520.0000   -0.16129
53560.0000   -0.02549
53600.0000    0.03448
53640.0000   -0.08617
53680.0000    0.03440
53720.0000   -0.08394
53760.0000    0.00678
53800.0000    0.15113
53840.0000    0.11099
53880.0000   -0.08410
53920.0000    0.18272
53960.0000    0.13192
54000.0000   -0.00473
54040.0000   -0.12851
54080.0000   -0.10641
54120.0000   -0.21893
54160.0000   -0.03365
54200.0000    0.21271
54240.0000    0.11841
54280.0000   -0.04259
54320.0000   -0.11224
54360.0000   -0.01241
54400.0000   -0.11482
54440.0000   -0.23629
54480.0000   -0.26757
54520.0000   -0.07094
54560.0000   -0.04434
54600.0000    0.08164
54640.0000    0.06667
54680.0000   -0.09639
54720.0000    0.13738
54760.0000    0.08463
54800.0000    0.31460
54840.0000    0.05073
54880.0000    0.01876
54920.0000    0.00693
54960.0000   -0.20385
55000.0000   -0.08829
55040.0000   -0.15809
55080.0000   -0.17126
55120.0000   -0.24092
55160.0000    0.03880
55200.0000    0.09697
55240.0000    0.29134
55280.0000    0.10006
55320.0000    0.17307
55360.0000    0.05583
55400.0000   -0.27628
55440.0000    0.01966
55480.0000   -0.23651
55520.0000   -0.12519
55560.0000   -0.53460
55600.0000   -0.35233
55640.0000   -0.31811
55680.0000    0.02133
55720.0000   -0.23805
55760.0000   -0.07745
55800.0000   -0.29304
55840.0000   -0.20404
55880.0000    0.04877
55920.0000   -0.29619
55960.0000    0.05338
56000.0000   -0.22288
56040.0000   -0.02029
56080.0000   -0.34576
56120.0000    0.02754
56160.0000    0.23110
56200.0000    0.14197
56240.0000    0.08525
56280.0000   -0.11871
56320.0000    0.20883
56360.0000   -0.06239
56400.0000   -0.06403
56440.0000   -0.12247
56480.0000   -0.04982
56520.0000   -0.06250
56560.0000   -0.09953
56600.0000   -0.10023
56640.0000   -0.13958
56680.0000   -0.40604
56720.0000   -0.33782
56760.0000   -0.27362
56800.0000   -0.45159
56840.0000   -0.30046
56880.0000   -0.37448
56920.0000    0.01538
56960.0000   -0.23140
57000.0000   -0.20685
57040.0000   -0.02049
57080.0000   -0.16409
57120.0000   -0.22589
57160.0000   -0.21987
57200.0000   -0.15851
57240.0000   -0.23238
57280.0000   -0.25784
57320.0000   -0.19280
57360.0000    0.20115
57400.0000   -0.20546
57440.0000    0.16830
57480.0000    0.05931
57520.0000    0.16550
57560.0000    0.07488
57600.0000   -0.06716
57640.0000   -0.24427
57680.0000    0.03228
57720.0000   -0.38186
57760.0000   -0.42559
57800.0000   -0.25124
57840.0000   -0.26198
57880.0000   -0.15199
57920.0000   -0.25089
57960.0000   -0.18454
58000.0000   -0.24497
58040.0000   -0.34065
58080.0000   -0.18181
58120.0000   -0.11646
58160.0000   -0.15423
58200.0000    0.34615
58240.0000   -0.08480
58280.0000   -0.10267
58320.0000    0.02542
58360.0000    0.10024
58400.0000   -0.31948
58440.0000   -0.30534
58480.0000   -0.50882
58520.0000   -0.17264
58560.0000   -0.28782
58600.0000   -0.06094
58640.0000    0.03028
58680.0000    0.21024
58720.0000    0.12322
58760.0000   -0.02077
58800.0000   -0.04020
58840.0000    0.18109
58880.0000    0.41599
58920.0000    0.30557
58960.0000    0.47748
59000.0000    0.21002
59040.0000   -0.01773
59080.0000    0.03515
59120.0000    0.17687
59160.0000    0.08472
59200.0000    0.15458
59240.0000    0.49560
59280.0000    0.45677
59320.0000    0.32987
59360.0000    0.44246
59400.0000    0.27615
59440.0000    0.41552
59480.0000    0.47164
59520.0000    0.58001
59560.0000    0.76056
59600.0000    0.55944
59640.0000    0.61262
59680.0000    0.70382
59720.0000    0.55861
59760.0000    0.86185
59800.0000    0.64971
59840.0000    0.80672
59880.0000    0.75085
59920.0000    0.59301
59960.0000    0.18248
60000.0000    0.63042
60040.0000    0.49533
60080.0000    0.60784
60120.0000    0.52386
60160.0000    0.43701
60200.0000    0.51365
60240.0000    0.44927
60280.0000    0.29068
60320.0000    0.33193
60360.0000    0.23000
60400.0000    0.28312
60440.0000    0.03877
60480.0000    0.00839
60520.0000    0.15065
60560.0000   -0.05335
60600.0000   -0.24389
60640.0000    0.43044
60680.0000    0.02264
60720.0000   -0.17084
60760.0000    0.33396
60800.0000    0.13419
60840.0000    0.23479
60880.0000    0.28847
60920.0000    0.15474
60960.0000    0.32591
61000.0000    0.32999
61040.0000    0.24163
61080.0000    0.17423
61120.0000    0.05611
61160.0000    0.60597
61200.0000    0.64266
61240.0000    0.03873
61280.0000    0.22064
61320.0000    0.06425
61360.0000    0.13240
61400.0000   -0.02401
61440.0000    0.19000
61480.0000    0.07362
61520.0000    0.33031
61560.0000    0.26233
61600.0000    0.00933
61640.0000    0.01938
61680.0000    0.17877
61720.0000    0.11606
61760.0000    0.22303
61800.0000    0.06997
61840.0000    0.12817
61880.0000   -0.35334
61920.0000   -0.19360
61960.0000   -0.09703
62000.0000   -0.29117
62040.0000   -0.03710
62080.0000   -0.22267
62120.0000   -0.38869
62160.0000   -0.14367
62200.0000   -0.39311
62240.0000   -0.49616
62280.0000   -0.06514
62320.0000   -0.01344
62360.0000   -0.12525
62400.0000   -0.28297
62440.0000   -0.12142
62480.0000   -0.17693
62520.0000   -0.32553
62560.0000   -0.01003
62600.0000   -0.17381
62640.0000   -0.18637
62680.0000   -0.20354
62720.0000   -0.16009
62760.0000   -0.39505
62800.0000   -0.16377
62840.0000   -0.07673
62880.0000   -0.37059
62920.0000   -0.25038
62960.0000   -0.14035
63000.0000   -0.02253
63040.0000   -0.03843
63080.0000   -0.11821
63120.0000   -0.16453
63160.0000   -0.13964
63200.0000   -0.14470
63240.0000   -0.37392
63280.0000   -0.36447
63320.0000   -0.17838
63360.0000   -0.31504
63400.0000   -0.30252
63440.0000   -0.22581
63480.0000   -0.40137
63520.0000   -0.59622
63560.0000   -0.41365
63600.0000   -0.26268
63640.0000   -0.57404
63680.0000   -0.47501
63720.0000   -0.31543
63760.0000   -0.16129
63800.0000   -0.36121
63840.0000   -0.36945
63880.0000   -0.08995
63920.0000   -0.29509
63960.0000    0.00823
64000.0000    0.10492
64040.0000   -0.18346
64080.0000   -0.12644
64120.0000    0.13368
64160.0000   -0.02551
64200.0000    0.12083
64240.0000    0.14247
64280.0000    0.14006
64320.0000    0.16971
64360.0000    0.08392
64400.0000    0.28494
64440.0000    0.22576
64480.0000    0.16180
64520.0000   -0.18762
64560.0000   -0.02500
64600.0000   -0.53244
64640.0000   -0.26892
64680.0000   -0.12537
64720.0000   -0.19771
64760.0000   -0.00945
64800.0000   -0.09096
64840.0000   -0.27763
64880.0000   -0.02728
64920.0000   -0.02927
64960.0000    0.00492
65000.0000   -0.13244
65040.0000   -0.05737
65080.0000   -0.26653
65120.0000   -0.10916
65160.0000   -0.13720
65200.0000   -0.20864
65240.0000   -0.14364
65280.0000    0.05143
65320.0000    0.01268
65360.0000   -0.05173
65400.0000    0.15488
65440.0000   -0.06799
65480.0000   -0.12895
65520.0000    0.00338
65560.0000    0.02724
65600.0000   -0.19136
65640.0000   -0.06185
65680.0000   -0.18464
65720.0000   -0.19167
65760.0000   -0.31267
65800.0000   -0.06173
65840.0000   -0.17157
65880.0000   -0.10027
65920.0000   -0.13643
65960.0000   -0.12347
66000.0000   -0.02806
66040.0000    0.01067
66080.0000    0.00420
66120.0000   -0.23306
66160.0000   -0.11292
66200.0000    0.03646
66240.0000   -0.05534
66280.0000    0.19251
66320.0000    0.07034
66360.0000    0.15078
66400.0000    0.01402
66440.0000    0.16088
66480.0000   -0.04613
66520.0000    0.07002
66560.0000    0.02677
66600.0000    0.01132
66640.0000   -0.00946
66680.0000    0.08661
66720.0000   -0.02008
66760.0000   -0.01201
66800.0000    0.16819
66840.0000    0.19563
66880.0000    0.51857
66920.0000   -0.01458
66960.0000    0.20725
67000.0000    0.35531
67040.0000    0.21696
67080.0000    0.16957
67120.0000   -0.01373
67160.0000   -0.03993
67200.0000    0.04002
67240.0000   -0.01002
67280.0000    0.02581
67320.0000   -0.01319
67360.0000    0.25032
67400.0000    0.22459
67440.0000    0.34987
67480.0000    0.21350
67520.0000    0.37258
67560.0000    0.26099
67600.0000    0.23943
67640.0000    0.12198
67680.0000    0.22428
67720.0000    0.06242
67760.0000    0.01739
67800.0000    0.01681
67840.0000   -0.05814
67880.0000    0.14655
67920.0000    0.14828
67960.0000    0.25750
68000.0000    0.02501
68040.0000    0.30111
68080.0000   -0.08634
68120.0000    0.12693
68160.0000   -0.22077
68200.0000   -0.14876
68240.0000   -0.08894
68280.0000    0.17487
68320.0000   -0.28162
68360.0000   -0.05618
68400.0000   -0.09016
68440.0000   -0.12473
68480.0000    0.01742
68520.0000    0.12963
68560.0000    0.02855
68600.0000    0.08146
68640.0000   -0.13054
68680.0000    0.19829
68720.0000    0.24309
68760.0000    0.23663
68800.0000   -0.25926
68840.0000   -0.06007
68880.0000   -0.37339
68920.0000    0.06734
68960.0000   -0.04262
69000.0000   -0.33004
69040.0000   -0.16298
69080.0000   -0.16439
69120.0000    0.05298
69160.0000   -0.14267
69200.0000   -0.31358
69240.0000   -0.30553
69280.0000   -0.41104
69320.0000   -0.54409
69360.0000   -0.21639
69400.0000   -0.27713
69440.0000   -0.42022
69480.0000   -0.25640
69520.0000    0.04990
69560.0000   -0.32700
69600.0000   -0.25098
69640.0000    0.06667
69680.0000    0.11010
69720.0000    0.04428
69760.0000   -0.10922
69800.0000   -0.24514
69840.0000   -0.42501
69880.0000   -0.21353
69920.0000   -0.31707
69960.0000   -0.37777
70000.0000    0.01101
70040.0000   -0.21845
70080.0000   -0.09493
70120.0000   -0.23724
70160.0000   -0.08250
70200.0000    0.03005
70240.0000   -0.16315
70280.0000   -0.07890
70320.0000   -0.23338
70360.0000   -0.17381
70400.0000   -0.29663
70440.0000   -0.03655
70480.0000    0.02287
70520.0000    0.08283
70560.0000   -0.00307
70600.0000   -0.06991
70640.0000   -0.16826
70680.0000   -0.07877
70720.0000    0.00462
70760.0000   -0.30298
70800.0000   -0.01823
70840.0000    0.52032
70880.0000    0.36169
70920.0000    0.38414
70960.0000    0.13991
71000.0000    0.27053
71040.0000    0.17849
71080.0000    0.04037
71120.0000    0.39118
71160.0000    0.13011
71200.0000    0.03856
71240.0000    0.09664
71280.0000    0.05056
71320.0000    0.00409
71360.0000    0.15089
71400.0000    0.15039
71440.0000    0.32654
71480.0000    0.23789
71520.0000   -0.29281
71560.0000   -0.03169
71600.0000   -0.01949
71640.0000    0.10709
71680.0000   -0.29941
71720.0000   -0.17186
71760.0000   -0.01742
71800.0000    0.30637
71840.0000   -0.18396
71880.0000    0.07531
71920.0000   -0.02904
71960.0000    0.04312
72000.0000    0.37281
72040.0000    0.01268
72080.0000    0.09769
72120.0000    0.07439
72160.0000    0.05100
72200.0000    0.20171
72240.0000    0.24083
72280.0000   -0.07563
72320.0000   -0.08245
72360.0000    0.19959
72400.0000    0.27667
72440.0000    0.35457
72480.0000   -0.10889
72520.0000   -0.01027
72560.0000   -0.06133
72600.0000   -0.39432
72640.0000   -0.36120
72680.0000   -0.20371
72720.0000   -0.13673
72760.0000   -0.64974
72800.0000   -0.25367
72840.0000    0.19970
72880.0000    0.34989
72920.0000    0.08338
72960.0000   -0.07252
73000.0000   -0.05557
73040.0000   -0.15772
73080.0000   -0.47434
73120.0000   -0.40677
73160.0000   -0.35760
73200.0000   -0.26772
73240.0000    0.13144
73280.0000    0.06984
73320.0000    0.06229
73360.0000   -0.48834
73400.0000   -0.24478
73440.0000   -0.25311
73480.0000    0.16685
73520.0000    0.21261
73560.0000    0.25255
73600.0000    0.23233
73640.0000    0.15885
73680.0000    0.14406
73720.0000    0.28978
73760.0000    0.45977
73800.0000    0.16327
73840.0000    0.20854
73880.0000   -0.01511
73920.0000    0.03810
73960.0000   -0.32273
74000.0000    0.04570
74040.0000    0.21720
74080.0000    0.10602
74120.0000   -0.05801
74160.0000    0.10313
74200.0000    0.23460
74240.0000   -0.27760
74280.0000   -0.05392
74320.0000    0.00417
74360.0000    0.12783
74400.0000   -0.03604
74440.0000    0.12472
74480.0000    0.25838
74520.0000   -0.17221
74560.0000   -0.12942
74600.0000    0.02493
74640.0000   -0.30464
74680.0000   -0.28148
74720.0000    0.17661
74760.0000    0.23313
74800.0000    0.32488
74840.0000   -0.01103
74880.0000   -0.02241
74920.0000    0.11492
74960.0000    0.11596
75000.0000    0.21745
75040.0000    0.13549
75080.0000    0.02826
75120.0000   -0.33573
75160.0000    0.04205
75200.0000    0.06989
75240.0000    0.20073
75280.0000    0.49287
75320.0000    0.00145
75360.0000    0.34342
75400.0000    0.28806
75440.0000    0.21078
75480.0000    0.28364
75520.0000    0.03964
75560.0000   -0.07700
75600.0000    0.06721
75640.0000    0.11485
75680.0000    0.41447
75720.0000    0.42905
75760.0000    0.29428
75800.0000    0.42783
75840.0000    0.74604
75880.0000    0.36195
75920.0000    0.10225
75960.0000    0.39255
76000.0000    0.44201
76040.0000    0.49290
76080.0000    0.39817
76120.0000    0.50494
76160.0000    0.73326
76200.0000    0.49868
76240.0000    0.40438
76280.0000    0.35030
76320.0000    0.35033
76360.0000    0.48848
76400.0000    0.66627
76440.0000    0.58114
76480.0000    0.43939
76520.0000    0.47014
76560.0000    0.54199
76600.0000    0.67179
76640.0000    0.45341
76680.0000    0.53321
76720.0000    0.37352
76760.0000    0.48355
76800.0000    0.52584
76840.0000    0.64185
76880.0000    0.47170
76920.0000    0.60854
76960.0000    0.68580
77000.0000    0.63180
77040.0000    0.70683
77080.0000    0.64752
77120.0000    0.52618
77160.0000    0.64342
77200.0000    0.61181
77240.0000    0.47919
77280.0000    0.68509
77320.0000    0.40022
77360.0000    0.63701
77400.0000    0.50268
77440.0000    0.59528
77480.0000    0.74725
77520.0000    0.61264
77560.0000    0.59857
77600.0000    0.62597
77640.0000    0.66844
77680.0000    0.29867
77720.0000    0.60336
77760.0000    0.27102
77800.0000    0.50230
77840.0000    0.54063
77880.0000    0.68301
77920.0000    0.50817
77960.0000    0.52765
78000.0000    0.70036
78040.0000    0.72729
78080.0000    0.68131
78120.0000    0.60285
78160.0000    0.57981
78200.0000    0.61190
78240.0000    0.51480
78280.0000    0.50827
78320.0000    0.69958
78360.0000    0.56423
78400.0000    0.41526
78440.0000    0.36257
78480.0000    0.46141
78520.0000    0.35928
78560.0000    0.19224
78600.0000    0.20332
78640.0000    0.22026
78680.0000    0.57131
78720.0000    0.70031
78760.0000    0.28032
78800.0000    0.59442
78840.0000    0.58072
78880.0000    0.27841
78920.0000    0.29422
78960.0000    0.36852
79000.0000    0.24649
79040.0000    0.37208
79080.0000    0.53449
79120.0000    0.13400
79160.0000    0.12533
79200.0000    0.29435
79240.0000    0.27951
79280.0000    0.75321
79320.0000    0.59327
79360.0000    0.43529
79400.0000    0.41648
79440.0000    0.31577
79480.0000    0.71376
79520.0000    0.45374
79560.0000    0.08843
79600.0000    0.43951
79640.0000    0.18229
79680.0000    0.09108
79720.0000    0.23169
79760.0000    0.20730
79800.0000    0.63686
79840.0000    0.40793
79880.0000    0.17066
79920.0000    0.15167
79960.0000    0.25056
80000.0000    0.30116
80040.0000    0.09807
80080.0000    0.08012
80120.0000    0.29659
80160.0000    0.22719
80200.0000   -0.12732
80240.0000    0.28822
80280.0000    0.37847
80320.0000    0.64110
80360.0000    0.11703
80400.0000    0.18865
80440.0000    0.18614
80480.0000    0.02119
80520.0000    0.16082
80560.0000    0.18856
80600.0000    0.22885
80640.0000    0.07049
80680.0000    0.01275
80720.0000    0.26455
80760.0000    0.04318
80800.0000   -0.05162
80840.0000    0.05793
80880.0000    0.36889
80920.0000    0.27853
80960.0000   -0.11463
81000.0000    0.37100
81040.0000    0.31327
81080.0000    0.12090
81120.0000   -0.03080
81160.0000   -0.03917
81200.0000    0.06625
81240.0000   -0.15593
81280.0000    0.02372
81320.0000   -0.12199
81360.0000   -0.01468
81400.0000   -0.11115
81440.0000   -0.27806
81480.0000    0.19442
81520.0000   -0.02592
81560.0000   -0.00220
81600.0000   -0.13275
81640.0000    0.26751
81680.0000   -0.03432
81720.0000    0.21073
81760.0000    0.10643
81800.0000    0.07379
81840.0000    0.00937
81880.0000    0.45495
81920.0000    0.44586
81960.0000    0.29825
82000.0000    0.24284
82040.0000    0.26828
82080.0000    0.34150
82120.0000    0.50255
82160.0000    0.37788
82200.0000    0.14928
82240.0000    0.39172
82280.0000    0.27259
82320.0000    0.36741
82360.0000    0.35243
82400.0000    0.39527
82440.0000    0.18278
82480.0000    0.35610
82520.0000    0.21828
82560.0000    0.27723
82600.0000    0.38926
82640.0000    0.30871
82680.0000    0.58951
82720.0000    0.35217
82760.0000    0.33618
82800.0000    0.07794
82840.0000    0.31014
82880.0000    0.29699
82920.0000    0.32738
82960.0000    0.11615
83000.0000    0.42646
83040.0000    0.28734
83080.0000    0.40721
83120.0000    0.23623
83160.0000    0.38217
83200.0000    0.47546
83240.0000    0.26230
83280.0000    0.45595
83320.0000    0.49140
83360.0000    0.43203
83400.0000    0.11929
83440.0000    0.38801
83480.0000    0.35703
83520.0000    0.41439
83560.0000    0.22068
83600.0000    0.26075
83640.0000    0.23900
83680.0000    0.27574
83720.0000    0.42531
83760.0000    0.10703
83800.0000    0.32084
83840.0000    0.36708
83880.0000    0.43836
83920.0000    0.53593
83960.0000    0.48029
84000.0000    0.41052
84040.0000    0.34127
84080.0000    0.36399
84120.0000    0.61955
84160.0000    0.20217
84200.0000    0.63208
84240.0000    0.52280
84280.0000    0.58225
84320.0000    0.65703
84360.0000    0.48370
84400.0000    0.47831
84440.0000    0.49325
84480.0000    0.35837
84520.0000    0.53923
84560.0000    0.45641
84600.0000    0.20359
84640.0000    0.14006
84680.0000   -0.10860
84720.0000    0.37821
84760.0000   -0.11366
84800.0000   -0.11761
84840.0000   -0.12346
84880.0000    0.28533
84920.0000    0.25114
84960.0000    0.49845
85000.0000    0.40619
85040.0000    0.30803
85080.0000    0.05048
85120.0000    0.16638
85160.0000    0.00228
85200.0000   -0.06588
85240.0000    0.09896
85280.0000   -0.04275
85320.0000    0.26628
85360.0000    0.15413
85400.0000    0.05675
85440.0000   -0.07955
85480.0000    0.05421
85520.0000   -0.52744
85560.0000    0.13713
85600.0000   -0.07867
85640.0000   -0.05771
85680.0000    0.30994
85720.0000    0.08870
85760.0000    0.46937
85800.0000    0.16124
85840.0000    0.07061
85880.0000    0.30488
85920.0000    0.32472
85960.0000    0.30026
86000.0000   -0.06913
86040.0000   -0.16251
86080.0000   -0.71813
86120.0000    0.03925
86160.0000    0.27245
86200.0000   -0.22802
86240.0000    0.03539
86280.0000    0.20407
86320.0000   -0.28183
86360.0000   -0.12920
86400.0000   -0.22235
86440.0000    0.05884
86480.0000   -0.23040
86520.0000    0.04726
86560.0000   -0.13035
86600.0000   -0.17941
86640.0000    0.07425
86680.0000   -0.50573
86720.0000   -0.64497
86760.0000   -0.65821
86800.0000   -0.18593
86840.0000    0.08949
86880.0000   -0.13972
86920.0000   -0.28291
86960.0000   -0.12730
87000.0000   -0.03691
87040.0000   -0.09017
87080.0000   -0.30871
87120.0000   -0.25142
87160.0000    0.21037
87200.0000    0.10620
87240.0000    0.16183
87280.0000    0.34453
87320.0000    0.23542
87360.0000    0.13197
87400.0000    0.07209
87440.0000   -0.05539
87480.0000   -0.03069
87520.0000   -0.11231
87560.0000    0.18917
87600.0000    0.41303
87640.0000    0.19900
87680.0000    0.02647
87720.0000    0.22493
87760.0000    0.15660
87800.0000    0.25752
87840.0000    0.42611
87880.0000    0.40595
87920.0000    0.14772
87960.0000    0.07884
88000.0000    0.09307
88040.0000    0.18205
88080.0000    0.59132
88120.0000    0.52126
88160.0000    0.18876
88200.0000    0.54423
88240.0000    0.28607
88280.0000    0.24138
88320.0000    0.22437
88360.0000    0.27911
88400.0000    0.37708
88440.0000    0.23615
88480.0000    0.16984
88520.0000    0.28239
88560.0000    0.26067
88600.0000    0.39608
88640.0000    0.20335
88680.0000    0.35467
88720.0000    0.28332
88760.0000   -0.17516
88800.0000    0.34750
88840.0000    0.22147
88880.0000   -0.06042
88920.0000   -0.03971
88960.0000   -0.19856
89000.0000    0.40944
89040.0000    0.35154
89080.0000    0.05857
89120.0000    0.09105
89160.0000    0.27440
89200.0000    0.45548
89240.0000    0.28418
89280.0000    0.24403
89320.0000    0.22367
89360.0000    0.10532
89400.0000    0.58689
89440.0000    0.43775
89480.0000    0.40921
89520.0000    0.08341
89560.0000    0.29239
89600.0000    0.43282
89640.0000    0.19331
89680.0000    0.03347
89720.0000   -0.23645
89760.0000    0.26882
89800.0000    0.39082
89840.0000    0.35286
89880.0000    0.24000
89920.0000    0.61243
89960.0000    0.56542
90000.0000    0.66613
90040.0000    0.57427
90080.0000    0.53967
90120.0000    0.62630
90160.0000    0.63989
90200.0000    0.67695
90240.0000    0.20660
90280.0000    0.55622
90320.0000    0.73446
90360.0000    0.37458
90400.0000    0.30957
90440.0000    0.43007
90480.0000    0.38619
90520.0000    0.25121
90560.0000    0.18133
90600.0000    0.18067
90640.0000    0.22039
90680.0000    0.29445
90720.0000    0.38206
90760.0000    0.25126
90800.0000    0.15557
90840.0000    0.26658
90880.0000    0.36089
90920.0000    0.61650
90960.0000    0.59758
91000.0000    0.17018
91040.0000   -0.20637
91080.0000    0.44465
91120.0000    0.38497
91160.0000    0.14015
91200.0000    0.38429
91240.0000    0.28046
91280.0000    0.28476
91320.0000    0.23229
91360.0000    0.47385
91400.0000    0.24272
91440.0000    0.49015
91480.0000    0.35149
91520.0000    0.34634
91560.0000    0.42282
91600.0000    0.28035
91640.0000    0.46858
91680.0000    0.33734
91720.0000    0.52994
91760.0000    0.20372
91800.0000    0.36252
91840.0000    0.49028
91880.0000    0.51811
91920.0000    0.69251
91960.0000    0.31560
92000.0000    0.56325
92040.0000    0.40013
92080.0000    0.31353
92120.0000   -0.02937
92160.0000    0.48126
92200.0000    0.25238
92240.0000    0.24691
92280.0000    0.12696
92320.0000    0.56177
92360.0000    0.70335
92400.0000    0.46542
92440.0000    0.60287
92480.0000    0.66296
92520.0000    0.35820
92560.0000    0.67628
92600.0000    0.33847
92640.0000    0.55728
92680.0000    0.51605
92720.0000    0.39231
92760.0000    0.45196
92800.0000    0.47510
92840.0000    0.48800
92880.0000    0.46959
92920.0000    0.33188
92960.0000    0.24294
93000.0000    0.25053
93040.0000    0.52531
93080.0000    0.26536
93120.0000    0.41159
93160.0000    0.73636
93200.0000    0.40160
93240.0000    0.24826
93280.0000    0.56373
93320.0000    0.75529
93360.0000    0.64690
93400.0000    0.57601
93440.0000    0.75710
93480.0000    0.86510
93520.0000    0.59790
93560.0000    0.75782
93600.0000    0.57388
93640.0000    0.62588
93680.0000    0.59358
93720.0000    0.61941
93760.0000    0.60124
93800.0000    0.52724
93840.0000    0.53233
93880.0000    0.67516
93920.0000    0.51768
93960.0000    0.48575
94000.0000    0.76200
94040.0000    0.75374
94080.0000    0.58499
94120.0000    0.78082
94160.0000    0.54409
94200.0000    0.59898
94240.0000    0.45764
94280.0000    0.32477
94320.0000    0.52364
94360.0000    0.27824
94400.0000    0.50684
94440.0000    0.58030
94480.0000    0.62544
94520.0000    0.36396
94560.0000    0.53752
94600.0000    0.48271
94640.0000    0.39966
94680.0000    0.38646
94720.0000    0.42708
94760.0000    0.31560
94800.0000    0.58146
94840.0000    0.53001
94880.0000    0.44791
94920.0000    0.37555
94960.0000    0.50957
95000.0000    0.46404
95040.0000    0.40200
95080.0000    0.29283
95120.0000    0.26051
95160.0000    0.34450
95200.0000    0.66512
95240.0000    0.37264
95280.0000    0.34501
95320.0000    0.24550
95360.0000    0.39867
95400.0000    0.38385
95440.0000    0.38374
95480.0000    0.40892
95520.0000    0.57762
95560.0000    0.54631
95600.0000    0.55358
95640.0000    0.53344
95680.0000    0.45325
95720.0000    0.33099
95760.0000    0.88694
95800.0000    0.71552
95840.0000    0.34267
95880.0000    0.40399
95920.0000    0.32616
95960.0000    0.48265
96000.0000    0.47465
96040.0000    0.45663
96080.0000    0.22331
96120.0000    0.53675
96160.0000    0.52264
96200.0000    0.47942
96240.0000    0.59922
96280.0000    0.44945
96320.0000    0.56404
96360.0000    0.55745
96400.0000    0.59911
96440.0000    0.35199
96480.0000    0.42215
96520.0000    0.73608
96560.0000    0.47208
96600.0000    0.61454
96640.0000    0.45432
96680.0000    0.40632
96720.0000    0.17601
96760.0000    0.07377
96800.0000    0.28189
96840.0000    0.23588
96880.0000    0.28307
96920.0000    0.24653
96960.0000    0.49893
97000.0000    0.43167
97040.0000    0.31734
97080.0000    0.41829
97120.0000    0.62403
97160.0000    0.51748
97200.0000    0.53424
97240.0000    0.67378
97280.0000    0.39892
97320.0000    0.25976
97360.0000    0.48465
97400.0000    0.39471
97440.0000    0.44342
97480.0000    0.51312
97520.0000    0.30772
97560.0000    0.47147
97600.0000    0.41124
97640.0000    0.47540
97680.0000    0.35580
97720.0000    0.37996
97760.0000    0.26370
97800.0000    0.48663
97840.0000    0.35003
97880.0000    0.08451
97920.0000    0.23326
97960.0000    0.29653
98000.0000    0.22502
98040.0000    0.37899
98080.0000    0.52724
98120.0000    0.59041
98160.0000    0.47626
98200.0000    0.39678
98240.0000    0.43643
98280.0000    0.44609
98320.0000    0.29541
98360.0000    0.41200
98400.0000    0.55120
98440.0000    0.48988
98480.0000    0.40259
98520.0000    0.41493
98560.0000    0.33060
98600.0000    0.30588
98640.0000    0.31845
98680.0000    0.40602
98720.0000    0.44801
98760.0000    0.52767
98800.0000    0.47848
98840.0000    0.49199
98880.0000    0.59311
98920.0000    0.62971
98960.0000    0.49486
99000.0000    0.35869
99040.0000    0.76478
99080.0000    0.72738
99120.0000    0.72037
99160.0000    0.55872
99200.0000    0.58623
99240.0000    0.44923
99280.0000    0.62243
99320.0000    0.58580
99360.0000    0.54496
99400.0000    0.63150
99440.0000    0.60195
99480.0000    0.82634
99520.0000    0.92026
99560.0000    0.59107
99600.0000    0.76764
99640.0000    0.75853
99680.0000    0.74902
99720.0000    0.52028
99760.0000    0.51667
99800.0000    0.64513
99840.0000    0.55802
99880.0000    0.47250
99920.0000    0.45659
99960.0000    0.56965
100000.0000    0.40841
100040.0000    0.62921
100080.0000    0.59420
100120.0000    0.35870
100160.0000    0.38782
100200.0000    0.57782
100240.0000    0.55616
100280.0000    0.67197
100320.0000    0.75392
100360.0000    0.64299
100400.0000    0.37346
100440.0000    0.64996
100480.0000    0.54078
100520.0000    0.61145
100560.0000    0.43879
100600.0000    0.61225
100640.0000    0.44216
100680.0000    0.41811
100720.0000    0.45514
100760.0000    0.47366
100800.0000    0.33201
100840.0000    0.48777
100880.0000    0.52660
100920.0000    0.55264
100960.0000    0.64381
101000.0000    0.43434
101040.0000    0.63603
101080.0000    0.59329
101120.0000    0.22842
101160.0000    0.35508
101200.0000    0.50961
101240.0000    0.48014
101280.0000    0.62540
101320.0000    0.35351
101360.0000    0.32206
101400.0000    0.61434
101440.0000    0.63162
101480.0000    0.60289
101520.0000    0.17680
101560.0000    0.58484
101600.0000    0.23543
101640.0000    0.63162
101680.0000    0.45356
101720.0000    0.65163
101760.0000    0.52310
101800.0000    0.47813
101840.0000    0.54534
101880.0000    0.49016
101920.0000    0.42385
101960.0000    0.61803
102000.0000    0.67186
102040.0000    0.42503
102080.0000    0.32549
102120.0000    0.62041
102160.0000    0.68285
102200.0000    0.70793
102240.0000    0.51453
102280.0000    0.70608
102320.0000    0.69790
102360.0000    0.55881
102400.0000    0.55742
102440.0000    0.57589
102480.0000    0.67203
102520.0000    0.36996
102560.0000    0.48992
102600.0000    0.69610
102640.0000    0.71161
102680.0000    0.66740
102720.0000    0.57364
102760.0000    0.40920
102800.0000    0.38522
102840.0000    0.50502
102880.0000    0.46449
102920.0000    0.68145
102960.0000    0.47588
103000.0000    0.36335
103040.0000    0.35698
103080.0000    0.08562
103120.0000    0.32567
103160.0000    0.29603
103200.0000    0.49852
103240.0000    0.48000
103280.0000    0.45026
103320.0000    0.30229
103360.0000    0.39280
103400.0000    0.27130
103440.0000    0.28330
103480.0000   -0.22639
103520.0000   -0.33423
103560.0000   -0.36684
103600.0000   -0.30036
103640.0000   -0.50800
103680.0000   -0.49554
103720.0000   -0.18549
103760.0000   -0.05999
103800.0000    0.11652
103840.0000   -0.26937
103880.0000   -0.15381
103920.0000    0.10218
103960.0000   -0.06772
104000.0000   -0.02503
104040.0000   -0.13143
104080.0000   -0.10965
104120.0000   -0.21243
104160.0000   -0.02632
104200.0000    0.02697
104240.0000    0.07071
104280.0000    0.14868
104320.0000   -0.12563
104360.0000   -0.59209
104400.0000   -0.12136
104440.0000   -0.03424
104480.0000   -0.24354
104520.0000   -0.38717
104560.0000    0.10258
104600.0000   -0.10951
104640.0000   -0.16573
104680.0000    0.08408
104720.0000    0.04812
104760.0000    0.13966
104800.0000    0.23818
104840.0000    0.14185
104880.0000    0.22943
104920.0000    0.04506
104960.0000    0.04263
105000.0000   -0.06530
105040.0000   -0.09403
105080.0000   -0.04137
105120.0000   -0.02354
105160.0000   -0.33476
105200.0000   -0.31827
105240.0000   -0.13764
105280.0000   -0.08567
105320.0000    0.13562
105360.0000   -0.22262
105400.0000   -0.23999
105440.0000   -0.14550
105480.0000   -0.01110
105520.0000   -0.26931
105560.0000   -0.34039
105600.0000   -0.11363
105640.0000   -0.35857
105680.0000   -0.07713
105720.0000    0.10375
105760.0000    0.02147
105800.0000   -0.15469
105840.0000    0.25726
105880.0000   -0.14282
105920.0000   -0.08408
105960.0000   -0.00064
106000.0000    0.23580
106040.0000    0.01252
106080.0000    0.03162
106120.0000    0.14320
106160.0000    0.06010
106200.0000   -0.00950
106240.0000    0.16693
106280.0000    0.14289
106320.0000    0.08173
106360.0000    0.14563
106400.0000    0.13021
106440.0000   -0.10290
106480.0000   -0.32262
106520.0000   -0.02385
106560.0000    0.04364
106600.0000   -0.22173
106640.0000   -0.19881
106680.0000    0.02093
106720.0000   -0.07206
106760.0000   -0.14657
106800.0000   -0.04896
106840.0000   -0.03328
106880.0000    0.11731
106920.0000    0.04961
106960.0000   -0.07116
107000.0000    0.05879
107040.0000    0.08452
107080.0000    0.23004
107120.0000    0.14118
107160.0000    0.32827
107200.0000    0.13283
107240.0000    0.23855
107280.0000    0.05336
107320.0000   -0.06165
107360.0000    0.06528
107400.0000    0.11847
107440.0000    0.37201
107480.0000    0.43717
107520.0000    0.46929
107560.0000    0.64731
107600.0000    0.52548
107640.0000    0.58005
107680.0000    0.54311
107720.0000    0.58139
107760.0000    0.37351
107800.0000    0.50709
107840.0000    0.35388
107880.0000    0.29534
107920.0000    0.65737
107960.0000    0.60693
108000.0000    0.31770
108040.0000    0.31000
108080.0000    0.55121
108120.0000    0.50512
108160.0000    0.29547
108200.0000    0.23416
108240.0000    0.11473
108280.0000    0.15108
108320.0000    0.25001
108360.0000    0.46833
108400.0000    0.08382
108440.0000   -0.03079
108480.0000    0.03978
108520.0000    0.37153
108560.0000    0.47344
108600.0000    0.11449
108640.0000    0.09109
108680.0000    0.19404
108720.0000   -0.10113
108760.0000   -0.44166
108800.0000   -0.18578
108840.0000   -0.00322
108880.0000   -0.04999
108920.0000   -0.14565
108960.0000   -0.02863
109000.0000    0.42230
109040.0000   -0.09819
109080.0000   -0.00851
109120.0000   -0.28748
109160.0000   -0.25592
109200.0000    0.04963
109240.0000    0.01713
109280.0000   -0.02050
109320.0000   -0.16749
109360.0000    0.22475
109400.0000    0.39745
109440.0000    0.54340
109480.0000    0.53506
109520.0000    0.48721
109560.0000    0.52180
109600.0000    0.57442
109640.0000    0.56364
109680.0000    0.55414
109720.0000    0.62137
109760.0000    0.57448
109800.0000    0.45119
109840.0000    0.73173
109880.0000    0.75535
109920.0000    0.63561
109960.0000    0.65307
110000.0000    0.70651
110040.0000    0.55159
110080.0000    0.57754
110120.0000    0.22377
110160.0000    0.47808
110200.0000    0.40625
110240.0000    0.59150
110280.0000    0.47325
110320.0000    0.63863
110360.0000    0.36534
110400.0000    0.53660
110440.0000    0.48751
110480.0000    0.66047
110520.0000    0.56202
110560.0000    0.52532
110600.0000    0.55396
110640.0000    0.52002
110680.0000    0.56272
110720.0000    0.60408
110760.0000    0.59799
110800.0000    0.52283
110840.0000    0.67919
110880.0000    0.47431
110920.0000    0.54553
110960.0000    0.40252
111000.0000    0.39459
111040.0000    0.23680
111080.0000    0.38770
111120.0000    0.33132
111160.0000    0.41007
111200.0000    0.49383
111240.0000    0.37524
111280.0000    0.38727
111320.0000    0.56870
111360.0000    0.43505
111400.0000    0.34732
111440.0000    0.42541
111480.0000    0.36875
111520.0000    0.55188
111560.0000    0.47692
111600.0000    0.29478
111640.0000    0.54545
111680.0000    0.47668
111720.0000    0.31806
111760.0000    0.38804
111800.0000    0.50716
111840.0000    0.12355
111880.0000    0.36530
111920.0000    0.22432
111960.0000    0.30609
112000.0000    0.24885
112040.0000    0.48319
112080.0000    0.41269
112120.0000    0.14776
112160.0000    0.32645
112200.0000    0.51603
112240.0000    0.42794
112280.0000    0.37238
112320.0000    0.08538
112360.0000    0.17025
112400.0000    0.37384
112440.0000    0.18455
112480.0000    0.58072
112520.0000    0.62393
112560.0000    0.26368
112600.0000    0.46968
112640.0000    0.24956
112680.0000    0.37558
112720.0000    0.36829
112760.0000    0.47148
112800.0000    0.50785
112840.0000    0.25215
112880.0000    0.31358
112920.0000    0.33368
112960.0000    0.57976
113000.0000    0.72910
113040.0000    0.34425
113080.0000    0.37016
113120.0000    0.34107
113160.0000    0.32982
113200.0000    0.32415
113240.0000    0.54550
113280.0000    0.44520
113320.0000    0.40495
113360.0000    0.41204
113400.0000    0.25693
113440.0000    0.59636
113480.0000    0.43754
113520.0000    0.46577
113560.0000    0.38371
113600.0000    0.60216
113640.0000    0.60478
113680.0000    0.47792
113720.0000    0.41375
113760.0000    0.62553
113800.0000    0.73129
113840.0000    0.62530
113880.0000    0.52254
113920.0000    0.62131
113960.0000    0.67587
114000.0000    0.73204
114040.0000    0.65615
114080.0000    0.55127
114120.0000    0.47467
114160.0000    0.49161
114200.0000    0.47315
114240.0000    0.44153
114280.0000    0.47641
114320.0000    0.46205
114360.0000    0.44567
114400.0000    0.29849
114440.0000    0.42720
114480.0000    0.56269
114520.0000    0.42736
114560.0000    0.32399
114600.0000    0.61911
114640.0000    0.47676
114680.0000    0.34556
114720.0000    0.25687
114760.0000    0.64973
114800.0000    0.54588
114840.0000    0.55536
114880.0000    0.42631
114920.0000    0.47971
114960.0000    0.82545
115000.0000    0.58291
115040.0000    0.21963
115080.0000    0.62475
115120.0000    0.65827
115160.0000    0.66470
115200.0000    0.43897
115240.0000    0.60321
115280.0000    0.53418
115320.0000    0.51898
115360.0000    0.49394
115400.0000    0.32779
115440.0000    0.54891
115480.0000    0.48933
115520.0000    0.60578
115560.0000    0.52552
115600.0000    0.54900
115640.0000    0.48188
115680.0000    0.41321
115720.0000    0.50459
115760.0000    0.51725
115800.0000    0.62985
115840.0000    0.49607
115880.0000    0.44809
115920.0000    0.72141
115960.0000    0.66629
116000.0000    0.58966
116040.0000    0.49370
116080.0000    0.30616
116120.0000    0.50589
116160.0000    0.37044
116200.0000    0.41331
116240.0000    0.46823
116280.0000    0.44432
116320.0000    0.27887
116360.0000    0.41757
116400.0000    0.62065
116440.0000    0.39923
116480.0000    0.60177
116520.0000    0.57689
116560.0000    0.50617
116600.0000    0.58298
116640.0000    0.58171
116680.0000    0.65883
116720.0000    0.27839
116760.0000    0.75707
116800.0000    0.60730
116840.0000    0.81519
116880.0000    0.71283
116920.0000    0.84057
116960.0000    0.44278
117000.0000    0.81868
117040.0000    0.62656
117080.0000    0.66860
117120.0000    0.62715
117160.0000    0.69006
117200.0000    0.47402
117240.0000    0.69080
117280.0000    0.71096
117320.0000    0.51610
117360.0000    0.78425
117400.0000    0.69215
117440.0000    0.69649
117480.0000    0.68930
117520.0000    0.38377
117560.0000    0.66007
117600.0000    0.60256
117640.0000    0.54452
117680.0000    0.49363
117720.0000    0.80158
117760.0000    0.70029
117800.0000    0.68349
117840.0000    0.43626
117880.0000    0.60166
117920.0000    0.67691
117960.0000    0.63910
118000.0000    0.50740
118040.0000    0.34918
118080.0000    0.58269
118120.0000    0.37708
118160.0000    0.45918
118200.0000    0.45724
118240.0000    0.46979
118280.0000    0.51469
118320.0000    0.56208
118360.0000    0.67077
118400.0000    0.63124
118440.0000    0.83153
118480.0000    0.68942
118520.0000    0.49468
118560.0000    0.13727
118600.0000    0.42402
118640.0000    0.66125
118680.0000    0.72510
118720.0000    0.68649
118760.0000    0.75138
118800.0000    0.71969
118840.0000    0.49410
118880.0000    0.51727
118920.0000    0.71749
118960.0000    0.42939
119000.0000    0.62772
119040.0000    0.55912
119080.0000    0.56891
119120.0000    0.40429
119160.0000    0.66540
119200.0000    0.76158
119240.0000    0.66399
119280.0000    0.61745
119320.0000    0.79494
119360.0000    0.70302
119400.0000    0.84393
119440.0000    0.75769
119480.0000    0.67540
119520.0000    0.74496
119560.0000    0.76382
119600.0000    0.85170
119640.0000    0.62349
119680.0000    0.63525
119720.0000    0.65475
119760.0000    0.87195
119800.0000    0.58262
119840.0000    0.38677
119880.0000    0.48494
119920.0000    0.24526
119960.0000    0.27634
120000.0000    0.27423
120040.0000    0.37995
120080.0000    0.45625
120120.0000    0.73497
120160.0000    0.30794
120200.0000    0.50471
120240.0000    0.37196
120280.0000    0.51417
120320.0000    0.52713
120360.0000    0.59107
120400.0000    0.55872
120440.0000    0.47952
120480.0000    0.40446
120520.0000    0.26104
120560.0000    0.35105
120600.0000    0.59227
120640.0000    0.43504
120680.0000    0.28263
120720.0000    0.42868
120760.0000    0.53980
120800.0000    0.56252
120840.0000    0.56614
120880.0000    0.58968
120920.0000    0.66622
120960.0000    0.60508
121000.0000    0.22693
121040.0000    0.42482
121080.0000    0.34211
121120.0000    0.13508
121160.0000    0.55323
121200.0000    0.54650
121240.0000    0.63269
121280.0000    0.57808
121320.0000    0.67860
121360.0000    0.47109
121400.0000    0.44115
121440.0000    0.46709
121480.0000    0.52975
121520.0000    0.55218
121560.0000    0.50245
121600.0000    0.34959
121640.0000    0.47050
121680.0000    0.56048
121720.0000    0.70837
121760.0000    0.34588
121800.0000    0.12717
121840.0000    0.53504
121880.0000    0.49915
121920.0000    0.55570
121960.0000    0.34336
122000.0000    0.54438
122040.0000    0.65416
122080.0000    0.65871
122120.0000    0.55804
122160.0000    0.52271
122200.0000    0.51934
122240.0000    0.58184
122280.0000    0.52113
122320.0000    0.48857
122360.0000    0.55909
122400.0000    0.38678
122440.0000    0.51871
122480.0000    0.47190
122520.0000    0.34904
122560.0000    0.14528
122600.0000    0.38988
122640.0000    0.17650
122680.0000    0.20795
122720.0000   -0.07892
122760.0000   -0.16225
122800.0000    0.21967
122840.0000    0.16712
122880.0000    0.06183
122920.0000   -0.14654
122960.0000    0.34189
123000.0000    0.11786
123040.0000    0.44659
123080.0000    0.08885
123120.0000   -0.24243
123160.0000   -0.12234
123200.0000   -0.12282
123240.0000   -0.10755
123280.0000    0.03604
123320.0000   -0.03422
123360.0000    0.02633
123400.0000   -0.32755
123440.0000    0.09118
123480.0000   -0.06859
123520.0000    0.27744
123560.0000    0.20512
123600.0000    0.29813
123640.0000    0.50618
123680.0000    0.25501
123720.0000    0.27594
123760.0000    0.16022
123800.0000    0.02767
123840.0000   -0.12450
123880.0000    0.16856
123920.0000   -0.07666
123960.0000   -0.01398
124000.0000    0.42306
124040.0000    0.19696
124080.0000   -0.22997
124120.0000   -0.01276
124160.0000   -0.05781
124200.0000    0.14524
124240.0000    0.00844
124280.0000    0.05703
124320.0000    0.00489
124360.0000   -0.32516
124400.0000   -0.14299
124440.0000   -0.07003
124480.0000    0.04831
124520.0000    0.43893
124560.0000    0.16199
124600.0000    0.47245
124640.0000    0.25880
124680.0000    0.18192
124720.0000    0.42831
124760.0000    0.35198
124800.0000    0.14330
124840.0000   -0.08664
124880.0000    0.07459
124920.0000   -0.00983
124960.0000    0.12809
125000.0000    0.36506
125040.0000    0.43034
125080.0000    0.33536
125120.0000    0.44061
125160.0000    0.59528
125200.0000    0.56213
125240.0000    0.37131
125280.0000    0.52549
125320.0000    0.33087
125360.0000    0.64860
125400.0000    0.67637
125440.0000    0.81970
125480.0000    0.56091
125520.0000    0.44200
125560.0000    0.48329
125600.0000    0.71169
125640.0000    0.63729
125680.0000    0.70236
125720.0000    0.38635
125760.0000    0.47643
125800.0000    0.75469
125840.0000    0.72641
125880.0000    0.90169
125920.0000    0.90943
125960.0000    0.88704
126000.0000    0.58530
126040.0000    0.75822
126080.0000    0.54560
126120.0000    0.66297
126160.0000    0.45075
126200.0000    0.29244
126240.0000    0.45050
126280.0000    0.65120
126320.0000    0.51463
126360.0000    0.40981
126400.0000    0.48670
126440.0000    0.55817
126480.0000    0.65278
126520.0000    0.50193
126560.0000    0.43398
126600.0000    0.30736
126640.0000    0.35116
126680.0000    0.19669
126720.0000    0.31189
126760.0000    0.06850
126800.0000    0.50971
126840.0000    0.42878
126880.0000    0.43515
126920.0000    0.32181
126960.0000    0.38899
127000.0000    0.31658
127040.0000    0.51658
127080.0000    0.34866
127120.0000    0.41476
127160.0000    0.30943
127200.0000    0.30079
127240.0000    0.15269
127280.0000    0.14554
127320.0000    0.29093
127360.0000    0.66694
127400.0000    0.52996
127440.0000    0.49603
127480.0000    0.38259
127520.0000    0.64519
127560.0000    0.36564
127600.0000    0.53022
127640.0000    0.15394
127680.0000    0.10584
127720.0000    0.37144
127760.0000    0.38115
127800.0000    0.42738
127840.0000    0.32109
127880.0000    0.03456
127920.0000    0.17514
127960.0000    0.26362
128000.0000    0.09126
128040.0000    0.33431
128080.0000    0.42917
128120.0000    0.56651
128160.0000    0.15215
128200.0000    0.62679
128240.0000    0.45813
128280.0000    0.29617
128320.0000    0.42973
128360.0000    0.36053
128400.0000    0.44499
128440.0000    0.49942
128480.0000    0.24618
128520.0000    0.33750
128560.0000    0.32540
128600.0000    0.54907
128640.0000    0.44316
128680.0000    0.44467
128720.0000    0.51142
128760.0000    0.42894
128800.0000    0.47487
128840.0000    0.32863
128880.0000    0.41576
128920.0000    0.34470
128960.0000    0.26464
129000.0000    0.39685
129040.0000    0.56196
129080.0000    0.47630
129120.0000    0.68725
129160.0000    0.64443
129200.0000    0.49894
129240.0000    0.52888
129280.0000    0.45693
129320.0000    0.78315
129360.0000    0.48259
129400.0000    0.50546
129440.0000    0.54490
129480.0000    0.51668
129520.0000    0.32600
129560.0000    0.32326
129600.0000    0.43521
129640.0000    0.44973
129680.0000    0.56146
129720.0000    0.72557
129760.0000    0.48954
129800.0000    0.46597
129840.0000    0.31916
129880.0000    0.30843
129920.0000    0.34635
129960.0000    0.23500
130000.0000    0.28879
130040.0000    0.15785
130080.0000    0.43899
130120.0000    0.28653
130160.0000    0.28278
130200.0000    0.30999
130240.0000    0.67477
130280.0000    0.43625
130320.0000    0.51643
130360.0000    0.44159
130400.0000    0.40388
130440.0000    0.57495
130480.0000    0.49583
130520.0000    0.41653
130560.0000    0.10513
130600.0000    0.44267
130640.0000    0.00520
130680.0000   -0.04304
130720.0000    0.28677
130760.0000    0.15265
130800.0000    0.15711
130840.0000    0.04941
130880.0000    0.19989
130920.0000    0.04129
130960.0000    0.02748
131000.0000   -0.11490
131040.0000    0.04410
131080.0000   -0.07356
131120.0000    0.26628
131160.0000    0.20458
131200.0000    0.15972
131240.0000   -0.14087
131280.0000    0.23656
131320.0000   -0.01418
131360.0000   -0.10541
131400.0000   -0.42935
131440.0000   -0.30716
131480.0000    0.09025
131520.0000    0.38616
131560.0000    0.45578
131600.0000    0.29818
131640.0000    0.18573
131680.0000    0.45800
131720.0000    0.17462
131760.0000    0.15600
131800.0000    0.27267
131840.0000    0.39956
131880.0000    0.32109
131920.0000    0.24707
131960.0000    0.04380
132000.0000    0.62303
132040.0000    0.13633
132080.0000    0.33303
132120.0000    0.30313
132160.0000    0.48126
132200.0000    0.14644
132240.0000    0.36565
132280.0000    0.58307
132320.0000    0.43408
132360.0000    0.48876
132400.0000    0.22433
132440.0000    0.52715
132480.0000    0.44084
132520.0000    0.57229
132560.0000    0.07893
132600.0000    0.12693
132640.0000    0.65904
132680.0000    0.48988
132720.0000    0.56054
132760.0000    0.59862
132800.0000    0.73037
132840.0000    0.58626
132880.0000    0.04140
132920.0000    0.36909
132960.0000    0.68327
133000.0000    0.32161
133040.0000    0.42840
133080.0000    0.59787
133120.0000    0.23810
133160.0000    0.09852
133200.0000    0.40799
133240.0000    0.10742
133280.0000    0.70708
133320.0000    0.51949
133360.0000    0.35524
133400.0000    0.56559
133440.0000    0.59393
133480.0000    0.42752
133520.0000    0.45840
133560.0000    0.40811
133600.0000    0.06732
133640.0000    0.36630
133680.0000    0.46607
133720.0000    0.29600
133760.0000    0.17247
133800.0000    0.30953
133840.0000    0.24582
133880.0000    0.33425
133920.0000    0.33725
133960.0000    0.43809
134000.0000    0.14334
134040.0000    0.24893
134080.0000    0.46931
134120.0000    0.22901
134160.0000    0.36861
134200.0000    0.19116
134240.0000    0.02660
134280.0000    0.03309
134320.0000   -0.09862
134360.0000    0.08522
134400.0000    0.02001
134440.0000    0.07327
134480.0000    0.19112
134520.0000    0.48062
134560.0000    0.11484
134600.0000    0.21673
134640.0000    0.44986
134680.0000    0.34778
134720.0000    0.53976
134760.0000    0.40155
134800.0000    0.42403
134840.0000    0.15944
134880.0000    0.49140
134920.0000    0.44362
134960.0000    0.32749
135000.0000    0.36050
135040.0000    0.22870
135080.0000    0.17530
135120.0000    0.17091
135160.0000    0.00435
135200.0000    0.15509
135240.0000   -0.17676
135280.0000    0.34137
135320.0000    0.73789
135360.0000    0.63366
135400.0000    0.58235
135440.0000    0.45472
135480.0000    0.39639
135520.0000    0.58271
135560.0000    0.60089
135600.0000    0.50543
135640.0000    0.54705
135680.0000    0.44519
135720.0000    0.39371
135760.0000    0.64658
135800.0000    0.72931
135840.0000    0.57520
135880.0000    0.60350
135920.0000    0.78861
135960.0000    0.58744
136000.0000    0.59309
136040.0000    0.60602
136080.0000    0.54541
136120.0000    0.50785
136160.0000    0.70254
136200.0000    0.59812
136240.0000    0.57977
136280.0000    0.64478
136320.0000    0.62801
136360.0000    0.60127
136400.0000    0.58485
136440.0000    0.75709
136480.0000    0.77195
136520.0000    0.57639
136560.0000    0.57469
136600.0000    0.57310
136640.0000    0.68456
136680.0000    0.58649
136720.0000    0.66283
136760.0000    0.49401
136800.0000    0.48047
136840.0000    0.40360
136880.0000    0.41918
136920.0000    0.58131
136960.0000    0.43175
137000.0000    0.14822
137040.0000    0.33791
137080.0000    0.25253
137120.0000    0.57233
137160.0000    0.36745
137200.0000    0.02537
137240.0000    0.34352
137280.0000    0.39617
137320.0000    0.14782
137360.0000    0.21502
137400.0000    0.15254
137440.0000    0.07328
137480.0000    0.37109
137520.0000    0.26442
137560.0000    0.22349
137600.0000    0.18858
137640.0000    0.30574
137680.0000    0.34053
137720.0000    0.20891
137760.0000    0.40644
137800.0000    0.50195
137840.0000    0.34887
137880.0000    0.55706
137920.0000    0.41282
137960.0000    0.59265
138000.0000    0.32261
138040.0000    0.13685
138080.0000    0.00953
138120.0000    0.15225
138160.0000    0.08331
138200.0000    0.33068
138240.0000    0.22481
138280.0000    0.42455
138320.0000    0.49731
138360.0000    0.42562
138400.0000    0.40054
138440.0000    0.35005
138480.0000    0.41793
138520.0000    0.19848
138560.0000    0.43051
138600.0000    0.24934
138640.0000    0.40966
138680.0000    0.28635
138720.0000    0.13199
138760.0000   -0.06708
138800.0000    0.33247
138840.0000    0.25191
138880.0000    0.42818
138920.0000    0.30681
138960.0000    0.32581
139000.0000    0.26930
139040.0000    0.13815
139080.0000    0.30278
139120.0000    0.17199
139160.0000    0.43672
139200.0000    0.31972
139240.0000    0.51689
139280.0000    0.24961
139320.0000    0.10963
139360.0000    0.42840
139400.0000    0.38882
139440.0000    0.41597
139480.0000    0.35574
139520.0000    0.37287
139560.0000    0.36437
139600.0000    0.25668
139640.0000    0.29396
139680.0000    0.29865
139720.0000    0.35376
139760.0000    0.24272
139800.0000    0.29164
139840.0000    0.41779
139880.0000    0.36381
139920.0000    0.31705
139960.0000    0.31081
140000.0000    0.19606
140040.0000    0.22171
140080.0000    0.36925
140120.0000    0.15408
140160.0000    0.33701
140200.0000   -0.04820
140240.0000    0.07900
140280.0000    0.30676
140320.0000    0.24883
140360.0000    0.39464
140400.0000    0.51224
140440.0000    0.21434
140480.0000    0.30972
140520.0000    0.00801
140560.0000    0.17963
140600.0000    0.04010
140640.0000    0.11926
140680.0000    0.13583
140720.0000    0.24679
140760.0000    0.36955
140800.0000    0.19467
140840.0000   -0.07791
140880.0000    0.19992
140920.0000    0.23213
140960.0000    0.25519
141000.0000    0.42747
141040.0000    0.18514
141080.0000    0.14895
141120.0000    0.43308
141160.0000    0.13963
141200.0000    0.27326
141240.0000    0.48327
141280.0000    0.11418
141320.0000    0.54774
141360.0000    0.33363
141400.0000    0.12559
141440.0000    0.32495
141480.0000    0.39596
141520.0000    0.40261
141560.0000    0.20762
141600.0000    0.33457
141640.0000    0.22875
141680.0000    0.19425
141720.0000    0.09551
141760.0000    0.18698
141800.0000    0.05943
141840.0000    0.30928
141880.0000    0.16142
141920.0000    0.20224
141960.0000    0.26514
142000.0000    0.33528
142040.0000    0.18146
142080.0000    0.26351
142120.0000    0.33348
142160.0000    0.22689
142200.0000    0.36597
142240.0000    0.24389
142280.0000    0.27077
142320.0000    0.21802
142360.0000    0.08954
142400.0000    0.38421
142440.0000    0.41876
142480.0000    0.28964
142520.0000    0.44924
142560.0000    0.46747
142600.0000    0.18643
142640.0000    0.25563
142680.0000    0.29486
142720.0000    0.28959
142760.0000    0.44543
142800.0000    0.13631
142840.0000    0.16794
142880.0000    0.07110
142920.0000    0.07631
142960.0000    0.16482
143000.0000    0.05405
143040.0000    0.14847
143080.0000    0.18048
143120.0000    0.17699
143160.0000    0.19554
143200.0000   -0.13353
143240.0000    0.02494
143280.0000    0.13867
143320.0000    0.00515
143360.0000    0.26905
143400.0000    0.05187
143440.0000    0.35499
143480.0000    0.20719
143520.0000    0.31325
143560.0000    0.33372
143600.0000    0.20932
143640.0000    0.23613
143680.0000    0.41600
143720.0000    0.24178
143760.0000    0.25666
143800.0000    0.31078
143840.0000    0.18833
143880.0000    0.28413
143920.0000    0.09328
143960.0000    0.33221
144000.0000    0.44670
144040.0000    0.37589
144080.0000    0.17095
144120.0000    0.30203
144160.0000    0.27481
144200.0000    0.22048
144240.0000    0.44117
144280.0000    0.36055
144320.0000    0.34603
144360.0000    0.10554
144400.0000    0.41896
144440.0000    0.45361
144480.0000    0.49382
144520.0000    0.39364
144560.0000    0.16089
144600.0000    0.17864
144640.0000    0.16078
144680.0000    0.34374
144720.0000    0.31038
144760.0000    0.32917
144800.0000    0.28720
144840.0000    0.36572
144880.0000    0.23922
144920.0000    0.32267
144960.0000    0.18926
145000.0000    0.14851
145040.0000    0.39236
145080.0000    0.18466
145120.0000    0.05844
145160.0000    0.61239
145200.0000    0.14627
145240.0000    0.40936
145280.0000    0.14836
145320.0000    0.01341
145360.0000    0.43150
145400.0000    0.19325
145440.0000   -0.27894
145480.0000    0.13364
145520.0000    0.35781
145560.0000    0.34753
145600.0000    0.34513
145640.0000    0.36329
145680.0000    0.07620
145720.0000    0.44277
145760.0000    0.31149
145800.0000    0.31606
145840.0000    0.22669
145880.0000    0.23392
145920.0000    0.21842
145960.0000    0.28109
146000.0000    0.51510
146040.0000    0.05476
146080.0000    0.47052
146120.0000    0.07378
146160.0000    0.18689
146200.0000    0.49968
146240.0000    0.35438
146280.0000    0.19221
146320.0000    0.12136
146360.0000    0.51100
146400.0000    0.17555
146440.0000    0.49750
146480.0000    0.25817
146520.0000    0.59923
146560.0000    0.53771
146600.0000    0.35834
146640.0000    0.40604
146680.0000    0.64489
146720.0000    0.49244
146760.0000    0.34450
146800.0000    0.62260
146840.0000    0.39127
146880.0000    0.41737
146920.0000    0.23284
146960.0000    0.59026
147000.0000    0.51196
147040.0000    0.01823
147080.0000    0.46323
147120.0000    0.44507
147160.0000    0.22212
147200.0000    0.45650
147240.0000    0.31203
147280.0000    0.22824
147320.0000    0.46888
147360.0000    0.22451
147400.0000    0.18794
147440.0000    0.37766
147480.0000    0.41221
147520.0000    0.40994
147560.0000    0.42163
147600.0000    0.30803
147640.0000    0.20663
147680.0000   -0.04027
147720.0000    0.34117
147760.0000    0.24014
147800.0000    0.40066
147840.0000    0.36711
147880.0000    0.53219
147920.0000    0.39736
147960.0000    0.67769
148000.0000    0.41969
148040.0000    0.45743
148080.0000    0.41269
148120.0000    0.40884
148160.0000    0.47745
148200.0000    0.23440
148240.0000    0.59973
148280.0000    0.48601
148320.0000    0.63248
148360.0000    0.55749
148400.0000    0.52989
148440.0000    0.25034
148480.0000    0.55545
148520.0000    0.47591
148560.0000    0.67073
148600.0000    0.47320
148640.0000    0.48445
148680.0000    0.66179
148720.0000    0.40771
148760.0000    0.42931
148800.0000    0.44796
148840.0000    0.40470
148880.0000    0.23962
148920.0000    0.57657
148960.0000    0.48676
149000.0000    0.88524
149040.0000    0.46313
149080.0000    0.62905
149120.0000    0.74696
149160.0000    0.61100
149200.0000    0.25337
149240.0000    0.51646
149280.0000    0.72372
149320.0000    0.49112
149360.0000    0.57682
149400.0000    0.89329
149440.0000    0.69114
149480.0000    0.64884
149520.0000    0.73909
149560.0000    0.93388
149600.0000    0.45678
149640.0000    0.62241
149680.0000    0.43463
149720.0000    0.44010
149760.0000    0.39032
149800.0000    0.73469
149840.0000    0.74342
149880.0000    0.62524
149920.0000    0.78557
149960.0000    0.93636
150000.0000    0.84726
150040.0000    0.75841
150080.0000    0.61130
150120.0000    0.61365
150160.0000    0.74109
150200.0000    0.48235
150240.0000    0.62346
150280.0000    0.73253
150320.0000    0.75509
150360.0000    0.68220
150400.0000    0.62537
150440.0000    0.45079
150480.0000    0.55510
150520.0000    0.28493
150560.0000    0.19519
150600.0000    0.39244
150640.0000    0.47033
150680.0000    0.53642
150720.0000    0.76779
150760.0000    0.64665
150800.0000    0.72997
150840.0000    0.72076
150880.0000    0.50587
150920.0000    0.31599
150960.0000    0.26242
151000.0000    0.24422
151040.0000   -0.14899
151080.0000    0.52023
151120.0000    0.21165
151160.0000    0.60112
151200.0000    0.59511
151240.0000    0.37974
151280.0000    0.39134
151320.0000    0.43851
151360.0000    0.45804
151400.0000    0.47699
151440.0000    0.37973
151480.0000    0.57853
151520.0000    0.53988
151560.0000    0.54009
151600.0000    0.55855
151640.0000    0.70199
151680.0000    0.22694
151720.0000    0.34508
151760.0000    0.62776
151800.0000    0.47645
151840.0000    0.48309
151880.0000    0.62720
151920.0000    0.48285
151960.0000    0.42033
152000.0000    0.44145
152040.0000    0.21569
152080.0000    0.13785
152120.0000    0.24960
152160.0000   -0.07324
152200.0000   -0.12772
152240.0000   -0.08900
152280.0000   -0.06535
152320.0000    0.19249
152360.0000    0.19740
152400.0000    0.24172
152440.0000    0.24801
152480.0000    0.06766
152520.0000    0.33279
152560.0000    0.27384
152600.0000    0.29597
152640.0000    0.19132
152680.0000    0.20858
152720.0000    0.42146
152760.0000    0.52147
152800.0000    0.41795
152840.0000    0.59840
152880.0000    0.11262
152920.0000    0.32281
152960.0000    0.13541
153000.0000    0.19361
153040.0000    0.49792
153080.0000    0.23865
153120.0000    0.12429
153160.0000    0.37954
153200.0000    0.44820
153240.0000    0.51906
153280.0000    0.74557
153320.0000    0.31964
153360.0000    0.50623
153400.0000    0.65307
153440.0000    0.61026
153480.0000    0.74919
153520.0000    0.51608
153560.0000    0.30557
153600.0000    0.51953
153640.0000    0.52349
153680.0000    0.46461
153720.0000    0.46053
153760.0000    0.50299
153800.0000    0.42094
153840.0000    0.37541
153880.0000    0.49071
153920.0000    0.42297
153960.0000    0.36085
154000.0000    0.57874
154040.0000    0.58314
154080.0000    0.20184
154120.0000    0.20019
154160.0000    0.56272
154200.0000    0.42461
154240.0000    0.39879
154280.0000    0.50868
154320.0000    0.35013
154360.0000    0.42612
154400.0000    0.61832
154440.0000    0.26665
154480.0000    0.44895
154520.0000    0.18074
154560.0000    0.42972
154600.0000    0.32378
154640.0000    0.42419
154680.0000    0.51992
154720.0000    0.22977
154760.0000    0.42186
154800.0000    0.28628
154840.0000    0.43814
154880.0000    0.38320
154920.0000    0.20284
154960.0000    0.23698
155000.0000    0.23661
155040.0000    0.26142
155080.0000    0.28465
155120.0000    0.31039
155160.0000    0.22156
155200.0000    0.37629
155240.0000    0.36889
155280.0000    0.52110
155320.0000    0.58812
155360.0000    0.53983
155400.0000    0.52657
155440.0000    0.51443
155480.0000    0.47100
155520.0000    0.41545
155560.0000    0.58526
155600.0000    0.40325
155640.0000    0.62902
155680.0000    0.32923
155720.0000    0.34909
155760.0000    0.23398
155800.0000    0.53720
155840.0000    0.53554
155880.0000    0.25888
155920.0000    0.40676
155960.0000    0.26942
156000.0000    0.48219
156040.0000    0.25427
156080.0000    0.33674
156120.0000    0.16946
156160.0000    0.33500
156200.0000    0.33042
156240.0000    0.48192
156280.0000    0.18062
156320.0000    0.12192
156360.0000    0.13581
156400.0000    0.40067
156440.0000    0.26851
156480.0000    0.15511
156520.0000    0.31260
156560.0000    0.28039
156600.0000    0.24554
156640.0000    0.29642
156680.0000    0.26182
156720.0000    0.33664
156760.0000    0.29084
156800.0000    0.01426
156840.0000    0.35376
156880.0000    0.27977
156920.0000    0.26080
156960.0000    0.30469
157000.0000    0.42948
157040.0000    0.40403
157080.0000    0.20848
157120.0000    0.44167
157160.0000    0.35666
157200.0000    0.27921
157240.0000    0.46864
157280.0000    0.18950
157320.0000    0.32248
157360.0000    0.43967
157400.0000    0.45685
157440.0000    0.40104
157480.0000    0.50624
157520.0000    0.37610
157560.0000    0.43948
157600.0000    0.27816
157640.0000    0.41338
157680.0000    0.28587
157720.0000    0.54315
157760.0000    0.26611
157800.0000   -0.00183
157840.0000    0.08556
157880.0000    0.18075
157920.0000    0.23010
157960.0000    0.14679
158000.0000    0.25762
158040.0000    0.22356
158080.0000   -0.07664
158120.0000    0.17876
158160.0000    0.01460
158200.0000   -0.19332
158240.0000   -0.01788
158280.0000   -0.03111
158320.0000   -0.07655
158360.0000    0.27593
158400.0000    0.43655
158440.0000    0.12786
158480.0000    0.30392
158520.0000    0.26374
158560.0000    0.18673
158600.0000    0.42243
158640.0000    0.14549
158680.0000    0.30980
158720.0000    0.26300
158760.0000    0.24041
158800.0000    0.31852
158840.0000    0.24898
158880.0000    0.50845
158920.0000    0.40386
158960.0000    0.36133
159000.0000    0.50907
159040.0000    0.75071
159080.0000    0.73476
159120.0000    0.67532
159160.0000    0.72568
159200.0000    0.40745
159240.0000    0.49657
159280.0000    0.32769
159320.0000    0.61379
159360.0000    0.64592
159400.0000    0.55907
159440.0000    0.70445
159480.0000    0.66002
159520.0000    0.68153
159560.0000    0.65014
159600.0000    0.51868
159640.0000    0.61134
159680.0000    0.92903
159720.0000    0.64062
159760.0000    0.69113
159800.0000    0.56344
159840.0000    0.66523
159880.0000    0.86790
159920.0000    0.49333
159960.0000    0.34807
160000.0000    0.77117
160040.0000    0.62115
160080.0000    0.47746
160120.0000    0.58219
160160.0000    0.44458
160200.0000    0.55054
160240.0000    0.55773
160280.0000    0.64895
160320.0000    0.57077
160360.0000    0.56186
160400.0000    0.63062
160440.0000    0.68440
160480.0000    0.50303
160520.0000    0.59585
160560.0000    0.52595
160600.0000    0.57657
160640.0000    0.55792
160680.0000    0.39832
160720.0000    0.84724
160760.0000    0.72767
160800.0000    0.67261
160840.0000    0.54028
160880.0000    0.53790
160920.0000    0.67604
160960.0000    0.58675
161000.0000    0.59095
161040.0000    0.42248
161080.0000    0.61102
161120.0000    0.47578
161160.0000    0.51288
161200.0000    0.60849
161240.0000    0.67020
161280.0000    0.58554
161320.0000    0.49606
161360.0000    0.56754
161400.0000    0.65093
161440.0000    0.57793
161480.0000    0.75556
161520.0000    0.53493
161560.0000    0.73891
161600.0000    0.44778
161640.0000    0.41025
161680.0000    0.38165
161720.0000    0.60201
161760.0000    0.52999
161800.0000    0.97911
161840.0000    0.51719
161880.0000    0.69886
161920.0000    0.96720
161960.0000    0.80180
162000.0000    0.79091
162040.0000    0.70840
162080.0000    0.83627
162120.0000    0.63487
162160.0000    0.85565
162200.0000    0.71012
162240.0000    0.58638
162280.0000    0.78608
162320.0000    0.66328
162360.0000    0.49965
162400.0000    0.57775
162440.0000    0.69828
162480.0000    0.63501
162520.0000    0.55972
162560.0000    0.59677
162600.0000    0.66745
162640.0000    0.57593
162680.0000    0.47006
162720.0000    0.64749
162760.0000    0.46722
162800.0000    0.46568
162840.0000    0.60177
162880.0000    0.74914
162920.0000    0.78105
162960.0000    0.45908
163000.0000    0.47140
163040.0000    0.44172
163080.0000    0.29685
163120.0000    0.57964
163160.0000    0.53969
163200.0000    0.79491
163240.0000    0.39102
163280.0000    0.41355
163320.0000    0.67297
163360.0000    0.59600
163400.0000    0.43513
163440.0000    0.84583
163480.0000    0.72174
163520.0000    0.67702
163560.0000    0.58624
163600.0000    0.87258
163640.0000    0.90091
163680.0000    0.89205
163720.0000    0.85124
163760.0000    0.81178
163800.0000    0.85256
163840.0000    1.01803
163880.0000    0.84688
163920.0000    0.73973
163960.0000    0.63194
164000.0000    0.77957
164040.0000    0.66108
164080.0000    0.67239
164120.0000    0.65674
164160.0000    0.92804
164200.0000    0.89241
164240.0000    0.65030
164280.0000    0.50942
164320.0000    0.54114
164360.0000    0.68393
164400.0000    0.47746
164440.0000    0.47200
164480.0000    0.54515
164520.0000    0.80570
164560.0000    0.43375
164600.0000    0.71416
164640.0000    0.65027
164680.0000    0.97379
164720.0000    0.54996
164760.0000    0.89299
164800.0000    0.44788
164840.0000    0.64297
164880.0000    0.63476
164920.0000    0.49774
164960.0000    0.54401
165000.0000    0.64164
165040.0000    0.64263
165080.0000    0.57018
165120.0000    0.48117
165160.0000    0.59964
165200.0000    0.79446
165240.0000    0.80342
165280.0000    0.87934
165320.0000    0.86554
165360.0000    0.82312
165400.0000    0.69639
165440.0000    0.82552
165480.0000    0.60231
165520.0000    0.60194
165560.0000    0.61308
165600.0000    0.60997
165640.0000    0.76114
165680.0000    0.61590
165720.0000    0.73035
165760.0000    0.50233
165800.0000    0.63812
165840.0000    0.56806
165880.0000    0.54474
165920.0000    0.72772
165960.0000    0.62830
166000.0000    0.64262
166040.0000    0.60916
166080.0000    0.61333
166120.0000    0.64352
166160.0000    0.80338
166200.0000    0.81251
166240.0000    0.63344
166280.0000    0.67515
166320.0000    0.60891
166360.0000    0.77294
166400.0000    0.50773
166440.0000    0.75582
166480.0000    0.65389
166520.0000    0.78676
166560.0000    0.72711
166600.0000    0.54415
166640.0000    0.83562
166680.0000    0.69942
166720.0000    0.77651
166760.0000    0.53932
166800.0000    0.54553
166840.0000    0.62342
166880.0000    1.04776
166920.0000    0.85970
166960.0000    0.46085
167000.0000    0.58134
167040.0000    0.43390
167080.0000    0.67152
167120.0000    0.46797
167160.0000    0.73189
167200.0000    0.70502
167240.0000    0.63063
167280.0000    0.49002
167320.0000    0.66276
167360.0000    0.54449
167400.0000    0.57250
167440.0000    0.87867
167480.0000    0.54895
167520.0000    0.47601
167560.0000    0.62642
167600.0000    0.46077
167640.0000    0.61046
167680.0000    0.71424
167720.0000    0.64796
167760.0000    0.67202
167800.0000    0.61275
167840.0000    0.47319
167880.0000    0.69711
167920.0000    0.61388
167960.0000    0.68447
168000.0000    0.82719
168040.0000    0.69367
168080.0000    0.63791
168120.0000    0.43184
168160.0000    0.55036
168200.0000    0.43682
168240.0000    0.66283
168280.0000    0.60512
168320.0000    0.76468
168360.0000    0.52652
168400.0000    0.66228
168440.0000    0.66446
168480.0000    0.71857
168520.0000    0.44722
168560.0000    0.53437
168600.0000    0.39868
168640.0000    0.71520
168680.0000    0.66477
168720.0000    0.67142
168760.0000    0.71326
168800.0000    0.65960
168840.0000    0.86742
168880.0000    0.73842
168920.0000    0.76339
168960.0000    0.68950
169000.0000    0.58805
169040.0000    0.61481
169080.0000    0.64633
169120.0000    0.68644
169160.0000    0.40604
169200.0000    0.66213
169240.0000    0.58238
169280.0000    0.62920
169320.0000    0.78120
169360.0000    0.86957
169400.0000    0.84852
169440.0000    0.73543
169480.0000    0.57980
169520.0000    0.86060
169560.0000    0.69039
169600.0000    0.46043
169640.0000    0.65678
169680.0000    0.59265
169720.0000    0.80676
169760.0000    0.74207
169800.0000    0.73968
169840.0000    0.55512
169880.0000    0.54789
169920.0000    0.66951
169960.0000    0.58827
170000.0000    0.65047
170040.0000    0.64879
170080.0000    0.84078
170120.0000    0.78446
170160.0000    0.70431
170200.0000    0.93200
170240.0000    0.95083
170280.0000    0.71549
170320.0000    0.69416
170360.0000    0.73534
170400.0000    0.72248
170440.0000    0.75471
170480.0000    0.60423
170520.0000    0.65283
170560.0000    0.76318
170600.0000    0.64503
170640.0000    0.63075
170680.0000    0.80162
170720.0000    0.61380
170760.0000    0.59891
170800.0000    0.79099
170840.0000    0.57972
170880.0000    0.82549
170920.0000    0.62463
170960.0000    0.68170
171000.0000    0.68977
171040.0000    0.55579
171080.0000    0.60405
171120.0000    0.87910
171160.0000    0.63711
171200.0000    0.83023
171240.0000    0.58840
171280.0000    0.49000
171320.0000    0.70305
171360.0000    0.59743
171400.0000    0.69425
171440.0000    0.91455
171480.0000    0.66710
171520.0000    0.51786
171560.0000    0.50578
171600.0000    0.66065
171640.0000    0.80754
171680.0000    0.89691
171720.0000    0.86338
171760.0000    0.49372
171800.0000    0.85708
171840.0000    0.69237
171880.0000    0.79209
171920.0000    0.87197
171960.0000    0.77671
172000.0000    0.79991
172040.0000    0.56597
172080.0000    0.58007
172120.0000    0.74928
172160.0000    0.40271
172200.0000    0.05656
172240.0000    0.07074
172280.0000    0.25639
172320.0000    0.35131
172360.0000    0.29174
172400.0000    0.64034
172440.0000    0.48891
172480.0000    0.69405
172520.0000    0.57050
172560.0000    0.66518
172600.0000    0.60046
172640.0000    0.71109
172680.0000    0.66485
172720.0000    0.62315
172760.0000    0.69292
172800.0000    0.77929
172840.0000    0.59749
172880.0000    0.76896
172920.0000    0.66726
172960.0000    0.42016
173000.0000    0.59640
173040.0000    0.77051
173080.0000    0.40899
173120.0000    0.84609
173160.0000    0.44474
173200.0000    0.59350
173240.0000    0.61151
173280.0000    0.60488
173320.0000    0.64979
173360.0000    0.77094
173400.0000    0.65173
173440.0000    0.33709
173480.0000    0.29841
173520.0000    0.70406
173560.0000    0.54267
173600.0000    0.78363
173640.0000    0.46821
173680.0000    0.45041
173720.0000    0.15426
173760.0000    0.44647
173800.0000    0.56142
173840.0000   -0.09164
173880.0000    0.57477
173920.0000    0.49942
173960.0000    0.32617
174000.0000    0.59112
174040.0000    0.35040
174080.0000    0.20643
174120.0000    0.22759
174160.0000    0.37043
174200.0000    0.33818
174240.0000    0.30858
174280.0000    0.63019
174320.0000    0.11641
174360.0000    0.58842
174400.0000    0.34864
174440.0000    0.34138
174480.0000   -0.00531
174520.0000    0.14991
174560.0000    0.24768
174600.0000    0.50916
174640.0000    0.29711
174680.0000    0.05292
174720.0000    0.14857
174760.0000    0.30001
174800.0000    0.26430
174840.0000    0.17525
174880.0000    0.06540
174920.0000    0.22369
174960.0000    0.05293
175000.0000    0.06023
175040.0000    0.17324
175080.0000    0.21071
175120.0000   -0.10770
175160.0000    0.31355
175200.0000    0.30145
175240.0000    0.29986
175280.0000    0.22671
175320.0000    0.03112
175360.0000    0.07675
175400.0000    0.38536
175440.0000    0.53435
175480.0000    0.31501
175520.0000    0.55898
175560.0000    0.05655
175600.0000    0.24674
175640.0000    0.19592
175680.0000    0.16245
175720.0000    0.24558
175760.0000    0.44554
175800.0000    0.27364
175840.0000    0.24191
175880.0000    0.28916
175920.0000    0.14981
175960.0000    0.19022
176000.0000    0.06724
176040.0000    0.23544
176080.0000    0.04130
176120.0000    0.28722
176160.0000    0.39567
176200.0000    0.11201
176240.0000    0.28271
176280.0000    0.31382
176320.0000    0.19253
176360.0000   -0.03740
176400.0000    0.16663
176440.0000    0.07916
176480.0000    0.23552
176520.0000    0.37687
176560.0000    0.36413
176600.0000    0.20602
176640.0000    0.29817
176680.0000    0.44283
176720.0000    0.53257
176760.0000    0.45944
176800.0000    0.59610
176840.0000    0.57898
176880.0000    0.77426
176920.0000    0.43354
176960.0000    0.39269
177000.0000    0.42295
177040.0000    0.43650
177080.0000    0.62933
177120.0000    0.28182
177160.0000    0.44608
177200.0000    0.41982
177240.0000    0.59067
177280.0000    0.64556
177320.0000    0.57000
177360.0000    0.66009
177400.0000    0.39080
177440.0000    0.56893
177480.0000    0.30688
177520.0000    0.46365
177560.0000    0.47148
177600.0000    0.35430
177640.0000    0.20646
177680.0000    0.52417
177720.0000    0.32243
177760.0000    0.30304
177800.0000    0.08377
177840.0000    0.16301
177880.0000    0.16313
177920.0000    0.19873
177960.0000    0.28941
178000.0000    0.30364
178040.0000    0.26471
178080.0000    0.31680
178120.0000    0.11365
178160.0000    0.57490
178200.0000    0.53200
178240.0000    0.25857
178280.0000    0.33992
178320.0000    0.04371
178360.0000    0.10375
178400.0000    0.36146
178440.0000    0.42707
178480.0000    0.30329
178520.0000    0.42545
178560.0000    0.47106
178600.0000    0.35691
178640.0000    0.78194
178680.0000    0.56773
178720.0000    0.38073
178760.0000    0.61688
178800.0000    0.93761
178840.0000    0.79113
178880.0000    0.54612
178920.0000    0.61844
178960.0000    0.75481
179000.0000    0.69434
179040.0000    0.64043
179080.0000    0.44853
179120.0000    0.75524
179160.0000    0.76490
179200.0000    0.48789
179240.0000    0.75879
179280.0000    0.59977
179320.0000    0.36087
179360.0000    0.46091
179400.0000    0.38922
179440.0000    0.40692
179480.0000    0.42723
179520.0000    0.73756
179560.0000    0.80401
179600.0000    0.67598
179640.0000    0.79343
179680.0000    0.74709
179720.0000    0.38423
179760.0000    0.63931
179800.0000    0.26914
179840.0000    0.49827
179880.0000    0.61478
179920.0000    0.43568
179960.0000    0.37724
180000.0000    0.66572
180040.0000    0.60459
180080.0000    0.50856
180120.0000    0.35168
180160.0000    0.44181
180200.0000    0.00659
180240.0000    0.32073
180280.0000    0.30952
180320.0000    0.15846
180360.0000    0.35224
180400.0000    0.27462
180440.0000    0.29987
180480.0000    0.02347
180520.0000    0.18029
180560.0000    0.40259
180600.0000    0.15341
180640.0000    0.51771
180680.0000    0.36243
180720.0000    0.46957
180760.0000    0.44700
180800.0000    0.40865
180840.0000    0.52173
180880.0000    0.31765
180920.0000    0.64593
180960.0000    0.39265
181000.0000    0.39392
181040.0000    0.39047
181080.0000    0.60312
181120.0000    0.38475
181160.0000    0.56397
181200.0000    0.41545
181240.0000    0.42698
181280.0000    0.40383
181320.0000    0.41456
181360.0000    0.52355
181400.0000    0.37000
181440.0000    0.41227
181480.0000    0.54098
181520.0000    0.43451
181560.0000    0.39059
181600.0000    0.39199
181640.0000    0.54814
181680.0000    0.51565
181720.0000    0.70937
181760.0000    0.35417
181800.0000    0.37823
181840.0000    0.55876
181880.0000    0.41474
181920.0000    0.26842
181960.0000    0.49215
182000.0000    0.23966
182040.0000    0.25724
182080.0000    0.70888
182120.0000    0.56098
182160.0000    0.62165
182200.0000    0.52314
182240.0000    0.50330
182280.0000    0.52826
182320.0000    0.76205
182360.0000    0.54605
182400.0000    0.56191
182440.0000    0.61518
182480.0000    0.55383
182520.0000    0.56327
182560.0000    0.38703
182600.0000    0.45766
182640.0000    0.39140
182680.0000    0.41284
182720.0000    0.38566
182760.0000    0.18386
182800.0000    0.32485
182840.0000    0.39029
182880.0000    0.41455
182920.0000    0.45653
182960.0000    0.29662
183000.0000    0.48399
183040.0000    0.51600
183080.0000    0.26255
183120.0000    0.28034
183160.0000    0.43273
183200.0000    0.43188
183240.0000    0.28548
183280.0000    0.36932
183320.0000    0.35847
183360.0000    0.41484
183400.0000    0.72552
183440.0000    0.67801
183480.0000    0.62806
183520.0000    0.52239
183560.0000    0.21764
183600.0000    0.56093
183640.0000    0.64885
183680.0000    0.47270
183720.0000    0.43210
183760.0000    0.45016
183800.0000    0.58724
183840.0000    0.31826
183880.0000    0.63233
183920.0000    0.52635
183960.0000    0.30949
184000.0000    0.33990
184040.0000    0.30930
184080.0000    0.44538
184120.0000    0.46373
184160.0000    0.36933
184200.0000    0.27142
184240.0000    0.46382
184280.0000    0.58570
184320.0000    0.71082
184360.0000    0.45337
184400.0000    0.72574
184440.0000    0.58144
184480.0000    0.72112
184520.0000    0.35150
184560.0000    0.45432
184600.0000    0.68046
184640.0000    0.52444
184680.0000    0.44178
184720.0000    0.52877
184760.0000    0.64093
184800.0000    0.53206
184840.0000    0.51675
184880.0000    0.57343
184920.0000    0.40859
184960.0000    0.43276
185000.0000    0.58454
185040.0000    0.46943
185080.0000    0.43301
185120.0000    0.49492
185160.0000    0.72051
185200.0000    0.41861
185240.0000    0.51855
185280.0000    0.45913
185320.0000    0.52901
185360.0000    0.67619
185400.0000    0.50719
185440.0000    0.52985
185480.0000    0.41070
185520.0000    0.49189
185560.0000    0.32800
185600.0000    0.53059
185640.0000    0.46667
185680.0000    0.46496
185720.0000    0.73834
185760.0000    0.67244
185800.0000    0.56838
185840.0000    0.90527
185880.0000    0.66747
185920.0000    0.68938
185960.0000    0.65344
186000.0000    0.74502
186040.0000    0.57567
186080.0000    0.61609
186120.0000    0.61001
186160.0000    0.73173
186200.0000    0.73453
186240.0000    0.42384
186280.0000    0.50718
186320.0000    0.42616
186360.0000    0.56527
186400.0000    0.42870
186440.0000    0.41755
186480.0000    0.51435
186520.0000    0.59253
186560.0000    0.61773
186600.0000    0.70827
186640.0000    0.52240
186680.0000    0.62117
186720.0000    0.45816
186760.0000    0.53294
186800.0000    0.55937
186840.0000    0.53653
186880.0000    0.40594
186920.0000    0.41653
186960.0000    0.37524
187000.0000    0.44237
187040.0000    0.44543
187080.0000    0.57143
187120.0000    0.41578
187160.0000    0.67790
187200.0000    0.47716
187240.0000    0.58220
187280.0000    0.71754
187320.0000    0.66025
187360.0000    0.51361
187400.0000    0.50975
187440.0000    0.40093
187480.0000    0.46923
187520.0000    0.47013
187560.0000    0.53975
187600.0000    0.41520
187640.0000    0.41649
187680.0000    0.39053
187720.0000    0.58605
187760.0000    0.54979
187800.0000    0.65197
187840.0000    0.62043
187880.0000    0.60992
187920.0000    0.47936
187960.0000    0.65940
188000.0000    0.69160
188040.0000    0.54691
188080.0000    0.59908
188120.0000    0.44580
188160.0000    0.52435
188200.0000    0.48065
188240.0000    0.34389
188280.0000    0.53201
188320.0000    0.48556
188360.0000    0.56383
188400.0000    0.64018
188440.0000    0.33662
188480.0000    0.38811
188520.0000    0.25076
188560.0000    0.52381
188600.0000    0.27894
188640.0000    0.40693
188680.0000    0.52587
188720.0000    0.50953
188760.0000    0.44835
188800.0000    0.37828
188840.0000    0.64733
188880.0000    0.39062
188920.0000    0.49147
188960.0000    0.44602
189000.0000    0.44772
189040.0000   -0.01103
189080.0000    0.45428
189120.0000    0.48453
189160.0000    0.50605
189200.0000    0.41453
189240.0000    0.32611
189280.0000    0.49735
189320.0000    0.30312
189360.0000    0.58853
189400.0000    0.15861
189440.0000    0.37363
189480.0000    0.31180
189520.0000    0.27590
189560.0000    0.35470
189600.0000    0.40124
189640.0000    0.51371
189680.0000    0.43041
189720.0000    0.32630
189760.0000    0.50785
189800.0000    0.54216
189840.0000    0.37618
189880.0000    0.43065
189920.0000    0.37125
189960.0000    0.43989
190000.0000    0.45538
190040.0000    0.51138
190080.0000    0.38188
190120.0000    0.36670
190160.0000    0.40849
190200.0000    0.63184
190240.0000    0.29822
190280.0000    0.42623
190320.0000    0.48630
190360.0000    0.32622
190400.0000    0.22962
190440.0000    0.39809
190480.0000    0.45366
190520.0000    0.22129
190560.0000    0.42677
190600.0000    0.48691
190640.0000    0.28110
190680.0000    0.50513
190720.0000    0.49839
190760.0000    0.42412
190800.0000    0.61421
190840.0000    0.52858
190880.0000    0.41089
190920.0000    0.37595
190960.0000    0.69626
191000.0000    0.64169
191040.0000    0.49064
191080.0000    0.48581
191120.0000    0.42911
191160.0000    0.75754
191200.0000    0.42961
191240.0000    0.68757
191280.0000    0.68240
191320.0000    0.55668
191360.0000    0.74567
191400.0000    0.53496
191440.0000    0.68218
191480.0000    0.58918
191520.0000    0.68578
191560.0000    0.52827
191600.0000    0.25421
191640.0000    0.36504
191680.0000    0.33921
191720.0000    0.43670
191760.0000    0.67535
191800.0000    0.41428
191840.0000    0.51907
191880.0000    0.64410
191920.0000    0.54699
191960.0000    0.52959
192000.0000    0.53920
192040.0000    0.50620
192080.0000    0.34999
192120.0000    0.57237
192160.0000    0.46107
192200.0000    0.46239
192240.0000    0.64544
192280.0000    0.63246
192320.0000    0.63892
192360.0000    0.75762
192400.0000    0.67796
192440.0000    0.73457
192480.0000    0.59614
192520.0000    0.44786
192560.0000    0.61305
192600.0000    0.63184
192640.0000    0.79292
192680.0000    0.62428
192720.0000    0.70191
192760.0000    0.65943
192800.0000    0.72858
192840.0000    0.71191
192880.0000    0.43260
192920.0000    0.60325
192960.0000    0.66108
193000.0000    0.57825
193040.0000    0.72375
193080.0000    0.65945
193120.0000    0.44173
193160.0000    0.48457
193200.0000    0.58813
193240.0000    0.44873
193280.0000    0.70288
193320.0000    0.74904
193360.0000    0.17957
193400.0000    0.39530
193440.0000    0.52347
193480.0000    0.60740
193520.0000    0.69481
193560.0000    0.53623
193600.0000    0.34715
193640.0000    0.53838
193680.0000    0.47805
193720.0000    0.49425
193760.0000    0.38055
193800.0000    0.49759
193840.0000    0.38554
193880.0000    0.62391
193920.0000    0.44006
193960.0000    0.46227
194000.0000    0.72275
194040.0000    0.29437
194080.0000    0.42573
194120.0000    0.53586
194160.0000    0.64605
194200.0000    0.41726
194240.0000    0.48540
194280.0000    0.69577
194320.0000    0.67912
194360.0000    0.69714
194400.0000    0.70464
194440.0000    0.75909
194480.0000    0.63383
194520.0000    0.61674
194560.0000    0.65895
194600.0000    0.47856
194640.0000    0.45654
194680.0000    0.67747
194720.0000    0.51266
194760.0000    0.69964
194800.0000    0.47394
194840.0000    0.68417
194880.0000    0.52887
194920.0000    0.57721
194960.0000    0.48761
195000.0000    0.47587
195040.0000    0.72949
195080.0000    0.56296
195120.0000    0.47260
195160.0000    0.51077
195200.0000    0.70855
195240.0000    0.63385
195280.0000    0.49394
195320.0000    0.52386
195360.0000    0.66417
195400.0000    0.68664
195440.0000    0.67439
195480.0000    0.59453
195520.0000    0.53171
195560.0000    0.62734
195600.0000    0.43681
195640.0000    0.57700
195680.0000    0.44294
195720.0000    0.50048
195760.0000    0.61003
195800.0000    0.74696
195840.0000    0.37563
195880.0000    0.31073
195920.0000    0.37216
195960.0000    0.37797
196000.0000    0.55728
196040.0000    0.47861
196080.0000    0.61666
196120.0000    0.64783
196160.0000    0.55768
196200.0000    0.58183
196240.0000    0.59922
196280.0000    0.40355
196320.0000    0.38601
196360.0000    0.34451
196400.0000    0.42064
196440.0000    0.48773
196480.0000    0.41174
196520.0000    0.36928
196560.0000    0.51103
196600.0000    0.49168
196640.0000    0.41888
196680.0000    0.47165
196720.0000    0.35174
196760.0000    0.57829
196800.0000    0.32641
196840.0000    0.49470
196880.0000    0.52760
196920.0000    0.49120
196960.0000    0.62709
197000.0000    0.63154
197040.0000    0.26155
197080.0000    0.31042
197120.0000    0.47496
197160.0000    0.67163
197200.0000    0.48746
197240.0000    0.66961
197280.0000    0.67131
197320.0000    0.56764
197360.0000    0.44739
197400.0000    0.50881
197440.0000    0.59485
197480.0000    0.50217
197520.0000    0.47549
197560.0000    0.58632
197600.0000    0.43389
197640.0000    0.34617
197680.0000    0.33819
197720.0000    0.29972
197760.0000    0.59544
197800.0000    0.54461
197840.0000    0.60393
197880.0000    0.50842
197920.0000    0.55880
197960.0000    0.45120
198000.0000    0.50996
198040.0000    0.37904
198080.0000    0.30274
198120.0000    0.43366
198160.0000    0.14669
198200.0000    0.57237
198240.0000    0.34147
198280.0000    0.50624
198320.0000    0.50880
198360.0000    0.33425
198400.0000    0.61004
198440.0000    0.35233
198480.0000    0.46308
198520.0000    0.33036
198560.0000    0.58201
198600.0000    0.25286
198640.0000    0.44870
198680.0000    0.46934
198720.0000    0.30127
198760.0000    0.40691
198800.0000    0.43809
198840.0000    0.15158
198880.0000    0.25302
198920.0000    0.24805
198960.0000    0.21552
199000.0000    0.27585
199040.0000    0.58945
199080.0000    0.34647
199120.0000    0.41334
199160.0000    0.68046
199200.0000    0.54014
199240.0000    0.25439
199280.0000    0.59288
199320.0000    0.37212
199360.0000    0.25477
199400.0000    0.25551
199440.0000    0.58090
199480.0000    0.45108
199520.0000    0.21014
199560.0000    0.59757
199600.0000    0.70968
199640.0000    0.73320
199680.0000    0.79639
199720.0000    0.38455
199760.0000    0.72778
199800.0000    0.26759
199840.0000    0.82050
199880.0000    0.64154
199920.0000    0.37436
199960.0000    0.60005
200000.0000    0.75269
200040.0000    0.56253
200080.0000    0.55894
200120.0000    0.69249
200160.0000    0.67371
200200.0000    0.78126
200240.0000    0.68401
200280.0000    0.64814
200320.0000    0.74942
200360.0000    0.55104
200400.0000    0.71274
200440.0000    0.61484
200480.0000    0.48706
200520.0000    0.37035
200560.0000    0.56981
200600.0000    0.65610
200640.0000    0.42830
200680.0000    0.47341
200720.0000    0.69355
200760.0000    0.58979
200800.0000    0.90993
200840.0000    0.59613
200880.0000    0.47869
200920.0000    0.53192
200960.0000    0.58746
201000.0000    0.63922
201040.0000    0.47229
201080.0000    0.57747
201120.0000    0.53659
201160.0000    0.41801
201200.0000    0.40291
201240.0000    0.35232
201280.0000    0.36940
201320.0000    0.58593
201360.0000    0.37016
201400.0000    0.71879
201440.0000    0.52598
201480.0000    0.47106
201520.0000    0.47792
201560.0000    0.45158
201600.0000    0.39704
201640.0000    0.34512
201680.0000    0.44162
201720.0000    0.50895
201760.0000    0.42514
201800.0000    0.34019
201840.0000    0.41412
201880.0000    0.36571
201920.0000    0.54469
201960.0000    0.63375
202000.0000    0.41699
202040.0000    0.36650
202080.0000    0.43351
202120.0000    0.51565
202160.0000    0.42293
202200.0000    0.46535
202240.0000    0.62462
202280.0000    0.55991
202320.0000    0.55843
202360.0000    0.40524
202400.0000    0.67366
202440.0000    0.59859
202480.0000    0.56743
202520.0000    0.36078
202560.0000    0.78396
202600.0000    0.55932
202640.0000    0.52748
202680.0000    0.40185
202720.0000    0.68352
202760.0000    0.68410
202800.0000    0.43957
202840.0000    0.54923
202880.0000    0.59863
202920.0000    0.45636
202960.0000    0.68389
203000.0000    0.67832
203040.0000    0.45369
203080.0000    0.64439
203120.0000    0.35000
203160.0000    0.44700
203200.0000    0.50169
203240.0000    0.68562
203280.0000    0.67393
203320.0000    0.43812
203360.0000    0.41485
203400.0000    0.73811
203440.0000    0.40465
203480.0000    0.48807
203520.0000    0.70700
203560.0000    0.54676
203600.0000    0.52041
203640.0000    0.43860
203680.0000    0.65292
203720.0000    0.39882
203760.0000    0.43866
203800.0000    0.37527
203840.0000    0.52278
203880.0000    0.63302
203920.0000    0.35524
203960.0000    0.56555
204000.0000    0.54805
204040.0000    0.53457
204080.0000    0.34616
204120.0000    0.55120
204160.0000    0.72870
204200.0000    0.47635
204240.0000    0.52377
204280.0000    0.66739
204320.0000    0.46356
204360.0000    0.60766
204400.0000    0.58522
204440.0000    0.67867
204480.0000    0.43352
204520.0000    0.56336
204560.0000    0.56313
204600.0000    0.30645
204640.0000    0.54375
204680.0000    0.44820
204720.0000    0.59233
204760.0000    0.83283
204800.0000    0.57126
204840.0000    0.64557
204880.0000    0.53021
204920.0000    0.55144
204960.0000    0.59261
205000.0000    0.62722
205040.0000    0.60485
205080.0000    0.45284
205120.0000    0.54304
205160.0000    0.39410
205200.0000    0.61876
205240.0000    0.58663
205280.0000    0.40297
205320.0000    0.61982
205360.0000    0.58904
205400.0000    0.60718
205440.0000    0.52884
205480.0000    0.59084
205520.0000    0.46920
205560.0000    0.58885
205600.0000    0.43639
205640.0000    0.54521
205680.0000    0.57561
205720.0000    0.64775
205760.0000    0.65310
205800.0000    0.63260
205840.0000    0.64074
205880.0000    0.66509
205920.0000    0.56494
205960.0000    0.77907
206000.0000    0.70855
206040.0000    0.62729
206080.0000    0.44028
206120.0000    0.47944
206160.0000    0.42462
206200.0000    0.39454
206240.0000    0.61634
206280.0000    0.60930
206320.0000    0.63635
206360.0000    0.57766
206400.0000    0.67358
206440.0000    0.60856
206480.0000    0.61330
206520.0000    0.43185
206560.0000    0.45439
206600.0000    0.69160
206640.0000    0.60731
206680.0000    0.68432
206720.0000    0.76238
206760.0000    0.55848
206800.0000    0.47552
206840.0000    0.53151
206880.0000    0.42870
206920.0000    0.64110
206960.0000    0.56236
207000.0000    0.33033
207040.0000    0.44467
207080.0000    0.60888
207120.0000    0.74693
207160.0000    0.49044
207200.0000    0.44651
207240.0000    0.74175
207280.0000    0.63894
207320.0000    0.65270
207360.0000    0.59618
207400.0000    0.82546
207440.0000    0.62998
207480.0000    0.65547
207520.0000    0.66998
207560.0000    0.54706
207600.0000    0.16309
207640.0000    0.54381
207680.0000    0.77390
207720.0000    0.76560
207760.0000    0.63055
207800.0000    0.46345
207840.0000    0.45360
207880.0000    0.48634
207920.0000    0.62931
207960.0000    0.74156
208000.0000    0.49663
208040.0000    0.31519
208080.0000    0.58338
208120.0000    0.91224
208160.0000    0.58993
208200.0000    0.53496
208240.0000    0.64110
208280.0000    0.64010
208320.0000    0.59825
208360.0000    0.54233
208400.0000    0.76126
208440.0000    0.61934
208480.0000    0.58040
208520.0000    0.49846
208560.0000    0.37611
208600.0000    0.37820
208640.0000    0.41491
208680.0000    0.49172
208720.0000    0.64728
208760.0000    0.46769
208800.0000    0.50880
208840.0000    0.61887
208880.0000    0.52204
208920.0000    0.44328
208960.0000    0.38679
209000.0000    0.40128
209040.0000    0.63807
209080.0000    0.52862
209120.0000    0.28283
209160.0000    0.51266
209200.0000    0.38687
209240.0000    0.55644
209280.0000    0.54272
209320.0000    0.32152
209360.0000    0.46476
209400.0000    0.55465
209440.0000    0.57132
209480.0000    0.36214
209520.0000    0.61700
209560.0000    0.71682
209600.0000    0.65411
209640.0000    0.58862
209680.0000    0.48044
209720.0000    0.50786
209760.0000    0.63487
209800.0000    0.41859
209840.0000    0.48797
209880.0000    0.50675
209920.0000    0.36573
209960.0000    0.50247
210000.0000    0.32132
210040.0000    0.65524
210080.0000    0.67123
210120.0000    0.57660
210160.0000    0.67489
210200.0000    0.59812
210240.0000    0.44368
210280.0000    0.57072
210320.0000    0.52100
210360.0000    0.53988
210400.0000    0.33715
210440.0000    0.59226
210480.0000    0.61351
210520.0000    0.39928
210560.0000    0.65945
210600.0000    0.79897
210640.0000    0.63177
210680.0000    0.45057
210720.0000    0.40036
210760.0000    0.59916
210800.0000    0.71291
210840.0000    0.60323
210880.0000    0.65866
210920.0000    0.56498
210960.0000    0.58041
211000.0000    0.46929
211040.0000    0.48747
211080.0000    0.44719
211120.0000    0.76971
211160.0000    0.75333
211200.0000    0.55237
211240.0000    0.75110
211280.0000    0.62167
211320.0000    0.34197
211360.0000    0.57393
211400.0000    0.63789
211440.0000    0.72291
211480.0000    0.80021
211520.0000    0.57869
211560.0000    0.56490
211600.0000    0.69508
211640.0000    0.48808
211680.0000    0.58093
211720.0000    0.48842
211760.0000    0.37896
211800.0000    0.50142
211840.0000    0.68320
211880.0000    0.73660
211920.0000    0.49030
211960.0000    0.71457
212000.0000    0.37992
212040.0000    0.63791
212080.0000    0.73237
212120.0000    0.73698
212160.0000    0.42453
212200.0000    0.51892
212240.0000    0.45788
212280.0000    0.17875
212320.0000    0.46401
212360.0000    0.55095
212400.0000    0.81775
212440.0000    0.63332
212480.0000    0.55933
212520.0000    0.54567
212560.0000    0.94896
212600.0000    0.64001
212640.0000    0.81581
212680.0000    0.54293
212720.0000    0.72768
212760.0000    0.21438
212800.0000    0.59155
212840.0000    0.69987
212880.0000    0.51799
212920.0000    0.70133
212960.0000    0.63706
213000.0000    0.32653
213040.0000    0.42883
213080.0000    0.43898
213120.0000    0.46028
213160.0000    0.58688
213200.0000    0.60750
213240.0000    0.47110
213280.0000    0.69374
213320.0000    0.22006
213360.0000    0.21811
213400.0000    0.25387
213440.0000    0.29245
213480.0000    0.41920
213520.0000   -0.03734
213560.0000    0.43526
213600.0000    0.25680
213640.0000    0.30544
213680.0000    0.31244
213720.0000    0.43333
213760.0000    0.45539
213800.0000    0.27247
213840.0000    0.28996
213880.0000   -0.28545
213920.0000    0.35431
213960.0000   -0.16238
214000.0000    0.53638
214040.0000    0.59499
214080.0000    0.36460
214120.0000    0.57883
214160.0000    0.40556
214200.0000    0.29388
214240.0000    0.36034
214280.0000    0.31616
214320.0000    0.45779
214360.0000   -0.13425
214400.0000    0.27344
214440.0000    0.31032
214480.0000    0.14718
214520.0000    0.01560
214560.0000    0.46080
214600.0000   -0.05214
214640.0000    0.08839
214680.0000    0.49419
214720.0000    0.44141
214760.0000    0.40592
214800.0000   -0.17138
214840.0000    0.40692
214880.0000    0.30509
214920.0000    0.29828
214960.0000    0.31031
215000.0000    0.06132
215040.0000    0.44638
215080.0000    0.35659
215120.0000    0.58950
215160.0000    0.36128
215200.0000    0.30129
215240.0000    0.42463
215280.0000    0.62310
215320.0000    0.20674
215360.0000    0.24697
215400.0000    0.49523
215440.0000    0.23679
215480.0000    0.35725
215520.0000    0.45577
215560.0000    0.43289
215600.0000    0.46036
215640.0000    0.19494
215680.0000    0.45207
215720.0000    0.77523
215760.0000    0.44629
215800.0000    0.39746
215840.0000    0.58662
215880.0000    0.57769
215920.0000    0.65536
215960.0000    0.69605
216000.0000    0.45976
216040.0000    0.63640
216080.0000    0.34755
216120.0000    0.41532
216160.0000    0.61458
216200.0000    0.59067
216240.0000    0.51870
216280.0000    0.61061
216320.0000    0.78012
216360.0000    0.79727
216400.0000    0.82377
216440.0000    0.53563
216480.0000    0.65585
216520.0000    0.80489
216560.0000    0.55132
216600.0000    0.75983
216640.0000    0.78973
216680.0000    0.74204
216720.0000    0.54920
216760.0000    0.80297
216800.0000    0.78866
216840.0000    0.55790
216880.0000    0.50452
216920.0000    0.35740
216960.0000    0.34764
217000.0000    0.48798
217040.0000    0.47525
217080.0000    0.36215
217120.0000    0.41086
217160.0000    0.67224
217200.0000    0.78128
217240.0000    0.78083
217280.0000    0.70857
217320.0000    0.82833
217360.0000    0.76505
217400.0000    0.58089
217440.0000    0.69926
217480.0000    0.67844
217520.0000    0.62350
217560.0000    0.64737
217600.0000    0.86153
217640.0000    0.75685
217680.0000    0.44749
217720.0000    0.47058
217760.0000    0.67482
217800.0000    0.90524
217840.0000    0.72854
217880.0000    0.91512
217920.0000    0.64864
217960.0000    0.65470
218000.0000    0.59907
218040.0000    0.57727
218080.0000    0.82260
218120.0000    0.47051
218160.0000    0.66685
218200.0000    0.59510
218240.0000    0.69997
218280.0000    0.44035
218320.0000    0.55363
218360.0000    0.50297
218400.0000    0.50145
218440.0000    0.52108
218480.0000    0.47156
218520.0000    0.73718
218560.0000    0.54006
218600.0000    0.70419
218640.0000    0.64001
218680.0000    0.64671
218720.0000    0.63391
218760.0000    0.73300
218800.0000    0.53476
218840.0000    0.57736
218880.0000    0.56107
218920.0000    0.69811
218960.0000    0.64606
219000.0000    0.30898
219040.0000    0.82470
219080.0000    0.62318
219120.0000    0.54375
219160.0000    0.63424
219200.0000    0.48600
219240.0000    0.72693
219280.0000    0.59550
219320.0000    0.87733
219360.0000    0.71499
219400.0000    0.72395
219440.0000    0.70533
219480.0000    0.58924
219520.0000    0.41731
219560.0000    0.44565
219600.0000    0.68212
219640.0000    0.79932
219680.0000    0.97747
219720.0000    0.73835
219760.0000    0.63494
219800.0000    0.70682
219840.0000    0.67960
219880.0000    0.74865
219920.0000    0.86380
219960.0000    0.77074
220000.0000    0.84626
220040.0000    0.38244
220080.0000    0.54223
220120.0000    0.64941
220160.0000    0.91673
220200.0000    0.73999
220240.0000    0.54827
220280.0000    0.61384
220320.0000    0.37278
220360.0000    0.46804
220400.0000    0.62276
220440.0000    0.66723
220480.0000    0.49837
220520.0000    0.78574
220560.0000    0.70373
220600.0000    0.64665
220640.0000    0.76802
220680.0000    0.82316
220720.0000    0.88718
220760.0000    0.70794
220800.0000    0.65205
220840.0000    0.67381
220880.0000    0.87088
220920.0000    0.21419
220960.0000    0.51954
221000.0000    0.61827
221040.0000    0.64324
221080.0000    0.97372
221120.0000    1.08292
221160.0000    0.90649
221200.0000    0.74944
221240.0000    0.87082
221280.0000    0.73117
221320.0000    0.66390
221360.0000    0.75703
221400.0000    0.70199
221440.0000    0.82810
221480.0000    0.61258
221520.0000    0.61346
221560.0000    0.47513
221600.0000    0.74622
221640.0000    0.82607
221680.0000    0.41205
221720.0000    0.57943
221760.0000    0.67157
221800.0000    0.61201
221840.0000    0.62740
221880.0000    0.67367
221920.0000    0.76146
221960.0000    0.52902
222000.0000    0.58086
222040.0000    0.56685
222080.0000    0.72821
222120.0000    0.21073
222160.0000    0.67489
222200.0000    0.48608
222240.0000    0.57846
222280.0000    0.36614
222320.0000    0.65944
222360.0000    0.26029
222400.0000    0.43087
222440.0000    0.44258
222480.0000    0.22054
222520.0000    0.75515
222560.0000    0.79922
222600.0000    0.49602
222640.0000    0.43283
222680.0000    0.53164
222720.0000    0.50957
222760.0000    0.38601
222800.0000    0.54011
222840.0000    0.34312
222880.0000    0.52920
222920.0000    0.48240
222960.0000    0.53529
223000.0000    0.70874
223040.0000    0.80698
223080.0000    0.65583
223120.0000    0.60396
223160.0000    0.47116
223200.0000    0.23986
223240.0000    0.45539
223280.0000    0.68892
223320.0000    0.67763
223360.0000    0.88618
223400.0000    0.92165
223440.0000    0.70511
223480.0000    0.74181
223520.0000    0.56844
223560.0000    0.71238
223600.0000    0.69246
223640.0000    0.54880
223680.0000    0.51887
223720.0000    0.19947
223760.0000    0.62939
223800.0000    0.69021
223840.0000    0.32543
223880.0000    0.63252
223920.0000    0.67838
223960.0000    0.52246
224000.0000    0.63257
224040.0000    0.44873
224080.0000    0.58597
224120.0000    0.73160
224160.0000    0.52645
224200.0000    0.75766
224240.0000    0.60221
224280.0000    0.62137
224320.0000    0.73452
224360.0000    0.37736
224400.0000    0.44608
224440.0000    1.15955
224480.0000    0.73685
224520.0000    0.58188
224560.0000    0.86097
224600.0000    0.73091
224640.0000    1.00232
224680.0000    0.66062
224720.0000    0.35096
224760.0000    0.64540
224800.0000    0.27449
224840.0000    0.66973
224880.0000    0.77654
224920.0000    0.51913
224960.0000    0.47633
225000.0000    0.78503
225040.0000    0.42122
225080.0000    0.50568
225120.0000    0.49863
225160.0000    0.65283
225200.0000    0.77344
225240.0000    0.70791
225280.0000    0.48235
225320.0000    0.57689
225360.0000    0.37027
225400.0000    0.68674
225440.0000    0.59629
225480.0000    0.31322
225520.0000    0.57661
225560.0000    0.62700
225600.0000    0.56905
225640.0000    0.40202
225680.0000    0.45951
225720.0000    0.44164
225760.0000    0.37202
225800.0000    0.58631
225840.0000    0.01835
225880.0000    0.77562
225920.0000    0.35936
225960.0000    0.34710
226000.0000    0.44602
226040.0000    0.35942
226080.0000   -0.02209
226120.0000    0.27289
226160.0000    0.39231
226200.0000    0.50544
226240.0000    0.63711
226280.0000    0.21880
226320.0000    0.31793
226360.0000    0.27386
226400.0000    0.48517
226440.0000    0.45724
226480.0000    0.44233
226520.0000    0.43852
226560.0000    0.43289
226600.0000    0.55941
226640.0000    0.31266
226680.0000    0.69883
226720.0000    0.37593
226760.0000    0.25043
226800.0000    0.56565
226840.0000    0.13376
226880.0000    0.59423
226920.0000    0.57801
226960.0000    0.98388
227000.0000    0.90343
227040.0000    0.83605
227080.0000    0.62571
227120.0000    0.85788
227160.0000    0.75314
227200.0000    0.90089
227240.0000    0.94500
227280.0000    0.92788
227320.0000    0.86170
227360.0000    0.68594
227400.0000    0.95305
227440.0000    0.85347
227480.0000    0.74323
227520.0000    0.85671
227560.0000    0.81532
227600.0000    0.82745
227640.0000    0.88705
227680.0000    0.89981
227720.0000    0.78968
227760.0000    0.87426
227800.0000    0.71227
227840.0000    0.97093
227880.0000    0.82738
227920.0000    0.92276
227960.0000    0.86458
228000.0000    0.85618
228040.0000    0.93076
228080.0000    0.90098
228120.0000    1.06451
228160.0000    1.14036
228200.0000    0.83845
228240.0000    1.01805
228280.0000    0.77015
228320.0000    0.77872
228360.0000    0.81424
228400.0000    0.76340
228440.0000    0.71358
228480.0000    0.93136
228520.0000    0.66360
228560.0000    0.75654
228600.0000    0.67301
228640.0000    0.81218
228680.0000    0.78822
228720.0000    0.76846
228760.0000    0.74013
228800.0000    0.87591
228840.0000    0.61058
228880.0000    0.82056
228920.0000    0.77422
228960.0000    0.69190
229000.0000    0.84666
229040.0000    0.80486
229080.0000    0.83232
229120.0000    0.70348
229160.0000    0.57018
229200.0000    0.80715
229240.0000    0.71404
229280.0000    1.05331
229320.0000    0.79919
229360.0000    0.54524
229400.0000    0.75666
229440.0000    0.66624
229480.0000    0.91386
229520.0000    0.65075
229560.0000    0.61527
229600.0000    0.58561
229640.0000    0.57350
229680.0000    0.64549
229720.0000    0.34472
229760.0000    0.43593
229800.0000    0.32555
229840.0000    0.60833
229880.0000    0.82683
229920.0000    0.80915
229960.0000    0.74970
230000.0000    0.60344
230040.0000    0.54598
230080.0000    0.42052
230120.0000    0.89940
230160.0000    0.64849
230200.0000    0.69355
230240.0000    0.74352
230280.0000    0.74254
230320.0000    0.97960
230360.0000    0.67558
230400.0000    0.90468
230440.0000    0.80504
230480.0000    0.88966
230520.0000    0.94725
230560.0000    0.91073
230600.0000    0.93775
230640.0000    0.81794
230680.0000    0.71594
230720.0000    0.79461
230760.0000    0.61299
230800.0000    0.68941
230840.0000    0.69814
230880.0000    0.77782
230920.0000    0.63045
230960.0000    0.64026
231000.0000    0.84641
231040.0000    0.95268
231080.0000    0.85090
231120.0000    0.81304
231160.0000    0.81616
231200.0000    0.70680
231240.0000    0.77271
231280.0000    0.72223
231320.0000    0.95498
231360.0000    0.84997
231400.0000    0.74855
231440.0000    0.69145
231480.0000    0.62497
231520.0000    0.79003
231560.0000    0.71674
231600.0000    0.76926
231640.0000    0.98134
231680.0000    0.80168
231720.0000    0.87835
231760.0000    0.76066
231800.0000    0.70669
231840.0000    0.80621
231880.0000    0.89921
231920.0000    0.66322
231960.0000    0.65922
232000.0000    0.79916
232040.0000    0.82388
232080.0000    0.57707
232120.0000    0.73173
232160.0000    0.95984
232200.0000    0.71480
232240.0000    0.96383
232280.0000    0.72181
232320.0000    0.90663
232360.0000    0.91407
232400.0000    0.81112
232440.0000    0.80425
232480.0000    0.68917
232520.0000    0.76876
232560.0000    0.88393
232600.0000    0.89772
232640.0000    0.78290
232680.0000    0.21595
232720.0000    0.30032
232760.0000    0.51636
232800.0000    0.65467
232840.0000    0.52102
232880.0000    0.66979
232920.0000    0.53644
232960.0000    0.66812
233000.0000    0.59540
233040.0000    0.67001
233080.0000    0.70157
233120.0000    0.67227
233160.0000    0.28567
233200.0000    0.49066
233240.0000    0.65488
233280.0000    0.79195
233320.0000    0.48988
233360.0000    0.41192
233400.0000    0.47615
233440.0000    0.52070
233480.0000    0.53486
233520.0000    0.33514
233560.0000    0.23016
233600.0000   -0.00036
233640.0000    0.33299
233680.0000    0.36587
233720.0000    0.74053
233760.0000    0.79811
233800.0000    0.43260
233840.0000    0.37824
233880.0000    0.65551
233920.0000    0.59753
233960.0000    0.83332
234000.0000    0.73951
234040.0000    0.70053
234080.0000    0.64142
234120.0000    0.23126
234160.0000    0.59755
234200.0000    0.88482
234240.0000    0.90171
234280.0000    0.61365
234320.0000    0.56211
234360.0000    0.85099
234400.0000    0.75371
234440.0000    0.96825
234480.0000    0.84876
234520.0000    0.87226
234560.0000    0.78031
234600.0000    0.93032
234640.0000    0.84189
234680.0000    0.96797
234720.0000    0.94253
234760.0000    0.96901
234800.0000    0.80258
234840.0000    0.80895
234880.0000    0.88714
234920.0000    0.96201
234960.0000    0.71981
235000.0000    0.82913
235040.0000    0.82994
235080.0000    0.99126
235120.0000    0.88966
235160.0000    0.88169
235200.0000    0.98691
235240.0000    1.01037
235280.0000    0.91152
235320.0000    0.60732
235360.0000    0.67826
235400.0000    0.86575
235440.0000    0.77260
235480.0000    0.73357
235520.0000    0.70335
235560.0000    0.80862
235600.0000    0.87841
235640.0000    0.88696
235680.0000    0.99663
235720.0000    0.74716
235760.0000    0.80839
235800.0000    0.83447
235840.0000    0.91996
235880.0000    1.01945
235920.0000    0.89522
235960.0000    0.78274
236000.0000    1.07733
236040.0000    1.07243
236080.0000    0.83500
236120.0000    1.01665
236160.0000    0.94617
236200.0000    0.84129
236240.0000    0.81660
236280.0000    0.92990
236320.0000    1.02503
236360.0000    0.98495
236400.0000    0.86537
236440.0000    0.97463
236480.0000    0.92141
236520.0000    0.68089
236560.0000    0.92017
236600.0000    0.74492
236640.0000    0.83114
236680.0000    0.81908
236720.0000    0.86857
236760.0000    0.95022
236800.0000    0.65904
236840.0000    0.81852
236880.0000    0.65720
236920.0000    0.85547
236960.0000    0.65163
237000.0000    0.96397
237040.0000    0.68711
237080.0000    0.45837
237120.0000    0.84690
237160.0000    0.64500
237200.0000    0.84760
237240.0000    0.87508
237280.0000    1.07245
237320.0000    0.83239
237360.0000    0.91570
237400.0000    0.79984
237440.0000    0.83348
237480.0000    0.89652
237520.0000    0.86934
237560.0000    0.86270
237600.0000    0.86760
237640.0000    0.93469
237680.0000    0.92080
237720.0000    0.76169
237760.0000    0.79208
237800.0000    0.79300
237840.0000    1.08887
237880.0000    0.81408
237920.0000    0.90185
237960.0000    0.89588
238000.0000    0.82878
238040.0000    0.81169
238080.0000    0.50212
238120.0000    0.66402
238160.0000    0.61507
238200.0000    0.72983
238240.0000    0.79621
238280.0000    0.71847
238320.0000    0.52289
238360.0000    0.62660
238400.0000    0.44461
238440.0000    0.76618
238480.0000    0.69210
238520.0000    0.45254
238560.0000    0.64784
238600.0000    0.64697
238640.0000    0.59496
238680.0000    0.68597
238720.0000    0.48049
238760.0000    0.79504
238800.0000    0.81800
238840.0000    0.89077
238880.0000    0.76062
238920.0000    0.84512
238960.0000    0.77434
239000.0000    0.57117
239040.0000    0.92036
239080.0000    0.62712
239120.0000    0.73598
239160.0000    0.71344
239200.0000    0.99496
239240.0000    0.95636
239280.0000    0.79250
239320.0000    0.86868
239360.0000    0.73187
239400.0000    1.00261
239440.0000    0.95485
239480.0000    0.82223
239520.0000    0.90405
239560.0000    0.82319
239600.0000    0.89160
239640.0000    0.86902
239680.0000    0.62857
239720.0000    0.93769
239760.0000    0.62611
239800.0000    0.83174
239840.0000    0.89708
239880.0000    0.82216
239920.0000    0.86880
239960.0000    0.90265
240000.0000    0.68540
240040.0000    1.04354
240080.0000    0.89870
240120.0000    0.87331
240160.0000    0.99401
240200.0000    0.78787
240240.0000    0.63008
240280.0000    0.85611
240320.0000    0.92858
240360.0000    0.98743
240400.0000    0.81981
240440.0000    0.74695
240480.0000    0.91597
240520.0000    0.70544
240560.0000    0.71145
240600.0000    0.76531
240640.0000    0.59819
240680.0000    0.82283
240720.0000    0.88489
240760.0000    0.60103
240800.0000    0.56469
240840.0000    0.71240
240880.0000    0.77943
240920.0000    0.71321
240960.0000    0.91017
241000.0000    0.69631
241040.0000    0.92266
241080.0000    0.80879
241120.0000    0.76207
241160.0000    0.83320
241200.0000    0.73479
241240.0000    1.02672
241280.0000    0.90469
241320.0000    0.81611
241360.0000    0.81955
241400.0000    0.92550
241440.0000    1.04883
241480.0000    1.14662
241520.0000    0.92418
241560.0000    0.62664
241600.0000    0.64797
241640.0000    0.64516
241680.0000    0.69142
241720.0000    0.59526
241760.0000    0.51226
241800.0000    0.42402
241840.0000    0.83456
241880.0000    0.70018
241920.0000    0.67303
241960.0000    0.76123
242000.0000    0.77699
242040.0000    0.68039
242080.0000    0.58829
242120.0000    0.83699
242160.0000    0.83044
242200.0000    0.87932
242240.0000    0.76435
242280.0000    0.80117
242320.0000    0.92747
242360.0000    0.98638
242400.0000    0.58518
242440.0000    0.69938
242480.0000    0.79987
242520.0000    0.79024
242560.0000    0.65446
242600.0000    0.67236
242640.0000    0.48467
242680.0000    0.50357
242720.0000    0.47453
242760.0000    0.62230
242800.0000    0.61612
242840.0000    0.73830
242880.0000    0.81905
242920.0000    0.73821
242960.0000    0.59380
243000.0000    0.23897
243040.0000    0.36573
243080.0000    0.63430
243120.0000    0.91127
243160.0000    0.88930
243200.0000    1.02037
243240.0000    0.81548
243280.0000    0.50056
243320.0000    0.78431
243360.0000    0.82730
243400.0000    0.53085
243440.0000    0.67233
243480.0000    0.30548
243520.0000    0.48202
243560.0000    0.28174
243600.0000    0.59970
243640.0000    0.52067
243680.0000    0.34476
243720.0000    0.42245
243760.0000    0.64910
243800.0000    0.65954
243840.0000    0.79972
243880.0000    0.34438
243920.0000    0.30638
243960.0000    0.34771
244000.0000    0.22584
244040.0000    0.54703
244080.0000    0.24222
244120.0000    0.45771
244160.0000    0.41637
244200.0000    0.33622
244240.0000    0.33648
244280.0000    0.35113
244320.0000    0.53540
244360.0000    0.47483
244400.0000    0.54072
244440.0000    0.37873
244480.0000    0.71365
244520.0000    0.36884
244560.0000    0.25939
244600.0000    0.16218
244640.0000    0.70658
244680.0000    0.98428
244720.0000    0.92230
244760.0000    0.64317
244800.0000    0.87057
244840.0000    0.53218
244880.0000    0.51800
244920.0000    0.37607
244960.0000    0.47205
245000.0000    0.41729
245040.0000    0.59516
245080.0000    0.63056
245120.0000    0.78668
245160.0000    0.65339
245200.0000    0.67599
245240.0000    0.70513
245280.0000    0.82626
245320.0000    0.76607
245360.0000    0.46917
245400.0000    0.52389
245440.0000    0.39393
245480.0000    0.93434
245520.0000    0.76245
245560.0000    0.46181
245600.0000    0.63389
245640.0000    0.16911
245680.0000    0.38522
245720.0000    0.38722
245760.0000    0.39247
245800.0000    0.75829
245840.0000    0.66534
245880.0000    0.47811
245920.0000    0.18098
245960.0000    0.21753
246000.0000    0.37772
246040.0000    0.68379
246080.0000    0.29788
246120.0000    0.35839
246160.0000    0.22124
246200.0000    0.90999
246240.0000    0.25108
246280.0000    0.48420
246320.0000    0.40450
246360.0000    0.50344
246400.0000    0.42708
246440.0000    0.58197
246480.0000    0.33344
246520.0000    0.43655
246560.0000    0.35826
246600.0000    0.52293
246640.0000    0.29151
246680.0000    0.13117
246720.0000    0.52067
246760.0000    0.35487
246800.0000    0.27165
246840.0000    0.48418
246880.0000    0.18416
246920.0000    0.07221
246960.0000    0.72646
247000.0000    0.55454
247040.0000    0.21369
247080.0000    0.32901
247120.0000    0.30284
247160.0000    0.22602
247200.0000    0.27371
247240.0000    0.68423
247280.0000    0.28273
247320.0000    0.54720
247360.0000    0.69889
247400.0000    0.58770
247440.0000    0.79763
247480.0000    0.75688
247520.0000    0.79350
247560.0000    0.92253
247600.0000    0.76777
247640.0000    0.75342
247680.0000    0.60117
247720.0000    0.79953
247760.0000    0.72557
247800.0000    0.75163
247840.0000    0.76618
247880.0000    0.72490
247920.0000    0.63085
247960.0000    0.66852
248000.0000    0.68854
248040.0000    0.68230
248080.0000    0.56661
248120.0000    0.76136
248160.0000    0.33924
248200.0000    0.53562
248240.0000    0.72271
248280.0000    0.90621
248320.0000    0.83471
248360.0000    0.82529
248400.0000    0.89970
248440.0000    0.79594
248480.0000    0.64665
248520.0000    0.27057
248560.0000    0.58532
248600.0000    0.38947
248640.0000    0.28130
248680.0000    0.64858
248720.0000    0.36851
248760.0000    0.51453
248800.0000    0.32763
248840.0000    0.31946
248880.0000    0.52577
248920.0000    0.51514
248960.0000    0.63331
249000.0000    0.40021
249040.0000    0.44755
249080.0000    0.41639
249120.0000    0.50469
249160.0000    0.36241
249200.0000    0.51631
249240.0000    0.27707
249280.0000    0.65726
249320.0000    0.70353
249360.0000    0.76734
249400.0000    0.71273
249440.0000    0.60836
249480.0000    0.76455
249520.0000    0.73250
249560.0000    0.46611
249600.0000    0.93957
249640.0000    0.85574
249680.0000    1.06670
249720.0000    0.93727
249760.0000    0.64861
249800.0000    0.61470
249840.0000    0.71061
249880.0000    0.53087
249920.0000    0.58997
249960.0000    0.47617
250000.0000    0.37339
250040.0000    0.42103
250080.0000    0.46805
250120.0000    0.48712
250160.0000    0.43718
250200.0000    0.46553
250240.0000    0.64664
250280.0000    0.51059
250320.0000    0.49840
250360.0000    0.25461
250400.0000    0.56830
250440.0000    0.52525
250480.0000    0.58042
250520.0000    0.50656
250560.0000    0.57283
250600.0000    0.70467
250640.0000    0.42985
250680.0000    0.39952
250720.0000    0.74206
250760.0000    0.55541
250800.0000    0.35721
250840.0000    0.43250
250880.0000    0.73740
250920.0000    0.51636
250960.0000    0.44093
251000.0000    0.66502
251040.0000    0.54360
251080.0000    0.54436
251120.0000    0.16419
251160.0000    0.18214
251200.0000    0.26794
251240.0000    0.36809
251280.0000    0.50685
251320.0000    0.49935
251360.0000    0.32051
251400.0000    0.52573
251440.0000    0.25427
251480.0000    0.45432
251520.0000    0.52243
251560.0000    0.48083
251600.0000    0.55197
251640.0000   -0.04907
251680.0000   -0.00331
251720.0000    0.14621
251760.0000    0.29380
251800.0000    0.14881
251840.0000    0.39362
251880.0000    0.43519
251920.0000    0.15383
251960.0000    0.12782
252000.0000    0.38643
252040.0000   -0.02588
252080.0000    0.24284
252120.0000    0.17409
252160.0000    0.08110
252200.0000    0.29119
252240.0000    0.28225
252280.0000    0.24110
252320.0000    0.38178
252360.0000    0.39052
252400.0000    0.53518
252440.0000    0.80206
252480.0000    0.60610
252520.0000    0.40299
252560.0000    0.30813
252600.0000    0.71189
252640.0000    0.87951
252680.0000    0.52856
252720.0000    0.28107
252760.0000    0.37324
252800.0000    0.39500
252840.0000    0.54939
252880.0000    0.66694
252920.0000    0.59780
252960.0000    0.40048
253000.0000    0.73206
253040.0000    0.67069
253080.0000    0.57209
253120.0000    0.72121
253160.0000    0.35319
253200.0000    0.68056
253240.0000    0.66161
253280.0000    0.75199
253320.0000    0.72113
253360.0000    0.58737
253400.0000    0.81490
253440.0000    0.53255
253480.0000    0.67078
253520.0000    0.73927
253560.0000    0.72542
253600.0000    0.26307
253640.0000    0.56073
253680.0000    0.75951
253720.0000    0.51392
253760.0000    0.87718
253800.0000    0.34584
253840.0000    0.57102
253880.0000    0.51520
253920.0000    0.43404
253960.0000    0.66451
254000.0000    0.58731
254040.0000    0.63421
254080.0000    0.80006
254120.0000    0.48221
254160.0000    0.68802
254200.0000    0.54445
254240.0000    0.81912
254280.0000    0.77313
254320.0000    0.41345
254360.0000    0.59452
254400.0000    0.60979
254440.0000    0.70064
254480.0000    0.81423
254520.0000    0.06541
254560.0000    0.36625
254600.0000    0.61418
254640.0000    0.75710
254680.0000    0.25176
254720.0000    0.32700
254760.0000    0.34611
254800.0000    0.62451
254840.0000    0.65979
254880.0000    0.33215
254920.0000    0.66209
254960.0000    1.01991
255000.0000    0.92151
255040.0000    0.71859
255080.0000    0.51865
255120.0000    0.68358
255160.0000    0.65321
255200.0000    0.80459
255240.0000    0.93875
255280.0000    0.87220
255320.0000    0.63005
255360.0000    0.47213
255400.0000    0.71110
255440.0000    0.72052
255480.0000    0.78344
255520.0000    0.67800
255560.0000    0.59475
255600.0000    0.63600
255640.0000    0.93601
255680.0000    0.67519
255720.0000    0.66102
255760.0000    0.73113
255800.0000    0.76436
255840.0000    0.83705
255880.0000    0.73584
255920.0000    0.64325
255960.0000    0.35068
256000.0000    0.64071
256040.0000    0.71582
256080.0000    0.55224
256120.0000    0.74917
256160.0000    0.86496
256200.0000    0.76297
256240.0000    0.68838
256280.0000    0.69153
256320.0000    0.68952
256360.0000    0.69075
256400.0000    0.81541
256440.0000    0.63775
256480.0000    0.67168
256520.0000    0.89451
256560.0000    0.80221
256600.0000    0.51412
256640.0000    0.76672
256680.0000    0.68906
256720.0000    0.82527
256760.0000    0.48850
256800.0000    0.63000
256840.0000    0.40421
256880.0000    0.63998
256920.0000    0.76354
256960.0000    0.50577
257000.0000    0.42331
257040.0000    0.89820
257080.0000    0.23473
257120.0000    0.93569
257160.0000    0.22304
257200.0000    0.60513
257240.0000    0.44434
257280.0000    0.10324
257320.0000    0.40987
257360.0000    0.20656
257400.0000    0.49458
257440.0000    0.31809
257480.0000    0.21917
257520.0000    0.26882
257560.0000    0.29666
257600.0000    0.66451
257640.0000    0.58412
257680.0000    0.84829
257720.0000    0.49266
257760.0000    0.75862
257800.0000    0.73498
257840.0000    0.67683
257880.0000    0.61422
257920.0000    0.80001
257960.0000    0.60031
258000.0000    0.37026
258040.0000    0.58647
258080.0000    0.24685
258120.0000    0.41122
258160.0000    0.40662
258200.0000    0.33926
258240.0000    0.50744
258280.0000    0.64558
258320.0000    0.24945
258360.0000    0.66948
258400.0000    0.27546
258440.0000    0.77143
258480.0000    0.56867
258520.0000    0.51625
258560.0000    0.64596
258600.0000    0.54332
258640.0000    0.66791
258680.0000    0.58875
258720.0000    0.75926
258760.0000    0.41101
258800.0000    0.49282
258840.0000    0.56035
258880.0000    0.45297
258920.0000    0.39561
258960.0000    0.35432
259000.0000    0.19139
259040.0000    0.16301
259080.0000    0.03100
259120.0000    0.65260
259160.0000    0.33118
259200.0000    0.27099
259240.0000    0.63222
259280.0000    0.44700
259320.0000    0.57323
259360.0000    0.37124
259400.0000    0.68582
259440.0000    0.50151
259480.0000    0.51259
259520.0000    0.55441
259560.0000    0.52603
259600.0000    0.63216
259640.0000    0.59074
259680.0000    0.48228
259720.0000    0.60663
259760.0000    0.34109
259800.0000    0.57488
259840.0000    0.45652
259880.0000    0.43445
259920.0000    0.38517
259960.0000    0.55853
260000.0000    0.36136
260040.0000    0.51075
260080.0000    0.73318
260120.0000    0.32677
260160.0000    0.30674
260200.0000    0.41456
260240.0000    0.23815
260280.0000    0.58129
260320.0000    0.33510
260360.0000    0.34583
260400.0000    0.60723
260440.0000    0.65425
260480.0000    0.68239
260520.0000    0.52610
260560.0000    0.93223
260600.0000    0.77075
260640.0000    0.91625
260680.0000    0.82618
260720.0000    0.79072
260760.0000    0.88630
260800.0000    0.88583
260840.0000    0.98203
260880.0000    0.80407
260920.0000    0.39825
260960.0000    0.52356
261000.0000    0.77672
261040.0000    0.56865
261080.0000    0.59535
261120.0000    0.70366
261160.0000    0.99477
261200.0000    0.89931
261240.0000    0.97942
261280.0000    0.79743
261320.0000    0.77754
261360.0000    0.92337
261400.0000    0.89638
261440.0000    0.89304
261480.0000    0.79957
261520.0000    0.91922
261560.0000    1.05317
261600.0000    1.03613
261640.0000    1.00971
261680.0000    0.85391
261720.0000    0.90682
261760.0000    0.96784
261800.0000    0.69919
261840.0000    0.75005
261880.0000    0.67407
261920.0000    0.79559
261960.0000    1.02818
262000.0000    0.79036
262040.0000    0.80669
262080.0000    0.90068
262120.0000    0.86176
262160.0000    0.87603
262200.0000    0.80571
262240.0000    0.76744
262280.0000    0.84479
262320.0000    0.72923
262360.0000    0.87381
262400.0000    0.69881
262440.0000    0.95766
262480.0000    1.08854
262520.0000    0.95733
262560.0000    0.93141
262600.0000    0.82893
262640.0000    0.94768
262680.0000    1.15405
262720.0000    0.86039
262760.0000    1.02579
262800.0000    1.04284
262840.0000    0.90996
262880.0000    0.97516
262920.0000    0.82931
262960.0000    0.56340
263000.0000    0.84562
263040.0000    0.81092
263080.0000    0.77261
263120.0000    1.02007
263160.0000    0.94536
263200.0000    0.86421
263240.0000    0.97544
263280.0000    0.83966
263320.0000    0.91089
263360.0000    0.97767
263400.0000    1.01160
263440.0000    0.84637
263480.0000    0.86797
263520.0000    0.89405
263560.0000    0.96542
263600.0000    0.87615
263640.0000    0.91256
263680.0000    0.94224
263720.0000    0.81889
263760.0000    0.98449
263800.0000    0.94601
263840.0000    0.88185
263880.0000    0.98522
263920.0000    0.93404
263960.0000    1.04491
264000.0000    0.93756
264040.0000    0.80769
264080.0000    0.75434
264120.0000    0.70328
264160.0000    0.62680
264200.0000    0.83111
264240.0000    0.61625
264280.0000    0.79888
264320.0000    0.91643
264360.0000    0.86888
264400.0000    0.50147
264440.0000    0.81139
264480.0000    0.85650
264520.0000    0.64008
264560.0000    0.60391
264600.0000    0.61074
264640.0000    0.51018
264680.0000    0.76687
264720.0000    0.78461
264760.0000    0.72368
264800.0000    0.66543
264840.0000    0.47486
264880.0000    0.61457
264920.0000    0.49328
264960.0000    0.74705
265000.0000    0.56341
265040.0000    0.49347
265080.0000    0.69600
265120.0000    0.68243
265160.0000    0.53899
265200.0000    0.32799
265240.0000    0.50282
265280.0000    0.45365
265320.0000    0.50402
265360.0000    0.74379
265400.0000    0.77489
265440.0000    0.83642
265480.0000    0.77138
265520.0000    1.03504
265560.0000    0.79649
265600.0000    0.84342
265640.0000    0.88791
265680.0000    0.68415
265720.0000    0.77484
265760.0000    0.87546
265800.0000    0.64034
265840.0000    0.56484
265880.0000    0.51431
265920.0000    0.75210
265960.0000    0.83659
266000.0000    0.73241
266040.0000    0.93762
266080.0000    0.74829
266120.0000    0.85912
266160.0000    0.66897
266200.0000    0.85113
266240.0000    0.65937
266280.0000    0.73788
266320.0000    0.70102
266360.0000    0.80991
266400.0000    0.39599
266440.0000    0.67940
266480.0000    0.90334
266520.0000    0.47888
266560.0000    0.28306
266600.0000    0.33640
266640.0000    0.69318
266680.0000    0.50290
266720.0000    0.29913
266760.0000    0.94107
266800.0000    0.32762
266840.0000    0.65111
266880.0000    0.82391
266920.0000    0.34699
266960.0000    0.52898
267000.0000    0.40954
267040.0000    1.02923
267080.0000    0.35904
267120.0000    0.40835
267160.0000    0.77130
267200.0000    0.87628
267240.0000    0.25708
267280.0000    0.16471
267320.0000    0.60949
267360.0000    0.41943
267400.0000    0.42101
267440.0000    0.64177
267480.0000    0.66446
267520.0000    0.33371
267560.0000    0.35041
267600.0000    0.51339
267640.0000    0.43745
267680.0000    0.37249
267720.0000    0.58039
267760.0000    0.28410
267800.0000    0.44016
267840.0000    0.50023
267880.0000    0.51030
267920.0000    0.38121
267960.0000    0.26267
268000.0000    0.27509
268040.0000    0.41150
268080.0000    0.40163
268120.0000    0.51594
268160.0000    0.42604
268200.0000    0.55200
268240.0000    0.41218
268280.0000    0.38910
268320.0000    0.12813
268360.0000    0.52888
268400.0000    0.01283
268440.0000    0.38404
268480.0000    0.32032
268520.0000    0.18237
268560.0000    0.21306
268600.0000    0.32387
268640.0000    0.64484
268680.0000    0.22524
268720.0000    0.23120
268760.0000    0.44246
268800.0000    0.44580
268840.0000    0.12109
268880.0000    0.08282
268920.0000    0.20546
268960.0000    0.66031
269000.0000    0.75121
269040.0000    0.40954
269080.0000    0.43388
269120.0000    0.44514
269160.0000    0.40805
269200.0000    0.47694
269240.0000    0.41984
269280.0000    0.46999
269320.0000    0.49649
269360.0000    0.42999
269400.0000    0.36861
269440.0000    0.26587
269480.0000    0.13943
269520.0000    0.40976
269560.0000    0.03291
269600.0000    0.08110
269640.0000    0.13223
269680.0000    0.02517
269720.0000    0.24455
269760.0000    0.16905
269800.0000    0.22338
269840.0000    0.21135
269880.0000    0.38115
269920.0000    0.06089
269960.0000    0.44763
270000.0000    0.26555
270040.0000    0.28430
270080.0000    0.05141
270120.0000   -0.15917
270160.0000    0.19743
270200.0000    0.10250
270240.0000    0.26353
270280.0000    0.46876
270320.0000    0.48690
270360.0000    0.53327
270400.0000    0.18138
270440.0000    0.36352
270480.0000    0.41582
270520.0000    0.81881
270560.0000    0.27713
270600.0000    0.46052
270640.0000    0.13618
270680.0000    0.18401
270720.0000    0.48042
270760.0000    0.20268
270800.0000    0.38684
270840.0000    0.26226
270880.0000    0.45047
270920.0000    0.58731
270960.0000    0.16897
271000.0000    0.28908
271040.0000    0.14699
271080.0000    0.67910
271120.0000    0.49473
271160.0000    0.67734
271200.0000    0.36392
271240.0000    0.25505
271280.0000    0.49345
271320.0000    0.62789
271360.0000    0.08673
271400.0000    0.58943
271440.0000    0.61902
271480.0000    0.29795
271520.0000    0.62411
271560.0000    0.40649
271600.0000    0.39957
271640.0000    0.77298
271680.0000    0.65262
271720.0000    0.58609
271760.0000    0.64910
271800.0000    0.41665
271840.0000    0.48377
271880.0000    0.67230
271920.0000    0.70266
271960.0000    0.58381
272000.0000    0.64575
272040.0000    0.55023
272080.0000    0.74260
272120.0000    0.78092
272160.0000    0.49104
272200.0000    0.75216
272240.0000    0.90922
272280.0000    0.59029
272320.0000    0.42896
272360.0000    0.76803
272400.0000    0.70640
272440.0000    0.26217
272480.0000    0.52303
272520.0000    0.55287
272560.0000    0.62477
272600.0000    0.67296
272640.0000    0.74235
272680.0000    0.69258
272720.0000    0.61731
272760.0000    0.44238
272800.0000    0.53572
272840.0000    0.85470
272880.0000    0.90226
272920.0000    0.75639
272960.0000    0.86417
273000.0000    0.63814
273040.0000    0.75728
273080.0000    0.60794
273120.0000    0.70649
273160.0000    0.52624
273200.0000    0.71314
273240.0000    0.66129
273280.0000    0.77889
273320.0000    0.77749
273360.0000    0.71470
273400.0000    0.57815
273440.0000    0.60466
273480.0000    0.54644
273520.0000    0.70564
273560.0000    0.51131
273600.0000    0.61161
273640.0000    0.66774
273680.0000    0.63026
273720.0000    0.57037
273760.0000    0.83444
273800.0000    0.67811
273840.0000    0.35855
273880.0000    0.65527
273920.0000    0.71015
273960.0000    0.85112
274000.0000    0.95801
274040.0000    0.77235
274080.0000    0.59633
274120.0000    0.64455
274160.0000    0.86869
274200.0000    0.87347
274240.0000    0.87334
274280.0000    0.67009
274320.0000    0.85691
274360.0000    0.82374
274400.0000    0.73072
274440.0000    0.59472
274480.0000    0.53714
274520.0000    0.58793
274560.0000    0.56631
274600.0000    0.75862
274640.0000    0.69881
274680.0000    0.64063
274720.0000    0.59691
274760.0000    0.54500
274800.0000    0.61828
274840.0000    0.65781
274880.0000    0.78307
274920.0000    0.83642
274960.0000    0.68858
275000.0000    0.74183
275040.0000    0.71735
275080.0000    0.70359
275120.0000    0.43282
275160.0000    0.61972
275200.0000    0.66011
275240.0000    0.48581
275280.0000    0.46398
275320.0000    0.50737
275360.0000    0.61119
275400.0000    0.71602
275440.0000    0.79641
275480.0000    0.67325
275520.0000    0.41812
275560.0000    0.80428
275600.0000    0.79896
275640.0000    0.96821
275680.0000    0.65645
275720.0000    0.69670
275760.0000    0.84815
275800.0000    0.59817
275840.0000    0.75858
275880.0000    0.88401
275920.0000    0.88091
275960.0000    0.98512
276000.0000    1.04565
276040.0000    0.95751
276080.0000    0.97749
276120.0000    1.08520
276160.0000    1.09345
276200.0000    1.05458
276240.0000    0.82501
276280.0000    0.75149
276320.0000    0.93469
276360.0000    0.88411
276400.0000    0.91631
276440.0000    0.77431
276480.0000    0.88647
276520.0000    0.94134
276560.0000    0.73343
276600.0000    0.87610
276640.0000    0.54036
276680.0000    0.43566
276720.0000    0.67879
276760.0000    0.64056
276800.0000    0.74823
276840.0000    0.83875
276880.0000    0.86560
276920.0000    0.95394
276960.0000    0.96049
277000.0000    0.97576
277040.0000    0.91856
277080.0000    0.73315
277120.0000    0.77227
277160.0000    0.93579
277200.0000    0.92145
277240.0000    0.84776
277280.0000    0.91817
277320.0000    0.90755
277360.0000    0.75357
277400.0000    0.76209
277440.0000    0.92888
277480.0000    0.79845
277520.0000    0.79294
277560.0000    0.84882
277600.0000    0.75519
277640.0000    0.81164
277680.0000    0.79190
277720.0000    0.65622
277760.0000    0.67413
277800.0000    0.53274
277840.0000    0.98715
277880.0000    0.65544
277920.0000    0.43835
277960.0000    0.66295
278000.0000    0.45640
278040.0000    0.78268
278080.0000    0.85990
278120.0000    0.78830
278160.0000    0.76035
278200.0000    0.91105
278240.0000    0.77316
278280.0000    0.81305
278320.0000    0.71091
278360.0000    0.78121
278400.0000    0.95126
278440.0000    0.94855
278480.0000    0.89494
278520.0000    0.75302
278560.0000    0.67321
278600.0000    0.68938
278640.0000    0.83784
278680.0000    0.90757
278720.0000    0.84045
278760.0000    0.75257
278800.0000    0.83179
278840.0000    0.65167
278880.0000    0.86971
278920.0000    0.72092
278960.0000    0.67632
279000.0000    0.88292
279040.0000    0.92215
279080.0000    0.89245
279120.0000    0.84207
279160.0000    1.06446
279200.0000    0.71721
279240.0000    0.85083
279280.0000    0.60919
279320.0000    0.83386
279360.0000    0.85632
279400.0000    0.86356
279440.0000    0.89177
279480.0000    0.90666
279520.0000    0.84555
279560.0000    1.02401
279600.0000    0.89167
279640.0000    0.88013
279680.0000    1.09488
279720.0000    1.10374
279760.0000    0.92469
279800.0000    0.99426
279840.0000    0.96245
279880.0000    0.59102
279920.0000    0.88114
279960.0000    1.00192
280000.0000    0.91899
280040.0000    0.82329
280080.0000    0.63389
280120.0000    0.90999
280160.0000    0.81300
280200.0000    0.58864
280240.0000    0.77677
280280.0000    0.58262
280320.0000    0.50500
280360.0000    0.61739
280400.0000    0.74344
280440.0000    0.77854
280480.0000    0.88454
280520.0000    0.65533
280560.0000    0.67961
280600.0000    0.76189
280640.0000    0.76006
280680.0000    0.78518
280720.0000    0.81402
280760.0000    0.67830
280800.0000    0.49654
280840.0000    0.39025
280880.0000    0.87818
280920.0000    0.88474
280960.0000    0.81960
281000.0000    0.46563
281040.0000    0.82990
281080.0000    0.82627
281120.0000    0.61422
281160.0000    0.86424
281200.0000    0.68890
281240.0000    0.78830
281280.0000    0.44847
281320.0000    0.50374
281360.0000    0.61919
281400.0000    0.65503
281440.0000    0.97626
281480.0000    0.76902
281520.0000    0.27320
281560.0000    0.62299
281600.0000    0.39629
281640.0000    0.53751
281680.0000    0.53219
281720.0000    0.39015
281760.0000    0.41004
281800.0000    0.53705
281840.0000    0.24685
281880.0000    0.29658
281920.0000    0.77387
281960.0000    0.76883
282000.0000    0.62713
282040.0000    0.67505
282080.0000    0.53930
282120.0000    0.21986
282160.0000    0.36938
282200.0000    0.39678
282240.0000    0.73399
282280.0000    0.56230
282320.0000    0.46931
282360.0000    0.06694
282400.0000    0.10350
282440.0000    0.42771
282480.0000    0.50013
282520.0000    0.38368
282560.0000    0.56616
282600.0000    0.23816
282640.0000    0.64270
282680.0000    0.44739
282720.0000    0.35678
282760.0000    0.09091
282800.0000    0.36345
282840.0000    0.21398
282880.0000    0.35114
282920.0000    0.81460
282960.0000    0.72914
283000.0000    0.41926
283040.0000    0.51712
283080.0000    0.50233
283120.0000    0.30489
283160.0000    0.24319
283200.0000    0.61145
283240.0000    0.99855
283280.0000    0.75214
283320.0000    0.52463
283360.0000    0.59627
283400.0000    0.31004
283440.0000    0.70830
283480.0000    0.93203
283520.0000    0.86549
283560.0000    0.85642
283600.0000    0.29426
283640.0000    0.59201
283680.0000    0.78103
283720.0000    0.80039
283760.0000    0.72191
283800.0000    0.74053
283840.0000    0.66120
283880.0000    0.51168
283920.0000    0.88018
283960.0000    0.61218
284000.0000    0.89045
284040.0000    0.58030
284080.0000    0.32616
284120.0000    0.63536
284160.0000    0.55577
284200.0000    0.84137
284240.0000    0.91242
284280.0000    0.75071
284320.0000    0.54467
284360.0000    0.46431
284400.0000    0.62855
284440.0000    0.74348
284480.0000    0.78058
284520.0000    0.81647
284560.0000    0.75321
284600.0000    0.70303
284640.0000    0.72332
284680.0000    0.59198
284720.0000    0.66162
284760.0000    0.64241
284800.0000    0.37899
284840.0000    0.52667
284880.0000    0.91103
284920.0000    0.70593
284960.0000    0.52919
285000.0000    0.73159
285040.0000    0.81703
285080.0000    0.75739
285120.0000    0.72311
285160.0000    0.42125
285200.0000    0.35870
285240.0000    0.10092
285280.0000    0.29176
285320.0000   -0.01447
285360.0000    0.38499
285400.0000    0.09735
285440.0000    0.59627
285480.0000    0.43675
285520.0000    0.64718
285560.0000    0.72250
285600.0000    0.02419
285640.0000    0.49531
285680.0000    0.56593
285720.0000    0.51469
285760.0000    0.64339
285800.0000    0.25947
285840.0000    0.79488
285880.0000    0.82221
285920.0000    0.69036
285960.0000    0.71245
286000.0000    0.76656
286040.0000    0.67752
286080.0000    0.64408
286120.0000    0.47170
286160.0000    0.84730
286200.0000    0.62300
286240.0000    0.67756
286280.0000    0.50150
286320.0000    0.67293
286360.0000    0.53936
286400.0000    0.65937
286440.0000    0.55061
286480.0000    0.77291
286520.0000    0.66929
286560.0000    0.75776
286600.0000    0.82534
286640.0000    0.72998
286680.0000    0.73812
286720.0000    0.68404
286760.0000    0.83494
286800.0000    0.83873
286840.0000    0.64316
286880.0000    0.64923
286920.0000    0.84823
286960.0000    0.72181
287000.0000    0.68800
287040.0000    0.69525
287080.0000    0.71115
287120.0000    0.80037
287160.0000    0.94602
287200.0000    0.74928
287240.0000    0.85233
287280.0000    0.75628
287320.0000    0.71732
287360.0000    0.84130
287400.0000    0.47595
287440.0000    0.87400
287480.0000    0.85906
287520.0000    0.76190
287560.0000    0.69933
287600.0000    0.77956
287640.0000    0.92917
287680.0000    0.76588
287720.0000    0.62950
287760.0000    0.59945
287800.0000    0.39925
287840.0000    0.80583
287880.0000    0.44609
287920.0000    0.69618
287960.0000    0.40376
288000.0000    0.80607
288040.0000    0.48179
288080.0000    0.51403
288120.0000    0.63899
288160.0000    0.89997
288200.0000    0.70601
288240.0000    0.54824
288280.0000    0.66574
288320.0000    0.41739
288360.0000    0.35100
288400.0000    0.34849
288440.0000    0.11344
288480.0000    0.02772
288520.0000    0.26749
288560.0000    0.30433
288600.0000    0.72464
288640.0000    0.43392
288680.0000    0.53485
288720.0000    0.14664
288760.0000    0.15807
288800.0000    0.12874
288840.0000    0.20485
288880.0000    0.55590
288920.0000    0.36794
288960.0000    0.18184
289000.0000    0.24389
289040.0000    0.03043
289080.0000    0.25446
289120.0000    0.62694
289160.0000    0.58144
289200.0000    0.64289
289240.0000    0.52189
289280.0000    0.81746
289320.0000    0.90911
289360.0000    0.89845
289400.0000    1.08198
289440.0000    0.67611
289480.0000    1.04808
289520.0000    0.92908
289560.0000    1.01035
289600.0000    0.95112
289640.0000    0.85536
289680.0000    0.96000
289720.0000    0.90723
289760.0000    0.87153
289800.0000    0.62379
289840.0000    0.53160
289880.0000    0.58171
289920.0000    0.78561
289960.0000    0.77761
290000.0000    1.03710
290040.0000    0.92213
290080.0000    0.77662
290120.0000    0.65044
290160.0000    0.40888
290200.0000    0.96105
290240.0000    0.94112
290280.0000    0.52724
290320.0000    0.53388
290360.0000    0.58450
290400.0000    0.79699
290440.0000    0.65608
290480.0000    0.60822
290520.0000    0.67327
290560.0000    0.84575
290600.0000    0.52884
290640.0000    0.41397
290680.0000    0.29294
290720.0000    0.67571
290760.0000    0.83303
290800.0000    0.74668
290840.0000    0.56799
290880.0000    0.35556
290920.0000    0.38580
290960.0000    0.69027
291000.0000    0.70277
291040.0000    0.59630
291080.0000    0.16667
291120.0000    0.50645
291160.0000    0.41855
291200.0000    0.71623
291240.0000    0.64843
291280.0000    0.02943
291320.0000    0.12382
291360.0000    0.44662
291400.0000    0.38582
291440.0000    0.51031
291480.0000    0.66021
291520.0000    0.79823
291560.0000    0.84869
291600.0000    0.66651
291640.0000    0.78997
291680.0000    0.62310
291720.0000    0.78323
291760.0000    0.82252
291800.0000    0.82407
291840.0000    0.61149
291880.0000    0.42296
291920.0000    0.66496
291960.0000    0.77142
292000.0000    0.65154
292040.0000    0.38911
292080.0000    0.73441
292120.0000    0.81063
292160.0000    0.43315
292200.0000    0.66212
292240.0000    0.90522
292280.0000    0.81807
292320.0000    0.78748
292360.0000    0.91674
292400.0000    0.58914
292440.0000    0.72290
292480.0000    0.97916
292520.0000    0.62169
292560.0000    0.74361
292600.0000    0.58180
292640.0000    0.71013
292680.0000    0.84413
292720.0000    0.82549
292760.0000    0.90258
292800.0000    0.79418
292840.0000    0.50127
292880.0000    0.74856
292920.0000    0.96027
292960.0000    0.69374
293000.0000    0.93688
293040.0000    0.78637
293080.0000    0.76948
293120.0000    0.85020
293160.0000    0.81881
293200.0000    0.87781
293240.0000    0.77776
293280.0000    0.80472
293320.0000    0.66105
293360.0000    0.94665
293400.0000    0.91403
293440.0000    0.66929
293480.0000    0.81139
293520.0000    0.49656
293560.0000    0.81523
293600.0000    0.93294
293640.0000    1.02511
293680.0000    0.78625
293720.0000    0.78862
293760.0000    0.69618
293800.0000    0.65907
293840.0000    0.98086
293880.0000    0.65184
293920.0000    0.58077
293960.0000    0.38392
294000.0000    0.39896
294040.0000    0.57002
294080.0000    0.37879
294120.0000    0.82145
294160.0000    0.54434
294200.0000    0.74368
294240.0000    0.27325
294280.0000    0.76716
294320.0000    0.78625
294360.0000    0.64671
294400.0000    0.31236
294440.0000    0.62771
294480.0000    0.59071
294520.0000    0.67209
294560.0000    0.74106
294600.0000    0.43610
294640.0000    0.57938
294680.0000    0.45660
294720.0000    0.61250
294760.0000    0.60678
294800.0000    0.48982
294840.0000    0.64364
294880.0000    0.62406
294920.0000    0.28884
294960.0000    0.52579
295000.0000    0.51531
295040.0000    0.66903
295080.0000    0.61376
295120.0000    0.09224
295160.0000   -0.06427
295200.0000   -0.18098
295240.0000    0.56960
295280.0000    0.12359
295320.0000    0.60706
295360.0000    0.61361
295400.0000    0.66525
295440.0000    0.46821
295480.0000    0.89236
295520.0000    0.77682
295560.0000    0.72522
295600.0000    0.65891
295640.0000    0.51986
295680.0000    0.57661
295720.0000    0.96674
295760.0000    0.75972
295800.0000    0.56114
295840.0000    0.36964
295880.0000    0.74047
295920.0000    0.40038
295960.0000    0.69946
296000.0000    0.97166
296040.0000    0.81096
296080.0000    0.45943
296120.0000    0.67739
296160.0000    0.51275
296200.0000    0.84610
296240.0000    0.76582
296280.0000    0.21359
296320.0000    0.92175
296360.0000    0.52113
296400.0000    0.66812
296440.0000    0.64630
296480.0000    0.68896
296520.0000    0.64901
296560.0000    0.63775
296600.0000    0.50257
296640.0000    0.51723
296680.0000    0.77433
296720.0000    0.60959
296760.0000    0.77449
296800.0000    0.33361
296840.0000    0.23634
296880.0000    0.38516
296920.0000    0.46654
296960.0000    0.48280
297000.0000    0.46702
297040.0000    0.17069
297080.0000    0.72492
297120.0000    0.59381
297160.0000    0.60497
297200.0000    0.81144
297240.0000    0.60681
297280.0000    0.30345
297320.0000    0.30335
297360.0000    0.48961
297400.0000    0.09312
297440.0000    0.17317
297480.0000    0.49058
297520.0000    0.16601
297560.0000    0.49613
297600.0000    0.51181
297640.0000    0.59240
297680.0000    0.34656
297720.0000    0.86305
297760.0000    0.74208
297800.0000    0.59326
297840.0000    0.56427
297880.0000    0.45823
297920.0000    0.70295
297960.0000    0.64593
298000.0000    0.64787
298040.0000    0.68261
298080.0000    0.88530
298120.0000    0.24691
298160.0000    0.79747
298200.0000    0.85373
298240.0000    0.64268
298280.0000    0.44825
298320.0000    0.12397
298360.0000    0.60177
298400.0000    0.34944
298440.0000    0.22466
298480.0000    0.50556
298520.0000    0.52217
298560.0000    0.27990
298600.0000    0.62756
298640.0000    0.12577
298680.0000    0.18230
298720.0000   -0.09610
298760.0000    0.31981
298800.0000    0.48390
298840.0000    0.28354
298880.0000    0.48071
298920.0000    0.26463
298960.0000    0.05517
299000.0000    0.19569
299040.0000   -0.17540
299080.0000    0.38411
299120.0000   -0.00176
299160.0000    0.42280
299200.0000    0.57415
299240.0000    0.23424
299280.0000    0.17991
299320.0000    0.28473
299360.0000    0.48824
299400.0000    0.56160
299440.0000    0.23291
299480.0000    0.08538
299520.0000    0.24957
299560.0000    0.35728
299600.0000    0.61770
299640.0000    0.33140
299680.0000    0.36629
299720.0000    0.32167
299760.0000    0.75644
299800.0000    0.51312
299840.0000    0.34084
299880.0000    0.57928
299920.0000    0.22329
299960.0000    0.63567
300000.0000    0.60962
300040.0000    0.55916
300080.0000    0.59899
300120.0000    0.38994
300160.0000    0.22880
300200.0000    0.30685
300240.0000    0.32801
300280.0000    0.24572
300320.0000   -0.08281
300360.0000    0.35899
300400.0000    0.28589
300440.0000   -0.12888
300480.0000    0.40059
300520.0000    0.29723
300560.0000    0.67399
300600.0000    0.43461
300640.0000    0.12246
300680.0000    0.39282
300720.0000    0.37751
300760.0000    0.19366
300800.0000    0.22553
300840.0000    0.25691
300880.0000    0.37017
300920.0000    0.32922
300960.0000    0.21836
301000.0000    0.04360
301040.0000    0.38443
301080.0000    0.35702
301120.0000    0.26940
301160.0000    0.17048
301200.0000    0.08487
301240.0000    0.06454
301280.0000    0.48888
301320.0000    0.59641
301360.0000    0.24265
301400.0000    0.21419
301440.0000    0.04815
301480.0000    0.32445
301520.0000    0.36483
301560.0000    0.20738
301600.0000    0.22701
301640.0000    0.54712
301680.0000    0.55404
301720.0000    0.30927
301760.0000    0.38400
301800.0000    0.46636
301840.0000    0.10407
301880.0000    0.31336
301920.0000    0.37733
301960.0000    0.48023
302000.0000    0.34768
302040.0000    0.04415
302080.0000    0.30990
302120.0000    0.54486
302160.0000    0.57214
302200.0000    0.55817
302240.0000    0.37533
302280.0000    0.47574
302320.0000    0.45831
302360.0000    0.03058
302400.0000   -0.07259
302440.0000    0.23008
302480.0000    0.31013
302520.0000    0.45643
302560.0000    0.51477
302600.0000    0.59580
302640.0000   -0.01833
302680.0000    0.03835
302720.0000    0.37865
302760.0000    0.42319
302800.0000    0.48602
302840.0000    0.38991
302880.0000    0.19203
302920.0000    0.30904
302960.0000    0.32541
303000.0000    0.69465
303040.0000    0.24027
303080.0000    0.33332
303120.0000    0.44377
303160.0000   -0.02953
303200.0000    0.27205
303240.0000    0.37513
303280.0000    0.46181
303320.0000    0.34697
303360.0000    0.50262
303400.0000    0.70476
303440.0000    0.32847
303480.0000    0.42952
303520.0000    0.60233
303560.0000    0.34063
303600.0000    0.35649
303640.0000    0.62147
303680.0000    0.50772
303720.0000    0.75926
303760.0000    0.63985
303800.0000    1.04173
303840.0000    0.79394
303880.0000    0.86373
303920.0000    0.78031
303960.0000    0.61897
304000.0000    0.60054
304040.0000    0.73129
304080.0000    0.63017
304120.0000    0.74282
304160.0000    1.01833
304200.0000    0.68168
304240.0000    0.66734
304280.0000    0.60084
304320.0000    1.03455
304360.0000    0.80268
304400.0000    1.03551
304440.0000    0.68422
304480.0000    0.42836
304520.0000    0.25781
304560.0000    0.36660
304600.0000    0.39581
304640.0000    0.41097
304680.0000    0.27579
304720.0000    0.56281
304760.0000    0.45234
304800.0000    0.16954
304840.0000    0.55114
304880.0000    0.62896
304920.0000    0.35509
304960.0000    0.67039
305000.0000    0.54855
305040.0000    0.56643
305080.0000    0.75614
305120.0000    0.52899
305160.0000    0.55057
305200.0000    0.38310
305240.0000    0.69582
305280.0000    0.66948
305320.0000    0.80588
305360.0000    0.58189
305400.0000    0.26547
305440.0000    0.54731
305480.0000    0.46166
305520.0000    0.27504
305560.0000    0.22438
305600.0000    0.42360
305640.0000    0.34847
305680.0000    0.79434
305720.0000    0.49131
305760.0000    0.55416
305800.0000    0.61051
305840.0000    0.51769
305880.0000    0.51826
305920.0000    0.44600
305960.0000    0.48667
306000.0000    0.67378
306040.0000    0.53834
306080.0000    0.78346
306120.0000    0.82864
306160.0000    0.79564
306200.0000    0.65274
306240.0000    0.38747
306280.0000    0.92059
306320.0000    0.61980
306360.0000    0.94309
306400.0000    0.74168
306440.0000    0.52595
306480.0000    0.27961
306520.0000    0.59370
306560.0000    0.69857
306600.0000    0.31148
306640.0000    0.63314
306680.0000    0.48794
306720.0000    0.63740
306760.0000    0.38454
306800.0000    0.64566
306840.0000    0.97594
306880.0000    0.76673
306920.0000    0.74954
306960.0000    0.27720
307000.0000    0.59856
307040.0000    0.67607
307080.0000    0.70656
307120.0000    0.53358
307160.0000    0.57840
307200.0000    0.42005
307240.0000    0.41670
307280.0000    0.34933
307320.0000    0.37967
307360.0000    0.63248
307400.0000    0.33307
307440.0000    0.27063
307480.0000    0.56999
307520.0000    0.55849
307560.0000    0.48067
307600.0000    0.60008
307640.0000    0.58309
307680.0000    0.16542
307720.0000    0.14926
307760.0000    0.56638
307800.0000    0.62768
307840.0000    0.29958
307880.0000    0.50137
307920.0000    0.56826
307960.0000    0.64240
308000.0000    0.72069
308040.0000    0.79327
308080.0000    0.44122
308120.0000    0.61676
308160.0000    0.68065
308200.0000    0.88900
308240.0000    0.55926
308280.0000    0.38439
308320.0000    0.49775
308360.0000    0.43088
308400.0000    0.48037
308440.0000    0.63513
308480.0000    0.57961
308520.0000    0.45632
308560.0000    0.42696
308600.0000    0.23160
308640.0000    0.23183
308680.0000    0.55554
308720.0000    0.38613
308760.0000    0.37933
308800.0000   -0.06220
308840.0000    0.22100
308880.0000    0.31080
308920.0000    0.72355
308960.0000    0.26406
309000.0000    0.45836
309040.0000    0.46447
309080.0000    0.27801
309120.0000    0.40258
309160.0000    0.36898
309200.0000    0.50257
309240.0000    0.75889
309280.0000    0.72324
309320.0000    0.09410
309360.0000   -0.04917
309400.0000    0.34643
309440.0000   -0.15811
309480.0000    0.36953
309520.0000    0.69083
309560.0000    0.45629
309600.0000    0.57048
309640.0000    0.45351
309680.0000    0.09095
309720.0000    0.36944
309760.0000    0.13554
309800.0000    0.63364
309840.0000    0.69846
309880.0000    0.44774
309920.0000    0.46318
309960.0000    0.18701
310000.0000    0.42618
310040.0000    0.72408
310080.0000    0.57640
310120.0000    0.55928
310160.0000    0.65347
310200.0000    0.41061
310240.0000    0.66845
310280.0000    0.48750
310320.0000    0.73045
310360.0000    0.94388
310400.0000    0.68674
310440.0000    0.71261
310480.0000    0.52059
310520.0000    0.71007
310560.0000    0.68390
310600.0000    0.62821
310640.0000    0.76155
310680.0000    0.63990
310720.0000    0.46602
310760.0000    0.37790
310800.0000    0.76936
310840.0000    0.51356
310880.0000    0.78342
310920.0000    0.63194
310960.0000    0.82432
311000.0000    0.69266
311040.0000    0.82249
311080.0000    0.88329
311120.0000    0.69470
311160.0000    0.85350
311200.0000    0.73088
311240.0000    0.46254
311280.0000    0.76524
311320.0000    0.59075
311360.0000    0.62407
311400.0000    0.54194
311440.0000    0.55609
311480.0000    0.75747
311520.0000    0.88699
311560.0000    0.82951
311600.0000    0.60131
311640.0000    0.47045
311680.0000    0.68986
311720.0000    0.80413
311760.0000    0.81203
311800.0000    0.80535
311840.0000    0.87542
311880.0000    0.49733
311920.0000    0.39873
311960.0000    0.14255
312000.0000    0.69976
312040.0000    0.87424
312080.0000    1.09643
312120.0000    0.93603
312160.0000    1.08885
312200.0000    0.95682
312240.0000    1.16618
312280.0000    1.03236
312320.0000    0.99289
312360.0000    0.97187
312400.0000    0.86870
312440.0000    1.02936
312480.0000    1.07496
312520.0000    1.11309
312560.0000    1.18399
312600.0000    1.09941
312640.0000    1.05943
312680.0000    0.93025
312720.0000    0.91929
312760.0000    0.92699
312800.0000    0.87453
312840.0000    1.00376
312880.0000    0.88450
312920.0000    1.15706
312960.0000    1.03793
313000.0000    0.73675
313040.0000    0.70759
313080.0000    1.25875
313120.0000    0.91355
313160.0000    1.03481
313200.0000    0.99807
313240.0000    0.58308
313280.0000    0.69975
313320.0000    0.67711
313360.0000    0.63089
313400.0000    0.59964
313440.0000    0.70003
313480.0000    0.67242
313520.0000    0.59576
313560.0000    0.65592
313600.0000    0.41966
313640.0000    0.65015
313680.0000    0.68576
313720.0000    0.73454
313760.0000    0.40233
313800.0000    0.50572
313840.0000    0.55961
313880.0000    0.78883
313920.0000    0.83689
313960.0000    0.55643
314000.0000    0.30685
314040.0000    0.71778
314080.0000    0.54900
314120.0000    0.44255
314160.0000    0.44855
314200.0000    0.69431
314240.0000    0.54574
314280.0000    0.69648
314320.0000    0.37399
314360.0000    0.76220
314400.0000    0.73877
314440.0000    0.90635
314480.0000    0.39430
314520.0000    0.25873
314560.0000    0.27328
314600.0000    0.32026
314640.0000    0.43047
314680.0000    0.74928
314720.0000    0.29753
314760.0000    0.39024
314800.0000    0.45867
314840.0000    0.58968
314880.0000    0.32276
314920.0000    0.67493
314960.0000    0.16624
315000.0000    0.55952
315040.0000    0.60178
315080.0000    0.34327
315120.0000    0.48204
315160.0000    0.70102
315200.0000    0.73636
315240.0000    0.66219
315280.0000    0.69663
315320.0000    0.48380
315360.0000    0.49895
315400.0000    0.60854
315440.0000    0.47441
315480.0000    0.17025
315520.0000    0.62275
315560.0000    0.32477
315600.0000    0.33160
315640.0000    0.60561
315680.0000    0.41797
315720.0000    0.97256
315760.0000    0.39082
315800.0000    0.71475
315840.0000    0.57655
315880.0000    0.58172
315920.0000    0.76266
315960.0000    0.66144
316000.0000    0.36470
316040.0000    0.19246
316080.0000    0.40076
316120.0000    0.43730
316160.0000    0.47102
316200.0000    0.57204
316240.0000    0.66109
316280.0000    0.62742
316320.0000    0.32272
316360.0000    0.20170
316400.0000    0.56177
316440.0000    0.38803
316480.0000    0.15635
316520.0000    0.59931
316560.0000    0.64499
316600.0000    0.18229
316640.0000    0.63981
316680.0000    0.65927
316720.0000    0.70882
316760.0000    0.41273
316800.0000    0.24206
316840.0000    0.65395
316880.0000    0.89257
316920.0000    0.20092
316960.0000    0.24697
317000.0000    0.57536
317040.0000    0.53751
317080.0000    0.72391
317120.0000    0.59129
317160.0000    0.42613
317200.0000    0.41122
317240.0000    0.49064
317280.0000    0.68487
317320.0000    0.78728
317360.0000    0.49433
317400.0000    0.80606
317440.0000    0.01451
317480.0000    0.60143
317520.0000    0.00027
317560.0000    0.63474
317600.0000    0.36806
317640.0000    0.33229
317680.0000    0.42025
317720.0000    0.39491
317760.0000    0.61241
317800.0000    0.50575
317840.0000    0.65951
317880.0000    0.27602
317920.0000    0.53653
317960.0000    0.60958
318000.0000    0.34262
318040.0000    0.32125
318080.0000    0.49901
318120.0000    0.59681
318160.0000    0.34337
318200.0000    0.29439
318240.0000    0.41652
318280.0000    0.42017
318320.0000    0.49940
318360.0000    0.37742
318400.0000    0.68051
318440.0000    0.52945
318480.0000    0.41365
318520.0000    0.04858
318560.0000   -0.46227
318600.0000   -0.07902
318640.0000    0.11535
318680.0000    0.16748
318720.0000   -0.05247
318760.0000    0.12009
318800.0000   -0.44134
318840.0000    0.05315
318880.0000   -0.21510
318920.0000    0.12428
318960.0000   -0.02326
319000.0000    0.06377
319040.0000    0.51032
319080.0000    0.03322
319120.0000   -0.18754
319160.0000   -0.35374
319200.0000    0.37724
319240.0000    0.02609
319280.0000    0.33044
319320.0000    0.04087
319360.0000   -0.28880
319400.0000   -0.07864
319440.0000    0.26643
319480.0000   -0.17241
319520.0000    0.14775
319560.0000    0.40440
319600.0000    0.14692
319640.0000    0.05165
319680.0000   -0.06857
319720.0000   -0.00580
319760.0000    0.04059
319800.0000    0.27659
319840.0000    0.34833
319880.0000    0.00866
319920.0000    0.08007
319960.0000    0.02183
320000.0000    0.73172
320040.0000    0.39390
320080.0000    0.71913
320120.0000    0.58911
320160.0000    0.46437
320200.0000    0.19377
320240.0000   -0.05260
320280.0000   -0.23949
320320.0000    0.29567
320360.0000   -0.18623
320400.0000    0.19536
320440.0000    0.27933
320480.0000    0.27684
320520.0000    0.28654
320560.0000    0.25772
320600.0000    0.79677
320640.0000    0.24048
320680.0000    0.18532
320720.0000    0.43150
320760.0000    0.58002
320800.0000    0.49831
320840.0000    0.52559
320880.0000    0.38300
320920.0000    0.40477
320960.0000    0.48002
321000.0000    0.52480
321040.0000    0.57951
321080.0000    0.63199
321120.0000   -0.02571
321160.0000    0.39915
321200.0000    0.43843
321240.0000    0.36398
321280.0000    0.29703
321320.0000    0.60172
321360.0000    0.66763
321400.0000    1.07034
321440.0000    0.73688
321480.0000    0.71910
321520.0000    0.59019
321560.0000    0.55947
321600.0000    0.45966
321640.0000    0.75103
321680.0000    0.82628
321720.0000    0.99016
321760.0000    0.66361
321800.0000    0.60662
321840.0000    0.71681
321880.0000    0.94477
321920.0000    0.60714
321960.0000    0.68770
322000.0000    0.53204
322040.0000    0.38684
322080.0000    0.19209
322120.0000    0.23040
322160.0000    0.31953
322200.0000    0.18866
322240.0000    0.23060
322280.0000    0.40393
322320.0000    0.27954
322360.0000    0.70391
322400.0000    0.68335
322440.0000    0.68690
322480.0000    0.90182
322520.0000    1.20377
322560.0000    1.11607
322600.0000    0.83789
322640.0000    0.76011
322680.0000    0.44876
322720.0000    0.40643
322760.0000    0.47524
322800.0000    0.77420
322840.0000    1.20638
322880.0000    0.70928
322920.0000    0.71785
322960.0000    0.97899
323000.0000    0.66556
323040.0000    0.40805
323080.0000    0.44479
323120.0000    0.64130
323160.0000    0.81125
323200.0000    0.39895
323240.0000    0.62847
323280.0000    0.99138
323320.0000    0.34897
323360.0000    0.75764
323400.0000    0.79321
323440.0000    0.75974
323480.0000    0.82781
323520.0000    0.70210
323560.0000    0.36898
323600.0000    0.51068
323640.0000    0.62637
323680.0000    0.38160
323720.0000    0.40346
323760.0000    0.93422
323800.0000    0.91558
323840.0000    0.94930
323880.0000    0.85118
323920.0000    0.79432
323960.0000    0.77079
324000.0000    0.94536
324040.0000    0.53429
324080.0000    0.77155
324120.0000    1.05993
324160.0000    1.02139
324200.0000    0.97478
324240.0000    0.81524
324280.0000    0.87805
324320.0000    0.56411
324360.0000    0.74887
324400.0000    0.72901
324440.0000    0.42534
324480.0000    0.57525
324520.0000    0.29078
324560.0000    0.02501
324600.0000    0.46606
324640.0000    0.51925
324680.0000    0.50605
324720.0000    1.13159
324760.0000    0.95391
324800.0000    1.19866
324840.0000    1.20970
324880.0000    0.89667
324920.0000    0.81860
324960.0000    0.88957
325000.0000    0.54508
325040.0000    0.82748
325080.0000    0.83576
325120.0000    0.92638
325160.0000    0.98105
325200.0000    0.99731
325240.0000    1.14719
325280.0000    1.07477
325320.0000    0.80743
325360.0000    0.62030
325400.0000    1.04014
325440.0000    0.95513
325480.0000    1.11559
325520.0000    0.77567
325560.0000    0.66725
325600.0000    0.62443
325640.0000    0.75814
325680.0000    0.73238
325720.0000    0.76460
325760.0000    0.79553
325800.0000    0.30532
325840.0000    0.81936
325880.0000    0.80319
325920.0000    0.69626
325960.0000    0.77082
326000.0000    0.98366
326040.0000    1.11699
326080.0000    0.93961
326120.0000    0.93988
326160.0000    0.80523
326200.0000    0.78773
326240.0000    0.77176
326280.0000    0.77742
326320.0000    0.63455
326360.0000    0.47583
326400.0000    0.77223
326440.0000    0.99395
326480.0000    0.86376
326520.0000    1.01093
326560.0000    0.45517
326600.0000    0.06234
326640.0000    0.27724
326680.0000    0.72002
326720.0000    0.84522
326760.0000    0.45784
326800.0000    0.62231
326840.0000    0.35576
326880.0000    0.34294
326920.0000    0.67254
326960.0000    0.76707
327000.0000    0.80385
327040.0000    0.53712
327080.0000    0.62445
327120.0000    0.39007
327160.0000    0.67920
327200.0000    0.62640
327240.0000    0.57423
327280.0000    0.40496
327320.0000    0.42359
327360.0000    0.66136
327400.0000    0.53290
327440.0000    0.57569
327480.0000    0.63842
327520.0000    0.69779
327560.0000    0.46004
327600.0000    0.50242
327640.0000    0.91860
327680.0000    1.13616
327720.0000    0.75569
327760.0000    0.73494
327800.0000    1.09311
327840.0000    1.15663
327880.0000    0.95680
327920.0000    0.64974
327960.0000    0.65937
328000.0000    0.60378
328040.0000    0.56805
328080.0000    0.74635
328120.0000    0.70763
328160.0000    0.69943
328200.0000    0.68703
328240.0000    0.66781
328280.0000    0.83378
328320.0000    0.65418
328360.0000    0.55184
328400.0000    0.45585
328440.0000    0.33358
328480.0000    0.72552
328520.0000    0.49837
328560.0000    0.71218
328600.0000    0.42814
328640.0000    0.41264
328680.0000    0.49964
328720.0000    0.37926
328760.0000    0.41952
328800.0000    0.48036
328840.0000    0.31007
328880.0000    0.62817
328920.0000    0.25154
328960.0000    0.59686
329000.0000    0.40863
329040.0000    0.63364
329080.0000    0.54932
329120.0000    0.44815
329160.0000    0.25706
329200.0000    0.42667
329240.0000    0.43342
329280.0000    0.73049
329320.0000    0.60767
329360.0000    0.26598
329400.0000    0.20866
329440.0000    0.38838
329480.0000    0.08135
329520.0000    0.48260
329560.0000    0.43307
329600.0000    0.60598
329640.0000    0.43190
329680.0000    0.30050
329720.0000    0.60395
329760.0000    0.28853
329800.0000    0.40531
329840.0000    0.61243
329880.0000    0.53170
329920.0000    0.65448
329960.0000    0.76271
330000.0000    0.59326
330040.0000    0.86864
330080.0000    1.01091
330120.0000    0.79452
330160.0000    0.76877
330200.0000    0.73379
330240.0000    0.43569
330280.0000    0.54586
330320.0000    0.71682
330360.0000    0.53793
330400.0000    0.63684
330440.0000    0.74549
330480.0000    0.62266
330520.0000    0.73751
330560.0000    0.51706
330600.0000    0.88770
330640.0000    0.54553
330680.0000    0.72779
330720.0000    0.63268
330760.0000    0.79492
330800.0000    0.72552
330840.0000    0.63146
330880.0000    0.79758
330920.0000    0.81877
330960.0000    0.80107
331000.0000    0.62701
331040.0000    0.63361
331080.0000    0.47011
331120.0000    0.44541
331160.0000    0.27765
331200.0000    0.34697
331240.0000    0.26238
331280.0000    0.27126
331320.0000    0.59915
331360.0000    0.52340
331400.0000    0.46521
331440.0000    0.99116
331480.0000    0.85566
331520.0000    0.42400
331560.0000    0.53879
331600.0000    0.32388
331640.0000    0.50368
331680.0000    0.47439
331720.0000    0.49533
331760.0000    0.37088
331800.0000    0.58077
331840.0000    0.25856
331880.0000    0.64832
331920.0000    0.61645
331960.0000    0.20598
332000.0000    0.06855
332040.0000    0.46304
332080.0000    0.52193
332120.0000    0.67431
332160.0000    0.44097
332200.0000    0.63443
332240.0000    0.59569
332280.0000    0.62257
332320.0000    0.80195
332360.0000    0.23398
332400.0000    0.04390
332440.0000    0.19164
332480.0000    0.10900
332520.0000    0.32051
332560.0000    0.31031
332600.0000    0.34585
332640.0000    0.62674
332680.0000    0.48306
332720.0000    0.52513
332760.0000    0.52066
332800.0000    0.54169
332840.0000    0.44010
332880.0000    0.24347
332920.0000    0.35691
332960.0000    0.48286
333000.0000    0.47476
333040.0000    0.06396
333080.0000    0.57838
333120.0000    0.69974
333160.0000    0.40570
333200.0000    0.48165
333240.0000    0.16108
333280.0000   -0.09079
333320.0000    0.79262
333360.0000    0.70668
333400.0000    0.65587
333440.0000    0.50381
333480.0000    0.33138
333520.0000    0.56614
333560.0000    0.59183
333600.0000    0.35762
333640.0000   -0.00771
333680.0000    0.35297
333720.0000    0.90651
333760.0000    0.48778
333800.0000    0.28015
333840.0000    0.60116
333880.0000    0.51752
333920.0000    0.07564
333960.0000    0.57653
334000.0000    0.37717
334040.0000    0.27479
334080.0000    0.54429
334120.0000    0.41482
334160.0000    0.30512
334200.0000    0.30895
334240.0000    0.40335
334280.0000    0.70613
334320.0000    0.38717
334360.0000    0.44307
334400.0000    0.69628
334440.0000    0.45946
334480.0000    0.68754
334520.0000    0.51613
334560.0000    0.40357
334600.0000    0.71783
334640.0000    0.22974
334680.0000    0.49021
334720.0000    0.81217
334760.0000    0.21509
334800.0000    0.10223
334840.0000    0.54395
334880.0000    0.51130
334920.0000    0.81648
334960.0000    0.26546
335000.0000    0.48126
335040.0000    0.64115
335080.0000    0.20711
335120.0000    0.36198
335160.0000    0.71107
335200.0000    0.78477
335240.0000    0.83939
335280.0000    0.20033
335320.0000    0.49051
335360.0000    0.35109
335400.0000    0.60713
335440.0000    0.33888
335480.0000    0.38082
335520.0000    0.41674
335560.0000    0.42892
335600.0000    0.28188
335640.0000    0.48087
335680.0000   -0.00499
335720.0000    0.12006
335760.0000    0.13137
335800.0000    0.32159
335840.0000    0.40848
335880.0000    0.64763
335920.0000    0.29199
335960.0000    0.55536
336000.0000    0.35708
336040.0000    0.58644
336080.0000    0.41271
336120.0000    0.02528
336160.0000    0.35898
336200.0000    0.48237
336240.0000    0.21860
336280.0000    0.23247
336320.0000    0.54332
336360.0000    0.63186
336400.0000    0.60910
336440.0000    0.42098
336480.0000    0.50745
336520.0000    0.34412
336560.0000    0.48322
336600.0000   -0.04292
336640.0000    0.19549
336680.0000    0.33262
336720.0000    0.69352
336760.0000    0.53123
336800.0000   -0.03514
336840.0000   -0.48148
336880.0000   -0.23602
336920.0000   -0.44395
336960.0000    0.02220
337000.0000    0.32428
337040.0000    0.24438
337080.0000    0.51467
337120.0000   -0.36294
337160.0000   -0.07312
337200.0000    0.11077
337240.0000    0.35537
337280.0000    0.32479
337320.0000    0.10854
337360.0000    0.51195
337400.0000   -0.32195
337440.0000   -0.37937
337480.0000   -0.21019
337520.0000    0.47849
337560.0000    0.24129
337600.0000    0.39627
337640.0000    0.20118
337680.0000    0.45799
337720.0000    0.66346
337760.0000    0.24568
337800.0000    0.32797
337840.0000    0.50336
337880.0000    0.32562
337920.0000    0.19260
337960.0000    0.11989
338000.0000    0.37571
338040.0000    0.41354
338080.0000    0.22885
338120.0000    0.18459
338160.0000    0.11517
338200.0000    0.19100
338240.0000    0.34540
338280.0000    0.16441
338320.0000    0.57656
338360.0000    0.59000
338400.0000    0.54179
338440.0000    0.07616
338480.0000    0.45844
338520.0000    0.34017
338560.0000    0.30821
338600.0000    0.02201
338640.0000    0.04630
338680.0000   -0.15530
338720.0000    0.25407
338760.0000    0.79987
338800.0000    0.57854
338840.0000    0.46317
338880.0000    0.56776
338920.0000    0.32032
338960.0000    0.35117
339000.0000    0.42732
339040.0000    0.53094
339080.0000    0.55626
339120.0000    0.47524
339160.0000    0.25792
339200.0000    0.47340
339240.0000    0.36208
339280.0000    0.22357
339320.0000    0.43698
339360.0000    0.17763
339400.0000    0.08489
339440.0000   -0.02859
339480.0000    0.60001
339520.0000    0.78285
339560.0000    0.74183
339600.0000    0.24931
339640.0000    0.23962
339680.0000   -0.01151
339720.0000    0.71729
339760.0000    0.42042
339800.0000    0.18980
339840.0000    0.49099
339880.0000    0.53211
339920.0000    0.48336
339960.0000    0.53002
340000.0000    0.74802
340040.0000    0.62555
340080.0000    0.54587
340120.0000    0.79577
340160.0000    0.69015
340200.0000    0.34647
340240.0000    0.44998
340280.0000    0.72325
340320.0000    0.75596
340360.0000    0.66699
340400.0000    0.92061
340440.0000    0.38834
340480.0000    0.65274
340520.0000    0.32333
340560.0000    0.28790
340600.0000    0.37578
340640.0000    0.66614
340680.0000    0.70025
340720.0000    0.57185
340760.0000    0.62121
340800.0000    0.59313
340840.0000    0.50282
340880.0000    0.73674
340920.0000    0.50558
340960.0000    0.50767
341000.0000    0.43250
341040.0000    0.58987
341080.0000    0.52781
341120.0000    0.66618
341160.0000    0.42296
341200.0000    0.60909
341240.0000    0.51501
341280.0000    0.53534
341320.0000    0.73382
341360.0000    0.78981
341400.0000    0.66945
341440.0000    0.55381
341480.0000    0.55931
341520.0000    0.79341
341560.0000    0.40456
341600.0000    0.44357
341640.0000    0.90896
341680.0000    0.71265
341720.0000    0.50597
341760.0000    0.29152
341800.0000    0.59498
341840.0000    0.62442
341880.0000    0.62990
341920.0000    0.83405
341960.0000    0.57505
342000.0000    0.63524
342040.0000    0.72640
342080.0000    0.54522
342120.0000    0.62323
342160.0000    0.64945
342200.0000    0.96411
342240.0000    0.58703
342280.0000    0.51679
342320.0000    0.59054
342360.0000    0.40475
342400.0000    0.39840
342440.0000    0.36224
342480.0000    0.44143
342520.0000    0.29089
342560.0000   -0.23315
342600.0000    0.50499
342640.0000    0.48869
342680.0000    0.59014
342720.0000    0.74374
342760.0000    0.59208
342800.0000    0.54632
342840.0000    0.35977
342880.0000    0.79600
342920.0000    0.69766
342960.0000    0.50316
343000.0000    0.51708
343040.0000    0.58332
343080.0000    0.42981
343120.0000    0.98296
343160.0000    0.57968
343200.0000    0.25347
343240.0000    0.46775
343280.0000    0.37542
343320.0000    0.49547
343360.0000    0.54024
343400.0000    0.86510
343440.0000    0.29009
343480.0000    0.48861
343520.0000    0.63351
343560.0000    0.70167
343600.0000    0.60168
343640.0000    0.64871
343680.0000    0.71545
343720.0000    0.70239
343760.0000    0.23933
343800.0000    0.45338
343840.0000    0.53835
343880.0000    0.42945
343920.0000    0.36032
343960.0000    0.63059
344000.0000    0.70084
344040.0000    0.80823
344080.0000    0.67538
344120.0000    0.89073
344160.0000    0.71176
344200.0000    0.51865
344240.0000    0.53355
344280.0000    0.63515
344320.0000    0.57055
344360.0000    0.45385
344400.0000    0.52153
344440.0000    0.29001
344480.0000    0.52522
344520.0000    0.70882
344560.0000    0.59622
344600.0000    0.51946
344640.0000    0.38274
344680.0000    0.67015
344720.0000    0.64610
344760.0000    0.58293
344800.0000    0.82654
344840.0000    0.62257
344880.0000    0.98421
344920.0000    0.44796
344960.0000    0.80244
345000.0000    0.65831
345040.0000    0.77998
345080.0000    0.53290
345120.0000    0.83688
345160.0000    0.61410
345200.0000    0.74691
345240.0000    0.98644
345280.0000    0.81283
345320.0000    0.56118
345360.0000    0.55126
345400.0000    0.90995
345440.0000    0.95967
345480.0000    0.54618
345520.0000    0.73717
345560.0000    0.45303
345600.0000    0.93329
345640.0000    1.01706
345680.0000    0.71658
345720.0000    0.26216
345760.0000    0.60670
345800.0000    0.36440
345840.0000    0.72416
345880.0000    0.70049
345920.0000    0.76124
345960.0000    0.42938
346000.0000    0.46929
346040.0000    0.67210
346080.0000    0.60965
346120.0000    0.68042
346160.0000    0.55150
346200.0000    0.52430
346240.0000    0.79933
346280.0000    0.65132
346320.0000    0.62110
346360.0000    0.42604
346400.0000    0.83151
346440.0000    0.77372
346480.0000    0.51638
346520.0000    0.42569
346560.0000    0.86232
346600.0000    0.71588
346640.0000    0.60035
346680.0000    0.66054
346720.0000    0.60275
346760.0000    0.66115
346800.0000    0.45021
346840.0000    0.35758
346880.0000    0.66353
346920.0000    0.73732
346960.0000    0.81434
347000.0000    0.78330
347040.0000    0.54178
347080.0000    0.37472
347120.0000    0.58602
347160.0000    0.44908
347200.0000    0.55192
347240.0000    0.58313
347280.0000    0.65849
347320.0000    0.60106
347360.0000    0.83033
347400.0000    0.57277
347440.0000    0.56969
347480.0000    0.43651
347520.0000    0.56590
347560.0000    0.94360
347600.0000    1.19893
347640.0000    1.03978
347680.0000    1.07203
347720.0000    1.10042
347760.0000    0.86398
347800.0000    1.01470
347840.0000    1.14888
347880.0000    1.02231
347920.0000    1.27187
347960.0000    1.04727
348000.0000    1.21814
348040.0000    1.26738
348080.0000    0.99810
348120.0000    1.09851
348160.0000    1.03614
348200.0000    0.89137
348240.0000    0.51462
348280.0000    0.91523
348320.0000    0.69106
348360.0000    0.76848
348400.0000    0.34226
348440.0000    0.50872
348480.0000    0.49686
348520.0000    0.89670
348560.0000    0.80144
348600.0000    0.60338
348640.0000    0.47105
348680.0000    0.52131
348720.0000    0.69899
348760.0000    0.69872
348800.0000    0.64694
348840.0000    0.68055
348880.0000    0.81828
348920.0000    0.49849
348960.0000    0.69384
349000.0000    0.63193
349040.0000    0.50867
349080.0000    0.72940
349120.0000    0.23959
349160.0000    0.34179
349200.0000   -0.07392
349240.0000    0.60153
349280.0000    0.49901
349320.0000    0.50612
349360.0000    0.91697
349400.0000    0.72197
349440.0000    0.63334
349480.0000    0.75589
349520.0000    0.71088
349560.0000    0.36086
349600.0000    0.02708
349640.0000    0.05412
349680.0000   -0.03306
349720.0000    0.22843
349760.0000    0.17360
349800.0000    0.10251
349840.0000    0.11001
349880.0000    0.54581
349920.0000    0.71869
349960.0000    0.39216
350000.0000    0.25210
350040.0000    0.06916
350080.0000    0.06765
350120.0000    0.15246
350160.0000    0.37382
350200.0000    0.21528
350240.0000    0.52985
350280.0000    0.35360
350320.0000    0.32502
350360.0000   -0.06376
350400.0000    0.54855
350440.0000    0.08883
350480.0000    0.54089
350520.0000    0.38831
350560.0000    0.59257
350600.0000    0.52246
350640.0000    0.68212
350680.0000    0.47103
350720.0000    0.47383
350760.0000    0.44031
350800.0000    0.74309
350840.0000    0.70513
350880.0000    0.65274
350920.0000    0.47653
350960.0000    0.81475
351000.0000    0.38835
351040.0000    0.71971
351080.0000    0.58515
351120.0000    0.52875
351160.0000    0.49523
351200.0000    0.60022
351240.0000    0.51829
351280.0000    0.47344
351320.0000    0.64465
351360.0000    0.75762
351400.0000    0.67142
351440.0000    0.45617
351480.0000    0.89497
351520.0000    0.85991
351560.0000    0.80256
351600.0000    0.75317
351640.0000    0.68857
351680.0000    0.47287
351720.0000    0.56047
351760.0000    0.42551
351800.0000    0.38237
351840.0000    0.79936
351880.0000    0.30650
351920.0000    0.46747
351960.0000    1.06527
352000.0000    0.67631
352040.0000    0.69207
352080.0000    0.31982
352120.0000    0.54814
352160.0000    0.67553
352200.0000    0.94185
352240.0000    0.47431
352280.0000    0.18905
352320.0000    0.20936
352360.0000    0.19144
352400.0000    0.36021
352440.0000    0.07307
352480.0000    0.30942
352520.0000    0.37294
352560.0000    0.49784
352600.0000    0.19356
352640.0000    0.23232
352680.0000    0.14449
352720.0000    0.39298
352760.0000    0.21625
352800.0000   -0.10753
352840.0000    0.10593
352880.0000    0.25562
352920.0000   -0.49586
352960.0000   -0.08610
353000.0000   -0.49073
353040.0000   -0.14817
353080.0000   -0.14033
353120.0000    0.19195
353160.0000    0.28546
353200.0000    0.21279
353240.0000    0.47556
353280.0000    0.59469
353320.0000    0.52794
353360.0000   -0.09624
353400.0000   -0.19780
353440.0000   -0.10872
353480.0000   -0.24367
353520.0000   -0.45119
353560.0000   -0.34689
353600.0000   -0.70774
353640.0000   -0.53267
353680.0000   -0.26662
353720.0000   -0.63851
353760.0000   -0.53131
353800.0000   -0.33488
353840.0000   -0.50522
353880.0000   -0.17669
353920.0000   -0.05365
353960.0000   -0.15968
354000.0000   -0.06960
354040.0000    0.00463
354080.0000   -0.32319
354120.0000   -0.56870
354160.0000   -0.11158
354200.0000    0.04550
354240.0000   -0.07589
354280.0000   -0.04431
354320.0000   -0.20105
354360.0000   -1.01840
354400.0000    0.19962
354440.0000   -0.19521
354480.0000   -0.18398
354520.0000   -0.16744
354560.0000   -0.00743
354600.0000    0.16142
354640.0000    0.12516
354680.0000    0.09933
354720.0000   -0.00072
354760.0000    0.15244
354800.0000    0.50350
354840.0000    0.27686
354880.0000    0.09005
354920.0000    0.18302
354960.0000   -0.21158
355000.0000   -0.03781
355040.0000   -0.18708
355080.0000   -0.25470
355120.0000   -0.09756
355160.0000   -0.20747
355200.0000   -0.57345
355240.0000   -0.43476
355280.0000   -0.19680
355320.0000   -0.32679
355360.0000   -0.45786
355400.0000   -0.37028
355440.0000   -0.36682
355480.0000    0.12774
355520.0000    0.30270
355560.0000    0.19019
355600.0000    0.41087
355640.0000    0.46317
355680.0000    0.40919
355720.0000    0.44133
355760.0000   -0.00778
355800.0000   -0.22399
355840.0000   -0.06188
355880.0000    0.57812
355920.0000    0.47818
355960.0000    0.49926
356000.0000    0.40675
356040.0000    0.12461
356080.0000    0.19625
356120.0000    0.24887
356160.0000    0.31907
356200.0000    0.65685
356240.0000    0.44486
356280.0000    0.35286
356320.0000    0.46872
356360.0000    0.31493
356400.0000    0.51114
356440.0000    0.73927
356480.0000    0.54486
356520.0000    0.35622
356560.0000    0.35683
356600.0000    0.11858
356640.0000    0.44681
356680.0000   -0.02562
356720.0000    0.30812
356760.0000    0.08596
356800.0000   -0.07553
356840.0000   -0.12900
356880.0000   -0.15329
356920.0000    0.06009
356960.0000   -0.01437
357000.0000   -0.31629
357040.0000   -0.12198
357080.0000    0.21111
357120.0000    0.13283
357160.0000   -0.43751
357200.0000   -0.28114
357240.0000    0.38908
357280.0000   -0.12370
357320.0000   -0.48720
357360.0000   -0.26255
357400.0000    0.59002
357440.0000    0.67287
357480.0000    0.29062
357520.0000    0.35306
357560.0000    0.16488
357600.0000    0.33322
357640.0000    0.06733
357680.0000    0.09625
357720.0000   -0.08868
357760.0000    0.64560
357800.0000    0.11807
357840.0000    0.36451
357880.0000    0.21699
357920.0000    0.44818
357960.0000    0.59830
358000.0000    0.88650
358040.0000    0.53583
358080.0000    0.50441
358120.0000    0.68725
358160.0000    0.76755
358200.0000    0.49845
358240.0000    0.57353
358280.0000    0.03412
358320.0000    0.21763
358360.0000    0.23558
358400.0000    0.16192
358440.0000    0.16392
358480.0000    0.65765
358520.0000    0.49840
358560.0000    0.44697
358600.0000    0.22790
358640.0000    0.27333
358680.0000    0.02744
358720.0000    0.39437
358760.0000    0.38850
358800.0000    0.13806
358840.0000    0.47840
358880.0000    0.50586
358920.0000    0.36967
358960.0000   -0.11277
359000.0000    0.16926
359040.0000    0.40048
359080.0000    0.42745
359120.0000    0.33176
359160.0000    0.39017
359200.0000    0.20425
359240.0000    0.31949
359280.0000    0.09050
359320.0000    0.36617
359360.0000    0.39294
359400.0000    0.06273
359440.0000    0.54945
359480.0000    0.53721
359520.0000    0.59675
359560.0000    0.50195
359600.0000    0.36892
359640.0000    0.30468
359680.0000    0.20374
359720.0000    0.31517
359760.0000    0.20638
359800.0000    0.44888
359840.0000    0.23047
359880.0000    0.07205
359920.0000    0.47317
359960.0000    0.45067
360000.0000    0.32349
360040.0000    0.10418
360080.0000    0.00949
360120.0000    0.01095
360160.0000    0.39486
360200.0000    0.73037
360240.0000    0.51576
360280.0000    0.45425
360320.0000    0.42649
360360.0000    0.34116
360400.0000    0.04411
360440.0000    0.49482
360480.0000    0.39017
360520.0000    0.46346
360560.0000    0.45572
360600.0000   -0.16555
360640.0000    0.38754
360680.0000    0.53764
360720.0000    0.42417
360760.0000    0.66537
360800.0000    0.60963
360840.0000    0.42189
360880.0000    0.62227
360920.0000    0.38653
360960.0000    0.46651
361000.0000   -0.13296
361040.0000    0.25827
361080.0000    0.47578
361120.0000    0.17148
361160.0000    0.33563
361200.0000    0.38202
361240.0000    0.37644
361280.0000    0.18302
361320.0000    0.11900
361360.0000    0.61986
361400.0000    0.36380
361440.0000    0.12943
361480.0000    0.45641
361520.0000    0.46635
361560.0000    0.46310
361600.0000    0.52815
361640.0000    0.73144
361680.0000    0.19052
361720.0000    0.10533
361760.0000    0.47810
361800.0000    0.20691
361840.0000    0.24626
361880.0000   -0.03468
361920.0000    0.13257
361960.0000    0.00503
362000.0000    0.11613
362040.0000    0.05354
362080.0000   -0.05617
362120.0000    0.03193
362160.0000    0.06487
362200.0000    0.26216
362240.0000    0.03026
362280.0000    0.29583
362320.0000   -0.00784
362360.0000   -0.28005
362400.0000    0.13469
362440.0000    0.56765
362480.0000    0.49977
362520.0000    0.43435
362560.0000    0.07887
362600.0000   -0.14872
362640.0000    0.18755
362680.0000    0.14723
362720.0000    0.05288
362760.0000   -0.06316
362800.0000    0.38451
362840.0000    0.10935
362880.0000    0.10504
362920.0000    0.09376
362960.0000    0.35289
363000.0000    0.14075
363040.0000    0.16042
363080.0000   -0.03927
363120.0000    0.03150
363160.0000    0.10739
363200.0000    0.19686
363240.0000    0.08240
363280.0000    0.12043
363320.0000    0.07318
363360.0000    0.14948
363400.0000   -0.05204
363440.0000   -0.01822
363480.0000    0.03586
363520.0000   -0.15676
363560.0000   -0.12543
363600.0000    0.16210
363640.0000    0.31481
363680.0000    0.26058
363720.0000    0.18965
363760.0000   -0.08066
363800.0000   -0.06440
363840.0000    0.55210
363880.0000    0.19273
363920.0000   -0.01710
363960.0000   -0.07073
364000.0000    0.11444
364040.0000    0.05717
364080.0000    0.44103
364120.0000    0.52775
364160.0000    0.43938
364200.0000    0.73113
364240.0000    0.54429
364280.0000    0.26051
364320.0000    0.07326
364360.0000   -0.13218
364400.0000    0.02043
364440.0000   -0.17941
364480.0000   -0.11952
364520.0000    0.12869
364560.0000    0.27752
364600.0000    0.44055
364640.0000    0.44263
364680.0000    0.59026
364720.0000    0.33803
364760.0000    0.40402
364800.0000    0.42071
364840.0000    0.34597
364880.0000    0.30238
364920.0000    0.43834
364960.0000    0.42694
365000.0000    0.40968
365040.0000    0.39452
365080.0000    0.65670
365120.0000    0.45352
365160.0000    0.64426
365200.0000    0.67968
365240.0000    0.76427
365280.0000    0.64085
365320.0000    0.41692
365360.0000    0.52271
365400.0000    0.53830
365440.0000    0.63097
365480.0000    0.43421
365520.0000    0.50405
365560.0000    0.39373
365600.0000    0.38763
365640.0000    0.06542
365680.0000    0.40112
365720.0000   -0.13956
365760.0000    0.19730
365800.0000    0.12649
365840.0000    0.00514
365880.0000    0.05116
365920.0000    0.19348
365960.0000    0.27525
366000.0000    0.41505
366040.0000    0.23234
366080.0000    0.18304
366120.0000    0.36345
366160.0000    0.42264
366200.0000    0.28858
366240.0000    0.36775
366280.0000    0.38606
366320.0000    0.32874
366360.0000    0.34714
366400.0000    0.51696
366440.0000    0.25956
366480.0000    0.45677
366520.0000    0.38038
366560.0000    0.31987
366600.0000    0.25435
366640.0000    0.25418
366680.0000    0.11149
366720.0000    0.16763
366760.0000    0.37973
366800.0000    0.04623
366840.0000    0.28972
366880.0000    0.57786
366920.0000    0.26673
366960.0000    0.54108
367000.0000    0.34860
367040.0000    0.55103
367080.0000    0.49243
367120.0000    0.69913
367160.0000    0.55758
367200.0000    0.55746
367240.0000    0.42412
367280.0000    0.17807
367320.0000    0.18553
367360.0000   -0.17675
367400.0000    0.44687
367440.0000    0.22904
367480.0000    0.35022
367520.0000    0.40194
367560.0000    0.30764
367600.0000    0.30590
367640.0000    0.70071
367680.0000    0.62646
367720.0000    0.59126
367760.0000    0.58957
367800.0000    0.80625
367840.0000    0.91745
367880.0000    0.41577
367920.0000    0.61087
367960.0000    0.64179
368000.0000    0.58072
368040.0000    0.63058
368080.0000    0.65534
368120.0000    0.30572
368160.0000    0.53251
368200.0000    0.64832
368240.0000    0.24240
368280.0000    0.60884
368320.0000    0.49875
368360.0000    0.30215
368400.0000    0.71114
368440.0000    0.57239
368480.0000    0.72002
368520.0000    0.41656
368560.0000    0.25867
368600.0000    0.44036
368640.0000    0.21352
368680.0000    0.61503
368720.0000    0.60267
368760.0000    0.39314
368800.0000    0.01588
368840.0000    0.47164
368880.0000    0.37611
368920.0000    0.27887
368960.0000    0.66235
369000.0000    0.50110
369040.0000    0.16529
369080.0000    0.30452
369120.0000    0.69406
369160.0000    0.52664
369200.0000    0.53803
369240.0000    1.05588
369280.0000    0.70396
369320.0000    0.44712
369360.0000    0.33205
369400.0000    0.88300
369440.0000    0.68587
369480.0000    0.67605
369520.0000    0.59922
369560.0000    0.83775
369600.0000    0.62412
369640.0000    0.40731
369680.0000    0.65339
369720.0000    0.64761
369760.0000    0.33790
369800.0000    0.35093
369840.0000    0.44912
369880.0000    0.70700
369920.0000    0.42466
369960.0000    0.29183
370000.0000    0.41734
370040.0000    0.61043
370080.0000    0.48277
370120.0000    0.69089
370160.0000    0.87703
370200.0000    0.62476
370240.0000    0.55165
370280.0000    0.95025
370320.0000    0.75274
370360.0000    0.50701
370400.0000    0.84081
370440.0000   -0.08365
370480.0000    0.36852
370520.0000   -0.05810
370560.0000    0.09045
370600.0000    0.29645
370640.0000    0.12829
370680.0000    0.10893
370720.0000    0.05600
370760.0000    0.32115
370800.0000    0.46997
370840.0000    0.41344
370880.0000    0.11541
370920.0000    0.35779
370960.0000   -0.08102
371000.0000    0.13803
371040.0000    0.31858
371080.0000    0.39292
371120.0000    0.44738
371160.0000   -0.06769
371200.0000    0.37554
371240.0000    0.31079
371280.0000    0.64420
371320.0000    0.23749
371360.0000    0.29529
371400.0000    0.51583
371440.0000    0.75814
371480.0000    0.40238
371520.0000    0.24708
371560.0000    0.34642
371600.0000    0.03845
371640.0000    0.56257
371680.0000    0.02694
371720.0000    0.32712
371760.0000    0.66592
371800.0000    0.44956
371840.0000    0.41145
371880.0000    0.45626
371920.0000    0.58213
371960.0000    0.63987
372000.0000    0.39429
372040.0000    0.56338
372080.0000    0.35062
372120.0000    0.23873
372160.0000    0.52751
372200.0000    0.27016
372240.0000    0.56533
372280.0000    0.73127
372320.0000    0.87192
372360.0000    0.86327
372400.0000    0.51543
372440.0000    0.23390
372480.0000    0.45233
372520.0000    0.43998
372560.0000    0.63491
372600.0000    0.58379
372640.0000    0.53217
372680.0000    0.70672
372720.0000    0.74454
372760.0000    0.61681
372800.0000    0.15731
372840.0000    0.35630
372880.0000    0.14139
372920.0000    0.54870
372960.0000    0.56526
373000.0000    0.36674
373040.0000    0.62087
373080.0000    0.60057
373120.0000    0.76678
373160.0000    0.67674
373200.0000    0.77429
373240.0000    0.68485
373280.0000    0.62029
373320.0000    0.45068
373360.0000    0.23866
373400.0000    0.45965
373440.0000    0.43652
373480.0000    0.55401
373520.0000    0.56297
373560.0000    0.56591
373600.0000    0.41202
373640.0000    0.38385
373680.0000    0.35807
373720.0000    0.38709
373760.0000    0.58457
373800.0000    0.40501
373840.0000    0.19834
373880.0000    0.69454
373920.0000    0.72768
373960.0000    0.13650
374000.0000    0.15693
374040.0000    0.30622
374080.0000    0.33353
374120.0000    0.60963
374160.0000    0.48558
374200.0000    0.43074
374240.0000    0.41991
374280.0000    0.37423
374320.0000    0.43878
374360.0000    0.68251
374400.0000    0.78942
374440.0000    0.87184
374480.0000    0.63334
374520.0000    0.54466
374560.0000    0.40665
374600.0000    0.09458
374640.0000    0.64773
374680.0000    0.56486
374720.0000    0.87746
374760.0000    0.62748
374800.0000    0.60528
374840.0000    0.39612
374880.0000    0.57073
374920.0000    0.11110
374960.0000    0.40076
375000.0000    0.82667
375040.0000    0.73585
375080.0000    0.83517
375120.0000    0.70121
375160.0000    0.56045
375200.0000    0.38570
375240.0000    0.53471
375280.0000    0.92725
375320.0000    0.10839
375360.0000    0.56947
375400.0000    0.59052
375440.0000    0.14496
375480.0000    0.45288
375520.0000    0.65866
375560.0000    0.65345
375600.0000    0.65894
375640.0000    0.43695
375680.0000    0.39508
375720.0000    0.47260
375760.0000    0.44610
375800.0000    0.61321
375840.0000    0.44390
375880.0000    0.56948
375920.0000    0.49423
375960.0000    0.70493
376000.0000    0.48434
376040.0000   -0.05883
376080.0000    0.20526
376120.0000    0.07290
376160.0000    0.28616
376200.0000    0.06249
376240.0000   -0.03779
376280.0000    0.41844
376320.0000    0.03310
376360.0000    0.53209
376400.0000   -0.17613
376440.0000    0.49124
376480.0000    0.12363
376520.0000    0.41856
376560.0000   -0.03524
376600.0000    0.34469
376640.0000    0.22212
376680.0000    0.32030
376720.0000    0.23519
376760.0000    0.24984
376800.0000    0.44475
376840.0000    0.41949
376880.0000    0.38558
376920.0000    0.39635
376960.0000    0.38117
377000.0000    0.29062
377040.0000    0.32184
377080.0000    0.66032
377120.0000    0.85616
377160.0000    0.32275
377200.0000    0.51703
377240.0000    0.31422
377280.0000    0.76011
377320.0000    0.15119
377360.0000    0.10939
377400.0000    0.40782
377440.0000    0.39033
377480.0000    0.60901
377520.0000    0.17403
377560.0000    0.25360
377600.0000    0.34990
377640.0000    0.06433
377680.0000    0.03134
377720.0000   -0.25188
377760.0000    0.26532
377800.0000    0.25306
377840.0000    0.11538
377880.0000    0.06782
377920.0000    0.05680
377960.0000    0.54056
378000.0000    0.16470
378040.0000    0.42390
378080.0000    0.19515
378120.0000    0.27561
378160.0000   -0.39001
378200.0000   -0.05647
378240.0000    0.23718
378280.0000    0.36736
378320.0000    0.10992
378360.0000    0.20599
378400.0000    0.40427
378440.0000    0.40183
378480.0000    0.04524
378520.0000    0.37709
378560.0000    0.26419
378600.0000    0.18277
378640.0000    0.46253
378680.0000    0.11706
378720.0000    0.19976
378760.0000    0.46416
378800.0000    0.40898
378840.0000   -0.06647
378880.0000    0.37357
378920.0000    0.20100
378960.0000    0.13708
379000.0000    0.26575
379040.0000    0.15630
379080.0000    0.19575
379120.0000    0.42348
379160.0000    0.26663
379200.0000    0.22910
379240.0000    0.39828
379280.0000    0.34199
379320.0000    0.22953
379360.0000    0.05747
379400.0000    0.18099
379440.0000    0.33621
379480.0000    0.66616
379520.0000    0.65810
379560.0000    0.50383
379600.0000    0.33104
379640.0000    0.47091
379680.0000    0.36018
379720.0000    0.61105
379760.0000    0.37048
379800.0000    0.47915
379840.0000    0.67906
379880.0000    0.24166
379920.0000    0.19754
379960.0000    0.38299
380000.0000    0.09279
380040.0000    0.43189
380080.0000   -0.07022
380120.0000    0.57556
380160.0000    0.46697
380200.0000    0.35124
380240.0000    0.15121
380280.0000    0.57807
380320.0000    0.72672
380360.0000    1.09857
380400.0000    0.97100
380440.0000    0.67740
380480.0000    0.84417
380520.0000    0.82612
380560.0000    0.60869
380600.0000    0.83728
380640.0000    0.27289
380680.0000    0.52698
380720.0000    0.54845
380760.0000    0.69296
380800.0000    0.64505
380840.0000    0.54738
380880.0000    0.77344
380920.0000    0.60809
380960.0000    0.45003
381000.0000    0.55551
381040.0000    0.41403
381080.0000    0.55213
381120.0000    0.82413
381160.0000    0.72909
381200.0000    0.57413
381240.0000    0.10989
381280.0000    0.19415
381320.0000    0.37111
381360.0000    0.70011
381400.0000    0.34171
381440.0000    0.51302
381480.0000    0.80672
381520.0000    0.54210
381560.0000    0.93556
381600.0000    0.86133
381640.0000    0.76524
381680.0000    0.64547
381720.0000    0.30970
381760.0000    0.30214
381800.0000    0.42682
381840.0000    0.57181
381880.0000    0.53064
381920.0000    0.77759
381960.0000    0.85797
382000.0000    0.63530
382040.0000    0.69469
382080.0000    0.86118
382120.0000    0.69572
382160.0000    0.97503
382200.0000    0.66109
382240.0000    0.63394
382280.0000    0.50342
382320.0000    0.48872
382360.0000    0.31261
382400.0000    0.44400
382440.0000    0.52590
382480.0000    0.73675
382520.0000    0.29626
382560.0000    0.58203
382600.0000    0.65784
382640.0000    0.68677
382680.0000    0.63999
382720.0000    0.31294
382760.0000    0.70200
382800.0000    0.70647
382840.0000    0.64945
382880.0000    0.15476
382920.0000    0.24579
382960.0000    0.58682
383000.0000    0.54378
383040.0000    0.04494
383080.0000    0.52920
383120.0000    0.37242
383160.0000    0.50468
383200.0000    0.43274
383240.0000    0.24346
383280.0000    0.26948
383320.0000    0.13444
383360.0000    0.24372
383400.0000    0.36293
383440.0000    0.48244
383480.0000    0.70033
383520.0000    0.52065
383560.0000    0.18346
383600.0000    0.11701
383640.0000    0.37761
383680.0000    0.64633
383720.0000    0.05453
383760.0000    0.44875
383800.0000    0.90486
383840.0000    0.78597
383880.0000    0.44878
383920.0000    0.70251
383960.0000    0.34913
384000.0000    0.70785
384040.0000    0.58395
384080.0000    0.26714
384120.0000    0.20386
384160.0000    0.18400
384200.0000    0.48428
384240.0000    0.43450
384280.0000    0.71562
384320.0000    0.82419
384360.0000    0.50670
384400.0000    0.59669
384440.0000    0.67335
384480.0000    0.59375
384520.0000    0.60283
384560.0000    0.90224
384600.0000    0.19297
384640.0000    0.02305
384680.0000    0.34501
384720.0000   -0.03580
384760.0000    0.07892
384800.0000    0.12428
384840.0000    0.27761
384880.0000    0.24117
384920.0000    0.12460
384960.0000    0.36571
385000.0000    0.02915
385040.0000    0.29510
385080.0000    0.07508
385120.0000    0.03811
385160.0000    0.44392
385200.0000    0.01817
385240.0000   -0.14772
385280.0000    0.16494
385320.0000    0.01599
385360.0000    0.32038
385400.0000    0.09497
385440.0000    0.31968
385480.0000    0.27800
385520.0000    0.27010
385560.0000    0.25324
385600.0000    0.49338
385640.0000    0.20689
385680.0000    0.59170
385720.0000    0.39307
385760.0000    0.40134
385800.0000    0.79258
385840.0000    0.21096
385880.0000    0.33410
385920.0000    0.08581
385960.0000    0.22093
386000.0000   -0.11769
386040.0000   -0.14917
386080.0000    0.22995
386120.0000    0.13063
386160.0000   -0.00609
386200.0000   -0.00280
386240.0000   -0.10725
386280.0000   -0.01477
386320.0000    0.34455
386360.0000    0.26019
386400.0000   -0.41422
386440.0000   -0.06004
386480.0000    0.14483
386520.0000   -0.23920
386560.0000   -0.78535
386600.0000   -0.73983
386640.0000   -0.55272
386680.0000    0.06241
386720.0000   -0.09378
386760.0000   -0.10872
386800.0000    0.23597
386840.0000   -0.31781
386880.0000   -0.67375
386920.0000   -0.31154
386960.0000   -0.44614
387000.0000   -0.50214
387040.0000   -0.59579
387080.0000   -0.57116
387120.0000    0.21159
387160.0000   -0.57264
387200.0000   -0.47305
387240.0000   -0.13114
387280.0000    0.06566
387320.0000   -0.17263
387360.0000    0.17562
387400.0000    0.03355
387440.0000    0.02178
387480.0000   -0.12670
387520.0000    0.23628
387560.0000   -0.04251
387600.0000    0.15462
387640.0000   -0.00671
387680.0000   -0.01487
387720.0000   -0.00899
387760.0000    0.10981
387800.0000    0.14271
387840.0000    0.17600
387880.0000   -0.13031
387920.0000    0.17294
387960.0000    0.09040
388000.0000   -0.10354
388040.0000   -0.40265
388080.0000   -0.40819
388120.0000   -0.38046
388160.0000   -0.39005
388200.0000   -0.57533
388240.0000   -0.56924
388280.0000   -0.12288
388320.0000   -0.33443
388360.0000   -0.64748
388400.0000   -0.67692
388440.0000   -0.40534
388480.0000   -0.60207
388520.0000    0.10428
388560.0000   -0.29506
388600.0000   -0.00615
388640.0000    0.10736
388680.0000    0.13524
388720.0000    0.03721
388760.0000    0.12439
388800.0000    0.22823
388840.0000    0.12220
388880.0000    0.30228
388920.0000   -0.05408
388960.0000    0.12829
389000.0000    0.24866
389040.0000    0.77236
389080.0000    0.70298
389120.0000    0.47675
389160.0000    0.38006
389200.0000    0.14782
389240.0000    0.05793
389280.0000    0.12108
389320.0000    0.08104
389360.0000    0.04464
389400.0000   -0.65708
389440.0000   -0.26422
389480.0000    0.00361
389520.0000   -0.27850
389560.0000    0.46971
389600.0000    0.37081
389640.0000    0.29144
389680.0000    0.23260
389720.0000    0.31257
389760.0000    0.63367
389800.0000    0.76431
389840.0000    0.66721
389880.0000    0.50844
389920.0000    0.61316
389960.0000    0.65512
390000.0000    0.68504
390040.0000    0.50272
390080.0000    0.38909
390120.0000    0.32811
390160.0000    0.55236
390200.0000    0.58268
390240.0000    0.58850
390280.0000   -0.15511
390320.0000    0.30790
390360.0000    0.28258
390400.0000    0.55454
390440.0000    0.57978
390480.0000    0.69140
390520.0000    0.10870
390560.0000    0.28097
390600.0000    0.58545
390640.0000    0.25419
390680.0000    0.41911
390720.0000    0.56653
390760.0000    0.56445
390800.0000    0.91524
390840.0000    0.29663
390880.0000    0.31355
390920.0000    0.11922
390960.0000    0.34972
391000.0000    0.08677
391040.0000    0.17179
391080.0000    0.11696
391120.0000    0.28054
391160.0000    0.06277
391200.0000    0.00989
391240.0000    0.38964
391280.0000    0.15313
391320.0000    0.17802
391360.0000    0.17354
391400.0000   -0.44031
391440.0000    0.23244
391480.0000    0.20974
391520.0000    0.28141
391560.0000    0.07470
391600.0000    0.04296
391640.0000    0.55338
391680.0000    0.50090
391720.0000    0.31072
391760.0000    0.25868
391800.0000    0.58000
391840.0000    0.10428
391880.0000    0.30894
391920.0000    0.46640
391960.0000    0.38788
392000.0000    0.53215
392040.0000    0.50230
392080.0000    0.50927
392120.0000    0.59817
392160.0000    0.48399
392200.0000    0.36880
392240.0000    0.17067
392280.0000    0.31956
392320.0000    0.08923
392360.0000    0.38084
392400.0000    0.36675
392440.0000    0.79733
392480.0000    0.72283
392520.0000    0.57559
392560.0000    0.34474
392600.0000    0.48292
392640.0000    0.40718
392680.0000    0.27548
392720.0000    0.22775
392760.0000    0.52766
392800.0000    0.35794
392840.0000    0.62814
392880.0000    0.41138
392920.0000    0.46958
392960.0000    0.22956
393000.0000    0.59994
393040.0000    0.25813
393080.0000    0.28978
393120.0000    0.68830
393160.0000    0.00590
393200.0000    0.15796
393240.0000   -0.18906
393280.0000   -0.42261
393320.0000    0.15101
393360.0000    0.25112
393400.0000    0.53063
393440.0000    0.61223
393480.0000    0.37380
393520.0000   -0.08134
393560.0000    0.42999
393600.0000    0.33764
393640.0000    0.33028
393680.0000    0.14088
393720.0000    0.38870
393760.0000    0.45874
393800.0000    0.53242
393840.0000    0.24651
393880.0000    0.51217
393920.0000    0.09105
393960.0000    0.19056
394000.0000    0.33919
394040.0000    0.24601
394080.0000    0.64184
394120.0000    0.09707
394160.0000    0.35513
394200.0000    0.25214
394240.0000    0.45197
394280.0000    0.37844
394320.0000    0.44983
394360.0000    0.12951
394400.0000    0.21875
394440.0000    0.58320
394480.0000    0.21997
394520.0000    0.34042
394560.0000    0.21280
394600.0000    0.23027
394640.0000   -0.12271
394680.0000    0.11548
394720.0000    0.43137
394760.0000    0.27699
394800.0000   -0.19191
394840.0000    0.27520
394880.0000    0.19493
394920.0000    0.00657
394960.0000    0.06571
395000.0000   -0.10606
395040.0000    0.45317
395080.0000    0.73582
395120.0000    0.70107
395160.0000    0.08824
395200.0000    0.62849
395240.0000    0.20648
395280.0000    0.54628
395320.0000    0.47380
395360.0000    0.02981
395400.0000   -0.02087
395440.0000    0.64342
395480.0000    0.62266
395520.0000    0.14896
395560.0000    0.18640
395600.0000    0.50618
395640.0000   -0.10510
395680.0000    0.07639
395720.0000    0.65432
395760.0000    0.47852
395800.0000    0.74045
395840.0000    0.38960
395880.0000    0.64225
395920.0000    0.30304
395960.0000    0.46973
396000.0000    0.65832
396040.0000    0.86343
396080.0000    0.72588
396120.0000    0.43992
396160.0000    0.43769
396200.0000    0.81766
396240.0000    0.84877
396280.0000    0.90963
396320.0000    0.39434
396360.0000    0.92180
396400.0000    0.83370
396440.0000    0.90636
396480.0000    0.94663
396520.0000    0.72497
396560.0000    0.83730
396600.0000    1.06737
396640.0000    0.43521
396680.0000    0.17189
396720.0000    0.48252
396760.0000    0.80312
396800.0000    0.56654
396840.0000    0.93722
396880.0000    0.77304
396920.0000    0.53161
396960.0000    0.25266
397000.0000    0.40201
397040.0000    0.58714
397080.0000    0.77949
397120.0000    0.38649
397160.0000    0.27194
397200.0000    0.35659
397240.0000    0.46772
397280.0000    0.40163
397320.0000    0.31118
397360.0000    0.46536
397400.0000    0.20973
397440.0000    0.31650
397480.0000    0.00023
397520.0000    0.49635
397560.0000    0.21146
397600.0000    0.16891
397640.0000    0.28937
397680.0000    0.34174
397720.0000    0.54193
397760.0000    0.61411
397800.0000    0.76789
397840.0000    0.43732
397880.0000    0.55346
397920.0000    0.93565
397960.0000    0.68271
398000.0000    0.44926
398040.0000    0.16183
398080.0000    0.76073
398120.0000    0.78416
398160.0000    0.75608
398200.0000    1.09210
398240.0000    1.31045
398280.0000    1.04765
398320.0000    1.04387
398360.0000    1.03208
398400.0000    0.93811
398440.0000    0.91581
398480.0000    0.51171
398520.0000    0.21787
398560.0000    0.17339
398600.0000    0.59934
398640.0000    0.65477
398680.0000    0.58656
398720.0000    0.81895
398760.0000    0.98801
398800.0000    0.81139
398840.0000    0.98926
398880.0000    1.05726
398920.0000    0.57440
398960.0000    0.85991
399000.0000    0.72775
399040.0000    0.47884
399080.0000    0.01434
399120.0000    0.49453
399160.0000    0.31865
399200.0000    0.30840
399240.0000    0.64513
399280.0000    0.11148
399320.0000   -0.04795
399360.0000    0.27117
399400.0000    0.32973
399440.0000    0.40072
399480.0000    0.43714
399520.0000    0.62278
399560.0000    0.44722
399600.0000    0.46628
399640.0000    0.29652
399680.0000    0.39502
399720.0000    0.20781
399760.0000    0.25834
399800.0000    0.17987
399840.0000   -0.04623
399880.0000    0.06781
399920.0000    0.00779
399960.0000    0.42732
400000.0000   -0.20721
400040.0000    0.43181
400080.0000    0.39398
400120.0000    0.16499
400160.0000    0.38187
400200.0000    0.38441
400240.0000    0.14241
400280.0000    0.29966
400320.0000   -0.10331
400360.0000   -0.06761
400400.0000   -0.32684
400440.0000   -0.10547
400480.0000    0.21642
400520.0000    0.64811
400560.0000    0.19896
400600.0000    0.01899
400640.0000    0.18805
400680.0000    0.41443
400720.0000    0.55874
400760.0000    0.06971
400800.0000    0.63139
400840.0000    0.31859
400880.0000    0.12672
400920.0000    0.30307
400960.0000    0.10926
401000.0000    0.35923
401040.0000    0.31905
401080.0000    0.35076
401120.0000    0.10943
401160.0000    0.05499
401200.0000    0.28310
401240.0000    0.51855
401280.0000    0.09264
401320.0000    0.20260
401360.0000    0.24805
401400.0000    0.48401
401440.0000    0.14584
401480.0000    0.36494
401520.0000    0.31406
401560.0000    0.38061
401600.0000    0.29438
401640.0000    0.12912
401680.0000    0.20190
401720.0000    0.52170
401760.0000    0.62690
401800.0000    0.73911
401840.0000    0.02390
401880.0000    0.38021
401920.0000    0.62844
401960.0000    0.17651
402000.0000    0.20111
402040.0000   -0.08240
402080.0000   -0.36285
402120.0000   -0.17958
402160.0000    0.02790
402200.0000   -0.18658
402240.0000    0.26496
402280.0000    0.02919
402320.0000   -0.00036
402360.0000   -0.57070
402400.0000    0.11920
402440.0000    0.20922
402480.0000    0.11072
402520.0000   -0.22718
402560.0000   -0.22042
402600.0000    0.36096
402640.0000    0.26466
402680.0000   -0.15426
402720.0000   -0.28917
402760.0000    0.06132
402800.0000   -0.06507
402840.0000    0.00362
402880.0000    0.21890
402920.0000    0.53788
402960.0000    0.67580
403000.0000    0.46422
403040.0000    0.38532
403080.0000    0.51991
403120.0000    0.31655
403160.0000    0.16948
403200.0000    0.56393
403240.0000    0.25331
403280.0000    0.34959
403320.0000    0.51597
403360.0000    0.27875
403400.0000    0.39590
403440.0000    0.40861
403480.0000    0.52610
403520.0000    0.43448
403560.0000    0.23898
403600.0000    0.56096
403640.0000    0.55767
403680.0000    0.47532
403720.0000    0.41140
403760.0000    0.21363
403800.0000    0.16798
403840.0000   -0.12193
403880.0000    0.09109
403920.0000    0.67100
403960.0000    0.64535
404000.0000    0.55698
404040.0000    0.63425
404080.0000    0.77426
404120.0000    0.84189
404160.0000    0.73692
404200.0000    0.62156
404240.0000    0.33927
404280.0000    0.77186
404320.0000    0.65011
404360.0000    0.86083
404400.0000    0.86200
404440.0000    0.33952
404480.0000    0.01780
404520.0000    0.44865
404560.0000    0.44405
404600.0000    0.14943
404640.0000    0.20893
404680.0000    0.04164
404720.0000    0.07372
404760.0000    0.06734
404800.0000    0.30713
404840.0000    0.14022
404880.0000    0.50585
404920.0000    0.44124
404960.0000    0.32261
405000.0000   -0.05566
405040.0000    0.30799
405080.0000    0.30693
405120.0000    0.26936
405160.0000    0.56707
405200.0000    0.40599
405240.0000    0.33836
405280.0000    0.44119
405320.0000    0.46029
405360.0000    0.51619
405400.0000    0.25605
405440.0000    0.42816
405480.0000    0.39140
405520.0000    0.36289
405560.0000    0.18777
405600.0000    0.46993
405640.0000    0.69151
405680.0000    0.75351
405720.0000    0.57392
405760.0000    0.93461
405800.0000    0.19665
405840.0000    0.36115
405880.0000   -0.03342
405920.0000    0.33215
405960.0000    0.67168
406000.0000    1.09575
406040.0000    0.78071
406080.0000    0.65618
406120.0000    0.93758
406160.0000    0.37119
406200.0000    0.92894
406240.0000    0.88224
406280.0000    0.83744
406320.0000    0.39879
406360.0000    0.67731
406400.0000    1.24515
406440.0000    0.73068
406480.0000    0.88109
406520.0000    0.61500
406560.0000    0.65885
406600.0000    0.68921
406640.0000    0.81046
406680.0000    1.26789
406720.0000    0.85638
406760.0000    0.99097
406800.0000    0.74237
406840.0000    0.56826
406880.0000    0.95757
406920.0000    0.53663
406960.0000    0.57707
407000.0000    0.46460
407040.0000    0.78686
407080.0000    0.49754
407120.0000    0.48438
407160.0000    0.47223
407200.0000    0.43727
407240.0000    0.87802
407280.0000    0.34085
407320.0000    0.60157
407360.0000    0.48953
407400.0000    0.18191
407440.0000    0.61783
407480.0000    0.55459
407520.0000    0.43204
407560.0000    0.66536
407600.0000    0.82907
407640.0000    0.55361
407680.0000    0.16953
407720.0000    0.74701
407760.0000    0.28016
407800.0000    0.51451
407840.0000    0.40556
407880.0000    0.48815
407920.0000    0.29630
407960.0000    0.42702
408000.0000    0.03720
408040.0000    0.38328
408080.0000    0.23884
408120.0000    0.42055
408160.0000    0.20989
408200.0000    0.08406
408240.0000    0.47601
408280.0000    0.29282
408320.0000    0.01331
408360.0000    0.40812
408400.0000    0.67142
408440.0000    0.26775
408480.0000    0.31730
408520.0000    0.02324
408560.0000    0.18922
408600.0000    0.44025
408640.0000    0.24566
408680.0000    0.51429
408720.0000    0.38785
408760.0000    0.34804
408800.0000    0.25548
408840.0000    0.38128
408880.0000    0.46886
408920.0000    0.22707
408960.0000    0.36911
409000.0000    0.56157
409040.0000    0.52378
409080.0000    0.44817
409120.0000    0.31248
409160.0000    0.52775
409200.0000    0.64667
409240.0000    0.57791
409280.0000    0.56945
409320.0000    0.49332
409360.0000    0.19888
409400.0000    0.35662
409440.0000    0.48849
409480.0000    0.58722
409520.0000    0.27116
409560.0000    0.69854
409600.0000    0.26460
409640.0000    0.51984
409680.0000    0.00725
409720.0000    0.41052
409760.0000    0.56553
409800.0000    0.74502
409840.0000    0.67134
409880.0000    0.58136
409920.0000    0.53659
409960.0000    0.59791
410000.0000    0.65362
410040.0000    0.95667
410080.0000    0.71925
410120.0000    0.76070
410160.0000    0.90232
410200.0000    0.80873
410240.0000    0.75233
410280.0000    0.62710
410320.0000    0.40796
410360.0000    0.79477
410400.0000    0.75122
410440.0000    0.63373
410480.0000    0.71901
410520.0000    0.16403
410560.0000    0.29653
410600.0000    0.71648
410640.0000    0.36214
410680.0000    0.45965
410720.0000    0.24048
410760.0000    0.20781
410800.0000    0.44307
410840.0000    0.34370
410880.0000    0.45573
410920.0000   -0.17580
410960.0000    0.19333
411000.0000    0.14776
411040.0000    0.25289
411080.0000    0.20404
411120.0000    0.17396
411160.0000    0.17591
411200.0000    0.48824
411240.0000    0.31590
411280.0000    0.37017
411320.0000    1.18139
411360.0000    0.69780
411400.0000    0.54107
411440.0000    0.37499
411480.0000    0.59268
411520.0000    0.58886
411560.0000    0.46805
411600.0000    0.68005
411640.0000    0.65646
411680.0000    0.33078
411720.0000    0.69810
411760.0000    0.69823
411800.0000    1.02821
411840.0000    0.84998
411880.0000    1.03266
411920.0000    0.67320
411960.0000    0.92244
412000.0000    0.76272
412040.0000    0.61793
412080.0000    0.12671
412120.0000    0.42326
412160.0000    0.89434
412200.0000    0.78098
412240.0000    0.52055
412280.0000    0.67669
412320.0000    0.29466
412360.0000    0.48382
412400.0000    0.77939
412440.0000    0.58593
412480.0000    0.49478
412520.0000    0.46749
412560.0000    0.24285
412600.0000    0.46947
412640.0000    0.31926
412680.0000    0.16364
412720.0000    0.05890
412760.0000    0.16393
412800.0000    0.40384
412840.0000    0.43493
412880.0000    0.28834
412920.0000    0.85493
412960.0000    0.80409
413000.0000    0.79890
413040.0000    0.35768
413080.0000    0.56371
413120.0000    0.60202
413160.0000    0.50866
413200.0000    0.22271
413240.0000    0.67413
413280.0000    0.71924
413320.0000    0.47615
413360.0000    0.48267
413400.0000   -0.00134
413440.0000   -0.04050
413480.0000    0.63500
413520.0000    0.21528
413560.0000    0.36668
413600.0000    0.56699
413640.0000    0.90243
413680.0000    0.36971
413720.0000    0.70584
413760.0000    0.70600
413800.0000    0.34591
413840.0000    0.25728
413880.0000    0.57429
413920.0000    0.45279
413960.0000    0.46942
414000.0000    0.64263
414040.0000    0.42391
414080.0000    0.17561
414120.0000    0.23894
414160.0000    0.16319
414200.0000    0.31454
414240.0000    0.36073
414280.0000    0.88692
414320.0000    0.53046
414360.0000    0.35908
414400.0000    0.72639
414440.0000    0.13752
414480.0000    0.37175
414520.0000    0.63769
414560.0000    0.24271
414600.0000   -0.35932
414640.0000   -0.11004
414680.0000    0.36813
414720.0000    0.54233
414760.0000    0.66826
414800.0000    0.04074
414840.0000    0.26862
414880.0000    0.00744
414920.0000    0.31176
414960.0000    0.37291
415000.0000    0.37098
415040.0000    0.60662
415080.0000    0.35987
415120.0000    0.45152
415160.0000    0.41362
415200.0000    0.56248
415240.0000    0.58405
415280.0000    0.71969
415320.0000    0.27002
415360.0000    0.65484
415400.0000    0.20917
415440.0000    0.70986
415480.0000    0.67440
415520.0000    0.73225
415560.0000    0.80707
415600.0000    0.41559
415640.0000    0.55589
415680.0000    0.22197
415720.0000    0.05206
415760.0000    0.40732
415800.0000    0.41305
415840.0000    0.49564
415880.0000    0.48138
415920.0000    0.58915
415960.0000    0.51818
416000.0000    0.04618
416040.0000    0.65868
416080.0000    0.86903
416120.0000    1.11774
416160.0000    0.63924
416200.0000    0.68528
416240.0000    1.09259
416280.0000    0.73515
416320.0000    0.75607
416360.0000    0.55290
416400.0000    0.48656
416440.0000    0.34151
416480.0000    0.47893
416520.0000    0.61314
416560.0000    0.46355
416600.0000    0.53894
416640.0000    0.61281
416680.0000    0.33700
416720.0000    0.24431
416760.0000    0.28512
416800.0000    0.86077
416840.0000    1.24208
416880.0000    0.76988
416920.0000    0.93454
416960.0000    0.60978
417000.0000    0.89140
417040.0000    0.28475
417080.0000    0.70207
417120.0000    0.73137
417160.0000    1.05029
417200.0000    0.84681
417240.0000    1.15813
417280.0000    1.09746
417320.0000    0.92804
417360.0000    0.84470
417400.0000    0.94407
417440.0000    1.14484
417480.0000    0.84667
417520.0000    0.99765
417560.0000    0.97582
417600.0000    1.09149
417640.0000    1.10551
417680.0000    1.16901
417720.0000    1.08766
417760.0000    0.96425
417800.0000    0.99191
417840.0000    0.94956
417880.0000    0.79768
417920.0000    0.99595
417960.0000    1.01508
418000.0000    1.02747
418040.0000    1.35053
418080.0000    1.08070
418120.0000    0.69552
418160.0000    0.59521
418200.0000    0.80229
418240.0000    0.30388
418280.0000    0.39973
418320.0000    0.65336
418360.0000    1.04403
418400.0000    0.31290
418440.0000    0.72145
418480.0000    0.45647
418520.0000    0.51034
418560.0000    0.49314
418600.0000    0.51237
418640.0000   -0.05447
418680.0000    0.56384
418720.0000    0.69355
418760.0000    0.86060
418800.0000    0.96661
418840.0000    0.99908
418880.0000    1.00585
418920.0000    1.16254
418960.0000    1.22042
419000.0000    0.81499
419040.0000    1.27325
419080.0000    1.22616
419120.0000    1.25595
419160.0000    0.87389
419200.0000    0.92890
419240.0000    1.05780
419280.0000    1.01347
419320.0000    1.03158
419360.0000    1.12274
419400.0000    1.18214
419440.0000    1.29124
419480.0000    0.90575
419520.0000    0.84066
419560.0000    0.52615
419600.0000    0.74911
419640.0000    0.42228
419680.0000    0.78822
419720.0000    0.54707
419760.0000    0.52746
419800.0000    0.17250
419840.0000    0.65260
419880.0000    0.44302
419920.0000    0.68351
419960.0000    0.56641
420000.0000    0.91504
420040.0000    0.92554
420080.0000    0.62249
420120.0000    0.31766
420160.0000    0.64991
420200.0000    0.72257
420240.0000    0.61415
420280.0000    0.62228
420320.0000    0.35801
420360.0000    0.59602
420400.0000    0.83736
420440.0000    0.67237
420480.0000    0.71569
420520.0000    0.82018
420560.0000    0.44804
420600.0000    0.78360
420640.0000    0.69826
420680.0000    0.53039
420720.0000    0.61891
420760.0000    0.58976
420800.0000    0.61663
420840.0000    0.59639
420880.0000    0.85036
420920.0000    0.94870
420960.0000    1.01030
421000.0000    0.45388
421040.0000    0.42648
421080.0000    0.37795
421120.0000    0.64392
421160.0000    0.79138
421200.0000    0.18381
421240.0000    0.63766
421280.0000    0.68983
421320.0000    0.70412
421360.0000    0.53108
421400.0000    0.59947
421440.0000    0.66295
421480.0000    0.57328
421520.0000    0.54200
421560.0000    0.92611
421600.0000    0.71991
421640.0000    0.64382
421680.0000    0.64380
421720.0000    0.67888
421760.0000    0.49867
421800.0000    0.69260
421840.0000    0.83988
421880.0000    0.65103
421920.0000    0.93132
421960.0000    0.82577
422000.0000    0.93069
422040.0000    1.05670
422080.0000    0.74773
422120.0000    0.08292
422160.0000    0.14343
422200.0000   -0.00841
422240.0000    0.30849
422280.0000    0.65962
422320.0000    0.83551
422360.0000    0.28777
422400.0000    0.43074
422440.0000    0.78191
422480.0000    0.77802
422520.0000    0.61675
422560.0000    0.90361
422600.0000    0.98261
422640.0000    0.88163
422680.0000    0.81246
422720.0000    1.03024
422760.0000    0.87126
422800.0000    0.78379
422840.0000    0.94230
422880.0000    0.65414
422920.0000    0.90512
422960.0000    0.82004
423000.0000    0.44818
423040.0000    0.93975
423080.0000    1.06646
423120.0000    1.12864
423160.0000    0.80153
423200.0000    0.55866
423240.0000    0.71845
423280.0000    0.62359
423320.0000    0.70963
423360.0000    0.66077
423400.0000    0.52264
423440.0000    0.71908
423480.0000    0.67898
423520.0000    0.61934
423560.0000    0.61680
423600.0000    0.10441
423640.0000    0.30850
423680.0000   -0.13464
423720.0000    0.12561
423760.0000    0.14848
423800.0000    0.23121
423840.0000    0.10547
423880.0000    0.29357
423920.0000    0.57386
423960.0000    0.80284
424000.0000    0.40455
424040.0000    0.30944
424080.0000    0.46148
424120.0000    0.76888
424160.0000    0.78103
424200.0000    0.54843
424240.0000    0.17403
424280.0000    0.74035
424320.0000    0.97220
424360.0000    0.49955
424400.0000    0.48893
424440.0000    0.41777
424480.0000    0.45364
424520.0000    0.71965
424560.0000    0.77912
424600.0000    0.20044
424640.0000    0.67851
424680.0000    0.84205
424720.0000    0.40570
424760.0000    0.80656
424800.0000    0.78319
424840.0000    0.93043
424880.0000    1.15141
424920.0000    0.80723
424960.0000    1.10134
425000.0000    1.11198
425040.0000    1.33451
425080.0000    0.75712
425120.0000    0.66958
425160.0000    0.46007
425200.0000    0.66288
425240.0000    0.83227
425280.0000    1.05297
425320.0000    0.61254
425360.0000    0.87296
425400.0000    0.53813
425440.0000    0.04439
425480.0000    0.33056
425520.0000    0.40298
425560.0000    0.48086
425600.0000    0.31683
425640.0000    0.63146
425680.0000    0.39199
425720.0000    0.39297
425760.0000    0.75095
425800.0000    0.60639
425840.0000    0.94112
425880.0000    0.29327
425920.0000    0.25245
425960.0000    0.24709
426000.0000    0.58583
426040.0000    0.28568
426080.0000    0.58969
426120.0000    0.20538
426160.0000    0.29416
426200.0000    0.37069
426240.0000    0.32995
426280.0000    0.40841
426320.0000    0.44106
426360.0000    0.27087
426400.0000    0.35415
426440.0000    0.75029
426480.0000    0.19510
426520.0000   -0.19299
426560.0000    0.56326
426600.0000    0.13070
426640.0000    0.73892
426680.0000    0.56376
426720.0000    0.05331
426760.0000    0.07585
426800.0000    0.76835
426840.0000    0.67807
426880.0000    0.85036
426920.0000    0.62698
426960.0000    0.54696
427000.0000    0.24814
427040.0000    0.58874
427080.0000    0.77208
427120.0000    0.54852
427160.0000    0.63104
427200.0000    0.49622
427240.0000    0.19246
427280.0000    0.52957
427320.0000    0.71483
427360.0000    0.82128
427400.0000    0.21526
427440.0000    0.33664
427480.0000    0.71765
427520.0000    0.96075
427560.0000    0.77948
427600.0000    0.91193
427640.0000    0.90890
427680.0000    1.17588
427720.0000    0.82082
427760.0000    0.83210
427800.0000    0.47765
427840.0000    0.10807
427880.0000    0.67957
427920.0000    0.54663
427960.0000    0.20399
428000.0000    0.52957
428040.0000    0.34486
428080.0000    0.57340
428120.0000    0.50233
428160.0000    0.71480
428200.0000    0.84883
428240.0000    0.84162
428280.0000    0.67464
428320.0000    0.56769
428360.0000    0.39798
428400.0000    0.27577
428440.0000    0.83449
428480.0000    0.67210
428520.0000    0.63152
428560.0000    0.47434
428600.0000    0.68708
428640.0000    0.21430
428680.0000    0.06931
428720.0000    0.77942
428760.0000    0.68276
428800.0000    0.71517
428840.0000    0.92424
428880.0000    0.85715
428920.0000    0.64371
428960.0000    0.72368
429000.0000    0.84839
429040.0000    0.47021
429080.0000    0.68407
429120.0000    0.81697
429160.0000    0.54780
429200.0000    0.74796
429240.0000    0.70704
429280.0000    0.11401
429320.0000    0.44239
429360.0000    0.30554
429400.0000    0.46715
429440.0000    0.72104
429480.0000    0.28999
429520.0000    0.34669
429560.0000    0.09532
429600.0000    0.15369
429640.0000    0.26004
429680.0000    0.55711
429720.0000    0.54957
429760.0000    0.72851
429800.0000    0.81655
429840.0000    0.79179
429880.0000    0.91324
429920.0000    0.60206
429960.0000    0.76970
430000.0000    0.37907
430040.0000    0.53784
430080.0000   -0.23280
430120.0000    0.67749
430160.0000    0.46932
430200.0000    0.51592
430240.0000    0.31809
430280.0000    0.46891
430320.0000    0.39105
430360.0000    0.67961
430400.0000    0.76999
430440.0000    0.49623
430480.0000    0.66798
430520.0000    0.35843
430560.0000    0.87363
430600.0000    0.86154
430640.0000    0.81423
430680.0000    0.53937
430720.0000    0.67115
430760.0000    0.61083
430800.0000    0.41750
430840.0000    0.59011
430880.0000    0.66945
430920.0000    0.56231
430960.0000    0.95690
431000.0000    0.64780
431040.0000    0.58044
431080.0000    0.34094
431120.0000    0.71444
431160.0000    0.69435
431200.0000    0.37284
431240.0000    0.90452
431280.0000    0.99818
431320.0000    0.79456
431360.0000    1.04265
431400.0000    0.84520
431440.0000    0.78266
431480.0000    0.89953
431520.0000    0.57730
431560.0000    0.44236
431600.0000    0.59148
431640.0000    0.56658
431680.0000    0.76550
431720.0000    0.54993
431760.0000    0.13298
431800.0000    0.32063
431840.0000    0.91530
431880.0000    0.83040
431920.0000    0.92477
431960.0000    0.74934
432000.0000    0.87234
432040.0000    0.88561
432080.0000    0.91517
432120.0000    0.88103
432160.0000    0.84667
432200.0000    0.84647
432240.0000    0.59252
432280.0000    0.88884
432320.0000    0.75970
432360.0000    0.84907
432400.0000    0.39019
432440.0000    0.77983
432480.0000    0.73918
432520.0000    0.47286
432560.0000    0.39167
432600.0000    0.56980
432640.0000    0.48199
432680.0000    0.30389
432720.0000    0.42006
432760.0000    0.48117
432800.0000    0.04156
432840.0000    0.37656
432880.0000    0.65019
432920.0000    1.08256
432960.0000    1.15144
433000.0000    0.78612
433040.0000    0.62996
433080.0000    0.74862
433120.0000    0.85635
433160.0000    0.99847
433200.0000    0.75595
433240.0000    0.49083
433280.0000    0.93007
433320.0000    0.38339
433360.0000    0.46028
433400.0000    0.79337
433440.0000    0.62343
433480.0000    0.90544
433520.0000    1.10408
433560.0000    0.89467
433600.0000    0.81778
433640.0000    0.86734
433680.0000    0.65429
433720.0000    0.72775
433760.0000    0.80781
433800.0000    0.67206
433840.0000    0.46548
433880.0000    0.59095
433920.0000    0.66582
433960.0000    0.58595
434000.0000    0.63667
434040.0000    0.64523
434080.0000    0.69532
434120.0000    0.66044
434160.0000    1.04498
434200.0000    0.77246
434240.0000    0.86541
434280.0000    0.84693
434320.0000    0.66446
434360.0000    0.94781
434400.0000    0.45864
434440.0000    0.52888
434480.0000    0.42415
434520.0000    0.46718
434560.0000    0.25504
434600.0000    0.44251
434640.0000    0.37533
434680.0000    0.20901
434720.0000    0.48010
434760.0000    0.60285
434800.0000    0.48560
434840.0000    0.62886
434880.0000    0.74409
434920.0000    0.75513
434960.0000    0.75979
435000.0000    0.51538
435040.0000    0.79153
435080.0000    0.34270
435120.0000    0.54289
435160.0000    0.64894
435200.0000    0.56038
435240.0000    0.86899
435280.0000    0.98753
435320.0000    0.69489
435360.0000    0.75168
435400.0000    0.81912
435440.0000    0.72730
435480.0000    0.73906
435520.0000    0.50292
435560.0000    0.32091
435600.0000    0.30217
435640.0000    0.01631
435680.0000    0.29914
435720.0000    0.58131
435760.0000    0.74336
435800.0000    0.75572
435840.0000    0.53447
435880.0000    0.62107
435920.0000    0.59785
435960.0000    0.58901
436000.0000    0.94339
436040.0000    0.72512
436080.0000    0.20449
436120.0000    0.37285
436160.0000    0.56789
436200.0000    0.51434
436240.0000    0.85120
436280.0000    0.71869
436320.0000    0.42018
436360.0000    0.03974
436400.0000    0.40674
436440.0000    0.66993
436480.0000    0.73784
436520.0000    0.67462
436560.0000    0.04923
436600.0000    0.59442
436640.0000    0.12309
436680.0000    0.07606
436720.0000    0.50945
436760.0000    0.56613
436800.0000    0.61071
436840.0000    0.52634
436880.0000    0.01612
436920.0000    0.29873
436960.0000    0.23105
437000.0000    0.66245
437040.0000    0.58961
437080.0000    0.29029
437120.0000    0.19783
437160.0000    0.99773
437200.0000    0.32246
437240.0000    0.71473
437280.0000    0.12467
437320.0000    0.57558
437360.0000    0.83692
437400.0000    0.60726
437440.0000    0.02650
437480.0000    0.68827
437520.0000    0.51544
437560.0000    0.77198
437600.0000    0.43493
437640.0000    0.55019
437680.0000    0.29287
437720.0000    0.61089
437760.0000    0.41425
437800.0000    0.34882
437840.0000    0.28136
437880.0000    0.56674
437920.0000   -0.30816
437960.0000    0.10475
438000.0000    0.41725
438040.0000    0.80388
438080.0000    0.44464
438120.0000    0.07074
438160.0000    0.65861
438200.0000    0.70532
438240.0000    0.08412
438280.0000    0.29250
438320.0000    0.60171
438360.0000    0.21715
438400.0000    0.43009
438440.0000    0.78428
438480.0000    0.83485
438520.0000    0.90406
438560.0000    0.76834
438600.0000    0.76447
438640.0000    0.81645
438680.0000    0.79215
438720.0000    0.77705
438760.0000    0.78573
438800.0000    0.98524
438840.0000    0.77002
438880.0000    0.57550
438920.0000    0.67616
438960.0000    0.58380
439000.0000    0.91832
439040.0000    0.88046
439080.0000    0.83656
439120.0000    0.89817
439160.0000    0.77308
439200.0000    0.80896
439240.0000    0.78848
439280.0000    1.03886
439320.0000    0.73554
439360.0000    0.36467
439400.0000    0.71988
439440.0000    0.56038
439480.0000    0.62426
439520.0000    0.98103
439560.0000    1.05102
439600.0000    0.81108
439640.0000    0.83300
439680.0000    0.61004
439720.0000    0.64318
439760.0000    0.46479
439800.0000    0.49549
439840.0000    0.74613
439880.0000    0.93034
439920.0000    0.65204
439960.0000    1.07967
440000.0000    0.72367
440040.0000    0.85574
440080.0000    0.90370
440120.0000    0.59536
440160.0000    0.85983
440200.0000    0.85417
440240.0000    0.61333
440280.0000    0.59352
440320.0000    0.78890
440360.0000    0.60155
440400.0000    0.74877
440440.0000    0.97116
440480.0000    1.01218
440520.0000    0.79980
440560.0000    0.92105
440600.0000    1.16449
440640.0000    0.94418
440680.0000    0.95775
440720.0000    0.81335
440760.0000    0.88259
440800.0000    0.70175
440840.0000    0.85113
440880.0000    0.66408
440920.0000    0.62683
440960.0000    0.55512
441000.0000    0.82843
441040.0000    1.04785
441080.0000    0.71777
441120.0000    0.67038
441160.0000    0.80901
441200.0000    0.94889
441240.0000    0.96159
441280.0000    0.99305
441320.0000    0.74090
441360.0000    0.78164
441400.0000    0.43155
441440.0000    0.88177
441480.0000    0.52301
441520.0000    0.79623
441560.0000    0.71581
441600.0000    0.51864
441640.0000    0.56609
441680.0000    0.55523
441720.0000    0.60905
441760.0000    0.75367
441800.0000    0.52603
441840.0000    0.70403
441880.0000    0.46660
441920.0000    0.64536
441960.0000    0.78057
442000.0000    0.49868
442040.0000    0.66328
442080.0000    0.32242
442120.0000    0.67883
442160.0000    0.61329
442200.0000    0.48834
442240.0000    0.56836
442280.0000    0.61186
442320.0000    1.15779
442360.0000    1.10442
442400.0000    1.11694
442440.0000    0.86543
442480.0000    1.08230
442520.0000    1.23793
442560.0000    1.08898
442600.0000    1.06435
442640.0000    0.77308
442680.0000    0.88781
442720.0000    0.79308
442760.0000    0.98057
442800.0000    0.82962
442840.0000    0.74985
442880.0000    0.84356
442920.0000    0.82197
442960.0000    0.53557
443000.0000    0.57918
443040.0000    0.60357
443080.0000    0.44237
443120.0000    0.82461
443160.0000    0.90519
443200.0000    0.71350
443240.0000    0.49474
443280.0000    0.42994
443320.0000    0.43655
443360.0000    0.63391
443400.0000    0.76376
443440.0000    0.52948
443480.0000    0.67263
443520.0000    0.82631
443560.0000    0.66226
443600.0000    0.62866
443640.0000    0.74019
443680.0000    0.62285
443720.0000    0.53096
443760.0000    0.14184
443800.0000    0.33818
443840.0000    0.49356
443880.0000    0.91452
443920.0000    0.51440
443960.0000    0.23679
444000.0000    0.54382
444040.0000    0.38453
444080.0000    0.55668
444120.0000    0.80388
444160.0000    0.67994
444200.0000    0.60657
444240.0000    0.70711
444280.0000    0.80077
444320.0000    0.93137
444360.0000    0.90929
444400.0000    0.40592
444440.0000    0.50410
444480.0000    0.49036
444520.0000    0.46056
444560.0000    0.75873
444600.0000    0.62472
444640.0000    0.20668
444680.0000    0.42759
444720.0000    0.16942
444760.0000    0.80304
444800.0000    0.77064
444840.0000    0.39037
444880.0000    0.81816
444920.0000    0.70936
444960.0000    0.93697
445000.0000    0.93914
445040.0000    0.83084
445080.0000    0.73880
445120.0000    0.81553
445160.0000    0.64299
445200.0000    0.81259
445240.0000    0.57688
445280.0000    0.96631
445320.0000    0.54884
445360.0000    0.78420
445400.0000    0.40751
445440.0000    0.49765
445480.0000    0.68909
445520.0000    0.62038
445560.0000    0.82679
445600.0000    0.56137
445640.0000    0.44709
445680.0000    0.56517
445720.0000    0.68293
445760.0000    0.65011
445800.0000    0.51093
445840.0000    0.46073
445880.0000    0.76611
445920.0000    0.42947
445960.0000    0.51785
446000.0000    0.42136
446040.0000    0.67581
446080.0000    0.66661
446120.0000    0.73936
446160.0000    0.60885
446200.0000    0.54054
446240.0000    0.61228
446280.0000    0.64304
446320.0000    0.87140
446360.0000    0.68373
446400.0000    0.78632
446440.0000    0.43606
446480.0000    0.95115
446520.0000    0.73570
446560.0000    0.77783
446600.0000    0.90966
446640.0000    0.81724
446680.0000    0.63030
446720.0000    0.61140
446760.0000    0.23117
446800.0000    0.70936
446840.0000    0.65366
446880.0000    0.64632
446920.0000    0.71295
446960.0000    0.22944
447000.0000    0.57877
447040.0000    0.79296
447080.0000    0.90379
447120.0000    0.23725
447160.0000   -0.01729
447200.0000    0.55024
447240.0000    0.43744
447280.0000    0.40528
447320.0000    0.37939
447360.0000    0.61099
447400.0000    0.67898
447440.0000    0.62521
447480.0000    0.60008
447520.0000    0.72426
447560.0000    0.58561
447600.0000    0.46543
447640.0000    0.43777
447680.0000    0.53495
447720.0000    0.65683
447760.0000    0.53661
447800.0000    0.55308
447840.0000    0.78056
447880.0000    1.06793
447920.0000    0.53150
447960.0000    0.13365
448000.0000    0.21253
448040.0000    0.72242
448080.0000    0.33278
448120.0000    0.33680
448160.0000    0.11461
448200.0000    0.36067
448240.0000    0.04214
448280.0000    0.38747
448320.0000    0.68726
448360.0000    0.28725
448400.0000    0.64393
448440.0000    0.39470
448480.0000    0.58111
448520.0000    0.73730
448560.0000    0.80713
448600.0000    0.79383
448640.0000    0.81332
448680.0000    0.75638
448720.0000    0.34418
448760.0000    0.35014
448800.0000    0.14989
448840.0000    0.05177
448880.0000    0.17804
448920.0000    0.13826
448960.0000    0.16608
449000.0000    0.32886
449040.0000    0.21313
449080.0000   -0.06091
449120.0000    0.53204
449160.0000   -0.06556
449200.0000    0.22592
449240.0000    0.35848
449280.0000    0.18974
449320.0000    0.20464
449360.0000    0.07301
449400.0000    0.09381
449440.0000    0.42349
449480.0000    0.74132
449520.0000    0.65346
449560.0000    0.25206
449600.0000    0.15281
449640.0000    0.46626
449680.0000    0.01366
449720.0000    0.27292
449760.0000    0.80050
449800.0000    0.65123
449840.0000    0.16326
449880.0000    0.28601
449920.0000    0.56683
449960.0000    0.47045
450000.0000    0.42392
450040.0000    0.50044
450080.0000    0.38495
450120.0000    0.19335
450160.0000    0.00755
450200.0000    0.64345
450240.0000    0.56995
450280.0000    0.22483
450320.0000    0.70926
450360.0000    0.29346
450400.0000    0.38276
450440.0000    0.63115
450480.0000    0.51839
450520.0000    0.70980
450560.0000    0.58030
450600.0000    0.25086
450640.0000    0.37509
450680.0000    0.38394
450720.0000    0.39627
450760.0000    0.60326
450800.0000    0.61546
450840.0000    0.26348
450880.0000    0.02017
450920.0000    0.62337
450960.0000    0.01850
451000.0000   -0.26067
451040.0000    0.35227
451080.0000    0.54467
451120.0000    0.68547
451160.0000    0.52582
451200.0000    0.29089
451240.0000    0.23029
451280.0000    0.63700
451320.0000    0.31974
451360.0000    0.21410
451400.0000    0.80681
451440.0000    0.54723
451480.0000    0.15294
451520.0000    0.24610
451560.0000    0.18287
451600.0000    0.01761
451640.0000    0.20819
451680.0000    0.20560
451720.0000    0.57118
451760.0000    0.59093
451800.0000    0.01640
451840.0000    0.33725
451880.0000    0.33998
451920.0000    0.68628
451960.0000    0.76747
452000.0000    0.77212
452040.0000    0.41977
452080.0000    0.67232
452120.0000    0.35851
452160.0000    0.47535
452200.0000    0.92834
452240.0000    0.50628
452280.0000    0.74370
452320.0000    1.02453
452360.0000    1.14625
452400.0000    0.66427
452440.0000    0.76580
452480.0000    0.83055
452520.0000    0.40749
452560.0000    0.38559
452600.0000    0.04625
452640.0000    0.20363
452680.0000    0.40847
452720.0000   -0.02804
452760.0000    0.26376
452800.0000    0.07747
452840.0000    0.86636
452880.0000    0.58665
452920.0000    0.71912
452960.0000    0.56728
453000.0000    0.57999
453040.0000    0.50829
453080.0000    0.50326
453120.0000    0.73928
453160.0000    0.63156
453200.0000    0.49752
453240.0000    0.58222
453280.0000    0.48966
453320.0000    0.59657
453360.0000    0.36795
453400.0000   -0.21179
453440.0000    0.44046
453480.0000    0.52128
453520.0000    0.32090
453560.0000    0.77202
453600.0000    0.50005
453640.0000    0.54113
453680.0000    0.19382
453720.0000    0.80671
453760.0000    0.65260
453800.0000    0.80197
453840.0000    0.59600
453880.0000    0.61651
453920.0000    0.80122
453960.0000    0.74675
454000.0000    0.43363
454040.0000    0.57736
454080.0000    0.12491
454120.0000    0.33511
454160.0000    0.35512
454200.0000    0.83953
454240.0000    0.68349
454280.0000    0.83984
454320.0000    0.46851
454360.0000    0.27603
454400.0000    0.77593
454440.0000    0.78058
454480.0000    0.33699
454520.0000    0.57213
454560.0000    0.19071
454600.0000    0.41322
454640.0000    0.25314
454680.0000    0.27685
454720.0000    0.45887
454760.0000    0.30427
454800.0000    0.22212
454840.0000    0.41969
454880.0000    0.62747
454920.0000    0.68014
454960.0000    0.44441
455000.0000    0.55976
455040.0000    0.68888
455080.0000    0.25916
455120.0000    0.21399
455160.0000    0.42542
455200.0000    0.27161
455240.0000    0.39651
455280.0000    0.41618
455320.0000    0.68998
455360.0000    0.47231
455400.0000    0.27789
455440.0000    0.27681
455480.0000    0.47327
455520.0000    0.69699
455560.0000    0.47052
455600.0000    0.47213
455640.0000    0.54900
455680.0000    0.91947
455720.0000    0.92042
455760.0000    0.76466
455800.0000    0.91892
455840.0000    0.33454
455880.0000    0.42384
455920.0000    0.38929
455960.0000    0.31943
456000.0000    0.63293
456040.0000    0.69736
456080.0000    0.46762
456120.0000    0.78427
456160.0000    0.71184
456200.0000    0.13444
456240.0000    0.30946
456280.0000    0.55699
456320.0000    0.60032
456360.0000    0.72811
456400.0000    0.66534
456440.0000    0.74415
456480.0000    0.39246
456520.0000    0.62131
456560.0000    0.39805
456600.0000    0.59455
456640.0000    0.51405
456680.0000    0.33339
456720.0000    0.41009
456760.0000    0.55902
456800.0000    0.49782
456840.0000    0.68760
456880.0000    0.63829
456920.0000    0.67513
456960.0000    0.49494
457000.0000    0.57301
457040.0000    0.98584
457080.0000    0.79595
457120.0000    1.01143
457160.0000    0.99208
457200.0000    1.12065
457240.0000    0.90637
457280.0000    0.61960
457320.0000    0.48960
457360.0000    0.60470
457400.0000    0.94592
457440.0000    0.81217
457480.0000    0.70566
457520.0000    0.50154
457560.0000    0.66244
457600.0000    0.89864
457640.0000    0.14191
457680.0000   -0.01630
457720.0000    0.74297
457760.0000    0.56020
457800.0000    0.92730
457840.0000    0.48850
457880.0000    0.19160
457920.0000   -0.02886
457960.0000    0.75096
458000.0000    0.73995
458040.0000    0.29447
458080.0000    0.04129
458120.0000    0.10827
458160.0000    0.29571
458200.0000    0.38227
458240.0000    0.07423
458280.0000    0.15028
458320.0000    0.13497
458360.0000    0.04417
458400.0000    0.21794
458440.0000    0.09804
458480.0000    0.05161
458520.0000    0.35635
458560.0000    0.59694
458600.0000    0.11619
458640.0000    0.08052
458680.0000    0.23313
458720.0000    0.31407
458760.0000    0.20005
458800.0000    0.20000
458840.0000    0.06011
458880.0000    0.19251
458920.0000    0.23719
458960.0000    0.85357
459000.0000    0.48749
459040.0000    0.25199
459080.0000    0.17236
459120.0000    0.17862
459160.0000    0.55282
459200.0000    0.61684
459240.0000    0.49053
459280.0000    0.40657
459320.0000    0.39807
459360.0000    0.15643
459400.0000    0.34745
459440.0000    0.30820
459480.0000    0.46049
459520.0000    0.38283
459560.0000    0.70258
459600.0000    0.90031
459640.0000    0.68870
459680.0000    0.69650
459720.0000    0.65400
459760.0000    0.75575
459800.0000    0.79812
459840.0000    0.31544
459880.0000    0.59120
459920.0000    0.40138
459960.0000    0.17655
460000.0000    0.50924
460040.0000    0.22210
460080.0000    0.43105
460120.0000    0.53013
460160.0000    0.46262
460200.0000    0.41302
460240.0000    0.36732
460280.0000    0.58385
460320.0000    0.44394
460360.0000    0.73293
460400.0000    0.33534
460440.0000    0.15569
460480.0000    0.19410
460520.0000    0.33030
460560.0000    0.43961
460600.0000    0.65369
460640.0000    0.69324
460680.0000    0.48927
460720.0000    0.53014
460760.0000    0.53576
460800.0000    0.75552
460840.0000    0.69197
460880.0000    0.89135
460920.0000    0.76691
460960.0000    0.73139
461000.0000    0.87567
461040.0000    0.86426
461080.0000    0.45256
461120.0000    0.59192
461160.0000    0.25865
461200.0000    0.30246
461240.0000    0.54721
461280.0000    0.36077
461320.0000   -0.07527
461360.0000   -0.19775
461400.0000    0.20381
461440.0000   -0.11304
461480.0000    0.25086
461520.0000    0.40983
461560.0000    0.40933
461600.0000    0.33387
461640.0000    0.66495
461680.0000    0.39314
461720.0000    0.41955
461760.0000    0.29264
461800.0000    0.83042
461840.0000    0.46217
461880.0000    0.39820
461920.0000    0.57070
461960.0000    0.49098
462000.0000    0.69361
462040.0000    0.52474
462080.0000    1.03564
462120.0000    0.48908
462160.0000    0.62884
462200.0000    0.71640
462240.0000    0.91522
462280.0000    0.28897
462320.0000    0.40340
462360.0000    0.38795
462400.0000    0.49618
462440.0000    0.74074
462480.0000    0.90585
462520.0000    0.85911
462560.0000    0.67251
462600.0000    0.79247
462640.0000    0.62256
462680.0000    0.69574
462720.0000    0.74736
462760.0000    0.77968
462800.0000    0.26733
462840.0000    0.06449
462880.0000    0.33891
462920.0000    0.25754
462960.0000    0.42560
463000.0000    0.51044
463040.0000    0.39649
463080.0000    0.56580
463120.0000    0.46699
463160.0000    0.53973
463200.0000    0.68787
463240.0000    0.82309
463280.0000    0.66360
463320.0000    0.75960
463360.0000    0.59604
463400.0000    0.53605
463440.0000    0.51065
463480.0000    0.62786
463520.0000    0.64631
463560.0000    0.87860
463600.0000    1.10423
463640.0000    0.96556
463680.0000    0.93557
463720.0000    0.70086
463760.0000    0.97552
463800.0000    0.89901
463840.0000    0.87865
463880.0000    0.86800
463920.0000    1.03501
463960.0000    0.82667
464000.0000    0.92056
464040.0000    1.21583
464080.0000    1.14855
464120.0000    0.96335
464160.0000    0.88034
464200.0000    1.02636
464240.0000    0.91508
464280.0000    0.89059
464320.0000    0.99782
464360.0000    0.92310
464400.0000    0.77551
464440.0000    0.86150
464480.0000    0.61948
464520.0000    0.87181
464560.0000    1.01605
464600.0000    0.85179
464640.0000    1.03920
464680.0000    0.72711
464720.0000    1.01353
464760.0000    0.98497
464800.0000    0.83233
464840.0000    0.89070
464880.0000    0.90809
464920.0000    0.73397
464960.0000    0.90299
465000.0000    0.86378
465040.0000    0.83114
465080.0000    0.53033
465120.0000    0.77169
465160.0000    0.90760
465200.0000    0.59830
465240.0000    0.96405
465280.0000    0.83645
465320.0000    1.05563
465360.0000    0.86093
465400.0000    0.88220
465440.0000    1.08402
465480.0000    1.07529
465520.0000    1.14302
465560.0000    1.24143
465600.0000    1.00115
465640.0000    0.94003
465680.0000    0.89324
465720.0000    1.39777
465760.0000    0.82022
465800.0000    0.71797
465840.0000    0.80159
465880.0000    0.54998
465920.0000    0.33159
465960.0000    0.55038
466000.0000    0.70416
466040.0000    0.78125
466080.0000    0.69015
466120.0000    0.69835
466160.0000    0.47270
466200.0000    0.58069
466240.0000    0.64033
466280.0000    0.37604
466320.0000    0.43714
466360.0000    0.74413
466400.0000    0.30225
466440.0000    0.72346
466480.0000    0.18602
466520.0000    0.57242
466560.0000    0.39246
466600.0000   -0.21744
466640.0000    0.58948
466680.0000    0.78856
466720.0000    0.60280
466760.0000    0.48778
466800.0000    0.50108
466840.0000    0.31946
466880.0000    0.17837
466920.0000    0.34583
466960.0000    0.36181
467000.0000    0.42677
467040.0000    0.22327
467080.0000    0.63594
467120.0000    0.30880
467160.0000    0.16363
467200.0000    0.50113
467240.0000    0.21100
467280.0000    0.55524
467320.0000    0.57040
467360.0000    0.86145
467400.0000    0.72312
467440.0000    0.83880
467480.0000    0.44498
467520.0000    0.67544
467560.0000    0.51250
467600.0000    0.60553
467640.0000    0.80731
467680.0000    0.62583
467720.0000    0.45854
467760.0000    1.02964
467800.0000    0.49729
467840.0000    0.83713
467880.0000    0.89021
467920.0000    0.55941
467960.0000    0.52147
468000.0000    0.57208
468040.0000    0.77362
468080.0000    0.52105
468120.0000    0.79065
468160.0000    0.79094
468200.0000    0.59729
468240.0000    0.51961
468280.0000    0.64165
468320.0000    0.43071
468360.0000    0.59967
468400.0000    0.47217
468440.0000    0.43688
468480.0000    0.80073
468520.0000    0.80906
468560.0000    0.32949
468600.0000    0.41084
468640.0000    0.58681
468680.0000    0.20466
468720.0000    0.57918
468760.0000    0.40730
468800.0000    0.67754
468840.0000    0.69415
468880.0000    0.70874
468920.0000    0.85670
468960.0000    0.91223
469000.0000    0.88990
469040.0000    0.83427
469080.0000    0.75781
469120.0000    0.58976
469160.0000    0.20736
469200.0000    0.57788
469240.0000    0.66157
469280.0000    0.77708
469320.0000    0.81841
469360.0000    0.52713
469400.0000    0.69693
469440.0000    0.88024
469480.0000    0.66629
469520.0000    0.68419
469560.0000    0.46126
469600.0000    0.38262
469640.0000    0.92501
469680.0000    0.60991
469720.0000    0.54815
469760.0000    0.35227
469800.0000    0.88069
469840.0000    0.54461
469880.0000    0.44268
469920.0000    0.67137
469960.0000    0.62576
470000.0000    0.54233
470040.0000    0.43272
470080.0000    1.05123
470120.0000    0.54316
470160.0000    0.66779
470200.0000    0.94482
470240.0000    0.70966
470280.0000    0.76973
470320.0000    0.76027
470360.0000    1.01730
470400.0000    0.81660
470440.0000    1.09296
470480.0000    0.71205
470520.0000    0.63425
470560.0000    0.28984
470600.0000    0.57597
470640.0000    0.42330
470680.0000    0.31460
470720.0000    0.57118
470760.0000    0.29526
470800.0000    0.13076
470840.0000    0.89425
470880.0000    0.63620
470920.0000    0.70661
470960.0000    0.84442
471000.0000    0.51779
471040.0000    0.22302
471080.0000    0.02527
471120.0000    0.08793
471160.0000    0.18084
471200.0000   -0.20148
471240.0000    0.23932
471280.0000    0.56520
471320.0000    0.43707
471360.0000   -0.22170
471400.0000   -0.08471
471440.0000    0.01786
471480.0000    0.30668
471520.0000    0.33530
471560.0000    0.32512
471600.0000    0.27155
471640.0000    0.14468
471680.0000    0.50343
471720.0000    0.28355
471760.0000    0.57615
471800.0000    0.33013
471840.0000    0.30117
471880.0000    0.79194
471920.0000    0.33155
471960.0000    0.45691
472000.0000    0.33779
472040.0000    0.43484
472080.0000    0.61471
472120.0000    0.33130
472160.0000   -0.11862
472200.0000    0.43128
472240.0000    0.46511
472280.0000    0.15490
472320.0000   -0.17978
472360.0000    0.00561
472400.0000    0.01000
472440.0000    0.14331
472480.0000    0.39004
472520.0000    0.45077
472560.0000   -0.33340
472600.0000   -0.29345
472640.0000   -0.07305
472680.0000    0.01558
472720.0000    0.22445
472760.0000    0.26262
472800.0000    0.26954
472840.0000    0.11321
472880.0000    0.23863
472920.0000    0.32050
472960.0000    0.30009
473000.0000    0.19890
473040.0000    0.40820
473080.0000    0.61610
473120.0000    0.22077
473160.0000    0.16973
473200.0000    0.22813
473240.0000    0.08019
473280.0000    0.21065
473320.0000    0.03459
473360.0000   -0.04497
473400.0000    0.31870
473440.0000    0.39839
473480.0000    0.63387
473520.0000    0.03407
473560.0000    0.51810
473600.0000    0.50347
473640.0000    0.12214
473680.0000    0.19649
473720.0000    0.46225
473760.0000    0.29955
473800.0000    0.23357
473840.0000    0.10558
473880.0000   -0.17297
473920.0000    0.04065
473960.0000    0.13994
474000.0000    0.39250
474040.0000    0.14247
474080.0000    0.07286
474120.0000    0.18004
474160.0000    0.30177
474200.0000    0.11794
474240.0000   -0.01653
474280.0000    0.10594
474320.0000    0.21347
474360.0000    0.43631
474400.0000    0.03110
474440.0000    0.54255
474480.0000    0.12964
474520.0000    0.24149
474560.0000    0.50089
474600.0000    0.44134
474640.0000    0.47705
474680.0000    0.62504
474720.0000    0.35044
474760.0000    0.19650
474800.0000    0.66233
474840.0000    0.20603
474880.0000    0.58738
474920.0000    0.26957
474960.0000    0.08848
475000.0000    0.20070
475040.0000    0.30781
475080.0000   -0.00965
475120.0000    0.43870
475160.0000    0.22985
475200.0000    0.20991
475240.0000   -0.18785
475280.0000    0.13500
475320.0000   -0.03343
475360.0000    0.14157
475400.0000    0.43199
475440.0000    0.45645
475480.0000   -0.31434
475520.0000   -0.00186
475560.0000   -0.14067
475600.0000    0.18144
475640.0000    0.28347
475680.0000    0.60517
475720.0000   -0.02617
475760.0000    0.24486
475800.0000    0.32175
475840.0000    0.26651
475880.0000    0.44467
475920.0000    0.38319
475960.0000    0.27589
476000.0000    0.41521
476040.0000    0.55466
476080.0000    0.30877
476120.0000    0.40966
476160.0000    0.07560
476200.0000    0.26347
476240.0000    0.14632
476280.0000    0.21583
476320.0000    0.32856
476360.0000   -0.30120
476400.0000    0.25230
476440.0000    0.00156
476480.0000   -0.19361
476520.0000    0.14146
476560.0000    0.25182
476600.0000    0.09244
476640.0000    0.29690
476680.0000    0.46997
476720.0000    0.41316
476760.0000    0.29756
476800.0000    0.44413
476840.0000    0.53456
476880.0000    0.60205
476920.0000    0.63330
476960.0000    0.47193
477000.0000    0.27951
477040.0000    0.15376
477080.0000    0.00814
477120.0000    0.43937
477160.0000    0.61838
477200.0000    0.20555
477240.0000    0.01941
477280.0000    0.14142
477320.0000    0.34314
477360.0000    0.05364
477400.0000    0.48677
477440.0000    0.51301
477480.0000   -0.01431
477520.0000    0.31727
477560.0000    0.25279
477600.0000    0.32741
477640.0000    0.19057
477680.0000    0.39808
477720.0000    0.33819
477760.0000    0.39347
477800.0000    0.11980
477840.0000   -0.17331
477880.0000    0.32685
477920.0000    0.38197
477960.0000   -0.14188
478000.0000    0.34133
478040.0000    0.19516
478080.0000    0.38226
478120.0000    0.25370
478160.0000    0.59678
478200.0000    0.47703
478240.0000    0.39708
478280.0000    0.23393
478320.0000    0.14655
478360.0000   -0.00418
478400.0000    0.28790
478440.0000    0.14508
478480.0000    0.06477
478520.0000    0.11934
478560.0000    0.48153
478600.0000    0.46912
478640.0000    0.07635
478680.0000    0.29935
478720.0000    0.02410
478760.0000    0.44322
478800.0000    0.15901
478840.0000    0.07564
478880.0000    0.14040
478920.0000    0.02126
478960.0000    0.14843
479000.0000   -0.44720
479040.0000   -0.06980
479080.0000    0.23467
479120.0000    0.19766
479160.0000    0.21333
479200.0000    0.27537
479240.0000    0.52188
479280.0000   -0.12094
479320.0000    0.15455
479360.0000    0.04887
479400.0000    0.24750
479440.0000    0.09866
479480.0000    0.31799
479520.0000    0.21106
479560.0000    0.19476
479600.0000    0.26093
479640.0000    0.16650
479680.0000    0.09240
479720.0000    0.30786
479760.0000    0.36698
479800.0000    0.24666
479840.0000    0.52864
479880.0000    0.23195
479920.0000   -0.06319
479960.0000    0.13057
480000.0000    0.14222
480040.0000    0.28495
480080.0000    0.21335
480120.0000    0.21929
480160.0000   -0.12438
480200.0000    0.24153
480240.0000    0.58262
480280.0000   -0.08106
480320.0000    0.21513
480360.0000   -0.02907
480400.0000    0.18712
480440.0000    0.00172
480480.0000    0.43535
480520.0000    0.19295
480560.0000    0.04061
480600.0000    0.08744
480640.0000    0.30547
480680.0000   -0.02321
480720.0000   -0.01393
480760.0000    0.38406
480800.0000    0.10563
480840.0000    0.08884
480880.0000   -0.50960
480920.0000    0.25485
480960.0000    0.27841
481000.0000    0.39198
481040.0000    0.08865
481080.0000   -0.37466
481120.0000   -0.08543
481160.0000   -0.31359
481200.0000    0.21282
481240.0000    0.26135
481280.0000    0.15988
481320.0000    0.07723
481360.0000    0.20299
481400.0000   -0.00162
481440.0000    0.09590
481480.0000    0.46932
481520.0000    0.23128
481560.0000    0.16000
481600.0000    0.16391
481640.0000    0.40229
481680.0000    0.59267
481720.0000    0.04917
481760.0000    0.55333
481800.0000    0.10410
481840.0000    0.37099
481880.0000    0.07272
481920.0000   -0.14341
481960.0000    0.03617
482000.0000    0.39614
482040.0000    0.23979
482080.0000    0.02656
482120.0000    0.19540
482160.0000    0.35541
482200.0000    0.26998
482240.0000    0.02717
482280.0000    0.26502
482320.0000    0.12523
482360.0000    0.06987
482400.0000   -0.01857
482440.0000    0.41250
482480.0000    0.19262
482520.0000    0.36757
482560.0000    0.21832
482600.0000   -0.00084
482640.0000    0.43833
482680.0000    0.05651
482720.0000    0.35265
482760.0000    0.50374
482800.0000    0.32636
482840.0000    0.48837
482880.0000    0.33714
482920.0000   -0.14401
482960.0000    0.11538
483000.0000    0.18316
483040.0000    0.06253
483080.0000    0.03170
483120.0000    0.32502
483160.0000    0.39383
483200.0000    0.15157
483240.0000    0.10953
483280.0000    0.06512
483320.0000    0.16258
483360.0000    0.10982
483400.0000    0.03474
483440.0000    0.11843
483480.0000   -0.05850
483520.0000    0.24310
483560.0000    0.30494
483600.0000    0.41012
483640.0000   -0.18903
483680.0000    0.31498
483720.0000   -0.10794
483760.0000    0.06424
483800.0000    0.04087
483840.0000   -0.33461
483880.0000   -0.03007
483920.0000    0.13112
483960.0000    0.38166
484000.0000    0.25796
484040.0000   -0.02327
484080.0000    0.17256
484120.0000   -0.13680
484160.0000    0.13286
484200.0000    0.12706
484240.0000    0.25052
484280.0000    0.38530
484320.0000    0.20444
484360.0000    0.24651
484400.0000    0.19325
484440.0000    0.08208
484480.0000    0.45234
484520.0000    0.50903
484560.0000    0.02052
484600.0000    0.42894
484640.0000   -0.23854
484680.0000   -0.06027
484720.0000   -0.10264
484760.0000    0.04856
484800.0000    0.19814
484840.0000   -0.01624
484880.0000    0.47279
484920.0000    0.10140
484960.0000    0.31786
485000.0000    0.01762
485040.0000    0.26257
485080.0000    0.62773
485120.0000    0.33348
485160.0000    0.28862
485200.0000    0.25880
485240.0000    0.37031
485280.0000    0.10155
485320.0000    0.19073
485360.0000    0.34748
485400.0000   -0.00461
485440.0000    0.27596
485480.0000    0.14010
485520.0000    0.42076
485560.0000    0.00357
485600.0000    0.23284
485640.0000    0.44470
485680.0000    0.48731
485720.0000    0.54247
485760.0000    0.35435
485800.0000    0.32363
485840.0000    0.38795
485880.0000    0.73651
485920.0000    0.44332
485960.0000    0.66756
486000.0000    0.30050
486040.0000    0.15894
486080.0000   -0.06622
486120.0000    0.11923
486160.0000    0.17436
486200.0000    0.19788
486240.0000    0.37864
486280.0000    0.02837
486320.0000    0.42873
486360.0000    0.07141
486400.0000   -0.19418
486440.0000    0.20304
486480.0000    0.13801
486520.0000    0.38979
486560.0000    0.25485
486600.0000    0.63812
486640.0000    0.54929
486680.0000    0.32494
486720.0000    0.42321
486760.0000   -0.03272
486800.0000    0.57908
486840.0000    0.03855
486880.0000    0.06132
486920.0000    0.07605
486960.0000    0.34451
487000.0000    0.41909
487040.0000    0.40462
487080.0000    0.11588
487120.0000    0.56181
487160.0000    0.55444
487200.0000    0.22222
487240.0000    0.24746
487280.0000    0.26662
487320.0000    0.16939
487360.0000    0.22651
487400.0000    0.28437
487440.0000    0.11758
487480.0000    0.42850
487520.0000    0.26085
487560.0000    0.36222
487600.0000    0.13617
487640.0000    0.07686
487680.0000    0.36514
487720.0000    0.21813
487760.0000    0.45602
487800.0000    0.34364
487840.0000    0.34380
487880.0000    0.38106
487920.0000    0.38339
487960.0000    0.57077
488000.0000    0.58152
488040.0000    0.13896
488080.0000    0.13307
488120.0000    0.24254
488160.0000    0.40056
488200.0000    0.23677
488240.0000    0.47991
488280.0000    0.38817
488320.0000    0.17594
488360.0000    0.57900
488400.0000    0.38375
488440.0000    0.24236
488480.0000    0.60037
488520.0000    0.11479
488560.0000   -0.17192
488600.0000    0.44308
488640.0000    0.57111
488680.0000    0.00003
488720.0000    0.23316
488760.0000    0.14379
488800.0000    0.18436
488840.0000    0.31627
488880.0000    0.15646
488920.0000   -0.18586
488960.0000    0.07325
489000.0000    0.06545
489040.0000    0.25359
489080.0000   -0.24917
489120.0000    0.25847
489160.0000   -0.47175
489200.0000   -0.26916
489240.0000   -0.06164
489280.0000    0.20479
489320.0000    0.37291
489360.0000    0.09207
489400.0000    0.06131
489440.0000    0.22936
489480.0000    0.42775
489520.0000    0.23444
489560.0000    0.20831
489600.0000    0.14365
489640.0000    0.14903
489680.0000    0.31732
489720.0000   -0.05297
489760.0000   -0.00523
489800.0000    0.22331
489840.0000    0.36310
489880.0000    0.11152
489920.0000    0.46018
489960.0000    0.08607
490000.0000    0.40716
490040.0000   -0.06834
490080.0000    0.07841
490120.0000   -0.10479
490160.0000    0.34194
490200.0000    0.24575
490240.0000    0.66414
490280.0000    0.58616
490320.0000    0.14724
490360.0000    0.39509
490400.0000   -0.18985
490440.0000    0.45948
490480.0000    0.06242
490520.0000    0.35073
490560.0000    0.06677
490600.0000   -0.04079
490640.0000   -0.03814
490680.0000   -0.18613
490720.0000    0.39585
490760.0000    0.24676
490800.0000    0.41661
490840.0000    0.22412
490880.0000    0.17646
490920.0000    0.17409
490960.0000   -0.09266
491000.0000    0.28863
491040.0000   -0.32751
491080.0000   -0.11141
491120.0000    0.09363
491160.0000    0.25092
491200.0000   -0.09846
491240.0000    0.39356
491280.0000    0.30042
491320.0000    0.45054
491360.0000    0.34142
491400.0000    0.42093
491440.0000    0.51107
491480.0000    0.09851
491520.0000    0.57864
491560.0000    0.26728
491600.0000    0.27859
491640.0000    0.61535
491680.0000    0.17591
491720.0000    0.15430
491760.0000    0.63991
491800.0000   -0.02631
491840.0000    0.22276
491880.0000    0.39545
491920.0000    0.29028
491960.0000    0.31093
492000.0000    0.24825
492040.0000    0.42115
492080.0000    0.24979
492120.0000    0.06004
492160.0000    0.38753
492200.0000    0.25004
492240.0000    0.48117
492280.0000    0.36242
492320.0000    0.64963
492360.0000    0.42255
492400.0000    0.13654
492440.0000    0.48531
492480.0000    0.43774
492520.0000    0.45909
492560.0000    0.28773
492600.0000    0.29060
492640.0000    0.38622
492680.0000    0.39162
492720.0000    0.55041
492760.0000    0.29769
492800.0000    0.48393
492840.0000    0.30391
492880.0000    0.61181
492920.0000    0.55062
492960.0000    0.25002
493000.0000    0.58486
493040.0000    0.51202
493080.0000    0.48061
493120.0000    0.22393
493160.0000    0.28412
493200.0000    0.02622
493240.0000    0.04120
493280.0000    0.43624
493320.0000    0.30903
493360.0000    0.33403
493400.0000   -0.09096
493440.0000    0.43787
493480.0000    0.28121
493520.0000    0.44399
493560.0000    0.33600
493600.0000    0.22286
493640.0000    0.34566
493680.0000    0.31821
493720.0000    0.33059
493760.0000    0.25870
493800.0000    0.25830
493840.0000    0.35952
493880.0000   -0.00831
493920.0000    0.19955
493960.0000    0.31528
494000.0000    0.18659
494040.0000    0.15368
494080.0000   -0.01858
494120.0000    0.05847
494160.0000    0.32692
494200.0000    0.51707
494240.0000    0.36120
494280.0000    0.44248
494320.0000    0.40387
494360.0000    0.28693
494400.0000    0.29319
494440.0000    0.51581
494480.0000    0.51862
494520.0000    0.35261
494560.0000    0.16971
494600.0000    0.69842
494640.0000    0.63094
494680.0000    0.38241
494720.0000    0.52256
494760.0000    0.38689
494800.0000    0.36180
494840.0000    0.43063
494880.0000    0.09450
494920.0000    0.60691
494960.0000    0.74334
495000.0000    0.72443
495040.0000    0.01342
495080.0000    0.68054
495120.0000    0.62950
495160.0000    0.63481
495200.0000    0.37796
495240.0000    0.49015
495280.0000    0.68506
495320.0000    0.54704
495360.0000    0.72842
495400.0000    0.46633
495440.0000    0.08646
495480.0000    0.15863
495520.0000    0.17101
495560.0000    0.35337
495600.0000    0.46918
495640.0000    0.05609
495680.0000    0.06562
495720.0000    0.19810
495760.0000   -0.02518
495800.0000   -0.21634
495840.0000    0.47520
495880.0000    0.31842
495920.0000    0.31322
495960.0000    0.18385
496000.0000    0.17877
496040.0000    0.28857
496080.0000    0.35377
496120.0000    0.20691
496160.0000    0.41970
496200.0000    0.02879
496240.0000    0.34738
496280.0000    0.40201
496320.0000    0.55181
496360.0000    0.67671
496400.0000    0.58348
496440.0000    0.05703
496480.0000    0.11058
496520.0000    0.02691
496560.0000   -0.22289
496600.0000    0.32559
496640.0000    0.37728
496680.0000    0.82809
496720.0000    0.01766
496760.0000    0.61797
496800.0000    0.84284
496840.0000    0.34742
496880.0000    0.35113
496920.0000    0.57195
496960.0000    0.51820
497000.0000    0.50443
497040.0000    0.66744
497080.0000    0.41811
497120.0000    0.78974
497160.0000    0.33253
497200.0000    0.27427
497240.0000   -0.05594
497280.0000    0.39387
497320.0000    0.15163
497360.0000    0.57753
497400.0000    0.44429
497440.0000    0.15203
497480.0000    0.31627
497520.0000    0.24089
497560.0000    0.04152
497600.0000    0.41918
497640.0000    0.84680
497680.0000    0.60576
497720.0000    0.42903
497760.0000    0.20938
497800.0000    0.29985
497840.0000   -0.01269
497880.0000    0.32812
497920.0000    0.03385
497960.0000    0.39658
498000.0000    0.22350
498040.0000    0.67736
498080.0000    0.17688
498120.0000    0.24976
498160.0000    0.19749
498200.0000   -0.02216
498240.0000    0.47333
498280.0000    0.52746
498320.0000    0.48597
498360.0000    0.45574
498400.0000    0.20419
498440.0000    0.05154
498480.0000    0.54459
498520.0000   -0.07740
498560.0000    0.30099
498600.0000    0.32809
498640.0000    0.53945
498680.0000    0.74326
498720.0000    0.53747
498760.0000    0.50909
498800.0000    0.75403
498840.0000    0.99859
498880.0000    0.78283
498920.0000    0.98375
498960.0000    0.84354
499000.0000    0.70594
499040.0000    0.26379
499080.0000    0.81070
499120.0000    0.82995
499160.0000    0.54067
499200.0000    0.09959
499240.0000    0.16788
499280.0000    0.00492
499320.0000    0.66711
499360.0000    0.29374
499400.0000    0.11651
499440.0000    0.37088
499480.0000    0.13318
499520.0000    0.55607
499560.0000    0.24021
499600.0000    0.40217
499640.0000    0.41738
499680.0000    0.62772
499720.0000    0.31751
499760.0000    0.25582
499800.0000    0.12812
499840.0000    0.49354
499880.0000    0.56219
499920.0000    0.64868
499960.0000    0.21344
500000.0000    0.47069
500040.0000    0.12940
500080.0000    0.69610
500120.0000    0.80458
500160.0000    0.80929
500200.0000    0.52103
500240.0000    0.64982
500280.0000    0.10624
500320.0000    0.24510
500360.0000    0.25234
500400.0000    0.20428
500440.0000    0.48369
500480.0000   -0.04947
500520.0000   -0.06123
500560.0000   -0.04874
500600.0000   -0.31556
500640.0000   -0.09052
500680.0000    0.01594
500720.0000    0.19288
500760.0000   -0.39601
500800.0000   -0.36757
500840.0000    0.04465
500880.0000   -0.07516
500920.0000    0.34868
500960.0000    0.51933
501000.0000    0.66255
501040.0000    0.27680
501080.0000    0.51878
501120.0000    0.68952
501160.0000    0.19195
501200.0000    0.22314
501240.0000   -0.03832
501280.0000    0.12519
501320.0000    0.07862
501360.0000   -0.09312
501400.0000   -0.19593
501440.0000    0.36576
501480.0000    0.30032
501520.0000    0.05679
501560.0000   -0.04504
501600.0000   -0.18038
501640.0000   -0.17336
501680.0000    0.33500
501720.0000   -0.18111
501760.0000    0.32255
501800.0000    0.09102
501840.0000    0.32517
501880.0000    0.46456
501920.0000    0.23147
501960.0000    0.17738
502000.0000    0.13949
502040.0000    0.12171
502080.0000    0.00458
502120.0000   -0.10103
502160.0000   -0.21353
502200.0000   -0.08888
502240.0000    0.18999
502280.0000   -0.02965
502320.0000    0.18565
502360.0000    0.16732
502400.0000    0.17884
502440.0000    0.30388
502480.0000    0.19056
502520.0000    0.21965
502560.0000    0.34654
502600.0000   -0.11417
502640.0000    0.24160
502680.0000    0.29683
502720.0000    0.07950
502760.0000    0.08250
502800.0000    0.26968
502840.0000    0.32848
502880.0000   -0.18841
502920.0000    0.58907
502960.0000    0.39462
503000.0000    0.36525
503040.0000    0.51775
503080.0000    0.42340
503120.0000    0.30914
503160.0000    0.33723
503200.0000    0.66141
503240.0000    0.39864
503280.0000    0.09504
503320.0000    0.42074
503360.0000    0.37319
503400.0000    0.37023
503440.0000    0.04237
503480.0000   -0.08135
503520.0000    0.14688
503560.0000    0.06702
503600.0000    0.02361
503640.0000    0.05651
503680.0000   -0.01967
503720.0000   -0.14238
503760.0000   -0.11914
503800.0000    0.13612
503840.0000   -0.34889
503880.0000   -0.00535
503920.0000    0.21754
503960.0000    0.51081
504000.0000    0.13478
504040.0000    0.47389
504080.0000    0.05400
504120.0000    0.34669
504160.0000    0.38500
504200.0000    0.15797
504240.0000    0.32982
504280.0000    0.20260
504320.0000    0.49110
504360.0000    0.56031
504400.0000    0.59642
504440.0000    0.30677
504480.0000    0.16763
504520.0000    0.28891
504560.0000    0.39726
504600.0000    0.25267
504640.0000    0.14700
504680.0000    0.22044
504720.0000   -0.35397
504760.0000   -0.08375
504800.0000    0.35155
504840.0000    0.49580
504880.0000    0.09540
504920.0000   -0.03552
504960.0000    0.15862
505000.0000   -0.11632
505040.0000    0.13287
505080.0000    0.01482
505120.0000    0.23276
505160.0000    0.60844
505200.0000    0.20990
505240.0000    0.10874
505280.0000    0.35959
505320.0000   -0.02318
505360.0000   -0.05241
505400.0000   -0.10204
505440.0000    0.36861
505480.0000    0.34933
505520.0000    0.49375
505560.0000   -0.15289
505600.0000    0.19144
505640.0000    0.19280
505680.0000   -0.24650
505720.0000    0.09343
505760.0000   -0.26374
505800.0000    0.24217
505840.0000    0.31157
505880.0000    0.57121
505920.0000    0.56572
505960.0000    0.53592
506000.0000    0.06770
506040.0000   -0.35297
506080.0000    0.11428
506120.0000    0.29856
506160.0000    0.31533
506200.0000    0.44753
506240.0000    0.15772
506280.0000   -0.11903
506320.0000    0.23989
506360.0000    0.43378
506400.0000    0.25839
506440.0000    0.17236
506480.0000    0.40665
506520.0000    0.58691
506560.0000    0.28144
506600.0000    0.33924
506640.0000    0.63052
506680.0000    0.39444
506720.0000    0.68776
506760.0000    0.65540
506800.0000    0.63099
506840.0000    0.60723
506880.0000    0.50932
506920.0000    0.57156
506960.0000    0.53370
507000.0000    0.23415
507040.0000    0.52004
507080.0000    0.15321
507120.0000    0.35943
507160.0000    0.05052
507200.0000    0.12306
507240.0000    0.31502
507280.0000    0.38357
507320.0000    0.39426
507360.0000    0.77478
507400.0000    0.65689
507440.0000    0.62875
507480.0000    0.34900
507520.0000    0.53301
507560.0000    0.65238
507600.0000    0.50318
507640.0000    0.14914
507680.0000    0.18954
507720.0000    0.30263
507760.0000    0.37036
507800.0000    0.51638
507840.0000    0.48328
507880.0000    0.77950
507920.0000    0.19473
507960.0000    0.62688
508000.0000    0.06163
508040.0000    0.25615
508080.0000    0.13197
508120.0000    0.45528
508160.0000    0.17463
508200.0000    0.00879
508240.0000    0.28580
508280.0000    0.14724
508320.0000    0.31121
508360.0000    0.52940
508400.0000    0.69434
508440.0000    0.35275
508480.0000   -0.01116
508520.0000    0.54596
508560.0000    0.58321
508600.0000    0.38551
508640.0000    0.54333
508680.0000    0.49512
508720.0000    0.50341
508760.0000    0.78252
508800.0000    0.59936
508840.0000    0.63954
508880.0000    0.36213
508920.0000    0.46177
508960.0000    0.60091
509000.0000    0.22420
509040.0000    0.24089
509080.0000    0.68206
509120.0000    0.49764
509160.0000    0.69481
509200.0000    0.19742
509240.0000    0.37520
509280.0000    0.57454
509320.0000    0.29066
509360.0000    0.31224
509400.0000    0.09902
509440.0000    0.07825
509480.0000    0.09785
509520.0000    0.16275
509560.0000    0.20735
509600.0000    0.50353
509640.0000    0.50727
509680.0000   -0.01394
509720.0000   -0.00046
509760.0000    0.11227
509800.0000    0.04397
509840.0000    0.39848
509880.0000    0.38112
509920.0000    0.87309
509960.0000    0.71462
510000.0000    0.44781
510040.0000    0.52051
510080.0000    0.46842
510120.0000    0.46638
510160.0000    0.44087
510200.0000    0.55834
510240.0000    0.34622
510280.0000    0.33873
510320.0000    0.41651
510360.0000    0.46061
510400.0000    0.23689
510440.0000    0.44531
510480.0000    0.43909
510520.0000    0.36751
510560.0000    0.34448
510600.0000    0.42265
510640.0000    0.47360
510680.0000    0.37966
510720.0000    0.51780
510760.0000    0.31378
510800.0000    0.44135
510840.0000    0.21140
510880.0000    0.55021
510920.0000    0.48669
510960.0000    0.35577
511000.0000    0.11675
511040.0000    0.33530
511080.0000   -0.17202
511120.0000    0.33717
511160.0000    0.66127
511200.0000    0.24657
511240.0000    0.41068
511280.0000    0.25433
511320.0000    0.13269
511360.0000    0.40736
511400.0000    0.54217
511440.0000    0.53549
511480.0000    0.40713
511520.0000    0.53334
511560.0000    0.34454
511600.0000   -0.17655
511640.0000    0.27564
511680.0000    0.14578
511720.0000    0.19027
511760.0000    0.25424
511800.0000    0.39099
511840.0000    0.33468
511880.0000   -0.09866
511920.0000    0.42450
511960.0000    0.16564
512000.0000    0.14475
512040.0000    0.22717
512080.0000    0.19249
512120.0000    0.51018
512160.0000   -0.26337
512200.0000    0.06470
512240.0000    0.30577
512280.0000    0.11228
512320.0000    0.23182
512360.0000    0.31195
512400.0000    0.20144
512440.0000    0.23325
512480.0000    0.40037
512520.0000   -0.12160
512560.0000    0.28764
512600.0000    0.05286
512640.0000    0.36968
512680.0000    0.25140
512720.0000    0.51314
512760.0000    0.28790
512800.0000    0.41335
512840.0000    0.42798
512880.0000    0.50260
512920.0000    0.20267
512960.0000   -0.03417
513000.0000    0.23943
513040.0000    0.08124
513080.0000    0.08029
513120.0000    0.27428
513160.0000    0.18213
513200.0000    0.29645
513240.0000   -0.00493
513280.0000    0.55283
513320.0000   -0.07372
513360.0000    0.26843
513400.0000    0.27753
513440.0000    0.04095
513480.0000    0.25430
513520.0000    0.53541
513560.0000    0.21030
513600.0000    0.32620
513640.0000   -0.20708
513680.0000    0.03440
513720.0000    0.55191
513760.0000    0.19921
513800.0000    0.45714
513840.0000    0.23213
513880.0000    0.59571
513920.0000    0.37180
513960.0000    0.31792
514000.0000    0.25103
514040.0000    0.37292
514080.0000    0.33104
514120.0000    0.41124
514160.0000    0.37862
514200.0000    0.03828
514240.0000    0.09576
514280.0000    0.27967
514320.0000    0.24226
514360.0000   -0.01082
514400.0000    0.20361
514440.0000    0.19495
514480.0000   -0.02994
514520.0000    0.27523
514560.0000    0.23195
514600.0000    0.34018
514640.0000    0.25765
514680.0000    0.32072
514720.0000    0.07287
514760.0000    0.06210
514800.0000    0.32544
514840.0000    0.23903
514880.0000    0.42036
514920.0000    0.46324
514960.0000    0.37718
515000.0000    0.59692
515040.0000    0.32638
515080.0000    0.37058
515120.0000    0.15019
515160.0000    0.43406
515200.0000    0.21928
515240.0000    0.43173
515280.0000    0.38420
515320.0000    0.17629
515360.0000    0.40979
515400.0000    0.16978
515440.0000    0.17496
515480.0000    0.75596
515520.0000    0.43492
515560.0000    0.10030
515600.0000    0.59403
515640.0000    0.50333
515680.0000    0.50328
515720.0000    0.04882
515760.0000    0.15536
515800.0000    0.15946
515840.0000    0.32316
515880.0000    0.48121
515920.0000    0.44476
515960.0000    0.26533
516000.0000    0.44730
516040.0000    0.15863
516080.0000    0.32027
516120.0000    0.52646
516160.0000    0.60853
516200.0000    0.45405
516240.0000    0.37181
516280.0000    0.37895
516320.0000    0.37084
516360.0000    0.33038
516400.0000    0.20592
516440.0000    0.32344
516480.0000    0.39041
516520.0000    0.19881
516560.0000    0.45188
516600.0000    0.15935
516640.0000    0.42321
516680.0000    0.20279
516720.0000    0.04953
516760.0000    0.25303
516800.0000    0.51364
516840.0000    0.15942
516880.0000    0.39911
516920.0000    0.26826
516960.0000    0.47894
517000.0000    0.28286
517040.0000    0.29787
517080.0000    0.60142
517120.0000    0.83460
517160.0000    0.50397
517200.0000    0.29097
517240.0000    0.18328
517280.0000    0.39761
517320.0000    0.26505
517360.0000    0.14824
517400.0000    0.17067
517440.0000   -0.08449
517480.0000    0.01558
517520.0000    0.46443
517560.0000   -0.09588
517600.0000    0.28727
517640.0000    0.39698
517680.0000    0.01543
517720.0000    0.28253
517760.0000    0.19046
517800.0000    0.01572
517840.0000   -0.13329
517880.0000   -0.54777
517920.0000   -0.52762
517960.0000   -0.15330
518000.0000   -0.18605
518040.0000    0.00992
518080.0000   -0.02142
518120.0000   -0.19106
518160.0000   -0.09469
518200.0000   -0.08894
518240.0000   -0.34828
518280.0000   -0.16054
518320.0000    0.21315
518360.0000    0.07097
518400.0000   -0.11148
518440.0000   -0.11208
518480.0000   -0.10579
518520.0000   -0.50305
518560.0000    0.26375
518600.0000   -0.04487
518640.0000    0.44234
518680.0000    0.08161
518720.0000    0.11078
518760.0000    0.12336
518800.0000    0.55184
518840.0000    0.25716
518880.0000    0.15753
518920.0000   -0.11607
518960.0000    0.03927
519000.0000    0.13250
519040.0000    0.36987
519080.0000   -0.22005
519120.0000    0.26848
519160.0000    0.45277
519200.0000    0.23748
519240.0000   -0.26854
519280.0000    0.07423
519320.0000    0.32116
519360.0000    0.14550
519400.0000    0.02209
519440.0000    0.01694
519480.0000    0.00725
519520.0000   -0.24782
519560.0000   -0.22263
519600.0000    0.07475
519640.0000    0.30246
519680.0000    0.05023
519720.0000   -0.00367
519760.0000    0.03224
519800.0000    0.15463
519840.0000    0.04541
519880.0000   -0.01891
519920.0000    0.01221
519960.0000   -0.01972
520000.0000   -0.36908
520040.0000    0.10204
520080.0000    0.36390
520120.0000    0.05777
520160.0000    0.22105
520200.0000    0.21961
520240.0000   -0.10526
520280.0000    0.25373
520320.0000    0.30034
520360.0000    0.21829
520400.0000    0.39531
520440.0000    0.25830
520480.0000   -0.00722
520520.0000    0.04356
520560.0000   -0.17236
520600.0000   -0.10669
520640.0000   -0.22304
520680.0000    0.31725
520720.0000    0.00439
520760.0000    0.14069
520800.0000    0.17954
520840.0000    0.42475
520880.0000    0.28950
520920.0000    0.14832
520960.0000    0.24961
521000.0000    0.09108
521040.0000    0.10322
521080.0000   -0.08728
521120.0000    0.22145
521160.0000    0.04069
521200.0000   -0.00539
521240.0000    0.13806
521280.0000    0.36139
521320.0000    0.32936
521360.0000    0.17866
521400.0000    0.13187
521440.0000    0.25952
521480.0000    0.19915
521520.0000   -0.03038
521560.0000    0.19489
521600.0000    0.33344
521640.0000   -0.07929
521680.0000    0.29907
521720.0000    0.22537
521760.0000    0.02290
521800.0000   -0.02593
521840.0000    0.05274
521880.0000    0.37788
521920.0000    0.08939
521960.0000    0.67037
522000.0000    0.35465
522040.0000    0.56717
522080.0000    0.43309
522120.0000    0.48085
522160.0000    0.40196
522200.0000    0.58024
522240.0000    0.11930
522280.0000    0.02195
522320.0000    0.03163
522360.0000   -0.01584
522400.0000    0.28314
522440.0000    0.29520
522480.0000    0.32788
522520.0000    0.30014
522560.0000    0.07283
522600.0000    0.12359
522640.0000    0.09753
522680.0000    0.04054
522720.0000    0.39510
522760.0000    0.00499
522800.0000    0.12825
522840.0000    0.05327
522880.0000    0.27653
522920.0000    0.20535
522960.0000    0.05126
523000.0000   -0.04258
523040.0000    0.41605
523080.0000   -0.13533
523120.0000    0.08586
523160.0000   -0.05987
523200.0000   -0.10918
523240.0000   -0.27456
523280.0000   -0.19002
523320.0000    0.08785
523360.0000    0.19218
523400.0000    0.30149
523440.0000    0.04488
523480.0000    0.08708
523520.0000    0.29041
523560.0000   -0.27858
523600.0000    0.50542
523640.0000    0.42879
523680.0000    0.25524
523720.0000    0.36281
523760.0000    0.34512
523800.0000    0.22666
523840.0000    0.04851
523880.0000    0.28296
523920.0000    0.35475
523960.0000    0.45692
524000.0000    0.44135
524040.0000    0.38654
524080.0000    0.35458
524120.0000    0.03257
524160.0000    0.22942
524200.0000    0.10425
524240.0000   -0.09826
524280.0000   -0.00069
524320.0000    0.28711
524360.0000   -0.00608
524400.0000    0.58401
524440.0000    0.52643
524480.0000    0.36934
524520.0000    0.42152
524560.0000    0.67331
524600.0000    0.46411
524640.0000    0.81205
524680.0000    0.70487
524720.0000    0.34209
524760.0000    0.19953
524800.0000    0.45024
524840.0000    0.39704
524880.0000    0.24414
524920.0000    0.54161
524960.0000    0.23335
525000.0000    0.30596
525040.0000    0.41167
525080.0000    0.34564
525120.0000    0.51757
525160.0000    0.30020
525200.0000    0.03387
525240.0000    0.15377
525280.0000    0.32793
525320.0000    0.26480
525360.0000    0.39991
525400.0000    0.47040
525440.0000    0.27916
525480.0000    0.00510
525520.0000    0.00899
525560.0000    0.02856
525600.0000    0.28227
525640.0000    0.42130
525680.0000    0.57518
525720.0000    0.94106
525760.0000    0.95338
525800.0000    0.69190
525840.0000    0.59666
525880.0000    0.57558
525920.0000    0.58485
525960.0000    0.50799
526000.0000    0.62047
526040.0000    0.27366
526080.0000    0.31307
526120.0000    0.50648
526160.0000    0.44977
526200.0000    0.21763
526240.0000    0.10939
526280.0000    0.48061
526320.0000    0.44793
526360.0000    0.11731
526400.0000   -0.00281
526440.0000    0.15058
526480.0000    0.62179
526520.0000    0.06199
526560.0000    0.26145
526600.0000    0.53262
526640.0000    0.15371
526680.0000    0.44948
526720.0000   -0.05204
526760.0000    0.25186
526800.0000    0.30521
526840.0000    0.58125
526880.0000    0.92092
526920.0000    0.35951
526960.0000    0.20716
527000.0000    0.03603
527040.0000    0.08736
527080.0000    0.26868
527120.0000    0.00633
527160.0000    0.12473
527200.0000    0.60500
527240.0000    0.75195
527280.0000    0.44012
527320.0000    0.35221
527360.0000    0.69279
527400.0000    0.10220
527440.0000    0.37350
527480.0000    0.23335
527520.0000    0.36505
527560.0000    0.09949
527600.0000    0.00051
527640.0000    0.11553
527680.0000    0.06519
527720.0000   -0.04080
527760.0000    0.05026
527800.0000    0.36490
527840.0000    0.25283
527880.0000    0.32396
527920.0000    0.65858
527960.0000    0.07290
528000.0000    0.04358
528040.0000    0.13972
528080.0000   -0.01166
528120.0000    0.12013
528160.0000    0.12519
528200.0000   -0.16552
528240.0000    0.33179
528280.0000    0.10948
528320.0000    0.17163
528360.0000    0.14850
528400.0000    0.21499
528440.0000    0.45366
528480.0000    0.19016
528520.0000    0.37971
528560.0000    0.32668
528600.0000    0.24711
528640.0000    0.42447
528680.0000    0.49336
528720.0000    0.09922
528760.0000    0.17136
528800.0000   -0.16962
528840.0000    0.01407
528880.0000    0.32042
528920.0000    0.56229
528960.0000    0.53374
529000.0000    0.19016
529040.0000    0.30541
529080.0000    0.68619
529120.0000    0.70969
529160.0000    0.76425
529200.0000    0.74731
529240.0000    0.43213
529280.0000    0.79356
529320.0000    0.60849
529360.0000    0.28347
529400.0000    0.27917
529440.0000    0.91547
529480.0000    0.92875
529520.0000    0.92189
529560.0000    0.95108
529600.0000    1.01950
529640.0000    1.00621
529680.0000    0.83020
529720.0000    0.83788
529760.0000    0.84595
529800.0000    1.04370
529840.0000    0.52438
529880.0000    0.70602
529920.0000    0.88393
529960.0000    0.46845
530000.0000    0.56380
530040.0000    0.51609
530080.0000    0.35603
530120.0000    0.25059
530160.0000    0.63901
530200.0000    0.92516
530240.0000    1.15018
530280.0000    0.98117
530320.0000    0.97329
530360.0000    0.87910
530400.0000    0.81719
530440.0000    0.87908
530480.0000    0.93796
530520.0000    0.61009
530560.0000    0.78236
530600.0000    0.62431
530640.0000    0.82648
530680.0000    0.63139
530720.0000    0.70455
530760.0000    0.69353
530800.0000    0.43408
530840.0000    0.60546
530880.0000    0.44151
530920.0000    0.70558
530960.0000    0.58664
531000.0000    0.80457
531040.0000    0.68481
531080.0000    0.64653
531120.0000    0.61224
531160.0000    0.77657
531200.0000    0.65580
531240.0000    0.73069
531280.0000    0.72487
531320.0000    0.71824
531360.0000    0.91786
531400.0000    0.73540
531440.0000    0.44605
531480.0000    0.95213
531520.0000    0.58250
531560.0000    0.57104
531600.0000    1.07698
531640.0000    0.85787
531680.0000    0.76493
531720.0000    0.55832
531760.0000    0.68836
531800.0000    0.58316
531840.0000    0.81954
531880.0000    0.80454
531920.0000    0.95782
531960.0000    0.81864
532000.0000    0.79925
532040.0000    0.88560
532080.0000    0.85883
532120.0000    0.51783
532160.0000    0.91283
532200.0000    0.68567
532240.0000    0.76960
532280.0000    0.77378
532320.0000    0.97940
532360.0000    0.81262
532400.0000    0.86107
532440.0000    0.80199
532480.0000    0.86665
532520.0000    0.62385
532560.0000    0.44129
532600.0000    0.41311
532640.0000    0.61307
532680.0000    0.47974
532720.0000    0.63919
532760.0000    0.58501
532800.0000    0.82298
532840.0000    0.83791
532880.0000    0.15294
532920.0000    0.45413
532960.0000    0.24026
533000.0000    0.35603
533040.0000    0.62163
533080.0000    0.70620
533120.0000    0.63065
533160.0000    0.67351
533200.0000    0.78583
533240.0000    0.71864
533280.0000    0.50546
533320.0000    0.51308
533360.0000    0.61743
533400.0000    0.97675
533440.0000    1.03226
533480.0000    0.77288
533520.0000    0.64602
533560.0000    0.73625
533600.0000    0.75430
533640.0000    0.66340
533680.0000    0.89985
533720.0000    0.81188
533760.0000    0.93131
533800.0000    0.77932
533840.0000    0.80269
533880.0000    0.79574
533920.0000    0.96781
533960.0000    0.83875
534000.0000    0.59688
534040.0000    0.70243
534080.0000    0.52619
534120.0000    0.97941
534160.0000    0.49395
534200.0000    0.35009
534240.0000    0.12414
534280.0000    0.36553
534320.0000    0.65202
534360.0000    0.70562
534400.0000    0.61469
534440.0000    0.80903
534480.0000    0.36335
534520.0000    0.45872
534560.0000    0.70351
534600.0000    0.93510
534640.0000    0.55507
534680.0000    1.01283
534720.0000    0.97722
534760.0000    1.02687
534800.0000    0.98700
534840.0000    0.99987
534880.0000    0.81786
534920.0000    0.75744
534960.0000    0.62808
535000.0000    0.73859
535040.0000    0.99262
535080.0000    0.74664
535120.0000    0.62387
535160.0000    0.39595
535200.0000    0.44529
535240.0000    0.35242
535280.0000    0.60846
535320.0000    0.70907
535360.0000    0.93285
535400.0000    0.87022
535440.0000    0.65945
535480.0000    0.87028
535520.0000    0.72281
535560.0000    0.60299
535600.0000    0.91431
535640.0000    0.70446
535680.0000    0.68088
535720.0000    0.86093
535760.0000    0.84103
535800.0000    0.89136
535840.0000    0.65292
535880.0000    0.64710
535920.0000    0.80377
535960.0000    0.74222
536000.0000    0.81509
536040.0000    0.78756
536080.0000    0.65217
536120.0000    1.14002
536160.0000    0.72618
536200.0000    0.61259
536240.0000    0.63511
536280.0000    0.59773
536320.0000    0.65587
536360.0000    0.76942
536400.0000    0.77681
536440.0000    0.49133
536480.0000    0.52327
536520.0000    0.78588
536560.0000    0.65011
536600.0000    0.30212
536640.0000    0.43414
536680.0000    0.44795
536720.0000    0.19457
536760.0000    0.54423
536800.0000    0.37854
536840.0000    0.54289
536880.0000    0.56088
536920.0000    0.46833
536960.0000    0.33384
537000.0000    0.54922
537040.0000    0.76667
537080.0000    0.79025
537120.0000    0.99078
537160.0000    1.12702
537200.0000    0.96394
537240.0000    0.85296
537280.0000    0.79180
537320.0000    0.92987
537360.0000    0.64557
537400.0000    0.79048
537440.0000    0.91863
537480.0000    0.96440
537520.0000    0.68797
537560.0000    0.79669
537600.0000    0.60132
537640.0000    0.70958
537680.0000    0.84898
537720.0000    0.88866
537760.0000    0.86833
537800.0000    0.87038
537840.0000    1.15589
537880.0000    0.94265
537920.0000    0.66066
537960.0000    0.83429
538000.0000    0.86589
538040.0000    0.70369
538080.0000    0.96226
538120.0000    0.83231
538160.0000    0.85427
538200.0000    0.78800
538240.0000    0.76913
538280.0000    0.98470
538320.0000    0.81381
538360.0000    0.75241
538400.0000    0.80109
538440.0000    0.78933
538480.0000    0.75431
538520.0000    0.88209
538560.0000    0.67108
538600.0000    0.34465
538640.0000    0.69679
538680.0000    0.67863
538720.0000    0.91303
538760.0000    0.90619
538800.0000    0.49106
538840.0000    0.84550
538880.0000    0.61477
538920.0000    0.52421
538960.0000    0.98057
539000.0000    0.36647
539040.0000    0.83920
539080.0000    0.84433
539120.0000    0.90437
539160.0000    0.79550
539200.0000    0.69360
539240.0000    0.74140
539280.0000    0.53743
539320.0000    0.57720
539360.0000    0.67988
539400.0000    0.88882
539440.0000    0.31365
539480.0000    0.75160
539520.0000    0.59478
539560.0000    0.57031
539600.0000    0.43313
539640.0000    0.74657
539680.0000    0.70243
539720.0000    0.73472
539760.0000    0.70101
539800.0000    0.82158
539840.0000    0.77584
539880.0000    0.69319
539920.0000    1.00597
539960.0000    0.76247
540000.0000    0.73739
540040.0000    0.83473
540080.0000    0.77117
540120.0000    0.74456
540160.0000    0.86750
540200.0000    1.01694
540240.0000    0.69119
540280.0000    0.70626
540320.0000    0.56182
540360.0000    0.90344
540400.0000    0.73814
540440.0000    0.91564
540480.0000    0.80716
540520.0000    0.58608
540560.0000    0.64958
540600.0000    0.88312
540640.0000    0.87181
540680.0000    0.79688
540720.0000    0.65903
540760.0000    0.58700
540800.0000    0.71725
540840.0000    0.78302
540880.0000    0.74946
540920.0000    0.98158
540960.0000    0.55493
541000.0000    0.75840
541040.0000    0.62336
541080.0000    0.94667
541120.0000    0.72255
541160.0000    0.68359
541200.0000    0.73510
541240.0000    0.75600
541280.0000    0.94621
541320.0000    0.66559
541360.0000    0.84434
541400.0000    0.76070
541440.0000    0.93686
541480.0000    0.77439
541520.0000    0.73260
541560.0000    1.07583
541600.0000    0.67175
541640.0000    0.63939
541680.0000    0.52335
541720.0000    0.84669
541760.0000    0.81371
541800.0000    0.87658
541840.0000    0.58807
541880.0000    0.62538
541920.0000    0.72399
541960.0000    0.84095
542000.0000    0.60538
542040.0000    0.85432
542080.0000    0.86258
542120.0000    0.88815
542160.0000    0.84799
542200.0000    0.74559
542240.0000    0.79780
542280.0000    0.94581
542320.0000    0.83421
542360.0000    0.76099
542400.0000    0.71794
542440.0000    0.89719
542480.0000    0.77979
542520.0000    0.74576
542560.0000    0.86712
542600.0000    0.57268
542640.0000    0.60602
542680.0000    0.31174
542720.0000    0.70026
542760.0000    0.88511
542800.0000    0.94959
542840.0000    0.65851
542880.0000    0.83135
542920.0000    0.70739
542960.0000    0.44785
543000.0000    0.88274
543040.0000    1.04150
543080.0000    0.74799
543120.0000    0.68588
543160.0000    0.34635
543200.0000    0.67460
543240.0000    0.76990
543280.0000    0.28689
543320.0000    0.61241
543360.0000    0.58117
543400.0000    0.60014
543440.0000    0.24001
543480.0000    0.49512
543520.0000    0.42437
543560.0000    0.46545
543600.0000    0.55726
543640.0000    0.92155
543680.0000    0.79421
543720.0000    0.86044
543760.0000    0.71888
543800.0000    0.72684
543840.0000    0.64637
543880.0000    0.22120
543920.0000    0.53790
543960.0000    0.27826
544000.0000    0.43397
544040.0000    0.54019
544080.0000    0.47231
544120.0000    0.15244
544160.0000    0.79913
544200.0000    0.70563
544240.0000    0.43639
544280.0000    0.59418
544320.0000    0.56291
544360.0000    0.92174
544400.0000    0.85470
544440.0000    0.30836
544480.0000    0.39607
544520.0000    0.84027
544560.0000    0.83743
544600.0000    0.74261
544640.0000    0.46447
544680.0000    0.71623
544720.0000    0.65793
544760.0000    0.68604
544800.0000    0.53436
544840.0000    0.73484
544880.0000    0.48391
544920.0000    0.45285
544960.0000    0.63685
545000.0000    0.28054
545040.0000    0.23234
545080.0000    0.40860
545120.0000    0.46314
545160.0000    0.80943
545200.0000    0.32500
545240.0000    0.60643
545280.0000    0.44755
545320.0000    0.23755
545360.0000    0.36403
545400.0000    0.40718
545440.0000    0.50898
545480.0000    0.64904
545520.0000    0.47367
545560.0000    0.84382
545600.0000    0.71425
545640.0000    0.53434
545680.0000    0.55656
545720.0000    0.54113
545760.0000    0.57521
545800.0000    0.75086
545840.0000    0.80182
545880.0000    0.70465
545920.0000    0.82415
545960.0000    0.72343
546000.0000    0.54033
546040.0000    0.79655
546080.0000    0.88296
546120.0000    0.49926
546160.0000    0.86844
546200.0000    0.60410
546240.0000    0.63407
546280.0000    0.67441
546320.0000    0.55069
546360.0000    0.69128
546400.0000    0.70583
546440.0000    1.07775
546480.0000    0.69506
546520.0000    0.84176
546560.0000    0.69977
546600.0000    0.63255
546640.0000    0.60972
546680.0000    0.76012
546720.0000    0.85936
546760.0000    0.74019
546800.0000    0.79533
546840.0000    0.65352
546880.0000    0.66303
546920.0000    0.59113
546960.0000    0.83095
547000.0000    0.56554
547040.0000    0.52561
547080.0000    0.73590
547120.0000    0.60790
547160.0000    0.66788
547200.0000    0.63402
547240.0000    0.51480
547280.0000    0.72018
547320.0000    0.35639
547360.0000    0.41660
547400.0000    0.39420
547440.0000    0.51317
547480.0000    0.37976
547520.0000    0.44585
547560.0000    0.51786
547600.0000    0.48068
547640.0000    0.58597
547680.0000    0.53565
547720.0000    0.73972
547760.0000    0.63426
547800.0000    0.44669
547840.0000    0.57272
547880.0000    0.71579
547920.0000    0.43316
547960.0000    0.62368
548000.0000    0.58389
548040.0000    0.36008
548080.0000    0.43922
548120.0000    0.39017
548160.0000    0.35065
548200.0000    0.46161
548240.0000    0.64837
548280.0000    0.54970
548320.0000    0.36997
548360.0000    0.45651
548400.0000    0.30332
548440.0000    0.62600
548480.0000    0.52927
548520.0000    0.39710
548560.0000    0.63595
548600.0000    0.32514
548640.0000    0.67560
548680.0000    0.49516
548720.0000    0.53660
548760.0000    0.55385
548800.0000    0.20777
548840.0000    0.57836
548880.0000    0.29003
548920.0000    0.55013
548960.0000    0.48620
549000.0000    0.52464
549040.0000    0.65097
549080.0000    0.86201
549120.0000    0.26019
549160.0000    0.79653
549200.0000    1.07222
549240.0000    0.83614
549280.0000    0.64399
549320.0000    0.44555
549360.0000    0.38293
549400.0000    0.39957
549440.0000    0.75925
549480.0000    0.66222
549520.0000    1.19984
549560.0000    1.06621
549600.0000    0.89827
549640.0000    1.13469
549680.0000    0.90995
549720.0000    0.82088
549760.0000    0.92845
549800.0000    0.93578
549840.0000    0.73486
549880.0000    1.03254
549920.0000    0.63325
549960.0000    0.73827
550000.0000    0.74315
550040.0000    0.42079
550080.0000    0.56741
550120.0000    0.61982
550160.0000    0.41474
550200.0000    0.25780
550240.0000    0.77782
550280.0000    0.77410
550320.0000    0.74863
550360.0000    0.51424
550400.0000    0.44930
550440.0000    0.52319
550480.0000    0.65045
550520.0000    0.66756
550560.0000    0.52279
550600.0000    0.88775
550640.0000    0.66735
550680.0000    0.43213
550720.0000    0.64193
550760.0000    0.78144
550800.0000    0.50503
550840.0000    0.66331
550880.0000    0.77392
550920.0000    0.90589
550960.0000    0.63473
551000.0000    0.98453
551040.0000    0.55278
551080.0000    1.05454
551120.0000    1.01906
551160.0000    0.76112
551200.0000    0.69709
551240.0000    1.02344
551280.0000    0.69004
551320.0000    0.74978
551360.0000    0.61355
551400.0000    0.85962
551440.0000    0.99720
551480.0000    1.07876
551520.0000    0.83213
551560.0000    0.90066
551600.0000    0.68669
551640.0000    0.81626
551680.0000    0.92765
551720.0000    0.90218
551760.0000    1.12905
551800.0000    0.88464
551840.0000    1.03917
551880.0000    0.56497
551920.0000    0.50969
551960.0000    0.89102
552000.0000    0.92011
552040.0000    1.10990
552080.0000    1.09369
552120.0000    0.98967
552160.0000    0.75453
552200.0000    1.06216
552240.0000    0.79173
552280.0000    1.03442
552320.0000    0.87631
552360.0000    0.74267
552400.0000    0.46938
552440.0000    0.43880
552480.0000    0.79746
552520.0000    0.85422
552560.0000    0.67008
552600.0000    0.78089
552640.0000    0.99327
552680.0000    0.88556
552720.0000    0.73847
552760.0000    0.80080
552800.0000    0.70308
552840.0000    0.73115
552880.0000    0.88426
552920.0000    0.74132
552960.0000    0.74007
553000.0000    0.68076
553040.0000    0.68361
553080.0000    0.74077
553120.0000    0.62071
553160.0000    0.71864
553200.0000    0.65863
553240.0000    0.75355
553280.0000    0.68925
553320.0000    0.57947
553360.0000    0.52919
553400.0000    0.82847
553440.0000    0.78132
553480.0000    0.65842
553520.0000    0.73947
553560.0000    0.70471
553600.0000    0.52623
553640.0000    0.76160
553680.0000    0.75006
553720.0000    0.61369
553760.0000    0.79484
553800.0000    0.70497
553840.0000    0.64008
553880.0000    0.50568
553920.0000    0.92253
553960.0000    0.61781
554000.0000    0.69755
554040.0000    0.69614
554080.0000    0.62458
554120.0000    0.77298
554160.0000    0.76747
554200.0000    0.89783
554240.0000    0.58097
554280.0000    0.83290
554320.0000    0.76053
554360.0000    0.81414
554400.0000    0.76534
554440.0000    0.71021
554480.0000    0.75324
554520.0000    0.90557
554560.0000    0.88708
554600.0000    0.74226
554640.0000    0.79942
554680.0000    0.91223
554720.0000    0.55147
554760.0000    0.62573
554800.0000    0.58900
554840.0000    0.93187
554880.0000    0.91671
554920.0000    0.77410
554960.0000    0.84330
555000.0000    0.74284
555040.0000    0.67081
555080.0000    0.67339
555120.0000    0.80505
555160.0000    0.83321
555200.0000    0.66712
555240.0000    0.85855
555280.0000    0.76251
555320.0000    0.68817
555360.0000    0.60423
555400.0000    0.72181
555440.0000    1.01810
555480.0000    0.57316
555520.0000    0.75969
555560.0000    0.76349
555600.0000    1.01650
555640.0000    0.88705
555680.0000    0.70889
555720.0000    1.03089
555760.0000    0.73158
555800.0000    0.78501
555840.0000    0.86853
555880.0000    0.69468
555920.0000    0.48987
555960.0000    0.70447
556000.0000    0.62321
556040.0000    0.50035
556080.0000    0.56794
556120.0000    0.51254
556160.0000    0.15984
556200.0000    0.47282
556240.0000    0.49513
556280.0000    0.56510
556320.0000    0.54037
556360.0000    0.29181
556400.0000    0.09492
556440.0000    0.31698
556480.0000    0.55052
556520.0000    0.34889
556560.0000    0.34250
556600.0000    0.43247
556640.0000    0.42131
556680.0000    0.29156
556720.0000    0.22960
556760.0000    0.38610
556800.0000    0.05901
556840.0000    0.23131
556880.0000    0.20053
556920.0000    0.51819
556960.0000    0.56069
557000.0000    0.60289
557040.0000    0.94674
557080.0000    0.91402
557120.0000    1.02097
557160.0000    0.75653
557200.0000    0.88006
557240.0000    1.07637
557280.0000    0.92557
557320.0000    0.76848
557360.0000    0.72852
557400.0000    0.54002
557440.0000    0.39414
557480.0000    0.52446
557520.0000    0.90901
557560.0000    0.52055
557600.0000    0.54285
557640.0000    0.82468
557680.0000    0.68873
557720.0000    0.68344
557760.0000    0.41808
557800.0000    0.45580
557840.0000    0.52313
557880.0000    0.26759
557920.0000    0.15486
557960.0000    0.35194
558000.0000    0.33334
558040.0000    0.77858
558080.0000    0.37313
558120.0000    0.76606
558160.0000    0.58326
558200.0000    0.48030
558240.0000    0.67280
558280.0000    0.69898
558320.0000    0.40683
558360.0000    0.03344
558400.0000    0.08892
558440.0000   -0.10459
558480.0000    0.26414
558520.0000    0.62157
558560.0000    0.61429
558600.0000    0.48943
558640.0000    0.49331
558680.0000    0.09894
558720.0000    0.08022
558760.0000    0.14786
558800.0000    0.31089
558840.0000    0.37739
558880.0000    0.39211
558920.0000    0.10692
558960.0000    0.16661
559000.0000    0.47801
559040.0000    0.83044
559080.0000    0.68887
559120.0000    0.78853
559160.0000    0.45418
559200.0000    0.60680
559240.0000    0.61203
559280.0000    0.67223
559320.0000    0.81427
559360.0000    0.95459
559400.0000    0.86650
559440.0000    0.84849
559480.0000    0.44194
559520.0000    0.36599
559560.0000    0.39834
559600.0000    0.87282
559640.0000    0.85613
559680.0000    0.72160
559720.0000    0.78560
559760.0000    0.76629
559800.0000    0.64044
559840.0000    0.79085
559880.0000    0.63108
559920.0000    0.49064
559960.0000    0.86737
560000.0000    0.78183
560040.0000    0.55978
560080.0000    0.81164
560120.0000    0.78694
560160.0000    0.64857
560200.0000    0.79568
560240.0000    0.80645
560280.0000    0.57112
560320.0000    0.91929
560360.0000    0.73712
560400.0000    1.11840
560440.0000    0.72211
560480.0000    0.71931
560520.0000    0.60768
560560.0000    1.15051
560600.0000    1.07396
560640.0000    0.84324
560680.0000    0.82813
560720.0000    1.03642
560760.0000    0.50166
560800.0000    0.56816
560840.0000    0.23197
560880.0000   -0.28340
560920.0000    0.17513
560960.0000    0.34241
561000.0000    0.55927
561040.0000    0.65598
561080.0000    0.38910
561120.0000    0.59376
561160.0000    0.89434
561200.0000    0.76901
561240.0000    0.63588
561280.0000    0.67679
561320.0000    0.35356
561360.0000    0.54417
561400.0000    0.68795
561440.0000    0.49012
561480.0000    0.42346
561520.0000    0.35965
561560.0000    0.80772
561600.0000    0.78103
561640.0000    0.72193
561680.0000    0.68175
561720.0000    0.68749
561760.0000    0.82712
561800.0000    0.37781
561840.0000    0.49064
561880.0000    0.72509
561920.0000    0.51367
561960.0000    0.29982
562000.0000    0.36237
562040.0000    0.42831
562080.0000    0.41140
562120.0000    0.35858
562160.0000    0.40493
562200.0000    0.31879
562240.0000    0.42248
562280.0000    0.56226
562320.0000    0.76232
562360.0000    0.25520
562400.0000    0.35613
562440.0000    0.35384
562480.0000   -0.33727
562520.0000    0.10918
562560.0000    0.03435
562600.0000    0.23193
562640.0000    0.30280
562680.0000    0.32409
562720.0000    0.50558
562760.0000    0.11627
562800.0000    0.32245
562840.0000    0.28419
562880.0000    0.35478
562920.0000    0.61430
562960.0000    0.68845
563000.0000    0.29757
563040.0000    0.37890
563080.0000    0.08933
563120.0000    0.70294
563160.0000    0.86634
563200.0000    1.01578
563240.0000    0.76285
563280.0000    0.84481
563320.0000    0.67728
563360.0000    0.88388
563400.0000    0.71260
563440.0000    1.11078
563480.0000    1.04109
563520.0000    1.02859
563560.0000    0.95450
563600.0000    1.13234
563640.0000    0.98449
563680.0000    0.99885
563720.0000    0.92789
563760.0000    0.94394
563800.0000    1.20665
563840.0000    0.83396
563880.0000    0.87357
563920.0000    0.67353
563960.0000    0.94992
564000.0000    0.90102
564040.0000    0.70995
564080.0000    0.72451
564120.0000    0.59886
564160.0000    0.51549
564200.0000    0.39631
564240.0000    0.41745
564280.0000    0.35773
564320.0000    0.62293
564360.0000    0.75246
564400.0000    0.37653
564440.0000    0.34702
564480.0000    0.48026
564520.0000    0.33287
564560.0000    0.98239
564600.0000    0.62766
564640.0000    0.65547
564680.0000    0.65527
564720.0000    0.59988
564760.0000    0.64356
564800.0000    0.33123
564840.0000    0.30768
564880.0000    0.30290
564920.0000    0.15535
564960.0000    0.42447
565000.0000    0.48726
565040.0000    0.38986
565080.0000    0.52195
565120.0000    0.34910
565160.0000    0.18872
565200.0000    0.58406
565240.0000    0.67749
565280.0000    0.46709
565320.0000    0.55379
565360.0000    0.45941
565400.0000    0.56610
565440.0000    0.76394
565480.0000    0.71124
565520.0000    0.66564
565560.0000    0.26791
565600.0000    0.69728
565640.0000    0.64180
565680.0000    0.56794
565720.0000    0.84488
565760.0000    0.87108
565800.0000    1.00077
565840.0000    0.84401
565880.0000    0.78617
565920.0000    0.68769
565960.0000    0.72700
566000.0000    0.91134
566040.0000    0.60640
566080.0000    0.64987
566120.0000    0.58273
566160.0000    0.49782
566200.0000    0.56123
566240.0000    0.82615
566280.0000    0.51093
566320.0000    0.63030
566360.0000    0.61334
566400.0000    0.42050
566440.0000    0.53470
566480.0000    0.67311
566520.0000    0.63184
566560.0000    0.34246
566600.0000    0.07643
566640.0000    0.46795
566680.0000    0.63495
566720.0000    0.49575
566760.0000    0.71464
566800.0000    0.17093
566840.0000    0.53252
566880.0000    0.41907
566920.0000    0.39962
566960.0000    0.29778
567000.0000    0.25654
567040.0000    0.40614
567080.0000    0.23456
567120.0000    0.58311
567160.0000    0.41279
567200.0000    0.21230
567240.0000    0.76462
567280.0000    0.48525
567320.0000    0.43366
567360.0000    0.53449
567400.0000    0.67840
567440.0000    0.47515
567480.0000    0.23072
567520.0000    0.84996
567560.0000    0.67933
567600.0000    0.79199
567640.0000    1.05054
567680.0000    0.77025
567720.0000    0.75809
567760.0000    0.62975
567800.0000    0.63927
567840.0000    0.71091
567880.0000    0.72714
567920.0000    0.45506
567960.0000    0.59785
568000.0000    0.47966
568040.0000    0.50033
568080.0000    0.41957
568120.0000    0.26423
568160.0000    0.32140
568200.0000    0.06814
568240.0000    0.10463
568280.0000    0.30950
568320.0000    0.25980
568360.0000    0.54238
568400.0000    0.52418
568440.0000    0.38141
568480.0000    0.44577
568520.0000    0.50571
568560.0000    0.40148
568600.0000    0.27746
568640.0000    0.38641
568680.0000    0.61580
568720.0000    0.14402
568760.0000    0.24831
568800.0000    0.38187
568840.0000    0.22136
568880.0000    0.51434
568920.0000    0.43145
568960.0000    0.46140
569000.0000    0.44564
569040.0000    0.00476
569080.0000    0.09754
569120.0000    0.34986
569160.0000    0.48667
569200.0000    0.32335
569240.0000    0.40335
569280.0000    0.32509
569320.0000    0.05927
569360.0000   -0.12929
569400.0000    0.21112
569440.0000    0.02863
569480.0000    0.21710
569520.0000    0.62995
569560.0000    0.51183
569600.0000    0.34747
569640.0000    0.48245
569680.0000    0.28673
569720.0000    0.27241
569760.0000    0.71903
569800.0000    0.63917
569840.0000    0.67265
569880.0000    0.93015
569920.0000    0.73547
569960.0000    1.05702
570000.0000    0.78156
570040.0000    0.66998
570080.0000    0.78558
570120.0000    0.70849
570160.0000    0.71839
570200.0000    0.83863
570240.0000    0.96000
570280.0000    0.79604
570320.0000    0.41226
570360.0000    0.85822
570400.0000    0.74219
570440.0000    0.82231
570480.0000    0.79162
570520.0000    0.92432
570560.0000    0.99053
570600.0000    0.79913
570640.0000    0.93273
570680.0000    0.31383
570720.0000    0.75873
570760.0000    0.92026
570800.0000    0.48896
570840.0000    0.50139
570880.0000    0.23109
570920.0000    0.49578
570960.0000    0.42123
571000.0000    0.45371
571040.0000    0.47766
571080.0000    0.23960
571120.0000   -0.16217
571160.0000    0.11027
571200.0000    0.03178
571240.0000    0.11219
571280.0000   -0.08843
571320.0000    0.34988
571360.0000    0.13718
571400.0000    0.38626
571440.0000    0.32557
571480.0000    0.46209
571520.0000    0.08373
571560.0000    0.36922
571600.0000    0.17666
571640.0000    0.36847
571680.0000    0.41569
571720.0000    0.72385
571760.0000    0.60136
571800.0000    0.48572
571840.0000    0.65295
571880.0000    0.74027
571920.0000    0.95469
571960.0000    0.72477
572000.0000    0.72971
572040.0000    0.51543
572080.0000    0.61148
572120.0000    0.80693
572160.0000    0.47110
572200.0000    0.66657
572240.0000    0.60703
572280.0000    0.55712
572320.0000    1.04737
572360.0000    1.05116
572400.0000    0.95943
572440.0000    0.96314
572480.0000    1.04927
572520.0000    0.98865
572560.0000    0.91324
572600.0000    1.11128
572640.0000    1.07488
572680.0000    1.06766
572720.0000    0.99730
572760.0000    1.01016
572800.0000    1.05231
572840.0000    1.00712
572880.0000    1.00963
572920.0000    1.02312
572960.0000    1.18448
573000.0000    1.31882
573040.0000    1.12347
573080.0000    1.00849
573120.0000    0.94922
573160.0000    1.11269
573200.0000    1.15201
573240.0000    1.08773
573280.0000    1.01785
573320.0000    1.05696
573360.0000    1.01078
573400.0000    1.05707
573440.0000    0.71222
573480.0000    0.89017
573520.0000    0.85185
573560.0000    1.24602
573600.0000    1.07338
573640.0000    1.00000
573680.0000    1.07482
573720.0000    1.17899
573760.0000    0.79748
573800.0000    0.96897
573840.0000    1.13426
573880.0000    0.89934
573920.0000    1.08661
573960.0000    0.92702
574000.0000    1.03864
574040.0000    1.05595
574080.0000    1.08906
574120.0000    1.00804
574160.0000    0.94694
574200.0000    0.93326
574240.0000    1.18088
574280.0000    1.00510
574320.0000    1.16805
574360.0000    1.13004
574400.0000    1.16401
574440.0000    1.22979
574480.0000    1.01321
574520.0000    0.85583
574560.0000    0.93163
574600.0000    0.84709
574640.0000    1.00948
574680.0000    1.03269
574720.0000    1.11495
574760.0000    1.04218
574800.0000    0.98008
574840.0000    1.10372
574880.0000    0.94958
574920.0000    1.04088
574960.0000    0.94203
575000.0000    1.13687
575040.0000    1.05790
575080.0000    1.21009
575120.0000    1.29747
575160.0000    1.24998
575200.0000    1.03009
575240.0000    1.22164
575280.0000    1.01524
575320.0000    1.03934
575360.0000    1.16898
575400.0000    0.86673
575440.0000    1.00413
575480.0000    0.70202
575520.0000    0.91298
575560.0000    1.15123
575600.0000    1.04834
575640.0000    1.19202
575680.0000    1.05465
575720.0000    1.01639
575760.0000    1.08678
575800.0000    1.23318
575840.0000    1.10642
575880.0000    0.99086
575920.0000    1.04774
575960.0000    1.11457
576000.0000    0.96827
576040.0000    0.93504
576080.0000    1.01086
576120.0000    1.36893
576160.0000    1.07001
576200.0000    1.16243
576240.0000    1.12983
576280.0000    1.11596
576320.0000    0.89399
576360.0000    1.14794
576400.0000    1.05871
576440.0000    1.33544
576480.0000    1.07873
576520.0000    1.17997
576560.0000    1.04229
576600.0000    1.03445
576640.0000    0.97186
576680.0000    0.81821
576720.0000    0.72349
576760.0000    0.98697
576800.0000    0.94544
576840.0000    1.04419
576880.0000    1.08241
576920.0000    0.89948
576960.0000    0.70897
577000.0000    0.98476
577040.0000    0.85452
577080.0000    0.79342
577120.0000    0.74990
577160.0000    1.03311
577200.0000    0.89939
577240.0000    1.03687
577280.0000    0.98120
577320.0000    1.05289
577360.0000    0.96000
577400.0000    1.09696
577440.0000    1.23429
577480.0000    1.14718
577520.0000    1.21116
577560.0000    1.20037
577600.0000    0.59084
577640.0000    0.78780
577680.0000    0.90139
577720.0000    0.72592
577760.0000    0.64762
577800.0000    0.83300
577840.0000    0.53229
577880.0000    0.69238
577920.0000    0.96354
577960.0000    0.72990
578000.0000    0.33785
578040.0000    0.99516
578080.0000    0.84942
578120.0000    0.69338
578160.0000    0.67649
578200.0000    0.72619
578240.0000    0.91855
578280.0000    1.04525
578320.0000    1.13272
578360.0000    1.03535
578400.0000    1.18404
578440.0000    1.05654
578480.0000    0.99056
578520.0000    0.91640
578560.0000    0.94004
578600.0000    1.15412
578640.0000    0.95354
578680.0000    0.99373
578720.0000    0.91574
578760.0000    0.94690
578800.0000    0.87939
578840.0000    0.84917
578880.0000    0.87443
578920.0000    0.86710
578960.0000    1.09349
579000.0000    0.80666
579040.0000    0.94869
579080.0000    0.58184
579120.0000    0.85352
579160.0000    0.90512
579200.0000    0.77992
579240.0000    0.90867
579280.0000    0.60098
579320.0000    0.50131
579360.0000    0.37074
579400.0000    0.64114
579440.0000    0.10832
579480.0000    0.42104
579520.0000    0.62399
579560.0000    0.17973
579600.0000    0.88894
579640.0000    1.02713
579680.0000    0.77510
579720.0000    0.74843
579760.0000    0.94517
579800.0000    0.85131
579840.0000    1.04067
579880.0000    1.15347
579920.0000    1.01168
579960.0000    1.28899
580000.0000    0.89515
580040.0000    1.03304
580080.0000    0.96793
580120.0000    0.91060
580160.0000    1.22907
580200.0000    1.00656
580240.0000    1.19302
580280.0000    1.09421
580320.0000    0.90785
580360.0000    0.90029
580400.0000    0.59810
580440.0000    0.99368
580480.0000    0.92113
580520.0000    0.93354
580560.0000    1.09613
580600.0000    0.80569
580640.0000    0.86622
580680.0000    1.03839
580720.0000    1.19925
580760.0000    1.29438
580800.0000    0.89031
580840.0000    0.98827
580880.0000    0.83880
580920.0000    0.87401
580960.0000    0.91213
581000.0000    0.98948
581040.0000    0.94516
581080.0000    0.88574
581120.0000    0.86480
581160.0000    1.01404
581200.0000    0.98878
581240.0000    0.99559
581280.0000    1.01783
581320.0000    0.88789
581360.0000    1.15852
581400.0000    0.88191
581440.0000    0.89037
581480.0000    1.00927
581520.0000    0.72394
581560.0000    1.10323
581600.0000    1.14209
581640.0000    1.06728
581680.0000    1.06717
581720.0000    1.18237
581760.0000    1.13171
581800.0000    0.88170
581840.0000    1.07213
581880.0000    1.03685
581920.0000    1.22229
581960.0000    1.24221
582000.0000    1.29871
582040.0000    1.02068
582080.0000    0.95779
582120.0000    0.88643
582160.0000    1.01555
582200.0000    0.86935
582240.0000    0.93190
582280.0000    1.11668
582320.0000    0.95520
582360.0000    1.00427
582400.0000    0.98236
582440.0000    0.95337
582480.0000    1.01446
582520.0000    0.93879
582560.0000    0.86670
582600.0000    0.66142
582640.0000    0.65653
582680.0000    0.76503
582720.0000    0.93013
582760.0000    0.78366
582800.0000    0.55248
582840.0000    0.73178
582880.0000    0.83628
582920.0000    0.76706
582960.0000    0.93562
583000.0000    0.71230
583040.0000    0.73266
583080.0000    0.46924
583120.0000    0.49007
583160.0000    0.87242
583200.0000    0.49637
583240.0000    0.20581
583280.0000    0.89488
583320.0000    0.91055
583360.0000    0.87431
583400.0000    1.02979
583440.0000    1.11426
583480.0000    0.60438
583520.0000    0.32535
583560.0000    0.91373
583600.0000    0.80874
583640.0000    0.78080
583680.0000    0.73425
583720.0000    0.58638
583760.0000    0.92234
583800.0000    1.10988
583840.0000    0.83319
583880.0000    0.64453
583920.0000    0.83424
583960.0000    0.53288
584000.0000    0.64705
584040.0000    0.82955
584080.0000    0.98277
584120.0000    0.95563
584160.0000    0.75485
584200.0000    0.52023
584240.0000    0.86331
584280.0000    0.76225
584320.0000    0.94758
584360.0000    0.88199
584400.0000    1.13517
584440.0000    0.97473
584480.0000    0.88643
584520.0000    1.09255
584560.0000    0.82279
584600.0000    1.01422
584640.0000    1.24082
584680.0000    1.04874
584720.0000    1.13760
584760.0000    1.08621
584800.0000    1.12931
584840.0000    1.20043
584880.0000    1.00802
584920.0000    1.14656
584960.0000    1.02706
585000.0000    1.06725
585040.0000    0.89150
585080.0000    1.08545
585120.0000    0.85752
585160.0000    1.15365
585200.0000    1.25984
585240.0000    1.33398
585280.0000    0.67848
585320.0000    0.59006
585360.0000    0.48331
585400.0000    0.23396
585440.0000   -0.03326
585480.0000    0.22734
585520.0000    0.57418
585560.0000    0.65214
585600.0000    0.49868
585640.0000    0.23994
585680.0000    0.32726
585720.0000    0.52532
585760.0000    0.02322
585800.0000    0.22689
585840.0000    0.05612
585880.0000   -0.08517
585920.0000    0.43120
585960.0000    0.36057
586000.0000    0.31130
586040.0000    0.60068
586080.0000    0.51407
586120.0000    0.29795
586160.0000    0.47982
586200.0000    0.61337
586240.0000    0.46650
586280.0000    0.77108
586320.0000    0.81647
586360.0000    0.58480
586400.0000    0.66709
586440.0000    0.56820
586480.0000    0.92237
586520.0000    0.57485
586560.0000    1.04345
586600.0000    0.92066
586640.0000    0.88724
586680.0000    0.57496
586720.0000    1.02892
586760.0000    0.71989
586800.0000    0.62984
586840.0000    0.75093
586880.0000    0.55510
586920.0000    0.10547
586960.0000    0.60208
587000.0000    1.01196
587040.0000    0.64616
587080.0000    0.80102
587120.0000    0.51844
587160.0000    0.71599
587200.0000    0.64241
587240.0000    0.52490
587280.0000    0.69466
587320.0000    0.23719
587360.0000    0.72615
587400.0000    0.57860
587440.0000    0.91727
587480.0000    0.73169
587520.0000    0.56817
587560.0000    0.64397
587600.0000    0.66912
587640.0000    0.90606
587680.0000    0.65276
587720.0000    0.74861
587760.0000    0.83919
587800.0000    0.54238
587840.0000    0.51061
587880.0000    0.77372
587920.0000    0.60298
587960.0000    0.86232
588000.0000    0.71931
588040.0000    0.07640
588080.0000    0.59165
588120.0000    0.90174
588160.0000    0.64876
588200.0000    0.93808
588240.0000    0.91289
588280.0000    0.76887
588320.0000    0.60754
588360.0000    0.72709
588400.0000    0.84818
588440.0000    0.33610
588480.0000    0.72573
588520.0000    0.43151
588560.0000    0.64282
588600.0000    0.59697
588640.0000    1.09405
588680.0000    0.74035
588720.0000    0.85933
588760.0000    0.77601
588800.0000    0.78403
588840.0000    0.72558
588880.0000    0.81671
588920.0000    0.70220
588960.0000    0.45163
589000.0000    0.76571
589040.0000    0.55832
589080.0000    0.82431
589120.0000    0.69552
589160.0000    0.72932
589200.0000    0.74507
589240.0000    0.99855
589280.0000    1.15697
589320.0000    1.04379
589360.0000    1.07994
589400.0000    1.21945
589440.0000    1.40770
589480.0000    1.09776
589520.0000    0.75967
589560.0000    1.01590
589600.0000    0.66311
589640.0000    0.68547
589680.0000    0.68623
589720.0000    0.67682
589760.0000    0.69775
589800.0000    0.57181
589840.0000    0.65418
589880.0000    1.01273
589920.0000    0.52109
589960.0000    0.45529
590000.0000    0.68267
590040.0000    0.70144
590080.0000    0.52619
590120.0000    0.90036
590160.0000    0.70482
590200.0000    0.58976
590240.0000    0.36445
590280.0000    0.15226
590320.0000    0.63964
590360.0000    0.76306
590400.0000    0.40912
590440.0000    0.65035
590480.0000    0.52966
590520.0000    0.62137
590560.0000    0.66329
590600.0000    0.44291
590640.0000    0.76852
590680.0000    0.47049
590720.0000    0.71414
590760.0000    0.82814
590800.0000    0.77956
590840.0000    1.10812
590880.0000    0.80874
590920.0000    0.92206
590960.0000    0.85747
591000.0000    0.59836
591040.0000    0.55577
591080.0000    0.74181
591120.0000    0.75762
591160.0000    0.54769
591200.0000    0.54782
591240.0000    0.86563
591280.0000    0.44020
591320.0000    0.70818
591360.0000    0.69406
591400.0000    0.83617
591440.0000    1.02416
591480.0000    0.90925
591520.0000    0.79849
591560.0000    0.72146
591600.0000    0.84608
591640.0000    0.95081
591680.0000    0.59884
591720.0000    0.88424
591760.0000    1.18437
591800.0000    0.44638
591840.0000    0.72347
591880.0000    0.74110
591920.0000    0.67031
591960.0000    0.51145
592000.0000    0.64383
592040.0000    0.57535
592080.0000    0.83658
592120.0000    0.89004
592160.0000    0.65499
592200.0000    0.66164
592240.0000    0.54122
592280.0000    0.59576
592320.0000    0.63813
592360.0000    0.68034
592400.0000    0.60705
592440.0000    0.79632
592480.0000    0.73026
592520.0000    0.56885
592560.0000    0.63134
592600.0000    0.66288
592640.0000    0.57289
592680.0000    0.44000
592720.0000    0.75853
592760.0000    0.66090
592800.0000    0.83815
592840.0000    0.73024
592880.0000    0.68016
592920.0000    0.90252
592960.0000    0.84046
593000.0000    0.79664
593040.0000    0.72505
593080.0000    0.90116
593120.0000    0.74206
593160.0000    0.67345
593200.0000    0.67319
593240.0000    0.86283
593280.0000    0.96968
593320.0000    0.60940
593360.0000    0.54192
593400.0000    0.50253
593440.0000    0.50818
593480.0000    0.70856
593520.0000    0.73939
593560.0000    0.55371
593600.0000    0.76231
593640.0000    0.63135
593680.0000    0.70772
593720.0000    0.65295
593760.0000    0.74892
593800.0000    0.81128
593840.0000    0.82065
593880.0000    0.53689
593920.0000    0.66722
593960.0000    0.59169
594000.0000    0.46354
594040.0000    0.47791
594080.0000    0.31253
594120.0000    0.62063
594160.0000    0.42584
594200.0000    0.68936
594240.0000    0.61990
594280.0000    0.73662
594320.0000    0.72210
594360.0000    0.92638
594400.0000    0.56164
594440.0000    0.56636
594480.0000    0.65036
594520.0000    0.56752
594560.0000    0.88215
594600.0000    0.48557
594640.0000    0.41210
594680.0000    0.48964
594720.0000    0.51384
594760.0000    0.50742
594800.0000    0.23925
594840.0000    0.36438
594880.0000    0.48248
594920.0000    0.46405
594960.0000    0.46331
595000.0000    0.82926
595040.0000    0.48549
595080.0000    0.72220
595120.0000    0.61947
595160.0000    0.59712
595200.0000    0.51239
595240.0000    0.65420
595280.0000    0.73271
595320.0000    0.64441
595360.0000    0.52699
595400.0000    0.49936
595440.0000    0.70878
595480.0000    0.45161
595520.0000    0.48284
595560.0000    0.44016
595600.0000    0.76566
595640.0000    0.58986
595680.0000    0.59747
595720.0000    0.57880
595760.0000    0.86359
595800.0000    0.31150
595840.0000    0.42909
595880.0000    0.53944
595920.0000    0.46403
595960.0000    0.72947
596000.0000    0.63999
596040.0000    0.64099
596080.0000    0.30760
596120.0000    0.67505
596160.0000    0.64313
596200.0000    0.66135
596240.0000    1.01985
596280.0000    0.54281
596320.0000    0.91676
596360.0000    0.22522
596400.0000    0.37009
596440.0000    0.43931
596480.0000    0.13768
596520.0000    0.35648
596560.0000    0.60971
596600.0000    0.38809
596640.0000    0.34134
596680.0000    0.41492
596720.0000    0.25776
596760.0000    0.40981
596800.0000    0.37123
596840.0000    0.50812
596880.0000    0.41563
596920.0000    0.16563
596960.0000    0.56515
597000.0000    0.76380
597040.0000    0.56983
597080.0000    0.55328
597120.0000    0.81701
597160.0000    0.38701
597200.0000    0.46700
597240.0000    0.41066
597280.0000    0.65822
597320.0000    0.50899
597360.0000    0.50932
597400.0000    0.30906
597440.0000    0.47428
597480.0000    0.35291
597520.0000    0.13443
597560.0000    0.31373
597600.0000    0.13916
597640.0000    0.26340
597680.0000    0.18886
597720.0000    0.67393
597760.0000    0.51076
597800.0000    0.06059
597840.0000    0.01040
597880.0000    0.14370
597920.0000    0.38488
597960.0000    0.74551
598000.0000    1.13616
598040.0000    0.86390
598080.0000    0.44864
598120.0000    0.74213
598160.0000    0.56466
598200.0000    0.65590
598240.0000    0.26709
598280.0000    0.67263
598320.0000    0.56583
598360.0000    0.31394
598400.0000    0.34307
598440.0000    0.36367
598480.0000    0.46119
598520.0000    0.71296
598560.0000    0.39395
598600.0000    0.37819
598640.0000    0.53117
598680.0000    0.16072
598720.0000    0.53322
598760.0000    0.52659
598800.0000    0.47279
598840.0000    0.21382
598880.0000    0.48539
598920.0000    0.57327
598960.0000    0.30778
599000.0000    0.55028
599040.0000    0.56842
599080.0000    0.27873
599120.0000    0.25962
599160.0000    0.05024
599200.0000    0.20996
599240.0000    0.18170
599280.0000    0.25976
599320.0000    0.43712
599360.0000    0.47408
599400.0000    0.53498
599440.0000    0.64361
599480.0000    0.22171
599520.0000    0.33093
599560.0000    0.55147
599600.0000    0.12393
599640.0000    0.18553
599680.0000    0.42609
599720.0000    0.16133
599760.0000    0.46297
599800.0000    0.04659
599840.0000    0.56531
599880.0000    0.36484
599920.0000    0.36620
599960.0000    0.55376
600000.0000    0.67265
600040.0000    0.44492
600080.0000    0.50684
600120.0000    0.75060
600160.0000    0.83254
600200.0000    0.69676
600240.0000    0.68796
600280.0000    0.60446
600320.0000    0.47076
600360.0000    0.91587
600400.0000    0.40975
600440.0000    0.46787
600480.0000    0.44874
600520.0000    0.70731
600560.0000    0.61810
600600.0000    0.82288
600640.0000    0.59383
600680.0000    0.73467
600720.0000    0.73641
600760.0000    0.77132
600800.0000    0.37633
600840.0000    0.46951
600880.0000    0.57486
600920.0000    0.46614
600960.0000    0.63152
601000.0000    0.35985
601040.0000    0.13975
601080.0000    0.22747
601120.0000    0.54728
601160.0000    0.25938
601200.0000    0.11810
601240.0000    0.17406
601280.0000    0.50749
601320.0000    0.40105
601360.0000    0.63763
601400.0000    0.39909
601440.0000    0.53727
601480.0000    0.50318
601520.0000    0.47466
601560.0000    0.50836
601600.0000    0.57839
601640.0000    0.57506
601680.0000    0.56838
601720.0000    0.55250
601760.0000    0.58511
601800.0000    0.79904
601840.0000    0.62086
601880.0000    0.14383
601920.0000    0.46163
601960.0000    0.36427
602000.0000    0.63487
602040.0000    0.51150
602080.0000    0.60190
602120.0000    0.50566
602160.0000    0.90605
602200.0000    0.45642
602240.0000    0.34301
602280.0000    0.43275
602320.0000    0.43290
602360.0000    0.44187
602400.0000    0.76089
602440.0000    0.68796
602480.0000    0.14753
602520.0000    0.29887
602560.0000    0.39728
602600.0000    0.78743
602640.0000    0.76712
602680.0000    0.71920
602720.0000    0.71830
602760.0000    0.69266
602800.0000    0.64610
602840.0000    0.59303
602880.0000    0.92187
602920.0000    0.62681
602960.0000    0.56847
603000.0000    0.16445
603040.0000    0.42793
603080.0000    0.44524
603120.0000    0.59797
603160.0000    0.63011
603200.0000    0.38342
603240.0000    0.44585
603280.0000    1.00806
603320.0000    0.39589
603360.0000    0.33281
603400.0000    1.02299
603440.0000    0.84674
603480.0000    1.00988
603520.0000    0.81412
603560.0000    0.95851
603600.0000    0.96742
603640.0000    0.84867
603680.0000    0.93667
603720.0000    0.59038
603760.0000    0.82189
603800.0000    0.85220
603840.0000    0.74949
603880.0000    0.86416
603920.0000    0.95964
603960.0000    0.75138
604000.0000    0.97177
604040.0000    0.83287
604080.0000    0.86924
604120.0000    0.84731
604160.0000    0.54298
604200.0000    0.67583
604240.0000    0.51707
604280.0000    0.36297
604320.0000    0.12944
604360.0000    0.49252
604400.0000    0.24626
604440.0000    0.58346
604480.0000    0.20907
604520.0000    0.16304
604560.0000    0.30950
604600.0000   -0.28688
604640.0000    0.32228
604680.0000    0.53480
604720.0000    0.71879
604760.0000    0.30566
604800.0000    0.40964
604840.0000    0.49584
604880.0000    0.37407
604920.0000    0.49703
604960.0000    0.22343
605000.0000    0.07666
605040.0000    0.35293
605080.0000    0.20333
605120.0000    0.47929
605160.0000    0.41191
605200.0000    0.29585
605240.0000    0.44054
605280.0000    0.35440
605320.0000    0.36405
605360.0000    0.80202
605400.0000    0.64328
605440.0000    0.24253
605480.0000    0.21755
605520.0000    0.63258
605560.0000    0.82910
605600.0000    0.78932
605640.0000    0.91110
605680.0000    0.83312
605720.0000    0.76935
605760.0000    0.73772
605800.0000    0.89072
605840.0000    1.02348
605880.0000    1.10806
605920.0000    1.10044
605960.0000    1.10349
606000.0000    1.27580
606040.0000    1.23548
606080.0000    1.08362
606120.0000    1.24591
606160.0000    1.03673
606200.0000    1.06153
606240.0000    1.03647
606280.0000    1.12892
606320.0000    0.73379
606360.0000    0.81508
606400.0000    0.96307
606440.0000    1.02749
606480.0000    1.16120
606520.0000    1.02590
606560.0000    1.11256
606600.0000    0.83800
606640.0000    0.92493
606680.0000    1.09606
606720.0000    0.95800
606760.0000    1.14775
606800.0000    1.05033
606840.0000    1.14609
606880.0000    1.17539
606920.0000    0.71369
606960.0000    0.74869
607000.0000    0.89532
607040.0000    0.64958
607080.0000    1.06318
607120.0000    0.98517
607160.0000    0.91756
607200.0000    0.96023
607240.0000    1.05602
607280.0000    0.85450
607320.0000    0.97521
607360.0000    0.79852
607400.0000    1.02361
607440.0000    0.93544
607480.0000    1.03492
607520.0000    0.88498
607560.0000    0.80797
607600.0000    0.94447
607640.0000    0.92105
607680.0000    1.07575
607720.0000    1.00754
607760.0000    1.17135
607800.0000    1.22434
607840.0000    1.18705
607880.0000    1.16479
607920.0000    1.00749
607960.0000    1.19642
608000.0000    1.05109
608040.0000    1.16585
608080.0000    0.74904
608120.0000    0.79638
608160.0000    1.07775
608200.0000    0.65354
608240.0000    0.88753
608280.0000    1.00756
608320.0000    0.88057
608360.0000    0.87748
608400.0000    0.84254
608440.0000    0.82967
608480.0000    0.71051
608520.0000    0.89568
608560.0000    1.06928
608600.0000    0.94761
608640.0000    0.69007
608680.0000    0.67730
608720.0000    0.85620
608760.0000    0.69593
608800.0000    0.90298
608840.0000    1.04649
608880.0000    0.91770
608920.0000    0.62133
608960.0000    1.01028
609000.0000    0.95263
609040.0000    0.80360
609080.0000    1.09815
609120.0000    0.98874
609160.0000    0.94618
609200.0000    0.98520
609240.0000    1.22166
609280.0000    0.94799
609320.0000    1.03813
609360.0000    0.98514
609400.0000    0.44269
609440.0000    0.15743
609480.0000    0.54669
609520.0000    0.61943
609560.0000    0.67506
609600.0000    0.56323
609640.0000    0.31229
609680.0000    0.29058
609720.0000    0.46125
609760.0000    0.62073
609800.0000    0.90905
609840.0000    0.97434
609880.0000    0.91783
609920.0000    0.97852
609960.0000    0.64095
610000.0000    0.83577
610040.0000    0.75739
610080.0000    0.87311
610120.0000    0.54989
610160.0000    0.71032
610200.0000    0.79248
610240.0000    0.52466
610280.0000    0.70714
610320.0000    0.57287
610360.0000    0.79310
610400.0000    0.82228
610440.0000    1.00794
610480.0000    1.12434
610520.0000    0.75801
610560.0000    0.75950
610600.0000    0.80128
610640.0000    0.53214
610680.0000    0.73262
610720.0000    0.58834
610760.0000    0.49529
610800.0000    0.76415
610840.0000    0.63183
610880.0000    0.48209
610920.0000    0.60733
610960.0000    0.55196
611000.0000    0.73234
611040.0000    0.56187
611080.0000    0.87058
611120.0000    0.50155
611160.0000    0.58697
611200.0000    0.63221
611240.0000    0.75682
611280.0000    0.83018
611320.0000    0.89815
611360.0000    0.76571
611400.0000    0.85236
611440.0000    0.63337
611480.0000    0.49647
611520.0000    0.52289
611560.0000    0.56755
611600.0000    0.50378
611640.0000    0.68058
611680.0000    0.73140
611720.0000    0.74465
611760.0000    0.53279
611800.0000    0.71899
611840.0000    0.49579
611880.0000    0.61824
611920.0000    0.92965
611960.0000    0.62256
612000.0000    0.64465
612040.0000    0.26933
612080.0000    0.49964
612120.0000    0.58015
612160.0000    0.39288
612200.0000    0.47842
612240.0000    0.49503
612280.0000    0.41839
612320.0000    0.53666
612360.0000    0.53757
612400.0000    0.57424
612440.0000    0.53834
612480.0000    0.53484
612520.0000    0.62518
612560.0000    0.58250
612600.0000    0.43631
612640.0000    0.79610
612680.0000    0.57796
612720.0000    0.72819
612760.0000    0.50054
612800.0000    0.66163
612840.0000    0.37167
612880.0000    0.31153
612920.0000    0.47563
612960.0000    0.40739
613000.0000    0.71742
613040.0000    0.62845
613080.0000    0.66403
613120.0000    0.40973
613160.0000    0.59148
613200.0000    0.60609
613240.0000    0.40928
613280.0000    0.19702
613320.0000    0.22830
613360.0000    0.45471
613400.0000    0.46073
613440.0000    0.32014
613480.0000    0.43788
613520.0000    0.33551
613560.0000    0.17576
613600.0000    0.31664
613640.0000    0.53114
613680.0000    0.52288
613720.0000    0.17533
613760.0000    0.30098
613800.0000    0.06312
613840.0000    0.11150
613880.0000    0.52779
613920.0000    0.79030
613960.0000    0.50736
614000.0000    0.52929
614040.0000    0.01269
614080.0000    0.38404
614120.0000    0.37979
614160.0000   -0.22436
614200.0000    0.11753
614240.0000    0.30494
614280.0000    0.68375
614320.0000    0.77623
614360.0000    0.59986
614400.0000    0.67122
614440.0000    0.57049
614480.0000    0.75015
614520.0000    0.75722
614560.0000    0.75142
614600.0000    0.81283
614640.0000    0.66559
614680.0000    0.52578
614720.0000    0.90362
614760.0000    0.69900
614800.0000    1.00229
614840.0000    0.71793
614880.0000    0.63466
614920.0000    0.78441
614960.0000    0.70694
615000.0000    0.56581
615040.0000    0.67274
615080.0000    0.65619
615120.0000    0.41063
615160.0000    0.94235
615200.0000    0.86657
615240.0000    0.76336
615280.0000    0.55374
615320.0000    0.61470
615360.0000    0.53201
615400.0000    0.85829
615440.0000    0.78039
615480.0000    0.50815
615520.0000    0.72473
615560.0000    0.68316
615600.0000    0.39335
615640.0000    0.78478
615680.0000    0.36897
615720.0000    0.57715
615760.0000    0.88174
615800.0000    0.88504
615840.0000    0.67325
615880.0000    0.89690
615920.0000    0.86485
615960.0000    0.98937
616000.0000    0.80734
616040.0000    0.83324
616080.0000    0.83221
616120.0000    0.91714
616160.0000    0.89770
616200.0000    1.01913
616240.0000    1.14760
616280.0000    0.81607
616320.0000    0.93954
616360.0000    0.98198
616400.0000    0.69982
616440.0000    0.88606
616480.0000    0.88270
616520.0000    1.08188
616560.0000    0.82486
616600.0000    1.14954
616640.0000    0.87567
616680.0000    0.87904
616720.0000    0.93627
616760.0000    0.69083
616800.0000    1.05117
616840.0000    0.74507
616880.0000    0.93399
616920.0000    0.76902
616960.0000    0.59644
617000.0000    0.73688
617040.0000    0.57536
617080.0000    0.62730
617120.0000    0.86501
617160.0000    0.77903
617200.0000    0.81959
617240.0000    0.78788
617280.0000    0.66900
617320.0000    0.17214
617360.0000    0.55374
617400.0000    0.58322
617440.0000    0.62715
617480.0000    0.38261
617520.0000    0.36942
617560.0000    0.39189
617600.0000    0.72753
617640.0000    0.52170
617680.0000    0.64777
617720.0000    0.67725
617760.0000    0.55956
617800.0000    0.64053
617840.0000    0.32454
617880.0000    0.44568
617920.0000    0.36756
617960.0000    0.38560
618000.0000    0.56080
618040.0000    0.34733
618080.0000    0.38706
618120.0000    0.17716
618160.0000    0.41804
618200.0000    0.76023
618240.0000    0.94309
618280.0000    0.29439
618320.0000    0.71435
618360.0000    0.28352
618400.0000    0.78249
618440.0000    0.65221
618480.0000    0.57979
618520.0000    0.83622
618560.0000    0.66060
618600.0000    0.47065
618640.0000    0.89197
618680.0000    0.92660
618720.0000    0.77153
618760.0000    0.96557
618800.0000    0.99984
618840.0000    1.14900
618880.0000    0.89381
618920.0000    0.88268
618960.0000    0.69030
619000.0000    0.89128
619040.0000    0.57376
619080.0000    0.98232
619120.0000    0.86129
619160.0000    0.91484
619200.0000    0.72311
619240.0000    0.58866
619280.0000    0.80456
619320.0000    0.61085
619360.0000    0.57044
619400.0000    0.72491
619440.0000    0.67612
619480.0000    0.44536
619520.0000    0.71346
619560.0000    0.44033
619600.0000    0.64607
619640.0000    0.89617
619680.0000    0.72076
619720.0000    0.65897
619760.0000    0.53240
619800.0000    0.64374
619840.0000    0.82607
619880.0000    0.64411
619920.0000    0.76447
619960.0000    0.74824
620000.0000    0.65358
620040.0000    0.72232
620080.0000    0.75786
620120.0000    0.65345
620160.0000    0.90975
620200.0000    0.76120
620240.0000    0.69505
620280.0000    0.72128
620320.0000    0.60506
620360.0000    0.42427
620400.0000    0.85682
620440.0000    0.42864
620480.0000    0.69151
620520.0000    0.49525
620560.0000    0.41054
620600.0000    0.57014
620640.0000    0.50143
620680.0000    0.78917
620720.0000    0.60614
620760.0000    0.56613
620800.0000    0.72318
620840.0000    0.88617
620880.0000    0.59954
620920.0000    0.90244
620960.0000    0.19409
621000.0000    0.75335
621040.0000    0.69476
621080.0000    0.57881
621120.0000    0.74802
621160.0000    0.49621
621200.0000    0.57784
621240.0000    0.43697
621280.0000    1.13594
621320.0000    1.04458
621360.0000    0.90126
621400.0000    0.94659
621440.0000    1.01367
621480.0000    0.94351
621520.0000    0.94132
621560.0000    0.84065
621600.0000    0.95490
621640.0000    1.35059
621680.0000    0.98767
621720.0000    0.61011
621760.0000    0.63650
621800.0000    0.88809
621840.0000    0.53099
621880.0000    0.62209
621920.0000    0.47685
621960.0000    0.42006
622000.0000    0.03995
622040.0000    0.32139
622080.0000    0.48109
622120.0000    0.41688
622160.0000    0.44957
622200.0000    0.50076
622240.0000    0.48217
622280.0000    0.50595
622320.0000    0.46087
622360.0000    0.35932
622400.0000    0.71739
622440.0000    0.23737
622480.0000    0.50369
622520.0000    0.28848
622560.0000    0.55038
622600.0000    0.21093
622640.0000    0.47018
622680.0000    0.11257
622720.0000    0.37898
622760.0000    0.38060
622800.0000    0.43802
622840.0000    0.52382
622880.0000    0.54341
622920.0000    0.47667
622960.0000    0.61741
623000.0000    0.72854
623040.0000    0.48181
623080.0000    0.80703
623120.0000    0.53378
623160.0000    0.87957
623200.0000    0.44576
623240.0000    0.23512
623280.0000    0.90223
623320.0000    0.47601
623360.0000    0.60552
623400.0000    0.49553
623440.0000    0.80012
623480.0000    0.79358
623520.0000    1.14891
623560.0000    0.90270
623600.0000    0.72782
623640.0000    0.76110
623680.0000    0.61793
623720.0000    0.79771
623760.0000    0.66188
623800.0000    0.63523
623840.0000    0.50645
623880.0000    0.84080
623920.0000    0.81438
623960.0000    0.93455
624000.0000    0.94940
624040.0000    0.49271
624080.0000    0.85954
624120.0000    0.70524
624160.0000    0.25716
624200.0000    0.63445
624240.0000    0.69716
624280.0000    0.49084
624320.0000    0.34319
624360.0000    0.61372
624400.0000    0.24003
624440.0000    0.86381
624480.0000    0.84776
624520.0000    0.88884
624560.0000    0.64686
624600.0000    0.83228
624640.0000    0.95583
624680.0000    1.10628
624720.0000    0.82445
624760.0000    0.90264
624800.0000    0.99179
624840.0000    0.80302
624880.0000    0.78718
624920.0000    0.79610
624960.0000    0.60942
625000.0000    0.69080
625040.0000    0.82240
625080.0000    0.76341
625120.0000    0.59881
625160.0000    0.62278
625200.0000    0.66826
625240.0000    0.38429
625280.0000    0.50128
625320.0000    0.11403
625360.0000    0.37817
625400.0000    0.35580
625440.0000    0.59058
625480.0000    0.28211
625520.0000    0.42328
625560.0000    0.46967
625600.0000    0.28107
625640.0000    0.34220
625680.0000    0.37706
625720.0000    0.61950
625760.0000    0.32792
625800.0000    0.32944
625840.0000    0.27414
625880.0000    0.57847
625920.0000    0.72057
625960.0000    0.28724
626000.0000    0.40891
626040.0000    0.48375
626080.0000    0.55572
626120.0000    0.46001
626160.0000    0.28421
626200.0000    0.27092
626240.0000    0.38747
626280.0000    0.20057
626320.0000    0.40581
626360.0000    0.29068
626400.0000    0.10289
626440.0000    0.40266
626480.0000    0.23574
626520.0000    0.30350
626560.0000    0.36517
626600.0000    0.37948
626640.0000   -0.08786
626680.0000    0.13170
626720.0000    0.23380
626760.0000    0.38493
626800.0000    0.17347
626840.0000    0.32604
626880.0000    0.33963
626920.0000    0.14725
626960.0000    0.35703
627000.0000    0.39258
627040.0000    0.62024
627080.0000    0.55685
627120.0000    0.47037
627160.0000    0.61309
627200.0000    0.41944
627240.0000    0.65010
627280.0000    0.90157
627320.0000    0.46177
627360.0000    0.49059
627400.0000    0.52425
627440.0000    0.54110
627480.0000    0.55503
627520.0000    0.70549
627560.0000    0.56921
627600.0000    0.59485
627640.0000    0.61024
627680.0000    0.38889
627720.0000    0.10660
627760.0000    0.65755
627800.0000    0.74095
627840.0000    0.63205
627880.0000    0.29469
627920.0000    0.28900
627960.0000    0.30842
628000.0000    0.50050
628040.0000    0.43448
628080.0000    0.22669
628120.0000    0.72895
628160.0000    0.46301
628200.0000    0.39585
628240.0000    0.24770
628280.0000    0.26042
628320.0000    0.52787
628360.0000    0.47189
628400.0000    0.47514
628440.0000    0.59920
628480.0000    0.41339
628520.0000    0.58178
628560.0000    0.56467
628600.0000    0.67955
628640.0000    0.68575
628680.0000    0.76430
628720.0000    0.65274
628760.0000    0.47307
628800.0000    0.53772
628840.0000    0.38644
628880.0000    0.53320
628920.0000    0.33899
628960.0000    0.41402
629000.0000    0.26071
629040.0000    0.49045
629080.0000    0.46897
629120.0000    0.58842
629160.0000    0.60916
629200.0000    0.57965
629240.0000    0.53277
629280.0000    0.46695
629320.0000    0.36410
629360.0000    0.31646
629400.0000    0.25136
629440.0000    0.45120
629480.0000    0.37331
629520.0000    0.49498
629560.0000    0.39090
629600.0000    0.85076
629640.0000    0.44244
629680.0000    0.36969
629720.0000    0.28317
629760.0000    0.41823
629800.0000    0.68769
629840.0000    0.68025
629880.0000    0.50015
629920.0000    0.57186
629960.0000    0.45652
630000.0000    0.78388
630040.0000    0.30017
630080.0000    0.57969
630120.0000    0.41552
630160.0000    0.45626
630200.0000    0.87824
630240.0000    0.93756
630280.0000    0.69656
630320.0000    0.39239
630360.0000    0.40206
630400.0000    0.32712
630440.0000    0.35565
630480.0000    0.38580
630520.0000    0.25960
630560.0000    0.15477
630600.0000    0.42929
630640.0000    0.25967
630680.0000    0.48370
630720.0000    0.30867
630760.0000    0.44926
630800.0000    0.29592
630840.0000    0.26583
630880.0000    0.40501
630920.0000    0.63836
630960.0000    0.27487
631000.0000    0.38769
631040.0000    0.62857
631080.0000    0.29121
631120.0000    0.27495
631160.0000    0.21759
631200.0000    0.30645
631240.0000    0.26765
631280.0000    0.32822
631320.0000    0.37512
631360.0000    0.46704
631400.0000    0.82385
631440.0000    0.52416
631480.0000    0.33561
631520.0000    0.40279
631560.0000    0.37798
631600.0000    0.30851
631640.0000    0.43687
631680.0000    0.41042
631720.0000    0.32920
631760.0000    0.19688
631800.0000    0.28751
631840.0000    0.08714
631880.0000    0.34541
631920.0000    0.12006
631960.0000    0.13396
632000.0000    0.28321
632040.0000    0.42655
632080.0000    0.58319
632120.0000    0.37749
632160.0000    0.35627
632200.0000    0.24514
632240.0000    0.37587
632280.0000    0.46200
632320.0000    0.33039
632360.0000    0.25963
632400.0000    0.47827
632440.0000    0.44603
632480.0000    0.44202
632520.0000    0.29252
632560.0000    0.51562
632600.0000    0.41704
632640.0000    0.51112
632680.0000    0.48458
632720.0000    0.35769
632760.0000    0.49713
632800.0000    0.38433
632840.0000    0.35339
632880.0000    0.42290
632920.0000    0.30661
632960.0000    0.31710
633000.0000    0.49990
633040.0000    0.39355
633080.0000    0.43761
633120.0000    0.32911
633160.0000    0.43052
633200.0000    0.02683
633240.0000    0.32039
633280.0000    0.18209
633320.0000    0.25085
633360.0000    0.37516
633400.0000    0.23867
633440.0000    0.40048
633480.0000    0.61373
633520.0000    0.33637
633560.0000    0.07749
633600.0000    0.45358
633640.0000    0.59182
633680.0000    0.23700
633720.0000    0.47078
633760.0000    0.52437
633800.0000    0.71077
633840.0000    0.64925
633880.0000    0.17846
633920.0000    0.54191
633960.0000    0.50530
634000.0000    0.44605
634040.0000    0.39967
634080.0000    0.48067
634120.0000    0.49158
634160.0000    0.35103
634200.0000    0.44025
634240.0000    0.46832
634280.0000    0.68980
634320.0000    0.31979
634360.0000    0.36926
634400.0000    0.40721
634440.0000    0.27303
634480.0000    0.43367
634520.0000    0.43539
634560.0000    0.05574
634600.0000    0.50083
634640.0000    0.83114
634680.0000    0.33836
634720.0000    0.49713
634760.0000    0.29307
634800.0000    0.52039
634840.0000    0.44304
634880.0000    0.66007
634920.0000    0.50833
634960.0000    0.26343
635000.0000    0.52637
635040.0000    0.57942
635080.0000    0.35934
635120.0000    0.36807
635160.0000    0.47097
635200.0000    0.37220
635240.0000    0.24886
635280.0000    0.37834
635320.0000    0.40607
635360.0000    0.39350
635400.0000    0.35249
635440.0000    0.65497
635480.0000    0.38869
635520.0000    0.77340
635560.0000    0.89060
635600.0000    0.53709
635640.0000    1.02652
635680.0000    1.09206
635720.0000    0.85487
635760.0000    0.73094
635800.0000    0.71434
635840.0000    0.46396
635880.0000    0.39819
635920.0000    0.02322
635960.0000    0.17972
636000.0000    0.45956
636040.0000    0.20709
636080.0000    0.27615
636120.0000    0.31922
636160.0000    0.15600
636200.0000    0.24760
636240.0000    0.31387
636280.0000    0.13332
636320.0000    0.37385
636360.0000    0.22544
636400.0000    0.27648
636440.0000    0.20891
636480.0000    0.18220
636520.0000    0.19404
636560.0000    0.21630
636600.0000    0.24772
636640.0000    0.17886
636680.0000    0.31903
636720.0000    0.13382
636760.0000    0.18252
636800.0000    0.41801
636840.0000    0.18365
636880.0000    0.44542
636920.0000    0.15940
636960.0000    0.24960
637000.0000    0.28132
637040.0000    0.40215
637080.0000    0.35154
637120.0000    0.35968
637160.0000    0.28550
637200.0000    0.64647
637240.0000    0.57712
637280.0000    0.66222
637320.0000    0.40352
637360.0000   -0.11707
637400.0000    0.34179
637440.0000    0.27176
637480.0000    0.45187
637520.0000    0.54561
637560.0000    0.41964
637600.0000    0.60834
637640.0000    0.43850
637680.0000    0.43496
637720.0000    0.32334
637760.0000    0.69341
637800.0000    0.36086
637840.0000    0.43538
637880.0000    0.51539
637920.0000    0.51239
637960.0000    0.72315
638000.0000    0.40731
638040.0000    0.39527
638080.0000    0.63400
638120.0000    0.43535
638160.0000    0.47314
638200.0000    0.35829
638240.0000    0.65826
638280.0000    0.73742
638320.0000    0.65565
638360.0000    0.16523
638400.0000    0.69429
638440.0000    0.61783
638480.0000    0.68158
638520.0000    0.76618
638560.0000    0.68852
638600.0000    0.46736
638640.0000    0.32539
638680.0000    0.79808
638720.0000    0.59855
638760.0000    0.33420
638800.0000    0.75154
638840.0000    1.06020
638880.0000    1.04040
638920.0000    0.68268
638960.0000    0.47069
639000.0000    0.70577
639040.0000    0.34681
639080.0000    0.54729
639120.0000    0.70690
639160.0000    0.76632
639200.0000    0.59707
639240.0000    0.62831
639280.0000    0.79778
639320.0000    0.75012
639360.0000    0.68544
639400.0000    0.80346
639440.0000    0.64644
639480.0000    0.41457
639520.0000    0.77142
639560.0000    0.72681
639600.0000    0.43495
639640.0000    0.59780
639680.0000    0.78286
639720.0000    0.71966
639760.0000    1.05810
639800.0000    1.07446
639840.0000    0.85461
639880.0000    0.97606
639920.0000    0.65306
639960.0000    1.01810
640000.0000    0.73806
640040.0000    1.05191
640080.0000    0.61136
640120.0000    0.67926
640160.0000    0.71684
640200.0000    0.70483
640240.0000    0.78320
640280.0000    0.46838
640320.0000    0.60805
640360.0000    0.93142
640400.0000    0.67821
640440.0000    0.84265
640480.0000    0.71943
640520.0000    0.53998
640560.0000    0.62154
640600.0000    0.54160
640640.0000    0.87475
640680.0000    0.80021
640720.0000    0.60898
640760.0000    0.55641
640800.0000    0.71607
640840.0000    0.53513
640880.0000    0.68797
640920.0000    0.76787
640960.0000    0.57350
641000.0000    0.63712
641040.0000    0.77709
641080.0000    0.75026
641120.0000    0.39217
641160.0000    0.56022
641200.0000    0.72938
641240.0000    0.78971
641280.0000    0.52809
641320.0000    0.62255
641360.0000    0.61588
641400.0000    0.35865
641440.0000    0.43576
641480.0000    0.77375
641520.0000    0.17739
641560.0000   -0.05323
641600.0000    0.17829
641640.0000    0.29464
641680.0000    0.11484
641720.0000    0.47316
641760.0000    0.15384
641800.0000    0.27831
641840.0000    0.32177
641880.0000    0.66046
641920.0000    0.55822
641960.0000    0.38940
642000.0000    0.41342
642040.0000    0.23353
642080.0000    0.21054
642120.0000    0.27993
642160.0000    0.44654
642200.0000    0.77427
642240.0000    0.65340
642280.0000    0.21082
642320.0000    0.64527
642360.0000    0.66763
642400.0000    0.69937
642440.0000    0.43061
642480.0000    0.71547
642520.0000    0.86273
642560.0000    0.82849
642600.0000    0.74561
642640.0000    0.23303
642680.0000    0.73789
642720.0000    0.74111
642760.0000    0.65683
642800.0000    0.76912
642840.0000    0.70445
642880.0000    0.22999
642920.0000    0.37749
642960.0000    0.34403
643000.0000    0.03509
643040.0000    0.47504
643080.0000    0.70723
643120.0000    0.72891
643160.0000    0.65116
643200.0000    0.59833
643240.0000    0.66450
643280.0000    0.82416
643320.0000    0.77721
643360.0000    0.66945
643400.0000    0.64301
643440.0000    0.40819
643480.0000    0.49145
643520.0000    0.82922
643560.0000    0.68606
643600.0000    0.79195
643640.0000    0.91774
643680.0000    1.00812
643720.0000    0.57741
643760.0000    1.01049
643800.0000    0.87572
643840.0000    0.71342
643880.0000    0.97473
643920.0000    0.49899
643960.0000    0.78382
644000.0000    0.60368
644040.0000    0.76247
644080.0000    1.17179
644120.0000    0.85675
644160.0000    0.70099
644200.0000    0.65747
644240.0000    0.67998
644280.0000    0.28467
644320.0000    0.23833
644360.0000    0.47963
644400.0000    0.43231
644440.0000    0.62722
644480.0000    0.78341
644520.0000    0.87414
644560.0000    0.68645
644600.0000    0.75501
644640.0000    0.91975
644680.0000    0.71274
644720.0000    0.71699
644760.0000    0.91649
644800.0000    0.78959
644840.0000    0.65016
644880.0000    0.76146
644920.0000    0.93183
644960.0000    0.70168
645000.0000    0.77399
645040.0000    0.71812
645080.0000    0.93527
645120.0000    0.76744
645160.0000    0.79964
645200.0000    0.88397
645240.0000    0.70329
645280.0000    0.83571
645320.0000    0.85509
645360.0000    0.71218
645400.0000    0.76708
645440.0000    0.88755
645480.0000    0.82680
645520.0000    0.74611
645560.0000    0.86033
645600.0000    0.78974
645640.0000    0.89155
645680.0000    0.79570
645720.0000    0.67805
645760.0000    0.78488
645800.0000    0.98070
645840.0000    0.80666
645880.0000    0.52989
645920.0000    0.87569
645960.0000    0.88412
646000.0000    0.90910
646040.0000    0.74460
646080.0000    0.83648
646120.0000    0.95405
646160.0000    0.89543
646200.0000    0.81629
646240.0000    0.85408
646280.0000    0.79267
646320.0000    0.68183
646360.0000    0.91020
646400.0000    0.94987
646440.0000    0.99295
646480.0000    0.99743
646520.0000    1.03771
646560.0000    0.80570
646600.0000    0.89568
646640.0000    0.77637
646680.0000    0.63622
646720.0000    0.72791
646760.0000    0.69994
646800.0000    0.83412
646840.0000    0.73274
646880.0000    0.90055
646920.0000    0.89670
646960.0000    0.82015
647000.0000    0.72780
647040.0000    0.69231
647080.0000    0.73167
647120.0000    0.70637
647160.0000    0.66614
647200.0000    0.92667
647240.0000    0.78771
647280.0000    0.70440
647320.0000    0.93681
647360.0000    0.86529
647400.0000    0.53017
647440.0000    0.87251
647480.0000    0.75735
647520.0000    0.58541
647560.0000    0.57558
647600.0000    0.68272
647640.0000    0.45307
647680.0000    0.64187
647720.0000    0.56726
647760.0000    0.81669
647800.0000    0.67562
647840.0000    0.68260
647880.0000    0.77469
647920.0000    0.70200
647960.0000    0.69377
648000.0000    0.06804
648040.0000    0.03600
648080.0000    0.65651
648120.0000    0.20385
648160.0000    0.30137
648200.0000    0.54862
648240.0000    0.04716
648280.0000    0.32326
648320.0000    0.69029
648360.0000    0.38056
648400.0000    0.52877
648440.0000    0.74151
648480.0000    0.67124
648520.0000    0.34035
648560.0000    0.54901
648600.0000    0.38674
648640.0000    0.20204
648680.0000    0.14547
648720.0000    0.21059
648760.0000    0.16940
648800.0000    0.18841
648840.0000   -0.02496
648880.0000    0.35536
648920.0000    0.41857
648960.0000    0.21314
649000.0000    0.30770
649040.0000    0.25442
649080.0000    0.72415
649120.0000    0.53141
649160.0000    0.90963
649200.0000    0.76933
649240.0000    0.69074
649280.0000    0.57535
649320.0000    0.80043
649360.0000    0.44039
649400.0000    0.60600
649440.0000    0.77145
649480.0000    0.66715
649520.0000    0.50189
649560.0000    0.62605
649600.0000    0.70642
649640.0000    0.55694
649680.0000    0.80991
649720.0000    0.58702
649760.0000    0.86645
649800.0000    0.74933
649840.0000    0.83351
649880.0000    0.66982
649920.0000    0.88512
649960.0000    0.76798
650000.0000    0.76169
650040.0000    0.84336
650080.0000    0.86701
650120.0000    0.46089
650160.0000    0.89098
650200.0000    0.77936
650240.0000    0.79034
650280.0000    0.82840
650320.0000    0.78230
650360.0000    0.65740
650400.0000    0.89192
650440.0000    0.88554
650480.0000    0.97686
650520.0000    0.80542
650560.0000    0.87556
650600.0000    0.73516
650640.0000    0.74445
650680.0000    0.84574
650720.0000    0.84834
650760.0000    0.79553
650800.0000    0.69776
650840.0000    0.81311
650880.0000    0.42514
650920.0000    0.82482
650960.0000    0.84147
651000.0000    0.51711
651040.0000    0.77571
651080.0000    0.74080
651120.0000    0.85711
651160.0000    0.68337
651200.0000    1.07935
651240.0000    0.87168
651280.0000    0.67938
651320.0000    0.79966
651360.0000    0.48667
651400.0000    0.69347
651440.0000    0.72174
651480.0000    0.78990
651520.0000    0.73755
651560.0000    0.80529
651600.0000    0.69698
651640.0000    0.79927
651680.0000    0.67739
651720.0000    0.82525
651760.0000    0.63919
651800.0000    0.90966
651840.0000    0.62658
651880.0000    0.70928
651920.0000    0.05417
651960.0000    0.32471
652000.0000    0.81097
652040.0000    0.65188
652080.0000    0.52811
652120.0000    0.71759
652160.0000    0.57680
652200.0000    0.82407
652240.0000    0.80488
652280.0000    0.70260
652320.0000    0.69030
652360.0000    0.76036
652400.0000    0.73932
652440.0000    0.71615
652480.0000    0.70321
652520.0000    0.79880
652560.0000    0.60642
652600.0000    0.44709
652640.0000    0.65519
652680.0000    0.65231
652720.0000    0.84683
652760.0000    0.60547
652800.0000    0.58857
652840.0000    0.71847
652880.0000    0.74993
652920.0000    0.69185
652960.0000    0.58945
653000.0000    0.75231
653040.0000    0.52204
653080.0000    0.62762
653120.0000    0.98781
653160.0000    0.76366
653200.0000    0.73794
653240.0000    0.72619
653280.0000    0.46492
653320.0000    0.79842
653360.0000    0.70947
653400.0000    0.74160
653440.0000    0.91079
653480.0000    0.86078
653520.0000    0.67750
653560.0000    0.84170
653600.0000    0.79401
653640.0000    0.71157
653680.0000    0.76178
653720.0000    0.78344
653760.0000    0.68059
653800.0000    0.71418
653840.0000    0.72844
653880.0000    0.68323
653920.0000    0.73901
653960.0000    0.69146
654000.0000    0.62889
654040.0000    0.64882
654080.0000    0.75631
654120.0000    0.83349
654160.0000    0.52647
654200.0000    0.67584
654240.0000    0.49341
654280.0000    0.59881
654320.0000    0.76301
654360.0000    0.73743
654400.0000    0.33663
654440.0000    0.77109
654480.0000    0.66533
654520.0000    0.72255
654560.0000    0.75408
654600.0000    0.67086
654640.0000    0.57279
654680.0000    0.28454
654720.0000    0.53271
654760.0000    0.72558
654800.0000    0.73831
654840.0000    0.81147
654880.0000    0.36725
654920.0000    0.64354
654960.0000    0.70011
655000.0000    0.62750
655040.0000    0.41690
655080.0000    0.75507
655120.0000    0.66589
655160.0000    0.78401
655200.0000    0.80620
655240.0000    0.86347
655280.0000    0.80182
655320.0000    0.79411
655360.0000    0.89170
655400.0000    0.91718
655440.0000    0.87340
655480.0000    0.90765
655520.0000    0.80730
655560.0000    0.95547
655600.0000    0.74592
655640.0000    0.88017
655680.0000    0.86588
655720.0000    0.94788
655760.0000    0.79871
655800.0000    0.89034
655840.0000    0.78415
655880.0000    0.95986
655920.0000    0.76050
655960.0000    0.88200
656000.0000    0.77819
656040.0000    0.73456
656080.0000    0.82598
656120.0000    0.64788
656160.0000    0.74219
656200.0000    0.73940
656240.0000    0.69038
656280.0000    0.75156
656320.0000    0.79292
656360.0000    0.91623
656400.0000    0.87348
656440.0000    0.76952
656480.0000    0.77885
656520.0000    0.93312
656560.0000    0.83618
656600.0000    0.59377
656640.0000    0.78929
656680.0000    0.72805
656720.0000    0.78025
656760.0000    0.79509
656800.0000    0.90159
656840.0000    0.75423
656880.0000    0.90740
656920.0000    0.95519
656960.0000    0.76098
657000.0000    0.64591
657040.0000    0.69257
657080.0000    0.75426
657120.0000    0.91871
657160.0000    1.10428
657200.0000    0.92118
657240.0000    0.79082
657280.0000    0.70973
657320.0000    0.85149
657360.0000    0.67283
657400.0000    0.70433
657440.0000    0.83624
657480.0000    0.71088
657520.0000    0.73221
657560.0000    0.80893
657600.0000    0.89769
657640.0000    0.88476
657680.0000    0.74539
657720.0000    0.82206
657760.0000    0.84167
657800.0000    0.83442
657840.0000    0.83118
657880.0000    0.82422
657920.0000    0.83069
657960.0000    0.88095
658000.0000    0.83474
658040.0000    0.71803
658080.0000    0.99410
658120.0000    0.87765
658160.0000    0.81863
658200.0000    0.75562
658240.0000    0.90157
658280.0000    0.79697
658320.0000    0.69370
658360.0000    0.88527
658400.0000    0.78593
658440.0000    0.85512
658480.0000    0.72979
658520.0000    0.70019
658560.0000    0.51110
658600.0000    0.58350
658640.0000    0.60012
658680.0000    0.73422
658720.0000    0.74173
658760.0000    0.78227
658800.0000    0.75636
658840.0000    0.79511
658880.0000    0.87886
658920.0000    0.85699
658960.0000    0.81929
659000.0000    0.76476
659040.0000    1.04824
659080.0000    0.67629
659120.0000    0.64296
659160.0000    0.55474
659200.0000    0.81879
659240.0000    0.84231
659280.0000    0.77983
659320.0000    0.77223
659360.0000    0.86647
659400.0000    0.78251
659440.0000    0.84433
659480.0000    0.78324
659520.0000    0.88646
659560.0000    0.90789
659600.0000    0.85352
659640.0000    0.76956
659680.0000    0.66112
659720.0000    0.60114
659760.0000    0.71287
659800.0000    0.56963
659840.0000    0.56017
659880.0000    0.61778
659920.0000    0.23811
659960.0000    0.91165
660000.0000    0.70009
660040.0000    0.76223
660080.0000    0.72872
660120.0000    0.53977
660160.0000    0.70001
660200.0000    0.73326
660240.0000    0.50723
660280.0000    0.40351
660320.0000    0.62584
660360.0000    0.27575
660400.0000    0.67482
660440.0000    0.97672
660480.0000    0.55137
660520.0000    0.60093
660560.0000    0.58594
660600.0000    0.70372
660640.0000    0.67010
660680.0000    0.75170
660720.0000    0.63100
660760.0000    0.67319
660800.0000    0.86328
660840.0000    0.87373
660880.0000    0.75535
660920.0000    0.90835
660960.0000    0.76451
661000.0000    0.70104
661040.0000    0.81316
661080.0000    0.58437
661120.0000    0.84942
661160.0000    0.78235
661200.0000    1.01628
661240.0000    0.81061
661280.0000    0.60119
661320.0000    0.71128
661360.0000    0.75178
661400.0000    0.77630
661440.0000    0.70230
661480.0000    0.59193
661520.0000    0.74144
661560.0000    0.67452
661600.0000    0.74024
661640.0000    0.64090
661680.0000    0.63408
661720.0000    0.76915
661760.0000    0.78622
661800.0000    0.65079
661840.0000    0.80750
661880.0000    0.66025
661920.0000    0.62165
661960.0000    0.60828
662000.0000    0.67356
662040.0000    0.67070
662080.0000    0.87481
662120.0000    0.48724
662160.0000    0.82667
662200.0000    0.69806
662240.0000    0.85424
662280.0000    0.75357
662320.0000    0.71618
662360.0000    0.83591
662400.0000    0.57411
662440.0000    0.81067
662480.0000    1.01753
662520.0000    0.95168
662560.0000    0.74011
662600.0000    0.94023
662640.0000    0.85969
662680.0000    0.68882
662720.0000    0.91120
662760.0000    0.94917
662800.0000    0.75034
662840.0000    0.27333
662880.0000    0.53439
662920.0000    0.26259
662960.0000    0.41362
663000.0000    0.35219
663040.0000    0.60410
663080.0000    0.68509
663120.0000    0.67183
663160.0000    0.23054
663200.0000    0.38346
663240.0000    0.62604
663280.0000    0.75926
663320.0000    0.42168
663360.0000    0.36943
663400.0000    0.59520
663440.0000    0.70253
663480.0000    0.65804
663520.0000    0.72479
663560.0000    0.65842
663600.0000    0.69880
663640.0000    0.35891
663680.0000    0.76626
663720.0000    0.72283
663760.0000    0.77429
663800.0000    0.77931
663840.0000    0.58867
663880.0000    0.45468
663920.0000    0.88537
663960.0000    0.74487
664000.0000    0.79556
664040.0000    0.79745
664080.0000    0.57873
664120.0000    0.89214
664160.0000    0.81456
664200.0000    0.70272
664240.0000    0.62645
664280.0000    0.71768
664320.0000    0.63859
664360.0000    0.66684
664400.0000    0.49916
664440.0000    0.73461
664480.0000    0.55127
664520.0000    0.66036
664560.0000    1.11686
664600.0000    0.91599
664640.0000    0.97203
664680.0000    0.77229
664720.0000    0.74443
664760.0000    0.81406
664800.0000    0.69623
664840.0000    0.73485
664880.0000    0.75553
664920.0000    0.76654
664960.0000    0.98677
665000.0000    0.94948
665040.0000    0.78965
665080.0000    0.68664
665120.0000    0.80812
665160.0000    0.67132
665200.0000    0.89130
665240.0000    0.65441
665280.0000    0.80559
665320.0000    0.58409
665360.0000    0.82979
665400.0000    0.84615
665440.0000    0.66515
665480.0000    0.81718
665520.0000    0.75820
665560.0000    0.64079
665600.0000    0.64253
665640.0000    0.70378
665680.0000    0.78511
665720.0000    0.59387
665760.0000    0.67070
665800.0000    0.52296
665840.0000    0.75145
665880.0000    0.80345
665920.0000    0.80711
665960.0000    0.76766
666000.0000    0.34374
666040.0000    0.80169
666080.0000    0.61220
666120.0000    0.78964
666160.0000    0.73251
666200.0000    0.86251
666240.0000    0.84637
666280.0000    0.96246
666320.0000    0.77678
666360.0000    0.68242
666400.0000    0.65153
666440.0000    0.67337
666480.0000    0.76345
666520.0000    0.79286
666560.0000    0.75691
666600.0000    0.87949
666640.0000    0.76309
666680.0000    0.67639
666720.0000    0.29968
666760.0000    0.33243
666800.0000    0.08216
666840.0000    0.18830
666880.0000    0.72678
666920.0000    0.37934
666960.0000    0.50750
667000.0000    0.23918
667040.0000    0.01992
667080.0000    0.14215
667120.0000    0.75245
667160.0000    0.81710
667200.0000    0.41485
667240.0000    0.69495
667280.0000    0.32609
667320.0000    0.66046
667360.0000    0.15910
667400.0000    0.38229
667440.0000    0.31129
667480.0000    0.51827
667520.0000    0.46084
667560.0000    0.67236
667600.0000    0.80740
667640.0000    0.47732
667680.0000    0.39433
667720.0000    0.18504
667760.0000    0.24265
667800.0000    0.40936
667840.0000    0.40924
667880.0000    0.21359
667920.0000    0.08934
667960.0000    0.25221
668000.0000   -0.00551
668040.0000   -0.10196
668080.0000    0.12513
668120.0000    0.61537
668160.0000    0.66303
668200.0000    0.75726
668240.0000    1.00647
668280.0000    0.76415
668320.0000    0.64819
668360.0000    0.72310
668400.0000    0.32120
668440.0000    0.44699
668480.0000    0.20933
668520.0000    0.71598
668560.0000    0.67302
668600.0000    0.65193
668640.0000    0.72807
668680.0000    0.58129
668720.0000    0.32604
668760.0000    0.44278
668800.0000    0.20206
668840.0000    0.19902
668880.0000    0.39427
668920.0000    0.36189
668960.0000    0.31695
669000.0000    0.31043
669040.0000    0.34274
669080.0000    0.36430
669120.0000    0.45853
669160.0000    0.11686
669200.0000    0.20648
669240.0000    0.24098
669280.0000    0.25249
669320.0000    0.34573
669360.0000    0.17158
669400.0000    0.44816
669440.0000    0.29664
669480.0000    0.43730
669520.0000    0.47462
669560.0000    0.41416
669600.0000    0.50750
669640.0000    0.01492
669680.0000    0.35562
669720.0000    0.46710
669760.0000    0.30880
669800.0000    0.40338
669840.0000    0.43920
669880.0000    0.50357
669920.0000    0.27550
669960.0000    0.20732
670000.0000    0.40265
670040.0000    0.46402
670080.0000    0.56279
670120.0000    0.52655
670160.0000    0.58279
670200.0000    0.37732
670240.0000    0.42102
670280.0000    0.50578
670320.0000    0.46041
670360.0000    0.44583
670400.0000    0.41207
670440.0000    0.38625
670480.0000    0.33804
670520.0000    0.31959
670560.0000    0.24045
670600.0000    0.46529
670640.0000    0.29309
670680.0000    0.33224
670720.0000    0.38830
670760.0000    0.38543
670800.0000    0.36185
670840.0000    0.29494
670880.0000    0.46573
670920.0000    0.21602
670960.0000    0.27476
671000.0000    0.46431
671040.0000    0.23265
671080.0000    0.41339
671120.0000    0.28874
671160.0000    0.15861
671200.0000    0.54676
671240.0000    0.49553
671280.0000    0.73356
671320.0000    0.34387
671360.0000    0.05676
671400.0000   -0.29400
671440.0000    0.00601
671480.0000    0.02578
671520.0000    0.15862
671560.0000    0.31399
671600.0000    0.51075
671640.0000    0.30132
671680.0000    0.54108
671720.0000    0.37870
671760.0000    0.52859
671800.0000    0.26690
671840.0000   -0.13099
671880.0000    0.25276
671920.0000   -0.22097
671960.0000    0.37817
672000.0000    0.53087
672040.0000    0.61152
672080.0000    0.48667
672120.0000    0.54265
672160.0000    0.47768
672200.0000    0.45914
672240.0000    0.35717
672280.0000    0.44232
672320.0000    0.59658
672360.0000    0.45089
672400.0000    0.54731
672440.0000    0.71802
672480.0000    0.55476
672520.0000    0.65127
672560.0000    0.56826
672600.0000    0.52197
672640.0000    0.55024
672680.0000    0.58407
672720.0000    0.48641
672760.0000    0.67338
672800.0000    0.54642
672840.0000    0.39103
672880.0000    0.65228
672920.0000    0.03989
672960.0000    0.19847
673000.0000    0.01417
673040.0000    0.19136
673080.0000    0.09907
673120.0000    0.35204
673160.0000    0.51385
673200.0000    0.27784
673240.0000    0.09474
673280.0000    0.15141
673320.0000   -0.08766
673360.0000    0.03653
673400.0000   -0.28308
673440.0000   -0.41978
673480.0000   -0.16673
673520.0000    0.21412
673560.0000    0.23517
673600.0000    0.15838
673640.0000    0.07527
673680.0000    0.35394
673720.0000    0.06044
673760.0000    0.08450
673800.0000    0.47931
673840.0000    0.11657
673880.0000    0.50565
673920.0000    0.26874
673960.0000    0.19455
674000.0000    0.18763
674040.0000    0.37304
674080.0000    0.55773
674120.0000    0.22824
674160.0000    0.21103
674200.0000    0.30591
674240.0000    0.37587
674280.0000    0.30989
674320.0000    0.51171
674360.0000    0.56482
674400.0000    0.15472
674440.0000    0.26455
674480.0000    0.18578
674520.0000    0.27851
674560.0000    0.40599
674600.0000    0.22296
674640.0000    0.46028
674680.0000    0.65037
674720.0000    0.66794
674760.0000    0.91505
674800.0000    0.64792
674840.0000    0.53603
674880.0000    0.61753
674920.0000    0.38514
674960.0000    0.15497
675000.0000    0.21395
675040.0000    0.06678
675080.0000    0.32801
675120.0000    0.27954
675160.0000    0.30480
675200.0000    0.57093
675240.0000    0.20011
675280.0000    0.26180
675320.0000    0.26298
675360.0000    0.32339
675400.0000    0.29542
675440.0000    0.28685
675480.0000    0.20592
675520.0000    0.22709
675560.0000    0.47028
675600.0000    0.40153
675640.0000    0.43899
675680.0000    0.72261
675720.0000    0.48429
675760.0000    0.63885
675800.0000    0.14542
675840.0000    0.51219
675880.0000    0.60875
675920.0000    0.28086
675960.0000    0.52423
676000.0000    0.29693
676040.0000   -0.00713
676080.0000    0.32313
676120.0000    0.37307
676160.0000    0.16633
676200.0000    0.50845
676240.0000    0.27501
676280.0000    0.26223
676320.0000    0.43985
676360.0000    0.40344
676400.0000    0.17006
676440.0000    0.33987
676480.0000    0.61916
676520.0000    0.34949
676560.0000    0.48155
676600.0000    0.55931
676640.0000    0.31173
676680.0000    0.22654
676720.0000   -0.00843
676760.0000    0.58565
676800.0000    0.48638
676840.0000    0.30493
676880.0000   -0.10228
676920.0000    0.12578
676960.0000    0.09125
677000.0000    0.22773
677040.0000    0.50332
677080.0000    0.36119
677120.0000    0.15412
677160.0000    0.19049
677200.0000    0.28339
677240.0000    0.53329
677280.0000    0.45980
677320.0000    0.39126
677360.0000    0.35201
677400.0000    0.34224
677440.0000    0.31075
677480.0000    0.26331
677520.0000    0.41372
677560.0000    0.39511
677600.0000    0.24051
677640.0000    0.51179
677680.0000    0.59727
677720.0000    0.31646
677760.0000    0.41766
677800.0000    0.23127
677840.0000    0.58353
677880.0000    0.44448
677920.0000    0.18589
677960.0000    0.19730
678000.0000    0.33401
678040.0000    0.21984
678080.0000    0.17570
678120.0000    0.14052
678160.0000    0.19418
678200.0000    0.34971
678240.0000   -0.02672
678280.0000   -0.02698
678320.0000    0.11995
678360.0000    0.20642
678400.0000    0.15697
678440.0000    0.43077
678480.0000    0.35061
678520.0000    0.49746
678560.0000    0.49231
678600.0000    0.03642
678640.0000    0.24625
678680.0000    0.19691
678720.0000    0.30216
678760.0000    0.17387
678800.0000    0.46005
678840.0000    0.58218
678880.0000    0.05409
678920.0000    0.43040
678960.0000    0.50275
679000.0000    0.51572
679040.0000    0.40040
679080.0000    0.21457
679120.0000    0.28788
679160.0000    0.27040
679200.0000    0.15378
679240.0000    0.03257
679280.0000    0.35174
679320.0000    0.39134
679360.0000    0.51622
679400.0000    0.42566
679440.0000    0.46502
679480.0000    0.39212
679520.0000    0.62701
679560.0000    0.29747
679600.0000    0.27139
679640.0000    0.30919
679680.0000    0.05210
679720.0000    0.16137
679760.0000    0.07633
679800.0000    0.45533
679840.0000    0.37362
679880.0000    0.43234
679920.0000    0.61243
679960.0000    0.50055
680000.0000    0.64066
680040.0000    0.45557
680080.0000    0.36928
680120.0000    0.55207
680160.0000    0.54939
680200.0000    0.69223
680240.0000    0.49652
680280.0000    0.57923
680320.0000    0.49091
680360.0000    0.46266
680400.0000    0.52780
680440.0000    0.66974
680480.0000    0.37771
680520.0000    0.45405
680560.0000    0.45778
680600.0000    0.40985
680640.0000    0.55701
680680.0000    0.62382
680720.0000    0.62172
680760.0000    0.75202
680800.0000    0.68556
680840.0000    0.56222
680880.0000    0.59906
680920.0000    0.60927
680960.0000    0.52375
681000.0000    0.73608
681040.0000    0.62661
681080.0000    0.45552
681120.0000    0.56911
681160.0000    0.54635
681200.0000    0.51578
681240.0000    0.57286
681280.0000    0.48114
681320.0000    0.35057
681360.0000    0.09605
681400.0000    0.32762
681440.0000    0.49051
681480.0000    0.32131
681520.0000    0.55068
681560.0000    0.35327
681600.0000    0.44318
681640.0000    0.62337
681680.0000    0.44029
681720.0000    0.60040
681760.0000    0.64123
681800.0000    0.66288
681840.0000    0.60486
681880.0000    0.52313
681920.0000    0.50373
681960.0000    0.42771
682000.0000    0.50655
682040.0000    0.50396
682080.0000    0.12972
682120.0000    0.15284
682160.0000    0.28924
682200.0000    0.50394
682240.0000    0.35150
682280.0000    0.38911
682320.0000    0.55875
682360.0000    0.14339
682400.0000    0.38671
682440.0000    0.39536
682480.0000    0.54423
682520.0000    0.20644
682560.0000    0.41361
682600.0000    0.32252
682640.0000   -0.06424
682680.0000    0.21762
682720.0000    0.38582
682760.0000    0.15991
682800.0000   -0.23170
682840.0000   -0.10690
682880.0000   -0.19058
682920.0000   -0.50486
682960.0000   -0.36590
683000.0000   -0.39890
683040.0000   -0.79943
683080.0000   -0.27975
683120.0000   -0.17414
683160.0000   -0.06368
683200.0000   -0.01464
683240.0000    0.19014
683280.0000   -0.03165
683320.0000   -0.23954
683360.0000   -0.17505
683400.0000   -0.14155
683440.0000   -0.26133
683480.0000   -0.69098
683520.0000   -0.02661
683560.0000   -0.18481
683600.0000   -0.11807
683640.0000   -0.26420
683680.0000   -0.34433
683720.0000   -0.04217
683760.0000   -0.07303
683800.0000    0.27891
683840.0000    0.04481
683880.0000    0.53945
683920.0000    0.46928
683960.0000   -0.03670
684000.0000   -0.44896
684040.0000    0.09709
684080.0000   -0.13760
684120.0000   -0.46511
684160.0000   -0.31544
684200.0000    0.02884
684240.0000   -0.01862
684280.0000   -0.05688
684320.0000   -0.08977
684360.0000    0.32904
684400.0000    0.55480
684440.0000    0.20890
684480.0000    0.17697
684520.0000   -0.07655
684560.0000    0.02357
684600.0000   -0.23663
684640.0000   -0.26169
684680.0000   -0.68175
684720.0000   -0.29778
684760.0000   -0.20518
684800.0000    0.17186
684840.0000   -0.37653
684880.0000   -0.14242
684920.0000   -0.12733
684960.0000   -0.58355
685000.0000   -0.13200
685040.0000   -0.10681
685080.0000    0.04270
685120.0000    0.18579
685160.0000    0.33885
685200.0000    0.21464
685240.0000    0.05583
685280.0000    0.25472
685320.0000    0.09800
685360.0000   -0.46353
685400.0000   -0.24195
685440.0000   -0.09221
685480.0000    0.40404
685520.0000   -0.08816
685560.0000    0.18070
685600.0000    0.30539
685640.0000    0.22780
685680.0000    0.14177
685720.0000    0.25322
685760.0000    0.44931
685800.0000    0.01389
685840.0000    0.22479
685880.0000    0.02129
685920.0000   -0.02840
685960.0000    0.37698
686000.0000    0.03363
686040.0000   -0.04180
686080.0000    0.16728
686120.0000   -0.06315
686160.0000   -0.33393
686200.0000   -0.37803
686240.0000   -0.60412
686280.0000   -0.09223
686320.0000   -0.22826
686360.0000   -0.14080
686400.0000   -0.12445
686440.0000   -0.21025
686480.0000   -0.32423
686520.0000    0.07340
686560.0000    0.14854
686600.0000   -0.38267
686640.0000   -0.42129
686680.0000   -0.49519
686720.0000   -0.23878
686760.0000   -0.45522
686800.0000    0.17804
686840.0000   -0.00116
686880.0000   -0.28172
686920.0000    0.16417
686960.0000   -0.04557
687000.0000    0.53054
687040.0000   -0.14113
687080.0000    0.22823
687120.0000    0.28569
687160.0000    0.09578
687200.0000   -0.07166
687240.0000    0.33558
687280.0000    0.59771
687320.0000    0.51620
687360.0000    0.42786
687400.0000    0.30966
687440.0000    0.21635
687480.0000    0.32913
687520.0000    0.27950
687560.0000    0.36255
687600.0000    0.38354
687640.0000    0.41528
687680.0000    0.36603
687720.0000    0.56241
687760.0000    0.47447
687800.0000    0.38890
687840.0000    0.44633
687880.0000    0.17082
687920.0000    0.65862
687960.0000    0.70536
688000.0000    0.43870
688040.0000    0.47583
688080.0000    0.53871
688120.0000    0.42358
688160.0000    0.41884
688200.0000    0.39396
688240.0000    0.50918
688280.0000    0.48071
688320.0000    0.56550
688360.0000    0.73273
688400.0000    0.83170
688440.0000    0.67954
688480.0000    0.59858
688520.0000    0.93551
688560.0000    0.79685
688600.0000    0.38959
688640.0000    0.46921
688680.0000    0.70031
688720.0000    0.75134
688760.0000    0.71541
688800.0000    0.62859
688840.0000    0.76977
688880.0000    0.63947
688920.0000    0.38425
688960.0000    0.79762
689000.0000    0.60829
689040.0000    0.66937
689080.0000    0.58742
689120.0000    0.71904
689160.0000    0.55627
689200.0000    0.80832
689240.0000    0.79425
689280.0000    0.63799
689320.0000    0.74143
689360.0000    0.79406
689400.0000    0.78546
689440.0000    0.51450
689480.0000    0.46645
689520.0000    0.66528
689560.0000    0.62381
689600.0000    0.73142
689640.0000    0.46149
689680.0000    0.52587
689720.0000    0.78411
689760.0000    0.77975
689800.0000    0.77658
689840.0000    0.99725
689880.0000    0.64090
689920.0000    0.81449
689960.0000    0.43354
690000.0000    0.37703
690040.0000    0.51205
690080.0000    0.75331
690120.0000    0.52831
690160.0000    0.53802
690200.0000    0.62920
690240.0000    0.52824
690280.0000    0.61643
690320.0000    0.26845
690360.0000    0.52016
690400.0000    0.41488
690440.0000    0.24985
690480.0000    0.34295
690520.0000    0.44219
690560.0000    0.37131
690600.0000    0.70613
690640.0000    0.73728
690680.0000    0.67838
690720.0000    0.56482
690760.0000    0.53614
690800.0000    0.49904
690840.0000    0.32343
690880.0000    0.41150
690920.0000    0.23375
690960.0000    0.48726
691000.0000    0.28799
691040.0000    0.41317
691080.0000    0.29743
691120.0000    0.71881
691160.0000    0.59922
691200.0000    0.71322
691240.0000    0.54409
691280.0000    0.29707
691320.0000    0.28439
691360.0000    0.47322
691400.0000    0.14571
691440.0000    0.67304
691480.0000    0.39165
691520.0000    0.51073
691560.0000    0.46771
691600.0000    0.58646
691640.0000    0.46781
691680.0000    0.28633
691720.0000    0.41073
691760.0000    0.25298
691800.0000    0.40667
691840.0000    0.10872
691880.0000    0.35352
691920.0000    0.35199
691960.0000    0.06162
692000.0000    0.30455
692040.0000    0.23993
692080.0000    0.46677
692120.0000    0.25579
692160.0000    0.46738
692200.0000    0.70157
692240.0000    0.48266
692280.0000    0.41859
692320.0000    0.49321
692360.0000    0.03249
692400.0000    0.01558
692440.0000   -0.02836
692480.0000    0.28269
692520.0000    0.32776
692560.0000    0.50424
692600.0000    0.51451
692640.0000    0.43928
692680.0000    0.48813
692720.0000    0.51171
692760.0000    0.44284
692800.0000    0.61533
692840.0000    0.45811
692880.0000    0.79860
692920.0000    0.89264
692960.0000    0.73061
693000.0000    0.35397
693040.0000    0.31201
693080.0000    0.31706
693120.0000    0.35754
693160.0000    0.08397
693200.0000    0.26631
693240.0000    0.76986
693280.0000    0.41304
693320.0000    0.34275
693360.0000    0.29403
693400.0000    0.42594
693440.0000    0.65920
693480.0000    0.71974
693520.0000    0.67007
693560.0000    0.42358
693600.0000    0.67361
693640.0000    0.76045
693680.0000    0.23626
693720.0000    0.42454
693760.0000    0.63226
693800.0000    0.85906
693840.0000    0.37400
693880.0000    0.62635
693920.0000    0.39024
693960.0000    0.48038
694000.0000    0.59829
694040.0000    0.56916
694080.0000    0.18064
694120.0000    0.48634
694160.0000    0.62666
694200.0000    0.83948
694240.0000    0.77149
694280.0000    0.66819
694320.0000    0.71265
694360.0000    0.34334
694400.0000    0.68538
694440.0000    0.50704
694480.0000    0.53045
694520.0000    0.26711
694560.0000    0.14939
694600.0000    0.38797
694640.0000    0.52236
694680.0000   -0.08621
694720.0000    0.40687
694760.0000    0.50399
694800.0000    0.56301
694840.0000    0.60416
694880.0000    0.60113
694920.0000    0.94124
694960.0000    0.71998
695000.0000    0.73247
695040.0000    0.75416
695080.0000    0.91733
695120.0000    0.67564
695160.0000    0.71370
695200.0000    0.38401
695240.0000    0.66277
695280.0000    0.62285
695320.0000    0.49738
695360.0000    0.50599
695400.0000    0.46048
695440.0000    0.49486
695480.0000    0.71599
695520.0000    0.64057
695560.0000    0.61986
695600.0000    0.29241
695640.0000    0.08099
695680.0000    0.39815
695720.0000    0.53471
695760.0000    0.80270
695800.0000    0.86275
695840.0000    0.62151
695880.0000    0.51918
695920.0000    0.61222
695960.0000    0.70841
696000.0000    0.49969
696040.0000    0.32762
696080.0000    0.14458
696120.0000    0.42122
696160.0000    0.46767
696200.0000    0.35628
696240.0000    0.16753
696280.0000    0.25915
696320.0000    0.14584
696360.0000    0.07760
696400.0000    0.52049
696440.0000    0.50228
696480.0000    0.87480
696520.0000    0.99914
696560.0000    0.76667
696600.0000    0.99975
696640.0000    1.05730
696680.0000    0.51645
696720.0000    0.85913
696760.0000    0.60432
696800.0000    0.84352
696840.0000    0.63968
696880.0000    0.67378
696920.0000    0.63930
696960.0000    0.91485
697000.0000    0.15237
697040.0000    0.13828
697080.0000    0.16120
697120.0000    0.38006
697160.0000   -0.17293
697200.0000    0.15054
697240.0000    0.33039
697280.0000    0.34370
697320.0000    0.18480
697360.0000    0.63146
697400.0000    0.48654
697440.0000    0.15662
697480.0000    0.11459
697520.0000   -0.19149
697560.0000    0.28679
697600.0000   -0.26742
697640.0000   -0.41206
697680.0000   -0.07006
697720.0000    0.40135
697760.0000   -0.15915
697800.0000   -0.06909
697840.0000   -0.11886
697880.0000   -0.61165
697920.0000   -0.35605
697960.0000   -0.22217
698000.0000   -0.21924
698040.0000   -0.08873
698080.0000    0.11251
698120.0000   -0.08355
698160.0000    0.15061
698200.0000    0.46245
698240.0000    0.20729
698280.0000    0.20903
698320.0000    0.01093
698360.0000    0.00751
698400.0000    0.46697
698440.0000    0.49817
698480.0000    0.63286
698520.0000    0.07794
698560.0000    0.05414
698600.0000   -0.12016
698640.0000    0.23574
698680.0000    0.22462
698720.0000   -0.04387
698760.0000   -0.29377
698800.0000   -0.27701
698840.0000   -0.10045
698880.0000    0.05154
698920.0000   -0.08052
698960.0000   -0.29074
699000.0000    0.24820
699040.0000    0.00669
699080.0000   -0.18623
699120.0000   -0.17794
699160.0000   -0.02265
699200.0000    0.30420
699240.0000    0.42079
699280.0000    0.45964
699320.0000    0.45076
699360.0000    0.60283
699400.0000    0.49503
699440.0000    0.20109
699480.0000   -0.01991
699520.0000    0.33474
699560.0000    0.26980
699600.0000    0.24480
699640.0000   -0.06260
699680.0000    0.02046
699720.0000    0.31587
699760.0000    0.35145
699800.0000    0.01614
699840.0000    0.00224
699880.0000    0.13786
699920.0000   -0.38925
699960.0000   -0.21609
700000.0000   -0.10677
700040.0000   -0.06512
700080.0000   -0.12354
700120.0000   -0.33646
700160.0000   -0.21121
700200.0000   -0.80272
700240.0000   -0.44346
700280.0000   -0.59011
700320.0000   -0.60876
700360.0000   -0.59846
700400.0000   -0.38192
700440.0000   -0.43556
700480.0000   -0.25999
700520.0000   -0.40295
700560.0000    0.12790
700600.0000    0.22397
700640.0000    0.14242
700680.0000   -0.07489
700720.0000   -0.03309
700760.0000   -0.24927
700800.0000   -0.15858
700840.0000   -0.01343
700880.0000   -0.45310
700920.0000    0.08063
700960.0000   -0.09017
701000.0000   -0.15374
701040.0000   -0.07860
701080.0000    0.56099
701120.0000   -0.05446
701160.0000    0.12877
701200.0000   -0.12730
701240.0000   -0.58505
701280.0000   -0.04286
701320.0000   -0.04077
701360.0000   -0.35332
701400.0000   -0.12620
701440.0000    0.11745
701480.0000   -0.19850
701520.0000    0.00775
701560.0000    0.10268
701600.0000    0.13188
701640.0000    0.21103
701680.0000    0.05107
701720.0000    0.00435
701760.0000   -0.31720
701800.0000   -0.14296
701840.0000   -0.03518
701880.0000    0.29921
701920.0000    0.06532
701960.0000    0.39996
702000.0000    0.27479
702040.0000    0.06848
702080.0000    0.32801
702120.0000    0.13521
702160.0000   -0.03531
702200.0000   -0.13381
702240.0000   -0.11533
702280.0000   -0.45388
702320.0000   -0.74608
702360.0000   -0.21251
702400.0000   -0.10001
702440.0000   -0.27521
702480.0000   -0.10027
702520.0000   -0.01390
702560.0000   -0.08402
702600.0000    0.43776
702640.0000    0.54650
702680.0000   -0.27293
702720.0000   -0.03158
702760.0000   -0.50750
702800.0000   -0.61438
702840.0000   -0.22447
702880.0000   -0.01160
702920.0000   -0.24524
702960.0000   -0.06907
703000.0000   -0.46233
703040.0000   -0.21311
703080.0000   -0.27946
703120.0000   -0.46564
703160.0000   -0.61570
703200.0000    0.04342
703240.0000   -0.19819
703280.0000   -0.31327
703320.0000   -0.23448
703360.0000    0.04657
703400.0000    0.51785
703440.0000    0.64199
703480.0000    0.36421
703520.0000    0.36095
703560.0000    0.56121
703600.0000    0.50363
703640.0000    0.08742
703680.0000    0.13924
703720.0000    0.18335
703760.0000    0.15912
703800.0000    0.18393
703840.0000    0.09097
703880.0000    0.68303
703920.0000    0.34925
703960.0000    0.21978
704000.0000    0.54929
704040.0000    0.59153
704080.0000    0.70641
704120.0000    0.45667
704160.0000    0.23680
704200.0000    0.40450
704240.0000    0.38237
704280.0000    0.45817
704320.0000    0.32865
704360.0000    0.44940
704400.0000   -0.18747
704440.0000   -0.08112
704480.0000   -0.20025
704520.0000    0.05230
704560.0000   -0.06265
704600.0000   -0.04332
704640.0000   -0.14036
704680.0000   -0.30914
704720.0000    0.18212
704760.0000    0.43542
704800.0000    0.54124
704840.0000    0.17049
704880.0000    0.36782
704920.0000    0.57746
704960.0000    0.37840
705000.0000   -0.40830
705040.0000   -0.37339
705080.0000   -0.21459
705120.0000   -0.49945
705160.0000   -0.15422
705200.0000   -0.09938
705240.0000   -0.12138
705280.0000   -0.09260
705320.0000    0.25090
705360.0000    0.37245
705400.0000    0.47848
705440.0000    0.34922
705480.0000    0.34761
705520.0000    0.07530
705560.0000    0.07961
705600.0000    0.33595
705640.0000    0.27742
705680.0000    0.19417
705720.0000    0.51041
705760.0000    0.78284
705800.0000    0.31061
705840.0000   -0.00530
705880.0000   -0.08198
705920.0000    0.27906
705960.0000    0.33056
706000.0000    0.11881
706040.0000    0.38960
706080.0000    0.35032
706120.0000    0.03312
706160.0000    0.17022
706200.0000    0.30963
706240.0000    0.04065
706280.0000   -0.16236
706320.0000    0.27072
706360.0000    0.14037
706400.0000    0.49914
706440.0000    0.34696
706480.0000   -0.05412
706520.0000    0.28666
706560.0000    0.33145
706600.0000    0.64598
706640.0000    0.27611
706680.0000    0.19492
706720.0000    0.46326
706760.0000    0.37887
706800.0000    0.14716
706840.0000    0.28821
706880.0000    0.34220
706920.0000    0.59083
706960.0000    0.43956
707000.0000    0.54649
707040.0000    0.44209
707080.0000    0.28276
707120.0000    0.29856
707160.0000    0.21473
707200.0000    0.30205
707240.0000    0.24003
707280.0000   -0.09013
707320.0000    0.44623
707360.0000    0.04152
707400.0000    0.42096
707440.0000    0.56106
707480.0000    0.36219
707520.0000    0.46150
707560.0000    0.56680
707600.0000    0.46572
707640.0000    0.05344
707680.0000   -0.46904
707720.0000   -0.28325
707760.0000   -0.33846
707800.0000   -0.47236
707840.0000   -0.22755
707880.0000   -0.06013
707920.0000   -0.29145
707960.0000   -0.30346
708000.0000    0.35352
708040.0000    0.15487
708080.0000   -0.35952
708120.0000   -0.20045
708160.0000   -0.06000
708200.0000   -0.24562
708240.0000    0.17538
708280.0000    0.03437
708320.0000   -0.27843
708360.0000   -0.32020
708400.0000   -0.18885
708440.0000   -0.32262
708480.0000   -0.59004
708520.0000   -0.59698
708560.0000   -0.53533
708600.0000   -0.40776
708640.0000   -0.41759
708680.0000   -0.23557
708720.0000   -0.33828
708760.0000   -0.44448
708800.0000   -0.51609
708840.0000   -0.29734
708880.0000   -0.53583
708920.0000   -0.46767
708960.0000   -0.36868
709000.0000   -0.01878
709040.0000    0.16211
709080.0000    0.30267
709120.0000    0.09481
709160.0000    0.00883
709200.0000    0.22544
709240.0000    0.35050
709280.0000   -0.05735
709320.0000    0.34523
709360.0000    0.58753
709400.0000    0.15039
709440.0000    0.48799
709480.0000    0.38999
709520.0000    0.30694
709560.0000    0.25022
709600.0000    0.27805
709640.0000    0.55829
709680.0000    0.39794
709720.0000    0.57003
709760.0000    0.11802
709800.0000    0.25177
709840.0000    0.13456
709880.0000    0.28251
709920.0000    0.57303
709960.0000    0.78375
710000.0000    0.35600
710040.0000    0.22165
710080.0000    0.35717
710120.0000    0.51371
710160.0000    0.25411
710200.0000    0.61238
710240.0000    0.38069
710280.0000    0.32100
710320.0000    0.70102
710360.0000    0.06070
710400.0000   -0.26603
710440.0000    0.00220
710480.0000    0.11306
710520.0000   -0.26342
710560.0000   -0.57368
710600.0000    0.02037
710640.0000   -0.30415
710680.0000   -0.27333
710720.0000   -0.23426
710760.0000   -0.20637
710800.0000   -0.44240
710840.0000   -0.26294
710880.0000   -0.12021
710920.0000   -0.25832
710960.0000   -0.51781
711000.0000   -0.23638
711040.0000   -0.09382
711080.0000   -0.06581
711120.0000   -0.26700
711160.0000   -0.05680
711200.0000   -0.19079
711240.0000   -0.37832
711280.0000   -0.46364
711320.0000   -0.47679
711360.0000   -0.45024
711400.0000   -0.21385
711440.0000   -0.40689
711480.0000   -0.10985
711520.0000   -0.37333
711560.0000   -0.18009
711600.0000   -0.10293
711640.0000   -0.20627
711680.0000   -0.32801
711720.0000   -0.32842
711760.0000   -0.36071
711800.0000   -0.33890
711840.0000   -0.28313
711880.0000   -0.35438
711920.0000   -0.86999
711960.0000   -0.85159
712000.0000    0.07626
712040.0000   -0.01865
712080.0000    0.00723
712120.0000   -0.09092
712160.0000    0.16601
712200.0000    0.06854
712240.0000    0.34775
712280.0000    0.37470
712320.0000    0.17453
712360.0000   -0.01365
712400.0000   -0.13855
712440.0000   -0.21115
712480.0000   -0.28338
712520.0000    0.23056
712560.0000    0.47902
712600.0000    0.31474
712640.0000    0.67817
712680.0000    0.31568
712720.0000    0.41393
712760.0000    0.48471
712800.0000    0.15125
712840.0000    0.52150
712880.0000    0.39686
712920.0000    0.80964
712960.0000    0.90252
713000.0000    0.66022
713040.0000    0.33858
713080.0000    0.07282
713120.0000    0.70231
713160.0000    0.84942
713200.0000    0.51421
713240.0000    0.78673
713280.0000    0.55023
713320.0000    0.68586
713360.0000    0.41512
713400.0000    0.36958
713440.0000    0.72415
713480.0000    0.72010
713520.0000    0.65346
713560.0000    0.32537
713600.0000    0.63875
713640.0000    0.22670
713680.0000    0.48610
713720.0000    0.42459
713760.0000    0.36932
713800.0000    0.43662
713840.0000    0.49959
713880.0000    0.53687
713920.0000    0.52384
713960.0000    0.23836
714000.0000    0.64266
714040.0000    0.39927
714080.0000    0.37508
714120.0000    0.60644
714160.0000    0.41310
714200.0000    0.76581
714240.0000    0.65470
714280.0000    0.91698
714320.0000    0.62545
714360.0000    0.69642
714400.0000    0.69242
714440.0000    0.53669
714480.0000    0.66416
714520.0000    0.39136
714560.0000    0.66114
714600.0000    0.34351
714640.0000    0.48499
714680.0000    0.50377
714720.0000    1.02596
714760.0000    0.73388
714800.0000    0.62585
714840.0000    0.58632
714880.0000    0.22702
714920.0000    0.52616
714960.0000    0.63818
715000.0000    0.79867
715040.0000    1.02310
715080.0000    0.94550
715120.0000    0.72877
715160.0000    1.04356
715200.0000    0.83715
715240.0000    0.70097
715280.0000    1.08787
715320.0000    1.01765
715360.0000    0.95173
715400.0000    1.04157
715440.0000    0.92467
715480.0000    0.65412
715520.0000    0.58676
715560.0000    0.63740
715600.0000    0.67933
715640.0000    0.50690
715680.0000    0.39784
715720.0000    0.54680
715760.0000    0.66631
715800.0000    0.67203
715840.0000    0.63410
715880.0000    0.52203
715920.0000    0.64479
715960.0000    0.57636
716000.0000    0.93047
716040.0000    0.54343
716080.0000    0.31586
716120.0000    0.99891
716160.0000    0.71224
716200.0000    0.63109
716240.0000    0.92367
716280.0000    0.65950
716320.0000    0.65434
716360.0000    0.56272
716400.0000    0.78627
716440.0000    0.54420
716480.0000    0.44622
716520.0000    0.64041
716560.0000    0.56124
716600.0000    0.59357
716640.0000    0.48074
716680.0000    0.65688
716720.0000    0.78841
716760.0000    0.65294
716800.0000    0.67617
716840.0000    0.55765
716880.0000    0.48162
716920.0000    0.51606
716960.0000    0.62951
717000.0000    0.53864
717040.0000    0.11182
717080.0000    0.40724
717120.0000    0.49457
717160.0000    0.61507
717200.0000    0.55950
717240.0000    0.43428
717280.0000    0.61256
717320.0000    0.59588
717360.0000    0.43065
717400.0000    0.46469
717440.0000    0.39262
717480.0000    0.81186
717520.0000    0.73782
717560.0000    0.75603
717600.0000    0.54461
717640.0000    0.67258
717680.0000    0.80048
717720.0000    0.74288
717760.0000    0.62775
717800.0000    0.53531
717840.0000    0.73746
717880.0000    0.56911
717920.0000    0.62585
717960.0000    0.62436
718000.0000    0.72185
718040.0000    0.80884
718080.0000    0.53171
718120.0000    0.48783
718160.0000    0.34358
718200.0000    0.45341
718240.0000    0.54239
718280.0000    0.53344
718320.0000    0.65573
718360.0000    0.82598
718400.0000    0.60628
718440.0000    0.67217
718480.0000    0.63891
718520.0000    0.56688
718560.0000    0.44625
718600.0000    0.61522
718640.0000    0.47625
718680.0000    0.58225
718720.0000    0.75184
718760.0000    0.56716
718800.0000    0.65560
718840.0000    0.77654
718880.0000    0.82981
718920.0000    0.37786
718960.0000    0.34659
719000.0000    0.82874
719040.0000    0.81059
719080.0000    0.59368
719120.0000    0.28552
719160.0000    0.63532
719200.0000    0.73552
719240.0000    0.68121
719280.0000    0.59460
719320.0000    0.73339
719360.0000    0.52024
719400.0000    0.43989
719440.0000    1.03172
719480.0000    0.56521
719520.0000    0.75588
719560.0000    0.85269
719600.0000    0.99374
719640.0000    0.71455
719680.0000    0.70251
719720.0000    0.70003
719760.0000    0.82863
719800.0000    1.14158
719840.0000    0.65570
719880.0000    0.90027
719920.0000    0.70567
719960.0000    0.39507
720000.0000    1.11449
720040.0000    1.15639
720080.0000    0.92760
720120.0000    0.98239
720160.0000    0.62574
720200.0000    0.76015
720240.0000    0.91224
720280.0000    0.83874
720320.0000    0.80986
720360.0000    0.87149
720400.0000    0.82178
720440.0000    0.74755
720480.0000    0.78175
720520.0000    0.93768
720560.0000    0.74877
720600.0000    0.79419
720640.0000    0.86665
720680.0000    0.72847
720720.0000    0.76269
720760.0000    0.78047
720800.0000    0.36534
720840.0000    0.72264
720880.0000    0.63531
720920.0000    0.67645
720960.0000    0.88921
721000.0000    0.72013
721040.0000    0.45009
721080.0000    0.61567
721120.0000    0.73122
721160.0000    0.88038
721200.0000    0.89220
721240.0000    0.71854
721280.0000    0.89902
721320.0000    1.01848
721360.0000    1.07190
721400.0000    0.95904
721440.0000    0.76643
721480.0000    1.08422
721520.0000    0.84572
721560.0000    0.87596
721600.0000    0.67447
721640.0000    0.84255
721680.0000    0.79835
721720.0000    0.93638
721760.0000    1.05370
721800.0000    0.85139
721840.0000    0.86067
721880.0000    1.05051
721920.0000    0.93509
721960.0000    0.91837
722000.0000    0.88559
722040.0000    1.03572
722080.0000    0.92797
722120.0000    1.04358
722160.0000    0.77700
722200.0000    1.13064
722240.0000    1.05264
722280.0000    0.96479
722320.0000    1.26652
722360.0000    0.53201
722400.0000    0.83365
722440.0000    0.97311
722480.0000    1.09238
722520.0000    0.74911
722560.0000    0.80733
722600.0000    0.66526
722640.0000    0.70850
722680.0000    0.53115
722720.0000    0.57580
722760.0000    0.99940
722800.0000    0.93718
722840.0000    0.95880
722880.0000    1.07739
722920.0000    0.98929
722960.0000    1.17775
723000.0000    0.90823
723040.0000    0.59470
723080.0000    0.66315
723120.0000    0.83815
723160.0000    1.06925
723200.0000    0.89833
723240.0000    0.43768
723280.0000    0.81729
723320.0000    0.71048
723360.0000    0.70082
723400.0000    1.00527
723440.0000    0.77234
723480.0000    0.76265
723520.0000    0.67196
723560.0000    0.59059
723600.0000    0.44344
723640.0000    0.74992
723680.0000    0.72099
723720.0000    0.83208
723760.0000    0.99663
723800.0000    1.01166
723840.0000    0.83643
[truncated: 158,795 more chars]
