# Supplementary material for: Comment on 'Valid molecular dynamics simulations of human hemoglobin require a surprisingly large box size'
Source: eLife. 2019 Jun 20;8:e44718. doi: 10.7554/eLife.44718 (PMC6586461; doi:10.7554/eLife.44718)
Supplement: Figure 4—source data 1. — The zip archive contains a README file describing which source files correspond to the different panels. [file elife-44718-fig4-data1.zip › figure4/panels_EF/charmm/box1/eq19/proj.xvg]

25000.0000   -0.17435
25040.0000    0.04644
25080.0000    0.00641
25120.0000    0.13656
25160.0000    0.16561
25200.0000   -0.00631
25240.0000    0.23389
25280.0000    0.16602
25320.0000   -0.02249
25360.0000    0.16124
25400.0000    0.03637
25440.0000    0.20658
25480.0000   -0.17287
25520.0000    0.23671
25560.0000    0.00387
25600.0000    0.11873
25640.0000   -0.00406
25680.0000   -0.35250
25720.0000   -0.54818
25760.0000   -0.27623
25800.0000   -0.33061
25840.0000   -0.41719
25880.0000   -0.51184
25920.0000   -0.17697
25960.0000   -0.31783
26000.0000   -0.32851
26040.0000   -0.33571
26080.0000   -0.44301
26120.0000   -0.24329
26160.0000   -0.03594
26200.0000   -0.13850
26240.0000   -0.22579
26280.0000   -0.04792
26320.0000    0.17664
26360.0000   -0.01456
26400.0000    0.03167
26440.0000   -0.13799
26480.0000   -0.02548
26520.0000   -0.04948
26560.0000   -0.10488
26600.0000    0.01676
26640.0000    0.04470
26680.0000   -0.16889
26720.0000    0.03217
26760.0000   -0.66655
26800.0000   -0.60849
26840.0000   -0.27554
26880.0000   -0.39480
26920.0000   -0.45871
26960.0000   -0.40879
27000.0000   -0.38986
27040.0000   -0.41083
27080.0000   -0.49076
27120.0000   -0.30004
27160.0000   -0.42107
27200.0000   -0.52312
27240.0000   -0.88090
27280.0000   -0.64563
27320.0000   -0.59501
27360.0000   -0.37775
27400.0000   -0.02538
27440.0000    0.14117
27480.0000    0.09028
27520.0000   -0.09811
27560.0000    0.07983
27600.0000    0.05826
27640.0000    0.21094
27680.0000    0.20636
27720.0000    0.10699
27760.0000    0.06642
27800.0000    0.07436
27840.0000    0.04010
27880.0000    0.15595
27920.0000   -0.02508
27960.0000    0.06772
28000.0000   -0.16150
28040.0000    0.05954
28080.0000   -0.01208
28120.0000   -0.12299
28160.0000   -0.11164
28200.0000   -0.07997
28240.0000   -0.05933
28280.0000    0.00752
28320.0000    0.02310
28360.0000    0.23088
28400.0000    0.16427
28440.0000    0.06147
28480.0000    0.10525
28520.0000    0.32257
28560.0000    0.28833
28600.0000    0.16899
28640.0000   -0.16844
28680.0000   -0.03359
28720.0000   -0.09649
28760.0000    0.36528
28800.0000    0.10393
28840.0000    0.16243
28880.0000   -0.06239
28920.0000   -0.24999
28960.0000   -0.38586
29000.0000   -0.46227
29040.0000   -0.54046
29080.0000   -0.69631
29120.0000   -0.42780
29160.0000   -0.34298
29200.0000   -0.38797
29240.0000   -0.70752
29280.0000    0.21610
29320.0000   -0.02164
29360.0000    0.04377
29400.0000   -0.18672
29440.0000    0.18424
29480.0000    0.09274
29520.0000   -0.18013
29560.0000    0.09954
29600.0000    0.05546
29640.0000   -0.07618
29680.0000   -0.07952
29720.0000   -0.10358
29760.0000   -0.33754
29800.0000   -0.10951
29840.0000   -0.17299
29880.0000   -0.00731
29920.0000   -0.16158
29960.0000   -0.01623
30000.0000   -0.24218
30040.0000   -0.44497
30080.0000   -0.43711
30120.0000   -0.27767
30160.0000   -0.19702
30200.0000   -0.18918
30240.0000   -0.55839
30280.0000   -0.50922
30320.0000    0.01250
30360.0000   -0.14219
30400.0000    0.04026
30440.0000   -0.07607
30480.0000   -0.02031
30520.0000   -0.11908
30560.0000    0.11503
30600.0000    0.04267
30640.0000   -0.19166
30680.0000   -0.12939
30720.0000   -0.34257
30760.0000    0.04286
30800.0000   -0.04204
30840.0000    0.06967
30880.0000    0.19781
30920.0000    0.02305
30960.0000   -0.02886
31000.0000   -0.44104
31040.0000   -0.29996
31080.0000   -0.34005
31120.0000   -0.30453
31160.0000   -0.44050
31200.0000   -0.16170
31240.0000   -0.47665
31280.0000   -0.32990
31320.0000   -0.32229
31360.0000   -0.20685
31400.0000   -0.29541
31440.0000   -0.22245
31480.0000   -0.18402
31520.0000   -0.27900
31560.0000   -0.26087
31600.0000   -0.53062
31640.0000   -0.03832
31680.0000    0.00040
31720.0000   -0.09305
31760.0000   -0.29685
31800.0000   -0.29207
31840.0000   -0.10809
31880.0000   -0.22018
31920.0000   -0.31143
31960.0000   -0.10806
32000.0000   -0.18886
32040.0000   -0.31965
32080.0000   -0.22660
32120.0000   -0.09954
32160.0000   -0.51836
32200.0000   -0.27472
32240.0000   -0.55646
32280.0000   -0.25310
32320.0000   -0.52873
32360.0000   -0.51692
32400.0000   -0.31220
32440.0000   -0.32275
32480.0000   -0.06713
32520.0000    0.08145
32560.0000   -0.19399
32600.0000   -0.24097
32640.0000   -0.09531
32680.0000   -0.14666
32720.0000   -0.48087
32760.0000   -0.45220
32800.0000   -0.31303
32840.0000   -0.24104
32880.0000   -0.28683
32920.0000   -0.40610
32960.0000   -0.36146
33000.0000   -0.28649
33040.0000   -0.17683
33080.0000   -0.33141
33120.0000   -0.24415
33160.0000   -0.31917
33200.0000   -0.36748
33240.0000   -0.52492
33280.0000   -0.44752
33320.0000   -0.51168
33360.0000   -0.28536
33400.0000   -0.23975
33440.0000   -0.38104
33480.0000   -0.59025
33520.0000   -0.54577
33560.0000   -0.58801
33600.0000   -0.53778
33640.0000   -0.42425
33680.0000   -0.65993
33720.0000   -0.57859
33760.0000   -0.47093
33800.0000   -0.49797
33840.0000   -0.61882
33880.0000   -0.29243
33920.0000   -0.70132
33960.0000   -0.38968
34000.0000   -0.12636
34040.0000   -0.65626
34080.0000   -0.72567
34120.0000   -0.45794
34160.0000   -0.58571
34200.0000   -0.33780
34240.0000   -0.56146
34280.0000   -0.37253
34320.0000   -0.62988
34360.0000   -0.66610
34400.0000   -0.46144
34440.0000   -0.60385
34480.0000   -0.67570
34520.0000   -0.43235
34560.0000   -0.61297
34600.0000   -0.40004
34640.0000   -0.49112
34680.0000   -0.57936
34720.0000   -0.71277
34760.0000   -0.38524
34800.0000   -0.32427
34840.0000   -0.14272
34880.0000   -0.63276
34920.0000   -0.75804
34960.0000   -0.64682
35000.0000   -0.68488
35040.0000   -0.18837
35080.0000   -0.45124
35120.0000   -0.38208
35160.0000   -0.38711
35200.0000   -0.03301
35240.0000   -0.64786
35280.0000   -0.49810
35320.0000   -0.76515
35360.0000   -0.69934
35400.0000   -0.33395
35440.0000   -0.42227
35480.0000   -0.51019
35520.0000   -0.41279
35560.0000   -0.48584
35600.0000   -0.55124
35640.0000   -0.40219
35680.0000   -0.54485
35720.0000   -0.49904
35760.0000   -0.35777
35800.0000   -0.24445
35840.0000   -0.68199
35880.0000   -0.30213
35920.0000   -0.69872
35960.0000   -0.59443
36000.0000   -0.59905
36040.0000   -0.60771
36080.0000   -0.49091
36120.0000   -0.43401
36160.0000   -0.62573
36200.0000   -0.50755
36240.0000   -0.41169
36280.0000   -0.10671
36320.0000   -0.43631
36360.0000   -0.46359
36400.0000   -0.21127
36440.0000   -0.30609
36480.0000   -0.74410
36520.0000   -0.67707
36560.0000   -0.55916
36600.0000   -0.44087
36640.0000   -0.49910
36680.0000   -0.40772
36720.0000   -0.38196
36760.0000   -0.51890
36800.0000   -0.26075
36840.0000   -0.32975
36880.0000   -0.45938
36920.0000   -0.21056
36960.0000   -0.50908
37000.0000   -0.56571
37040.0000   -0.47951
37080.0000   -0.38169
37120.0000   -0.43882
37160.0000   -0.26845
37200.0000   -0.23915
37240.0000   -0.41846
37280.0000   -0.23502
37320.0000   -0.39689
37360.0000   -0.36158
37400.0000   -0.41581
37440.0000   -0.54726
37480.0000   -0.46600
37520.0000   -0.29461
37560.0000   -0.47602
37600.0000   -0.41934
37640.0000   -0.42488
37680.0000   -0.08130
37720.0000   -0.45793
37760.0000   -0.61976
37800.0000   -0.46575
37840.0000   -0.57644
37880.0000   -0.55109
37920.0000   -0.43591
37960.0000   -0.39636
38000.0000   -0.45549
38040.0000   -0.58306
38080.0000   -0.09884
38120.0000   -0.18860
38160.0000   -0.09767
38200.0000    0.01260
38240.0000    0.24351
38280.0000    0.11250
38320.0000    0.45690
38360.0000    0.41369
38400.0000    0.20746
38440.0000    0.02539
38480.0000    0.07608
38520.0000   -0.03855
38560.0000   -0.05073
38600.0000   -0.22700
38640.0000   -0.14540
38680.0000   -0.36422
38720.0000   -0.16992
38760.0000   -0.24615
38800.0000   -0.42021
38840.0000   -0.64325
38880.0000   -0.36627
38920.0000   -0.29148
38960.0000   -0.34963
39000.0000   -0.43636
39040.0000   -0.47348
39080.0000   -0.42381
39120.0000   -0.47445
39160.0000   -0.16569
39200.0000   -0.14075
39240.0000   -0.07507
39280.0000   -0.13028
39320.0000   -0.10246
39360.0000   -0.07190
39400.0000   -0.16898
39440.0000   -0.55608
39480.0000   -0.06551
39520.0000   -0.28679
39560.0000   -0.40841
39600.0000    0.03331
39640.0000   -0.22098
39680.0000   -0.31055
39720.0000   -0.08207
39760.0000   -0.08466
39800.0000   -0.15293
39840.0000   -0.08137
39880.0000    0.08428
39920.0000   -0.18360
39960.0000    0.14960
40000.0000   -0.20255
40040.0000   -0.17796
40080.0000   -0.33997
40120.0000   -0.28901
40160.0000   -0.49007
40200.0000   -0.32170
40240.0000   -0.37624
40280.0000   -0.23621
40320.0000   -0.35954
40360.0000   -0.42644
40400.0000   -0.29600
40440.0000   -0.24858
40480.0000    0.07798
40520.0000   -0.26517
40560.0000   -0.06471
40600.0000   -0.12151
40640.0000    0.18084
40680.0000   -0.22047
40720.0000    0.02091
40760.0000   -0.02509
40800.0000   -0.36228
40840.0000    0.00990
40880.0000   -0.11052
40920.0000    0.26767
40960.0000    0.20452
41000.0000    0.09755
41040.0000   -0.01788
41080.0000    0.29144
41120.0000    0.11773
41160.0000    0.18719
41200.0000    0.12881
41240.0000    0.02315
41280.0000   -0.12921
41320.0000   -0.02639
41360.0000   -0.06838
41400.0000   -0.05679
41440.0000    0.11541
41480.0000    0.14603
41520.0000    0.13205
41560.0000   -0.30533
41600.0000    0.03123
41640.0000    0.04751
41680.0000   -0.13018
41720.0000    0.27681
41760.0000    0.07998
41800.0000   -0.18904
41840.0000   -0.73174
41880.0000   -0.20066
41920.0000   -0.53777
41960.0000   -0.38226
42000.0000   -0.49783
42040.0000   -0.49981
42080.0000   -0.52835
42120.0000   -0.35226
42160.0000   -0.33591
42200.0000   -0.21013
42240.0000   -0.53070
42280.0000   -0.57635
42320.0000   -0.51508
42360.0000   -0.53108
42400.0000   -0.55128
42440.0000   -0.18147
42480.0000   -0.13270
42520.0000    0.12847
42560.0000   -0.24926
42600.0000   -0.23131
42640.0000   -0.58868
42680.0000   -0.70055
42720.0000   -0.53462
42760.0000   -0.30535
42800.0000   -0.39647
42840.0000   -0.30851
42880.0000   -0.29767
42920.0000   -0.17120
42960.0000   -0.31040
43000.0000    0.05392
43040.0000   -0.01221
43080.0000   -0.02238
43120.0000    0.19303
43160.0000    0.25168
43200.0000    0.13204
43240.0000   -0.14626
43280.0000    0.23564
43320.0000    0.12681
43360.0000   -0.01375
43400.0000    0.24558
43440.0000    0.00915
43480.0000    0.27846
43520.0000    0.29853
43560.0000    0.06280
43600.0000    0.17344
43640.0000    0.19596
43680.0000    0.13667
43720.0000    0.28806
43760.0000    0.34227
43800.0000    0.20483
43840.0000    0.17999
43880.0000    0.16663
43920.0000   -0.13114
43960.0000    0.09112
44000.0000    0.26027
44040.0000    0.00091
44080.0000    0.04688
44120.0000    0.08256
44160.0000    0.12932
44200.0000   -0.06944
44240.0000    0.09804
44280.0000   -0.02444
44320.0000   -0.02605
44360.0000    0.02769
44400.0000    0.01750
44440.0000    0.14853
44480.0000   -0.10154
44520.0000   -0.03241
44560.0000   -0.18189
44600.0000    0.08222
44640.0000   -0.32928
44680.0000   -0.49436
44720.0000   -0.24497
44760.0000    0.02262
44800.0000   -0.02431
44840.0000   -0.03895
44880.0000   -0.22531
44920.0000   -0.05726
44960.0000   -0.22665
45000.0000   -0.19454
45040.0000   -0.61657
45080.0000   -0.50246
45120.0000   -0.28299
45160.0000   -0.42184
45200.0000    0.04357
45240.0000    0.03273
45280.0000    0.03753
45320.0000    0.08223
45360.0000    0.07277
45400.0000    0.27618
45440.0000    0.06772
45480.0000    0.16350
45520.0000    0.02799
45560.0000    0.07191
45600.0000    0.23951
45640.0000    0.19492
45680.0000    0.28143
45720.0000    0.18542
45760.0000    0.21439
45800.0000    0.19587
45840.0000    0.19810
45880.0000   -0.06591
45920.0000   -0.11593
45960.0000    0.10172
46000.0000   -0.10948
46040.0000   -0.26003
46080.0000   -0.11760
46120.0000    0.11148
46160.0000    0.23369
46200.0000    0.09888
46240.0000    0.07242
46280.0000    0.13092
46320.0000    0.09963
46360.0000    0.09976
46400.0000    0.32884
46440.0000    0.15827
46480.0000    0.22614
46520.0000    0.19729
46560.0000    0.04889
46600.0000   -0.36284
46640.0000   -0.08290
46680.0000    0.09807
46720.0000    0.09435
46760.0000   -0.12877
46800.0000   -0.31558
46840.0000   -0.02263
46880.0000   -0.09463
46920.0000    0.23942
46960.0000   -0.23625
47000.0000    0.06297
47040.0000    0.27427
47080.0000   -0.01481
47120.0000    0.14233
47160.0000    0.28407
47200.0000    0.15172
47240.0000   -0.12370
47280.0000    0.18202
47320.0000   -0.07957
47360.0000   -0.04545
47400.0000    0.08662
47440.0000    0.44248
47480.0000    0.15310
47520.0000    0.30483
47560.0000    0.06840
47600.0000    0.22751
47640.0000   -0.14003
47680.0000    0.23740
47720.0000    0.16607
47760.0000    0.22912
47800.0000    0.35735
47840.0000    0.30508
47880.0000   -0.02339
47920.0000    0.20478
47960.0000    0.22666
48000.0000    0.18742
48040.0000    0.37537
48080.0000    0.19706
48120.0000    0.15179
48160.0000    0.21648
48200.0000    0.25545
48240.0000    0.38047
48280.0000    0.12733
48320.0000   -0.08348
48360.0000    0.08877
48400.0000   -0.02525
48440.0000   -0.00999
48480.0000   -0.01147
48520.0000    0.04455
48560.0000    0.14912
48600.0000    0.01644
48640.0000    0.16293
48680.0000    0.00492
48720.0000    0.08323
48760.0000   -0.19094
48800.0000    0.26630
48840.0000   -0.06325
48880.0000    0.12390
48920.0000    0.02541
48960.0000    0.06595
49000.0000    0.19864
49040.0000    0.22274
49080.0000   -0.02227
49120.0000    0.33603
49160.0000   -0.15768
49200.0000    0.19985
49240.0000    0.39300
49280.0000   -0.05579
49320.0000    0.04703
49360.0000    0.19596
49400.0000    0.22792
49440.0000    0.09463
49480.0000    0.11086
49520.0000    0.24978
49560.0000    0.13627
49600.0000    0.29164
49640.0000    0.37031
49680.0000    0.39702
49720.0000    0.28290
49760.0000    0.21367
49800.0000    0.24802
49840.0000    0.23450
49880.0000    0.01777
49920.0000    0.18278
49960.0000    0.16521
50000.0000    0.13545
50040.0000    0.02082
50080.0000    0.04394
50120.0000    0.01985
50160.0000    0.00952
50200.0000    0.23206
50240.0000    0.15494
50280.0000    0.19429
50320.0000    0.14875
50360.0000   -0.01735
50400.0000    0.01788
50440.0000   -0.10797
50480.0000    0.03086
50520.0000    0.18658
50560.0000    0.37078
50600.0000    0.05605
50640.0000    0.12763
50680.0000   -0.35756
50720.0000   -0.01995
50760.0000   -0.08330
50800.0000   -0.10989
50840.0000    0.09309
50880.0000   -0.01429
50920.0000    0.25314
50960.0000    0.07686
51000.0000   -0.10189
51040.0000   -0.15746
51080.0000   -0.10628
51120.0000    0.00698
51160.0000   -0.04410
51200.0000    0.09600
51240.0000    0.20674
51280.0000    0.08057
51320.0000    0.03239
51360.0000   -0.22767
51400.0000    0.22786
51440.0000    0.32320
51480.0000    0.28121
51520.0000    0.49471
51560.0000    0.43297
51600.0000    0.22536
51640.0000    0.45695
51680.0000    0.65563
51720.0000    0.52131
51760.0000    0.55557
51800.0000    0.24343
51840.0000    0.40992
51880.0000    0.27872
51920.0000    0.40585
51960.0000    0.16624
52000.0000    0.45634
52040.0000    0.33137
52080.0000    0.24231
52120.0000    0.13166
52160.0000    0.43762
52200.0000    0.42479
52240.0000    0.30259
52280.0000    0.38391
52320.0000    0.43597
52360.0000   -0.36712
52400.0000    0.30310
52440.0000    0.02633
52480.0000    0.49796
52520.0000    0.33993
52560.0000    0.28407
52600.0000    0.34712
52640.0000    0.47945
52680.0000   -0.05274
52720.0000    0.22008
52760.0000    0.08743
52800.0000    0.20497
52840.0000    0.16807
52880.0000   -0.11833
52920.0000   -0.09165
52960.0000    0.02140
53000.0000   -0.01237
53040.0000   -0.07454
53080.0000    0.04855
53120.0000    0.01333
53160.0000    0.22613
53200.0000    0.01045
53240.0000   -0.05036
53280.0000   -0.01657
53320.0000   -0.10511
53360.0000   -0.00420
53400.0000   -0.11319
53440.0000   -0.10425
53480.0000   -0.36505
53520.0000   -0.34891
53560.0000   -0.15669
53600.0000   -0.01096
53640.0000    0.19422
53680.0000    0.25569
53720.0000    0.25695
53760.0000    0.13455
53800.0000    0.23288
53840.0000   -0.17973
53880.0000   -0.06492
53920.0000   -0.02404
53960.0000   -0.03169
54000.0000    0.08907
54040.0000    0.21820
54080.0000   -0.09891
54120.0000   -0.06456
54160.0000    0.15717
54200.0000    0.04639
54240.0000    0.12071
54280.0000    0.27218
54320.0000   -0.17379
54360.0000   -0.11993
54400.0000   -0.05809
54440.0000    0.05502
54480.0000   -0.24458
54520.0000   -0.23657
54560.0000   -0.24909
54600.0000   -0.25765
54640.0000   -0.10686
54680.0000   -0.35388
54720.0000   -0.21945
54760.0000   -0.19867
54800.0000   -0.24785
54840.0000    0.08506
54880.0000   -0.02153
54920.0000   -0.29466
54960.0000   -0.44036
55000.0000   -0.46085
55040.0000   -0.25415
55080.0000   -0.10231
55120.0000   -0.01451
55160.0000   -0.06037
55200.0000    0.15706
55240.0000   -0.33708
55280.0000   -0.28269
55320.0000   -0.28816
55360.0000   -0.39788
55400.0000    0.05521
55440.0000    0.18804
55480.0000   -0.23874
55520.0000   -0.10147
55560.0000   -0.46161
55600.0000   -0.00573
55640.0000    0.02298
55680.0000   -0.02108
55720.0000    0.09427
55760.0000   -0.21034
55800.0000   -0.28974
55840.0000   -0.21135
55880.0000   -0.34697
55920.0000   -0.39542
55960.0000   -0.19167
56000.0000    0.12735
56040.0000   -0.08796
56080.0000    0.07806
56120.0000    0.13277
56160.0000    0.01030
56200.0000   -0.01830
56240.0000   -0.14796
56280.0000   -0.16321
56320.0000   -0.04410
56360.0000    0.17282
56400.0000   -0.04352
56440.0000   -0.01878
56480.0000   -0.05161
56520.0000   -0.10195
56560.0000   -0.02730
56600.0000    0.09353
56640.0000    0.00156
56680.0000   -0.11264
56720.0000    0.08515
56760.0000    0.15273
56800.0000    0.03431
56840.0000   -0.50645
56880.0000   -0.28319
56920.0000   -0.40918
56960.0000   -0.34801
57000.0000   -0.33043
57040.0000   -0.31200
57080.0000   -0.20820
57120.0000   -0.35211
57160.0000   -0.35345
57200.0000   -0.53965
57240.0000   -0.34347
57280.0000   -0.39968
57320.0000   -0.20293
57360.0000    0.11529
57400.0000   -0.24358
57440.0000    0.13256
57480.0000   -0.08690
57520.0000    0.28244
57560.0000    0.09093
57600.0000    0.00161
57640.0000    0.27000
57680.0000    0.29312
57720.0000   -0.05096
57760.0000    0.17209
57800.0000    0.00342
57840.0000   -0.00913
57880.0000   -0.16223
57920.0000    0.18687
57960.0000    0.35942
58000.0000    0.42009
58040.0000    0.10317
58080.0000    0.01226
58120.0000    0.26354
58160.0000   -0.02352
58200.0000    0.24615
58240.0000    0.18065
58280.0000    0.25297
58320.0000    0.06916
58360.0000    0.37579
58400.0000    0.26565
58440.0000    0.13308
58480.0000    0.26365
58520.0000    0.22500
58560.0000    0.52623
58600.0000    0.42961
58640.0000    0.12757
58680.0000    0.14452
58720.0000   -0.00260
58760.0000   -0.06001
58800.0000   -0.09645
58840.0000    0.10366
58880.0000    0.33756
58920.0000    0.30225
58960.0000    0.59810
59000.0000    0.51074
59040.0000    0.39695
59080.0000    0.59327
59120.0000    0.44639
59160.0000    0.49856
59200.0000    0.53218
59240.0000    0.70631
59280.0000    0.57354
59320.0000    0.55510
59360.0000    0.60717
59400.0000    0.30599
59440.0000    0.59048
59480.0000    0.33714
59520.0000    0.46660
59560.0000    0.78495
59600.0000    0.30007
59640.0000    0.52378
59680.0000    0.42211
59720.0000    0.50476
59760.0000    0.46783
59800.0000    0.43076
59840.0000    0.40631
59880.0000    0.36268
59920.0000    0.21197
59960.0000    0.73809
60000.0000    0.39987
60040.0000    0.44709
60080.0000    0.52611
60120.0000    0.22438
60160.0000    0.31930
60200.0000    0.21109
60240.0000    0.10711
60280.0000    0.07334
60320.0000    0.00818
60360.0000    0.32805
60400.0000    0.54587
60440.0000    0.34671
60480.0000    0.50761
60520.0000    0.49037
60560.0000    0.50439
60600.0000    0.53070
60640.0000    0.53201
60680.0000    0.43278
60720.0000    0.52344
60760.0000    0.64612
60800.0000    0.59548
60840.0000    0.41970
60880.0000    0.49270
60920.0000    0.57352
60960.0000    0.65914
61000.0000    0.64204
61040.0000    0.51692
61080.0000    0.59611
61120.0000    0.43859
61160.0000    0.43058
61200.0000    0.63957
61240.0000    0.54822
61280.0000    0.58826
61320.0000    0.65569
61360.0000    0.55604
61400.0000    0.75144
61440.0000    0.52322
61480.0000    0.56775
61520.0000    0.36464
61560.0000    0.57693
61600.0000    0.30858
61640.0000    0.26518
61680.0000    0.44209
61720.0000    0.32495
61760.0000    0.68889
61800.0000    0.49141
61840.0000    0.40410
61880.0000    0.50532
61920.0000    0.65307
61960.0000    0.29766
62000.0000    0.60451
62040.0000    0.75239
62080.0000    0.61939
62120.0000    0.29478
62160.0000    0.37855
62200.0000    0.39564
62240.0000    0.38784
62280.0000    0.36576
62320.0000    0.37654
62360.0000    0.41119
62400.0000    0.58724
62440.0000    0.78875
62480.0000    0.47247
62520.0000    0.37662
62560.0000    0.47999
62600.0000    0.38642
62640.0000    0.48637
62680.0000    0.57786
62720.0000    0.51636
62760.0000    0.30769
62800.0000    0.50283
62840.0000    0.46109
62880.0000    0.56335
62920.0000    0.48742
62960.0000    0.41531
63000.0000    0.37279
63040.0000    0.49565
63080.0000    0.22028
63120.0000    0.44338
63160.0000    0.58598
63200.0000    0.41321
63240.0000    0.37414
63280.0000    0.31974
63320.0000    0.26801
63360.0000    0.42990
63400.0000    0.43634
63440.0000    0.19341
63480.0000    0.54639
63520.0000    0.58338
63560.0000    0.50028
63600.0000    0.48631
63640.0000    0.30208
63680.0000    0.54072
63720.0000    0.52622
63760.0000    0.46963
63800.0000    0.59126
63840.0000    0.64333
63880.0000    0.37218
63920.0000    0.67667
63960.0000    0.36869
64000.0000    0.52639
64040.0000    0.36096
64080.0000    0.53165
64120.0000    0.35319
64160.0000    0.74864
64200.0000    0.32619
64240.0000    0.20760
64280.0000    0.57762
64320.0000    0.55106
64360.0000    0.35651
64400.0000    0.55900
64440.0000    0.42932
64480.0000    0.48090
64520.0000    0.43321
64560.0000    0.56535
64600.0000    0.50520
64640.0000    0.23646
64680.0000    0.33236
64720.0000    0.50373
64760.0000    0.45369
64800.0000    0.23640
64840.0000    0.75887
64880.0000    0.27952
64920.0000    0.27851
64960.0000    0.34160
65000.0000    0.42579
65040.0000    0.23070
65080.0000    0.35898
65120.0000    0.39864
65160.0000    0.37493
65200.0000    0.27037
65240.0000    0.40972
65280.0000    0.30017
65320.0000    0.19666
65360.0000    0.51693
65400.0000    0.41723
65440.0000    0.42199
65480.0000    0.44949
65520.0000    0.27404
65560.0000    0.50671
65600.0000    0.24341
65640.0000    0.32460
65680.0000    0.43333
65720.0000    0.43262
65760.0000    0.27579
65800.0000    0.49060
65840.0000    0.42050
65880.0000    0.39390
65920.0000    0.39199
65960.0000    0.43928
66000.0000    0.42089
66040.0000    0.49688
66080.0000    0.49991
66120.0000    0.30608
66160.0000    0.34853
66200.0000    0.49245
66240.0000    0.46832
66280.0000    0.48504
66320.0000    0.38907
66360.0000    0.42510
66400.0000    0.41312
66440.0000    0.44661
66480.0000    0.51525
66520.0000    0.50221
66560.0000    0.51232
66600.0000    0.57485
66640.0000    0.40975
66680.0000    0.49576
66720.0000    0.43797
66760.0000    0.37601
66800.0000    0.52685
66840.0000    0.59235
66880.0000    0.55858
66920.0000    0.52634
66960.0000    0.28335
67000.0000    0.40037
67040.0000    0.38165
67080.0000    0.20113
67120.0000    0.37840
67160.0000    0.54171
67200.0000    0.39096
67240.0000    0.34189
67280.0000    0.51061
67320.0000    0.54788
67360.0000    0.62956
67400.0000    0.37632
67440.0000    0.67360
67480.0000    0.65131
67520.0000    0.59502
67560.0000    0.20171
67600.0000    0.51572
67640.0000    0.41158
67680.0000    0.50852
67720.0000    0.49868
67760.0000    0.43450
67800.0000    0.31876
67840.0000    0.33253
67880.0000    0.35655
67920.0000    0.69083
67960.0000    0.29664
68000.0000    0.58336
68040.0000    0.36337
68080.0000    0.42110
68120.0000    0.52205
68160.0000    0.42136
68200.0000    0.48231
68240.0000    0.42709
68280.0000    0.48024
68320.0000    0.52067
68360.0000    0.45275
68400.0000    0.39337
68440.0000    0.49090
68480.0000    0.41468
68520.0000    0.50260
68560.0000    0.36822
68600.0000    0.38769
68640.0000    0.44377
68680.0000    0.40602
68720.0000    0.47946
68760.0000    0.36775
68800.0000    0.39363
68840.0000    0.37588
68880.0000    0.41108
68920.0000    0.36657
68960.0000   -0.08997
69000.0000    0.37878
69040.0000    0.36166
69080.0000    0.37642
69120.0000    0.26944
69160.0000    0.25358
69200.0000    0.34755
69240.0000   -0.11836
69280.0000    0.29118
69320.0000    0.25174
69360.0000    0.37500
69400.0000    0.28945
69440.0000    0.14994
69480.0000    0.33302
69520.0000    0.44618
69560.0000    0.39482
69600.0000    0.38784
69640.0000    0.28825
69680.0000    0.32614
69720.0000    0.12774
69760.0000    0.32612
69800.0000    0.27884
69840.0000    0.31324
69880.0000    0.39812
69920.0000    0.30994
69960.0000    0.39024
70000.0000    0.40045
70040.0000    0.31895
70080.0000    0.39052
70120.0000    0.26731
70160.0000    0.34227
70200.0000    0.22345
70240.0000    0.28441
70280.0000    0.19780
70320.0000    0.29803
70360.0000    0.36513
70400.0000    0.38955
70440.0000    0.36998
70480.0000    0.25937
70520.0000    0.34083
70560.0000    0.33990
70600.0000    0.42881
70640.0000    0.34667
70680.0000    0.40415
70720.0000    0.39270
70760.0000    0.45056
70800.0000    0.27859
70840.0000    0.36707
70880.0000    0.43467
70920.0000    0.31916
70960.0000    0.37571
71000.0000    0.35409
71040.0000    0.44443
71080.0000    0.35527
71120.0000    0.21524
71160.0000    0.33640
71200.0000    0.39816
71240.0000    0.40141
71280.0000    0.44611
71320.0000    0.28525
71360.0000    0.27135
71400.0000    0.35152
71440.0000    0.40123
71480.0000    0.31743
71520.0000    0.31486
71560.0000    0.29821
71600.0000    0.36733
71640.0000    0.37654
71680.0000    0.25216
71720.0000    0.41181
71760.0000    0.25665
71800.0000    0.22098
71840.0000    0.45736
71880.0000    0.41744
71920.0000    0.35571
71960.0000    0.37751
72000.0000    0.30701
72040.0000    0.19915
72080.0000    0.25551
72120.0000    0.34139
72160.0000    0.29473
72200.0000    0.23896
72240.0000    0.37299
72280.0000    0.42695
72320.0000    0.46105
72360.0000    0.23424
72400.0000    0.28862
72440.0000    0.32539
72480.0000    0.51797
72520.0000    0.28070
72560.0000    0.34232
72600.0000    0.24525
72640.0000    0.34387
72680.0000    0.31974
72720.0000    0.39971
72760.0000    0.37749
72800.0000    0.29366
72840.0000    0.07593
72880.0000    0.42868
72920.0000    0.28781
72960.0000    0.59723
73000.0000    0.25655
73040.0000    0.29640
73080.0000    0.40687
73120.0000    0.23230
73160.0000    0.26923
73200.0000    0.41606
73240.0000    0.22896
73280.0000    0.31852
73320.0000    0.41229
73360.0000    0.35757
73400.0000    0.60560
73440.0000    0.37252
73480.0000    0.24687
73520.0000    0.47932
73560.0000    0.25014
73600.0000    0.57045
73640.0000    0.17186
73680.0000    0.25914
73720.0000    0.26439
73760.0000    0.33062
73800.0000    0.27901
73840.0000    0.35415
73880.0000    0.31270
73920.0000    0.27774
73960.0000    0.47056
74000.0000    0.40079
74040.0000    0.28834
74080.0000    0.43861
74120.0000    0.25768
74160.0000    0.25911
74200.0000    0.30478
74240.0000    0.37106
74280.0000    0.52079
74320.0000    0.54357
74360.0000    0.31448
74400.0000    0.47290
74440.0000    0.44618
74480.0000    0.26666
74520.0000    0.27471
74560.0000    0.33716
74600.0000    0.26365
74640.0000    0.29999
74680.0000    0.31478
74720.0000    0.44341
74760.0000    0.37166
74800.0000    0.28418
74840.0000    0.39306
74880.0000    0.37844
74920.0000    0.29244
74960.0000   -0.08459
75000.0000   -0.20244
75040.0000   -0.26763
75080.0000   -0.40307
75120.0000   -0.43148
75160.0000   -0.42580
75200.0000   -0.33103
75240.0000   -0.05516
75280.0000   -0.05266
75320.0000   -0.05544
75360.0000   -0.15197
75400.0000   -0.14251
75440.0000   -0.15270
75480.0000   -0.12704
75520.0000   -0.24630
75560.0000   -0.43741
75600.0000   -0.04144
75640.0000   -0.06582
75680.0000   -0.00249
75720.0000   -0.04276
75760.0000   -0.03054
75800.0000    0.02380
75840.0000    0.00533
75880.0000   -0.49179
75920.0000   -0.28098
75960.0000    0.11053
76000.0000   -0.18852
76040.0000   -0.11087
76080.0000   -0.03439
76120.0000   -0.39291
76160.0000   -0.46003
76200.0000   -0.12918
76240.0000   -0.06751
76280.0000   -0.14364
76320.0000   -0.27566
76360.0000   -0.08086
76400.0000   -0.04697
76440.0000   -0.07805
76480.0000   -0.19596
76520.0000   -0.12951
76560.0000   -0.17144
76600.0000   -0.12363
76640.0000   -0.24797
76680.0000   -0.16667
76720.0000    0.19583
76760.0000   -0.04387
76800.0000   -0.04850
76840.0000   -0.17777
76880.0000   -0.25064
76920.0000   -0.10136
76960.0000   -0.05343
77000.0000   -0.26443
77040.0000   -0.15925
77080.0000   -0.21714
77120.0000   -0.08739
77160.0000   -0.20988
77200.0000   -0.08109
77240.0000   -0.22445
77280.0000    0.00157
77320.0000   -0.12557
77360.0000   -0.29126
77400.0000   -0.34262
77440.0000   -0.38624
77480.0000   -0.21425
77520.0000   -0.28733
77560.0000   -0.19106
77600.0000   -0.33068
77640.0000    0.14622
77680.0000   -0.07991
77720.0000   -0.09311
77760.0000   -0.17021
77800.0000    0.01295
77840.0000   -0.37462
77880.0000   -0.26464
77920.0000   -0.22789
77960.0000   -0.36652
78000.0000   -0.22632
78040.0000   -0.25875
78080.0000   -0.33750
78120.0000   -0.07285
78160.0000   -0.33617
78200.0000   -0.33785
78240.0000   -0.26461
78280.0000   -0.23398
78320.0000   -0.43452
78360.0000   -0.30330
78400.0000   -0.35579
78440.0000   -0.41355
78480.0000   -0.18412
78520.0000   -0.14269
78560.0000   -0.27245
78600.0000   -0.35490
78640.0000   -0.26029
78680.0000   -0.48737
78720.0000   -0.20698
78760.0000   -0.46261
78800.0000   -0.34828
78840.0000   -0.10596
78880.0000   -0.26478
78920.0000   -0.28543
78960.0000   -0.61833
79000.0000   -0.15927
79040.0000    0.07370
79080.0000   -0.29221
79120.0000   -0.35469
79160.0000   -0.38374
79200.0000   -0.26688
79240.0000   -0.40547
79280.0000   -0.01547
79320.0000   -0.24126
79360.0000   -0.22349
79400.0000    0.07834
79440.0000   -0.38685
79480.0000   -0.27780
79520.0000   -0.30610
79560.0000   -0.21497
79600.0000   -0.01990
79640.0000   -0.26249
79680.0000   -0.07315
79720.0000    0.05902
79760.0000   -0.11906
79800.0000   -0.06303
79840.0000   -0.12446
79880.0000   -0.06409
79920.0000   -0.11828
79960.0000    0.13294
80000.0000    0.00007
80040.0000   -0.08382
80080.0000    0.15710
80120.0000    0.03074
80160.0000   -0.00020
80200.0000   -0.17392
80240.0000   -0.24514
80280.0000   -0.12403
80320.0000   -0.12989
80360.0000   -0.15738
80400.0000   -0.22117
80440.0000   -0.18092
80480.0000   -0.43236
80520.0000   -0.31451
80560.0000   -0.43597
80600.0000   -0.46853
80640.0000   -0.27864
80680.0000   -0.37410
80720.0000   -0.45294
80760.0000   -0.38888
80800.0000   -0.16139
80840.0000   -0.29628
80880.0000   -0.31223
80920.0000   -0.22865
80960.0000   -0.19430
81000.0000   -0.25668
81040.0000   -0.25960
81080.0000   -0.23222
81120.0000   -0.36210
81160.0000   -0.20725
81200.0000   -0.30238
81240.0000   -0.27393
81280.0000   -0.24810
81320.0000   -0.25570
81360.0000   -0.51230
81400.0000   -0.46692
81440.0000   -0.37098
81480.0000   -0.56508
81520.0000   -0.16231
81560.0000   -0.16325
81600.0000   -0.43837
81640.0000   -0.45315
81680.0000   -0.02812
81720.0000   -0.21955
81760.0000   -0.32507
81800.0000   -0.47948
81840.0000   -0.35201
81880.0000   -0.40137
81920.0000   -0.30533
81960.0000   -0.45966
82000.0000   -0.17774
82040.0000   -0.47974
82080.0000   -0.34714
82120.0000   -0.16477
82160.0000    0.05538
82200.0000   -0.11792
82240.0000   -0.14997
82280.0000   -0.18495
82320.0000    0.02079
82360.0000   -0.15735
82400.0000   -0.22975
82440.0000   -0.01393
82480.0000   -0.23066
82520.0000   -0.02901
82560.0000   -0.10087
82600.0000   -0.04759
82640.0000   -0.11264
82680.0000   -0.33125
82720.0000   -0.34069
82760.0000   -0.30355
82800.0000   -0.50680
82840.0000   -0.58272
82880.0000   -0.32624
82920.0000   -0.42662
82960.0000   -0.44179
83000.0000   -0.64723
83040.0000   -0.49374
83080.0000   -0.42032
83120.0000   -0.51109
83160.0000   -0.30017
83200.0000   -0.46224
83240.0000   -0.47827
83280.0000   -0.36598
83320.0000   -0.43092
83360.0000   -0.47208
83400.0000   -0.53615
83440.0000   -0.63602
83480.0000   -0.63530
83520.0000   -0.72785
83560.0000   -0.39136
83600.0000   -0.23350
83640.0000   -0.07331
83680.0000   -0.03068
83720.0000   -0.33073
83760.0000   -0.13717
83800.0000    0.05621
83840.0000   -0.00552
83880.0000   -0.31966
83920.0000   -0.10294
83960.0000   -0.46552
84000.0000   -0.20412
84040.0000   -0.09061
84080.0000   -0.23822
84120.0000   -0.24369
84160.0000   -0.03843
84200.0000   -0.27004
84240.0000   -0.30859
84280.0000   -0.44117
84320.0000   -0.24785
84360.0000   -0.62112
84400.0000   -0.38711
84440.0000   -0.42618
84480.0000   -0.40668
84520.0000   -0.57582
84560.0000   -0.33771
84600.0000   -0.50775
84640.0000   -0.37053
84680.0000   -0.09358
84720.0000   -0.12961
84760.0000   -0.34584
84800.0000   -0.27155
84840.0000   -0.32291
84880.0000   -0.40233
84920.0000   -0.44521
84960.0000   -0.39491
85000.0000   -0.42320
85040.0000   -0.26026
85080.0000   -0.25378
85120.0000   -0.14881
85160.0000   -0.19045
85200.0000   -0.01414
85240.0000   -0.37619
85280.0000   -0.23483
85320.0000   -0.58136
85360.0000   -0.49505
85400.0000   -0.20638
85440.0000   -0.69717
85480.0000   -0.28742
85520.0000   -0.14591
85560.0000   -0.23728
85600.0000   -0.07047
85640.0000   -0.11959
85680.0000   -0.42017
85720.0000   -0.11203
85760.0000   -0.14419
85800.0000   -0.26163
85840.0000    0.02890
85880.0000   -0.38081
85920.0000   -0.06440
85960.0000   -0.21565
86000.0000   -0.26697
86040.0000   -0.22689
86080.0000   -0.27008
86120.0000   -0.25582
86160.0000   -0.31668
86200.0000   -0.31862
86240.0000   -0.38525
86280.0000   -0.51345
86320.0000   -0.17734
86360.0000   -0.44385
86400.0000   -0.34225
86440.0000   -0.19339
86480.0000   -0.26710
86520.0000   -0.41370
86560.0000   -0.61341
86600.0000   -0.23779
86640.0000   -0.56708
86680.0000   -0.39568
86720.0000   -0.35732
86760.0000   -0.43203
86800.0000   -0.10230
86840.0000   -0.29932
86880.0000   -0.34455
86920.0000   -0.41756
86960.0000   -0.12585
87000.0000   -0.40334
87040.0000   -0.18323
87080.0000   -0.41796
87120.0000   -0.39497
87160.0000   -0.54444
87200.0000   -0.33506
87240.0000   -0.25463
87280.0000   -0.47943
87320.0000   -0.30270
87360.0000   -0.50275
87400.0000   -0.36484
87440.0000   -0.24463
87480.0000   -0.56713
87520.0000   -0.29325
87560.0000   -0.19569
87600.0000   -0.62909
87640.0000   -0.14926
87680.0000   -0.14966
87720.0000   -0.34716
87760.0000   -0.23785
87800.0000   -0.11431
87840.0000   -0.45275
87880.0000   -0.27801
87920.0000   -0.42198
87960.0000   -0.52907
88000.0000    0.01000
88040.0000   -0.22430
88080.0000   -0.19566
88120.0000   -0.31207
88160.0000   -0.40640
88200.0000   -0.32666
88240.0000   -0.45603
88280.0000   -0.30686
88320.0000   -0.47496
88360.0000   -0.36358
88400.0000   -0.24040
88440.0000   -0.24663
88480.0000   -0.33699
88520.0000   -0.20721
88560.0000   -0.22725
88600.0000   -0.25478
88640.0000   -0.48432
88680.0000   -0.35688
88720.0000   -0.41280
88760.0000   -0.45168
88800.0000   -0.14333
88840.0000   -0.28646
88880.0000   -0.13724
88920.0000   -0.38943
88960.0000   -0.35471
89000.0000   -0.18701
89040.0000   -0.28265
89080.0000   -0.12472
89120.0000    0.10475
89160.0000   -0.39205
89200.0000   -0.37626
89240.0000   -0.10519
89280.0000   -0.26952
89320.0000   -0.30592
89360.0000   -0.19937
89400.0000   -0.29079
89440.0000   -0.32212
89480.0000   -0.22186
89520.0000   -0.38873
89560.0000   -0.31549
89600.0000   -0.51195
89640.0000   -0.15933
89680.0000    0.25756
89720.0000   -0.08965
89760.0000   -0.38948
89800.0000   -0.25345
89840.0000   -0.45069
89880.0000   -0.52269
89920.0000   -0.16723
89960.0000   -0.59150
90000.0000   -0.51990
90040.0000   -0.37185
90080.0000   -0.45898
90120.0000   -0.24376
90160.0000   -0.23069
90200.0000   -0.46160
90240.0000   -0.33547
90280.0000   -0.33232
90320.0000   -0.44026
90360.0000   -0.32607
90400.0000   -0.47701
90440.0000   -0.38719
90480.0000   -0.28668
90520.0000   -0.48124
90560.0000   -0.41797
90600.0000   -0.36778
90640.0000   -0.16263
90680.0000   -0.34226
90720.0000   -0.30083
90760.0000   -0.23403
90800.0000   -0.21575
90840.0000   -0.25623
90880.0000   -0.43027
90920.0000   -0.19907
90960.0000   -0.23516
91000.0000   -0.51527
91040.0000   -0.37369
91080.0000   -0.38235
91120.0000   -0.34179
91160.0000   -0.32627
91200.0000   -0.35525
91240.0000   -0.48287
91280.0000   -0.24671
91320.0000   -0.35908
91360.0000   -0.19646
91400.0000   -0.34945
91440.0000   -0.46414
91480.0000   -0.69790
91520.0000   -0.39057
91560.0000   -0.31132
91600.0000   -0.38962
91640.0000   -0.37499
91680.0000   -0.35398
91720.0000   -0.45710
91760.0000   -0.45004
91800.0000   -0.63956
91840.0000   -0.53418
91880.0000   -0.27430
91920.0000   -0.39365
91960.0000   -0.30023
92000.0000   -0.23474
92040.0000   -0.42347
92080.0000   -0.15580
92120.0000   -0.20216
92160.0000   -0.37472
92200.0000   -0.61331
92240.0000   -0.38177
92280.0000   -0.43929
92320.0000   -0.33457
92360.0000   -0.34179
92400.0000   -0.59935
92440.0000   -0.45983
92480.0000   -0.27670
92520.0000   -0.29903
92560.0000   -0.14355
92600.0000   -0.07504
92640.0000   -0.32450
92680.0000   -0.26823
92720.0000   -0.04219
92760.0000   -0.45319
92800.0000   -0.04706
92840.0000   -0.43758
92880.0000   -0.21692
92920.0000   -0.26245
92960.0000   -0.33649
93000.0000   -0.30176
93040.0000   -0.07229
93080.0000   -0.30201
93120.0000   -0.55048
93160.0000   -0.46583
93200.0000   -0.40942
93240.0000   -0.58284
93280.0000   -0.34929
93320.0000   -0.47404
93360.0000   -0.16995
93400.0000   -0.14888
93440.0000   -0.33220
93480.0000   -0.30315
93520.0000   -0.46486
93560.0000   -0.37726
93600.0000   -0.37497
93640.0000   -0.29055
93680.0000   -0.31263
93720.0000   -0.31567
93760.0000   -0.57824
93800.0000   -0.46955
93840.0000   -0.64563
93880.0000   -0.26020
93920.0000   -0.34193
93960.0000   -0.45771
94000.0000   -0.54225
94040.0000   -0.52583
94080.0000    0.03828
94120.0000   -0.46163
94160.0000   -0.30645
94200.0000   -0.53141
94240.0000   -0.18953
94280.0000   -0.45886
94320.0000   -0.39613
94360.0000   -0.29885
94400.0000   -0.21950
94440.0000   -0.13232
94480.0000   -0.65334
94520.0000   -0.46315
94560.0000   -0.55422
94600.0000   -0.55664
94640.0000   -0.34024
94680.0000   -0.36498
94720.0000   -0.47658
94760.0000   -0.43938
94800.0000   -0.33805
94840.0000   -0.52984
94880.0000   -0.57318
94920.0000   -0.43875
94960.0000   -0.22279
95000.0000   -0.31389
95040.0000   -0.55364
95080.0000   -0.13696
95120.0000   -0.31226
95160.0000   -0.71868
95200.0000   -0.47225
95240.0000   -0.37395
95280.0000   -0.21695
95320.0000   -0.27277
95360.0000   -0.34644
95400.0000   -0.27843
95440.0000   -0.34005
95480.0000   -0.56156
95520.0000   -0.27769
95560.0000   -0.38129
95600.0000   -0.31136
95640.0000   -0.44118
95680.0000   -0.58744
95720.0000   -0.33230
95760.0000   -0.31977
95800.0000   -0.35986
95840.0000   -0.17100
95880.0000   -0.22728
95920.0000   -0.57259
95960.0000   -0.36644
96000.0000   -0.53539
96040.0000   -0.32907
96080.0000   -0.55396
96120.0000   -0.37412
96160.0000   -0.23201
96200.0000   -0.53227
96240.0000   -0.26174
96280.0000   -0.57263
96320.0000   -0.66996
96360.0000    0.00291
96400.0000   -0.06172
96440.0000   -0.21676
96480.0000   -0.46520
96520.0000   -0.20948
96560.0000   -0.52137
96600.0000   -0.12343
96640.0000   -0.27571
96680.0000   -0.31500
96720.0000    0.00828
96760.0000   -0.21829
96800.0000   -0.32553
96840.0000   -0.22338
96880.0000   -0.06490
96920.0000   -0.11660
96960.0000   -0.57881
97000.0000   -0.00737
97040.0000   -0.05843
97080.0000   -0.15486
97120.0000   -0.42310
97160.0000   -0.72249
97200.0000   -0.36335
97240.0000   -0.02667
97280.0000   -0.22863
97320.0000   -0.26149
97360.0000   -0.44574
97400.0000    0.03894
97440.0000   -0.34420
97480.0000   -0.29651
97520.0000   -0.11163
97560.0000   -0.22689
97600.0000   -0.28020
97640.0000   -0.16708
97680.0000   -0.49224
97720.0000   -0.32597
97760.0000   -0.25778
97800.0000   -0.49800
97840.0000   -0.37467
97880.0000   -0.52177
97920.0000   -0.24201
97960.0000   -0.60023
98000.0000   -0.44299
98040.0000   -0.48442
98080.0000   -0.47333
98120.0000   -0.48062
98160.0000   -0.48148
98200.0000   -0.55062
98240.0000   -0.56320
98280.0000   -0.55743
98320.0000   -0.61573
98360.0000   -0.66451
98400.0000   -0.38335
98440.0000   -0.62336
98480.0000   -0.46155
98520.0000   -0.13619
98560.0000   -0.51110
98600.0000   -0.34462
98640.0000   -0.48696
98680.0000   -0.32200
98720.0000   -0.55429
98760.0000   -0.29812
98800.0000   -0.33469
98840.0000   -0.44983
98880.0000   -0.70750
98920.0000   -0.26434
98960.0000   -0.57594
99000.0000   -0.48780
99040.0000   -0.31209
99080.0000   -0.62506
99120.0000   -0.49465
99160.0000   -0.59253
99200.0000   -0.61803
99240.0000   -0.41806
99280.0000   -0.43553
99320.0000   -0.36386
99360.0000   -0.64137
99400.0000   -0.68726
99440.0000   -0.33977
99480.0000   -0.54358
99520.0000   -0.72870
99560.0000   -0.67025
99600.0000   -0.71790
99640.0000   -0.31317
99680.0000   -0.31278
99720.0000   -0.45606
99760.0000   -0.18299
99800.0000   -0.39708
99840.0000   -0.66055
99880.0000   -0.48981
99920.0000   -0.38524
99960.0000   -0.48379
100000.0000   -0.60055
100040.0000   -0.60805
100080.0000   -0.42794
100120.0000   -0.75790
100160.0000   -0.52844
100200.0000   -0.57563
100240.0000   -0.70811
100280.0000   -0.57228
100320.0000   -0.29553
100360.0000   -0.56891
100400.0000   -0.44853
100440.0000   -0.24878
100480.0000   -0.63596
100520.0000   -0.47818
100560.0000   -0.35923
100600.0000   -0.57436
100640.0000   -0.59619
100680.0000   -0.66912
100720.0000   -0.50749
100760.0000   -0.47200
100800.0000   -0.67430
100840.0000   -0.61236
100880.0000   -0.62377
100920.0000   -0.51346
100960.0000   -0.44367
101000.0000   -0.46003
101040.0000   -0.47764
101080.0000   -0.49133
101120.0000   -0.42830
101160.0000   -0.35452
101200.0000   -0.37645
101240.0000   -0.58539
101280.0000   -0.37652
101320.0000   -0.33786
101360.0000   -0.50205
101400.0000   -0.49844
101440.0000   -0.48941
101480.0000   -0.41352
101520.0000   -0.39863
101560.0000   -0.58591
101600.0000   -0.28891
101640.0000   -0.54427
101680.0000   -0.62288
101720.0000   -0.58364
101760.0000   -0.45589
101800.0000   -0.66714
101840.0000   -0.36791
101880.0000   -0.61335
101920.0000   -0.54496
101960.0000   -0.42586
102000.0000   -0.52635
102040.0000   -0.62488
102080.0000   -0.54753
102120.0000   -0.45127
102160.0000   -0.11567
102200.0000   -0.72469
102240.0000   -0.39634
102280.0000   -0.31361
102320.0000   -0.41832
102360.0000   -0.22392
102400.0000   -0.40532
102440.0000   -0.39555
102480.0000   -0.30290
102520.0000   -0.50947
102560.0000   -0.31122
102600.0000   -0.65036
102640.0000   -0.71837
102680.0000   -0.56377
102720.0000   -0.43226
102760.0000   -0.47433
102800.0000   -0.39163
102840.0000   -0.72011
102880.0000   -0.41539
102920.0000   -0.64750
102960.0000   -0.43015
103000.0000   -0.67870
103040.0000   -0.55699
103080.0000   -0.66587
103120.0000   -0.34250
103160.0000   -0.44347
103200.0000   -0.41894
103240.0000   -0.33944
103280.0000   -0.40988
103320.0000   -0.31123
103360.0000   -0.43117
103400.0000   -0.24465
103440.0000    0.21408
103480.0000   -0.28619
103520.0000   -0.82726
103560.0000   -0.40250
103600.0000   -0.52878
103640.0000   -0.41253
103680.0000   -0.28102
103720.0000    0.17121
103760.0000   -0.18594
103800.0000   -0.35966
103840.0000   -0.25695
103880.0000   -0.54860
103920.0000   -0.54653
103960.0000   -0.25196
104000.0000   -0.45411
104040.0000   -0.48200
104080.0000   -0.29509
104120.0000    0.22193
104160.0000    0.20917
104200.0000   -0.26181
104240.0000   -0.26254
104280.0000   -0.47674
104320.0000   -0.47521
104360.0000   -0.49673
104400.0000   -0.33276
104440.0000   -0.36419
104480.0000   -0.19553
104520.0000   -0.55886
104560.0000   -0.28670
104600.0000   -0.21585
104640.0000   -0.34172
104680.0000   -0.31981
104720.0000   -0.39549
104760.0000   -0.32043
104800.0000   -0.41415
104840.0000   -0.31345
104880.0000   -0.23271
104920.0000   -0.22784
104960.0000   -0.30986
105000.0000   -0.43123
105040.0000   -0.25991
105080.0000   -0.41680
105120.0000   -0.23148
105160.0000   -0.34842
105200.0000   -0.36369
105240.0000   -0.06906
105280.0000   -0.35008
105320.0000   -0.37171
105360.0000   -0.47561
105400.0000   -0.32624
105440.0000   -0.23820
105480.0000   -0.39783
105520.0000   -0.43605
105560.0000   -0.29275
105600.0000   -0.53700
105640.0000   -0.44925
105680.0000   -0.29140
105720.0000   -0.53382
105760.0000   -0.27137
105800.0000   -0.43733
105840.0000   -0.34588
105880.0000   -0.62970
105920.0000   -0.42787
105960.0000   -0.78668
106000.0000   -0.79497
106040.0000   -0.28228
106080.0000   -0.40321
106120.0000   -0.19803
106160.0000   -0.33335
106200.0000   -0.52409
106240.0000   -0.52276
106280.0000   -0.43200
106320.0000   -0.48503
106360.0000   -0.58716
106400.0000   -0.49290
106440.0000   -0.50486
106480.0000   -0.41933
106520.0000   -0.56190
106560.0000   -0.32277
106600.0000   -0.45458
106640.0000   -0.44028
106680.0000   -0.47548
106720.0000   -0.85155
106760.0000   -0.34858
106800.0000    0.12249
106840.0000   -0.37317
106880.0000   -0.10648
106920.0000   -0.46164
106960.0000   -0.45149
107000.0000   -0.47324
107040.0000   -0.60528
107080.0000   -0.48568
107120.0000   -0.57360
107160.0000   -0.59614
107200.0000   -0.50921
107240.0000   -0.57327
107280.0000   -0.75664
107320.0000   -0.46831
107360.0000   -0.63201
107400.0000   -0.53883
107440.0000   -0.34401
107480.0000   -0.32825
107520.0000   -0.23979
107560.0000   -0.41495
107600.0000   -0.65977
107640.0000   -0.57205
107680.0000   -0.71323
107720.0000   -0.71365
107760.0000   -0.50319
107800.0000   -0.57986
107840.0000   -0.53656
107880.0000   -0.35760
107920.0000   -0.51201
107960.0000   -0.55811
108000.0000   -0.46213
108040.0000   -0.61439
108080.0000   -0.47779
108120.0000   -0.49038
108160.0000   -0.48191
108200.0000   -0.56203
108240.0000   -0.64157
108280.0000   -0.42776
108320.0000   -0.43506
108360.0000   -0.43310
108400.0000   -0.58080
108440.0000   -0.57682
108480.0000   -0.54818
108520.0000   -0.55724
108560.0000   -0.44487
108600.0000   -0.27439
108640.0000   -0.41818
108680.0000   -0.34786
108720.0000   -0.37859
108760.0000   -0.38688
108800.0000   -0.69727
108840.0000   -0.57155
108880.0000   -0.16580
108920.0000   -0.22979
108960.0000   -0.22021
109000.0000   -0.37092
109040.0000   -0.50351
109080.0000   -0.31318
109120.0000   -0.26653
109160.0000   -0.61485
109200.0000   -0.34522
109240.0000   -0.21724
109280.0000   -0.47869
109320.0000   -0.42633
109360.0000   -0.43383
109400.0000   -0.13535
109440.0000   -0.57277
109480.0000   -0.35849
109520.0000   -0.39139
109560.0000   -0.33785
109600.0000   -0.18002
109640.0000   -0.01125
109680.0000   -0.25216
109720.0000   -0.34112
109760.0000   -0.28269
109800.0000   -0.41554
109840.0000   -0.14244
109880.0000   -0.68004
109920.0000   -0.29848
109960.0000   -0.32174
110000.0000   -0.23869
110040.0000   -0.18886
110080.0000   -0.07498
110120.0000   -0.32936
110160.0000   -0.36683
110200.0000   -0.54559
110240.0000   -0.01954
110280.0000   -0.33856
110320.0000   -0.37382
110360.0000   -0.11514
110400.0000    0.09376
110440.0000   -0.28700
110480.0000   -0.37661
110520.0000   -0.35394
110560.0000   -0.15507
110600.0000   -0.14203
110640.0000   -0.39999
110680.0000   -0.13576
110720.0000   -0.14534
110760.0000   -0.40528
110800.0000   -0.16582
110840.0000   -0.28685
110880.0000   -0.20037
110920.0000   -0.23997
110960.0000    0.01176
111000.0000   -0.20209
111040.0000   -0.12250
111080.0000   -0.26674
111120.0000   -0.22809
111160.0000   -0.12165
111200.0000   -0.09866
111240.0000   -0.31477
111280.0000   -0.18305
111320.0000   -0.28703
111360.0000   -0.33600
111400.0000   -0.45024
111440.0000   -0.35514
111480.0000   -0.13913
111520.0000   -0.43821
111560.0000   -0.26429
111600.0000   -0.05398
111640.0000   -0.04838
111680.0000   -0.26401
111720.0000   -0.28827
111760.0000   -0.16592
111800.0000   -0.34716
111840.0000   -0.33180
111880.0000   -0.16824
111920.0000   -0.45404
111960.0000   -0.23942
112000.0000   -0.21787
112040.0000   -0.21514
112080.0000   -0.32029
112120.0000   -0.33280
112160.0000   -0.35746
112200.0000   -0.41119
112240.0000   -0.35393
112280.0000   -0.59762
112320.0000   -0.42417
112360.0000   -0.48908
112400.0000   -0.26525
112440.0000   -0.33930
112480.0000   -0.56051
112520.0000   -0.34904
112560.0000   -0.10206
112600.0000   -0.30840
112640.0000    0.08855
112680.0000   -0.16215
112720.0000   -0.17299
112760.0000   -0.13105
112800.0000   -0.21703
112840.0000   -0.27325
112880.0000   -0.30570
112920.0000   -0.06193
112960.0000   -0.31508
113000.0000   -0.19098
113040.0000   -0.05862
113080.0000   -0.03334
113120.0000   -0.36827
113160.0000   -0.08832
113200.0000   -0.08460
113240.0000   -0.38226
113280.0000   -0.04688
113320.0000   -0.25515
113360.0000   -0.03680
113400.0000   -0.14951
113440.0000   -0.09733
113480.0000   -0.15946
113520.0000    0.07090
113560.0000   -0.04983
113600.0000   -0.23447
113640.0000   -0.30129
113680.0000   -0.18139
113720.0000   -0.03868
113760.0000   -0.25887
113800.0000   -0.50583
113840.0000   -0.49610
113880.0000   -0.22319
113920.0000   -0.18098
113960.0000   -0.42674
114000.0000   -0.36961
114040.0000   -0.46119
114080.0000   -0.24816
114120.0000   -0.33123
114160.0000   -0.25126
114200.0000   -0.42129
114240.0000   -0.38775
114280.0000   -0.33661
114320.0000   -0.57845
114360.0000   -0.35666
114400.0000   -0.50918
114440.0000   -0.43582
114480.0000   -0.25488
114520.0000   -0.43752
114560.0000   -0.43528
114600.0000   -0.56959
114640.0000   -0.35793
114680.0000   -0.45658
114720.0000   -0.58440
114760.0000   -0.35856
114800.0000   -0.23746
114840.0000   -0.28438
114880.0000   -0.30206
114920.0000   -0.60646
114960.0000   -0.47120
115000.0000   -0.25123
115040.0000   -0.43147
115080.0000   -0.37402
115120.0000   -0.53059
115160.0000   -0.34698
115200.0000   -0.51245
115240.0000   -0.35520
115280.0000   -0.42560
115320.0000   -0.30223
115360.0000   -0.04169
115400.0000   -0.09643
115440.0000   -0.23215
115480.0000   -0.16416
115520.0000   -0.43517
115560.0000   -0.40800
115600.0000   -0.09505
115640.0000   -0.18805
115680.0000   -0.05299
115720.0000   -0.42267
115760.0000   -0.34301
115800.0000   -0.36806
115840.0000   -0.57577
115880.0000   -0.44029
115920.0000   -0.13152
115960.0000   -0.37820
116000.0000   -0.21192
116040.0000   -0.40143
116080.0000   -0.42976
116120.0000   -0.51328
116160.0000   -0.46466
116200.0000   -0.44471
116240.0000   -0.48645
116280.0000   -0.48542
116320.0000   -0.51882
116360.0000   -0.40757
116400.0000   -0.34895
116440.0000   -0.03157
116480.0000   -0.51576
116520.0000   -0.11315
116560.0000   -0.47358
116600.0000   -0.31302
116640.0000   -0.41220
116680.0000   -0.31522
116720.0000   -0.22471
116760.0000   -0.46962
116800.0000   -0.35532
116840.0000   -0.43984
116880.0000   -0.63579
116920.0000   -0.33371
116960.0000   -0.60485
117000.0000   -0.18364
117040.0000   -0.30217
117080.0000   -0.48017
117120.0000   -0.41795
117160.0000   -0.68345
117200.0000   -0.52250
117240.0000   -0.39767
117280.0000   -0.23084
117320.0000   -0.29997
117360.0000   -0.37047
117400.0000   -0.12190
117440.0000   -0.48792
117480.0000   -0.41342
117520.0000   -0.24424
117560.0000   -0.34461
117600.0000   -0.39523
117640.0000   -0.46529
117680.0000   -0.45555
117720.0000   -0.33989
117760.0000   -0.24742
117800.0000   -0.39129
117840.0000   -0.25103
117880.0000   -0.21864
117920.0000   -0.34966
117960.0000   -0.35991
118000.0000   -0.44993
118040.0000   -0.30671
118080.0000   -0.21216
118120.0000   -0.35261
118160.0000   -0.20857
118200.0000   -0.13423
118240.0000   -0.15804
118280.0000   -0.26688
118320.0000   -0.17049
118360.0000   -0.20597
118400.0000   -0.35557
118440.0000   -0.26071
118480.0000   -0.33935
118520.0000   -0.13254
118560.0000   -0.25686
118600.0000   -0.37440
118640.0000   -0.17527
118680.0000   -0.20006
118720.0000   -0.14292
118760.0000   -0.42920
118800.0000   -0.22731
118840.0000   -0.54337
118880.0000   -0.34168
118920.0000   -0.20809
118960.0000   -0.14085
119000.0000   -0.36328
119040.0000   -0.11538
119080.0000   -0.53741
119120.0000   -0.51967
119160.0000   -0.15814
119200.0000   -0.28736
119240.0000   -0.14272
119280.0000   -0.20815
119320.0000   -0.17083
119360.0000   -0.18909
119400.0000   -0.32128
119440.0000   -0.30875
119480.0000   -0.36095
119520.0000   -0.43932
119560.0000   -0.24215
119600.0000   -0.33711
119640.0000    0.10400
119680.0000   -0.42481
119720.0000   -0.30887
119760.0000   -0.42867
119800.0000   -0.58284
119840.0000   -0.12037
119880.0000   -0.34331
119920.0000   -0.47299
119960.0000    0.05045
120000.0000   -0.13334
120040.0000   -0.03378
120080.0000   -0.22249
120120.0000   -0.23716
120160.0000   -0.27052
120200.0000   -0.22171
120240.0000   -0.28802
120280.0000   -0.57680
120320.0000   -0.14547
120360.0000   -0.40805
120400.0000   -0.44437
120440.0000    0.21436
120480.0000    0.02973
120520.0000   -0.05195
120560.0000    0.10183
120600.0000   -0.00387
120640.0000   -0.33617
120680.0000   -0.48339
120720.0000   -0.53509
120760.0000   -0.02193
120800.0000   -0.27384
120840.0000   -0.16437
120880.0000   -0.44646
120920.0000   -0.51059
120960.0000   -0.26175
121000.0000    0.00686
121040.0000   -0.18557
121080.0000   -0.41313
121120.0000   -0.12435
121160.0000   -0.13584
121200.0000    0.15784
121240.0000   -0.13386
121280.0000   -0.07688
121320.0000    0.02714
121360.0000   -0.23485
121400.0000    0.11952
121440.0000    0.17252
121480.0000    0.03194
121520.0000    0.22290
121560.0000   -0.16224
121600.0000   -0.28972
121640.0000   -0.36907
121680.0000   -0.15295
121720.0000    0.05364
121760.0000   -0.31372
121800.0000    0.02432
121840.0000   -0.27127
121880.0000   -0.02897
121920.0000    0.16245
121960.0000    0.02282
122000.0000    0.31550
122040.0000   -0.04811
122080.0000    0.03962
122120.0000    0.04219
122160.0000   -0.01548
122200.0000   -0.04084
122240.0000   -0.23541
122280.0000   -0.35989
122320.0000   -0.33809
122360.0000    0.00971
122400.0000   -0.24996
122440.0000   -0.33055
122480.0000   -0.11078
122520.0000    0.14998
122560.0000   -0.07020
122600.0000   -0.02197
122640.0000    0.16231
122680.0000    0.04939
122720.0000    0.08497
122760.0000    0.06361
122800.0000    0.01160
122840.0000    0.07085
122880.0000   -0.17654
122920.0000   -0.07108
122960.0000   -0.05992
123000.0000    0.23779
123040.0000   -0.05976
123080.0000   -0.11442
123120.0000   -0.01827
123160.0000    0.09308
123200.0000   -0.09493
123240.0000   -0.11178
123280.0000    0.14563
123320.0000    0.25162
123360.0000    0.21815
123400.0000    0.10620
123440.0000   -0.07365
123480.0000   -0.11390
123520.0000   -0.14007
123560.0000   -0.11779
123600.0000   -0.19470
123640.0000   -0.17886
123680.0000   -0.13361
123720.0000   -0.02658
123760.0000   -0.08538
123800.0000    0.03260
123840.0000   -0.26641
123880.0000   -0.30929
123920.0000   -0.34686
123960.0000   -0.22318
124000.0000    0.11986
124040.0000    0.08106
124080.0000   -0.05688
124120.0000   -0.07679
124160.0000   -0.05103
124200.0000   -0.26163
124240.0000   -0.17614
124280.0000    0.00174
124320.0000    0.13058
124360.0000   -0.23444
124400.0000   -0.09521
124440.0000   -0.34833
124480.0000   -0.12009
124520.0000   -0.20745
124560.0000   -0.15445
124600.0000   -0.18934
124640.0000   -0.35548
124680.0000   -0.16658
124720.0000   -0.12940
124760.0000   -0.14514
124800.0000   -0.38903
124840.0000   -0.34134
124880.0000   -0.13837
124920.0000   -0.04057
124960.0000   -0.26467
125000.0000   -0.39212
125040.0000   -0.14492
125080.0000   -0.29792
125120.0000   -0.28240
125160.0000   -0.18629
125200.0000    0.14601
125240.0000   -0.03428
125280.0000   -0.17299
125320.0000    0.07447
125360.0000   -0.12119
125400.0000   -0.08851
125440.0000   -0.04465
125480.0000   -0.24114
125520.0000   -0.10616
125560.0000   -0.23220
125600.0000   -0.14589
125640.0000   -0.27945
125680.0000   -0.20029
125720.0000   -0.16048
125760.0000   -0.12759
125800.0000   -0.21027
125840.0000   -0.74054
125880.0000   -0.32539
125920.0000   -0.51504
125960.0000   -0.61890
126000.0000   -0.39363
126040.0000   -0.60982
126080.0000   -0.36797
126120.0000   -0.34330
126160.0000   -0.45442
126200.0000   -0.16206
126240.0000   -0.40540
126280.0000   -0.33023
126320.0000   -0.38928
126360.0000   -0.49019
126400.0000   -0.67867
126440.0000   -0.61626
126480.0000   -0.55339
126520.0000   -0.38213
126560.0000   -0.31925
126600.0000   -0.34730
126640.0000   -0.35175
126680.0000   -0.19646
126720.0000   -0.31662
126760.0000   -0.50471
126800.0000   -0.22048
126840.0000   -0.29925
126880.0000   -0.62482
126920.0000   -0.13904
126960.0000   -0.13160
127000.0000   -0.49122
127040.0000   -0.26208
127080.0000   -0.08599
127120.0000   -0.01747
127160.0000   -0.33127
127200.0000   -0.21860
127240.0000   -0.67007
127280.0000   -0.49828
127320.0000   -0.57402
127360.0000   -0.44108
127400.0000   -0.49393
127440.0000   -0.41218
127480.0000   -0.36113
127520.0000   -0.55628
127560.0000   -0.45252
127600.0000   -0.40733
127640.0000   -0.42853
127680.0000   -0.45802
127720.0000   -0.26331
127760.0000   -0.53877
127800.0000   -0.10603
127840.0000   -0.21954
127880.0000   -0.24914
127920.0000   -0.22679
127960.0000   -0.06787
128000.0000   -0.23217
128040.0000    0.03351
128080.0000   -0.04059
128120.0000   -0.40302
128160.0000   -0.27276
128200.0000   -0.22110
128240.0000   -0.29864
128280.0000   -0.14401
128320.0000   -0.19954
128360.0000   -0.54278
128400.0000   -0.08557
128440.0000   -0.39286
128480.0000   -0.15825
128520.0000   -0.16031
128560.0000   -0.28342
128600.0000   -0.16129
128640.0000   -0.31552
128680.0000   -0.22381
128720.0000   -0.19252
128760.0000   -0.43812
128800.0000   -0.17202
128840.0000   -0.12300
128880.0000   -0.13398
128920.0000   -0.24081
128960.0000   -0.34071
129000.0000   -0.33702
129040.0000   -0.33834
129080.0000   -0.15143
129120.0000   -0.04127
129160.0000   -0.01032
129200.0000   -0.15443
129240.0000   -0.26758
129280.0000   -0.11455
129320.0000   -0.04416
129360.0000   -0.08533
129400.0000   -0.10723
129440.0000   -0.22613
129480.0000   -0.29581
129520.0000   -0.32653
129560.0000   -0.17493
129600.0000   -0.26115
129640.0000   -0.13380
129680.0000   -0.56308
129720.0000   -0.23327
129760.0000   -0.42841
129800.0000   -0.29436
129840.0000   -0.20917
129880.0000   -0.49523
129920.0000   -0.25003
129960.0000   -0.42875
130000.0000   -0.35610
130040.0000   -0.15492
130080.0000   -0.27418
130120.0000   -0.30114
130160.0000   -0.36965
130200.0000   -0.45872
130240.0000   -0.48410
130280.0000   -0.18968
130320.0000   -0.12193
130360.0000   -0.67653
130400.0000   -0.08620
130440.0000   -0.16813
130480.0000   -0.16256
130520.0000   -0.50485
130560.0000   -0.59879
130600.0000   -0.65426
130640.0000   -0.53706
130680.0000   -0.24994
130720.0000   -0.33470
130760.0000   -0.17151
130800.0000   -0.19535
130840.0000   -0.17091
130880.0000   -0.24033
130920.0000   -0.31907
130960.0000   -0.45491
131000.0000   -0.27809
131040.0000   -0.39256
131080.0000   -0.35109
131120.0000   -0.17967
131160.0000   -0.03939
131200.0000   -0.26721
131240.0000   -0.25783
131280.0000   -0.06168
131320.0000   -0.17521
131360.0000    0.04397
131400.0000   -0.33518
131440.0000   -0.30605
131480.0000   -0.21976
131520.0000   -0.42420
131560.0000   -0.38916
131600.0000   -0.36079
131640.0000   -0.47359
131680.0000   -0.48882
131720.0000   -0.52654
131760.0000   -0.29139
131800.0000   -0.45305
131840.0000   -0.33478
131880.0000   -0.44278
131920.0000    0.08763
131960.0000   -0.05840
132000.0000   -0.12619
132040.0000   -0.21284
132080.0000    0.07942
132120.0000   -0.05410
132160.0000    0.14440
132200.0000    0.04613
132240.0000    0.02847
132280.0000   -0.23175
132320.0000   -0.05042
132360.0000   -0.02522
132400.0000   -0.27730
132440.0000   -0.25151
132480.0000   -0.33938
132520.0000   -0.35334
132560.0000   -0.43409
132600.0000   -0.21182
132640.0000   -0.20074
132680.0000   -0.19584
132720.0000   -0.49081
132760.0000   -0.42366
132800.0000   -0.21267
132840.0000   -0.18050
132880.0000   -0.36803
132920.0000   -0.60652
132960.0000   -0.42376
133000.0000   -0.57618
133040.0000   -0.46280
133080.0000   -0.53645
133120.0000   -0.70690
133160.0000   -0.45684
133200.0000   -0.41039
133240.0000   -0.67850
133280.0000   -0.44003
133320.0000   -0.13115
133360.0000   -0.16134
133400.0000   -0.54206
133440.0000   -0.46955
133480.0000   -0.54450
133520.0000   -0.59966
133560.0000   -0.29532
133600.0000   -0.44241
133640.0000   -0.57871
133680.0000   -0.27616
133720.0000   -0.59946
133760.0000   -0.34341
133800.0000   -0.26946
133840.0000   -0.40080
133880.0000   -0.79299
133920.0000   -0.61976
133960.0000   -0.26488
134000.0000   -0.45439
134040.0000   -0.71937
134080.0000   -0.33455
134120.0000   -0.57495
134160.0000   -0.70378
134200.0000   -0.34317
134240.0000   -0.68347
134280.0000   -0.42992
134320.0000   -0.36010
134360.0000   -0.59903
134400.0000   -0.48518
134440.0000   -0.50718
134480.0000   -0.44294
134520.0000   -0.61182
134560.0000   -0.57818
134600.0000   -0.65842
134640.0000   -0.56675
134680.0000   -0.20258
134720.0000   -0.54057
134760.0000   -0.44847
134800.0000   -0.24017
134840.0000   -0.22098
134880.0000   -0.48860
134920.0000   -0.54512
134960.0000   -0.49255
135000.0000   -0.29580
135040.0000   -0.41546
135080.0000   -0.42191
135120.0000   -0.44455
135160.0000   -0.60891
135200.0000   -0.33909
135240.0000   -0.39956
135280.0000   -0.65704
135320.0000   -0.36333
135360.0000   -0.50896
135400.0000   -0.65984
135440.0000   -0.99388
135480.0000   -0.45763
135520.0000   -0.13608
135560.0000   -0.20079
135600.0000   -0.35126
135640.0000   -0.12446
135680.0000   -0.40296
135720.0000   -0.57636
135760.0000   -0.41916
135800.0000   -0.65260
135840.0000   -0.66135
135880.0000   -0.28052
135920.0000   -0.54564
135960.0000   -0.48640
136000.0000   -0.42326
136040.0000   -0.71084
136080.0000   -0.87062
136120.0000   -0.75794
136160.0000   -0.75708
136200.0000   -0.60480
136240.0000   -0.64770
136280.0000   -0.59481
136320.0000   -0.61876
136360.0000   -0.53440
136400.0000   -0.38176
136440.0000   -0.39140
136480.0000   -0.11821
136520.0000   -0.50579
136560.0000   -0.53407
136600.0000   -0.18221
136640.0000   -0.07553
136680.0000   -0.09353
136720.0000   -0.16783
136760.0000   -0.20737
136800.0000   -0.24372
136840.0000   -0.26927
136880.0000   -0.47589
136920.0000   -0.21671
136960.0000   -0.58058
137000.0000   -0.66512
137040.0000   -0.25071
137080.0000   -0.23635
137120.0000   -0.23191
137160.0000   -0.29804
137200.0000   -0.42824
137240.0000   -0.37808
137280.0000   -0.47141
137320.0000   -0.22374
137360.0000   -0.37513
137400.0000   -0.51502
137440.0000   -0.51188
137480.0000   -0.27449
137520.0000   -0.55804
137560.0000   -0.45582
137600.0000   -0.59785
137640.0000   -0.47703
137680.0000   -0.50448
137720.0000   -0.51421
137760.0000   -0.57119
137800.0000   -0.42151
137840.0000   -0.52335
137880.0000   -0.67718
137920.0000   -0.58739
137960.0000   -0.38622
138000.0000   -0.41545
138040.0000   -0.33336
138080.0000   -0.19416
138120.0000   -0.55322
138160.0000   -0.43724
138200.0000   -0.39689
138240.0000   -0.45205
138280.0000   -0.45694
138320.0000   -0.43573
138360.0000   -0.72387
138400.0000   -0.31115
138440.0000   -0.33296
138480.0000   -0.41919
138520.0000   -0.76575
138560.0000   -0.36220
138600.0000   -0.27694
138640.0000   -0.29321
138680.0000   -0.22315
138720.0000   -0.25620
138760.0000   -0.28675
138800.0000   -0.26437
138840.0000   -0.53562
138880.0000   -0.58491
138920.0000   -0.34274
138960.0000   -0.31030
139000.0000   -0.17610
139040.0000   -0.10174
139080.0000    0.09496
139120.0000    0.07890
139160.0000   -0.26677
139200.0000   -0.36510
139240.0000   -0.41922
139280.0000   -0.41999
139320.0000   -0.24863
139360.0000   -0.65760
139400.0000   -0.22762
139440.0000   -0.24407
139480.0000   -0.15115
139520.0000   -0.02218
139560.0000    0.01975
139600.0000   -0.28226
139640.0000   -0.17899
139680.0000   -0.42246
139720.0000   -0.27834
139760.0000   -0.20116
139800.0000   -0.47559
139840.0000   -0.14213
139880.0000   -0.39252
139920.0000   -0.22684
139960.0000   -0.37231
140000.0000   -0.23016
140040.0000   -0.07277
140080.0000   -0.42164
140120.0000   -0.36992
140160.0000   -0.31543
140200.0000   -0.24886
140240.0000   -0.32412
140280.0000   -0.22521
140320.0000   -0.28081
140360.0000   -0.34262
140400.0000   -0.37399
140440.0000    0.00894
140480.0000   -0.08652
140520.0000   -0.06603
140560.0000   -0.01913
140600.0000   -0.12940
140640.0000   -0.18432
140680.0000   -0.04831
140720.0000   -0.15846
140760.0000   -0.28273
140800.0000   -0.13828
140840.0000   -0.29496
140880.0000   -0.32819
140920.0000   -0.21710
140960.0000   -0.14337
141000.0000   -0.29493
141040.0000   -0.10006
141080.0000    0.03084
141120.0000   -0.13676
141160.0000   -0.05762
141200.0000   -0.18066
141240.0000   -0.36474
141280.0000   -0.18171
141320.0000   -0.33393
141360.0000   -0.22633
141400.0000   -0.42302
141440.0000   -0.67278
141480.0000   -0.48398
141520.0000   -0.38170
141560.0000   -0.61593
141600.0000   -0.49680
141640.0000   -0.37947
141680.0000   -0.50318
141720.0000   -0.30545
141760.0000   -0.58792
141800.0000   -0.61858
141840.0000   -0.53626
141880.0000   -0.31006
141920.0000   -0.41653
141960.0000   -0.30577
142000.0000   -0.39354
142040.0000   -0.38968
142080.0000   -0.23622
142120.0000   -0.56910
142160.0000   -0.32975
142200.0000   -0.54164
142240.0000   -0.72016
142280.0000   -0.20259
142320.0000   -0.44062
142360.0000   -0.43514
142400.0000   -0.47987
142440.0000   -0.27434
142480.0000   -0.41583
142520.0000   -0.25951
142560.0000   -0.41154
142600.0000    0.03851
142640.0000   -0.04913
142680.0000   -0.14684
142720.0000   -0.04700
142760.0000   -0.29487
142800.0000   -0.50268
142840.0000   -0.23756
142880.0000   -0.23546
142920.0000   -0.10937
142960.0000   -0.28126
143000.0000   -0.27030
143040.0000   -0.26708
143080.0000   -0.17765
143120.0000    0.18296
143160.0000    0.16800
143200.0000    0.02903
143240.0000   -0.09349
143280.0000   -0.02447
143320.0000   -0.24653
143360.0000   -0.04737
143400.0000    0.14422
143440.0000   -0.01006
143480.0000    0.33254
143520.0000    0.33410
143560.0000   -0.36882
143600.0000   -0.28937
143640.0000   -0.47548
143680.0000   -0.11034
143720.0000   -0.36790
143760.0000   -0.13691
143800.0000    0.21053
143840.0000    0.49868
143880.0000    0.29619
143920.0000    0.29179
143960.0000    0.29322
144000.0000    0.38033
144040.0000    0.01904
144080.0000   -0.17297
144120.0000    0.01332
144160.0000   -0.15502
144200.0000   -0.11909
144240.0000    0.07732
144280.0000   -0.22197
144320.0000   -0.00409
144360.0000   -0.17144
144400.0000    0.02059
144440.0000   -0.10433
144480.0000   -0.16335
144520.0000   -0.30047
144560.0000   -0.15754
144600.0000   -0.32223
144640.0000   -0.13737
144680.0000   -0.31138
144720.0000   -0.34736
144760.0000    0.07344
144800.0000   -0.37321
144840.0000   -0.06211
144880.0000   -0.05563
144920.0000   -0.01045
144960.0000   -0.27861
145000.0000   -0.29796
145040.0000   -0.14000
145080.0000   -0.15368
145120.0000   -0.40139
145160.0000   -0.28641
145200.0000   -0.49744
145240.0000   -0.37033
145280.0000   -0.31288
145320.0000   -0.51955
145360.0000   -0.31684
145400.0000   -0.65251
145440.0000   -0.00866
145480.0000   -0.39079
145520.0000   -0.48679
145560.0000   -0.27235
145600.0000   -0.53312
145640.0000   -0.44212
145680.0000   -0.30031
145720.0000   -0.70174
145760.0000   -0.47413
145800.0000   -0.46165
145840.0000   -0.36703
145880.0000   -0.61582
145920.0000   -0.33189
145960.0000   -0.10548
146000.0000   -0.18555
146040.0000   -0.39966
146080.0000   -0.27011
146120.0000   -0.46429
146160.0000   -0.39050
146200.0000   -0.46190
146240.0000   -0.20675
146280.0000   -0.42254
146320.0000   -0.44238
146360.0000   -0.26275
146400.0000   -0.41843
146440.0000   -0.45855
146480.0000   -0.52358
146520.0000   -0.38534
146560.0000   -0.51042
146600.0000   -0.29508
146640.0000   -0.52652
146680.0000   -0.46103
146720.0000   -0.34983
146760.0000   -0.07806
146800.0000   -0.10260
146840.0000   -0.01230
146880.0000   -0.11265
146920.0000   -0.21386
146960.0000   -0.08872
147000.0000    0.00325
147040.0000   -0.21810
147080.0000   -0.25612
147120.0000   -0.20386
147160.0000   -0.27561
147200.0000   -0.13990
147240.0000   -0.07985
147280.0000   -0.38748
147320.0000   -0.24533
147360.0000   -0.57505
147400.0000   -0.44266
147440.0000   -0.35831
147480.0000   -0.37100
147520.0000   -0.54433
147560.0000   -0.50628
147600.0000   -0.81348
147640.0000   -0.48405
147680.0000   -0.43906
147720.0000   -0.62341
147760.0000   -0.36429
147800.0000   -0.18420
147840.0000   -0.29846
147880.0000   -0.47163
147920.0000   -0.48527
147960.0000   -0.41158
148000.0000   -0.46313
148040.0000   -0.60605
148080.0000   -0.48672
148120.0000   -0.53675
148160.0000   -0.34818
148200.0000   -0.65726
148240.0000   -0.57772
148280.0000   -0.61781
148320.0000   -0.39615
148360.0000   -0.38051
148400.0000   -0.19068
148440.0000   -0.17509
148480.0000   -0.33376
148520.0000   -0.49799
148560.0000   -0.55019
148600.0000   -0.27770
148640.0000   -0.32725
148680.0000   -0.15353
148720.0000   -0.27050
148760.0000   -0.10852
148800.0000   -0.44565
148840.0000   -0.25887
148880.0000   -0.26877
148920.0000   -0.50960
148960.0000   -0.33852
149000.0000   -0.25502
149040.0000   -0.17210
149080.0000   -0.17828
149120.0000   -0.10083
149160.0000   -0.18773
149200.0000   -0.09065
149240.0000   -0.38441
149280.0000   -0.37583
149320.0000   -0.28842
149360.0000   -0.40560
149400.0000   -0.30160
149440.0000   -0.24911
149480.0000   -0.31056
149520.0000   -0.26106
149560.0000   -0.62255
149600.0000   -0.21802
149640.0000   -0.28117
149680.0000   -0.22766
149720.0000   -0.36596
149760.0000   -0.46091
149800.0000   -0.42636
149840.0000   -0.46277
149880.0000   -0.33640
149920.0000   -0.23471
149960.0000    0.16062
150000.0000   -0.11082
150040.0000   -0.23379
150080.0000   -0.63837
150120.0000   -0.42855
150160.0000   -0.59689
150200.0000   -0.30585
150240.0000   -0.71235
150280.0000   -0.59911
150320.0000   -0.35808
150360.0000   -0.44611
150400.0000   -0.58172
150440.0000   -0.87348
150480.0000   -0.37405
150520.0000   -0.43252
150560.0000   -0.59191
150600.0000   -0.57404
150640.0000   -0.21398
150680.0000   -0.44341
150720.0000   -0.43814
150760.0000   -0.46763
150800.0000   -0.33303
150840.0000   -0.51882
150880.0000   -0.27511
150920.0000   -0.20432
150960.0000   -0.26222
151000.0000   -0.52443
151040.0000   -0.54414
151080.0000   -0.39295
151120.0000   -0.25025
151160.0000   -0.00864
151200.0000   -0.06636
151240.0000   -0.22573
151280.0000   -0.44596
151320.0000   -0.40164
151360.0000   -0.47108
151400.0000   -0.28975
151440.0000   -0.47048
151480.0000   -0.32092
151520.0000   -0.40322
151560.0000   -0.35074
151600.0000   -0.41761
151640.0000   -0.51582
151680.0000   -0.50527
151720.0000   -0.46268
151760.0000   -0.59239
151800.0000   -0.18344
151840.0000   -0.36237
151880.0000   -0.21582
151920.0000   -0.32239
151960.0000   -0.39709
152000.0000   -0.30989
152040.0000   -0.32063
152080.0000   -0.28320
152120.0000   -0.17470
152160.0000   -0.31608
152200.0000   -0.04085
152240.0000   -0.40473
152280.0000   -0.33743
152320.0000   -0.69187
152360.0000   -0.43841
152400.0000   -0.53517
152440.0000   -0.32852
152480.0000   -0.07110
152520.0000   -0.19934
152560.0000   -0.37035
152600.0000   -0.28665
152640.0000   -0.30590
152680.0000   -0.29518
152720.0000   -0.26323
152760.0000   -0.22341
152800.0000   -0.23670
152840.0000   -0.21109
152880.0000   -0.55093
152920.0000   -0.38080
152960.0000   -0.47346
153000.0000   -0.22875
153040.0000   -0.32779
153080.0000   -0.40845
153120.0000   -0.53851
153160.0000   -0.63413
153200.0000   -0.17190
153240.0000   -0.13426
153280.0000   -0.27650
153320.0000   -0.45696
153360.0000   -0.37156
153400.0000   -0.04625
153440.0000   -0.19725
153480.0000   -0.35905
153520.0000   -0.34589
153560.0000   -0.36517
153600.0000   -0.06564
153640.0000   -0.10628
153680.0000   -0.25733
153720.0000   -0.26332
153760.0000   -0.05617
153800.0000   -0.16327
153840.0000   -0.32705
153880.0000   -0.25700
153920.0000   -0.44786
153960.0000   -0.23184
154000.0000   -0.24172
154040.0000   -0.03213
154080.0000   -0.16393
154120.0000   -0.35170
154160.0000   -0.21805
154200.0000   -0.17065
154240.0000   -0.41472
154280.0000   -0.32492
154320.0000   -0.31415
154360.0000   -0.35893
154400.0000   -0.39468
154440.0000   -0.33136
154480.0000   -0.44104
154520.0000   -0.03660
154560.0000   -0.30612
154600.0000   -0.31393
154640.0000   -0.65185
154680.0000   -0.20370
154720.0000   -0.33308
154760.0000   -0.42380
154800.0000   -0.23397
154840.0000   -0.41433
154880.0000   -0.24622
154920.0000   -0.12593
154960.0000    0.03346
155000.0000   -0.25715
155040.0000   -0.13502
155080.0000   -0.31895
155120.0000   -0.53338
155160.0000   -0.46895
155200.0000    0.03689
155240.0000   -0.30350
155280.0000   -0.11373
155320.0000   -0.45338
155360.0000   -0.39079
155400.0000   -0.16556
155440.0000   -0.36880
155480.0000   -0.11974
155520.0000   -0.38621
155560.0000   -0.40449
155600.0000   -0.45316
155640.0000   -0.31131
155680.0000   -0.24230
155720.0000   -0.42223
155760.0000   -0.21191
155800.0000   -0.16776
155840.0000   -0.16687
155880.0000   -0.36146
155920.0000   -0.22662
155960.0000   -0.34728
156000.0000   -0.12497
156040.0000   -0.41149
156080.0000   -0.71474
156120.0000   -0.77335
156160.0000   -0.10774
156200.0000   -0.28618
156240.0000   -0.22886
156280.0000   -0.34518
156320.0000   -0.07845
156360.0000   -0.32178
156400.0000   -0.22840
156440.0000   -0.13641
156480.0000   -0.19168
156520.0000   -0.22752
156560.0000   -0.32687
156600.0000   -0.28642
156640.0000   -0.34474
156680.0000   -0.54504
156720.0000   -0.30001
156760.0000   -0.54152
156800.0000   -0.37226
156840.0000   -0.47553
156880.0000   -0.41968
156920.0000   -0.54869
156960.0000   -0.16898
157000.0000   -0.15628
157040.0000   -0.40037
157080.0000   -0.31660
157120.0000   -0.15940
157160.0000   -0.53204
157200.0000   -0.54182
157240.0000   -0.56721
157280.0000   -0.66002
157320.0000   -0.11402
157360.0000   -0.22200
157400.0000   -0.55209
157440.0000   -0.09447
157480.0000   -0.26372
157520.0000   -0.10122
157560.0000   -0.16609
157600.0000   -0.31209
157640.0000   -0.53282
157680.0000   -0.24188
157720.0000   -0.34133
157760.0000   -0.43691
157800.0000   -0.32196
157840.0000   -0.34679
157880.0000   -0.50841
157920.0000   -0.37850
157960.0000   -0.39658
158000.0000   -0.22453
158040.0000   -0.42317
158080.0000   -0.49727
158120.0000   -0.34078
158160.0000   -0.43297
158200.0000   -0.45913
158240.0000   -0.36847
158280.0000   -0.44429
158320.0000   -0.39913
158360.0000   -0.23770
158400.0000   -0.40451
158440.0000   -0.38584
158480.0000   -0.02726
158520.0000   -0.03117
158560.0000   -0.53476
158600.0000   -0.47565
158640.0000   -0.45884
158680.0000   -0.42856
158720.0000   -0.26160
158760.0000   -0.14784
158800.0000   -0.49465
158840.0000   -0.43026
158880.0000   -0.26838
158920.0000   -0.40527
158960.0000   -0.39230
159000.0000   -0.35390
159040.0000   -0.38217
159080.0000   -0.49444
159120.0000   -0.16732
159160.0000   -0.24067
159200.0000   -0.44873
159240.0000   -0.15180
159280.0000   -0.25566
159320.0000   -0.30498
159360.0000   -0.40498
159400.0000   -0.67191
159440.0000   -0.45967
159480.0000   -0.57164
159520.0000   -0.42980
159560.0000   -0.20985
159600.0000   -0.45940
159640.0000   -0.16228
159680.0000   -0.42693
159720.0000   -0.12148
159760.0000   -0.43450
159800.0000   -0.55095
159840.0000   -0.54043
159880.0000   -0.54388
159920.0000   -0.63658
159960.0000   -0.28391
160000.0000   -0.17680
160040.0000   -0.26138
160080.0000   -0.34691
160120.0000   -0.21704
160160.0000   -0.59566
160200.0000   -0.39060
160240.0000   -0.37552
160280.0000   -0.28235
160320.0000   -0.46770
160360.0000   -0.32539
160400.0000   -0.31464
160440.0000   -0.41948
160480.0000   -0.44997
160520.0000   -0.40280
160560.0000   -0.54146
160600.0000   -0.33528
160640.0000   -0.31203
160680.0000   -0.18156
160720.0000   -0.25638
160760.0000   -0.15958
160800.0000   -0.30046
160840.0000   -0.30183
160880.0000   -0.57810
160920.0000   -0.50577
160960.0000   -0.61746
161000.0000   -0.40589
161040.0000   -0.35441
161080.0000   -0.38681
161120.0000   -0.23067
161160.0000   -0.47815
161200.0000   -0.65665
161240.0000   -0.53699
161280.0000   -0.44510
161320.0000   -0.41036
161360.0000   -0.69504
161400.0000   -0.26634
161440.0000   -0.43433
161480.0000   -0.72294
161520.0000   -0.71481
161560.0000   -0.52899
161600.0000   -0.31483
161640.0000   -0.07890
161680.0000   -0.17506
161720.0000   -0.36544
161760.0000   -0.17994
161800.0000   -0.49769
161840.0000   -0.37547
161880.0000   -0.45266
161920.0000   -0.48222
161960.0000   -0.25096
162000.0000   -0.19254
162040.0000   -0.36710
162080.0000    0.01199
162120.0000    0.08189
162160.0000   -0.21240
162200.0000   -0.24238
162240.0000   -0.23211
162280.0000    0.30275
162320.0000   -0.29104
162360.0000   -0.28729
162400.0000   -0.48273
162440.0000   -0.36684
162480.0000   -0.39670
162520.0000   -0.39291
162560.0000   -0.18826
162600.0000   -0.45977
162640.0000   -0.22954
162680.0000   -0.28326
162720.0000   -0.14679
162760.0000   -0.15467
162800.0000   -0.18377
162840.0000   -0.49449
162880.0000   -0.51519
162920.0000   -0.28121
162960.0000   -0.64980
163000.0000   -0.74379
163040.0000   -0.49131
163080.0000   -0.44803
163120.0000   -0.24326
163160.0000   -0.16667
163200.0000   -0.33512
163240.0000   -0.34842
163280.0000   -0.47645
163320.0000   -0.37753
163360.0000   -0.50241
163400.0000   -0.53511
163440.0000   -0.41980
163480.0000   -0.55523
163520.0000   -0.17035
163560.0000   -0.07529
163600.0000   -0.26442
163640.0000   -0.27948
163680.0000   -0.54810
163720.0000    0.06402
163760.0000   -0.22982
163800.0000   -0.25925
163840.0000    0.03565
163880.0000   -0.44293
163920.0000   -0.19541
163960.0000   -0.15129
164000.0000   -0.32565
164040.0000   -0.22589
164080.0000   -0.69854
164120.0000   -0.56552
164160.0000   -0.51961
164200.0000   -0.31349
164240.0000   -0.39494
164280.0000   -0.47587
164320.0000   -0.48188
164360.0000   -0.65893
164400.0000   -0.37606
164440.0000   -0.29793
164480.0000   -0.47556
164520.0000   -0.23649
164560.0000   -0.20314
164600.0000   -0.12471
164640.0000   -0.00398
164680.0000   -0.06241
164720.0000    0.02865
164760.0000   -0.20879
164800.0000   -0.13630
164840.0000    0.01896
164880.0000    0.16488
164920.0000   -0.06284
164960.0000   -0.14800
165000.0000   -0.04477
165040.0000   -0.14966
165080.0000   -0.28849
165120.0000   -0.23917
165160.0000   -0.25638
165200.0000   -0.38510
165240.0000   -0.32991
165280.0000   -0.29091
165320.0000   -0.01749
165360.0000    0.05028
165400.0000    0.03529
165440.0000   -0.31865
165480.0000   -0.32029
165520.0000   -0.32352
165560.0000   -0.72992
165600.0000   -0.54697
165640.0000   -0.52778
165680.0000   -0.37894
165720.0000   -0.56069
165760.0000   -0.57469
165800.0000   -0.65065
165840.0000   -0.62492
165880.0000   -0.53889
165920.0000   -0.61863
165960.0000   -0.60899
166000.0000   -0.63516
166040.0000   -0.58753
166080.0000   -0.48256
166120.0000   -0.51373
166160.0000   -0.47330
166200.0000   -0.64706
166240.0000   -0.31773
166280.0000   -0.15383
166320.0000   -0.31484
166360.0000   -0.48585
166400.0000   -0.53636
166440.0000   -0.60062
166480.0000   -0.62240
166520.0000   -0.48142
166560.0000   -0.62888
166600.0000   -0.98806
166640.0000   -0.82660
166680.0000   -0.42551
166720.0000   -0.41234
166760.0000   -0.46359
166800.0000   -0.68659
166840.0000   -0.64146
166880.0000   -0.48941
166920.0000   -0.41133
166960.0000   -0.39485
167000.0000   -0.62812
167040.0000   -0.51389
167080.0000   -0.40661
167120.0000   -0.60528
167160.0000   -0.56987
167200.0000   -0.40389
167240.0000   -0.13318
167280.0000   -0.43262
167320.0000   -0.21058
167360.0000   -0.17241
167400.0000   -0.45894
167440.0000   -0.09724
167480.0000   -0.21417
167520.0000   -0.33536
167560.0000   -0.28232
167600.0000   -0.16056
167640.0000   -0.48152
167680.0000   -0.54549
167720.0000   -0.14689
167760.0000   -0.12193
167800.0000   -0.41251
167840.0000   -0.07280
167880.0000   -0.33286
167920.0000   -0.37259
167960.0000   -0.48417
168000.0000   -0.63564
168040.0000   -0.24938
168080.0000   -0.30771
168120.0000   -0.52870
168160.0000   -0.55706
168200.0000   -0.31375
168240.0000   -0.44461
168280.0000   -0.32976
168320.0000   -0.55616
168360.0000   -0.44344
168400.0000   -0.40150
168440.0000   -0.39331
168480.0000   -0.38386
168520.0000   -0.32314
168560.0000   -0.60297
168600.0000   -0.12135
168640.0000   -0.07011
168680.0000   -0.18287
168720.0000   -0.34041
168760.0000   -0.27232
168800.0000   -0.08561
168840.0000   -0.46036
168880.0000   -0.31480
168920.0000   -0.63365
168960.0000   -0.36897
169000.0000   -0.16428
169040.0000   -0.08881
169080.0000   -0.37903
169120.0000   -0.58748
169160.0000   -0.33945
169200.0000   -0.31532
169240.0000   -0.68989
169280.0000   -0.69627
169320.0000   -0.31542
169360.0000   -0.30610
169400.0000   -0.46888
169440.0000   -0.48410
169480.0000   -0.07766
169520.0000   -0.37069
169560.0000   -0.47851
169600.0000   -0.35390
169640.0000   -0.15170
169680.0000   -0.37946
169720.0000   -0.42705
169760.0000   -0.25510
169800.0000   -0.06099
169840.0000   -0.71571
169880.0000   -0.42105
169920.0000   -0.58424
169960.0000   -0.45568
170000.0000   -0.42201
170040.0000   -0.20080
170080.0000   -0.49485
170120.0000   -0.08210
170160.0000   -0.47609
170200.0000   -0.59518
170240.0000   -0.75962
170280.0000   -0.58466
170320.0000   -0.54743
170360.0000   -0.54490
170400.0000   -0.24928
170440.0000   -0.43358
170480.0000   -0.30978
170520.0000   -0.59266
170560.0000   -0.51804
170600.0000   -0.63325
170640.0000   -0.80432
170680.0000   -0.56330
170720.0000   -0.59779
170760.0000   -0.27851
170800.0000   -0.42534
170840.0000   -0.88752
170880.0000   -0.53180
170920.0000   -0.22945
170960.0000   -0.35321
171000.0000   -0.44848
171040.0000   -0.87721
171080.0000   -0.20519
171120.0000   -0.46536
171160.0000   -0.26498
171200.0000   -0.39175
171240.0000   -0.28845
171280.0000   -0.46891
171320.0000   -0.63021
171360.0000   -0.33506
171400.0000   -0.13423
171440.0000   -0.42131
171480.0000   -0.13952
171520.0000   -0.14326
171560.0000   -0.42972
171600.0000   -0.12730
171640.0000   -0.31360
171680.0000   -0.28170
171720.0000   -0.04343
171760.0000   -0.18211
171800.0000   -0.32683
171840.0000   -0.44745
171880.0000   -0.44368
171920.0000   -0.62032
171960.0000   -0.31121
172000.0000   -0.29023
172040.0000   -0.15764
172080.0000   -0.28755
172120.0000   -0.24395
172160.0000   -0.09553
172200.0000   -0.17582
172240.0000   -0.26174
172280.0000   -0.08988
172320.0000   -0.20500
172360.0000   -0.43957
172400.0000   -0.38939
172440.0000   -0.05919
172480.0000   -0.15805
172520.0000   -0.13144
172560.0000   -0.19174
172600.0000   -0.27333
172640.0000   -0.18947
172680.0000   -0.72016
172720.0000   -0.17167
172760.0000   -0.13871
172800.0000   -0.12099
172840.0000   -0.24676
172880.0000   -0.12950
172920.0000   -0.03611
172960.0000   -0.41798
173000.0000   -0.42444
173040.0000   -0.29049
173080.0000   -0.29145
173120.0000   -0.52661
173160.0000   -0.52636
173200.0000   -0.42761
173240.0000   -0.44147
173280.0000   -0.32921
173320.0000   -0.37421
173360.0000   -0.19264
173400.0000   -0.35535
173440.0000   -0.65420
173480.0000   -0.91624
173520.0000   -0.71196
173560.0000   -0.68377
173600.0000   -0.40720
173640.0000   -1.16306
173680.0000   -0.69241
173720.0000   -0.64477
173760.0000   -0.75596
173800.0000   -0.73490
173840.0000   -0.75035
173880.0000   -0.67051
173920.0000   -0.82477
173960.0000   -0.87608
174000.0000   -0.84591
174040.0000   -0.77297
174080.0000   -0.71584
174120.0000   -0.65082
174160.0000   -0.74895
174200.0000   -0.69055
174240.0000   -0.43799
174280.0000   -0.82009
174320.0000   -0.65385
174360.0000   -0.59751
174400.0000   -0.57360
174440.0000   -0.82325
174480.0000   -0.77566
174520.0000   -0.86372
174560.0000   -0.98605
174600.0000   -0.76622
174640.0000   -0.79087
174680.0000   -0.84885
174720.0000   -0.71499
174760.0000   -0.53595
174800.0000   -0.68610
174840.0000   -0.63429
174880.0000   -0.91039
174920.0000   -0.85638
174960.0000   -0.54971
175000.0000   -0.93020
175040.0000   -0.68917
175080.0000   -0.41941
175120.0000   -0.45444
175160.0000   -0.62658
175200.0000   -0.75362
175240.0000   -0.68251
175280.0000   -0.18672
175320.0000   -0.29370
175360.0000   -0.34133
175400.0000   -0.40926
175440.0000   -0.24105
175480.0000   -0.28217
175520.0000   -0.29043
175560.0000   -0.44483
175600.0000   -0.20908
175640.0000   -0.35716
175680.0000   -0.61286
175720.0000   -0.74253
175760.0000   -0.75382
175800.0000   -0.69826
175840.0000   -0.37267
175880.0000   -0.49635
175920.0000   -0.49670
175960.0000   -0.74163
176000.0000   -0.54247
176040.0000   -0.58955
176080.0000   -0.83956
176120.0000   -0.53760
176160.0000   -0.42936
176200.0000   -0.53001
176240.0000   -0.51251
176280.0000   -0.61987
176320.0000   -0.69047
176360.0000   -0.66963
176400.0000   -0.87906
176440.0000   -0.56382
176480.0000   -0.43852
176520.0000   -0.75119
176560.0000   -0.76249
176600.0000   -0.61446
176640.0000   -0.92960
176680.0000   -0.60420
176720.0000   -0.77016
176760.0000   -0.50033
176800.0000   -0.73380
176840.0000   -0.57248
176880.0000   -0.68786
176920.0000   -1.00121
176960.0000   -0.45777
177000.0000   -0.89549
177040.0000   -0.64547
177080.0000   -0.59812
177120.0000   -0.51829
177160.0000   -0.68430
177200.0000   -0.72837
177240.0000   -0.65708
177280.0000   -0.66681
177320.0000   -0.70178
177360.0000   -0.73975
177400.0000   -0.66268
177440.0000   -0.73892
177480.0000   -0.69540
177520.0000   -0.74169
177560.0000   -0.66021
177600.0000   -0.61350
177640.0000   -0.76177
177680.0000   -0.65463
177720.0000   -0.80103
177760.0000   -0.59594
177800.0000   -0.55590
177840.0000   -0.76681
177880.0000   -0.56594
177920.0000   -0.64802
177960.0000   -0.53295
178000.0000   -0.68291
178040.0000   -0.67760
178080.0000   -0.66443
178120.0000   -0.30623
178160.0000   -0.09211
178200.0000    0.03507
178240.0000   -0.17345
178280.0000   -0.30346
178320.0000   -0.46641
178360.0000   -0.15196
178400.0000   -0.31415
178440.0000   -0.40263
178480.0000   -0.00341
178520.0000   -0.22389
178560.0000   -0.12333
178600.0000   -0.01219
178640.0000   -0.21081
178680.0000   -0.13518
178720.0000   -0.10868
178760.0000    0.06647
178800.0000    0.14616
178840.0000   -0.05826
178880.0000    0.05538
178920.0000   -0.00937
178960.0000    0.24623
179000.0000    0.06440
179040.0000    0.25955
179080.0000    0.32189
179120.0000    0.39984
179160.0000    0.33431
179200.0000    0.40583
179240.0000    0.43373
179280.0000    0.39022
179320.0000    0.11970
179360.0000    0.31368
179400.0000    0.37470
179440.0000    0.46316
179480.0000    0.44458
179520.0000    0.32687
179560.0000    0.39127
179600.0000    0.44887
179640.0000    0.25399
179680.0000    0.39958
179720.0000    0.38340
179760.0000    0.47540
179800.0000    0.28220
179840.0000    0.38571
179880.0000    0.34744
179920.0000    0.36559
179960.0000    0.37018
180000.0000    0.31269
180040.0000    0.50220
180080.0000    0.32492
180120.0000    0.45400
180160.0000    0.53052
180200.0000    0.59883
180240.0000    0.16805
180280.0000    0.49088
180320.0000    0.33971
180360.0000    0.44490
180400.0000    0.45891
180440.0000    0.57185
180480.0000    0.64981
180520.0000    0.48976
180560.0000    0.60732
180600.0000    0.45945
180640.0000    0.40580
180680.0000   -0.43816
180720.0000   -0.18891
180760.0000   -0.15809
180800.0000   -0.40864
180840.0000   -0.31776
180880.0000   -0.15434
180920.0000   -0.15645
180960.0000   -0.08732
181000.0000   -0.02647
181040.0000   -0.35767
181080.0000   -0.24278
181120.0000   -0.15609
181160.0000   -0.18540
181200.0000   -0.14594
181240.0000    0.03509
181280.0000   -0.23073
181320.0000   -0.08360
181360.0000   -0.24542
181400.0000   -0.36977
181440.0000   -0.23357
181480.0000   -0.16704
181520.0000   -0.19973
181560.0000   -0.21316
181600.0000   -0.07137
181640.0000    0.09849
181680.0000    0.08985
181720.0000   -0.08991
181760.0000   -0.22025
181800.0000   -0.08216
181840.0000   -0.09818
181880.0000   -0.22431
181920.0000   -0.12811
181960.0000   -0.27438
182000.0000   -0.23235
182040.0000   -0.22964
182080.0000   -0.12332
182120.0000   -0.14150
182160.0000   -0.30887
182200.0000   -0.00461
182240.0000    0.01733
182280.0000    0.08118
182320.0000    0.16534
182360.0000   -0.14125
182400.0000   -0.20803
182440.0000    0.12779
182480.0000   -0.13808
182520.0000   -0.46047
182560.0000   -0.21419
182600.0000   -0.18962
182640.0000   -0.21352
182680.0000   -0.34771
182720.0000   -0.26865
182760.0000   -0.08888
182800.0000    0.10811
182840.0000    0.04493
182880.0000   -0.11658
182920.0000   -0.20720
182960.0000    0.00029
183000.0000   -0.22176
183040.0000   -0.31455
183080.0000   -0.22944
183120.0000   -0.31432
183160.0000   -0.17112
183200.0000   -0.34375
183240.0000   -0.26112
183280.0000   -0.29724
183320.0000   -0.34936
183360.0000   -0.33582
183400.0000   -0.10695
183440.0000   -0.19913
183480.0000   -0.21947
183520.0000   -0.25722
183560.0000   -0.35181
183600.0000    0.01312
183640.0000   -0.02907
183680.0000   -0.10072
183720.0000    0.08754
183760.0000   -0.07394
183800.0000   -0.18567
183840.0000   -0.26236
183880.0000   -0.10645
183920.0000   -0.24417
183960.0000   -0.18322
184000.0000   -0.32819
184040.0000   -0.34577
184080.0000   -0.22589
184120.0000   -0.13303
184160.0000   -0.10460
184200.0000   -0.25755
184240.0000   -0.36578
184280.0000   -0.22500
184320.0000   -0.05133
184360.0000   -0.30491
184400.0000   -0.19908
184440.0000   -0.27550
184480.0000   -0.00878
184520.0000   -0.12796
184560.0000   -0.29019
184600.0000   -0.20838
184640.0000   -0.21296
184680.0000   -0.16039
184720.0000   -0.17682
184760.0000   -0.18358
184800.0000    0.20039
184840.0000    0.12490
184880.0000   -0.29929
184920.0000   -0.02710
184960.0000   -0.00378
185000.0000    0.04424
185040.0000   -0.08836
185080.0000   -0.39631
185120.0000   -0.21163
185160.0000   -0.07067
185200.0000   -0.28038
185240.0000    0.02383
185280.0000   -0.29346
185320.0000   -0.01775
185360.0000   -0.03444
185400.0000   -0.05111
185440.0000   -0.02159
185480.0000   -0.23400
185520.0000    0.07476
185560.0000   -0.10526
185600.0000    0.01350
185640.0000   -0.17496
185680.0000   -0.50937
185720.0000   -0.20288
185760.0000   -0.21097
185800.0000   -0.29534
185840.0000   -0.25977
185880.0000   -0.40440
185920.0000   -0.07540
185960.0000   -0.06304
186000.0000   -0.03808
186040.0000   -0.04419
186080.0000   -0.28863
186120.0000   -0.32548
186160.0000   -0.02937
186200.0000    0.13502
186240.0000    0.03824
186280.0000   -0.39906
186320.0000   -0.48185
186360.0000   -0.82112
186400.0000   -0.60925
186440.0000   -0.28284
186480.0000   -0.13836
186520.0000   -0.15180
186560.0000   -0.25204
186600.0000    0.02283
186640.0000   -0.12376
186680.0000   -0.09972
186720.0000    0.03163
186760.0000   -0.28387
186800.0000   -0.08546
186840.0000   -0.01449
186880.0000   -0.05327
186920.0000    0.03923
186960.0000    0.02218
187000.0000   -0.20762
187040.0000   -0.06541
187080.0000   -0.05243
187120.0000   -0.12914
187160.0000   -0.04830
187200.0000    0.38026
187240.0000    0.39334
187280.0000    0.17251
187320.0000    0.19121
187360.0000    0.08479
187400.0000   -0.10153
187440.0000    0.10484
187480.0000   -0.03577
187520.0000   -0.09412
187560.0000   -0.13677
187600.0000   -0.22728
187640.0000   -0.13989
187680.0000    0.10885
187720.0000   -0.01826
187760.0000    0.01325
187800.0000   -0.02417
187840.0000   -0.28485
187880.0000   -0.09154
187920.0000   -0.16103
187960.0000   -0.27515
188000.0000   -0.30615
188040.0000   -0.28044
188080.0000   -0.36071
188120.0000   -0.61742
188160.0000   -0.18072
188200.0000   -0.22701
188240.0000   -0.28197
188280.0000   -0.22600
188320.0000   -0.25777
188360.0000   -0.11539
188400.0000   -0.08179
188440.0000    0.06247
188480.0000    0.01861
188520.0000   -0.02048
188560.0000    0.01332
188600.0000   -0.09792
188640.0000   -0.10139
188680.0000   -0.11904
188720.0000   -0.11751
188760.0000   -0.07388
188800.0000    0.03427
188840.0000    0.09497
188880.0000    0.04458
188920.0000   -0.02696
188960.0000   -0.04930
189000.0000   -0.28173
189040.0000   -0.56724
189080.0000   -0.70687
189120.0000   -0.66076
189160.0000   -0.26891
189200.0000   -0.39907
189240.0000   -0.39368
189280.0000    0.05468
189320.0000   -0.37830
189360.0000    0.15506
189400.0000    0.18984
189440.0000    0.15944
189480.0000   -0.06306
189520.0000   -0.57692
189560.0000   -0.34087
189600.0000   -0.28970
189640.0000   -0.05596
189680.0000   -0.33320
189720.0000   -0.25858
189760.0000   -0.23778
189800.0000   -0.10642
189840.0000   -0.16634
189880.0000   -0.21718
189920.0000   -0.08721
189960.0000   -0.02065
190000.0000   -0.45084
190040.0000    0.01308
190080.0000   -0.18841
190120.0000   -0.42281
190160.0000   -0.64280
190200.0000   -0.44715
190240.0000   -0.51257
190280.0000   -0.40701
190320.0000   -0.55847
190360.0000   -0.20349
190400.0000   -0.46382
190440.0000   -0.17627
190480.0000   -0.43448
190520.0000   -0.25810
190560.0000   -0.50692
190600.0000   -0.39634
190640.0000   -0.27066
190680.0000   -0.04318
190720.0000   -0.05411
190760.0000   -0.16242
190800.0000   -0.09348
190840.0000   -0.28063
190880.0000   -0.17441
190920.0000   -0.04468
190960.0000   -0.08500
191000.0000    0.08441
191040.0000    0.18577
191080.0000    0.09312
191120.0000    0.06347
191160.0000    0.32672
191200.0000    0.33438
191240.0000    0.04163
191280.0000   -0.34693
191320.0000   -0.03590
191360.0000   -0.51872
191400.0000    0.02539
191440.0000   -0.19492
191480.0000    0.04388
191520.0000    0.23269
191560.0000    0.10455
191600.0000   -0.08323
191640.0000    0.28266
191680.0000    0.03876
191720.0000    0.09157
191760.0000    0.30101
191800.0000    0.18392
191840.0000    0.22135
191880.0000    0.09545
191920.0000   -0.00954
191960.0000   -0.01363
192000.0000   -0.14853
192040.0000   -0.17675
192080.0000   -0.47492
192120.0000   -0.07627
192160.0000    0.05636
192200.0000   -0.47830
192240.0000   -0.30089
192280.0000    0.19092
192320.0000   -0.13158
192360.0000   -0.32655
192400.0000   -0.38882
192440.0000   -0.33081
192480.0000   -0.57115
192520.0000   -0.45695
192560.0000   -0.29972
192600.0000    0.05881
192640.0000   -0.45396
192680.0000    0.04222
192720.0000   -0.05944
192760.0000    0.08370
192800.0000    0.19872
192840.0000    0.10896
192880.0000    0.24918
192920.0000   -0.32250
192960.0000   -0.34731
193000.0000   -0.51840
193040.0000   -0.47425
193080.0000   -0.36246
193120.0000   -0.36338
193160.0000   -0.44206
193200.0000   -0.20536
193240.0000   -0.03771
193280.0000   -0.66295
193320.0000   -0.34388
193360.0000   -0.35048
193400.0000   -0.35077
193440.0000   -0.11701
193480.0000   -0.54317
193520.0000   -0.39904
193560.0000   -0.30912
193600.0000   -0.47470
193640.0000   -0.27083
193680.0000   -0.32910
193720.0000    0.05503
193760.0000   -0.57170
193800.0000   -0.48069
193840.0000   -0.18397
193880.0000   -0.39191
193920.0000   -0.49506
193960.0000   -0.30100
194000.0000   -0.20523
194040.0000   -0.44607
194080.0000   -0.02565
194120.0000   -0.42043
194160.0000    0.14328
194200.0000   -0.00146
194240.0000    0.34267
194280.0000   -0.16125
194320.0000   -0.18909
194360.0000   -0.33741
194400.0000   -0.13755
194440.0000   -0.24900
194480.0000   -0.35741
194520.0000   -0.39498
194560.0000   -0.22729
194600.0000   -0.25857
194640.0000   -0.20300
194680.0000   -0.01076
194720.0000   -0.32241
194760.0000    0.05014
194800.0000   -0.07843
194840.0000   -0.21889
194880.0000   -0.19509
194920.0000   -0.79414
194960.0000   -0.61248
195000.0000   -0.55871
195040.0000   -0.27535
195080.0000   -0.37278
195120.0000   -0.17394
195160.0000    0.07928
195200.0000   -0.34040
195240.0000   -0.13442
195280.0000   -0.18394
195320.0000   -0.42673
195360.0000   -0.02611
195400.0000   -0.19442
195440.0000    0.02876
195480.0000   -0.28058
195520.0000   -0.37656
195560.0000   -0.11716
195600.0000    0.17472
195640.0000    0.04602
195680.0000    0.04427
195720.0000   -0.48241
195760.0000   -0.04535
195800.0000    0.10673
195840.0000   -0.08533
195880.0000    0.11300
195920.0000   -0.09813
195960.0000   -0.29122
196000.0000   -0.16757
196040.0000    0.02087
196080.0000   -0.36613
196120.0000   -0.21740
196160.0000   -0.26306
196200.0000    0.16449
196240.0000   -0.20415
196280.0000   -0.14473
196320.0000   -0.34299
196360.0000   -0.03400
196400.0000    0.23757
196440.0000    0.30077
196480.0000    0.05265
196520.0000    0.18024
196560.0000   -0.04690
196600.0000   -0.26141
196640.0000    0.05261
196680.0000   -0.17165
196720.0000   -0.13793
196760.0000   -0.09610
196800.0000    0.09391
196840.0000   -0.09909
196880.0000    0.15202
196920.0000   -0.14287
196960.0000   -0.00565
197000.0000   -0.03349
197040.0000    0.29299
197080.0000   -0.02431
197120.0000    0.00153
197160.0000   -0.12575
197200.0000   -0.38140
197240.0000    0.24331
197280.0000    0.36472
197320.0000    0.25236
197360.0000    0.34697
197400.0000    0.37016
197440.0000    0.35492
197480.0000   -0.29320
197520.0000   -0.37654
197560.0000   -0.09258
197600.0000   -0.39589
197640.0000   -0.43839
197680.0000   -0.25162
197720.0000   -0.24743
197760.0000   -0.20697
197800.0000   -0.40481
197840.0000   -0.14676
197880.0000   -0.10000
197920.0000   -0.10609
197960.0000   -0.12307
198000.0000    0.05683
198040.0000    0.15453
198080.0000    0.13393
198120.0000    0.14471
198160.0000    0.29239
198200.0000   -0.25351
198240.0000    0.19061
198280.0000    0.17782
198320.0000   -0.06377
198360.0000   -0.07580
198400.0000   -0.35401
198440.0000   -0.23103
198480.0000   -0.14692
198520.0000   -0.22704
198560.0000   -0.25808
198600.0000    0.06573
198640.0000    0.10353
198680.0000   -0.02011
198720.0000    0.02202
198760.0000   -0.08325
198800.0000    0.13812
198840.0000    0.26718
198880.0000    0.15131
198920.0000   -0.20071
198960.0000   -0.33181
199000.0000   -0.15617
199040.0000   -0.46090
199080.0000   -0.34193
199120.0000   -0.08429
199160.0000   -0.21331
199200.0000   -0.01041
199240.0000   -0.29351
199280.0000   -0.14053
199320.0000    0.22648
199360.0000   -0.17568
199400.0000   -0.05341
199440.0000   -0.34450
199480.0000    0.07715
199520.0000   -0.19543
199560.0000    0.00208
199600.0000    0.23120
199640.0000    0.17432
199680.0000    0.19525
199720.0000   -0.05654
199760.0000   -0.10189
199800.0000    0.01485
199840.0000    0.22371
199880.0000    0.08411
199920.0000   -0.03790
199960.0000   -0.24815
200000.0000   -0.11513
200040.0000   -0.61073
200080.0000   -0.47178
200120.0000   -0.19641
200160.0000   -0.54770
200200.0000   -0.47154
200240.0000   -0.50173
200280.0000   -0.27683
200320.0000   -0.52359
200360.0000   -0.10167
200400.0000   -0.30259
200440.0000   -0.22442
200480.0000   -0.35654
200520.0000    0.20739
200560.0000   -0.07440
200600.0000   -0.19307
200640.0000    0.06792
200680.0000    0.09291
200720.0000    0.05659
200760.0000    0.11046
200800.0000    0.18002
200840.0000    0.13991
200880.0000    0.26829
200920.0000    0.10171
200960.0000    0.04059
201000.0000   -0.31540
201040.0000   -0.25205
201080.0000   -0.44053
201120.0000   -0.17206
201160.0000   -0.11380
201200.0000    0.38672
201240.0000    0.47385
201280.0000    0.55399
201320.0000    0.20677
201360.0000   -0.50982
201400.0000   -0.33615
201440.0000   -0.42428
201480.0000   -0.44606
201520.0000   -0.53101
201560.0000   -0.39433
201600.0000   -0.32074
201640.0000   -0.41778
201680.0000   -0.59538
201720.0000   -0.08831
201760.0000   -0.34136
201800.0000   -0.23973
201840.0000   -0.10059
201880.0000    0.01037
201920.0000   -0.14779
201960.0000   -0.10950
202000.0000   -0.33034
202040.0000   -0.45358
202080.0000   -0.40832
202120.0000   -0.03797
202160.0000   -0.10528
202200.0000   -0.32136
202240.0000   -0.70409
202280.0000   -0.48814
202320.0000   -0.42844
202360.0000   -0.36062
202400.0000   -0.33713
202440.0000   -0.28961
202480.0000   -0.50367
202520.0000   -0.53501
202560.0000   -0.39706
202600.0000   -0.44171
202640.0000   -0.60385
202680.0000   -0.73237
202720.0000   -0.52505
202760.0000   -0.65842
202800.0000   -0.68169
202840.0000   -0.32574
202880.0000   -0.54540
202920.0000   -0.51874
202960.0000   -0.39334
203000.0000   -0.41914
203040.0000   -0.53237
203080.0000   -0.73444
203120.0000   -0.46895
203160.0000   -0.45598
203200.0000   -0.39454
203240.0000   -0.24561
203280.0000   -0.41693
203320.0000   -0.54412
203360.0000   -0.41197
203400.0000   -0.44125
203440.0000   -0.44009
203480.0000   -0.54517
203520.0000   -0.39603
203560.0000   -0.52405
203600.0000   -0.13319
203640.0000   -0.57150
203680.0000   -0.50176
203720.0000   -0.32778
203760.0000   -0.26880
203800.0000   -0.52922
203840.0000   -0.51944
203880.0000   -0.37364
203920.0000   -0.28412
203960.0000   -0.37974
204000.0000   -0.42001
204040.0000   -0.63608
204080.0000   -0.27561
204120.0000   -0.51907
204160.0000   -0.34289
204200.0000   -0.33123
204240.0000   -0.38378
204280.0000   -0.27915
204320.0000   -0.39084
204360.0000   -0.30586
204400.0000   -0.48967
204440.0000   -0.51365
204480.0000   -0.09959
204520.0000   -0.12657
204560.0000   -0.42632
204600.0000   -0.43299
204640.0000   -0.64207
204680.0000   -0.61321
204720.0000   -0.28819
204760.0000   -0.29470
204800.0000   -0.47296
204840.0000    0.12487
204880.0000   -0.02545
204920.0000   -0.60484
204960.0000   -0.42554
205000.0000   -0.46066
205040.0000   -0.48108
205080.0000   -0.58093
205120.0000   -0.30288
205160.0000    0.02731
205200.0000   -0.14206
205240.0000   -0.39075
205280.0000   -0.57971
205320.0000   -0.51853
205360.0000   -0.45423
205400.0000   -0.87960
205440.0000   -0.26042
205480.0000   -0.31506
205520.0000   -0.01617
205560.0000   -0.10973
205600.0000   -0.64778
205640.0000   -0.27426
205680.0000   -0.09563
205720.0000   -0.26369
205760.0000   -0.16350
205800.0000   -0.38602
205840.0000   -0.13319
205880.0000   -0.26220
205920.0000    0.24499
205960.0000    0.12883
206000.0000    0.26212
206040.0000   -0.09709
206080.0000   -0.25443
206120.0000   -0.25056
206160.0000   -0.22449
206200.0000   -0.38878
206240.0000   -0.12936
206280.0000   -0.26970
206320.0000   -0.20042
206360.0000   -0.30453
206400.0000   -0.46739
206440.0000   -0.50696
206480.0000   -0.39288
206520.0000   -0.55946
206560.0000   -0.67673
206600.0000   -0.34359
206640.0000   -0.56977
206680.0000   -0.38818
206720.0000   -0.45274
206760.0000    0.03550
206800.0000   -0.21604
206840.0000   -0.40904
206880.0000   -0.09394
206920.0000   -0.17806
206960.0000   -0.46225
207000.0000   -0.40191
207040.0000   -0.37636
207080.0000   -0.42506
207120.0000   -0.40310
207160.0000   -0.32234
207200.0000   -0.15543
207240.0000   -0.26127
207280.0000   -0.36526
207320.0000   -0.62452
207360.0000   -0.24631
207400.0000   -0.24078
207440.0000   -0.06967
207480.0000   -0.33804
207520.0000   -0.48079
207560.0000   -0.37922
207600.0000   -0.45758
207640.0000   -0.32554
207680.0000   -0.47815
207720.0000   -0.48925
207760.0000   -0.41450
207800.0000   -0.22827
207840.0000   -0.63713
207880.0000   -0.13752
207920.0000    0.22852
207960.0000   -0.05022
208000.0000   -0.06129
208040.0000   -0.17084
208080.0000    0.16405
208120.0000    0.09581
208160.0000   -0.00134
208200.0000   -0.02200
208240.0000    0.40812
208280.0000    0.36832
208320.0000    0.59988
208360.0000    0.36277
208400.0000    0.28950
208440.0000    0.13285
208480.0000   -0.13560
208520.0000    0.00079
208560.0000   -0.15094
208600.0000    0.01579
208640.0000    0.08853
208680.0000   -0.11645
208720.0000   -0.20223
208760.0000    0.09210
208800.0000    0.10837
208840.0000    0.19089
208880.0000    0.32332
208920.0000    0.52370
208960.0000    0.39270
209000.0000    0.32986
209040.0000    0.20892
209080.0000   -0.08626
209120.0000   -0.20041
209160.0000   -0.13231
209200.0000    0.14487
209240.0000   -0.16325
209280.0000    0.09886
209320.0000    0.02182
209360.0000   -0.17792
209400.0000   -0.44899
209440.0000   -0.24785
209480.0000    0.31432
209520.0000    0.02600
209560.0000    0.21150
209600.0000    0.20056
209640.0000   -0.11720
209680.0000   -0.27910
209720.0000   -0.17545
209760.0000   -0.07240
209800.0000    0.00860
209840.0000   -0.28076
209880.0000    0.09554
209920.0000   -0.03024
209960.0000   -0.06482
210000.0000   -0.03338
210040.0000   -0.15808
210080.0000   -0.04101
210120.0000    0.05958
210160.0000    0.11927
210200.0000   -0.35559
210240.0000    0.16822
210280.0000   -0.00829
210320.0000   -0.07363
210360.0000    0.04680
210400.0000   -0.10630
210440.0000    0.02551
210480.0000    0.19143
210520.0000    0.06255
210560.0000    0.16223
210600.0000   -0.07928
210640.0000    0.06779
210680.0000    0.22646
210720.0000    0.03389
210760.0000    0.02450
210800.0000   -0.23291
210840.0000    0.06913
210880.0000    0.21996
210920.0000   -0.28280
210960.0000   -0.13469
211000.0000   -0.04185
211040.0000    0.19578
211080.0000   -0.04010
211120.0000   -0.12012
211160.0000    0.03435
211200.0000    0.03279
211240.0000    0.00760
211280.0000    0.23650
211320.0000    0.14935
211360.0000    0.13876
211400.0000    0.04923
211440.0000    0.27472
211480.0000    0.12638
211520.0000    0.07358
211560.0000    0.26655
211600.0000   -0.01897
211640.0000    0.00544
211680.0000    0.02469
211720.0000    0.10466
211760.0000    0.09879
211800.0000   -0.17712
211840.0000    0.15926
211880.0000   -0.02494
211920.0000   -0.06516
211960.0000   -0.22070
212000.0000   -0.11214
212040.0000   -0.42480
212080.0000   -0.40797
212120.0000   -0.62288
212160.0000   -0.40959
212200.0000   -0.57227
212240.0000   -0.27670
212280.0000    0.23395
212320.0000    0.13373
212360.0000   -0.17672
212400.0000   -0.25725
212440.0000    0.33392
212480.0000   -0.03566
212520.0000   -0.08246
212560.0000   -0.37780
212600.0000   -0.44946
212640.0000   -0.40255
212680.0000   -0.40787
212720.0000   -0.37930
212760.0000   -0.41263
212800.0000   -0.55535
212840.0000   -0.33208
212880.0000   -0.02667
212920.0000    0.06472
212960.0000    0.09782
213000.0000   -0.00456
213040.0000   -0.16337
213080.0000    0.01328
213120.0000   -0.03545
213160.0000   -0.15353
213200.0000    0.16054
213240.0000    0.21449
213280.0000    0.11314
213320.0000   -0.51383
213360.0000   -0.41652
213400.0000   -0.36834
213440.0000   -0.42673
213480.0000   -0.42311
213520.0000   -0.39641
213560.0000   -0.11902
213600.0000    0.00074
213640.0000   -0.05764
213680.0000    0.10607
213720.0000    0.10733
213760.0000    0.14055
213800.0000   -0.03679
213840.0000   -0.51089
213880.0000   -0.15269
213920.0000   -0.16194
213960.0000   -0.19800
214000.0000   -0.18745
214040.0000   -0.03450
214080.0000    0.00765
214120.0000    0.21579
214160.0000    0.01755
214200.0000   -0.10447
214240.0000   -0.14386
214280.0000   -0.08719
214320.0000   -0.07296
214360.0000    0.14494
214400.0000   -0.06637
214440.0000   -0.10594
214480.0000    0.05078
214520.0000    0.18473
214560.0000    0.22015
214600.0000    0.11734
214640.0000   -0.06370
214680.0000   -0.07678
214720.0000   -0.29411
214760.0000   -0.10963
214800.0000   -0.13067
214840.0000   -0.38833
214880.0000   -0.30822
214920.0000    0.03283
214960.0000   -0.23616
215000.0000   -0.09240
215040.0000   -0.12798
215080.0000    0.00329
215120.0000    0.00886
215160.0000   -0.19525
215200.0000   -0.39662
215240.0000   -0.55868
215280.0000   -0.36642
215320.0000   -0.31680
215360.0000   -0.04004
215400.0000   -0.18501
215440.0000   -0.21366
215480.0000   -0.01085
215520.0000   -0.08928
215560.0000   -0.09566
215600.0000   -0.34192
215640.0000    0.09916
215680.0000   -0.14208
215720.0000   -0.02861
215760.0000    0.03124
215800.0000    0.25939
215840.0000   -0.14432
215880.0000    0.18825
215920.0000    0.24134
215960.0000    0.09128
216000.0000   -0.00337
216040.0000   -0.22906
216080.0000   -0.17021
216120.0000   -0.24794
216160.0000   -0.04602
216200.0000   -0.23546
216240.0000   -0.20752
216280.0000   -0.22609
216320.0000   -0.50401
216360.0000   -0.24656
216400.0000   -0.11291
216440.0000   -0.36181
216480.0000   -0.22856
216520.0000   -0.41940
216560.0000   -0.43279
216600.0000   -0.20815
216640.0000   -0.11206
216680.0000   -0.27192
216720.0000   -0.20998
216760.0000   -0.19259
216800.0000   -0.54310
216840.0000   -0.27402
216880.0000   -0.13944
216920.0000   -0.63487
216960.0000   -0.26265
217000.0000   -0.41658
217040.0000   -0.50752
217080.0000   -0.60016
217120.0000   -0.45442
217160.0000   -0.51161
217200.0000   -0.38632
217240.0000   -0.58862
217280.0000   -0.60654
217320.0000   -0.43925
217360.0000   -0.60754
217400.0000   -0.44882
217440.0000   -0.47866
217480.0000   -0.47059
217520.0000   -0.51821
217560.0000   -0.79229
217600.0000   -0.58677
217640.0000   -0.50772
217680.0000   -0.45664
217720.0000   -0.67144
217760.0000   -0.46220
217800.0000   -0.29384
217840.0000   -0.57751
217880.0000   -0.27911
217920.0000   -0.27176
217960.0000   -0.47883
218000.0000   -0.28568
218040.0000   -0.16395
218080.0000   -0.08986
218120.0000   -0.37025
218160.0000   -0.29160
218200.0000   -0.29537
218240.0000   -0.63208
218280.0000   -0.44475
218320.0000   -0.51818
218360.0000   -0.26597
218400.0000   -0.28502
218440.0000   -0.19755
218480.0000   -0.41857
218520.0000    0.14846
218560.0000    0.01262
218600.0000    0.05184
218640.0000    0.00409
218680.0000   -0.32639
218720.0000   -0.24980
218760.0000   -0.23073
218800.0000   -0.39761
218840.0000   -0.64259
218880.0000   -0.75907
218920.0000   -0.81186
218960.0000   -0.72190
219000.0000   -0.61470
219040.0000   -0.48288
219080.0000   -0.44485
219120.0000   -0.61616
219160.0000   -0.74783
219200.0000   -0.88845
219240.0000   -0.87937
219280.0000   -0.83774
219320.0000   -0.71822
219360.0000   -0.94055
219400.0000   -1.03684
219440.0000   -0.74261
219480.0000   -0.95853
219520.0000   -0.71881
219560.0000   -0.59075
219600.0000   -0.75754
219640.0000   -0.72449
219680.0000   -0.38507
219720.0000   -0.66164
219760.0000   -0.74186
219800.0000   -0.74759
219840.0000   -0.82515
219880.0000   -0.68214
219920.0000   -0.50935
219960.0000   -0.60974
220000.0000   -0.50631
220040.0000   -0.46319
220080.0000   -0.76843
220120.0000   -0.62197
220160.0000   -0.48664
220200.0000   -0.45181
220240.0000   -0.30760
220280.0000   -0.79335
220320.0000   -0.99998
220360.0000   -0.96423
220400.0000   -1.08576
220440.0000   -0.83259
220480.0000   -0.77647
220520.0000   -0.88211
220560.0000   -0.59723
220600.0000   -0.76207
220640.0000   -0.53861
220680.0000   -0.72798
220720.0000   -0.49901
220760.0000   -0.50458
220800.0000   -0.65089
220840.0000   -0.72076
220880.0000   -0.91289
220920.0000   -0.81257
220960.0000   -0.65707
221000.0000   -0.38786
221040.0000   -0.26138
221080.0000   -0.38644
221120.0000   -0.56130
221160.0000   -0.51609
221200.0000   -0.61741
221240.0000   -0.53989
221280.0000   -0.56788
221320.0000   -0.49819
221360.0000   -0.65461
221400.0000   -0.73623
221440.0000   -0.67030
221480.0000   -0.57293
221520.0000   -0.60046
221560.0000   -0.48458
221600.0000   -0.54770
221640.0000   -0.46616
221680.0000   -0.31213
221720.0000   -0.50177
221760.0000   -0.59251
221800.0000   -0.44756
221840.0000   -0.72790
221880.0000   -0.35959
221920.0000   -0.27958
221960.0000   -0.54263
222000.0000   -0.35920
222040.0000   -0.27890
222080.0000   -0.45095
222120.0000   -0.24521
222160.0000   -0.17415
222200.0000   -0.03851
222240.0000   -0.07721
222280.0000   -0.38027
222320.0000   -0.58758
222360.0000   -0.44867
222400.0000   -0.45157
222440.0000   -0.43763
222480.0000   -0.32461
222520.0000   -0.20123
222560.0000   -0.32154
222600.0000   -0.26344
222640.0000   -0.46356
222680.0000   -0.26135
222720.0000    0.08466
222760.0000    0.01709
222800.0000    0.00343
222840.0000    0.03654
222880.0000    0.04889
222920.0000   -0.04759
222960.0000   -0.19651
223000.0000    0.15061
223040.0000   -0.07701
223080.0000   -0.17310
223120.0000    0.18114
223160.0000    0.16927
223200.0000    0.19689
223240.0000   -0.08921
223280.0000   -0.22178
223320.0000   -0.12889
223360.0000   -0.13953
223400.0000   -0.34526
223440.0000   -0.55208
223480.0000   -0.02095
223520.0000   -0.01123
223560.0000   -0.48223
223600.0000   -0.19139
223640.0000   -0.36352
223680.0000   -0.23660
223720.0000   -0.47839
223760.0000    0.05223
223800.0000   -0.07337
223840.0000   -0.19469
223880.0000   -0.24275
223920.0000   -0.08976
223960.0000    0.00862
224000.0000   -0.39078
224040.0000   -0.01372
224080.0000   -0.21677
224120.0000   -0.06602
224160.0000   -0.63274
224200.0000   -0.11304
224240.0000   -0.43767
224280.0000   -0.51888
224320.0000   -0.37341
224360.0000   -0.60683
224400.0000   -0.50272
224440.0000   -0.49082
224480.0000   -0.49551
224520.0000   -0.29574
224560.0000   -0.52062
224600.0000   -0.49232
224640.0000   -0.57869
224680.0000   -0.34091
224720.0000   -0.21458
224760.0000   -0.35898
224800.0000   -0.45743
224840.0000   -0.47845
224880.0000   -0.59366
224920.0000   -0.71014
224960.0000   -0.64701
225000.0000   -0.75060
225040.0000   -0.31385
225080.0000   -0.60068
225120.0000   -0.45721
225160.0000   -0.42652
225200.0000   -0.24013
225240.0000   -0.49461
225280.0000   -0.41136
225320.0000   -0.33420
225360.0000   -0.14932
225400.0000   -0.58613
225440.0000   -0.68362
225480.0000   -0.49350
225520.0000   -0.54577
225560.0000   -0.37706
225600.0000   -0.61970
225640.0000   -0.41610
225680.0000   -0.24832
225720.0000   -0.60313
225760.0000   -0.37938
225800.0000   -0.63716
225840.0000   -0.27094
225880.0000   -0.11061
225920.0000    0.00385
225960.0000    0.11629
226000.0000   -0.24963
226040.0000   -0.39362
226080.0000   -0.42053
226120.0000   -0.51324
226160.0000   -0.58722
226200.0000   -0.53984
226240.0000   -0.59072
226280.0000   -0.14746
226320.0000   -0.43138
226360.0000   -0.35093
226400.0000   -0.47280
226440.0000   -0.61751
226480.0000   -0.47501
226520.0000   -0.89591
226560.0000   -0.41970
226600.0000   -0.49193
226640.0000   -0.34189
226680.0000   -0.59315
226720.0000   -0.54086
226760.0000   -0.57606
226800.0000   -0.54392
226840.0000   -0.60481
226880.0000   -0.58176
226920.0000   -0.54992
226960.0000   -0.40680
227000.0000   -0.62794
227040.0000   -0.42363
227080.0000   -0.57026
227120.0000   -0.38468
227160.0000   -0.06553
227200.0000   -0.45249
227240.0000   -0.52855
227280.0000   -0.43152
227320.0000   -0.61500
227360.0000   -0.68683
227400.0000   -0.55628
227440.0000   -0.73150
227480.0000   -0.83462
227520.0000   -0.44869
227560.0000   -0.91752
227600.0000   -0.62006
227640.0000   -0.15548
227680.0000   -0.21068
227720.0000   -0.49246
227760.0000   -0.07435
227800.0000   -0.31328
227840.0000   -0.41653
227880.0000   -0.34746
227920.0000   -0.41048
227960.0000   -0.53742
228000.0000   -0.50390
228040.0000   -0.45693
228080.0000   -0.54714
228120.0000   -0.70958
228160.0000   -0.42121
228200.0000   -0.14943
228240.0000   -0.28079
228280.0000   -0.44519
228320.0000   -0.52618
228360.0000   -0.40538
228400.0000   -0.22259
228440.0000   -0.15339
228480.0000   -0.21936
228520.0000   -0.26314
228560.0000   -0.10420
228600.0000   -0.21396
228640.0000   -0.20479
228680.0000   -0.34423
228720.0000   -0.11637
228760.0000    0.30378
228800.0000    0.05426
228840.0000    0.03358
228880.0000    0.10618
228920.0000    0.22333
228960.0000    0.35317
229000.0000    0.07621
229040.0000    0.29429
229080.0000    0.09765
229120.0000    0.20128
229160.0000    0.25816
229200.0000    0.46909
229240.0000   -0.09525
229280.0000    0.19446
229320.0000    0.24335
229360.0000    0.12167
229400.0000    0.23452
229440.0000    0.20275
229480.0000    0.21148
229520.0000   -0.03564
229560.0000    0.17749
229600.0000   -0.02773
229640.0000    0.03352
229680.0000    0.16126
229720.0000    0.32444
229760.0000    0.61286
229800.0000    0.61148
229840.0000    0.54734
229880.0000    0.34447
229920.0000    0.21909
229960.0000    0.29059
230000.0000    0.17572
230040.0000   -0.02317
230080.0000    0.27951
230120.0000    0.30915
230160.0000    0.30854
230200.0000    0.12941
230240.0000    0.07384
230280.0000    0.25968
230320.0000    0.08319
230360.0000    0.03412
230400.0000    0.16356
230440.0000    0.25008
230480.0000   -0.02131
230520.0000    0.29611
230560.0000    0.09046
230600.0000    0.21277
230640.0000   -0.06188
230680.0000   -0.39207
230720.0000   -0.36654
230760.0000   -0.27503
230800.0000   -0.24928
230840.0000   -0.38912
230880.0000   -0.52568
230920.0000   -0.50374
230960.0000   -0.39501
231000.0000   -0.43723
231040.0000   -0.33722
231080.0000   -0.09634
231120.0000   -0.07704
231160.0000   -0.16608
231200.0000   -0.18143
231240.0000   -0.21846
231280.0000   -0.36124
231320.0000   -0.33255
231360.0000   -0.67856
231400.0000   -0.42766
231440.0000   -0.57230
231480.0000   -0.46310
231520.0000   -0.14906
231560.0000   -0.22732
231600.0000   -0.06110
231640.0000   -0.01623
231680.0000   -0.08434
231720.0000   -0.10255
231760.0000   -0.03948
231800.0000   -0.34046
231840.0000   -0.34888
231880.0000    0.08239
231920.0000   -0.20386
231960.0000   -0.36797
232000.0000   -0.53269
232040.0000   -0.47270
232080.0000   -0.28774
232120.0000   -0.52952
232160.0000   -0.26679
232200.0000   -0.07921
232240.0000   -0.42432
232280.0000   -0.36676
232320.0000   -0.46036
232360.0000   -0.28013
232400.0000   -0.31066
232440.0000   -0.37964
232480.0000   -0.35572
232520.0000   -0.72012
232560.0000   -0.58854
232600.0000   -0.48398
232640.0000   -1.05092
232680.0000   -0.65371
232720.0000   -0.20486
232760.0000   -0.67257
232800.0000   -0.55300
232840.0000   -0.24849
232880.0000   -0.12652
232920.0000   -0.40457
232960.0000   -0.16582
233000.0000   -0.38050
233040.0000   -0.47008
233080.0000   -0.69234
233120.0000   -0.57699
233160.0000   -0.48559
233200.0000   -0.79699
233240.0000   -0.77571
233280.0000   -0.59744
233320.0000   -0.71753
233360.0000   -0.72420
233400.0000   -0.63067
233440.0000   -0.56648
233480.0000   -0.70086
233520.0000   -0.35561
233560.0000   -0.45386
233600.0000   -0.94947
233640.0000   -0.66572
233680.0000   -0.58864
233720.0000   -0.83352
233760.0000   -0.58057
233800.0000   -0.56464
233840.0000   -0.67514
233880.0000   -0.60796
233920.0000   -0.73171
233960.0000   -0.83147
234000.0000   -0.53456
234040.0000   -0.68516
234080.0000   -0.56973
234120.0000   -0.45117
234160.0000   -0.91921
234200.0000   -0.88841
234240.0000   -0.40519
234280.0000    0.00272
234320.0000   -0.41967
234360.0000   -0.36700
234400.0000   -0.13301
234440.0000   -0.30219
234480.0000   -0.88273
234520.0000   -0.60443
234560.0000   -0.73648
234600.0000   -0.65130
234640.0000   -0.53668
234680.0000   -0.52331
234720.0000   -0.61469
234760.0000   -0.54411
234800.0000   -0.54668
234840.0000   -0.40633
234880.0000   -0.50635
234920.0000   -0.88522
234960.0000   -0.60479
235000.0000   -0.79708
235040.0000   -0.60601
235080.0000   -0.31317
235120.0000   -0.53214
235160.0000   -0.57686
235200.0000   -0.60110
235240.0000    0.08091
235280.0000   -0.16531
235320.0000   -0.06648
235360.0000    0.06053
235400.0000   -0.16033
235440.0000   -0.79233
235480.0000   -0.58710
235520.0000   -0.62383
235560.0000   -0.64124
235600.0000   -0.48581
235640.0000   -0.59048
235680.0000   -0.43347
235720.0000   -0.51069
235760.0000   -0.55845
235800.0000   -0.95638
235840.0000   -0.37107
235880.0000   -0.39052
235920.0000   -0.38850
235960.0000   -0.60249
236000.0000   -0.50807
236040.0000   -0.72067
236080.0000   -0.19328
236120.0000   -0.20384
236160.0000   -0.16028
236200.0000   -0.54653
236240.0000   -0.44256
236280.0000   -0.33802
236320.0000   -0.41271
236360.0000   -0.42479
236400.0000   -0.07333
236440.0000   -0.34977
236480.0000   -0.44252
236520.0000   -0.51222
236560.0000   -0.62085
236600.0000   -0.30937
236640.0000    0.08722
236680.0000    0.26788
236720.0000    0.22699
236760.0000   -0.12263
236800.0000   -0.19946
236840.0000   -0.12648
236880.0000   -0.21852
236920.0000   -0.15405
236960.0000   -0.15697
237000.0000   -0.39688
237040.0000   -0.04876
237080.0000    0.00478
237120.0000   -0.56421
237160.0000   -0.15403
237200.0000    0.16237
237240.0000   -0.13352
237280.0000    0.36920
237320.0000    0.14409
237360.0000    0.37186
237400.0000   -0.01386
237440.0000    0.04323
237480.0000    0.27088
237520.0000    0.36826
237560.0000    0.12695
237600.0000    0.12996
237640.0000    0.01955
237680.0000   -0.09552
237720.0000    0.09418
237760.0000    0.21997
237800.0000    0.40805
237840.0000   -0.02549
237880.0000   -0.36968
237920.0000   -0.13741
237960.0000   -0.59007
238000.0000   -0.20497
238040.0000    0.09329
238080.0000    0.00598
238120.0000   -0.01405
238160.0000    0.13552
238200.0000    0.09839
238240.0000   -0.27358
238280.0000   -0.02280
238320.0000   -0.21471
238360.0000   -0.22890
238400.0000   -0.36452
238440.0000   -0.20197
238480.0000   -0.45859
238520.0000   -0.10125
238560.0000    0.09323
238600.0000    0.00161
238640.0000   -0.09009
238680.0000   -0.12679
238720.0000   -0.00700
238760.0000   -0.02978
238800.0000    0.07953
238840.0000    0.05617
238880.0000    0.14006
238920.0000   -0.11951
238960.0000   -0.25836
239000.0000    0.05676
239040.0000   -0.25344
239080.0000   -0.28667
239120.0000   -0.24223
239160.0000   -0.01060
239200.0000   -0.07448
239240.0000    0.08370
239280.0000   -0.11522
239320.0000    0.01673
239360.0000   -0.21559
239400.0000   -0.41054
239440.0000   -0.44509
239480.0000    0.03760
239520.0000    0.28157
239560.0000    0.39710
239600.0000    0.35635
239640.0000    0.58224
239680.0000    0.49896
239720.0000    0.29982
239760.0000    0.33334
239800.0000    0.32618
239840.0000    0.24030
239880.0000    0.31776
239920.0000    0.41388
239960.0000    0.37454
240000.0000    0.35455
240040.0000    0.39597
240080.0000    0.41046
240120.0000    0.24301
240160.0000    0.19084
240200.0000    0.43309
240240.0000    0.17621
240280.0000    0.18953
240320.0000    0.19068
240360.0000    0.09375
240400.0000    0.34788
240440.0000    0.24783
240480.0000    0.30534
240520.0000    0.43470
240560.0000    0.61034
240600.0000    0.66122
240640.0000    0.17503
240680.0000    0.18374
240720.0000    0.28426
240760.0000    0.13140
240800.0000    0.24701
240840.0000    0.33220
240880.0000    0.28118
240920.0000    0.35385
240960.0000    0.19310
241000.0000    0.23382
241040.0000    0.16533
241080.0000    0.28483
241120.0000    0.32420
241160.0000    0.43994
241200.0000    0.28476
241240.0000    0.44779
241280.0000    0.46247
241320.0000    0.16595
241360.0000    0.49021
241400.0000    0.14846
241440.0000    0.40481
241480.0000    0.40194
241520.0000    0.37037
241560.0000    0.32994
241600.0000    0.52637
241640.0000    0.24515
241680.0000    0.28749
241720.0000    0.47830
241760.0000    0.51316
241800.0000    0.39734
241840.0000    0.61916
241880.0000    0.39865
241920.0000    0.37984
241960.0000    0.35910
242000.0000    0.34977
242040.0000    0.33993
242080.0000    0.26022
242120.0000    0.29907
242160.0000    0.46398
242200.0000    0.47170
242240.0000    0.30447
242280.0000    0.51443
242320.0000    0.45577
242360.0000    0.49367
242400.0000    0.53004
242440.0000    0.51766
242480.0000    0.49683
242520.0000    0.58933
242560.0000    0.48664
242600.0000    0.53441
242640.0000    0.42042
242680.0000    0.56857
242720.0000    0.48022
242760.0000    0.60048
242800.0000    0.60395
242840.0000    0.48233
242880.0000    0.36684
242920.0000    0.53989
242960.0000    0.49764
243000.0000    0.54633
243040.0000    0.58089
243080.0000    0.42909
243120.0000    0.54743
243160.0000    0.43535
243200.0000    0.42824
243240.0000    0.67464
243280.0000    0.49274
243320.0000    0.38792
243360.0000    0.45915
243400.0000    0.43995
243440.0000    0.63216
243480.0000    0.53042
243520.0000    0.39497
243560.0000    0.52481
243600.0000    0.56040
243640.0000    0.47132
243680.0000    0.68817
243720.0000    0.42050
243760.0000    0.51336
243800.0000    0.56595
243840.0000    0.38497
243880.0000    0.34877
243920.0000    0.45135
243960.0000    0.58419
244000.0000    0.53334
244040.0000    0.52170
244080.0000    0.47643
244120.0000    0.45619
244160.0000    0.48633
244200.0000    0.13939
244240.0000    0.28949
244280.0000    0.31990
244320.0000    0.42704
244360.0000    0.58438
244400.0000    0.60171
244440.0000    0.55359
244480.0000    0.44331
244520.0000    0.26858
244560.0000    0.52585
244600.0000    0.62714
244640.0000    0.62329
244680.0000    0.31781
244720.0000    0.34529
244760.0000    0.46965
244800.0000    0.37305
244840.0000    0.28484
244880.0000    0.20400
244920.0000    0.37879
244960.0000    0.32559
245000.0000    0.29338
245040.0000    0.34588
245080.0000    0.10709
245120.0000    0.17011
245160.0000   -0.26823
245200.0000   -0.40355
245240.0000   -0.40695
245280.0000   -0.41025
245320.0000   -0.51443
245360.0000   -0.29158
245400.0000   -0.40423
245440.0000   -0.38885
245480.0000   -0.28328
245520.0000   -0.49212
245560.0000   -0.60594
245600.0000   -0.89117
245640.0000   -0.50904
245680.0000   -0.54347
245720.0000   -0.23639
245760.0000   -0.59857
245800.0000   -0.73132
245840.0000   -0.44615
245880.0000   -0.48576
245920.0000   -0.46213
245960.0000   -0.29482
246000.0000   -0.33619
246040.0000   -0.49841
246080.0000   -0.33177
246120.0000   -0.41197
246160.0000    0.10670
246200.0000    0.30817
246240.0000   -0.13587
246280.0000   -0.19198
246320.0000   -0.47996
246360.0000   -0.34026
246400.0000   -0.34602
246440.0000   -0.57463
246480.0000   -0.57482
246520.0000   -0.51855
246560.0000   -0.20701
246600.0000   -0.17170
246640.0000   -0.27676
246680.0000   -0.03509
246720.0000   -0.03743
246760.0000   -0.25714
246800.0000   -0.23436
246840.0000   -0.11344
246880.0000   -0.25794
246920.0000    0.24546
246960.0000   -0.41008
247000.0000   -0.48227
247040.0000   -0.06045
247080.0000    0.27199
247120.0000   -0.36964
247160.0000   -0.30639
247200.0000    0.04208
247240.0000   -0.47971
247280.0000   -0.02061
247320.0000    0.13896
247360.0000   -0.27128
247400.0000   -0.12851
247440.0000    0.05530
247480.0000   -0.15423
247520.0000    0.02171
247560.0000   -0.16166
247600.0000   -0.45883
247640.0000   -0.24106
247680.0000   -0.53335
247720.0000   -0.60345
247760.0000   -0.53819
247800.0000   -0.06864
247840.0000   -0.41946
247880.0000   -0.59419
247920.0000   -0.71377
247960.0000   -0.80718
248000.0000   -0.67507
248040.0000   -0.82544
248080.0000   -0.51625
248120.0000   -0.77440
248160.0000   -0.88649
248200.0000   -0.61354
248240.0000   -0.63974
248280.0000   -0.53603
248320.0000   -0.64975
248360.0000   -0.43842
248400.0000   -0.59820
248440.0000   -0.54195
248480.0000   -0.46696
248520.0000   -0.61002
248560.0000   -0.50642
248600.0000   -0.47061
248640.0000   -0.32183
248680.0000   -0.51200
248720.0000   -0.31850
248760.0000   -0.42720
248800.0000   -0.32928
248840.0000   -0.51421
248880.0000   -0.21077
248920.0000   -0.14712
248960.0000   -0.17504
249000.0000   -0.07822
249040.0000   -0.05364
249080.0000   -0.24333
249120.0000   -0.12232
249160.0000   -0.35585
249200.0000   -0.35973
249240.0000   -0.37520
249280.0000   -0.34887
249320.0000   -0.46035
249360.0000   -0.25868
249400.0000   -0.44640
249440.0000   -0.22963
249480.0000   -0.27620
249520.0000   -0.53745
249560.0000   -0.26136
249600.0000   -0.23032
249640.0000   -0.45971
249680.0000   -0.28553
249720.0000   -0.23700
249760.0000   -0.25723
249800.0000   -0.03768
249840.0000   -0.32206
249880.0000   -0.36530
249920.0000   -0.34425
249960.0000   -0.57657
250000.0000   -0.42253
250040.0000   -0.44483
250080.0000   -0.20602
250120.0000   -0.04668
250160.0000   -0.31696
250200.0000   -0.36233
250240.0000   -0.40825
250280.0000   -0.34402
250320.0000   -0.38363
250360.0000    0.01582
250400.0000   -0.09927
250440.0000   -0.28787
250480.0000   -0.19049
250520.0000    0.00225
250560.0000   -0.42737
250600.0000   -0.48346
250640.0000   -0.46797
250680.0000   -0.40756
250720.0000   -0.17599
250760.0000    0.01072
250800.0000   -0.02163
250840.0000   -0.10640
250880.0000   -0.05818
250920.0000    0.02108
250960.0000   -0.22477
251000.0000   -0.31694
251040.0000   -0.27049
251080.0000   -0.29558
251120.0000   -0.26928
251160.0000   -0.16829
251200.0000   -0.37714
251240.0000    0.08669
251280.0000    0.05495
251320.0000    0.03027
251360.0000   -0.04790
251400.0000   -0.03335
251440.0000   -0.01658
251480.0000   -0.00373
251520.0000   -0.09202
251560.0000    0.00149
251600.0000    0.07141
251640.0000    0.06992
251680.0000   -0.03485
251720.0000    0.03923
251760.0000   -0.07421
251800.0000   -0.02388
251840.0000   -0.26822
251880.0000   -0.11566
251920.0000   -0.15020
251960.0000   -0.17745
252000.0000   -0.33392
252040.0000   -0.12970
252080.0000   -0.39054
252120.0000   -0.01610
252160.0000   -0.12527
252200.0000    0.10808
252240.0000   -0.02192
252280.0000   -0.57740
252320.0000   -0.30205
252360.0000   -0.80243
252400.0000   -0.37126
252440.0000   -0.49766
252480.0000   -0.19219
252520.0000   -0.31301
252560.0000   -0.41017
252600.0000   -0.38535
252640.0000   -0.30460
252680.0000   -0.26464
252720.0000   -0.38275
252760.0000   -0.22634
252800.0000   -0.58439
252840.0000   -0.40532
252880.0000   -0.42895
252920.0000   -0.49990
252960.0000   -0.35630
253000.0000   -0.30825
253040.0000   -0.33852
253080.0000   -0.28552
253120.0000   -0.29755
253160.0000   -0.23844
253200.0000   -0.26635
253240.0000   -0.24601
253280.0000   -0.28928
253320.0000   -0.49829
253360.0000   -0.19608
253400.0000   -0.25674
253440.0000   -0.44944
253480.0000   -0.04977
253520.0000   -0.44572
253560.0000   -0.23336
253600.0000   -0.08751
253640.0000   -0.14961
253680.0000   -0.10335
253720.0000   -0.28651
253760.0000   -0.38811
253800.0000   -0.16531
253840.0000    0.02661
253880.0000   -0.02908
253920.0000    0.23937
253960.0000   -0.17193
254000.0000   -0.23456
254040.0000   -0.10062
254080.0000   -0.13604
254120.0000   -0.11935
254160.0000   -0.26202
254200.0000   -0.15976
254240.0000   -0.15027
254280.0000   -0.25681
254320.0000   -0.17128
254360.0000   -0.19972
254400.0000    0.05461
254440.0000   -0.19716
254480.0000   -0.24798
254520.0000   -0.03086
254560.0000   -0.16731
254600.0000   -0.09418
254640.0000   -0.01727
254680.0000   -0.22660
254720.0000   -0.18919
254760.0000   -0.14393
254800.0000    0.28893
254840.0000   -0.00429
254880.0000   -0.00836
254920.0000   -0.15038
254960.0000   -0.17269
255000.0000   -0.00229
255040.0000   -0.19308
255080.0000    0.03443
255120.0000    0.22448
255160.0000   -0.02900
255200.0000    0.01180
255240.0000   -0.29304
255280.0000   -0.05324
255320.0000   -0.09843
255360.0000   -0.00945
255400.0000    0.02106
255440.0000   -0.04568
255480.0000   -0.45444
255520.0000   -0.00492
255560.0000   -0.10284
255600.0000   -0.25009
255640.0000   -0.00410
255680.0000    0.10250
255720.0000   -0.03046
255760.0000    0.03786
255800.0000   -0.04475
255840.0000   -0.05725
255880.0000   -0.33337
255920.0000   -0.13915
255960.0000   -0.36867
256000.0000   -0.15715
256040.0000   -0.17345
256080.0000   -0.33933
256120.0000   -0.18920
256160.0000   -0.03540
256200.0000   -0.24361
256240.0000   -0.39111
256280.0000   -0.10107
256320.0000   -0.14822
256360.0000   -0.19102
256400.0000   -0.15493
256440.0000   -0.28014
256480.0000   -0.09569
256520.0000   -0.10020
256560.0000   -0.20712
256600.0000   -0.09264
256640.0000   -0.18666
256680.0000   -0.04781
256720.0000   -0.12622
256760.0000    0.01528
256800.0000   -0.21860
256840.0000   -0.00487
256880.0000   -0.07101
256920.0000   -0.11363
256960.0000   -0.15002
257000.0000   -0.00169
257040.0000   -0.16301
257080.0000   -0.14839
257120.0000   -0.33063
257160.0000    0.04962
257200.0000    0.07795
257240.0000   -0.22520
257280.0000   -0.01750
257320.0000   -0.36000
257360.0000   -0.25460
257400.0000   -0.15351
257440.0000   -0.03713
257480.0000   -0.08386
257520.0000   -0.20515
257560.0000   -0.35202
257600.0000   -0.27206
257640.0000   -0.45515
257680.0000   -0.24961
257720.0000    0.02399
257760.0000   -0.18848
257800.0000   -0.26136
257840.0000   -0.38006
257880.0000   -0.18992
257920.0000   -0.23064
257960.0000   -0.19172
258000.0000   -0.39908
258040.0000   -0.60470
258080.0000   -0.49032
258120.0000   -0.47035
258160.0000   -0.59756
258200.0000   -0.45307
258240.0000   -0.39348
258280.0000   -0.16148
258320.0000   -0.27141
258360.0000   -0.07462
258400.0000   -0.29871
258440.0000   -0.29726
258480.0000    0.08927
258520.0000    0.00627
258560.0000    0.00602
258600.0000    0.00541
258640.0000   -0.26007
258680.0000   -0.08866
258720.0000   -0.18536
258760.0000   -0.38760
258800.0000   -0.30329
258840.0000   -0.14416
258880.0000   -0.47394
258920.0000   -0.59755
258960.0000   -0.60352
259000.0000   -0.49101
259040.0000   -0.68173
259080.0000   -0.66579
259120.0000   -0.63086
259160.0000   -0.40293
259200.0000   -0.47201
259240.0000   -0.39385
259280.0000   -0.52237
259320.0000   -0.33456
259360.0000   -0.38051
259400.0000   -0.54902
259440.0000   -0.53700
259480.0000   -0.41612
259520.0000   -0.54202
259560.0000   -0.58926
259600.0000   -0.38316
259640.0000   -0.40370
259680.0000   -0.42579
259720.0000   -0.33650
259760.0000   -0.43316
259800.0000   -0.61354
259840.0000   -0.51838
259880.0000   -0.32251
259920.0000   -0.31107
259960.0000   -0.33480
260000.0000    0.05204
260040.0000   -0.10157
260080.0000   -0.58844
260120.0000    0.08011
260160.0000   -0.16631
260200.0000   -0.50547
260240.0000   -0.54580
260280.0000   -0.44767
260320.0000   -0.57342
260360.0000   -0.59276
260400.0000   -0.62051
260440.0000   -0.54993
260480.0000   -0.37206
260520.0000   -0.25229
260560.0000   -0.58734
260600.0000   -0.19436
260640.0000   -0.28847
260680.0000   -0.05752
260720.0000   -0.07667
260760.0000   -0.14055
260800.0000   -0.15352
260840.0000    0.18995
260880.0000   -0.17571
260920.0000   -0.16370
260960.0000   -0.08407
261000.0000   -0.12550
261040.0000    0.00392
261080.0000   -0.20527
261120.0000   -0.30729
261160.0000   -0.21319
261200.0000    0.08574
261240.0000    0.21409
261280.0000   -0.00582
261320.0000   -0.00432
261360.0000   -0.03417
261400.0000   -0.01209
261440.0000   -0.10258
261480.0000   -0.18401
261520.0000   -0.02553
261560.0000   -0.61752
261600.0000   -0.58534
261640.0000   -0.05879
261680.0000   -0.24414
261720.0000    0.18045
261760.0000   -0.14967
261800.0000   -0.00398
261840.0000   -0.19722
261880.0000   -0.32524
261920.0000    0.20996
261960.0000    0.07396
262000.0000    0.01668
262040.0000    0.04500
262080.0000    0.30330
262120.0000    0.01795
262160.0000    0.19179
262200.0000    0.19252
262240.0000    0.06910
262280.0000   -0.46649
262320.0000   -0.59211
262360.0000   -0.43692
262400.0000   -0.22933
262440.0000    0.03201
262480.0000    0.13162
262520.0000   -0.20540
262560.0000   -0.06749
262600.0000   -0.36446
262640.0000   -0.42793
262680.0000   -0.39882
262720.0000   -0.49523
262760.0000   -0.33021
262800.0000   -0.62599
262840.0000   -0.16907
262880.0000   -0.13845
262920.0000   -0.39480
262960.0000   -0.19104
263000.0000   -0.26710
263040.0000   -0.31718
263080.0000   -0.22504
263120.0000   -0.37304
263160.0000   -0.05822
263200.0000   -0.52106
263240.0000   -0.54965
263280.0000   -0.28683
263320.0000   -0.40739
263360.0000   -0.38597
263400.0000   -0.38258
263440.0000   -0.47323
263480.0000   -0.46237
263520.0000   -0.05931
263560.0000    0.05102
263600.0000    0.06399
263640.0000   -0.06297
263680.0000   -0.65389
263720.0000   -0.15496
263760.0000   -0.01581
263800.0000   -0.13559
263840.0000   -0.14265
263880.0000   -0.67130
263920.0000   -0.59953
263960.0000   -0.65416
264000.0000   -0.49204
264040.0000   -0.46852
264080.0000   -0.43149
264120.0000   -0.62588
264160.0000   -0.59746
264200.0000   -0.53860
264240.0000   -0.57266
264280.0000   -0.49468
264320.0000   -0.00907
264360.0000   -0.23890
264400.0000   -0.64033
264440.0000   -0.53391
264480.0000   -0.55952
264520.0000   -0.60781
264560.0000   -0.92386
264600.0000   -0.57303
264640.0000   -0.76883
264680.0000   -0.78199
264720.0000   -0.75396
264760.0000   -0.52560
264800.0000   -0.60883
264840.0000   -0.30845
264880.0000   -0.44881
264920.0000   -0.07464
264960.0000   -0.05617
265000.0000    0.12564
265040.0000   -0.40232
265080.0000   -0.05563
265120.0000   -0.27335
265160.0000   -0.39290
265200.0000   -0.62857
265240.0000   -0.24844
265280.0000   -0.43714
265320.0000   -0.44253
265360.0000   -0.37201
265400.0000   -0.39788
265440.0000   -0.25112
265480.0000   -0.31041
265520.0000   -0.45331
265560.0000   -0.39362
265600.0000   -0.35749
265640.0000   -0.04079
265680.0000   -0.58012
265720.0000   -0.58263
265760.0000   -0.59194
265800.0000   -0.54620
265840.0000   -0.46706
265880.0000   -0.48712
265920.0000   -0.42941
265960.0000   -0.55659
266000.0000   -0.59463
266040.0000   -0.01475
266080.0000   -0.49870
266120.0000   -0.72441
266160.0000   -0.30599
266200.0000    0.10397
266240.0000    0.03222
266280.0000   -0.23162
266320.0000   -0.08895
266360.0000   -0.10486
266400.0000   -0.55682
266440.0000   -0.17437
266480.0000   -0.43456
266520.0000   -0.62644
266560.0000   -0.49994
266600.0000   -0.41929
266640.0000   -0.73571
266680.0000   -0.61945
266720.0000   -0.85069
266760.0000   -0.51200
266800.0000   -0.72332
266840.0000   -0.39898
266880.0000   -0.53114
266920.0000   -0.75449
266960.0000   -0.40711
267000.0000   -0.46629
267040.0000   -0.32055
267080.0000   -0.34386
267120.0000   -0.27917
267160.0000   -0.43314
267200.0000   -0.49093
267240.0000   -0.14097
267280.0000   -0.06827
267320.0000   -0.00541
267360.0000    0.35293
267400.0000    0.27510
267440.0000    0.25768
267480.0000    0.02149
267520.0000    0.38443
267560.0000    0.26558
267600.0000    0.30403
267640.0000   -0.04643
267680.0000    0.00050
267720.0000   -0.05561
267760.0000    0.14616
267800.0000   -0.49766
267840.0000   -0.77372
267880.0000   -0.50362
267920.0000   -0.49559
267960.0000   -0.77002
268000.0000   -0.71820
268040.0000   -0.53569
268080.0000   -0.51355
268120.0000   -0.47684
268160.0000   -0.42153
268200.0000   -0.44660
268240.0000   -0.52335
268280.0000   -0.22930
268320.0000   -0.33603
268360.0000   -0.75423
268400.0000   -0.49005
268440.0000    0.02268
268480.0000    0.24743
268520.0000    0.17597
268560.0000    0.05784
268600.0000    0.14398
268640.0000   -0.01820
268680.0000    0.03943
268720.0000    0.12653
268760.0000   -0.10196
268800.0000    0.16620
268840.0000   -0.09984
268880.0000    0.02779
268920.0000    0.05991
268960.0000   -0.05336
269000.0000    0.04632
269040.0000    0.23041
269080.0000   -0.06051
269120.0000    0.13584
269160.0000    0.18555
269200.0000    0.20174
269240.0000    0.11127
269280.0000   -0.03476
269320.0000    0.26498
269360.0000   -0.06343
269400.0000    0.26711
269440.0000    0.05739
269480.0000    0.06525
269520.0000   -0.66098
269560.0000   -0.60173
269600.0000   -0.22567
269640.0000   -0.00501
269680.0000    0.31514
269720.0000    0.09626
269760.0000   -0.21121
269800.0000   -0.08139
269840.0000   -0.10736
269880.0000   -0.44380
269920.0000   -0.53653
269960.0000   -0.21987
270000.0000   -0.37715
270040.0000   -0.03505
270080.0000   -0.20376
270120.0000    0.28650
270160.0000    0.10308
270200.0000    0.14181
270240.0000   -0.08889
270280.0000    0.08800
270320.0000   -0.16553
270360.0000    0.02015
270400.0000    0.08831
270440.0000   -0.09440
270480.0000    0.03131
270520.0000    0.05214
270560.0000   -0.10224
270600.0000    0.02225
270640.0000    0.01757
270680.0000    0.01134
270720.0000   -0.23934
270760.0000    0.24982
270800.0000   -0.01564
270840.0000    0.17472
270880.0000    0.11237
270920.0000    0.23964
270960.0000    0.36727
271000.0000    0.31935
271040.0000    0.18917
271080.0000    0.48789
271120.0000    0.05570
271160.0000    0.34004
271200.0000    0.25259
271240.0000    0.04187
271280.0000   -0.01760
271320.0000    0.05119
271360.0000    0.03013
271400.0000   -0.02272
271440.0000    0.08975
271480.0000    0.18026
271520.0000    0.10262
271560.0000    0.09279
271600.0000   -0.17628
271640.0000    0.22556
271680.0000    0.25171
271720.0000    0.08320
271760.0000    0.12827
271800.0000    0.05414
271840.0000   -0.24260
271880.0000    0.10508
271920.0000   -0.12512
271960.0000    0.34499
272000.0000    0.15452
272040.0000    0.03325
272080.0000    0.17934
272120.0000    0.08157
272160.0000    0.40467
272200.0000    0.28209
272240.0000    0.20691
272280.0000   -0.01160
272320.0000    0.38512
272360.0000    0.55992
272400.0000    0.41830
272440.0000    0.25331
272480.0000    0.05138
272520.0000    0.24011
272560.0000    0.35719
272600.0000    0.18611
272640.0000    0.16524
272680.0000    0.09996
272720.0000    0.05821
272760.0000   -0.31033
272800.0000    0.19638
272840.0000    0.17979
272880.0000    0.02345
272920.0000   -0.04249
272960.0000   -0.16171
273000.0000    0.14985
273040.0000    0.01529
273080.0000    0.01723
273120.0000   -0.03896
273160.0000   -0.05262
273200.0000   -0.16898
273240.0000    0.25962
273280.0000   -0.01432
273320.0000   -0.06792
273360.0000   -0.02384
273400.0000    0.29024
273440.0000    0.17559
273480.0000    0.13941
273520.0000    0.15032
273560.0000    0.00480
273600.0000    0.18687
273640.0000    0.07821
273680.0000    0.00904
273720.0000   -0.03259
273760.0000    0.17742
273800.0000    0.00108
273840.0000    0.02699
273880.0000   -0.00153
273920.0000   -0.02614
273960.0000    0.09496
274000.0000   -0.09788
274040.0000    0.07360
274080.0000   -0.10301
274120.0000    0.32778
274160.0000    0.09513
274200.0000   -0.11486
274240.0000   -0.02447
274280.0000   -0.11265
274320.0000   -0.13254
274360.0000   -0.33759
274400.0000   -0.38087
274440.0000   -0.24992
274480.0000   -0.06619
274520.0000   -0.19840
274560.0000   -0.47749
274600.0000   -0.16064
274640.0000   -0.35879
274680.0000   -0.41931
274720.0000   -0.12706
274760.0000    0.02884
274800.0000   -0.28952
274840.0000    0.07559
274880.0000    0.02117
274920.0000    0.03555
274960.0000    0.42279
275000.0000    0.20361
275040.0000    0.31212
275080.0000    0.20211
275120.0000   -0.03904
275160.0000   -0.06151
275200.0000   -0.07515
275240.0000    0.05373
275280.0000   -0.05495
275320.0000    0.02245
275360.0000    0.07965
275400.0000    0.11214
275440.0000    0.00196
275480.0000    0.06652
275520.0000    0.26410
275560.0000    0.20743
275600.0000   -0.02781
275640.0000    0.04976
275680.0000   -0.50120
275720.0000   -0.25539
275760.0000   -0.40576
275800.0000   -0.42985
275840.0000   -0.68378
275880.0000   -0.19847
275920.0000   -0.54052
275960.0000   -0.23786
276000.0000   -0.31785
276040.0000   -0.13182
276080.0000   -0.05552
276120.0000   -0.14988
276160.0000   -0.36788
276200.0000   -0.47422
276240.0000   -0.58923
276280.0000   -0.53288
276320.0000   -0.47145
276360.0000   -0.17384
276400.0000   -0.30433
276440.0000   -0.48449
276480.0000   -0.38739
276520.0000   -0.15356
276560.0000    0.03777
276600.0000    0.18094
276640.0000    0.00018
276680.0000    0.55552
276720.0000    0.31908
276760.0000    0.35549
276800.0000   -0.11595
276840.0000    0.16500
276880.0000    0.30867
276920.0000    0.16787
276960.0000   -0.07523
277000.0000    0.25947
277040.0000   -0.15951
277080.0000    0.21112
277120.0000    0.06981
277160.0000    0.04185
277200.0000    0.25191
277240.0000    0.17087
277280.0000    0.29398
277320.0000   -0.15579
277360.0000    0.41751
277400.0000    0.01162
277440.0000   -0.21620
277480.0000    0.17157
277520.0000   -0.00176
277560.0000    0.22227
277600.0000    0.00095
277640.0000   -0.11665
277680.0000   -0.16663
277720.0000   -0.13339
277760.0000   -0.39022
277800.0000   -0.21212
277840.0000   -0.27430
277880.0000   -0.53979
277920.0000   -0.22632
277960.0000   -0.46638
278000.0000   -0.36839
278040.0000   -0.29375
278080.0000   -0.24045
278120.0000   -0.36796
278160.0000   -0.16230
278200.0000   -0.24031
278240.0000    0.04767
278280.0000   -0.50902
278320.0000   -0.35058
278360.0000   -0.25620
278400.0000   -0.44796
278440.0000   -0.35055
278480.0000   -0.36989
278520.0000   -0.35334
278560.0000   -0.41123
278600.0000   -0.58586
278640.0000   -0.51400
278680.0000   -0.59863
278720.0000   -0.63091
278760.0000   -0.56370
278800.0000   -0.43243
278840.0000   -0.36772
278880.0000   -0.21795
278920.0000   -0.48524
278960.0000   -0.31392
279000.0000   -0.25338
279040.0000   -0.60129
279080.0000   -0.43183
279120.0000   -0.58501
279160.0000   -0.33503
279200.0000   -1.20278
279240.0000   -0.63078
279280.0000   -0.88753
279320.0000   -0.80895
279360.0000   -0.79333
279400.0000   -0.36849
279440.0000   -0.02647
279480.0000   -0.13336
279520.0000   -0.09424
279560.0000   -0.06684
279600.0000   -0.05231
279640.0000    0.01521
279680.0000    0.14608
279720.0000    0.09214
279760.0000   -0.01481
279800.0000    0.06711
279840.0000   -0.00632
279880.0000    0.10627
279920.0000    0.11029
279960.0000   -0.11199
280000.0000    0.26619
280040.0000    0.13117
280080.0000   -0.07760
280120.0000   -0.07699
280160.0000    0.09711
280200.0000   -0.06225
280240.0000    0.14555
280280.0000    0.13240
280320.0000    0.14785
280360.0000    0.02476
280400.0000    0.07748
280440.0000   -0.03552
280480.0000    0.08443
280520.0000    0.11055
280560.0000    0.03403
280600.0000    0.00400
280640.0000   -0.52181
280680.0000   -0.17827
280720.0000   -0.47504
280760.0000   -0.53794
280800.0000   -0.63662
280840.0000   -0.58610
280880.0000    0.02576
280920.0000    0.00432
280960.0000    0.03737
281000.0000   -0.05160
281040.0000   -0.05084
281080.0000    0.02006
281120.0000   -0.05567
281160.0000    0.02203
281200.0000    0.09631
281240.0000   -0.17724
281280.0000   -0.09815
281320.0000   -0.14926
281360.0000    0.17470
281400.0000   -0.07039
281440.0000   -0.29839
281480.0000   -0.20851
281520.0000    0.02858
281560.0000   -0.60511
281600.0000    0.02803
281640.0000   -0.06881
281680.0000   -0.21450
281720.0000   -0.19929
281760.0000    0.09640
281800.0000   -0.27861
281840.0000   -0.24666
281880.0000   -0.35337
281920.0000   -0.23920
281960.0000   -0.48002
282000.0000   -0.58569
282040.0000   -0.87693
282080.0000   -0.36106
282120.0000   -0.24187
282160.0000   -0.14594
282200.0000   -0.25763
282240.0000   -0.60415
282280.0000   -0.05238
282320.0000   -0.44887
282360.0000   -0.59413
282400.0000   -0.53334
282440.0000   -0.45567
282480.0000   -0.21989
282520.0000   -0.45797
282560.0000   -0.56981
282600.0000   -0.43165
282640.0000   -0.24747
282680.0000   -0.38931
282720.0000   -0.49128
282760.0000   -0.56005
282800.0000   -0.63434
282840.0000   -0.78425
282880.0000   -0.55691
282920.0000   -0.47253
282960.0000   -0.57553
283000.0000   -0.52889
283040.0000   -0.39454
283080.0000   -0.47645
283120.0000   -0.56569
283160.0000   -0.26385
283200.0000   -0.02662
283240.0000   -0.08188
283280.0000    0.10912
283320.0000   -0.16801
283360.0000    0.03054
283400.0000   -0.16201
283440.0000    0.18540
283480.0000   -0.11934
283520.0000    0.01264
283560.0000   -0.15260
283600.0000    0.14320
283640.0000   -0.04889
283680.0000   -0.35058
283720.0000   -0.50480
283760.0000   -0.60165
283800.0000   -0.38182
283840.0000   -0.47440
283880.0000   -0.26787
283920.0000   -0.27189
283960.0000   -0.35834
284000.0000   -0.62581
284040.0000   -0.56248
284080.0000   -0.67633
284120.0000   -0.49081
284160.0000   -0.87844
284200.0000   -0.62940
284240.0000   -0.66713
284280.0000   -0.69862
284320.0000   -0.70718
284360.0000   -0.52912
284400.0000   -0.82207
284440.0000   -0.42286
284480.0000   -0.53869
284520.0000   -0.43275
284560.0000   -0.41988
284600.0000    0.06766
284640.0000    0.01684
284680.0000    0.13491
284720.0000   -0.15564
284760.0000   -0.05155
284800.0000   -0.12068
284840.0000   -0.17781
284880.0000   -0.33175
284920.0000   -0.42870
284960.0000   -0.54902
285000.0000   -0.25360
285040.0000   -0.28532
285080.0000   -0.11345
285120.0000   -0.15433
285160.0000    0.17179
285200.0000   -0.14765
285240.0000    0.06901
285280.0000    0.03158
285320.0000    0.12228
285360.0000    0.10882
285400.0000   -0.08671
285440.0000   -0.52286
285480.0000   -0.74828
285520.0000   -0.26162
285560.0000   -0.09813
285600.0000   -0.27554
285640.0000   -0.17899
285680.0000   -0.03025
285720.0000   -0.02752
285760.0000   -0.10489
285800.0000   -0.17310
285840.0000   -0.26265
285880.0000   -0.38676
285920.0000    0.00553
285960.0000   -0.06295
286000.0000    0.29397
286040.0000   -0.04181
286080.0000   -0.10765
286120.0000   -0.20280
286160.0000   -0.01967
286200.0000   -0.11477
286240.0000   -0.18521
286280.0000   -0.16458
286320.0000   -0.44502
286360.0000   -0.39645
286400.0000   -0.28436
286440.0000   -0.39471
286480.0000    0.00091
286520.0000    0.18078
286560.0000   -0.05731
286600.0000   -0.04440
286640.0000   -0.12935
286680.0000   -0.30922
286720.0000   -0.19740
286760.0000    0.07752
286800.0000   -0.26932
286840.0000   -0.33081
286880.0000   -0.48145
286920.0000   -0.47583
286960.0000   -0.41935
287000.0000   -0.23783
287040.0000    0.16457
287080.0000   -0.34259
287120.0000   -0.29360
287160.0000   -0.24989
287200.0000   -0.29268
287240.0000   -0.26914
287280.0000   -0.21446
287320.0000   -0.27471
287360.0000   -0.01696
287400.0000   -0.27255
287440.0000   -0.25865
287480.0000   -0.15014
287520.0000   -0.31657
287560.0000   -0.20055
287600.0000   -0.20932
287640.0000   -0.16624
287680.0000   -0.25775
287720.0000    0.12595
287760.0000   -0.28160
287800.0000   -0.03637
287840.0000    0.35781
287880.0000    0.29767
287920.0000    0.37282
287960.0000   -0.01950
288000.0000    0.12062
288040.0000    0.21226
288080.0000    0.13480
288120.0000    0.11298
288160.0000    0.26882
288200.0000    0.22092
288240.0000    0.37758
288280.0000    0.34859
288320.0000    0.30964
288360.0000    0.21325
288400.0000    0.36950
288440.0000    0.19311
288480.0000    0.16942
288520.0000    0.32167
288560.0000   -0.09596
288600.0000   -0.53734
288640.0000   -0.12270
288680.0000   -0.17707
288720.0000   -0.08937
288760.0000   -0.19612
288800.0000   -0.49466
288840.0000   -0.32171
288880.0000   -0.68283
288920.0000   -0.57791
288960.0000   -0.15017
289000.0000   -0.61871
289040.0000   -0.21971
289080.0000    0.26796
289120.0000    0.22901
289160.0000    0.12650
289200.0000    0.25327
289240.0000    0.20213
289280.0000    0.43737
289320.0000    0.29208
289360.0000    0.21604
289400.0000    0.04384
289440.0000   -0.12401
289480.0000    0.11849
289520.0000    0.12173
289560.0000   -0.30021
289600.0000   -0.18489
289640.0000   -0.63137
289680.0000   -0.48825
289720.0000   -0.09974
289760.0000   -0.08140
289800.0000   -0.22479
289840.0000   -0.39258
289880.0000   -0.48372
289920.0000    0.02093
289960.0000    0.04104
290000.0000   -0.32312
290040.0000   -0.51907
290080.0000   -0.43395
290120.0000   -0.49713
290160.0000   -0.92940
290200.0000   -0.83476
290240.0000   -0.70637
290280.0000   -0.66455
290320.0000   -0.57532
290360.0000   -0.34029
290400.0000   -0.31668
290440.0000    0.01605
290480.0000   -0.16974
290520.0000   -0.23272
290560.0000   -0.16698
290600.0000    0.03868
290640.0000    0.00506
290680.0000   -0.43706
290720.0000   -0.54874
290760.0000   -0.60565
290800.0000   -0.80532
290840.0000   -0.48936
290880.0000   -0.25141
290920.0000   -0.15045
290960.0000   -0.17874
291000.0000   -0.01036
291040.0000   -0.01252
291080.0000   -0.13188
291120.0000    0.02320
291160.0000   -0.10613
291200.0000    0.17334
291240.0000   -0.02896
291280.0000   -0.03339
291320.0000   -0.01910
291360.0000    0.01360
291400.0000   -0.07810
291440.0000   -0.06264
291480.0000    0.00370
291520.0000   -0.11555
291560.0000    0.00957
291600.0000   -0.07076
291640.0000    0.04469
291680.0000   -0.00316
291720.0000   -0.28352
291760.0000   -0.25288
291800.0000   -0.35112
291840.0000   -0.54140
291880.0000   -0.52657
291920.0000   -0.57387
291960.0000   -0.42903
292000.0000   -0.39185
292040.0000   -0.20173
292080.0000   -0.52943
292120.0000   -0.20935
292160.0000   -0.48588
292200.0000   -0.17074
292240.0000   -0.34836
292280.0000   -0.12760
292320.0000   -0.36021
292360.0000   -0.19045
292400.0000   -0.45999
292440.0000    0.17440
292480.0000    0.14231
292520.0000    0.09491
292560.0000   -0.15624
292600.0000    0.12021
292640.0000    0.20937
292680.0000   -0.17535
292720.0000   -0.12057
292760.0000   -0.21526
292800.0000    0.08135
292840.0000   -0.27136
292880.0000   -0.26645
292920.0000   -0.26316
292960.0000   -0.02135
293000.0000   -0.10312
293040.0000    0.05902
293080.0000    0.06064
293120.0000   -0.13531
293160.0000    0.14153
293200.0000    0.21841
293240.0000   -0.11208
293280.0000   -0.38927
293320.0000   -0.67011
293360.0000   -0.80403
293400.0000   -0.65267
293440.0000   -0.44651
293480.0000   -0.48516
293520.0000   -0.54797
293560.0000   -0.50878
293600.0000   -0.51308
293640.0000   -0.56997
293680.0000   -0.22553
293720.0000   -0.37755
293760.0000   -0.15234
293800.0000   -0.37330
293840.0000   -0.59844
293880.0000   -0.41968
293920.0000   -0.45706
293960.0000   -0.37769
294000.0000   -0.53198
294040.0000   -0.67252
294080.0000   -0.45165
294120.0000   -0.42572
294160.0000   -0.36951
294200.0000   -0.72902
294240.0000   -0.37557
294280.0000   -0.33096
294320.0000    0.14734
294360.0000   -0.14313
294400.0000    0.08840
294440.0000    0.06516
294480.0000   -0.10804
294520.0000   -0.03937
294560.0000    0.03915
294600.0000    0.03408
294640.0000   -0.03475
294680.0000   -0.04420
294720.0000   -0.18876
294760.0000   -0.71479
294800.0000   -0.57667
294840.0000   -0.53042
294880.0000   -0.37985
294920.0000   -0.39684
294960.0000   -0.46073
295000.0000   -0.23583
295040.0000   -0.39108
295080.0000   -0.20871
295120.0000   -0.48362
295160.0000   -0.42118
295200.0000   -0.09595
295240.0000   -0.16342
295280.0000   -0.45020
295320.0000   -0.53927
295360.0000   -0.29954
295400.0000   -0.16482
295440.0000   -0.13264
295480.0000   -0.07498
295520.0000   -0.30306
295560.0000   -0.00052
295600.0000    0.16112
295640.0000   -0.27977
295680.0000   -0.13568
295720.0000   -0.22079
295760.0000   -0.33272
295800.0000   -0.23530
295840.0000   -0.32667
295880.0000   -0.40850
295920.0000   -0.19845
295960.0000   -0.56138
296000.0000   -0.61800
296040.0000   -0.34660
296080.0000   -0.33674
296120.0000   -0.30399
296160.0000   -0.50602
296200.0000   -0.42457
296240.0000   -0.24179
296280.0000   -0.34516
296320.0000   -0.22576
296360.0000    0.05183
296400.0000    0.00629
296440.0000   -0.13393
296480.0000   -0.15629
296520.0000   -0.03019
296560.0000   -0.13050
296600.0000    0.16048
296640.0000    0.13241
296680.0000   -0.00593
296720.0000   -0.01462
296760.0000   -0.01454
296800.0000   -0.11536
296840.0000   -0.27311
296880.0000   -0.39987
296920.0000   -0.30298
296960.0000   -0.37996
297000.0000   -0.55152
297040.0000   -0.64218
297080.0000   -0.65880
297120.0000   -0.17751
297160.0000   -0.59467
297200.0000   -0.63057
297240.0000   -0.44135
297280.0000   -0.53475
297320.0000   -0.20367
297360.0000   -0.33488
297400.0000   -0.67068
297440.0000   -0.55055
297480.0000   -0.80874
297520.0000   -0.26541
297560.0000   -0.33257
297600.0000   -0.16142
297640.0000   -0.25173
297680.0000   -0.33241
297720.0000   -0.35714
297760.0000   -0.30804
297800.0000   -0.41365
297840.0000   -0.30726
297880.0000   -0.68521
297920.0000   -0.02861
297960.0000   -0.27610
298000.0000   -0.48179
298040.0000   -0.51129
298080.0000   -0.21232
298120.0000    0.03295
298160.0000   -0.43512
298200.0000   -0.35078
298240.0000   -0.35820
298280.0000   -0.13227
298320.0000   -0.15012
298360.0000   -0.08454
298400.0000   -0.32440
298440.0000   -0.43434
298480.0000   -0.35660
298520.0000   -0.28714
298560.0000   -0.05444
298600.0000   -0.25659
298640.0000   -0.22086
298680.0000   -0.26397
298720.0000   -0.00351
298760.0000   -0.29566
298800.0000   -0.48168
298840.0000   -0.22001
298880.0000   -0.14812
298920.0000   -0.34098
298960.0000   -0.11347
299000.0000   -0.06392
299040.0000   -0.09069
299080.0000   -0.03198
299120.0000   -0.06508
299160.0000   -0.32023
299200.0000    0.10057
299240.0000    0.01198
299280.0000   -0.22389
299320.0000   -0.24076
299360.0000   -0.54915
299400.0000   -0.56808
299440.0000   -0.40903
299480.0000   -0.34701
299520.0000   -0.69347
299560.0000   -0.37535
299600.0000   -0.48502
299640.0000   -0.19967
299680.0000   -0.30871
299720.0000   -0.07430
299760.0000   -0.17080
299800.0000   -0.03220
299840.0000   -0.17628
299880.0000   -0.14034
299920.0000   -0.08513
299960.0000   -0.38153
300000.0000   -0.64674
300040.0000   -0.52062
300080.0000   -0.68713
300120.0000   -0.43752
300160.0000   -0.46867
300200.0000   -0.54609
300240.0000   -0.51903
300280.0000   -0.67972
300320.0000   -0.50521
300360.0000   -0.68660
300400.0000   -0.82662
300440.0000   -0.49900
300480.0000   -0.55506
300520.0000   -0.43277
300560.0000   -0.67064
300600.0000   -0.63839
300640.0000   -0.70084
300680.0000   -0.54509
300720.0000   -0.63689
300760.0000   -0.41399
300800.0000   -0.63035
300840.0000   -0.66648
300880.0000   -0.62721
300920.0000   -0.69152
300960.0000   -0.63045
301000.0000   -0.56441
301040.0000   -0.69316
301080.0000   -0.67620
301120.0000   -0.38477
301160.0000   -0.17511
301200.0000   -0.57326
301240.0000   -0.75547
301280.0000   -0.59818
301320.0000   -0.47321
301360.0000   -0.53511
301400.0000   -0.21171
301440.0000   -0.32577
301480.0000   -0.29692
301520.0000   -0.18752
301560.0000   -0.38247
301600.0000   -0.40117
301640.0000   -0.40826
301680.0000   -0.48935
301720.0000   -0.29054
301760.0000   -0.49668
301800.0000   -0.21747
301840.0000   -0.38953
301880.0000   -0.37833
301920.0000   -0.41472
301960.0000   -0.64602
302000.0000   -0.37641
302040.0000   -0.49044
302080.0000   -0.15205
302120.0000   -0.38146
302160.0000   -0.29875
302200.0000   -0.02261
302240.0000   -0.46470
302280.0000   -0.46904
302320.0000   -0.32084
302360.0000   -0.29491
302400.0000   -0.32198
302440.0000   -0.27502
302480.0000   -0.35677
302520.0000   -0.51527
302560.0000   -0.50428
302600.0000   -0.43124
302640.0000   -0.66443
302680.0000   -0.40865
302720.0000   -0.44829
302760.0000   -0.48742
302800.0000   -0.27705
302840.0000   -0.23285
302880.0000   -0.27900
302920.0000   -0.05745
302960.0000   -0.09000
303000.0000   -0.13294
303040.0000   -0.15582
303080.0000   -0.39681
303120.0000   -0.16457
303160.0000   -0.16875
303200.0000   -0.41635
303240.0000   -0.29524
303280.0000   -0.54250
303320.0000   -0.25128
303360.0000   -0.54521
303400.0000   -0.43910
303440.0000   -0.44306
303480.0000   -0.67813
303520.0000   -0.62441
303560.0000   -0.30582
303600.0000   -0.41894
303640.0000   -0.65603
303680.0000   -0.51194
303720.0000   -0.45438
303760.0000   -0.58124
303800.0000   -0.57700
303840.0000   -0.77245
303880.0000   -0.53015
303920.0000   -0.63109
303960.0000   -0.39917
304000.0000   -0.27605
304040.0000   -0.21260
304080.0000   -0.47430
304120.0000   -0.57108
304160.0000   -0.29889
304200.0000   -0.28887
304240.0000   -0.40639
304280.0000   -0.35382
304320.0000   -0.32413
304360.0000   -0.65237
304400.0000   -0.54892
304440.0000   -0.36810
304480.0000   -0.34647
304520.0000   -0.26242
304560.0000   -0.34166
304600.0000   -0.25031
304640.0000   -0.48101
304680.0000   -0.44539
304720.0000   -0.59403
304760.0000   -0.27537
304800.0000   -0.34131
304840.0000   -0.40012
304880.0000   -0.20000
304920.0000   -0.41218
304960.0000   -0.14503
305000.0000    0.04819
305040.0000    0.05427
305080.0000    0.17418
305120.0000    0.18393
305160.0000   -0.03851
305200.0000   -0.07788
305240.0000   -0.04969
305280.0000   -0.15286
305320.0000   -0.33641
305360.0000   -0.15886
305400.0000   -0.31316
305440.0000   -0.33995
305480.0000   -0.75986
305520.0000   -0.61148
305560.0000   -0.25088
305600.0000   -0.47228
305640.0000   -0.39068
305680.0000   -0.53893
305720.0000   -0.48290
305760.0000   -0.44564
305800.0000   -0.45602
305840.0000   -0.40469
305880.0000   -0.76806
305920.0000   -0.53804
305960.0000   -0.88325
306000.0000   -0.46776
306040.0000   -0.65774
306080.0000   -0.54359
306120.0000   -0.44756
306160.0000   -0.25078
306200.0000   -0.42909
306240.0000   -0.27309
306280.0000   -0.36354
306320.0000   -0.12329
306360.0000    0.31238
306400.0000   -0.40380
306440.0000   -0.09839
306480.0000   -0.07320
306520.0000    0.22006
306560.0000   -0.06540
306600.0000   -0.64441
306640.0000   -0.68791
306680.0000   -0.69963
306720.0000   -0.40578
306760.0000   -0.59660
306800.0000   -0.50949
306840.0000   -1.04185
306880.0000   -0.71996
306920.0000   -0.73123
306960.0000   -0.41843
307000.0000   -0.47104
307040.0000   -0.54046
307080.0000   -0.16754
307120.0000   -0.50656
307160.0000   -0.63088
307200.0000   -0.34488
307240.0000   -0.62005
307280.0000   -0.45161
307320.0000   -0.71162
307360.0000   -0.40711
307400.0000   -0.36697
307440.0000   -0.34693
307480.0000   -0.49861
307520.0000   -0.50240
307560.0000   -0.76554
307600.0000   -0.27656
307640.0000   -0.40497
307680.0000   -0.46971
307720.0000   -0.37586
307760.0000   -0.63045
307800.0000   -1.06510
307840.0000   -0.52645
307880.0000   -0.77346
307920.0000   -0.52090
307960.0000   -0.30103
308000.0000   -0.75179
308040.0000   -0.48032
308080.0000   -0.52712
308120.0000   -0.39749
308160.0000   -0.49965
308200.0000   -0.50264
308240.0000   -0.31277
308280.0000   -0.39160
308320.0000   -0.44644
308360.0000   -0.92954
308400.0000   -0.43839
308440.0000   -0.58159
308480.0000   -0.53117
308520.0000   -0.57504
308560.0000   -0.48349
308600.0000   -0.39028
308640.0000   -0.41971
308680.0000   -0.51006
308720.0000   -0.47746
308760.0000   -0.20073
308800.0000   -0.37946
308840.0000   -0.51051
308880.0000   -0.21563
308920.0000   -0.63335
308960.0000   -0.15780
309000.0000   -0.71307
309040.0000   -0.47912
309080.0000   -0.45680
309120.0000   -0.63780
309160.0000   -0.42056
309200.0000   -0.54273
309240.0000   -0.33299
309280.0000   -0.53869
309320.0000   -0.35053
309360.0000   -0.50455
309400.0000   -0.41676
309440.0000   -0.24553
309480.0000   -0.37546
309520.0000   -0.35495
309560.0000   -0.10288
309600.0000   -0.22428
309640.0000   -0.15207
309680.0000    0.18214
309720.0000   -0.13567
309760.0000   -0.38473
309800.0000   -0.62967
309840.0000   -0.59534
309880.0000   -0.54004
309920.0000   -0.43353
309960.0000   -0.69367
310000.0000   -0.18547
310040.0000   -0.71913
310080.0000   -0.36259
310120.0000   -0.73916
310160.0000   -0.53208
310200.0000   -0.38666
310240.0000   -0.66587
310280.0000   -0.52479
310320.0000   -0.45334
310360.0000   -0.27602
310400.0000   -0.19696
310440.0000   -0.27443
310480.0000   -0.53689
310520.0000   -0.17597
310560.0000   -0.47883
310600.0000   -0.35271
310640.0000   -0.09658
310680.0000   -0.35904
310720.0000   -0.47266
310760.0000   -0.26549
310800.0000   -0.17048
310840.0000   -0.12565
310880.0000   -0.21476
310920.0000   -0.40172
310960.0000   -0.57299
311000.0000   -0.98610
311040.0000   -0.61685
311080.0000   -0.71467
311120.0000   -0.59151
311160.0000   -0.69815
311200.0000   -0.42507
311240.0000   -0.42096
311280.0000   -0.56564
311320.0000   -0.37615
311360.0000   -0.59139
311400.0000   -0.54793
311440.0000   -0.35289
311480.0000   -0.80841
311520.0000   -0.56540
311560.0000   -0.54343
311600.0000   -0.57725
311640.0000   -0.67400
311680.0000   -0.55473
311720.0000   -0.36993
311760.0000   -0.09514
311800.0000   -0.41551
311840.0000   -0.52481
311880.0000   -0.30392
311920.0000   -0.53712
311960.0000   -0.30952
312000.0000   -0.58970
312040.0000   -0.55246
312080.0000   -0.62674
312120.0000   -0.81156
312160.0000   -0.56738
312200.0000   -0.58773
312240.0000   -0.46589
312280.0000   -0.63460
312320.0000   -0.44497
312360.0000    0.21456
312400.0000   -0.03174
312440.0000    0.07120
312480.0000    0.08689
312520.0000   -0.00551
312560.0000    0.16505
312600.0000    0.06180
312640.0000   -0.21397
312680.0000   -0.46792
312720.0000   -0.36984
312760.0000   -0.48324
312800.0000   -0.34737
312840.0000   -0.09640
312880.0000   -0.55174
312920.0000   -0.51309
312960.0000   -0.20776
313000.0000   -0.34975
313040.0000   -0.46678
313080.0000   -0.43415
313120.0000   -0.56353
313160.0000   -0.47027
313200.0000   -0.27603
313240.0000   -0.47049
313280.0000   -0.07476
313320.0000   -0.32546
313360.0000   -0.29769
313400.0000   -0.45871
313440.0000   -0.31105
313480.0000    0.04935
313520.0000   -0.01134
313560.0000   -0.01348
313600.0000    0.00403
313640.0000   -0.03058
313680.0000    0.24370
313720.0000    0.05869
313760.0000    0.12849
313800.0000   -0.16740
313840.0000   -0.36826
313880.0000   -0.67954
313920.0000   -0.73246
313960.0000   -0.78424
314000.0000   -0.55695
314040.0000   -0.32461
314080.0000   -0.59135
314120.0000   -0.34075
314160.0000   -0.56504
314200.0000   -0.57965
314240.0000   -0.47505
314280.0000   -0.42126
314320.0000   -0.42585
314360.0000   -0.47183
314400.0000   -0.80259
314440.0000   -0.43320
314480.0000   -0.58192
314520.0000   -0.75089
314560.0000   -0.56689
314600.0000   -0.50381
314640.0000   -0.46907
314680.0000   -0.49381
314720.0000   -0.64147
314760.0000   -0.56264
314800.0000   -0.35866
314840.0000   -0.48478
314880.0000   -0.51320
314920.0000   -0.65445
314960.0000   -0.41767
315000.0000   -0.49870
315040.0000   -0.47198
315080.0000   -0.15205
315120.0000   -0.49794
315160.0000   -0.35424
315200.0000   -0.60239
315240.0000   -0.60378
315280.0000   -0.32357
315320.0000   -0.33712
315360.0000   -0.43169
315400.0000   -0.40722
315440.0000   -0.44447
315480.0000   -0.51415
315520.0000   -0.44881
315560.0000   -0.74619
315600.0000   -0.59849
315640.0000   -0.60036
315680.0000   -0.66376
315720.0000   -0.62238
315760.0000   -0.66446
315800.0000   -0.61947
315840.0000   -0.68449
315880.0000   -0.56832
315920.0000   -0.48391
315960.0000   -0.60788
316000.0000   -0.89849
316040.0000   -0.88713
316080.0000   -0.67150
316120.0000   -0.44973
316160.0000   -0.40279
316200.0000   -0.65812
316240.0000   -0.80768
316280.0000   -0.39699
316320.0000   -0.40907
316360.0000   -0.60834
316400.0000   -0.59604
316440.0000   -0.62334
316480.0000   -0.33256
316520.0000   -0.38161
316560.0000   -0.34140
316600.0000   -0.56686
316640.0000   -0.27178
316680.0000   -0.19722
316720.0000   -0.07414
316760.0000   -0.00679
316800.0000    0.13405
316840.0000    0.26472
316880.0000   -0.04377
316920.0000    0.01055
316960.0000   -0.30758
317000.0000   -0.52847
317040.0000   -0.03698
317080.0000    0.15672
317120.0000   -0.19829
317160.0000    0.07334
317200.0000   -0.07680
317240.0000    0.04122
317280.0000   -0.13028
317320.0000   -0.30272
317360.0000   -0.15462
317400.0000   -0.27120
317440.0000   -0.08350
317480.0000   -0.55546
317520.0000   -0.44314
317560.0000   -0.54809
317600.0000   -0.49096
317640.0000   -0.62882
317680.0000   -0.00292
317720.0000   -0.25080
317760.0000   -0.46173
317800.0000   -0.44068
317840.0000   -0.47871
317880.0000   -0.29269
317920.0000   -0.12626
317960.0000   -0.21272
318000.0000   -0.21142
318040.0000   -0.07756
318080.0000   -0.26214
318120.0000   -0.33956
318160.0000   -0.33643
318200.0000   -0.20473
318240.0000   -0.26831
318280.0000   -0.25511
318320.0000    0.00654
318360.0000   -0.64525
318400.0000   -0.34330
318440.0000   -0.68725
318480.0000   -0.60317
318520.0000   -0.70466
318560.0000   -0.63327
318600.0000   -0.78139
318640.0000   -0.79720
318680.0000   -0.63245
318720.0000   -0.59782
318760.0000   -0.74571
318800.0000   -0.54624
318840.0000   -0.91049
318880.0000   -0.69635
318920.0000   -0.35642
318960.0000   -0.70813
319000.0000   -0.74253
319040.0000   -0.78056
319080.0000   -0.75086
319120.0000   -0.41083
319160.0000   -0.69613
319200.0000   -0.27771
319240.0000   -0.67861
319280.0000   -0.59652
319320.0000   -0.53771
319360.0000   -0.74049
319400.0000   -0.66747
319440.0000   -0.53157
319480.0000   -0.50227
319520.0000   -0.63802
319560.0000   -0.47784
319600.0000   -0.54597
319640.0000   -0.34435
319680.0000   -0.54795
319720.0000   -0.34650
319760.0000   -0.15562
319800.0000   -0.51998
319840.0000   -0.38058
319880.0000   -0.51718
319920.0000   -0.41299
319960.0000   -0.48447
320000.0000   -0.37627
320040.0000   -0.42854
320080.0000   -0.72282
320120.0000   -0.56118
320160.0000   -0.29280
320200.0000   -0.73999
320240.0000   -0.64944
320280.0000   -0.38621
320320.0000   -0.56990
320360.0000   -0.47032
320400.0000   -0.74733
320440.0000   -0.45647
320480.0000   -0.30890
320520.0000   -0.48326
320560.0000   -0.88060
320600.0000   -0.72347
320640.0000   -0.72828
320680.0000   -0.64606
320720.0000   -0.67246
320760.0000   -0.69809
320800.0000   -0.46879
320840.0000   -0.64216
320880.0000   -0.41882
320920.0000   -0.78502
320960.0000   -0.59654
321000.0000   -0.86241
321040.0000   -0.62390
321080.0000   -0.75359
321120.0000   -0.65095
321160.0000   -0.50761
321200.0000   -0.66046
321240.0000   -0.68524
321280.0000   -0.47616
321320.0000   -0.57125
321360.0000   -0.89402
321400.0000   -0.73404
321440.0000   -0.76742
321480.0000   -0.85359
321520.0000   -0.76094
321560.0000   -0.47286
321600.0000   -0.43369
321640.0000   -0.60760
321680.0000   -0.68443
321720.0000   -0.62413
321760.0000   -0.48295
321800.0000   -0.56569
321840.0000   -0.74767
321880.0000   -0.55512
321920.0000   -0.69418
321960.0000   -0.57346
322000.0000   -0.64158
322040.0000   -0.73802
322080.0000   -0.55616
322120.0000   -0.82034
322160.0000   -0.55734
322200.0000   -0.61543
322240.0000   -0.33423
322280.0000   -0.65740
322320.0000   -0.61268
322360.0000   -0.57721
322400.0000   -0.49707
322440.0000   -0.57127
322480.0000   -0.74313
322520.0000   -0.85151
322560.0000   -0.82857
322600.0000   -0.60579
322640.0000   -0.71180
322680.0000   -0.52784
322720.0000   -0.66565
322760.0000   -0.83625
322800.0000   -0.74432
322840.0000   -0.57515
322880.0000   -0.58122
322920.0000   -0.43560
322960.0000   -0.54131
323000.0000   -0.46576
323040.0000   -0.72011
323080.0000   -0.84284
323120.0000   -0.24302
323160.0000   -0.30348
323200.0000   -0.53522
323240.0000   -0.36008
323280.0000   -0.43616
323320.0000   -0.17430
323360.0000   -0.16050
323400.0000   -0.48040
323440.0000   -0.26935
323480.0000   -0.67385
323520.0000   -0.59629
323560.0000   -0.43214
323600.0000   -0.74364
323640.0000   -0.64874
323680.0000   -0.38482
323720.0000   -0.36415
323760.0000   -0.38466
323800.0000    0.05439
323840.0000   -0.68985
323880.0000   -0.35393
323920.0000   -0.81444
323960.0000   -0.27374
324000.0000   -0.81082
324040.0000   -0.75533
324080.0000   -0.71206
324120.0000   -0.59941
324160.0000   -0.23012
324200.0000   -0.54642
324240.0000   -0.29206
324280.0000   -0.37813
324320.0000   -0.34174
324360.0000   -0.64263
324400.0000   -0.29428
324440.0000   -0.31785
324480.0000   -0.26762
324520.0000   -0.27111
324560.0000   -0.59946
324600.0000   -0.51210
324640.0000   -0.80729
324680.0000   -0.86203
324720.0000   -0.68866
324760.0000   -0.77608
324800.0000   -0.39860
324840.0000   -0.71180
324880.0000   -0.68369
324920.0000   -0.51308
324960.0000   -0.41189
325000.0000   -0.25582
325040.0000   -0.12881
325080.0000   -0.00472
325120.0000   -0.10807
325160.0000   -0.30282
325200.0000   -0.23855
325240.0000   -0.39792
325280.0000   -0.20187
325320.0000   -0.50686
325360.0000   -0.49134
325400.0000   -0.78630
325440.0000   -0.63807
325480.0000   -0.55144
325520.0000   -0.60779
325560.0000   -0.74735
325600.0000   -0.25800
325640.0000   -0.32128
325680.0000   -0.54609
325720.0000   -0.20198
325760.0000   -0.60339
325800.0000   -0.51164
325840.0000   -0.52481
325880.0000   -0.71564
325920.0000   -0.83687
325960.0000   -0.81545
326000.0000   -0.73833
326040.0000   -0.59949
326080.0000   -0.88600
326120.0000   -0.72424
326160.0000   -0.59051
326200.0000   -0.62029
326240.0000   -0.52559
326280.0000   -0.69053
326320.0000   -0.54792
326360.0000   -0.59628
326400.0000   -0.79388
326440.0000   -0.24872
326480.0000   -0.49971
326520.0000   -0.39242
326560.0000   -0.34058
326600.0000   -0.49437
326640.0000   -0.36717
326680.0000   -0.36915
326720.0000   -0.69669
326760.0000   -0.55161
326800.0000   -0.71236
326840.0000   -0.71822
326880.0000   -0.62667
326920.0000   -0.64159
326960.0000   -0.53620
327000.0000   -0.48923
327040.0000   -0.43420
327080.0000   -0.33590
327120.0000   -0.45701
327160.0000   -0.39424
327200.0000   -0.65481
327240.0000   -0.64684
327280.0000   -0.57661
327320.0000   -0.53111
327360.0000   -0.47917
327400.0000   -0.50238
327440.0000   -0.24748
327480.0000   -0.31993
327520.0000   -0.53398
327560.0000   -0.60276
327600.0000   -0.48116
327640.0000   -0.55845
327680.0000   -0.59051
327720.0000   -0.52703
327760.0000   -0.30786
327800.0000   -0.29239
327840.0000    0.05636
327880.0000   -0.25068
327920.0000   -0.65446
327960.0000   -0.57344
328000.0000   -0.82921
328040.0000   -0.96920
328080.0000   -0.76343
328120.0000   -0.55579
328160.0000   -0.47347
328200.0000   -0.37179
328240.0000   -0.42526
328280.0000   -0.29198
328320.0000   -0.56330
328360.0000   -0.59332
328400.0000   -0.68443
328440.0000   -0.44049
328480.0000   -0.60022
328520.0000   -0.62814
328560.0000   -0.18089
328600.0000   -0.52652
328640.0000   -0.10206
328680.0000   -0.39642
328720.0000   -0.24642
328760.0000   -0.43705
328800.0000   -0.47997
328840.0000   -0.56283
328880.0000   -0.41717
328920.0000   -0.37946
328960.0000   -0.70501
329000.0000   -0.59747
329040.0000   -0.57429
329080.0000   -0.55729
329120.0000   -0.65183
329160.0000   -0.67137
329200.0000   -0.46839
329240.0000   -0.55818
329280.0000   -0.29741
329320.0000    0.00833
329360.0000   -0.20782
329400.0000   -0.38929
329440.0000   -0.43824
329480.0000   -0.52029
329520.0000    0.04775
329560.0000   -0.11107
329600.0000   -0.01007
329640.0000    0.11248
329680.0000   -0.06723
329720.0000    0.12632
329760.0000   -0.18495
329800.0000   -0.08521
329840.0000    0.13898
329880.0000    0.07947
329920.0000    0.04072
329960.0000    0.04094
330000.0000   -0.20949
330040.0000   -0.26781
330080.0000   -0.04352
330120.0000    0.15444
330160.0000    0.01495
330200.0000   -0.21700
330240.0000   -0.26479
330280.0000   -0.48374
330320.0000   -0.10201
330360.0000   -0.14671
330400.0000   -0.45008
330440.0000   -0.33796
330480.0000   -0.37956
330520.0000   -0.20760
330560.0000   -0.43604
330600.0000   -0.39762
330640.0000   -0.39124
330680.0000   -0.01099
330720.0000   -0.19719
330760.0000   -0.13063
330800.0000   -0.51523
330840.0000   -0.31617
330880.0000   -0.05262
330920.0000   -0.26678
330960.0000   -0.00194
331000.0000    0.07767
331040.0000   -0.26599
331080.0000   -0.53622
331120.0000   -0.33152
331160.0000   -0.18508
331200.0000   -0.34492
331240.0000   -0.54690
331280.0000   -0.41737
331320.0000   -0.12692
331360.0000   -0.09435
331400.0000   -0.33255
331440.0000   -0.15885
331480.0000    0.06014
331520.0000   -0.00648
331560.0000   -0.25172
331600.0000   -0.28169
331640.0000    0.01830
331680.0000   -0.06622
331720.0000   -0.30304
331760.0000   -0.33533
331800.0000   -0.20867
331840.0000   -0.49881
331880.0000   -0.50838
331920.0000   -0.34641
331960.0000   -0.35900
332000.0000   -0.59329
332040.0000   -0.34808
332080.0000   -0.11866
332120.0000   -0.30527
332160.0000   -0.40840
332200.0000   -0.55984
332240.0000   -0.23942
332280.0000   -0.19764
332320.0000   -0.11843
332360.0000   -0.14254
332400.0000   -0.09677
332440.0000   -0.00627
332480.0000   -0.01455
332520.0000    0.07283
332560.0000   -0.03189
332600.0000   -0.30148
332640.0000   -0.20400
332680.0000    0.12498
332720.0000   -0.30571
332760.0000   -0.26043
332800.0000   -0.04595
332840.0000   -0.11015
332880.0000   -0.23555
332920.0000   -0.14656
332960.0000   -0.27243
333000.0000    0.41397
333040.0000    0.32927
333080.0000    0.53228
333120.0000    0.27560
333160.0000    0.35125
333200.0000    0.67987
333240.0000    0.42548
333280.0000    0.68835
333320.0000    0.54341
333360.0000    0.69094
333400.0000    0.37376
333440.0000    0.35657
333480.0000    0.53160
333520.0000    0.62083
333560.0000    0.52984
333600.0000    0.39249
333640.0000    0.34381
333680.0000    0.72303
333720.0000    0.50381
333760.0000    0.60766
333800.0000    0.72394
333840.0000    0.43703
333880.0000    0.32833
333920.0000    0.39582
333960.0000    0.61375
334000.0000    0.45343
334040.0000    0.74043
334080.0000    0.60150
334120.0000    0.56525
334160.0000    0.40024
334200.0000    0.10503
334240.0000   -0.19652
334280.0000   -0.05636
334320.0000   -0.45485
334360.0000   -0.10874
334400.0000   -0.10835
334440.0000   -0.15535
334480.0000   -0.04513
334520.0000   -0.50930
334560.0000   -0.61839
334600.0000   -0.31624
334640.0000   -0.52514
334680.0000   -0.43527
334720.0000   -0.88143
334760.0000   -0.38839
334800.0000   -0.49041
334840.0000   -0.54228
334880.0000   -0.21892
334920.0000   -0.33998
334960.0000   -1.14704
335000.0000   -0.82319
335040.0000   -0.84805
335080.0000   -0.50568
335120.0000   -0.79992
335160.0000   -0.31950
335200.0000   -0.54957
335240.0000   -0.70555
335280.0000   -0.46485
335320.0000   -0.62363
335360.0000   -0.49631
335400.0000   -0.52493
335440.0000   -0.66166
335480.0000   -0.51497
335520.0000   -0.47346
335560.0000   -0.60959
335600.0000   -0.57187
335640.0000   -0.60198
335680.0000   -0.56252
335720.0000   -0.50065
335760.0000   -0.57003
335800.0000   -0.53270
335840.0000   -0.57541
335880.0000   -0.59634
335920.0000   -0.33277
335960.0000   -0.49150
336000.0000   -0.36478
336040.0000   -0.49312
336080.0000   -0.61458
336120.0000   -0.58463
336160.0000   -0.44485
336200.0000   -0.81282
336240.0000   -0.74012
336280.0000   -0.48399
336320.0000   -0.54354
336360.0000   -0.47087
336400.0000   -0.25991
336440.0000   -0.18834
336480.0000    0.11973
336520.0000   -0.11544
336560.0000   -0.38628
336600.0000   -0.45163
336640.0000   -0.50257
336680.0000   -0.42208
336720.0000   -0.62396
336760.0000   -0.71667
336800.0000   -0.64068
336840.0000   -0.48182
336880.0000   -0.40961
336920.0000   -0.65172
336960.0000   -0.62302
337000.0000   -0.51584
337040.0000   -0.27237
337080.0000   -0.25842
337120.0000    0.01988
337160.0000   -0.29595
337200.0000   -0.68790
337240.0000   -0.49079
337280.0000   -0.19295
337320.0000   -0.71505
337360.0000   -0.12471
337400.0000   -0.48555
337440.0000   -0.45398
337480.0000   -0.37569
337520.0000   -1.06702
337560.0000   -0.55630
337600.0000   -0.78248
337640.0000   -0.53107
337680.0000   -0.60893
337720.0000   -0.57632
337760.0000   -0.40193
337800.0000   -0.37078
337840.0000   -0.47852
337880.0000   -0.25338
337920.0000   -0.63387
337960.0000   -0.45443
338000.0000   -0.53370
338040.0000   -0.67079
338080.0000   -0.30063
338120.0000   -0.26153
338160.0000   -0.34797
338200.0000   -0.64829
338240.0000   -0.47704
338280.0000   -0.67077
338320.0000   -0.40141
338360.0000   -0.35156
338400.0000   -0.33016
338440.0000   -0.13381
338480.0000   -0.24759
338520.0000   -0.01135
338560.0000   -0.46411
338600.0000   -0.67529
338640.0000   -0.19228
338680.0000    0.31224
338720.0000   -0.02905
338760.0000    0.05808
338800.0000   -0.44606
338840.0000   -0.11286
338880.0000   -0.37778
338920.0000   -0.28035
338960.0000   -0.45779
339000.0000   -0.27052
339040.0000   -0.47105
339080.0000   -0.52562
339120.0000   -0.00324
339160.0000   -0.15116
339200.0000   -0.10470
339240.0000    0.00151
339280.0000   -0.01041
339320.0000   -0.01089
339360.0000   -0.20880
339400.0000   -0.10217
339440.0000   -0.06415
339480.0000   -0.03771
339520.0000   -0.14443
339560.0000   -0.30313
339600.0000   -0.45003
339640.0000   -0.30021
339680.0000   -0.23428
339720.0000   -0.27011
339760.0000   -0.48552
339800.0000   -0.84777
339840.0000   -0.61623
339880.0000   -0.67008
339920.0000   -0.77969
339960.0000   -0.83397
340000.0000   -0.75051
340040.0000   -0.21961
340080.0000   -0.23853
340120.0000   -0.38465
340160.0000   -0.52318
340200.0000   -0.35791
340240.0000   -0.69021
340280.0000   -0.67655
340320.0000   -0.53542
340360.0000   -0.45249
340400.0000   -0.45662
340440.0000   -0.46582
340480.0000   -0.67426
340520.0000   -0.24646
340560.0000   -0.69136
340600.0000   -0.49907
340640.0000   -0.64009
340680.0000   -0.54109
340720.0000   -0.65829
340760.0000   -0.72107
340800.0000   -0.64444
340840.0000   -0.67832
340880.0000   -0.70264
340920.0000   -0.65903
340960.0000   -0.49778
341000.0000   -0.61177
341040.0000   -0.82021
341080.0000   -0.28157
341120.0000   -0.27547
341160.0000   -0.15162
341200.0000   -0.47601
341240.0000   -0.61667
341280.0000   -0.83451
341320.0000   -0.29830
341360.0000   -0.74094
341400.0000   -0.39462
341440.0000   -0.76553
341480.0000   -0.63537
341520.0000   -0.49611
341560.0000   -0.49742
341600.0000   -0.45153
341640.0000   -0.77705
341680.0000   -0.46577
341720.0000   -0.17050
341760.0000   -0.44327
341800.0000   -0.20240
341840.0000   -0.58084
341880.0000   -0.61061
341920.0000   -0.32334
341960.0000   -0.60471
342000.0000   -0.24412
342040.0000   -0.41736
342080.0000   -0.45940
342120.0000   -0.18862
342160.0000   -0.44946
342200.0000   -0.32739
342240.0000   -0.32713
342280.0000   -0.39367
342320.0000   -0.27210
342360.0000   -0.37213
342400.0000   -0.51797
342440.0000   -0.12629
342480.0000   -0.02661
342520.0000   -0.15612
342560.0000   -0.01521
342600.0000   -0.11153
342640.0000   -0.26155
342680.0000   -0.12852
342720.0000   -0.25684
342760.0000   -0.21036
342800.0000   -0.16156
342840.0000   -0.12017
342880.0000   -0.24597
342920.0000   -0.17503
342960.0000   -0.12448
343000.0000   -0.03946
343040.0000   -0.24491
343080.0000   -0.54081
343120.0000   -0.28810
343160.0000   -0.38083
343200.0000   -0.35176
343240.0000   -0.39393
343280.0000   -0.15382
343320.0000   -0.42639
343360.0000   -0.30877
343400.0000   -0.27540
343440.0000   -0.54442
343480.0000   -0.48434
343520.0000   -0.21620
343560.0000   -0.04284
343600.0000   -0.09606
343640.0000   -0.22042
343680.0000   -0.13492
343720.0000    0.04766
343760.0000   -0.23623
343800.0000   -0.17639
343840.0000   -0.04126
343880.0000   -0.12206
343920.0000   -0.19664
343960.0000   -0.31882
344000.0000   -0.22047
344040.0000   -0.27397
344080.0000   -0.25395
344120.0000   -0.34437
344160.0000   -0.22492
344200.0000   -0.26103
344240.0000   -0.24296
344280.0000   -0.28001
344320.0000   -0.14473
344360.0000   -0.11093
344400.0000    0.12593
344440.0000   -0.22638
344480.0000   -0.04439
344520.0000   -0.23791
344560.0000   -0.24820
344600.0000    0.04192
344640.0000    0.08943
344680.0000   -0.09299
344720.0000   -0.00231
344760.0000    0.08933
344800.0000   -0.14893
344840.0000   -0.08094
344880.0000    0.09833
344920.0000   -0.01936
344960.0000   -0.07142
345000.0000   -0.12374
345040.0000    0.00932
345080.0000   -0.00242
345120.0000    0.26670
345160.0000   -0.16967
345200.0000   -0.08854
345240.0000   -0.12682
345280.0000    0.03069
345320.0000   -0.33696
345360.0000   -0.07047
345400.0000   -0.31084
345440.0000   -0.20176
345480.0000   -0.27333
345520.0000    0.01211
345560.0000    0.16389
345600.0000   -0.09116
345640.0000    0.00461
345680.0000   -0.09153
345720.0000    0.04884
345760.0000   -0.24772
345800.0000    0.05990
345840.0000   -0.13556
345880.0000   -0.04221
345920.0000    0.12220
345960.0000   -0.38741
346000.0000    0.09893
346040.0000   -0.23511
346080.0000    0.20088
346120.0000    0.15492
346160.0000   -0.15751
346200.0000    0.12860
346240.0000   -0.17977
346280.0000   -0.37273
346320.0000   -0.40713
346360.0000   -0.22704
346400.0000   -0.42869
346440.0000   -0.37553
346480.0000   -0.70823
346520.0000   -0.56694
346560.0000   -0.61206
346600.0000   -0.47092
346640.0000   -0.42881
346680.0000   -0.71642
346720.0000   -0.57483
346760.0000   -0.11119
346800.0000   -0.34326
346840.0000   -0.20279
346880.0000   -0.38088
346920.0000   -0.18329
346960.0000   -0.23998
347000.0000   -0.09094
347040.0000   -0.46210
347080.0000   -0.09553
347120.0000   -0.36326
347160.0000   -0.04094
347200.0000   -0.45660
347240.0000   -0.68489
347280.0000   -0.47494
347320.0000   -0.54374
347360.0000   -0.32537
347400.0000   -0.29328
347440.0000   -0.30518
347480.0000   -0.00749
347520.0000   -0.18388
347560.0000   -0.03200
347600.0000    0.19953
347640.0000   -0.11464
347680.0000   -0.01702
347720.0000   -0.12940
347760.0000    0.22064
347800.0000    0.00073
347840.0000    0.23317
347880.0000    0.12341
347920.0000    0.04423
347960.0000   -0.06856
348000.0000   -0.25652
348040.0000   -0.01559
348080.0000    0.00523
348120.0000   -0.28938
348160.0000   -0.18264
348200.0000    0.11033
348240.0000    0.00463
348280.0000   -0.12947
348320.0000    0.21769
348360.0000    0.04255
348400.0000    0.09084
348440.0000    0.12857
348480.0000   -0.29120
348520.0000   -0.18618
348560.0000   -0.00989
348600.0000   -0.08938
348640.0000   -0.44859
348680.0000   -0.28219
348720.0000   -0.09283
348760.0000    0.07285
348800.0000   -0.13217
348840.0000    0.04646
348880.0000    0.54195
348920.0000    0.10310
348960.0000    0.26214
349000.0000    0.14072
349040.0000    0.06034
349080.0000    0.00094
349120.0000    0.05790
349160.0000    0.00710
349200.0000    0.02084
349240.0000   -0.24147
349280.0000   -0.00406
349320.0000   -0.19904
349360.0000   -0.18124
349400.0000   -0.13475
349440.0000    0.06091
349480.0000   -0.04815
349520.0000    0.04286
349560.0000   -0.09351
349600.0000   -0.02760
349640.0000    0.15557
349680.0000    0.09960
349720.0000    0.02340
349760.0000   -0.08054
349800.0000    0.01675
349840.0000   -0.10391
349880.0000    0.13267
349920.0000    0.13617
349960.0000   -0.47847
350000.0000   -0.09912
350040.0000   -0.06178
350080.0000   -0.03170
350120.0000    0.02951
350160.0000    0.14957
350200.0000   -0.25515
350240.0000   -0.17714
350280.0000    0.04683
350320.0000   -0.21776
350360.0000    0.18534
350400.0000    0.26701
350440.0000    0.21260
350480.0000    0.11235
350520.0000    0.02151
350560.0000    0.20199
350600.0000   -0.09423
350640.0000    0.06673
350680.0000    0.18149
350720.0000    0.08311
350760.0000    0.08330
350800.0000   -0.14454
350840.0000   -0.05765
350880.0000    0.24517
350920.0000    0.18697
350960.0000   -0.16865
351000.0000   -0.17869
351040.0000   -0.16011
351080.0000   -0.07865
351120.0000    0.37225
351160.0000    0.24919
351200.0000   -0.09110
351240.0000   -0.15391
351280.0000    0.03420
351320.0000   -0.19737
351360.0000   -0.37884
351400.0000   -0.04415
351440.0000   -0.09168
351480.0000   -0.07396
351520.0000   -0.32514
351560.0000   -0.02767
351600.0000    0.14111
351640.0000   -0.16402
351680.0000   -0.22856
351720.0000   -0.42059
351760.0000    0.08545
351800.0000   -0.08094
351840.0000   -0.10335
351880.0000   -0.06389
351920.0000    0.23562
351960.0000    0.31760
352000.0000    0.01193
352040.0000    0.33752
352080.0000    0.45735
352120.0000   -0.38199
352160.0000    0.22166
352200.0000    0.31638
352240.0000    0.15768
352280.0000   -0.03873
352320.0000    0.09543
352360.0000    0.03792
352400.0000    0.01241
352440.0000   -0.10059
352480.0000    0.20995
352520.0000    0.06005
352560.0000    0.09118
352600.0000   -0.09889
352640.0000   -0.03087
352680.0000    0.15420
352720.0000   -0.16665
352760.0000   -0.09205
352800.0000   -0.24267
352840.0000   -0.10972
352880.0000   -0.06492
352920.0000   -0.22599
352960.0000    0.00865
353000.0000    0.09324
353040.0000   -0.17435
353080.0000   -0.54437
353120.0000   -0.14316
353160.0000    0.22976
353200.0000   -0.01474
353240.0000    0.19112
353280.0000   -0.05227
353320.0000    0.00486
353360.0000   -0.26238
353400.0000   -0.49336
353440.0000   -0.22902
353480.0000    0.01174
353520.0000   -0.32079
353560.0000   -0.01852
353600.0000   -0.21160
353640.0000   -0.15584
353680.0000   -0.21460
353720.0000   -0.34237
353760.0000   -0.38855
353800.0000   -0.14403
353840.0000   -0.19022
353880.0000   -0.26152
353920.0000   -0.09881
353960.0000   -0.08182
354000.0000    0.04107
354040.0000   -0.01616
354080.0000   -0.06671
354120.0000    0.06321
354160.0000    0.01985
354200.0000    0.07724
354240.0000   -0.10165
354280.0000   -0.25821
354320.0000   -0.09508
354360.0000   -0.20378
354400.0000   -0.56080
354440.0000   -0.22022
354480.0000    0.04138
354520.0000    0.12175
354560.0000   -0.37325
354600.0000   -0.03183
354640.0000   -0.08503
354680.0000   -0.15615
354720.0000   -0.37141
354760.0000    0.07161
354800.0000   -0.08988
354840.0000   -0.21168
354880.0000   -0.41826
354920.0000   -0.30460
354960.0000   -0.30187
355000.0000   -0.38242
355040.0000   -0.13425
355080.0000    0.10350
355120.0000   -0.35708
355160.0000   -0.37003
355200.0000   -0.26351
355240.0000   -0.31321
355280.0000   -0.10726
355320.0000   -0.28640
355360.0000    0.44060
355400.0000    0.18593
355440.0000    0.34573
355480.0000   -0.46102
355520.0000   -0.08126
355560.0000   -0.21004
355600.0000   -0.12474
355640.0000   -0.21945
355680.0000   -0.22031
355720.0000   -0.18475
355760.0000   -0.19666
355800.0000   -0.06027
355840.0000   -0.18074
355880.0000   -0.14245
355920.0000   -0.19693
355960.0000   -0.14334
356000.0000   -0.10644
356040.0000   -0.03894
356080.0000   -0.21485
356120.0000   -0.10417
356160.0000    0.08472
356200.0000   -0.24045
356240.0000   -0.15671
356280.0000   -0.19615
356320.0000   -0.41491
356360.0000   -0.28479
356400.0000   -0.32026
356440.0000   -0.19803
356480.0000   -0.32414
356520.0000   -0.27510
356560.0000   -0.16058
356600.0000   -0.17619
356640.0000   -0.11724
356680.0000   -0.08614
356720.0000   -0.02356
356760.0000   -0.24998
356800.0000   -0.09244
356840.0000   -0.00552
356880.0000    0.15704
356920.0000    0.33942
356960.0000    0.18423
357000.0000    0.40569
357040.0000   -0.01488
357080.0000    0.22158
357120.0000   -0.21875
357160.0000   -0.17331
357200.0000    0.02932
357240.0000   -0.12346
357280.0000   -0.32145
357320.0000   -0.27067
357360.0000   -0.39398
357400.0000   -0.49791
357440.0000   -0.14040
357480.0000   -0.24769
357520.0000   -0.44428
357560.0000   -0.33915
357600.0000   -0.26945
357640.0000   -0.18402
357680.0000   -0.08938
357720.0000   -0.07481
357760.0000    0.08512
357800.0000    0.02541
357840.0000   -0.35944
357880.0000   -0.01479
357920.0000   -0.00704
357960.0000    0.19292
358000.0000    0.03097
358040.0000   -0.12445
358080.0000   -0.01294
358120.0000   -0.11193
358160.0000   -0.16256
358200.0000   -0.39243
358240.0000   -0.34467
358280.0000   -0.25897
358320.0000    0.02414
358360.0000   -0.06706
358400.0000   -0.16000
358440.0000   -0.01623
358480.0000   -0.14435
358520.0000    0.19868
358560.0000    0.11809
358600.0000   -0.01180
358640.0000    0.09830
358680.0000    0.19120
358720.0000   -0.02048
358760.0000    0.09212
358800.0000   -0.30397
358840.0000    0.10426
358880.0000    0.11748
358920.0000    0.18674
358960.0000    0.05193
359000.0000   -0.06519
359040.0000    0.07385
359080.0000   -0.45674
359120.0000   -0.10615
359160.0000   -0.34792
359200.0000   -0.24209
359240.0000   -0.42470
359280.0000   -0.75239
359320.0000   -0.62525
359360.0000   -0.02919
359400.0000   -0.84463
359440.0000   -0.86738
359480.0000   -0.82259
359520.0000   -0.69862
359560.0000   -0.52856
359600.0000   -0.64770
359640.0000   -0.49289
359680.0000   -0.30189
359720.0000   -0.53805
359760.0000   -0.50359
359800.0000   -0.50997
359840.0000   -0.36874
359880.0000   -0.31427
359920.0000   -0.20476
359960.0000   -0.74900
360000.0000   -0.38631
360040.0000   -0.03597
360080.0000   -0.13456
360120.0000    0.03652
360160.0000   -0.34843
360200.0000   -0.63240
360240.0000   -0.31658
360280.0000    0.10528
360320.0000   -0.41959
360360.0000   -0.19666
360400.0000   -0.17084
360440.0000   -0.15592
360480.0000   -0.22329
360520.0000   -0.24831
360560.0000    0.03789
360600.0000   -0.30484
360640.0000   -0.27467
360680.0000   -0.33640
360720.0000   -0.48595
360760.0000   -0.21659
360800.0000   -0.33678
360840.0000   -0.22579
360880.0000   -0.30296
360920.0000   -0.37648
360960.0000   -0.47232
361000.0000   -0.21213
361040.0000   -0.12346
361080.0000   -0.38102
361120.0000   -0.29506
361160.0000   -0.37599
361200.0000   -0.42140
361240.0000   -0.42198
361280.0000   -0.24010
361320.0000   -0.55373
361360.0000   -0.38607
361400.0000   -0.31374
361440.0000   -0.22354
361480.0000   -0.56343
361520.0000   -0.51272
361560.0000   -0.41603
361600.0000   -0.12091
361640.0000   -0.27591
361680.0000   -0.38278
361720.0000   -0.43220
361760.0000   -0.09909
361800.0000   -0.31039
361840.0000   -0.30119
361880.0000   -0.19285
361920.0000   -0.26184
361960.0000   -0.42829
362000.0000   -0.48126
362040.0000   -0.46359
362080.0000   -0.41146
362120.0000   -0.34007
362160.0000   -0.35649
362200.0000   -0.51069
362240.0000   -0.09972
362280.0000   -0.22503
362320.0000   -0.28681
362360.0000   -0.38078
362400.0000   -0.01207
362440.0000   -0.21890
362480.0000   -0.13275
362520.0000   -0.73037
362560.0000   -0.09343
362600.0000   -0.50866
362640.0000   -0.60119
362680.0000   -0.48532
362720.0000   -0.12853
362760.0000   -0.15402
362800.0000   -0.00329
362840.0000   -0.20288
362880.0000   -0.38991
362920.0000   -0.45488
362960.0000   -0.16081
363000.0000   -0.21372
363040.0000   -0.18789
363080.0000    0.06495
363120.0000   -0.10926
363160.0000   -0.15827
363200.0000   -0.19551
363240.0000   -0.27894
363280.0000   -0.03212
363320.0000    0.09518
363360.0000   -0.16174
363400.0000    0.20141
363440.0000    0.01402
363480.0000   -0.09497
363520.0000   -0.24915
363560.0000   -0.05186
363600.0000    0.00587
363640.0000   -0.19867
363680.0000   -0.29141
363720.0000    0.05070
363760.0000    0.10942
363800.0000    0.17968
363840.0000   -0.39393
363880.0000   -0.28262
363920.0000    0.05919
363960.0000   -0.07040
364000.0000    0.02998
364040.0000   -0.44106
364080.0000   -0.05515
364120.0000    0.08830
364160.0000   -0.00628
364200.0000    0.11123
364240.0000    0.20506
364280.0000    0.09705
364320.0000    0.06576
364360.0000    0.06865
364400.0000    0.21657
364440.0000    0.02593
364480.0000    0.04347
364520.0000    0.18644
364560.0000    0.16690
364600.0000    0.07023
364640.0000    0.01219
364680.0000   -0.09859
364720.0000   -0.16819
364760.0000   -0.28026
364800.0000   -0.52903
364840.0000   -0.23698
364880.0000   -0.02327
364920.0000    0.06104
364960.0000    0.25100
365000.0000    0.21590
365040.0000    0.24007
365080.0000    0.17029
365120.0000   -0.05834
365160.0000    0.15564
365200.0000    0.07992
365240.0000    0.19157
365280.0000    0.03753
365320.0000   -0.29766
365360.0000   -0.06368
365400.0000    0.06430
365440.0000   -0.18552
365480.0000   -0.04061
365520.0000   -0.32898
365560.0000   -0.14150
365600.0000   -0.21090
365640.0000   -0.20972
365680.0000   -0.08093
365720.0000   -0.39846
365760.0000   -0.14565
365800.0000   -0.30237
365840.0000   -0.46953
365880.0000   -0.18243
365920.0000    0.06293
365960.0000   -0.36496
366000.0000   -0.41416
366040.0000   -0.08235
366080.0000   -0.02142
366120.0000   -0.07268
366160.0000    0.29066
366200.0000    0.07979
366240.0000   -0.04449
366280.0000   -0.06218
366320.0000    0.09421
366360.0000   -0.02595
366400.0000   -0.06278
366440.0000   -0.05161
366480.0000   -0.08262
366520.0000    0.01544
366560.0000   -0.38867
366600.0000   -0.08134
366640.0000   -0.18715
366680.0000   -0.17049
366720.0000   -0.08716
366760.0000   -0.10761
366800.0000   -0.17412
366840.0000   -0.21596
366880.0000   -0.08696
366920.0000   -0.08234
366960.0000    0.10053
367000.0000    0.32345
367040.0000    0.07308
367080.0000    0.12617
367120.0000    0.20898
367160.0000    0.10564
367200.0000   -0.00555
367240.0000    0.13336
367280.0000    0.23215
367320.0000    0.24775
367360.0000    0.26218
367400.0000    0.27489
367440.0000    0.15661
367480.0000    0.21147
367520.0000    0.11413
367560.0000    0.14956
367600.0000    0.06165
367640.0000    0.08024
367680.0000    0.25306
367720.0000    0.25735
367760.0000    0.18990
367800.0000    0.18207
367840.0000   -0.18989
367880.0000    0.21595
367920.0000   -0.04545
367960.0000    0.16360
368000.0000    0.22256
368040.0000    0.26327
368080.0000    0.27562
368120.0000    0.41180
368160.0000    0.38699
368200.0000    0.49608
368240.0000    0.17591
368280.0000    0.22767
368320.0000    0.15675
368360.0000    0.33623
368400.0000    0.41601
368440.0000    0.12022
368480.0000    0.00180
368520.0000    0.04970
368560.0000   -0.02338
368600.0000   -0.13770
368640.0000   -0.05954
368680.0000   -0.03442
368720.0000   -0.16114
368760.0000   -0.09314
368800.0000   -0.11634
368840.0000    0.08820
368880.0000    0.05332
368920.0000    0.03100
368960.0000    0.13736
369000.0000   -0.12120
369040.0000   -0.24698
369080.0000   -0.30097
369120.0000   -0.21775
369160.0000   -0.09536
369200.0000   -0.29569
369240.0000    0.04624
369280.0000   -0.46471
369320.0000    0.03976
369360.0000   -0.27387
369400.0000   -0.39375
369440.0000   -0.22454
369480.0000   -0.13208
369520.0000   -0.01488
369560.0000    0.22396
369600.0000   -0.01287
369640.0000    0.20183
369680.0000    0.14388
369720.0000   -0.04565
369760.0000    0.13642
369800.0000    0.23394
369840.0000    0.35756
369880.0000    0.05085
369920.0000    0.26947
369960.0000   -0.02552
370000.0000    0.16630
370040.0000    0.11728
370080.0000   -0.08492
370120.0000   -0.02516
370160.0000   -0.02802
370200.0000   -0.28787
370240.0000   -0.54092
370280.0000   -0.57609
370320.0000   -0.11615
370360.0000   -0.08706
370400.0000   -0.00332
370440.0000   -0.15850
370480.0000   -0.31048
370520.0000   -0.11924
370560.0000   -0.50383
370600.0000   -0.07768
370640.0000    0.02908
370680.0000   -0.11945
370720.0000   -0.15772
370760.0000   -0.30246
370800.0000   -0.15339
370840.0000   -0.13319
370880.0000   -0.04442
370920.0000    0.07510
370960.0000    0.03375
371000.0000   -0.04854
371040.0000    0.28977
371080.0000    0.36430
371120.0000    0.29279
371160.0000    0.19615
371200.0000    0.18612
371240.0000    0.14699
371280.0000   -0.46435
371320.0000   -0.18946
371360.0000   -0.10532
371400.0000   -0.12668
371440.0000   -0.06710
371480.0000   -0.05310
371520.0000    0.09904
371560.0000   -0.03446
371600.0000   -0.29579
371640.0000    0.11334
371680.0000   -0.20212
371720.0000   -0.22557
371760.0000   -0.17916
371800.0000   -0.29417
371840.0000   -0.23450
371880.0000   -0.11621
371920.0000   -0.44377
371960.0000    0.05290
372000.0000    0.37907
372040.0000    0.24953
372080.0000    0.11293
372120.0000   -0.06152
372160.0000   -0.20482
372200.0000   -0.39455
372240.0000   -0.20834
372280.0000   -0.30658
372320.0000   -0.21012
372360.0000   -0.26876
372400.0000   -0.26405
372440.0000   -0.46319
372480.0000   -0.11667
372520.0000   -0.43383
372560.0000    0.05333
372600.0000    0.05562
372640.0000   -0.10864
372680.0000   -0.22531
372720.0000   -0.50571
372760.0000   -0.20673
372800.0000   -0.46300
372840.0000   -0.32878
372880.0000   -0.27180
372920.0000   -0.12034
372960.0000   -0.02479
373000.0000   -0.03554
373040.0000   -0.24090
373080.0000   -0.15365
373120.0000   -0.59767
373160.0000   -0.26555
373200.0000   -0.11464
373240.0000   -0.21393
373280.0000   -0.19459
373320.0000   -0.00449
373360.0000   -0.12538
373400.0000   -0.24430
373440.0000   -0.26441
373480.0000   -0.04761
373520.0000   -0.18045
373560.0000    0.04739
373600.0000   -0.21994
373640.0000   -0.01236
373680.0000    0.03726
373720.0000    0.06308
373760.0000   -0.12180
373800.0000   -0.05096
373840.0000   -0.05843
373880.0000   -0.18449
373920.0000   -0.38404
373960.0000   -0.06013
374000.0000   -0.38267
374040.0000   -0.15327
374080.0000    0.16314
374120.0000   -0.11627
374160.0000   -0.33433
374200.0000   -0.51081
374240.0000   -0.28062
374280.0000   -0.33735
374320.0000   -0.44137
374360.0000   -0.39894
374400.0000   -0.26367
374440.0000    0.25447
374480.0000   -0.48255
374520.0000   -0.17542
374560.0000   -0.59229
374600.0000   -0.46102
374640.0000    0.07456
374680.0000   -0.46687
374720.0000   -0.36838
374760.0000    0.26635
374800.0000    0.15769
374840.0000   -0.28526
374880.0000   -0.04225
374920.0000   -0.02831
374960.0000   -0.20503
375000.0000   -0.13048
375040.0000   -0.31285
375080.0000   -0.09426
375120.0000   -0.34968
375160.0000   -0.32898
375200.0000   -0.34235
375240.0000   -0.42143
375280.0000   -0.37040
375320.0000   -0.15509
375360.0000   -0.33183
375400.0000   -0.25612
375440.0000   -0.40144
375480.0000   -0.35067
375520.0000   -0.47311
375560.0000   -0.34877
375600.0000   -0.13101
375640.0000   -0.39278
375680.0000   -0.42315
375720.0000   -0.17181
375760.0000   -0.34985
375800.0000   -0.13424
375840.0000   -0.11560
375880.0000   -0.16229
375920.0000   -0.40407
375960.0000    0.04717
376000.0000   -0.19646
376040.0000   -0.02188
376080.0000    0.11311
376120.0000   -0.12873
376160.0000   -0.04659
376200.0000   -0.05375
376240.0000    0.03963
376280.0000    0.09073
376320.0000    0.20159
376360.0000    0.38234
376400.0000    0.19153
376440.0000    0.39186
376480.0000    0.47067
376520.0000    0.24314
376560.0000    0.26930
376600.0000   -0.08446
376640.0000   -0.24429
376680.0000    0.17992
376720.0000   -0.08219
376760.0000   -0.33503
376800.0000   -0.35466
376840.0000   -0.41808
376880.0000   -0.43332
376920.0000   -0.50271
376960.0000   -0.42775
377000.0000   -0.43974
377040.0000   -0.31528
377080.0000   -0.36310
377120.0000    0.16695
377160.0000   -0.09435
377200.0000    0.14642
377240.0000    0.35486
377280.0000    0.21614
377320.0000    0.11471
377360.0000    0.08965
377400.0000    0.39202
377440.0000    0.05385
377480.0000    0.32320
377520.0000   -0.20193
377560.0000   -0.12809
377600.0000   -0.13193
377640.0000    0.07579
377680.0000    0.09341
377720.0000   -0.09294
377760.0000    0.58600
377800.0000    0.50140
377840.0000    0.31372
377880.0000    0.28170
377920.0000    0.00296
377960.0000    0.13117
378000.0000   -0.14220
378040.0000   -0.31028
378080.0000   -0.12244
378120.0000   -0.10582
378160.0000   -0.24338
378200.0000   -0.17117
378240.0000   -0.22996
378280.0000   -0.04688
378320.0000    0.07710
378360.0000   -0.14309
378400.0000    0.03322
378440.0000   -0.00020
378480.0000    0.07661
378520.0000    0.16536
378560.0000    0.10871
378600.0000    0.22240
378640.0000    0.35694
378680.0000   -0.12049
378720.0000    0.34905
378760.0000    0.42596
378800.0000    0.56343
378840.0000    0.42364
378880.0000    0.63495
378920.0000    0.43800
378960.0000    0.14359
379000.0000    0.11485
379040.0000    0.47227
379080.0000    0.35327
379120.0000    0.32879
379160.0000    0.05970
379200.0000    0.17615
379240.0000    0.27586
379280.0000    0.21802
379320.0000    0.17804
379360.0000    0.30529
379400.0000    0.35214
379440.0000    0.48092
379480.0000    0.24866
379520.0000    0.26305
379560.0000    0.37413
379600.0000    0.44422
379640.0000    0.41301
379680.0000    0.10336
379720.0000    0.25109
379760.0000   -0.03941
379800.0000    0.23839
379840.0000    0.26934
379880.0000   -0.00742
379920.0000   -0.10469
379960.0000   -0.07991
380000.0000    0.06558
380040.0000    0.27195
380080.0000   -0.20795
380120.0000    0.11973
380160.0000   -0.06386
380200.0000    0.13255
380240.0000   -0.16752
380280.0000   -0.02034
380320.0000    0.08886
380360.0000   -0.07727
380400.0000    0.04943
380440.0000   -0.08891
380480.0000    0.51484
380520.0000    0.32702
380560.0000    0.05518
380600.0000   -0.36905
380640.0000   -0.22148
380680.0000   -0.34675
380720.0000   -0.38547
380760.0000   -0.65553
380800.0000   -0.33170
380840.0000   -0.41803
380880.0000   -0.54457
380920.0000   -0.22256
380960.0000   -0.19929
381000.0000   -0.16249
381040.0000   -0.11832
381080.0000   -0.33791
381120.0000   -0.05192
381160.0000   -0.39539
381200.0000   -0.32871
381240.0000   -0.41537
381280.0000   -0.37790
381320.0000   -0.14335
381360.0000   -0.44576
381400.0000   -0.25607
381440.0000   -0.17527
381480.0000   -0.25656
381520.0000   -0.46722
381560.0000   -0.21453
381600.0000    0.00542
381640.0000   -0.00429
381680.0000   -0.26831
381720.0000   -0.05017
381760.0000   -0.44209
381800.0000   -0.35831
381840.0000   -0.06384
381880.0000   -0.25605
381920.0000   -0.20249
381960.0000   -0.24127
382000.0000   -0.26063
382040.0000   -0.40673
382080.0000   -0.68995
382120.0000   -0.35113
382160.0000    0.13000
382200.0000   -0.08429
382240.0000    0.10782
382280.0000   -0.23986
382320.0000   -0.14407
382360.0000   -0.04973
382400.0000    0.00589
382440.0000   -0.44962
382480.0000   -0.17054
382520.0000    0.04292
382560.0000    0.02683
382600.0000    0.19982
382640.0000   -0.09059
382680.0000    0.09218
382720.0000    0.09213
382760.0000   -0.06923
382800.0000   -0.14988
382840.0000    0.04719
382880.0000   -0.04957
382920.0000   -0.10736
382960.0000   -0.17780
383000.0000   -0.05643
383040.0000   -0.09932
383080.0000   -0.26988
383120.0000   -0.16252
383160.0000    0.01461
383200.0000   -0.26483
383240.0000   -0.24175
383280.0000   -0.44108
383320.0000   -0.22073
383360.0000   -0.07864
383400.0000   -0.07872
383440.0000   -0.22819
383480.0000   -0.39967
383520.0000   -0.05210
383560.0000   -0.28306
383600.0000   -0.29704
383640.0000   -0.19938
383680.0000    0.14278
383720.0000   -0.11866
383760.0000   -0.13315
383800.0000   -0.39511
383840.0000   -0.25079
383880.0000   -0.01566
383920.0000   -0.26486
383960.0000    0.08118
384000.0000    0.13970
384040.0000   -0.08292
384080.0000   -0.14841
384120.0000   -0.07360
384160.0000   -0.03180
384200.0000   -0.27238
384240.0000    0.04377
384280.0000   -0.07054
384320.0000    0.00391
384360.0000    0.10791
384400.0000    0.17645
384440.0000    0.24863
384480.0000    0.23128
384520.0000    0.02302
384560.0000    0.18823
384600.0000    0.29311
384640.0000    0.46755
384680.0000    0.35920
384720.0000    0.32597
384760.0000    0.03217
384800.0000    0.30417
384840.0000   -0.21893
384880.0000   -0.28466
384920.0000   -0.22384
384960.0000   -0.44710
385000.0000   -0.49181
385040.0000   -0.36985
385080.0000   -0.55163
385120.0000   -0.46132
385160.0000   -0.37529
385200.0000   -0.37119
385240.0000   -0.34613
385280.0000   -0.07754
385320.0000   -0.26506
385360.0000   -0.00978
385400.0000    0.13311
385440.0000   -0.17885
385480.0000    0.00254
385520.0000   -0.35814
385560.0000    0.09698
385600.0000   -0.20462
385640.0000   -0.08736
385680.0000   -0.27525
385720.0000   -0.05837
385760.0000   -0.38384
385800.0000   -0.28895
385840.0000   -0.04394
385880.0000   -0.05286
385920.0000   -0.18175
385960.0000   -0.42173
386000.0000   -0.18416
386040.0000   -0.10597
386080.0000   -0.16019
386120.0000   -0.55708
386160.0000   -0.35531
386200.0000   -0.69015
386240.0000   -0.38316
386280.0000    0.00931
386320.0000   -0.64368
386360.0000   -0.15915
386400.0000   -0.32356
386440.0000   -0.53387
386480.0000   -0.16358
386520.0000   -0.24874
386560.0000   -0.38228
386600.0000   -0.34405
386640.0000   -0.68315
386680.0000   -0.73643
386720.0000   -0.48325
386760.0000   -0.74932
386800.0000   -0.37556
386840.0000   -0.36757
386880.0000   -0.24388
386920.0000   -0.37021
386960.0000   -0.22536
387000.0000   -0.09154
387040.0000    0.13341
387080.0000   -0.05452
387120.0000   -0.01346
387160.0000    0.06672
387200.0000    0.45780
387240.0000    0.07802
387280.0000   -0.37334
387320.0000   -0.59633
387360.0000   -0.26359
387400.0000   -0.23194
387440.0000   -0.61661
387480.0000   -0.44645
387520.0000   -0.23763
387560.0000   -0.23176
387600.0000   -0.32675
387640.0000    0.28889
387680.0000   -0.00962
387720.0000   -0.03771
387760.0000    0.16407
387800.0000   -0.01611
387840.0000    0.25131
387880.0000   -0.02055
387920.0000    0.28024
387960.0000    0.05970
388000.0000    0.30093
388040.0000    0.11434
388080.0000    0.10929
388120.0000    0.01115
388160.0000    0.16693
388200.0000    0.12657
388240.0000    0.22738
388280.0000    0.20356
388320.0000    0.05219
388360.0000    0.41186
388400.0000    0.29952
388440.0000    0.33095
388480.0000    0.14771
388520.0000    0.34541
388560.0000    0.38956
388600.0000    0.31147
388640.0000    0.35453
388680.0000    0.26709
388720.0000    0.33914
388760.0000   -0.05111
388800.0000    0.30944
388840.0000    0.10457
388880.0000    0.21497
388920.0000    0.15915
388960.0000    0.20616
389000.0000    0.31502
389040.0000    0.18093
389080.0000   -0.04223
389120.0000    0.27495
389160.0000    0.16364
389200.0000    0.29143
389240.0000   -0.12807
389280.0000    0.18754
389320.0000    0.42419
389360.0000    0.13879
389400.0000    0.03017
389440.0000   -0.08418
389480.0000   -0.09412
389520.0000    0.16147
389560.0000   -0.01901
389600.0000    0.13444
389640.0000    0.36977
389680.0000    0.13306
389720.0000    0.22877
389760.0000    0.09292
389800.0000    0.41832
389840.0000    0.42302
389880.0000   -0.03670
389920.0000    0.37838
389960.0000    0.04925
390000.0000    0.26747
390040.0000   -0.22981
390080.0000    0.11857
390120.0000    0.15041
390160.0000    0.07940
390200.0000    0.13630
390240.0000    0.07843
390280.0000   -0.07127
390320.0000   -0.04866
390360.0000   -0.12092
390400.0000   -0.03294
390440.0000    0.04867
390480.0000    0.14600
390520.0000    0.04567
390560.0000    0.17048
390600.0000    0.00866
390640.0000    0.20028
390680.0000    0.18764
390720.0000    0.07940
390760.0000    0.02521
390800.0000    0.19624
390840.0000   -0.24817
390880.0000   -0.08467
390920.0000   -0.18600
390960.0000   -0.25599
391000.0000   -0.40424
391040.0000   -0.32535
391080.0000   -0.34359
391120.0000    0.25969
391160.0000    0.02225
391200.0000    0.28105
391240.0000    0.28543
391280.0000    0.21994
391320.0000    0.22246
391360.0000    0.20193
391400.0000    0.26944
391440.0000    0.26422
391480.0000    0.19566
391520.0000    0.28589
391560.0000   -0.19372
391600.0000   -0.09292
391640.0000   -0.45549
391680.0000   -0.46758
391720.0000   -0.51491
391760.0000   -0.22566
391800.0000   -0.53344
391840.0000   -0.33039
391880.0000   -0.69602
391920.0000   -0.56483
391960.0000   -0.67700
392000.0000   -0.41561
392040.0000   -0.71006
392080.0000   -0.53932
392120.0000   -0.62891
392160.0000   -0.21072
392200.0000   -0.40804
392240.0000   -0.64632
392280.0000   -0.46811
392320.0000   -0.24250
392360.0000   -0.17494
392400.0000   -0.35701
392440.0000   -0.44100
392480.0000    0.11067
392520.0000    0.23445
392560.0000    0.12734
392600.0000    0.23735
392640.0000    0.23188
392680.0000    0.50074
392720.0000    0.12833
392760.0000    0.17036
392800.0000    0.03039
392840.0000   -0.10550
392880.0000    0.35883
392920.0000    0.09252
392960.0000    0.04169
393000.0000    0.02234
393040.0000    0.11513
393080.0000    0.14083
393120.0000    0.08740
393160.0000    0.10934
393200.0000    0.07210
393240.0000   -0.26383
393280.0000   -0.33273
393320.0000   -0.24703
393360.0000    0.17879
393400.0000    0.17362
393440.0000   -0.16130
393480.0000   -0.02032
393520.0000   -0.10938
393560.0000    0.24657
393600.0000    0.31206
393640.0000   -0.05125
393680.0000   -0.10395
393720.0000    0.09487
393760.0000   -0.03997
393800.0000   -0.09420
393840.0000   -0.18546
393880.0000   -0.74368
393920.0000   -0.45516
393960.0000   -0.52975
394000.0000   -0.21569
394040.0000   -0.20890
394080.0000   -0.13465
394120.0000   -0.34741
394160.0000   -0.38130
394200.0000   -0.35814
394240.0000   -0.37015
394280.0000   -0.00345
394320.0000    0.10339
394360.0000   -0.09840
394400.0000   -0.12579
394440.0000   -0.26664
394480.0000   -0.08621
394520.0000   -0.26500
394560.0000   -0.18814
394600.0000   -0.17108
394640.0000   -0.31341
394680.0000   -0.13651
394720.0000   -0.31145
394760.0000   -0.40526
394800.0000   -0.14688
394840.0000   -0.24297
394880.0000   -0.14341
394920.0000   -0.06637
394960.0000   -0.23341
395000.0000   -0.04813
395040.0000   -0.03347
395080.0000    0.17850
395120.0000    0.18831
395160.0000    0.05144
395200.0000    0.03072
395240.0000   -0.05530
395280.0000    0.01987
395320.0000   -0.05439
395360.0000    0.08427
395400.0000    0.02493
395440.0000    0.04960
395480.0000   -0.31899
395520.0000    0.11803
395560.0000    0.16580
395600.0000   -0.33096
395640.0000   -0.18424
395680.0000    0.07492
395720.0000    0.04678
395760.0000   -0.05144
395800.0000    0.04405
395840.0000    0.12958
395880.0000    0.05914
395920.0000   -0.00159
395960.0000    0.03402
396000.0000   -0.01269
396040.0000   -0.17368
396080.0000    0.08510
396120.0000    0.02056
396160.0000   -0.12105
396200.0000    0.14537
396240.0000    0.03263
396280.0000   -0.02169
396320.0000   -0.25102
396360.0000   -0.11931
396400.0000   -0.08398
396440.0000    0.03833
396480.0000   -0.18824
396520.0000    0.04577
396560.0000    0.08924
396600.0000    0.13441
396640.0000   -0.04155
396680.0000    0.23552
396720.0000    0.09358
396760.0000    0.13741
396800.0000    0.02034
396840.0000    0.16144
396880.0000    0.15287
396920.0000    0.23581
396960.0000    0.20793
397000.0000    0.03035
397040.0000   -0.06276
397080.0000    0.13962
397120.0000   -0.16794
397160.0000    0.15629
397200.0000   -0.01435
397240.0000   -0.06070
397280.0000   -0.14988
397320.0000    0.12832
397360.0000   -0.37600
397400.0000   -0.37861
397440.0000   -0.14496
397480.0000   -0.21267
397520.0000    0.07259
397560.0000   -0.19477
397600.0000   -0.13900
397640.0000   -0.25243
397680.0000   -0.31873
397720.0000   -0.30288
397760.0000   -0.40716
397800.0000   -0.22889
397840.0000   -0.25805
397880.0000   -0.15371
397920.0000    0.05819
397960.0000   -0.17073
398000.0000   -0.05674
398040.0000    0.03047
398080.0000   -0.34087
398120.0000   -0.15788
398160.0000   -0.25174
398200.0000   -0.25176
398240.0000   -0.25269
398280.0000   -0.25006
398320.0000   -0.07526
398360.0000    0.01201
398400.0000   -0.09932
398440.0000   -0.21562
398480.0000   -0.14947
398520.0000   -0.35018
398560.0000    0.07419
398600.0000    0.01491
398640.0000   -0.11916
398680.0000   -0.17589
398720.0000   -0.30442
398760.0000   -0.17106
398800.0000   -0.45694
398840.0000    0.00044
398880.0000    0.10581
398920.0000    0.27771
398960.0000    0.03246
399000.0000    0.09645
399040.0000   -0.02267
399080.0000   -0.20899
399120.0000   -0.11041
399160.0000   -0.10432
399200.0000    0.02529
399240.0000    0.03150
399280.0000    0.27270
399320.0000    0.05109
399360.0000    0.01702
399400.0000    0.12779
399440.0000   -0.04305
399480.0000   -0.11906
399520.0000    0.24229
399560.0000   -0.05714
399600.0000   -0.26877
399640.0000   -0.17289
399680.0000   -0.05505
399720.0000   -0.04731
399760.0000   -0.19669
399800.0000    0.01712
399840.0000    0.00823
399880.0000   -0.04799
399920.0000   -0.04829
399960.0000   -0.01679
400000.0000   -0.01868
400040.0000   -0.18313
400080.0000   -0.02384
400120.0000    0.24210
400160.0000    0.16637
400200.0000   -0.12022
400240.0000   -0.11056
400280.0000    0.01446
400320.0000    0.13423
400360.0000   -0.15502
400400.0000   -0.32407
400440.0000   -0.29486
400480.0000    0.12822
400520.0000   -0.23636
400560.0000    0.14316
400600.0000    0.05592
400640.0000    0.14787
400680.0000   -0.17973
400720.0000    0.23202
400760.0000    0.22273
400800.0000    0.36290
400840.0000    0.47862
400880.0000    0.49943
400920.0000    0.26142
400960.0000    0.12845
401000.0000    0.36960
401040.0000    0.13862
401080.0000   -0.12082
401120.0000    0.14406
401160.0000    0.02375
401200.0000    0.28090
401240.0000    0.05950
401280.0000    0.01999
401320.0000    0.01659
401360.0000    0.15766
401400.0000   -0.04389
401440.0000    0.06745
401480.0000    0.31764
401520.0000    0.05926
401560.0000    0.23510
401600.0000    0.20190
401640.0000   -0.45307
401680.0000   -0.19565
401720.0000    0.11909
401760.0000   -0.25230
401800.0000   -0.16124
401840.0000   -0.09897
401880.0000    0.05155
401920.0000    0.16711
401960.0000    0.20248
402000.0000    0.27094
402040.0000    0.29497
402080.0000   -0.05478
402120.0000    0.11841
402160.0000    0.31246
402200.0000   -0.14156
402240.0000    0.27593
402280.0000    0.05066
402320.0000    0.08731
402360.0000    0.02022
402400.0000   -0.23231
402440.0000   -0.29280
402480.0000    0.06170
402520.0000    0.01159
402560.0000   -0.01607
402600.0000    0.05850
402640.0000    0.05876
402680.0000    0.27277
402720.0000    0.08935
402760.0000   -0.09944
402800.0000   -0.15418
402840.0000    0.21449
402880.0000   -0.20805
402920.0000   -0.20473
402960.0000    0.08997
403000.0000   -0.18700
403040.0000   -0.18898
403080.0000   -0.07293
403120.0000    0.00003
403160.0000    0.19000
403200.0000   -0.09092
403240.0000   -0.13689
403280.0000    0.02526
403320.0000   -0.10880
403360.0000    0.10989
403400.0000   -0.20015
403440.0000    0.00084
403480.0000   -0.15503
403520.0000   -0.10251
403560.0000    0.01049
403600.0000   -0.01631
403640.0000   -0.39186
403680.0000    0.10330
403720.0000    0.08688
403760.0000    0.20303
403800.0000    0.01310
403840.0000   -0.12398
403880.0000   -0.03696
403920.0000   -0.06581
403960.0000   -0.11681
404000.0000    0.03500
404040.0000   -0.05986
404080.0000   -0.21267
404120.0000   -0.06709
404160.0000   -0.18297
404200.0000   -0.56803
404240.0000   -0.63305
404280.0000   -0.34796
404320.0000   -0.17520
404360.0000   -0.29713
404400.0000   -0.10083
404440.0000   -0.03836
404480.0000   -0.15100
404520.0000    0.00087
404560.0000   -0.48400
404600.0000   -0.11332
404640.0000   -0.27393
404680.0000   -0.12193
404720.0000   -0.41197
404760.0000   -0.43967
404800.0000   -0.20398
404840.0000   -0.14041
404880.0000   -0.31644
404920.0000   -0.29082
404960.0000   -0.10503
405000.0000   -0.37222
405040.0000   -0.28576
405080.0000   -0.19922
405120.0000   -0.45267
405160.0000   -0.27434
405200.0000   -0.20654
405240.0000   -0.16017
405280.0000   -0.42770
405320.0000   -0.70937
405360.0000   -0.24281
405400.0000   -0.45492
405440.0000   -0.45007
405480.0000    0.00460
405520.0000   -0.21730
405560.0000   -0.00866
405600.0000    0.05962
405640.0000   -0.43510
405680.0000   -0.39953
405720.0000   -0.54933
405760.0000   -0.09878
405800.0000   -0.14535
405840.0000   -0.09739
405880.0000   -0.12690
405920.0000   -0.03453
405960.0000    0.06647
406000.0000   -0.37011
406040.0000   -0.40215
406080.0000   -0.24222
406120.0000   -0.24178
406160.0000   -0.25196
406200.0000   -0.35182
406240.0000   -0.47111
406280.0000   -0.40335
406320.0000   -0.45923
406360.0000   -0.02223
406400.0000   -0.60353
406440.0000   -0.28887
406480.0000   -0.03675
406520.0000   -0.14636
406560.0000   -0.01099
406600.0000   -0.46905
406640.0000    0.33693
406680.0000    0.09171
406720.0000   -0.29922
406760.0000    0.03164
406800.0000   -0.41514
406840.0000   -0.43873
406880.0000    0.01689
406920.0000   -0.68405
406960.0000   -0.33155
407000.0000   -0.68135
407040.0000   -0.06156
407080.0000   -0.01928
407120.0000   -0.02060
407160.0000   -0.19977
407200.0000   -0.29423
407240.0000   -0.05812
407280.0000   -0.45450
407320.0000   -0.05377
407360.0000   -0.32616
407400.0000   -0.33419
407440.0000    0.08471
407480.0000   -0.05913
407520.0000   -0.09413
407560.0000   -0.20872
407600.0000    0.06431
407640.0000    0.01910
407680.0000    0.10772
407720.0000   -0.40392
407760.0000   -0.19755
407800.0000   -0.52145
407840.0000   -0.26517
407880.0000   -0.21494
407920.0000   -0.26328
407960.0000   -0.44289
408000.0000   -0.24090
408040.0000   -0.18766
408080.0000   -0.12202
408120.0000   -0.19386
408160.0000    0.14014
408200.0000    0.12109
408240.0000   -0.18427
408280.0000   -0.70649
408320.0000   -0.30248
408360.0000   -0.32743
408400.0000    0.02501
408440.0000   -0.12706
408480.0000    0.13210
408520.0000   -0.32889
408560.0000   -0.59041
408600.0000   -0.24120
408640.0000   -0.28908
408680.0000   -0.00952
408720.0000    0.00625
408760.0000   -0.08125
408800.0000   -0.41072
408840.0000   -0.13234
408880.0000   -0.03998
408920.0000   -0.11063
408960.0000   -0.08226
409000.0000   -0.05743
409040.0000   -0.36577
409080.0000   -0.02909
409120.0000   -0.19748
409160.0000    0.04679
409200.0000   -0.01715
409240.0000    0.29436
409280.0000   -0.03502
409320.0000   -0.27091
409360.0000   -0.35363
409400.0000    0.01523
409440.0000   -0.51036
409480.0000   -0.14277
409520.0000    0.10424
409560.0000   -0.17929
409600.0000   -0.36794
409640.0000   -0.22557
409680.0000   -0.14038
409720.0000    0.09860
409760.0000   -0.33059
409800.0000    0.16134
409840.0000   -0.03716
409880.0000   -0.02116
409920.0000    0.27547
409960.0000    0.05734
410000.0000   -0.00419
410040.0000    0.08674
410080.0000   -0.02565
410120.0000    0.05041
410160.0000    0.17322
410200.0000    0.19266
410240.0000    0.01269
410280.0000    0.28539
410320.0000    0.37883
410360.0000   -0.18405
410400.0000   -0.02726
410440.0000   -0.05075
410480.0000   -0.32008
410520.0000    0.07318
410560.0000   -0.29484
410600.0000    0.09410
410640.0000   -0.05513
410680.0000    0.10023
410720.0000    0.30477
410760.0000    0.32940
410800.0000    0.16985
410840.0000    0.34476
410880.0000    0.42103
410920.0000    0.27195
410960.0000    0.29384
411000.0000    0.37548
411040.0000   -0.11710
411080.0000    0.08987
411120.0000    0.07961
411160.0000    0.19328
411200.0000    0.01339
411240.0000    0.31753
411280.0000    0.17053
411320.0000    0.45306
411360.0000    0.25644
411400.0000    0.17236
411440.0000    0.04151
411480.0000   -0.21007
411520.0000   -0.24901
411560.0000   -0.66315
411600.0000   -0.44072
411640.0000   -0.36584
411680.0000    0.01582
411720.0000    0.01217
411760.0000   -0.13435
411800.0000   -0.14627
411840.0000    0.00351
411880.0000    0.02832
411920.0000   -0.05589
411960.0000   -0.39577
412000.0000   -0.18785
412040.0000   -0.01433
412080.0000   -0.39363
412120.0000   -0.11877
412160.0000   -0.73150
412200.0000   -0.54057
412240.0000   -0.45666
412280.0000   -0.33483
412320.0000   -0.61454
412360.0000   -0.44819
412400.0000   -0.42444
412440.0000   -0.21610
412480.0000    0.09946
412520.0000    0.23878
412560.0000   -0.11350
412600.0000   -0.34692
412640.0000    0.03627
412680.0000   -0.17095
412720.0000   -0.09756
412760.0000    0.07828
412800.0000    0.01515
412840.0000   -0.49298
412880.0000   -0.21749
412920.0000   -0.10855
412960.0000   -0.05990
413000.0000    0.02535
413040.0000    0.11980
413080.0000   -0.09907
413120.0000   -0.06364
413160.0000   -0.08435
413200.0000   -0.16045
413240.0000   -0.09181
413280.0000   -0.02433
413320.0000   -0.24983
413360.0000   -0.18474
413400.0000   -0.58310
413440.0000   -0.42374
413480.0000   -0.23333
413520.0000   -0.18622
413560.0000   -0.00359
413600.0000   -0.35497
413640.0000   -0.30636
413680.0000   -0.52265
413720.0000   -0.29282
413760.0000   -0.10356
413800.0000   -0.00614
413840.0000   -0.49116
413880.0000   -0.34248
413920.0000   -0.29558
413960.0000   -0.23389
414000.0000   -0.25872
414040.0000   -0.28340
414080.0000   -0.29206
414120.0000   -0.26343
414160.0000   -0.16903
414200.0000   -0.30793
414240.0000   -0.43050
414280.0000   -0.39363
414320.0000   -0.13359
414360.0000   -0.24125
414400.0000   -0.16494
414440.0000   -0.26408
414480.0000   -0.10349
414520.0000    0.17465
414560.0000   -0.10981
414600.0000    0.08216
414640.0000   -0.43234
414680.0000   -0.05862
414720.0000    0.03785
414760.0000    0.08804
414800.0000   -0.05546
414840.0000   -0.03618
414880.0000    0.10201
414920.0000    0.01404
414960.0000   -0.12770
415000.0000   -0.18650
415040.0000   -0.21259
415080.0000   -0.00072
415120.0000    0.13396
415160.0000    0.27791
415200.0000   -0.07752
415240.0000   -0.30971
415280.0000   -0.08538
415320.0000    0.24861
415360.0000    0.01435
415400.0000    0.34812
415440.0000    0.07642
415480.0000    0.19215
415520.0000   -0.15897
415560.0000   -0.03831
415600.0000    0.03191
415640.0000   -0.08787
415680.0000    0.27284
415720.0000    0.26699
415760.0000   -0.21067
415800.0000   -0.14792
415840.0000   -0.51054
415880.0000   -0.10552
415920.0000   -0.31406
415960.0000   -0.10928
416000.0000   -0.19900
416040.0000   -0.06934
416080.0000   -0.00763
416120.0000    0.24005
416160.0000    0.39873
416200.0000    0.20301
416240.0000   -0.35036
416280.0000   -0.20602
416320.0000    0.18241
416360.0000   -0.23770
416400.0000   -0.68522
416440.0000   -0.60777
416480.0000   -0.46434
416520.0000   -0.26410
416560.0000   -0.68564
416600.0000   -0.08085
416640.0000    0.41259
416680.0000    0.38904
416720.0000    0.54549
416760.0000    0.19865
416800.0000    0.45343
416840.0000    0.57061
416880.0000    0.30725
416920.0000    0.49354
416960.0000    0.52242
417000.0000    0.72033
417040.0000    0.48491
417080.0000    0.67647
417120.0000    0.35132
417160.0000    0.17054
417200.0000    0.48042
417240.0000    0.51728
417280.0000    0.70620
417320.0000    0.67204
417360.0000    0.55229
417400.0000    0.51705
417440.0000    0.41170
417480.0000    0.10103
417520.0000    0.44555
417560.0000    0.17078
417600.0000    0.41714
417640.0000    0.31147
417680.0000    0.10329
417720.0000    0.36009
417760.0000    0.20854
417800.0000    0.44092
417840.0000    0.28155
417880.0000    0.26402
417920.0000    0.38929
417960.0000    0.27942
418000.0000   -0.03674
418040.0000    0.41751
418080.0000    0.15178
418120.0000    0.12106
418160.0000    0.29152
418200.0000   -0.06377
418240.0000    0.06263
418280.0000    0.02181
418320.0000    0.35689
418360.0000    0.31509
418400.0000    0.35445
418440.0000    0.19670
418480.0000    0.28793
418520.0000   -0.05678
418560.0000   -0.06156
418600.0000    0.49023
418640.0000    0.70033
418680.0000    0.47224
418720.0000    0.60280
418760.0000    0.38496
418800.0000    0.44037
418840.0000    0.56673
418880.0000    0.54726
418920.0000    0.31035
418960.0000    0.42000
419000.0000    0.35413
419040.0000    0.22160
419080.0000    0.37510
419120.0000    0.39864
419160.0000    0.28547
419200.0000    0.34199
419240.0000    0.45430
419280.0000    0.25638
419320.0000    0.39643
419360.0000    0.31141
419400.0000    0.56351
419440.0000    0.60604
419480.0000    0.10753
419520.0000    0.49145
419560.0000    0.26001
419600.0000    0.49653
419640.0000    0.60932
419680.0000    0.52357
419720.0000   -0.05372
419760.0000    0.18537
419800.0000    0.29456
419840.0000    0.13928
419880.0000    0.21746
419920.0000    0.32560
419960.0000    0.37287
420000.0000    0.57719
420040.0000    0.20096
420080.0000    0.13252
420120.0000    0.36913
420160.0000    0.33897
420200.0000    0.27618
420240.0000    0.22925
420280.0000    0.57988
420320.0000    0.33103
420360.0000    0.34591
420400.0000    0.48164
420440.0000    0.27925
420480.0000    0.55760
420520.0000    0.26190
420560.0000    0.21794
420600.0000    0.35350
420640.0000    0.31571
420680.0000    0.35635
420720.0000    0.40661
420760.0000    0.35962
420800.0000    0.49178
420840.0000    0.35747
420880.0000    0.38830
420920.0000    0.56652
420960.0000    0.47114
421000.0000    0.39318
421040.0000    0.56397
421080.0000    0.61922
421120.0000    0.47849
421160.0000    0.48018
421200.0000    0.33543
421240.0000    0.34467
421280.0000    0.38943
421320.0000    0.32353
421360.0000    0.20769
421400.0000    0.34806
421440.0000    0.58141
421480.0000    0.30607
421520.0000    0.13704
421560.0000    0.30213
421600.0000    0.28454
421640.0000    0.27969
421680.0000    0.47325
421720.0000    0.37100
421760.0000    0.52259
421800.0000    0.38076
421840.0000    0.31967
421880.0000    0.40472
421920.0000    0.29236
421960.0000    0.47219
422000.0000    0.16148
422040.0000    0.21469
422080.0000    0.28966
422120.0000    0.47167
422160.0000    0.22793
422200.0000    0.40119
422240.0000    0.34151
422280.0000    0.26914
422320.0000    0.15868
422360.0000    0.53214
422400.0000    0.59004
422440.0000    0.58147
422480.0000    0.36312
422520.0000    0.29587
422560.0000    0.18633
422600.0000   -0.14680
422640.0000   -0.01980
422680.0000    0.16560
422720.0000    0.19640
422760.0000    0.29992
422800.0000    0.15420
422840.0000   -0.30748
422880.0000   -0.02961
422920.0000   -0.24818
422960.0000   -0.02474
423000.0000   -0.11910
423040.0000    0.14277
423080.0000   -0.37827
423120.0000    0.09040
423160.0000   -0.04735
423200.0000   -0.16479
423240.0000    0.11632
423280.0000    0.20802
423320.0000    0.02952
423360.0000    0.06900
423400.0000    0.12673
423440.0000    0.17506
423480.0000    0.31052
423520.0000    0.15666
423560.0000   -0.42376
423600.0000   -0.10350
423640.0000   -0.09749
423680.0000    0.01490
423720.0000    0.08781
423760.0000    0.08948
423800.0000   -0.34493
423840.0000   -0.04199
423880.0000   -0.29013
423920.0000   -0.21205
423960.0000   -0.12967
424000.0000   -0.17603
424040.0000   -0.20390
424080.0000   -0.17806
424120.0000   -0.02457
424160.0000   -0.06665
424200.0000    0.21866
424240.0000    0.32058
424280.0000    0.60438
424320.0000    0.56334
424360.0000    0.35901
424400.0000    0.40618
424440.0000    0.64082
424480.0000    0.58490
424520.0000    0.40068
424560.0000    0.37994
424600.0000    0.44948
424640.0000    0.40801
424680.0000    0.56468
424720.0000    0.69221
424760.0000    0.40686
424800.0000    0.38662
424840.0000    0.26035
424880.0000    0.08335
424920.0000    0.20112
424960.0000   -0.17402
425000.0000    0.04448
425040.0000    0.45936
425080.0000    0.52059
425120.0000    0.53105
425160.0000    0.31715
425200.0000    0.14612
425240.0000    0.29584
425280.0000    0.23148
425320.0000    0.20150
425360.0000    0.42869
425400.0000    0.28234
425440.0000    0.28760
425480.0000    0.02845
425520.0000    0.14868
425560.0000    0.06620
425600.0000    0.14447
425640.0000    0.14246
425680.0000    0.04897
425720.0000    0.19928
425760.0000    0.07133
425800.0000    0.11639
425840.0000    0.31470
425880.0000    0.10239
425920.0000    0.17007
425960.0000    0.30263
426000.0000    0.18453
426040.0000    0.08439
426080.0000    0.16536
426120.0000    0.32089
426160.0000    0.13731
426200.0000    0.26609
426240.0000    0.32563
426280.0000    0.12616
426320.0000    0.51463
426360.0000    0.20893
426400.0000    0.23598
426440.0000    0.24226
426480.0000    0.39283
426520.0000    0.09224
426560.0000    0.27128
426600.0000    0.24774
426640.0000    0.22386
426680.0000    0.00923
426720.0000   -0.35386
426760.0000    0.06848
426800.0000    0.16249
426840.0000    0.21916
426880.0000    0.21420
426920.0000    0.05240
426960.0000   -0.06409
427000.0000    0.02070
427040.0000   -0.04088
427080.0000   -0.13871
427120.0000    0.14533
427160.0000   -0.19469
427200.0000    0.12942
427240.0000    0.16247
427280.0000   -0.03805
427320.0000   -0.09044
427360.0000   -0.02750
427400.0000    0.03012
427440.0000   -0.29179
427480.0000   -0.08258
427520.0000   -0.02845
427560.0000   -0.13672
427600.0000   -0.07732
427640.0000    0.23887
427680.0000    0.11246
427720.0000   -0.06010
427760.0000    0.04951
427800.0000   -0.00144
427840.0000    0.06804
427880.0000    0.16116
427920.0000    0.42649
427960.0000    0.00586
428000.0000    0.21176
428040.0000   -0.00348
428080.0000   -0.11023
428120.0000    0.15964
428160.0000    0.20546
428200.0000    0.23418
428240.0000    0.34517
428280.0000    0.25212
428320.0000    0.10360
428360.0000    0.03499
428400.0000    0.25132
428440.0000    0.41376
428480.0000    0.32129
428520.0000    0.10761
428560.0000    0.34593
428600.0000    0.39982
428640.0000    0.36957
428680.0000   -0.16708
428720.0000    0.01398
428760.0000    0.25356
428800.0000   -0.06418
428840.0000   -0.14528
428880.0000   -0.25068
428920.0000   -0.16365
428960.0000   -0.02197
429000.0000   -0.23787
429040.0000   -0.01504
429080.0000   -0.27134
429120.0000   -0.23566
429160.0000    0.08184
429200.0000    0.08311
429240.0000   -0.07495
429280.0000   -0.22325
429320.0000   -0.37830
429360.0000   -0.09990
429400.0000    0.03031
429440.0000    0.24994
429480.0000    0.28180
429520.0000    0.01445
429560.0000    0.14882
429600.0000    0.18323
429640.0000    0.06878
429680.0000   -0.09100
429720.0000    0.06250
429760.0000    0.00805
429800.0000   -0.00071
429840.0000    0.03587
429880.0000   -0.11830
429920.0000   -0.06281
429960.0000    0.16917
430000.0000    0.11849
430040.0000    0.02243
430080.0000    0.26463
430120.0000    0.21454
430160.0000   -0.03642
430200.0000   -0.30507
430240.0000    0.01723
430280.0000   -0.17374
430320.0000   -0.09284
430360.0000    0.00148
430400.0000   -0.18165
430440.0000   -0.15509
430480.0000    0.08400
430520.0000   -0.22537
430560.0000   -0.13761
430600.0000    0.17136
430640.0000    0.01659
430680.0000    0.36700
430720.0000   -0.07387
430760.0000    0.02884
430800.0000    0.23208
430840.0000    0.11396
430880.0000   -0.16815
430920.0000   -0.05673
430960.0000   -0.17743
431000.0000   -0.37389
431040.0000   -0.01829
431080.0000   -0.31324
431120.0000   -0.29687
431160.0000   -0.32894
431200.0000   -0.23358
431240.0000   -0.13565
431280.0000   -0.26185
431320.0000   -0.74849
431360.0000   -0.47216
431400.0000   -0.68568
431440.0000   -0.52847
431480.0000   -0.29714
431520.0000   -0.73480
431560.0000   -0.20197
431600.0000   -0.54248
431640.0000   -0.08658
431680.0000   -0.57195
431720.0000   -0.27934
431760.0000   -0.42056
431800.0000   -0.52118
431840.0000   -0.49013
431880.0000   -0.45845
431920.0000   -0.31960
431960.0000   -0.76015
432000.0000   -0.54467
432040.0000   -0.58837
432080.0000   -0.42106
432120.0000   -0.79609
432160.0000   -0.52426
432200.0000   -0.43448
432240.0000   -0.59693
432280.0000   -0.63945
432320.0000   -0.56838
432360.0000   -0.51689
432400.0000   -0.19964
432440.0000   -0.18046
432480.0000   -0.45569
432520.0000   -0.45625
432560.0000   -0.17970
432600.0000   -0.45900
432640.0000   -0.68936
432680.0000   -0.61563
432720.0000   -0.57528
432760.0000   -0.67158
432800.0000   -0.95412
432840.0000   -0.80081
432880.0000   -0.39888
432920.0000   -0.35684
432960.0000   -0.29418
433000.0000   -0.43570
433040.0000   -0.46350
433080.0000   -0.34250
433120.0000   -0.76201
433160.0000   -0.57558
433200.0000   -0.41959
433240.0000   -0.61911
433280.0000   -0.36276
433320.0000   -0.36057
433360.0000   -0.60478
433400.0000   -0.43225
433440.0000   -0.38053
433480.0000   -0.51218
433520.0000   -0.28915
433560.0000   -0.85672
433600.0000   -0.53901
433640.0000   -0.37747
433680.0000   -0.32912
433720.0000   -0.45990
433760.0000   -0.67607
433800.0000   -0.66136
433840.0000   -0.63297
433880.0000   -0.22341
433920.0000   -0.35176
433960.0000   -0.68535
434000.0000   -1.04830
434040.0000   -1.20626
434080.0000   -0.44524
434120.0000   -0.61422
434160.0000   -0.63771
434200.0000   -0.81241
434240.0000   -0.83019
434280.0000   -0.71725
434320.0000   -0.53607
434360.0000   -0.61142
434400.0000   -0.77559
434440.0000   -0.93809
434480.0000   -0.37818
434520.0000   -0.57603
434560.0000   -0.46203
434600.0000   -0.79208
434640.0000   -0.85533
434680.0000   -0.58627
434720.0000   -0.38056
434760.0000   -0.54202
434800.0000   -0.50288
434840.0000   -0.55910
434880.0000   -0.45088
434920.0000   -0.45117
434960.0000   -0.32619
435000.0000   -0.49570
435040.0000   -1.15009
435080.0000   -0.57502
435120.0000   -0.86858
435160.0000   -0.58617
435200.0000   -0.66940
435240.0000   -0.45351
435280.0000   -0.28635
435320.0000   -0.14836
435360.0000   -0.33754
435400.0000   -0.52940
435440.0000   -0.47211
435480.0000   -0.17372
435520.0000   -0.26465
435560.0000   -0.12897
435600.0000   -0.41657
435640.0000   -0.45429
435680.0000   -0.28693
435720.0000   -0.41449
435760.0000   -0.62885
435800.0000   -0.69191
435840.0000   -0.64319
435880.0000   -0.30426
435920.0000   -0.56208
435960.0000   -0.42489
436000.0000   -0.60189
436040.0000   -0.55768
436080.0000   -0.24403
436120.0000   -0.43811
436160.0000   -0.53366
436200.0000   -0.56977
436240.0000   -0.33647
436280.0000   -0.67985
436320.0000   -0.49441
436360.0000   -0.14323
436400.0000   -0.39167
436440.0000   -0.35729
436480.0000   -0.58434
436520.0000   -0.57932
436560.0000   -0.62615
436600.0000   -0.52496
436640.0000   -0.57949
436680.0000   -0.52060
436720.0000   -0.55711
436760.0000   -0.47021
436800.0000   -0.55828
436840.0000   -0.58537
436880.0000   -0.34696
436920.0000   -0.11875
436960.0000   -0.30624
437000.0000   -0.45218
437040.0000   -0.14194
437080.0000    0.10666
437120.0000   -0.26335
437160.0000   -0.38951
437200.0000    0.02485
437240.0000   -0.14350
437280.0000    0.22695
437320.0000   -0.27746
437360.0000   -0.31001
437400.0000   -0.35724
437440.0000   -0.37976
437480.0000   -0.22544
437520.0000   -0.25995
437560.0000   -0.19922
437600.0000   -0.43057
437640.0000   -0.07766
437680.0000   -0.23923
437720.0000   -0.15420
437760.0000    0.08268
437800.0000    0.32211
437840.0000   -0.17674
437880.0000   -0.31173
437920.0000   -0.39316
437960.0000   -0.37279
438000.0000   -0.41683
438040.0000   -0.15821
438080.0000   -0.48242
438120.0000   -0.24699
438160.0000    0.01945
438200.0000   -0.17682
438240.0000   -0.17436
438280.0000   -0.23567
438320.0000   -0.44050
438360.0000   -0.32230
438400.0000   -0.47608
438440.0000   -0.40521
438480.0000   -0.23623
438520.0000   -0.19477
438560.0000   -0.33581
438600.0000   -0.20531
438640.0000   -0.82689
438680.0000   -0.28997
438720.0000   -0.17730
438760.0000   -0.43778
438800.0000   -0.34689
438840.0000   -0.62363
438880.0000   -0.49010
438920.0000   -0.47252
438960.0000   -0.39678
439000.0000   -0.35578
439040.0000   -0.79792
439080.0000   -0.58883
439120.0000   -0.18300
439160.0000   -0.56854
439200.0000   -0.46910
439240.0000   -0.42050
439280.0000    0.05697
439320.0000   -0.44587
439360.0000   -0.49838
439400.0000   -0.14478
439440.0000   -0.56986
439480.0000   -0.39141
439520.0000   -0.09633
439560.0000   -0.27700
439600.0000   -0.19918
439640.0000    0.25513
439680.0000   -0.16778
439720.0000   -0.43003
439760.0000   -0.29659
439800.0000    0.04955
439840.0000    0.17222
439880.0000   -0.15246
439920.0000    0.08394
439960.0000   -0.15238
440000.0000   -0.12803
440040.0000   -0.35746
440080.0000    0.17420
440120.0000   -0.11000
440160.0000   -0.39360
440200.0000   -0.34150
440240.0000   -0.27470
440280.0000   -0.54685
440320.0000   -0.33218
440360.0000    0.07347
440400.0000   -0.10550
440440.0000    0.22267
440480.0000    0.10173
440520.0000    0.36701
440560.0000    0.07733
440600.0000    0.00570
440640.0000    0.02839
440680.0000   -0.07100
440720.0000   -0.31543
440760.0000   -0.21857
440800.0000   -0.03556
440840.0000   -0.23353
440880.0000    0.01266
440920.0000   -0.18791
440960.0000    0.01460
441000.0000   -0.23144
441040.0000   -0.24460
441080.0000    0.08823
441120.0000   -0.30056
441160.0000   -0.14348
441200.0000   -0.48441
441240.0000   -0.06266
441280.0000   -0.41585
441320.0000   -0.21657
441360.0000   -0.67047
441400.0000   -0.27541
441440.0000   -0.50682
441480.0000   -0.44732
441520.0000   -0.14018
441560.0000   -0.51719
441600.0000   -0.47140
441640.0000   -0.62592
441680.0000   -0.35842
441720.0000   -0.22388
441760.0000   -0.20460
441800.0000   -0.15773
441840.0000   -0.14744
441880.0000   -0.65964
441920.0000   -0.48984
441960.0000   -0.34082
442000.0000   -0.23830
442040.0000   -0.25862
442080.0000   -0.31326
442120.0000    0.00247
442160.0000   -0.15308
442200.0000   -0.19873
442240.0000   -0.12588
442280.0000   -0.09487
442320.0000   -0.22250
442360.0000    0.16516
442400.0000   -0.50920
442440.0000   -0.00579
442480.0000   -0.26292
442520.0000   -0.32121
442560.0000   -0.13907
442600.0000   -0.17835
442640.0000   -0.20522
442680.0000   -0.20767
442720.0000   -0.10341
442760.0000   -0.13856
442800.0000   -0.18125
442840.0000    0.00449
442880.0000   -0.23531
442920.0000   -0.42997
442960.0000   -0.14497
443000.0000   -0.25359
443040.0000   -0.18735
443080.0000   -0.22160
443120.0000   -0.08253
443160.0000   -0.32170
443200.0000   -0.31784
443240.0000   -0.24429
443280.0000    0.05460
443320.0000   -0.05796
443360.0000   -0.20250
443400.0000   -0.07073
443440.0000   -0.09854
443480.0000   -0.04807
443520.0000   -0.19738
443560.0000   -0.13903
443600.0000   -0.36226
443640.0000   -0.41759
443680.0000   -0.28568
443720.0000    0.06479
443760.0000   -0.05744
443800.0000   -0.35347
443840.0000   -0.14725
443880.0000   -0.04889
443920.0000   -0.11027
443960.0000    0.03758
444000.0000    0.18487
444040.0000   -0.22282
444080.0000   -0.39921
444120.0000    0.03825
444160.0000   -0.06319
444200.0000    0.08730
444240.0000    0.08599
444280.0000    0.08458
444320.0000   -0.26158
444360.0000   -0.01924
444400.0000    0.44492
444440.0000   -0.12511
444480.0000    0.19187
444520.0000    0.16757
444560.0000   -0.24191
444600.0000   -0.00071
444640.0000    0.04647
444680.0000   -0.00625
444720.0000   -0.16727
444760.0000   -0.11358
444800.0000   -0.23826
444840.0000   -0.06999
444880.0000   -0.19329
444920.0000   -0.10446
444960.0000   -0.23678
445000.0000   -0.20358
445040.0000   -0.37857
445080.0000   -0.29600
445120.0000   -0.32106
445160.0000   -0.21075
445200.0000   -0.30584
445240.0000   -0.34652
445280.0000   -0.23594
445320.0000    0.00483
445360.0000   -0.12536
445400.0000   -0.13233
445440.0000    0.02161
445480.0000    0.02416
445520.0000   -0.29033
445560.0000   -0.32450
445600.0000   -0.23275
445640.0000   -0.01092
445680.0000   -0.08687
445720.0000   -0.00674
445760.0000   -0.27886
445800.0000   -0.23446
445840.0000    0.06890
445880.0000    0.09038
445920.0000   -0.01029
445960.0000   -0.02733
446000.0000   -0.08436
446040.0000    0.19986
446080.0000   -0.07864
446120.0000    0.00272
446160.0000    0.04781
446200.0000   -0.02150
446240.0000   -0.34134
446280.0000   -0.03793
446320.0000    0.16131
446360.0000   -0.29897
446400.0000   -0.06983
446440.0000   -0.21310
446480.0000   -0.26289
446520.0000    0.14742
446560.0000   -0.17101
446600.0000    0.06211
446640.0000    0.03492
446680.0000    0.18416
446720.0000    0.08828
446760.0000    0.23205
446800.0000   -0.06906
446840.0000   -0.16250
446880.0000    0.04339
446920.0000   -0.16465
446960.0000   -0.02842
447000.0000   -0.03538
447040.0000   -0.27402
447080.0000   -0.10571
447120.0000    0.18777
447160.0000   -0.13409
447200.0000   -0.18228
447240.0000   -0.13219
447280.0000   -0.26441
447320.0000   -0.04698
447360.0000    0.04990
447400.0000   -0.07981
447440.0000    0.39628
447480.0000    0.00794
447520.0000   -0.00021
447560.0000   -0.05425
447600.0000   -0.10034
447640.0000   -0.07328
447680.0000    0.03081
447720.0000   -0.46907
447760.0000   -0.23977
447800.0000   -0.23458
447840.0000   -0.20857
447880.0000   -0.07644
447920.0000   -0.28549
447960.0000   -0.06392
448000.0000   -0.23199
448040.0000   -0.05786
448080.0000   -0.22613
448120.0000    0.02218
448160.0000   -0.09385
448200.0000    0.00353
448240.0000   -0.18262
448280.0000   -0.02484
448320.0000   -0.51753
448360.0000   -0.32503
448400.0000   -0.24735
448440.0000   -0.13441
448480.0000   -0.00450
448520.0000   -0.34233
448560.0000   -0.39119
448600.0000   -0.23036
448640.0000   -0.38283
448680.0000   -0.52700
448720.0000   -0.36964
448760.0000   -0.20270
448800.0000   -0.03239
448840.0000    0.03387
448880.0000    0.06326
448920.0000   -0.20226
448960.0000   -0.15189
449000.0000   -0.14942
449040.0000   -0.20210
449080.0000    0.04742
449120.0000   -0.10870
449160.0000    0.21451
449200.0000    0.10196
449240.0000   -0.05616
449280.0000   -0.39309
449320.0000    0.26095
449360.0000   -0.02718
449400.0000    0.06451
449440.0000    0.06085
449480.0000    0.12971
449520.0000    0.13136
449560.0000    0.08655
449600.0000    0.13892
449640.0000    0.11513
449680.0000    0.17788
449720.0000    0.31040
449760.0000    0.31736
449800.0000    0.26033
449840.0000    0.16755
449880.0000    0.16412
449920.0000    0.25726
449960.0000    0.23381
450000.0000    0.14217
450040.0000    0.16838
450080.0000    0.21893
450120.0000   -0.04697
450160.0000    0.14902
450200.0000    0.02809
450240.0000   -0.10161
450280.0000    0.24166
450320.0000   -0.02884
450360.0000   -0.13939
450400.0000    0.02196
450440.0000    0.34896
450480.0000    0.17908
450520.0000    0.02331
450560.0000    0.17706
450600.0000   -0.00070
450640.0000    0.07436
450680.0000    0.37972
450720.0000    0.05397
450760.0000    0.27767
450800.0000    0.04890
450840.0000    0.19192
450880.0000    0.01872
450920.0000    0.07709
450960.0000    0.00227
451000.0000    0.05824
451040.0000    0.15953
451080.0000    0.39366
451120.0000    0.04607
451160.0000    0.04693
451200.0000   -0.26259
451240.0000    0.00058
451280.0000    0.07560
451320.0000   -0.17178
451360.0000    0.00537
451400.0000   -0.02688
451440.0000    0.00909
451480.0000   -0.11635
451520.0000   -0.11457
451560.0000    0.08001
451600.0000    0.04790
451640.0000   -0.25736
451680.0000   -0.21273
451720.0000   -0.38475
451760.0000   -0.47994
451800.0000   -0.45160
451840.0000   -0.28045
451880.0000    0.01101
451920.0000    0.02268
451960.0000   -0.24987
452000.0000   -0.01097
452040.0000    0.34425
452080.0000   -0.25800
452120.0000    0.04821
452160.0000    0.03308
452200.0000   -0.00347
452240.0000   -0.19645
452280.0000   -0.00904
452320.0000   -0.25937
452360.0000   -0.31446
452400.0000   -0.44878
452440.0000   -0.50362
452480.0000   -0.10334
452520.0000   -0.18565
452560.0000   -0.38444
452600.0000    0.04120
452640.0000   -0.24919
452680.0000   -0.19009
452720.0000   -0.08217
452760.0000   -0.24683
452800.0000   -0.22548
452840.0000   -0.43970
452880.0000    0.00997
452920.0000   -0.03449
452960.0000   -0.06742
453000.0000   -0.13481
453040.0000   -0.15345
453080.0000   -0.26680
453120.0000   -0.32194
453160.0000   -0.16261
453200.0000   -0.39490
453240.0000   -0.12865
453280.0000    0.14487
453320.0000   -0.18720
453360.0000   -0.34102
453400.0000   -0.16347
453440.0000   -0.09901
453480.0000   -0.13499
453520.0000   -0.27287
453560.0000   -0.26641
453600.0000   -0.12279
453640.0000   -0.31045
453680.0000   -0.40420
453720.0000   -0.22707
453760.0000   -0.49110
453800.0000   -0.74078
453840.0000   -0.34768
453880.0000   -0.16096
453920.0000   -0.31831
453960.0000   -0.30440
454000.0000   -0.44930
454040.0000   -0.41590
454080.0000   -0.29828
454120.0000   -0.47956
454160.0000   -0.22522
454200.0000   -0.09701
454240.0000   -0.28576
454280.0000    0.21567
454320.0000    0.38825
454360.0000    0.05309
454400.0000    0.07815
454440.0000   -0.03440
454480.0000   -0.07294
454520.0000   -0.12743
454560.0000   -0.03536
454600.0000   -0.02235
454640.0000   -0.04520
454680.0000    0.00312
454720.0000    0.08033
454760.0000   -0.22247
454800.0000   -0.12272
454840.0000   -0.15625
454880.0000    0.01600
454920.0000   -0.43722
454960.0000   -0.22468
455000.0000   -0.01765
455040.0000   -0.09332
455080.0000    0.41320
455120.0000    0.21770
455160.0000    0.34815
455200.0000    0.30792
455240.0000    0.29481
455280.0000    0.26642
455320.0000    0.11495
455360.0000    0.33451
455400.0000    0.07495
455440.0000    0.18053
455480.0000    0.15093
455520.0000   -0.10433
455560.0000   -0.23529
455600.0000   -0.00259
455640.0000   -0.06463
455680.0000   -0.28139
455720.0000   -0.20731
455760.0000   -0.29281
455800.0000   -0.03556
455840.0000   -0.15457
455880.0000   -0.04852
455920.0000   -0.00001
455960.0000   -0.24422
456000.0000   -0.50343
456040.0000   -0.29866
456080.0000   -0.17542
456120.0000   -0.40273
456160.0000    0.00281
456200.0000    0.05281
456240.0000    0.00943
456280.0000   -0.07687
456320.0000    0.04907
456360.0000   -0.10733
456400.0000    0.25573
456440.0000    0.15535
456480.0000    0.12132
456520.0000    0.01484
456560.0000    0.13693
456600.0000   -0.34508
456640.0000    0.13073
456680.0000   -0.04954
456720.0000   -0.11703
456760.0000   -0.03967
456800.0000   -0.14462
456840.0000   -0.09146
456880.0000   -0.29422
456920.0000    0.08244
456960.0000    0.11818
457000.0000    0.09897
457040.0000    0.17812
457080.0000    0.11045
457120.0000   -0.04376
457160.0000    0.08359
457200.0000   -0.25444
457240.0000   -0.24017
457280.0000   -0.05906
457320.0000   -0.04521
457360.0000    0.06122
457400.0000   -0.09123
457440.0000   -0.21584
457480.0000   -0.32218
457520.0000   -0.26942
457560.0000   -0.50226
457600.0000   -0.10882
457640.0000   -0.24344
457680.0000   -0.63012
457720.0000   -0.35404
457760.0000   -0.40081
457800.0000   -0.27287
457840.0000   -0.17565
457880.0000   -0.03994
457920.0000    0.01999
457960.0000   -0.21687
458000.0000   -0.31647
458040.0000   -0.24139
458080.0000    0.05587
458120.0000    0.13602
458160.0000   -0.15269
458200.0000   -0.11468
458240.0000   -0.15513
458280.0000   -0.00764
458320.0000   -0.23243
458360.0000   -0.38813
458400.0000   -0.40463
458440.0000    0.05245
458480.0000   -0.48822
458520.0000   -0.55038
458560.0000   -0.20586
458600.0000    0.08131
458640.0000    0.31603
458680.0000   -0.03768
458720.0000   -0.14932
458760.0000   -0.15111
458800.0000    0.08761
458840.0000   -0.34378
458880.0000    0.05839
458920.0000   -0.09050
458960.0000   -0.12560
459000.0000    0.01733
459040.0000   -0.17367
459080.0000   -0.27456
459120.0000   -0.17874
459160.0000   -0.28226
459200.0000   -0.19544
459240.0000   -0.14299
459280.0000   -0.27801
459320.0000   -0.28372
459360.0000   -0.63811
459400.0000   -0.55918
459440.0000   -0.47497
459480.0000   -0.62911
459520.0000   -0.59787
459560.0000   -0.51761
459600.0000   -0.43069
459640.0000   -0.14535
459680.0000   -0.16251
459720.0000    0.03815
459760.0000   -0.25071
459800.0000   -0.08080
459840.0000    0.02292
459880.0000   -0.13967
459920.0000   -0.24937
459960.0000   -0.02660
460000.0000    0.38986
460040.0000   -0.17119
460080.0000   -0.30120
460120.0000   -0.14852
460160.0000   -0.20321
460200.0000    0.12363
460240.0000   -0.24940
460280.0000   -0.27620
460320.0000   -0.03845
460360.0000   -0.14983
460400.0000    0.09640
460440.0000   -0.14943
460480.0000   -0.07731
460520.0000    0.10590
460560.0000   -0.40048
460600.0000   -0.25893
460640.0000   -0.02593
460680.0000   -0.27817
460720.0000   -0.46569
460760.0000   -0.23280
460800.0000   -0.05064
460840.0000   -0.17180
460880.0000   -0.14078
460920.0000   -0.18874
460960.0000    0.02351
461000.0000    0.15436
461040.0000    0.27353
461080.0000   -0.07964
461120.0000   -0.45373
461160.0000   -0.28679
461200.0000   -0.23347
461240.0000   -0.39259
461280.0000   -0.28857
461320.0000   -0.22380
461360.0000   -0.11394
461400.0000   -0.25567
461440.0000   -0.52324
461480.0000   -0.11260
461520.0000   -0.09004
461560.0000   -0.13946
461600.0000   -0.21589
461640.0000   -0.04255
461680.0000   -0.14749
461720.0000   -0.13282
461760.0000   -0.45614
461800.0000   -0.46618
461840.0000   -0.22852
461880.0000   -0.61632
461920.0000   -0.42589
461960.0000   -0.45903
462000.0000   -0.32304
462040.0000   -0.23812
462080.0000   -0.36269
462120.0000   -0.26556
462160.0000   -0.43628
462200.0000   -0.60109
462240.0000   -0.01636
462280.0000   -0.72383
462320.0000   -0.12657
462360.0000   -0.00480
462400.0000    0.00406
462440.0000    0.17682
462480.0000    0.01118
462520.0000   -0.05056
462560.0000   -0.15965
462600.0000   -0.46048
462640.0000   -0.13690
462680.0000   -0.07745
462720.0000   -0.04163
462760.0000   -0.30202
462800.0000   -0.00683
462840.0000   -0.40819
462880.0000   -0.10121
462920.0000   -0.32130
462960.0000   -0.42599
463000.0000   -0.17964
463040.0000   -0.36862
463080.0000   -0.30887
463120.0000   -0.68364
463160.0000   -0.23065
463200.0000   -0.22681
463240.0000   -0.35829
463280.0000   -0.22257
463320.0000   -0.23430
463360.0000   -0.24713
463400.0000   -0.25540
463440.0000   -0.07045
463480.0000    0.17358
463520.0000   -0.03234
463560.0000   -0.19274
463600.0000   -0.15762
463640.0000   -0.09076
463680.0000   -0.38851
463720.0000   -0.11401
463760.0000   -0.30105
463800.0000    0.20294
463840.0000   -0.16630
463880.0000    0.00038
463920.0000   -0.24201
463960.0000   -0.10308
464000.0000   -0.23620
464040.0000   -0.41040
464080.0000   -0.56495
464120.0000   -0.40086
464160.0000   -0.24627
464200.0000    0.22811
464240.0000    0.01162
464280.0000   -0.41311
464320.0000   -0.04288
464360.0000   -0.14143
464400.0000   -0.15803
464440.0000   -0.45544
464480.0000    0.15448
464520.0000   -0.16072
464560.0000   -0.12878
464600.0000    0.02945
464640.0000   -0.25924
464680.0000   -0.55021
464720.0000   -0.22285
464760.0000   -0.30227
464800.0000   -0.03483
464840.0000   -0.45223
464880.0000    0.06790
464920.0000   -0.09431
464960.0000   -0.32146
465000.0000   -0.13288
465040.0000   -0.20226
465080.0000   -0.19983
465120.0000   -0.02471
465160.0000    0.01590
465200.0000   -0.15411
465240.0000   -0.06975
465280.0000   -0.07692
465320.0000    0.30602
465360.0000    0.25606
465400.0000   -0.40863
465440.0000   -0.12045
465480.0000    0.13945
465520.0000   -0.13428
465560.0000   -0.38652
465600.0000   -0.12900
465640.0000    0.01335
465680.0000    0.53936
465720.0000    0.07635
465760.0000   -0.06007
465800.0000    0.21503
465840.0000    0.05188
465880.0000   -0.13622
465920.0000   -0.13072
465960.0000    0.24406
466000.0000    0.13888
466040.0000   -0.15902
466080.0000    0.00839
466120.0000    0.34571
466160.0000    0.01410
466200.0000   -0.20899
466240.0000   -0.11097
466280.0000   -0.19029
466320.0000   -0.15085
466360.0000   -0.00914
466400.0000   -0.30420
466440.0000   -0.04025
466480.0000   -0.30950
466520.0000   -0.40621
466560.0000   -0.33650
466600.0000   -0.07044
466640.0000   -0.16455
466680.0000   -0.10661
466720.0000   -0.24363
466760.0000    0.16941
466800.0000   -0.10818
466840.0000   -0.03679
466880.0000    0.10231
466920.0000    0.18426
466960.0000    0.15323
467000.0000   -0.01485
467040.0000   -0.18119
467080.0000    0.37528
467120.0000    0.34092
467160.0000    0.10039
467200.0000    0.28453
467240.0000    0.23898
467280.0000   -0.19984
467320.0000   -0.16106
467360.0000   -0.16375
467400.0000   -0.07260
467440.0000    0.14317
467480.0000    0.17645
467520.0000   -0.10601
467560.0000   -0.02382
467600.0000   -0.11610
467640.0000   -0.15324
467680.0000    0.07160
467720.0000    0.27142
467760.0000   -0.12420
467800.0000   -0.25930
467840.0000   -0.20206
467880.0000   -0.10478
467920.0000   -0.06686
467960.0000   -0.26188
468000.0000   -0.04762
468040.0000    0.19163
468080.0000    0.10899
468120.0000    0.03102
468160.0000    0.10594
468200.0000   -0.19272
468240.0000   -0.50709
468280.0000   -0.52042
468320.0000   -0.18697
468360.0000   -0.27371
468400.0000   -0.25829
468440.0000   -0.45588
468480.0000   -0.26899
468520.0000   -0.26605
468560.0000   -0.51296
468600.0000   -0.41305
468640.0000   -0.30730
468680.0000   -0.07333
468720.0000   -0.01920
468760.0000   -0.08294
468800.0000   -0.17814
468840.0000   -0.19872
468880.0000   -0.03474
468920.0000   -0.19668
468960.0000    0.02222
469000.0000   -0.10574
469040.0000   -0.41647
469080.0000    0.03652
469120.0000   -0.07019
469160.0000   -0.21342
469200.0000   -0.25210
469240.0000   -0.38209
469280.0000    0.13891
469320.0000   -0.23241
469360.0000    0.10019
469400.0000    0.21180
469440.0000   -0.03349
469480.0000   -0.24550
469520.0000   -0.19779
469560.0000   -0.10502
469600.0000    0.39200
469640.0000   -0.19631
469680.0000   -0.18005
469720.0000   -0.37403
469760.0000   -0.29833
469800.0000   -0.30326
469840.0000   -0.35572
469880.0000   -0.43720
469920.0000   -0.25997
469960.0000   -0.08392
470000.0000   -0.20674
470040.0000   -0.22356
470080.0000   -0.14358
470120.0000    0.07919
470160.0000   -0.03617
470200.0000   -0.48214
470240.0000   -0.14211
470280.0000    0.09504
470320.0000   -0.21199
470360.0000   -0.21371
470400.0000   -0.25610
470440.0000   -0.17464
470480.0000   -0.43143
470520.0000   -0.22300
470560.0000   -0.15703
470600.0000   -0.22378
470640.0000   -0.28967
470680.0000   -0.32497
470720.0000   -0.00432
470760.0000   -0.10118
470800.0000    0.01746
470840.0000    0.02346
470880.0000    0.12131
470920.0000   -0.09421
470960.0000   -0.21734
471000.0000   -0.14476
471040.0000   -0.01217
471080.0000   -0.65853
471120.0000   -0.41908
471160.0000    0.19745
471200.0000    0.06027
471240.0000   -0.06158
471280.0000   -0.13688
471320.0000   -0.20476
471360.0000    0.01869
471400.0000   -0.25754
471440.0000   -0.32537
471480.0000   -0.46099
471520.0000   -0.27006
471560.0000   -0.43218
471600.0000   -0.41063
471640.0000    0.05903
471680.0000    0.07521
471720.0000   -0.03979
471760.0000    0.21371
471800.0000    0.06165
471840.0000   -0.04047
471880.0000   -0.34066
471920.0000   -0.09709
471960.0000    0.32804
472000.0000    0.42913
472040.0000    0.27938
472080.0000    0.35859
472120.0000    0.13413
472160.0000    0.16183
472200.0000    0.04666
472240.0000   -0.18313
472280.0000    0.00250
472320.0000    0.24905
472360.0000   -0.23864
472400.0000    0.02232
472440.0000    0.19637
472480.0000    0.07963
472520.0000   -0.29091
472560.0000   -0.07651
472600.0000    0.03928
472640.0000    0.29954
472680.0000    0.14994
472720.0000   -0.00020
472760.0000    0.10208
472800.0000    0.09745
472840.0000    0.24239
472880.0000    0.29868
472920.0000    0.37840
472960.0000    0.40983
473000.0000    0.32243
473040.0000    0.02541
473080.0000    0.17372
473120.0000    0.20696
473160.0000   -0.09105
473200.0000    0.10964
473240.0000    0.17986
473280.0000   -0.27844
473320.0000   -0.06881
473360.0000   -0.01487
473400.0000   -0.04639
473440.0000    0.08912
473480.0000   -0.13971
473520.0000   -0.15663
473560.0000    0.05672
473600.0000    0.09795
473640.0000    0.30931
473680.0000    0.13698
473720.0000    0.15833
473760.0000    0.12432
473800.0000    0.40593
473840.0000    0.01887
473880.0000    0.07639
473920.0000   -0.01422
473960.0000   -0.01791
474000.0000    0.18779
474040.0000    0.16685
474080.0000    0.04232
474120.0000    0.18419
474160.0000    0.34205
474200.0000    0.19052
474240.0000   -0.00796
474280.0000    0.47452
474320.0000    0.35299
474360.0000    0.17951
474400.0000    0.18358
474440.0000   -0.10075
474480.0000    0.35177
474520.0000   -0.00248
474560.0000    0.24869
474600.0000    0.23628
474640.0000    0.19517
474680.0000    0.11245
474720.0000    0.18760
474760.0000    0.03514
474800.0000    0.27012
474840.0000    0.27739
474880.0000    0.10725
474920.0000    0.11347
474960.0000    0.07605
475000.0000    0.19432
475040.0000    0.09720
475080.0000   -0.24801
475120.0000    0.02187
475160.0000   -0.14791
475200.0000   -0.04136
475240.0000   -0.18620
475280.0000   -0.01004
475320.0000    0.04738
475360.0000    0.01321
475400.0000    0.06981
475440.0000    0.25571
475480.0000    0.27969
475520.0000    0.42778
475560.0000    0.34751
475600.0000    0.38796
475640.0000    0.50206
475680.0000    0.29462
475720.0000    0.28265
475760.0000    0.35896
475800.0000    0.38552
475840.0000    0.25712
475880.0000    0.36036
475920.0000    0.42264
475960.0000    0.32371
476000.0000    0.39347
476040.0000    0.09686
476080.0000    0.16965
476120.0000    0.28962
476160.0000   -0.00707
476200.0000    0.17406
476240.0000    0.36666
476280.0000    0.34571
476320.0000    0.21889
476360.0000    0.27713
476400.0000    0.23247
476440.0000    0.35693
476480.0000    0.39754
476520.0000    0.40467
476560.0000    0.50776
476600.0000    0.31568
476640.0000    0.35750
476680.0000    0.31493
476720.0000    0.12309
476760.0000    0.32969
476800.0000    0.33159
476840.0000    0.46030
476880.0000    0.44426
476920.0000    0.39047
476960.0000    0.42759
477000.0000   -0.05798
477040.0000   -0.01474
477080.0000    0.25177
477120.0000    0.56909
477160.0000    0.49761
477200.0000    0.35237
477240.0000    0.32558
477280.0000    0.19768
477320.0000    0.39814
477360.0000    0.33015
477400.0000    0.33422
477440.0000    0.20481
477480.0000    0.13505
477520.0000    0.36704
477560.0000    0.64036
477600.0000    0.56408
477640.0000    0.31405
477680.0000    0.25509
477720.0000    0.41057
477760.0000    0.26743
477800.0000    0.28000
477840.0000    0.31711
477880.0000    0.14719
477920.0000   -0.07929
477960.0000   -0.00378
478000.0000    0.15131
478040.0000    0.00266
478080.0000    0.21982
478120.0000    0.19979
478160.0000    0.09799
478200.0000    0.30172
478240.0000    0.08546
478280.0000    0.05115
478320.0000   -0.26576
478360.0000    0.10648
478400.0000    0.26556
478440.0000    0.20705
478480.0000    0.18426
478520.0000    0.34480
478560.0000   -0.06460
478600.0000   -0.12915
478640.0000   -0.17265
478680.0000   -0.15585
478720.0000   -0.14693
478760.0000   -0.15061
478800.0000   -0.10455
478840.0000   -0.22059
478880.0000   -0.13010
478920.0000   -0.44502
478960.0000   -0.30822
479000.0000   -0.08393
479040.0000   -0.13921
479080.0000    0.01683
479120.0000    0.30493
479160.0000    0.17851
479200.0000    0.19487
479240.0000    0.25935
479280.0000    0.26811
479320.0000    0.25959
479360.0000    0.38592
479400.0000    0.33940
479440.0000    0.15795
479480.0000    0.14659
479520.0000    0.47327
479560.0000    0.37593
479600.0000    0.37938
479640.0000    0.05546
479680.0000    0.39405
479720.0000    0.31052
479760.0000    0.29326
479800.0000   -0.05953
479840.0000    0.09719
479880.0000    0.25168
479920.0000    0.32061
479960.0000    0.01612
480000.0000    0.23076
480040.0000    0.20155
480080.0000    0.00974
480120.0000   -0.00986
480160.0000    0.41096
480200.0000    0.34716
480240.0000    0.35474
480280.0000    0.35190
480320.0000    0.41189
480360.0000    0.18193
480400.0000    0.35217
480440.0000    0.15784
480480.0000    0.41000
480520.0000    0.39321
480560.0000    0.34809
480600.0000   -0.01786
480640.0000    0.31858
480680.0000    0.08580
480720.0000    0.23058
480760.0000    0.36815
480800.0000    0.21007
480840.0000    0.27842
480880.0000    0.33034
480920.0000    0.21416
480960.0000    0.19325
481000.0000    0.29281
481040.0000    0.24634
481080.0000    0.35839
481120.0000    0.23049
481160.0000    0.17794
481200.0000    0.42610
481240.0000    0.21041
481280.0000    0.22492
481320.0000    0.25146
481360.0000    0.20821
481400.0000    0.30769
481440.0000    0.17216
481480.0000    0.37547
481520.0000    0.24878
481560.0000    0.41316
481600.0000    0.28960
481640.0000    0.20942
481680.0000    0.16145
481720.0000    0.08316
481760.0000    0.20898
481800.0000    0.23380
481840.0000    0.02891
481880.0000    0.30382
481920.0000    0.37920
481960.0000    0.31630
482000.0000    0.02091
482040.0000    0.24540
482080.0000    0.31880
482120.0000    0.19512
482160.0000    0.12483
482200.0000    0.08808
482240.0000    0.08266
482280.0000    0.15667
482320.0000    0.28785
482360.0000    0.20004
482400.0000    0.23260
482440.0000    0.29485
482480.0000    0.16728
482520.0000    0.13684
482560.0000    0.40497
482600.0000    0.42962
482640.0000    0.54866
482680.0000    0.49835
482720.0000    0.59663
482760.0000    0.51523
482800.0000    0.44722
482840.0000    0.21571
482880.0000    0.39707
482920.0000    0.38421
482960.0000    0.37783
483000.0000    0.09105
483040.0000    0.39364
483080.0000    0.40754
483120.0000    0.30429
483160.0000    0.53870
483200.0000    0.38995
483240.0000    0.36145
483280.0000    0.42631
483320.0000    0.28614
483360.0000    0.52456
483400.0000    0.35989
483440.0000    0.13527
483480.0000   -0.00705
483520.0000    0.02003
483560.0000    0.24246
483600.0000    0.03440
483640.0000   -0.06556
483680.0000    0.20776
483720.0000    0.20438
483760.0000    0.02967
483800.0000    0.35470
483840.0000    0.09838
483880.0000    0.29541
483920.0000    0.37092
483960.0000    0.36543
484000.0000    0.35290
484040.0000    0.37198
484080.0000    0.22713
484120.0000    0.46092
484160.0000    0.25348
484200.0000    0.12134
484240.0000    0.01288
484280.0000    0.15919
484320.0000    0.27490
484360.0000    0.15901
484400.0000    0.28173
484440.0000    0.29193
484480.0000    0.32563
484520.0000    0.51539
484560.0000    0.45920
484600.0000    0.37048
484640.0000    0.42800
484680.0000    0.26505
484720.0000    0.09081
484760.0000    0.11835
484800.0000    0.17179
484840.0000    0.21048
484880.0000   -0.06155
484920.0000    0.27829
484960.0000    0.16863
485000.0000    0.04670
485040.0000    0.31816
485080.0000    0.29863
485120.0000    0.29900
485160.0000    0.20957
485200.0000    0.16411
485240.0000    0.12762
485280.0000    0.36168
485320.0000    0.20429
485360.0000    0.15612
485400.0000    0.20820
485440.0000    0.13640
485480.0000    0.20083
485520.0000    0.42838
485560.0000    0.12906
485600.0000   -0.05801
485640.0000    0.17878
485680.0000   -0.26279
485720.0000   -0.33530
485760.0000   -0.09754
485800.0000    0.16281
485840.0000    0.37554
485880.0000    0.26342
485920.0000    0.38026
485960.0000   -0.00777
486000.0000    0.37305
486040.0000    0.32642
486080.0000    0.37023
486120.0000    0.33391
486160.0000    0.42636
486200.0000    0.44397
486240.0000    0.16290
486280.0000    0.48520
486320.0000    0.18953
486360.0000    0.28647
486400.0000    0.40791
486440.0000    0.49334
486480.0000    0.49456
486520.0000    0.18741
486560.0000    0.52940
486600.0000    0.00177
486640.0000    0.22837
486680.0000    0.40716
486720.0000    0.21741
486760.0000    0.42955
486800.0000    0.54995
486840.0000    0.48686
486880.0000    0.21791
486920.0000    0.46533
486960.0000    0.30574
487000.0000    0.17526
487040.0000    0.24702
487080.0000    0.23676
487120.0000    0.24044
487160.0000    0.33444
487200.0000    0.29186
487240.0000    0.23718
487280.0000    0.24524
487320.0000    0.45116
487360.0000    0.26720
487400.0000    0.11432
487440.0000    0.11054
487480.0000    0.22351
487520.0000    0.11905
487560.0000    0.10400
487600.0000    0.31597
487640.0000    0.30515
487680.0000    0.31097
487720.0000    0.21096
487760.0000    0.14794
487800.0000    0.19038
487840.0000    0.35036
487880.0000    0.27007
487920.0000    0.36162
487960.0000    0.52630
488000.0000    0.38018
488040.0000    0.34712
488080.0000    0.23481
488120.0000    0.03213
488160.0000    0.33041
488200.0000    0.35966
488240.0000    0.22222
488280.0000    0.27051
488320.0000    0.22910
488360.0000    0.19352
488400.0000    0.01439
488440.0000    0.23576
488480.0000    0.51798
488520.0000    0.09964
488560.0000    0.41350
488600.0000    0.14131
488640.0000    0.11887
488680.0000   -0.04735
488720.0000    0.03806
488760.0000   -0.20327
488800.0000    0.23456
488840.0000    0.29498
488880.0000    0.25480
488920.0000    0.04180
488960.0000    0.03293
489000.0000    0.04952
489040.0000   -0.10766
489080.0000    0.08115
489120.0000    0.06211
489160.0000    0.04510
489200.0000   -0.07929
489240.0000    0.28135
489280.0000    0.02014
489320.0000    0.53919
489360.0000    0.18469
489400.0000    0.60425
489440.0000    0.34432
489480.0000    0.17617
489520.0000    0.40488
489560.0000   -0.39148
489600.0000    0.19950
489640.0000    0.12303
489680.0000    0.20499
489720.0000    0.10204
489760.0000   -0.01080
489800.0000   -0.11436
489840.0000    0.16540
489880.0000    0.21213
489920.0000    0.00668
489960.0000    0.42928
490000.0000    0.58423
490040.0000    0.09794
490080.0000   -0.23349
490120.0000    0.07625
490160.0000   -0.06877
490200.0000    0.08515
490240.0000   -0.03026
490280.0000   -0.21518
490320.0000   -0.17413
490360.0000    0.07601
490400.0000    0.13279
490440.0000    0.44313
490480.0000    0.49645
490520.0000    0.40113
490560.0000    0.33564
490600.0000    0.14116
490640.0000    0.12335
490680.0000   -0.10614
490720.0000    0.19435
490760.0000    0.41115
490800.0000    0.02273
490840.0000   -0.10328
490880.0000    0.02800
490920.0000    0.18483
490960.0000    0.26427
491000.0000   -0.06107
491040.0000    0.05620
491080.0000    0.16243
491120.0000    0.16577
491160.0000    0.15163
491200.0000    0.25592
491240.0000    0.26857
491280.0000    0.35526
491320.0000    0.46582
491360.0000    0.55843
491400.0000    0.53143
491440.0000    0.43259
491480.0000    0.29829
491520.0000    0.33340
491560.0000    0.36498
491600.0000    0.48206
491640.0000    0.53231
491680.0000    0.43941
491720.0000    0.54906
491760.0000    0.67570
491800.0000    0.35242
491840.0000    0.22739
491880.0000    0.20139
491920.0000   -0.01904
491960.0000    0.09608
492000.0000    0.22328
492040.0000    0.43886
492080.0000    0.09694
492120.0000    0.43516
492160.0000    0.42643
492200.0000    0.45784
492240.0000    0.37779
492280.0000    0.35405
492320.0000   -0.03986
492360.0000    0.39278
492400.0000    0.44121
492440.0000    0.12173
492480.0000    0.27504
492520.0000    0.15778
492560.0000    0.17670
492600.0000   -0.06569
492640.0000    0.05016
492680.0000    0.14567
492720.0000    0.13181
492760.0000    0.19213
492800.0000    0.20716
492840.0000    0.30852
492880.0000    0.04436
492920.0000    0.33482
492960.0000    0.18657
493000.0000    0.20059
493040.0000    0.31071
493080.0000    0.09496
493120.0000    0.27924
493160.0000    0.13962
493200.0000    0.16859
493240.0000    0.09193
493280.0000   -0.06836
493320.0000   -0.21970
493360.0000   -0.01119
493400.0000    0.01324
493440.0000    0.19309
493480.0000    0.23913
493520.0000    0.01378
493560.0000    0.24091
493600.0000    0.39149
493640.0000    0.62850
493680.0000    0.39111
493720.0000    0.08586
493760.0000    0.33465
493800.0000    0.52412
493840.0000    0.02231
493880.0000   -0.07384
493920.0000    0.10994
493960.0000    0.06526
494000.0000    0.26173
494040.0000    0.01769
494080.0000    0.02794
494120.0000    0.46619
494160.0000    0.56676
494200.0000    0.37832
494240.0000    0.49499
494280.0000    0.53982
494320.0000    0.50157
494360.0000    0.45055
494400.0000    0.34878
494440.0000    0.31658
494480.0000    0.30441
494520.0000   -0.06131
494560.0000    0.53075
494600.0000    0.31378
494640.0000    0.21559
494680.0000    0.08837
494720.0000    0.02936
494760.0000    0.09160
494800.0000   -0.04882
494840.0000    0.08780
494880.0000    0.36163
494920.0000    0.15103
494960.0000    0.39176
495000.0000    0.21495
495040.0000    0.05505
495080.0000    0.37249
495120.0000    0.40579
495160.0000    0.39851
495200.0000    0.33375
495240.0000    0.34305
495280.0000    0.39787
495320.0000    0.14083
495360.0000    0.13280
495400.0000    0.17069
495440.0000    0.30031
495480.0000    0.19830
495520.0000    0.10580
495560.0000    0.09834
495600.0000    0.17616
495640.0000    0.16673
495680.0000    0.38651
495720.0000    0.42512
495760.0000    0.32397
495800.0000    0.16970
495840.0000    0.01989
495880.0000    0.25513
495920.0000    0.33469
495960.0000    0.30939
496000.0000    0.32890
496040.0000    0.14157
496080.0000    0.14225
496120.0000    0.12490
496160.0000    0.01890
496200.0000    0.26096
496240.0000    0.23810
496280.0000   -0.21136
496320.0000   -0.25313
496360.0000   -0.00589
496400.0000    0.11352
496440.0000    0.08709
496480.0000    0.51908
496520.0000   -0.16593
496560.0000    0.33684
496600.0000    0.09676
496640.0000    0.15574
496680.0000    0.10227
496720.0000    0.01433
496760.0000    0.27755
496800.0000    0.12353
496840.0000    0.21086
496880.0000    0.22026
496920.0000    0.01363
496960.0000    0.15343
497000.0000    0.40839
497040.0000    0.26479
497080.0000   -0.23255
497120.0000   -0.02513
497160.0000   -0.06537
497200.0000   -0.05015
497240.0000   -0.11451
497280.0000   -0.09111
497320.0000   -0.05116
497360.0000    0.10005
497400.0000    0.10202
497440.0000    0.12017
497480.0000   -0.01417
497520.0000   -0.02001
497560.0000    0.20155
497600.0000   -0.10931
497640.0000    0.02175
497680.0000    0.20539
497720.0000    0.18404
497760.0000   -0.02852
497800.0000    0.22336
497840.0000    0.03783
497880.0000   -0.01778
497920.0000   -0.05577
497960.0000   -0.38250
498000.0000   -0.19330
498040.0000   -0.17888
498080.0000    0.08308
498120.0000    0.03064
498160.0000   -0.12959
498200.0000   -0.26614
498240.0000   -0.02392
498280.0000    0.41415
498320.0000   -0.22777
498360.0000   -0.04328
498400.0000   -0.11860
498440.0000    0.08342
498480.0000    0.09346
498520.0000    0.31357
498560.0000    0.50305
498600.0000    0.46918
498640.0000    0.43759
498680.0000    0.48859
498720.0000    0.08714
498760.0000   -0.24735
498800.0000   -0.31353
498840.0000   -0.43819
498880.0000   -0.04897
498920.0000    0.07027
498960.0000    0.14543
499000.0000    0.22668
499040.0000    0.35990
499080.0000    0.35027
499120.0000    0.13424
499160.0000   -0.03658
499200.0000    0.52747
499240.0000    0.43110
499280.0000    0.39515
499320.0000    0.16921
499360.0000    0.37585
499400.0000    0.25281
499440.0000    0.01855
499480.0000    0.21764
499520.0000    0.01610
499560.0000   -0.02400
499600.0000    0.37946
499640.0000    0.18235
499680.0000    0.03581
499720.0000    0.19854
499760.0000    0.30975
499800.0000    0.00142
499840.0000    0.15900
499880.0000    0.20034
499920.0000    0.37948
499960.0000    0.15918
500000.0000    0.45081
500040.0000    0.22079
500080.0000    0.17669
500120.0000    0.23534
500160.0000    0.21913
500200.0000    0.37552
500240.0000   -0.04845
500280.0000    0.49363
500320.0000    0.24388
500360.0000    0.01392
500400.0000    0.27536
500440.0000    0.39393
500480.0000    0.40354
500520.0000    0.48565
500560.0000    0.14396
500600.0000    0.22637
500640.0000    0.23173
500680.0000    0.39634
500720.0000    0.28812
500760.0000    0.42168
500800.0000    0.13266
500840.0000    0.12136
500880.0000    0.20735
500920.0000    0.04370
500960.0000    0.19304
501000.0000    0.24065
501040.0000    0.23813
501080.0000    0.22946
501120.0000    0.42740
501160.0000    0.55106
501200.0000    0.30660
501240.0000    0.01481
501280.0000    0.10607
501320.0000   -0.03390
501360.0000    0.59181
501400.0000    0.28506
501440.0000    0.31410
501480.0000    0.48252
501520.0000    0.15598
501560.0000    0.12994
501600.0000    0.39401
501640.0000    0.22217
501680.0000    0.08628
501720.0000    0.47067
501760.0000    0.29441
501800.0000    0.38631
501840.0000    0.56110
501880.0000    0.44905
501920.0000    0.19811
501960.0000    0.11384
502000.0000    0.56151
502040.0000    0.18934
502080.0000    0.22164
502120.0000    0.38360
502160.0000    0.30492
502200.0000    0.34926
502240.0000    0.31423
502280.0000    0.20010
502320.0000    0.28797
502360.0000    0.24519
502400.0000    0.25660
502440.0000    0.03179
502480.0000    0.35547
502520.0000    0.20754
502560.0000    0.18015
502600.0000    0.39152
502640.0000    0.28532
502680.0000    0.14113
502720.0000   -0.07338
502760.0000   -0.01523
502800.0000    0.27444
502840.0000    0.17343
502880.0000    0.19036
502920.0000    0.18224
502960.0000    0.64552
503000.0000    0.37053
503040.0000    0.24523
503080.0000    0.18733
503120.0000    0.21239
503160.0000    0.25265
503200.0000    0.30233
503240.0000    0.29475
503280.0000    0.21520
503320.0000    0.15023
503360.0000    0.23929
503400.0000    0.14698
503440.0000    0.13946
503480.0000    0.35784
503520.0000    0.17350
503560.0000    0.41518
503600.0000    0.31896
503640.0000    0.32961
503680.0000    0.20793
503720.0000    0.18238
503760.0000    0.46515
503800.0000    0.53429
503840.0000    0.50386
503880.0000    0.21397
503920.0000    0.36016
503960.0000    0.19340
504000.0000    0.10142
504040.0000    0.44050
504080.0000    0.40886
504120.0000    0.32643
504160.0000    0.14321
504200.0000    0.51785
504240.0000    0.24019
504280.0000    0.08340
504320.0000    0.21824
504360.0000    0.21396
504400.0000   -0.00923
504440.0000   -0.10585
504480.0000   -0.20041
504520.0000   -0.04744
504560.0000    0.27762
504600.0000    0.04282
504640.0000    0.07898
504680.0000    0.19192
504720.0000    0.19386
504760.0000    0.24915
504800.0000    0.01814
504840.0000    0.29771
504880.0000    0.45045
504920.0000    0.41229
504960.0000    0.23861
505000.0000    0.22072
505040.0000   -0.05786
505080.0000    0.26160
505120.0000    0.52668
505160.0000    0.46310
505200.0000    0.43645
505240.0000    0.60866
505280.0000    0.61448
505320.0000    0.50703
505360.0000    0.36716
505400.0000    0.55369
505440.0000    0.25519
505480.0000    0.36189
505520.0000    0.31873
505560.0000    0.21763
505600.0000    0.40255
505640.0000    0.38847
505680.0000    0.29283
505720.0000    0.24635
505760.0000    0.42242
505800.0000    0.46253
505840.0000    0.27622
505880.0000    0.58898
505920.0000    0.55829
505960.0000    0.28226
506000.0000    0.36312
506040.0000    0.28267
506080.0000    0.27890
506120.0000    0.26513
506160.0000    0.34288
506200.0000    0.34469
506240.0000    0.17498
506280.0000    0.58990
506320.0000    0.17078
506360.0000    0.20625
506400.0000    0.30711
506440.0000    0.32541
506480.0000    0.43912
506520.0000    0.33759
506560.0000    0.36173
506600.0000    0.37786
506640.0000    0.35727
506680.0000    0.26691
506720.0000    0.33421
506760.0000    0.34622
506800.0000    0.36007
506840.0000    0.48636
506880.0000    0.26091
506920.0000    0.43164
506960.0000    0.28849
507000.0000    0.41336
507040.0000    0.49094
507080.0000    0.30362
507120.0000    0.61307
507160.0000    0.11352
507200.0000    0.51286
507240.0000    0.34255
507280.0000    0.44370
507320.0000    0.47996
507360.0000    0.51974
507400.0000    0.30856
507440.0000    0.12116
507480.0000    0.21447
507520.0000    0.51312
507560.0000    0.53488
507600.0000    0.45609
507640.0000    0.25223
507680.0000    0.35973
507720.0000    0.14746
507760.0000    0.59582
507800.0000    0.41416
507840.0000   -0.09547
507880.0000    0.07288
507920.0000    0.02509
507960.0000    0.11919
508000.0000    0.35002
508040.0000    0.41681
508080.0000    0.31657
508120.0000    0.24454
508160.0000   -0.16152
508200.0000    0.54135
508240.0000    0.36895
508280.0000    0.35691
508320.0000    0.47397
508360.0000    0.31615
508400.0000    0.62318
508440.0000    0.67087
508480.0000    0.44343
508520.0000    0.48336
508560.0000    0.57391
508600.0000    0.52962
508640.0000    0.56348
508680.0000    0.28406
508720.0000    0.31869
508760.0000   -0.06931
508800.0000   -0.32434
508840.0000    0.11944
508880.0000   -0.00186
508920.0000   -0.07898
508960.0000   -0.08747
509000.0000    0.14768
509040.0000    0.10432
509080.0000    0.17691
509120.0000    0.09582
509160.0000    0.21333
509200.0000    0.15465
509240.0000    0.56167
509280.0000    0.23685
509320.0000   -0.06147
509360.0000    0.23590
509400.0000    0.45437
509440.0000    0.34920
509480.0000    0.03230
509520.0000    0.21044
509560.0000   -0.12613
509600.0000    0.43763
509640.0000    0.29050
509680.0000    0.44976
509720.0000    0.41192
509760.0000    0.31889
509800.0000    0.18959
509840.0000    0.10212
509880.0000    0.23572
509920.0000    0.15179
509960.0000    0.01157
510000.0000    0.08675
510040.0000    0.08794
510080.0000   -0.12543
510120.0000   -0.26883
510160.0000   -0.21862
510200.0000   -0.10600
510240.0000   -0.03525
510280.0000   -0.04176
510320.0000   -0.18072
510360.0000    0.07718
510400.0000    0.23396
510440.0000   -0.12783
510480.0000   -0.03876
510520.0000    0.24081
510560.0000    0.21833
510600.0000    0.32012
510640.0000    0.20586
510680.0000    0.46136
510720.0000   -0.00946
510760.0000    0.19717
510800.0000   -0.04889
510840.0000   -0.09999
510880.0000   -0.01289
510920.0000   -0.25470
510960.0000    0.14785
511000.0000    0.32590
511040.0000    0.31804
511080.0000    0.23693
511120.0000    0.04296
511160.0000   -0.21303
511200.0000    0.02888
511240.0000   -0.02804
511280.0000    0.02111
511320.0000    0.10675
511360.0000    0.36385
511400.0000   -0.01169
511440.0000    0.15190
511480.0000    0.09828
511520.0000    0.15336
511560.0000    0.13760
511600.0000    0.10268
511640.0000    0.14618
511680.0000    0.07688
511720.0000    0.21416
511760.0000   -0.05762
511800.0000    0.16290
511840.0000   -0.03274
511880.0000    0.19068
511920.0000   -0.01164
511960.0000   -0.04671
512000.0000    0.09482
512040.0000   -0.09205
512080.0000    0.00212
512120.0000    0.02311
512160.0000    0.09847
512200.0000    0.12351
512240.0000    0.46092
512280.0000    0.27954
512320.0000   -0.02674
512360.0000    0.03112
512400.0000    0.19426
512440.0000   -0.02991
512480.0000    0.08076
512520.0000    0.41022
512560.0000    0.10213
512600.0000    0.09325
512640.0000    0.10877
512680.0000   -0.11034
512720.0000    0.16571
512760.0000    0.24206
512800.0000    0.00989
512840.0000    0.01348
512880.0000   -0.08038
512920.0000    0.25181
512960.0000   -0.05374
513000.0000    0.00866
513040.0000   -0.14438
513080.0000    0.06804
513120.0000   -0.00308
513160.0000    0.46714
513200.0000    0.20596
513240.0000    0.06536
513280.0000   -0.06904
513320.0000    0.20506
513360.0000    0.11015
513400.0000    0.18550
513440.0000    0.22602
513480.0000   -0.05910
513520.0000    0.10086
513560.0000    0.34607
513600.0000   -0.18075
513640.0000    0.02071
513680.0000   -0.19086
513720.0000    0.12740
513760.0000    0.15432
513800.0000    0.20504
513840.0000   -0.04318
513880.0000    0.28270
513920.0000    0.21486
513960.0000    0.15359
514000.0000   -0.00114
514040.0000    0.22113
514080.0000    0.24732
514120.0000    0.20689
514160.0000   -0.00348
514200.0000    0.43694
514240.0000    0.29648
514280.0000    0.19899
514320.0000    0.35443
514360.0000    0.45053
514400.0000    0.32003
514440.0000    0.54808
514480.0000    0.41026
514520.0000    0.25032
514560.0000    0.22497
514600.0000    0.09991
514640.0000    0.02322
514680.0000    0.25955
514720.0000    0.05648
514760.0000    0.21046
514800.0000    0.37626
514840.0000   -0.09984
514880.0000    0.06902
514920.0000    0.27007
514960.0000    0.06792
515000.0000    0.04820
515040.0000    0.29298
515080.0000    0.04390
515120.0000    0.27912
515160.0000    0.17401
515200.0000    0.16588
515240.0000    0.22987
515280.0000    0.09936
515320.0000    0.20794
515360.0000    0.11868
515400.0000    0.23115
515440.0000   -0.05717
515480.0000   -0.07899
515520.0000    0.00716
515560.0000    0.12300
515600.0000   -0.17512
515640.0000   -0.08504
515680.0000   -0.02997
515720.0000   -0.20574
515760.0000    0.01186
515800.0000   -0.13259
515840.0000    0.20583
515880.0000    0.10752
515920.0000    0.06192
515960.0000   -0.16426
516000.0000    0.02420
516040.0000    0.12184
516080.0000   -0.03753
516120.0000    0.08597
516160.0000    0.03950
516200.0000   -0.21427
516240.0000   -0.18300
516280.0000   -0.00862
516320.0000   -0.04868
516360.0000    0.16454
516400.0000    0.39535
516440.0000    0.32209
516480.0000    0.07056
516520.0000    0.17542
516560.0000    0.17116
516600.0000    0.15438
516640.0000   -0.03147
516680.0000   -0.05509
516720.0000    0.13121
516760.0000   -0.45040
516800.0000   -0.27649
516840.0000   -0.02653
516880.0000    0.16544
516920.0000   -0.00237
516960.0000   -0.09186
517000.0000    0.09718
517040.0000    0.26212
517080.0000    0.22652
517120.0000    0.03157
517160.0000    0.22471
517200.0000    0.37633
517240.0000    0.18567
517280.0000    0.17637
517320.0000   -0.19700
517360.0000    0.19002
517400.0000    0.18352
517440.0000    0.40036
517480.0000    0.08288
517520.0000   -0.03880
517560.0000    0.09781
517600.0000    0.09874
517640.0000    0.16090
517680.0000    0.04965
517720.0000   -0.03535
517760.0000    0.17230
517800.0000   -0.04030
517840.0000    0.00683
517880.0000    0.19544
517920.0000    0.22047
517960.0000    0.09368
518000.0000    0.10065
518040.0000    0.34956
518080.0000    0.08427
518120.0000    0.30326
518160.0000    0.08524
518200.0000    0.02710
518240.0000    0.18537
518280.0000    0.17002
518320.0000    0.00777
518360.0000   -0.13152
518400.0000    0.47440
518440.0000    0.07244
518480.0000    0.33568
518520.0000    0.15215
518560.0000   -0.11840
518600.0000    0.15502
518640.0000   -0.32092
518680.0000   -0.23964
518720.0000    0.29925
518760.0000    0.41320
518800.0000    0.17179
518840.0000    0.11024
518880.0000    0.00766
518920.0000   -0.24993
518960.0000    0.03326
519000.0000   -0.02171
519040.0000    0.12959
519080.0000   -0.13255
519120.0000   -0.08741
519160.0000    0.32741
519200.0000    0.11662
519240.0000    0.04480
519280.0000    0.14427
519320.0000    0.04920
519360.0000   -0.01972
519400.0000    0.01904
519440.0000    0.01751
519480.0000   -0.38538
519520.0000   -0.38433
519560.0000   -0.21610
519600.0000   -0.26152
519640.0000    0.09432
519680.0000    0.03590
519720.0000   -0.18298
519760.0000    0.03779
519800.0000    0.19271
519840.0000   -0.21062
519880.0000    0.22049
519920.0000    0.27114
519960.0000    0.05833
520000.0000    0.04851
520040.0000    0.05438
520080.0000    0.15141
520120.0000    0.13028
520160.0000    0.22495
520200.0000    0.36540
520240.0000    0.13880
520280.0000   -0.17368
520320.0000   -0.44652
520360.0000   -0.02632
520400.0000    0.02603
520440.0000    0.24959
520480.0000    0.32000
520520.0000    0.43527
520560.0000    0.24668
520600.0000    0.00857
520640.0000    0.12328
520680.0000    0.18470
520720.0000    0.34303
520760.0000    0.46374
520800.0000    0.20126
520840.0000    0.05510
520880.0000    0.21200
520920.0000   -0.08371
520960.0000    0.22474
521000.0000    0.14518
521040.0000    0.08648
521080.0000   -0.19020
521120.0000   -0.10368
521160.0000    0.36844
521200.0000    0.10423
521240.0000    0.31011
521280.0000    0.34457
521320.0000   -0.16080
521360.0000    0.26055
521400.0000    0.23546
521440.0000    0.16594
521480.0000    0.34183
521520.0000    0.59813
521560.0000    0.26683
521600.0000    0.48752
521640.0000    0.31175
521680.0000    0.48589
521720.0000    0.40923
521760.0000    0.26219
521800.0000    0.42715
521840.0000    0.44577
521880.0000    0.57280
521920.0000    0.04256
521960.0000    0.12393
522000.0000    0.14476
522040.0000    0.14727
522080.0000   -0.15321
522120.0000   -0.42947
522160.0000   -0.22350
522200.0000   -0.07494
522240.0000    0.06002
522280.0000    0.14893
522320.0000    0.00840
522360.0000    0.15018
522400.0000   -0.04417
522440.0000    0.12824
522480.0000   -0.12666
522520.0000    0.04443
522560.0000    0.27216
522600.0000   -0.03483
522640.0000    0.05595
522680.0000    0.06285
522720.0000   -0.03870
522760.0000   -0.07651
522800.0000    0.19708
522840.0000    0.08784
522880.0000    0.05396
522920.0000    0.12390
522960.0000    0.45565
523000.0000    0.33414
523040.0000    0.30899
523080.0000    0.28092
523120.0000    0.16624
523160.0000   -0.03225
523200.0000    0.09164
523240.0000    0.02718
523280.0000   -0.01611
523320.0000   -0.09839
523360.0000    0.03229
523400.0000    0.27972
523440.0000    0.26978
523480.0000    0.03161
523520.0000   -0.13757
523560.0000   -0.00435
523600.0000   -0.19604
523640.0000    0.00904
523680.0000   -0.03237
523720.0000    0.23558
523760.0000    0.17401
523800.0000    0.04038
523840.0000    0.15664
523880.0000    0.09234
523920.0000    0.02123
523960.0000    0.02400
524000.0000   -0.05720
524040.0000    0.10326
524080.0000   -0.04599
524120.0000   -0.17859
524160.0000    0.15621
524200.0000    0.10471
524240.0000    0.34004
524280.0000    0.31466
524320.0000    0.29646
524360.0000    0.62931
524400.0000    0.63981
524440.0000    0.40633
524480.0000    0.37271
524520.0000    0.27522
524560.0000    0.32844
524600.0000    0.02601
524640.0000   -0.14084
524680.0000    0.26166
524720.0000    0.35373
524760.0000    0.22978
524800.0000    0.19030
524840.0000    0.30297
524880.0000    0.22473
524920.0000    0.13624
524960.0000    0.32406
525000.0000    0.35301
525040.0000    0.32248
525080.0000    0.55858
525120.0000    0.38297
525160.0000    0.48639
525200.0000    0.47564
525240.0000    0.57048
525280.0000    0.12864
525320.0000    0.25816
525360.0000    0.14193
525400.0000    0.35168
525440.0000    0.25744
525480.0000    0.60658
525520.0000    0.66757
525560.0000    0.27958
525600.0000    0.18642
525640.0000    0.40591
525680.0000    0.33033
525720.0000    0.48318
525760.0000    0.30341
525800.0000    0.55249
525840.0000    0.43794
525880.0000    0.42099
525920.0000    0.36076
525960.0000    0.49507
526000.0000    0.48235
526040.0000    0.44198
526080.0000    0.64824
526120.0000    0.56894
526160.0000    0.26822
526200.0000    0.37892
526240.0000    0.42662
526280.0000    0.42492
526320.0000    0.62788
526360.0000    0.40972
526400.0000    0.26019
526440.0000    0.34751
526480.0000    0.28686
526520.0000    0.37238
526560.0000    0.03653
526600.0000    0.14794
526640.0000    0.22645
526680.0000    0.26497
526720.0000    0.30989
526760.0000   -0.32225
526800.0000   -0.02988
526840.0000   -0.21443
526880.0000   -0.09931
526920.0000   -0.22436
526960.0000   -0.18248
527000.0000   -0.08084
527040.0000    0.17980
527080.0000    0.06480
527120.0000   -0.22040
527160.0000   -0.20179
527200.0000    0.06449
527240.0000    0.05517
527280.0000    0.18679
527320.0000   -0.17823
527360.0000    0.22020
527400.0000   -0.05302
527440.0000   -0.08754
527480.0000   -0.14072
527520.0000    0.00667
527560.0000    0.25199
527600.0000    0.38970
527640.0000    0.36440
527680.0000    0.26477
527720.0000    0.11149
527760.0000    0.21482
527800.0000    0.06066
527840.0000    0.09889
527880.0000   -0.09035
527920.0000    0.00965
527960.0000    0.30759
528000.0000    0.34618
528040.0000    0.21988
528080.0000    0.04305
528120.0000   -0.05700
528160.0000    0.05688
528200.0000    0.35016
528240.0000    0.18175
528280.0000    0.13033
528320.0000   -0.15889
528360.0000   -0.36980
528400.0000   -0.00674
528440.0000   -0.36282
528480.0000   -0.09467
528520.0000    0.21378
528560.0000    0.10317
528600.0000    0.31310
528640.0000    0.25484
528680.0000    0.25143
528720.0000    0.21615
528760.0000    0.35099
528800.0000    0.14912
528840.0000    0.25980
528880.0000    0.11145
528920.0000    0.08255
528960.0000    0.19197
529000.0000    0.16036
529040.0000   -0.14239
529080.0000    0.11837
529120.0000    0.21028
529160.0000    0.20467
529200.0000    0.21291
529240.0000    0.28870
529280.0000    0.35932
529320.0000    0.30442
529360.0000    0.20844
529400.0000    0.15917
529440.0000   -0.14760
529480.0000    0.04856
529520.0000   -0.27564
529560.0000   -0.11897
529600.0000   -0.08846
529640.0000    0.06637
529680.0000   -0.14675
529720.0000   -0.04117
529760.0000   -0.27867
529800.0000   -0.00379
529840.0000   -0.25913
529880.0000   -0.02244
529920.0000    0.21872
529960.0000    0.14939
530000.0000    0.16823
530040.0000    0.26483
530080.0000    0.03164
530120.0000   -0.36828
530160.0000    0.10405
530200.0000    0.07859
530240.0000   -0.06677
530280.0000   -0.01292
530320.0000    0.30992
530360.0000    0.35919
530400.0000    0.13846
530440.0000    0.01297
530480.0000    0.23313
530520.0000    0.22339
530560.0000    0.09091
530600.0000    0.08122
530640.0000    0.01850
530680.0000   -0.00452
530720.0000    0.09570
530760.0000    0.37097
530800.0000   -0.11195
530840.0000    0.14648
530880.0000   -0.11693
530920.0000   -0.16004
530960.0000   -0.12276
531000.0000   -0.21872
531040.0000    0.02488
531080.0000    0.34078
531120.0000    0.12234
531160.0000    0.11504
531200.0000    0.06945
531240.0000    0.13868
531280.0000   -0.19193
531320.0000    0.12521
531360.0000    0.05835
531400.0000    0.00922
531440.0000    0.29971
531480.0000    0.48106
531520.0000   -0.06919
531560.0000    0.11113
531600.0000   -0.00805
531640.0000   -0.04712
531680.0000   -0.03446
531720.0000   -0.04656
531760.0000   -0.11865
531800.0000   -0.26840
531840.0000   -0.08974
531880.0000    0.31377
531920.0000    0.56673
531960.0000    0.77788
532000.0000    0.41534
532040.0000    0.35767
532080.0000    0.24243
532120.0000    0.30354
532160.0000    0.47421
532200.0000    0.20357
532240.0000    0.30365
532280.0000    0.65908
532320.0000    0.49342
532360.0000    0.11685
532400.0000   -0.07099
532440.0000   -0.00994
532480.0000    0.31068
532520.0000    0.11802
532560.0000   -0.16461
532600.0000    0.13124
532640.0000   -0.02209
532680.0000    0.17564
532720.0000    0.44773
532760.0000    0.20015
532800.0000    0.09002
532840.0000    0.16623
532880.0000    0.06368
532920.0000    0.40667
532960.0000    0.08877
533000.0000    0.07226
533040.0000    0.24911
533080.0000    0.36849
533120.0000    0.13954
533160.0000    0.16723
533200.0000    0.35414
533240.0000    0.25422
533280.0000    0.09969
533320.0000    0.12843
533360.0000   -0.05448
533400.0000    0.33023
533440.0000    0.06925
533480.0000    0.07004
533520.0000    0.29151
533560.0000    0.07853
533600.0000    0.12953
533640.0000    0.03542
533680.0000   -0.17199
533720.0000    0.23257
533760.0000    0.19282
533800.0000    0.15432
533840.0000    0.48912
533880.0000   -0.11762
533920.0000   -0.06490
533960.0000   -0.16313
534000.0000   -0.31557
534040.0000    0.03453
534080.0000   -0.33523
534120.0000   -0.41881
534160.0000   -0.36114
534200.0000   -0.28919
534240.0000   -0.11414
534280.0000    0.20943
534320.0000    0.23816
534360.0000   -0.11598
534400.0000   -0.03052
534440.0000   -0.10591
534480.0000    0.06001
534520.0000    0.25125
534560.0000   -0.07659
534600.0000   -0.15952
534640.0000   -0.05714
534680.0000   -0.28249
534720.0000   -0.23083
534760.0000   -0.01704
534800.0000   -0.14205
534840.0000    0.02291
534880.0000    0.02826
534920.0000    0.04846
534960.0000   -0.03851
535000.0000   -0.11585
535040.0000    0.03988
535080.0000    0.17700
535120.0000    0.18646
535160.0000    0.02853
535200.0000    0.16017
535240.0000   -0.28119
535280.0000   -0.40166
535320.0000   -0.21927
535360.0000   -0.29917
535400.0000   -0.26386
535440.0000   -0.24788
535480.0000   -0.13661
535520.0000    0.10089
535560.0000   -0.18802
535600.0000   -0.45420
535640.0000   -0.09449
535680.0000   -0.10249
535720.0000   -0.11718
535760.0000   -0.19581
535800.0000   -0.11697
535840.0000   -0.26563
535880.0000   -0.03980
535920.0000   -0.37639
535960.0000   -0.07754
536000.0000   -0.31764
536040.0000   -0.38363
536080.0000   -0.30607
536120.0000    0.03646
536160.0000   -0.28711
536200.0000   -0.31145
536240.0000   -0.33140
536280.0000   -0.14800
536320.0000   -0.04840
536360.0000   -0.47943
536400.0000   -0.34705
536440.0000   -0.35824
536480.0000   -0.31437
536520.0000   -0.44437
536560.0000   -0.41594
536600.0000   -0.24401
536640.0000   -0.08283
536680.0000   -0.03737
536720.0000   -0.27731
536760.0000   -0.13248
536800.0000   -0.23638
536840.0000   -0.44564
536880.0000   -0.37497
536920.0000    0.04791
536960.0000   -0.44755
537000.0000   -0.53665
537040.0000   -0.33760
537080.0000   -0.18158
537120.0000   -0.10759
537160.0000    0.02909
537200.0000    0.05892
537240.0000    0.04268
537280.0000    0.24140
537320.0000    0.30007
537360.0000    0.32830
537400.0000    0.08643
537440.0000    0.28380
537480.0000   -0.38818
537520.0000   -0.16452
537560.0000    0.10821
537600.0000   -0.21842
537640.0000    0.17251
537680.0000   -0.10377
537720.0000    0.20977
537760.0000   -0.05513
537800.0000    0.28851
537840.0000    0.13632
537880.0000   -0.07422
537920.0000   -0.27904
537960.0000   -0.31607
538000.0000   -0.08716
538040.0000    0.28099
538080.0000   -0.39838
538120.0000   -0.13463
538160.0000   -0.06710
538200.0000   -0.20892
538240.0000   -0.06103
538280.0000    0.11070
538320.0000    0.03856
538360.0000   -0.31044
538400.0000   -0.00709
538440.0000   -0.10306
538480.0000    0.08437
538520.0000   -0.28992
538560.0000   -0.07976
538600.0000   -0.44264
538640.0000   -0.22259
538680.0000   -0.11564
538720.0000   -0.19774
538760.0000    0.05045
538800.0000   -0.49907
538840.0000   -0.33974
538880.0000   -0.13956
538920.0000   -0.35468
538960.0000   -0.30246
539000.0000   -0.10173
539040.0000   -0.27498
539080.0000   -0.25789
539120.0000   -0.14211
539160.0000   -0.38677
539200.0000   -0.03890
539240.0000    0.07894
539280.0000   -0.00316
539320.0000   -0.08336
539360.0000    0.47206
539400.0000   -0.04689
539440.0000    0.38371
539480.0000    0.07643
539520.0000    0.07715
539560.0000    0.00035
539600.0000   -0.08709
539640.0000   -0.03666
539680.0000    0.34465
539720.0000    0.33204
539760.0000    0.39087
539800.0000    0.39840
539840.0000    0.16950
539880.0000    0.14164
539920.0000    0.16282
539960.0000   -0.08407
540000.0000    0.15104
540040.0000   -0.12398
540080.0000   -0.11272
540120.0000   -0.10965
540160.0000   -0.30915
540200.0000   -0.51806
540240.0000   -0.29194
540280.0000   -0.29537
540320.0000   -0.03472
540360.0000   -0.05129
540400.0000   -0.33554
540440.0000   -0.10858
540480.0000    0.01649
540520.0000   -0.09849
540560.0000   -0.31742
540600.0000   -0.08651
540640.0000   -0.03638
540680.0000   -0.23786
540720.0000   -0.50688
540760.0000   -0.12400
540800.0000    0.06245
540840.0000    0.10283
540880.0000    0.37399
540920.0000    0.44957
540960.0000    0.42157
541000.0000    0.39633
541040.0000    0.35126
541080.0000    0.50642
541120.0000    0.36364
541160.0000    0.51984
541200.0000    0.47024
541240.0000    0.26438
541280.0000    0.38265
541320.0000    0.11160
541360.0000   -0.25268
541400.0000    0.10219
541440.0000   -0.00230
541480.0000    0.45755
541520.0000    0.30223
541560.0000    0.04952
541600.0000   -0.06368
541640.0000    0.17546
541680.0000   -0.27085
541720.0000   -0.01391
541760.0000    0.01578
541800.0000    0.01083
541840.0000   -0.12088
541880.0000    0.28569
541920.0000    0.01064
541960.0000   -0.07257
542000.0000    0.17920
542040.0000    0.08110
542080.0000    0.35989
542120.0000   -0.02229
542160.0000   -0.01485
542200.0000   -0.28092
542240.0000   -0.10460
542280.0000   -0.16931
542320.0000   -0.14214
542360.0000    0.03696
542400.0000   -0.03968
542440.0000    0.16033
542480.0000    0.05507
542520.0000    0.15362
542560.0000    0.24642
542600.0000    0.34497
542640.0000   -0.07432
542680.0000   -0.13765
542720.0000   -0.08410
542760.0000    0.03663
542800.0000    0.00453
542840.0000   -0.07751
542880.0000   -0.20326
542920.0000    0.15476
542960.0000   -0.04752
543000.0000   -0.00158
543040.0000   -0.09789
543080.0000   -0.38321
543120.0000   -0.25160
543160.0000   -0.01752
543200.0000   -0.22371
543240.0000   -0.42407
543280.0000   -0.57258
543320.0000   -0.49362
543360.0000   -0.35631
543400.0000   -0.45177
543440.0000    0.01977
543480.0000   -0.37471
543520.0000   -0.21371
543560.0000   -0.38390
543600.0000   -0.24533
543640.0000   -0.51075
543680.0000   -0.50544
543720.0000   -0.25914
543760.0000   -0.43864
543800.0000   -0.31067
543840.0000   -0.25687
543880.0000   -0.21170
543920.0000   -0.20577
543960.0000   -0.39244
544000.0000   -0.26969
544040.0000   -0.20139
544080.0000   -0.30298
544120.0000   -0.15300
544160.0000   -0.22940
544200.0000   -0.29943
544240.0000   -0.11144
544280.0000   -0.11634
544320.0000   -0.39114
544360.0000   -0.45504
544400.0000    0.04005
544440.0000   -0.38142
544480.0000   -0.30435
544520.0000   -0.45414
544560.0000   -0.13317
544600.0000   -0.41497
544640.0000   -0.59412
544680.0000   -0.40656
544720.0000   -0.05503
544760.0000   -0.19665
544800.0000    0.20842
544840.0000    0.15899
544880.0000   -0.11611
544920.0000   -0.51361
544960.0000   -0.02660
545000.0000   -0.34498
545040.0000   -0.29394
545080.0000   -0.59639
545120.0000   -0.33571
545160.0000   -0.04396
545200.0000   -0.14255
545240.0000   -0.70790
545280.0000   -0.37722
545320.0000   -0.55538
545360.0000   -0.47659
545400.0000   -0.29287
545440.0000   -0.30939
545480.0000   -0.44007
545520.0000   -0.15274
545560.0000   -0.19817
545600.0000   -0.21466
545640.0000   -0.31416
545680.0000   -0.22790
545720.0000   -0.30279
545760.0000   -0.48058
545800.0000   -0.39034
545840.0000   -0.29942
545880.0000   -0.37643
545920.0000   -0.45409
545960.0000   -0.56009
546000.0000   -0.61005
546040.0000   -0.50311
546080.0000   -0.19831
546120.0000   -0.33112
546160.0000   -0.17375
546200.0000   -0.09365
546240.0000   -0.38041
546280.0000   -0.25197
546320.0000   -0.19460
546360.0000   -0.07157
546400.0000    0.12186
546440.0000   -0.01994
546480.0000   -0.15270
546520.0000    0.20880
546560.0000    0.06088
546600.0000    0.04275
546640.0000   -0.09257
546680.0000    0.19051
546720.0000    0.35690
546760.0000    0.15855
546800.0000    0.10688
546840.0000   -0.05311
546880.0000    0.01458
546920.0000    0.08386
546960.0000   -0.16176
547000.0000    0.14591
547040.0000    0.21770
547080.0000    0.07551
547120.0000    0.15190
547160.0000    0.11135
547200.0000   -0.04774
547240.0000   -0.04413
547280.0000   -0.09677
547320.0000    0.04474
547360.0000    0.10796
547400.0000    0.25762
547440.0000    0.09298
547480.0000    0.27341
547520.0000    0.37201
547560.0000    0.23254
547600.0000    0.26695
547640.0000    0.12246
547680.0000    0.24984
547720.0000    0.00772
547760.0000   -0.49472
547800.0000    0.05250
547840.0000    0.23095
547880.0000    0.16117
547920.0000   -0.07196
547960.0000   -0.04648
548000.0000   -0.18351
548040.0000   -0.14706
548080.0000   -0.16872
548120.0000    0.09472
548160.0000    0.31675
548200.0000   -0.04117
548240.0000   -0.08338
548280.0000    0.01999
548320.0000    0.13153
548360.0000   -0.02841
548400.0000    0.07982
548440.0000    0.20972
548480.0000    0.35338
548520.0000    0.29849
548560.0000    0.21061
548600.0000    0.27316
548640.0000    0.11298
548680.0000    0.23241
548720.0000    0.12200
548760.0000    0.24931
548800.0000    0.04112
548840.0000    0.00616
548880.0000    0.17974
548920.0000    0.30020
548960.0000    0.24090
549000.0000    0.06598
549040.0000    0.08812
549080.0000   -0.09186
549120.0000   -0.07214
549160.0000    0.46482
549200.0000    0.22372
549240.0000    0.45226
549280.0000    0.37105
549320.0000   -0.02773
549360.0000    0.06946
549400.0000    0.10430
549440.0000    0.25556
549480.0000    0.19004
549520.0000    0.22836
549560.0000    0.10661
549600.0000    0.37261
549640.0000    0.67285
549680.0000   -0.05107
549720.0000    0.15759
549760.0000    0.32489
549800.0000    0.45970
549840.0000    0.52436
549880.0000    0.64098
549920.0000    0.32849
549960.0000    0.36620
550000.0000    0.06160
550040.0000    0.28385
550080.0000    0.31470
550120.0000    0.25481
550160.0000    0.21874
550200.0000    0.26459
550240.0000    0.17760
550280.0000    0.15744
550320.0000    0.07038
550360.0000   -0.06106
550400.0000    0.06751
550440.0000    0.01235
550480.0000    0.05662
550520.0000    0.33294
550560.0000    0.57536
550600.0000    0.21831
550640.0000    0.01301
550680.0000    0.26565
550720.0000    0.27180
550760.0000    0.14520
550800.0000    0.15399
550840.0000    0.07559
550880.0000    0.15986
550920.0000    0.10845
550960.0000   -0.00275
551000.0000    0.45000
551040.0000    0.24087
551080.0000    0.34437
551120.0000    0.19915
551160.0000    0.17091
551200.0000    0.06340
551240.0000    0.22930
551280.0000    0.01707
551320.0000    0.24814
551360.0000    0.33667
551400.0000    0.32416
551440.0000    0.25197
551480.0000    0.32191
551520.0000    0.04085
551560.0000    0.16840
551600.0000    0.15557
551640.0000    0.21910
551680.0000   -0.11985
551720.0000    0.05833
551760.0000    0.13124
551800.0000    0.04259
551840.0000    0.09925
551880.0000    0.25260
551920.0000   -0.18192
551960.0000   -0.43661
552000.0000   -0.22872
552040.0000    0.09088
552080.0000    0.33670
552120.0000   -0.07502
552160.0000   -0.22716
552200.0000   -0.62749
552240.0000   -0.03625
552280.0000    0.06212
552320.0000   -0.51404
552360.0000    0.08416
552400.0000   -0.16395
552440.0000   -0.04982
552480.0000    0.01071
552520.0000   -0.31856
552560.0000    0.10357
552600.0000    0.02190
552640.0000   -0.01571
552680.0000    0.03174
552720.0000   -0.06020
552760.0000    0.02526
552800.0000   -0.15790
552840.0000   -0.14506
552880.0000   -0.08941
552920.0000    0.19454
552960.0000    0.13554
553000.0000    0.01714
553040.0000   -0.01871
553080.0000    0.09156
553120.0000   -0.12435
553160.0000   -0.30966
553200.0000   -0.24715
553240.0000   -0.22564
553280.0000   -0.28478
553320.0000   -0.03499
553360.0000   -0.12168
553400.0000    0.16926
553440.0000   -0.11268
553480.0000   -0.26899
553520.0000   -0.10871
553560.0000   -0.18121
553600.0000   -0.13802
553640.0000   -0.13432
553680.0000   -0.54206
553720.0000   -0.31058
553760.0000    0.13135
553800.0000    0.07520
553840.0000   -0.05780
553880.0000    0.00415
553920.0000   -0.26178
553960.0000   -0.13071
554000.0000   -0.02866
554040.0000    0.00639
554080.0000   -0.03334
554120.0000   -0.40710
554160.0000   -0.18073
554200.0000   -0.13506
554240.0000    0.05898
554280.0000   -0.10245
554320.0000   -0.38621
554360.0000   -0.47848
554400.0000   -0.01492
554440.0000   -0.21185
554480.0000   -0.31507
554520.0000   -0.28679
554560.0000   -0.14930
554600.0000   -0.07721
554640.0000   -0.37992
554680.0000   -0.07171
554720.0000   -0.01697
554760.0000   -0.17613
554800.0000    0.17261
554840.0000   -0.19269
554880.0000   -0.33192
554920.0000   -0.15783
554960.0000   -0.07480
555000.0000   -0.37409
555040.0000   -0.27807
555080.0000   -0.42430
555120.0000   -0.49781
555160.0000   -0.39119
555200.0000   -0.19859
555240.0000   -0.35566
555280.0000    0.00439
555320.0000   -0.18802
555360.0000   -0.38895
555400.0000   -0.32703
555440.0000   -0.36904
555480.0000   -0.42094
555520.0000   -0.06528
555560.0000   -0.16515
555600.0000   -0.53235
555640.0000   -0.58143
555680.0000   -0.37295
555720.0000   -0.40785
555760.0000   -0.57840
555800.0000   -0.54948
555840.0000   -0.30794
555880.0000   -0.29522
555920.0000   -0.11887
555960.0000   -0.16215
556000.0000   -0.39168
556040.0000   -0.46531
556080.0000   -0.62898
556120.0000   -0.28239
556160.0000   -0.25760
556200.0000   -0.44985
556240.0000   -0.58232
556280.0000   -0.32842
556320.0000   -0.31343
556360.0000   -0.24337
556400.0000   -0.09168
556440.0000   -0.12890
556480.0000   -0.17176
556520.0000   -0.29344
556560.0000   -0.09215
556600.0000   -0.18014
556640.0000    0.35300
556680.0000   -0.03116
556720.0000    0.04802
556760.0000   -0.19339
556800.0000   -0.16023
556840.0000   -0.32958
556880.0000   -0.47121
556920.0000   -0.37572
556960.0000   -0.54677
557000.0000   -0.27702
557040.0000   -0.28116
557080.0000   -0.52774
557120.0000   -0.05084
557160.0000   -0.18089
557200.0000    0.14593
557240.0000   -0.12134
557280.0000   -0.06098
557320.0000   -0.03020
557360.0000   -0.14388
557400.0000    0.07279
557440.0000   -0.34109
557480.0000   -0.32932
557520.0000   -0.29662
557560.0000    0.03143
557600.0000   -0.24475
557640.0000   -0.07617
557680.0000   -0.40115
557720.0000   -0.46184
557760.0000   -0.36591
557800.0000   -0.00058
557840.0000    0.41702
557880.0000   -0.32508
557920.0000   -0.17789
557960.0000   -0.01959
558000.0000    0.01039
558040.0000   -0.12149
558080.0000   -0.25114
558120.0000   -0.42435
558160.0000   -0.22423
558200.0000   -0.20453
558240.0000    0.00821
558280.0000   -0.20611
558320.0000    0.09702
558360.0000   -0.11817
558400.0000   -0.04110
558440.0000   -0.42442
558480.0000   -0.05008
558520.0000   -0.20006
558560.0000    0.00959
558600.0000   -0.07464
558640.0000   -0.10546
558680.0000    0.02559
558720.0000   -0.05241
558760.0000   -0.06130
558800.0000   -0.03608
558840.0000    0.09623
558880.0000   -0.11893
558920.0000   -0.68323
558960.0000   -0.10408
559000.0000   -0.34914
559040.0000   -0.34044
559080.0000   -0.21429
559120.0000   -0.25301
559160.0000   -0.32409
559200.0000   -0.38788
559240.0000   -0.12880
559280.0000    0.05469
559320.0000    0.05552
559360.0000    0.01675
559400.0000   -0.51446
559440.0000   -0.10273
559480.0000    0.11206
559520.0000    0.10419
559560.0000   -0.16057
559600.0000   -0.21453
559640.0000   -0.12684
559680.0000   -0.21979
559720.0000   -0.21492
559760.0000   -0.23268
559800.0000   -0.30316
559840.0000   -0.26869
559880.0000   -0.14022
559920.0000    0.10246
559960.0000    0.10974
560000.0000    0.07959
560040.0000    0.23851
560080.0000    0.19164
560120.0000    0.35096
560160.0000    0.06030
560200.0000    0.53251
560240.0000    0.13199
560280.0000    0.15661
560320.0000    0.27466
560360.0000    0.39949
560400.0000    0.39915
560440.0000    0.40616
560480.0000    0.29314
560520.0000    0.40723
560560.0000    0.41263
560600.0000    0.54507
560640.0000    0.47559
560680.0000    0.53880
560720.0000    0.70310
560760.0000    0.78914
560800.0000    0.84373
560840.0000    0.34900
560880.0000    0.58901
560920.0000    0.47097
560960.0000    0.33328
561000.0000    0.45211
561040.0000    0.67437
561080.0000    0.62793
561120.0000    0.62258
561160.0000    0.63521
561200.0000    0.44771
561240.0000    0.57332
561280.0000    0.68963
561320.0000    0.58183
561360.0000    0.53404
561400.0000    0.55838
561440.0000    0.42073
561480.0000    0.36735
561520.0000    0.51532
561560.0000    0.68995
561600.0000    0.68439
561640.0000    0.41523
561680.0000    0.42894
561720.0000    0.79994
561760.0000    0.47579
561800.0000    0.61573
561840.0000    0.42078
561880.0000    0.46016
561920.0000    0.65315
561960.0000    0.43839
562000.0000    0.27295
562040.0000    0.21643
562080.0000    0.24980
562120.0000    0.38787
562160.0000    0.24548
562200.0000    0.30411
562240.0000    0.17935
562280.0000    0.09691
562320.0000   -0.04610
562360.0000    0.21404
562400.0000    0.20117
562440.0000   -0.07132
562480.0000   -0.20537
562520.0000    0.43723
562560.0000   -0.07025
562600.0000    0.07127
562640.0000   -0.13444
562680.0000    0.12630
562720.0000    0.16729
562760.0000    0.24982
562800.0000    0.07524
562840.0000    0.32316
562880.0000    0.48364
562920.0000    0.43941
562960.0000    0.37495
563000.0000    0.24268
563040.0000    0.27995
563080.0000    0.35732
563120.0000   -0.11958
563160.0000    0.13857
563200.0000    0.24767
563240.0000    0.03990
563280.0000    0.35538
563320.0000    0.35598
563360.0000    0.32654
563400.0000    0.19305
563440.0000    0.25109
563480.0000    0.39882
563520.0000    0.28201
563560.0000    0.04633
563600.0000    0.46941
563640.0000    0.14125
563680.0000   -0.12993
563720.0000    0.30455
563760.0000   -0.19986
563800.0000   -0.20022
563840.0000   -0.51207
563880.0000   -0.77468
563920.0000   -0.42762
563960.0000   -0.48436
564000.0000   -0.59224
564040.0000   -0.59948
564080.0000   -0.59013
564120.0000   -0.55257
564160.0000   -0.51516
564200.0000   -0.51534
564240.0000   -0.19946
564280.0000   -0.24862
564320.0000   -0.35144
564360.0000   -0.46336
564400.0000   -0.07668
564440.0000   -0.44467
564480.0000   -0.36675
564520.0000   -0.25569
564560.0000   -0.17640
564600.0000    0.09523
564640.0000    0.33243
564680.0000    0.10841
564720.0000    0.02558
564760.0000   -0.28334
564800.0000    0.07587
564840.0000    0.18201
564880.0000    0.18879
564920.0000    0.24315
564960.0000    0.32149
565000.0000    0.07059
565040.0000   -0.05410
565080.0000    0.19384
565120.0000    0.54603
565160.0000    0.57765
565200.0000    0.35771
565240.0000    0.25213
565280.0000    0.09756
565320.0000    0.32891
565360.0000    0.02927
565400.0000    0.07914
565440.0000   -0.01951
565480.0000    0.04593
565520.0000   -0.00814
565560.0000    0.05106
565600.0000    0.00214
565640.0000   -0.00231
565680.0000    0.07397
565720.0000    0.03249
565760.0000   -0.00223
565800.0000   -0.13218
565840.0000   -0.23060
565880.0000   -0.29290
565920.0000   -0.06192
565960.0000    0.12105
566000.0000    0.06883
566040.0000    0.00415
566080.0000   -0.35399
566120.0000   -0.60722
566160.0000   -0.31028
566200.0000   -0.09710
566240.0000    0.29810
566280.0000   -0.42726
566320.0000   -0.29407
566360.0000   -0.43921
566400.0000   -0.21510
566440.0000   -0.22070
566480.0000   -0.33349
566520.0000   -0.28024
566560.0000   -0.23343
566600.0000   -0.16359
566640.0000   -0.46742
566680.0000   -0.34239
566720.0000   -0.35197
566760.0000   -0.34998
566800.0000   -0.11026
566840.0000   -0.12439
566880.0000   -0.00574
566920.0000   -0.18176
566960.0000   -0.23988
567000.0000   -0.30714
567040.0000   -0.03492
567080.0000   -0.11628
567120.0000   -0.06159
567160.0000   -0.27274
567200.0000   -0.24816
567240.0000   -0.22709
567280.0000   -0.00355
567320.0000   -0.13391
567360.0000   -0.00269
567400.0000   -0.10116
567440.0000   -0.00565
567480.0000   -0.16187
567520.0000    0.06091
567560.0000   -0.29680
567600.0000   -0.26268
567640.0000   -0.41585
567680.0000   -0.34571
567720.0000   -0.46868
567760.0000   -0.50447
567800.0000   -0.28020
567840.0000    0.34737
567880.0000   -0.00398
567920.0000   -0.07710
567960.0000   -0.11878
568000.0000    0.01593
568040.0000    0.39711
568080.0000   -0.42056
568120.0000   -0.47877
568160.0000   -0.30516
568200.0000   -0.39362
568240.0000   -0.46243
568280.0000   -0.41439
568320.0000   -0.33566
568360.0000   -0.52727
568400.0000   -0.42346
568440.0000   -0.28124
568480.0000   -0.42141
568520.0000   -0.26951
568560.0000    0.15374
568600.0000   -0.17321
568640.0000   -0.13932
568680.0000    0.14004
568720.0000    0.24591
568760.0000   -0.26935
568800.0000    0.18428
568840.0000    0.10853
568880.0000   -0.29243
568920.0000   -0.08024
568960.0000   -0.29963
569000.0000    0.06406
569040.0000   -0.13113
569080.0000   -0.28279
569120.0000    0.09971
569160.0000   -0.35432
569200.0000   -0.22776
569240.0000   -0.30166
569280.0000   -0.43207
569320.0000   -0.10122
569360.0000   -0.26623
569400.0000   -0.21315
569440.0000   -0.31043
569480.0000   -0.44444
569520.0000   -0.56595
569560.0000   -0.42611
569600.0000   -0.43184
569640.0000   -0.08948
569680.0000   -0.52914
569720.0000   -0.32677
569760.0000   -0.69453
569800.0000   -0.62016
569840.0000   -0.58095
569880.0000   -0.42954
569920.0000   -0.39468
569960.0000   -0.06647
570000.0000   -0.53471
570040.0000   -0.64953
570080.0000   -0.39048
570120.0000   -0.32268
570160.0000   -0.45817
570200.0000   -0.40114
570240.0000   -0.40945
570280.0000   -0.46309
570320.0000   -0.25607
570360.0000   -0.05378
570400.0000   -0.16330
570440.0000   -0.34134
570480.0000   -0.73327
570520.0000   -0.71901
570560.0000   -0.48973
570600.0000   -0.25852
570640.0000   -0.47364
570680.0000   -0.48524
570720.0000   -0.24210
570760.0000   -0.26958
570800.0000   -0.74810
570840.0000   -0.58090
570880.0000   -0.15906
570920.0000   -0.15146
570960.0000   -0.15960
571000.0000   -0.41155
571040.0000   -0.34677
571080.0000   -0.58125
571120.0000   -0.46662
571160.0000   -0.28909
571200.0000   -0.20180
571240.0000   -0.28310
571280.0000   -0.28322
571320.0000   -0.43339
571360.0000   -0.78036
571400.0000   -0.38574
571440.0000   -0.69190
571480.0000   -0.47687
571520.0000   -0.22183
571560.0000   -0.42381
571600.0000   -0.31922
571640.0000   -0.41880
571680.0000   -0.21402
571720.0000   -0.58578
571760.0000   -0.36897
571800.0000   -0.73920
571840.0000   -0.27553
571880.0000   -0.31914
571920.0000   -0.47504
571960.0000   -0.67944
572000.0000   -0.33635
572040.0000   -0.58943
572080.0000   -0.54742
572120.0000   -0.68974
572160.0000   -0.51128
572200.0000   -0.61551
572240.0000   -0.41741
572280.0000   -0.18182
572320.0000   -0.32162
572360.0000   -0.01577
572400.0000   -0.20477
572440.0000   -0.08285
572480.0000   -0.08664
572520.0000   -0.05650
572560.0000   -0.38306
572600.0000   -0.72611
572640.0000   -0.29629
572680.0000   -0.49386
572720.0000    0.21703
572760.0000   -0.14695
572800.0000   -0.29388
572840.0000   -0.41830
572880.0000   -0.24397
572920.0000    0.24181
572960.0000   -0.19900
573000.0000    0.33198
573040.0000    0.22254
573080.0000    0.21342
573120.0000    0.13821
573160.0000    0.20098
573200.0000    0.04366
573240.0000    0.35320
573280.0000    0.19168
573320.0000    0.34273
573360.0000    0.14069
573400.0000   -0.17788
573440.0000   -0.04229
573480.0000    0.01147
573520.0000   -0.19680
573560.0000   -0.09181
573600.0000    0.01995
573640.0000    0.04982
573680.0000    0.01336
573720.0000    0.16709
573760.0000   -0.11643
573800.0000    0.02570
573840.0000   -0.17361
573880.0000    0.00299
573920.0000   -0.35325
573960.0000    0.10587
574000.0000   -0.00298
574040.0000    0.14594
574080.0000   -0.01216
574120.0000   -0.47713
574160.0000   -0.16435
574200.0000   -0.04051
574240.0000   -0.21128
574280.0000    0.07331
574320.0000    0.06692
574360.0000    0.00851
574400.0000   -0.05322
574440.0000    0.09420
574480.0000    0.11930
574520.0000   -0.01989
574560.0000   -0.12745
574600.0000    0.10567
574640.0000    0.00309
574680.0000    0.08841
574720.0000   -0.19153
574760.0000   -0.07738
574800.0000    0.11184
574840.0000   -0.22980
574880.0000   -0.05796
574920.0000   -0.18519
574960.0000   -0.13278
575000.0000   -0.08763
575040.0000   -0.13471
575080.0000    0.05396
575120.0000   -0.05097
575160.0000   -0.01709
575200.0000    0.24953
575240.0000    0.18448
575280.0000   -0.33329
575320.0000   -0.10250
575360.0000    0.29756
575400.0000    0.10885
575440.0000   -0.07243
575480.0000   -0.25716
575520.0000   -0.12994
575560.0000   -0.27784
575600.0000   -0.22821
575640.0000   -0.24792
575680.0000   -0.15077
575720.0000   -0.41886
575760.0000   -0.10054
575800.0000    0.09971
575840.0000   -0.19329
575880.0000   -0.07319
575920.0000    0.02010
575960.0000   -0.31730
576000.0000   -0.39798
576040.0000   -0.27715
576080.0000   -0.42422
576120.0000   -0.02107
576160.0000   -0.07408
576200.0000   -0.27917
576240.0000   -0.28307
576280.0000   -0.26839
576320.0000   -0.28200
576360.0000   -0.20340
576400.0000   -0.18601
576440.0000   -0.26033
576480.0000   -0.38802
576520.0000   -0.32828
576560.0000   -0.10077
576600.0000   -0.03916
576640.0000   -0.05369
576680.0000   -0.06968
576720.0000   -0.21519
576760.0000   -0.51781
576800.0000   -0.18083
576840.0000   -0.43648
576880.0000   -0.42929
576920.0000   -0.44032
576960.0000   -0.46435
577000.0000   -0.52053
577040.0000   -0.56192
577080.0000   -0.24617
577120.0000   -0.50534
577160.0000   -0.35191
577200.0000   -0.58548
577240.0000   -0.44127
577280.0000   -0.23970
577320.0000   -0.23773
577360.0000   -0.43924
577400.0000   -0.10043
577440.0000    0.13846
577480.0000   -0.36899
577520.0000   -0.37886
577560.0000    0.26557
577600.0000    0.01540
577640.0000   -0.02261
577680.0000    0.01978
577720.0000   -0.04235
577760.0000    0.01154
577800.0000   -0.07795
577840.0000   -0.10836
577880.0000    0.10664
577920.0000    0.21309
577960.0000    0.11173
578000.0000   -0.06270
578040.0000    0.34028
578080.0000    0.34662
578120.0000    0.04778
578160.0000    0.18974
578200.0000   -0.04910
578240.0000    0.05265
578280.0000   -0.17757
578320.0000    0.54269
578360.0000   -0.34559
578400.0000   -0.25951
578440.0000   -0.12506
578480.0000   -0.08681
578520.0000   -0.10241
578560.0000   -0.05572
578600.0000    0.26651
578640.0000   -0.12735
578680.0000    0.34498
578720.0000    0.14946
578760.0000    0.07615
578800.0000   -0.19530
578840.0000   -0.27579
578880.0000   -0.21737
578920.0000   -0.20156
578960.0000   -0.08955
579000.0000   -0.05158
579040.0000    0.05551
579080.0000    0.19167
579120.0000    0.19338
579160.0000    0.07782
579200.0000   -0.28931
579240.0000   -0.04712
579280.0000    0.19019
579320.0000    0.15656
579360.0000    0.03361
579400.0000   -0.12206
579440.0000   -0.06551
579480.0000    0.11088
579520.0000   -0.01854
579560.0000    0.09368
579600.0000    0.12778
579640.0000    0.20759
579680.0000    0.03060
579720.0000   -0.05175
579760.0000    0.35049
579800.0000   -0.06715
579840.0000   -0.02575
579880.0000   -0.04436
579920.0000    0.02003
579960.0000    0.12992
580000.0000    0.01912
580040.0000    0.03418
580080.0000    0.14295
580120.0000   -0.14650
580160.0000    0.12248
580200.0000    0.13081
580240.0000   -0.08857
580280.0000    0.05359
580320.0000    0.17236
580360.0000    0.27246
580400.0000   -0.03157
580440.0000    0.27583
580480.0000   -0.04317
580520.0000    0.30026
580560.0000    0.20501
580600.0000   -0.02334
580640.0000   -0.23701
580680.0000    0.08287
580720.0000   -0.14144
580760.0000   -0.29223
580800.0000   -0.00155
580840.0000    0.16965
580880.0000   -0.16305
580920.0000    0.11897
580960.0000   -0.24616
581000.0000    0.28819
581040.0000   -0.06483
581080.0000    0.09037
581120.0000    0.06890
581160.0000    0.08284
581200.0000   -0.01530
581240.0000    0.18592
581280.0000    0.17132
581320.0000   -0.05410
581360.0000   -0.04069
581400.0000    0.11854
581440.0000   -0.04780
581480.0000   -0.10970
581520.0000   -0.18745
581560.0000   -0.20176
581600.0000   -0.38337
581640.0000   -0.28600
581680.0000   -0.15497
581720.0000   -0.37911
581760.0000   -0.47866
581800.0000   -0.06072
581840.0000   -0.60242
581880.0000   -0.11290
581920.0000   -0.29754
581960.0000   -0.16735
582000.0000   -0.32665
582040.0000   -0.31076
582080.0000   -0.12942
582120.0000   -0.32743
582160.0000   -0.25434
582200.0000   -0.41925
582240.0000    0.00139
582280.0000   -0.19176
582320.0000   -0.29375
582360.0000   -0.17051
582400.0000   -0.22080
582440.0000   -0.48682
582480.0000   -0.25361
582520.0000   -0.17508
582560.0000   -0.25193
582600.0000   -0.10904
582640.0000   -0.31925
582680.0000   -0.23437
582720.0000   -0.24016
582760.0000   -0.11139
582800.0000   -0.11436
582840.0000   -0.16049
582880.0000   -0.03807
582920.0000   -0.11602
582960.0000   -0.13293
583000.0000    0.10105
583040.0000   -0.15777
583080.0000   -0.24632
583120.0000   -0.20233
583160.0000   -0.25055
583200.0000    0.00510
583240.0000   -0.02542
583280.0000   -0.37831
583320.0000    0.03118
583360.0000   -0.16564
583400.0000   -0.12128
583440.0000   -0.21880
583480.0000   -0.17190
583520.0000   -0.10929
583560.0000    0.10500
583600.0000   -0.05420
583640.0000    0.05441
583680.0000   -0.03727
583720.0000    0.12281
583760.0000    0.24221
583800.0000   -0.05304
583840.0000    0.23390
583880.0000    0.26010
583920.0000    0.18048
583960.0000    0.26206
584000.0000    0.15801
584040.0000   -0.38491
584080.0000   -0.21126
584120.0000   -0.26661
584160.0000   -0.20094
584200.0000    0.02046
584240.0000   -0.33524
584280.0000   -0.03142
584320.0000    0.13129
584360.0000   -0.07886
584400.0000   -0.20830
584440.0000   -0.14245
584480.0000   -0.14101
584520.0000   -0.09862
584560.0000    0.10606
584600.0000   -0.06255
584640.0000    0.31177
584680.0000   -0.08821
584720.0000    0.16954
584760.0000    0.02280
584800.0000    0.04412
584840.0000    0.05239
584880.0000   -0.04437
584920.0000    0.10964
584960.0000    0.24590
585000.0000    0.04613
585040.0000   -0.10361
585080.0000   -0.11183
585120.0000   -0.00677
585160.0000    0.14601
585200.0000   -0.00190
585240.0000   -0.23993
585280.0000    0.04429
585320.0000   -0.12654
585360.0000    0.00144
585400.0000   -0.00458
585440.0000   -0.21969
585480.0000    0.26791
585520.0000    0.06347
585560.0000    0.09344
585600.0000    0.08962
585640.0000    0.37554
585680.0000    0.34280
585720.0000    0.23032
585760.0000    0.43785
585800.0000    0.34642
585840.0000    0.59783
585880.0000    0.51383
585920.0000    0.10716
585960.0000    0.22213
586000.0000    0.34497
586040.0000    0.00029
586080.0000    0.00121
586120.0000    0.23857
586160.0000    0.21509
586200.0000    0.29502
586240.0000    0.07739
586280.0000    0.14275
586320.0000   -0.07905
586360.0000    0.22417
586400.0000    0.49994
586440.0000    0.09364
586480.0000    0.12167
586520.0000    0.02364
586560.0000    0.29511
586600.0000    0.23153
586640.0000   -0.29526
586680.0000    0.14143
586720.0000   -0.05895
586760.0000    0.02992
586800.0000    0.05586
586840.0000   -0.22782
586880.0000   -0.03342
586920.0000    0.14001
586960.0000    0.10720
587000.0000    0.11454
587040.0000    0.18619
587080.0000    0.21944
587120.0000    0.33981
587160.0000   -0.07640
587200.0000   -0.08329
587240.0000   -0.26141
587280.0000   -0.27741
587320.0000   -0.17373
587360.0000   -0.40532
587400.0000   -0.61126
587440.0000   -0.31291
587480.0000   -0.17673
587520.0000   -0.39859
587560.0000   -0.02180
587600.0000   -0.25281
587640.0000   -0.34685
587680.0000    0.02446
587720.0000   -0.36566
587760.0000   -0.54080
587800.0000    0.01277
587840.0000   -0.00926
587880.0000   -0.01460
587920.0000   -0.35692
587960.0000   -0.15993
588000.0000   -0.06233
588040.0000   -0.17107
588080.0000   -0.23697
588120.0000    0.15627
588160.0000   -0.02804
588200.0000   -0.05575
588240.0000    0.22045
588280.0000    0.05022
588320.0000   -0.09581
588360.0000   -0.28250
588400.0000   -0.05277
588440.0000    0.23969
588480.0000    0.40679
588520.0000    0.09900
588560.0000    0.16695
588600.0000   -0.12565
588640.0000   -0.32219
588680.0000    0.12417
588720.0000    0.01011
588760.0000   -0.17933
588800.0000   -0.10447
588840.0000   -0.14171
588880.0000   -0.35287
588920.0000   -0.03240
588960.0000   -0.18670
589000.0000   -0.23382
589040.0000   -0.39218
589080.0000   -0.14861
589120.0000   -0.08884
589160.0000   -0.24198
589200.0000   -0.43526
589240.0000   -0.45576
589280.0000   -0.20616
589320.0000   -0.11345
589360.0000   -0.04542
589400.0000   -0.32291
589440.0000   -0.25247
589480.0000   -0.15662
589520.0000   -0.30311
589560.0000   -0.06380
589600.0000   -0.35865
589640.0000   -0.19266
589680.0000   -0.27734
589720.0000   -0.11127
589760.0000   -0.16705
589800.0000    0.11885
589840.0000   -0.17781
589880.0000    0.04191
589920.0000    0.04257
589960.0000   -0.25756
590000.0000    0.17448
590040.0000    0.46404
590080.0000   -0.34916
590120.0000    0.09682
590160.0000    0.00577
590200.0000   -0.20765
590240.0000   -0.05421
590280.0000   -0.10810
590320.0000    0.10851
590360.0000    0.09683
590400.0000   -0.13127
590440.0000   -0.21066
590480.0000   -0.14431
590520.0000    0.16929
590560.0000    0.17731
590600.0000    0.32646
590640.0000   -0.03697
590680.0000    0.02193
590720.0000    0.34641
590760.0000    0.26062
590800.0000    0.16471
590840.0000    0.24397
590880.0000   -0.05368
590920.0000   -0.16528
590960.0000    0.05175
591000.0000    0.00988
591040.0000    0.13593
591080.0000    0.18612
591120.0000   -0.11973
591160.0000   -0.00581
591200.0000    0.06606
591240.0000   -0.08287
591280.0000   -0.09870
591320.0000   -0.02942
591360.0000    0.03647
591400.0000   -0.11640
591440.0000    0.15651
591480.0000    0.12481
591520.0000    0.17575
591560.0000    0.02421
591600.0000   -0.08142
591640.0000    0.03606
591680.0000   -0.31054
591720.0000   -0.20537
591760.0000    0.02022
591800.0000    0.10643
591840.0000   -0.23256
591880.0000   -0.49712
591920.0000   -0.28025
591960.0000    0.00816
592000.0000   -0.30254
592040.0000    0.09853
592080.0000   -0.17872
592120.0000   -0.12993
592160.0000   -0.38750
592200.0000   -0.02280
592240.0000    0.23653
592280.0000   -0.11677
592320.0000   -0.15410
592360.0000    0.00279
592400.0000   -0.00937
592440.0000    0.09539
592480.0000    0.22923
592520.0000   -0.43429
592560.0000   -0.27977
592600.0000   -0.26149
592640.0000   -0.14947
592680.0000    0.04675
592720.0000    0.02205
592760.0000   -0.07031
592800.0000   -0.22323
592840.0000    0.03720
592880.0000    0.04019
592920.0000    0.13597
592960.0000   -0.14380
593000.0000    0.26896
593040.0000   -0.08196
593080.0000   -0.43152
593120.0000    0.22088
593160.0000   -0.01920
593200.0000    0.42243
593240.0000   -0.06561
593280.0000    0.11536
593320.0000    0.09504
593360.0000    0.05417
593400.0000    0.17293
593440.0000    0.17634
593480.0000    0.23291
593520.0000   -0.05291
593560.0000    0.16745
593600.0000    0.03071
593640.0000    0.02857
593680.0000   -0.48588
593720.0000   -0.17799
593760.0000    0.19309
593800.0000    0.02012
593840.0000    0.04121
593880.0000    0.08823
593920.0000    0.10865
593960.0000   -0.08143
594000.0000    0.05425
594040.0000    0.05249
594080.0000   -0.22616
594120.0000   -0.26409
594160.0000   -0.39132
594200.0000   -0.22308
594240.0000   -0.61078
594280.0000   -0.32401
594320.0000   -0.18668
594360.0000   -0.21795
594400.0000   -0.08684
594440.0000   -0.10403
594480.0000   -0.37927
594520.0000   -0.47184
594560.0000   -0.16854
594600.0000   -0.29559
594640.0000   -0.20822
594680.0000   -0.30797
594720.0000   -0.14957
594760.0000   -0.27673
594800.0000    0.07837
594840.0000    0.02844
594880.0000    0.05253
594920.0000   -0.29443
594960.0000    0.09347
595000.0000    0.11146
595040.0000    0.17591
595080.0000   -0.10410
595120.0000    0.09489
595160.0000    0.12659
595200.0000   -0.01252
595240.0000    0.08255
595280.0000   -0.01597
595320.0000   -0.31963
595360.0000   -0.01147
595400.0000    0.16823
595440.0000   -0.02409
595480.0000    0.11390
595520.0000    0.04335
595560.0000   -0.13992
595600.0000   -0.18222
595640.0000    0.07263
595680.0000   -0.10296
595720.0000   -0.24259
595760.0000   -0.36281
595800.0000   -0.12975
595840.0000    0.04354
595880.0000    0.42228
595920.0000    0.04868
595960.0000    0.08458
596000.0000    0.04848
596040.0000    0.00019
596080.0000    0.09743
596120.0000    0.40491
596160.0000    0.03278
596200.0000   -0.14944
596240.0000    0.08641
596280.0000    0.05283
596320.0000    0.10978
596360.0000    0.12047
596400.0000    0.34012
596440.0000    0.10153
596480.0000    0.00821
596520.0000    0.33016
596560.0000    0.17871
596600.0000    0.16470
596640.0000   -0.15135
596680.0000    0.00771
596720.0000    0.13443
596760.0000    0.21896
596800.0000    0.09512
596840.0000    0.17543
596880.0000   -0.06683
596920.0000    0.13006
596960.0000    0.15708
597000.0000    0.27440
597040.0000    0.22529
597080.0000    0.15056
597120.0000   -0.15272
597160.0000    0.15542
597200.0000   -0.01659
597240.0000    0.18396
597280.0000    0.11261
597320.0000    0.07314
597360.0000    0.19908
597400.0000    0.03553
597440.0000    0.21601
597480.0000    0.30252
597520.0000    0.08587
597560.0000   -0.40037
597600.0000   -0.11168
597640.0000    0.13740
597680.0000   -0.09721
597720.0000    0.15639
597760.0000   -0.10664
597800.0000    0.03124
597840.0000    0.06723
597880.0000    0.19000
597920.0000    0.34732
597960.0000    0.12475
598000.0000   -0.48426
598040.0000   -0.02851
598080.0000   -0.41925
598120.0000    0.05411
598160.0000   -0.55615
598200.0000   -0.25290
598240.0000   -0.21395
598280.0000   -0.26328
598320.0000   -0.10165
598360.0000   -0.26323
598400.0000   -0.57726
598440.0000   -0.41328
598480.0000    0.01795
598520.0000   -0.27621
598560.0000    0.01630
598600.0000    0.13058
598640.0000   -0.32614
598680.0000   -0.14918
598720.0000   -0.30128
598760.0000   -0.12880
598800.0000   -0.12489
598840.0000   -0.28582
598880.0000   -0.46912
598920.0000   -0.52085
598960.0000   -0.41633
599000.0000   -0.24321
599040.0000   -0.35768
599080.0000   -0.17551
599120.0000   -0.11920
599160.0000   -0.33187
599200.0000   -0.28778
599240.0000   -0.29194
599280.0000   -0.20430
599320.0000   -0.14186
599360.0000   -0.58323
599400.0000   -0.12299
599440.0000   -0.20603
599480.0000   -0.01830
599520.0000    0.28967
599560.0000    0.11772
599600.0000    0.13925
599640.0000   -0.01496
599680.0000    0.15589
599720.0000    0.05319
599760.0000   -0.11596
599800.0000    0.17019
599840.0000    0.18515
599880.0000   -0.29599
599920.0000   -0.30466
599960.0000   -0.32518
600000.0000   -0.13073
600040.0000   -0.01711
600080.0000   -0.02614
600120.0000   -0.09188
600160.0000   -0.04963
600200.0000   -0.03323
600240.0000    0.25620
600280.0000    0.18654
600320.0000    0.06810
600360.0000    0.10512
600400.0000   -0.00545
600440.0000   -0.10787
600480.0000    0.19805
600520.0000   -0.12092
600560.0000   -0.20123
600600.0000    0.10032
600640.0000    0.03582
600680.0000   -0.14537
600720.0000    0.01390
600760.0000   -0.20554
600800.0000   -0.43379
600840.0000   -0.35960
600880.0000   -0.29738
600920.0000    0.00609
600960.0000    0.00541
601000.0000    0.05580
601040.0000   -0.31782
601080.0000   -0.42451
601120.0000   -0.20601
601160.0000   -0.16260
601200.0000   -0.37183
601240.0000   -0.04908
601280.0000   -0.10398
601320.0000   -0.20939
601360.0000   -0.12646
601400.0000   -0.12877
601440.0000   -0.04718
601480.0000   -0.52279
601520.0000   -0.20604
601560.0000   -0.32044
601600.0000   -0.11073
601640.0000    0.13784
601680.0000    0.12326
601720.0000   -0.18914
601760.0000    0.23018
601800.0000   -0.03155
601840.0000    0.17106
601880.0000    0.27165
601920.0000    0.07461
601960.0000   -0.03318
602000.0000    0.05035
602040.0000    0.28062
602080.0000    0.24996
602120.0000    0.29894
602160.0000   -0.08340
602200.0000   -0.03127
602240.0000   -0.19935
602280.0000   -0.12363
602320.0000   -0.17723
602360.0000   -0.08973
602400.0000    0.00686
602440.0000   -0.13065
602480.0000   -0.29445
602520.0000   -0.03025
602560.0000   -0.08390
602600.0000    0.19045
602640.0000   -0.01124
602680.0000    0.17865
602720.0000   -0.17917
602760.0000   -0.20554
602800.0000   -0.37128
602840.0000   -0.42396
602880.0000    0.16397
602920.0000    0.08075
602960.0000   -0.21219
603000.0000   -0.10179
603040.0000    0.00327
603080.0000   -0.32777
603120.0000    0.08451
603160.0000    0.41369
603200.0000    0.42283
603240.0000    0.16294
603280.0000    0.20326
603320.0000   -0.03566
603360.0000    0.37770
603400.0000    0.30393
603440.0000    0.10491
603480.0000    0.41704
603520.0000    0.48892
603560.0000    0.53832
603600.0000    0.12932
603640.0000    0.42381
603680.0000    0.12264
603720.0000    0.13948
603760.0000    0.49457
603800.0000    0.54978
603840.0000    0.60680
603880.0000    0.57658
603920.0000    0.64867
603960.0000    0.54979
604000.0000    0.75179
604040.0000    0.66202
604080.0000    0.68156
604120.0000    0.50848
604160.0000    0.44813
604200.0000    0.73601
604240.0000    0.54341
604280.0000    0.20752
604320.0000    0.19430
604360.0000    0.53053
604400.0000    0.49851
604440.0000    0.70002
604480.0000    0.49972
604520.0000    0.54508
604560.0000    0.55079
604600.0000   -0.00256
604640.0000   -0.09329
604680.0000   -0.04344
604720.0000   -0.04880
604760.0000    0.08333
604800.0000   -0.13533
604840.0000   -0.33403
604880.0000   -0.40159
604920.0000   -0.04514
604960.0000   -0.17110
605000.0000   -0.00930
605040.0000    0.07367
605080.0000    0.16498
605120.0000   -0.09644
605160.0000    0.28376
605200.0000   -0.02985
605240.0000   -0.25806
605280.0000    0.08688
605320.0000   -0.21490
605360.0000   -0.03382
605400.0000   -0.36566
605440.0000   -0.06069
605480.0000   -0.25967
605520.0000   -0.24810
605560.0000   -0.12343
605600.0000    0.07874
605640.0000    0.14763
605680.0000    0.15875
605720.0000   -0.12061
605760.0000    0.01594
605800.0000   -0.28094
605840.0000   -0.00430
605880.0000   -0.18981
605920.0000   -0.03019
605960.0000    0.05853
606000.0000   -0.21818
606040.0000   -0.07576
606080.0000   -0.06870
606120.0000   -0.05589
606160.0000   -0.16035
606200.0000   -0.13666
606240.0000   -0.04375
606280.0000   -0.27977
606320.0000   -0.21203
606360.0000   -0.21218
606400.0000   -0.09940
606440.0000   -0.22165
606480.0000   -0.13430
606520.0000   -0.30120
606560.0000   -0.23414
606600.0000   -0.30216
606640.0000    0.09551
606680.0000   -0.44181
606720.0000    0.14528
606760.0000   -0.12911
606800.0000   -0.20595
606840.0000   -0.16873
606880.0000   -0.01479
606920.0000   -0.10553
606960.0000   -0.03316
607000.0000   -0.39984
607040.0000   -0.17765
607080.0000   -0.44560
607120.0000   -0.21396
607160.0000   -0.26025
607200.0000   -0.18548
607240.0000   -0.06853
607280.0000   -0.17244
607320.0000   -0.22257
607360.0000    0.00593
607400.0000    0.44724
607440.0000    0.14681
607480.0000    0.16168
607520.0000   -0.09608
607560.0000   -0.53270
607600.0000   -0.33578
607640.0000   -0.12176
607680.0000    0.09864
607720.0000   -0.12412
607760.0000    0.08549
607800.0000   -0.03935
607840.0000    0.15854
607880.0000   -0.10385
607920.0000   -0.28206
607960.0000   -0.11664
608000.0000    0.00902
608040.0000    0.05287
608080.0000    0.26242
608120.0000    0.05439
608160.0000   -0.14179
608200.0000   -0.00750
608240.0000   -0.12079
608280.0000   -0.32493
608320.0000    0.19165
608360.0000    0.11281
608400.0000    0.28387
608440.0000   -0.04094
608480.0000    0.06938
608520.0000    0.35304
608560.0000   -0.36647
608600.0000   -0.11496
608640.0000   -0.29864
608680.0000    0.17090
608720.0000    0.04140
608760.0000    0.10445
608800.0000   -0.02346
608840.0000    0.29308
608880.0000    0.16916
608920.0000    0.19177
608960.0000    0.12602
609000.0000    0.14439
609040.0000    0.06419
609080.0000   -0.02494
609120.0000   -0.16194
609160.0000   -0.15498
609200.0000   -0.19078
609240.0000    0.15020
609280.0000   -0.25279
609320.0000   -0.02086
609360.0000    0.30753
609400.0000    0.14603
609440.0000    0.17598
609480.0000   -0.32427
609520.0000    0.03798
609560.0000    0.24733
609600.0000   -0.01579
609640.0000   -0.25378
609680.0000   -0.01322
609720.0000   -0.26325
609760.0000    0.03057
609800.0000   -0.03518
609840.0000    0.01427
609880.0000   -0.06347
609920.0000   -0.17074
609960.0000    0.10812
610000.0000    0.18608
610040.0000    0.14126
610080.0000    0.19594
610120.0000    0.37453
610160.0000    0.08876
610200.0000    0.18183
610240.0000    0.00503
610280.0000    0.10737
610320.0000    0.19788
610360.0000    0.20160
610400.0000    0.10494
610440.0000    0.04612
610480.0000    0.00795
610520.0000   -0.26665
610560.0000   -0.30745
610600.0000   -0.25404
610640.0000   -0.39164
610680.0000    0.01555
610720.0000    0.03703
610760.0000   -0.15811
610800.0000   -0.23864
610840.0000   -0.30779
610880.0000    0.08163
610920.0000   -0.08405
610960.0000   -0.43105
611000.0000    0.08370
611040.0000   -0.08015
611080.0000   -0.09339
611120.0000   -0.23048
611160.0000   -0.03007
611200.0000    0.21624
611240.0000    0.16526
611280.0000    0.05931
611320.0000   -0.21495
611360.0000    0.08395
611400.0000    0.38608
611440.0000    0.18127
611480.0000    0.33924
611520.0000    0.19056
611560.0000    0.30627
611600.0000    0.12010
611640.0000    0.00036
611680.0000    0.17419
611720.0000    0.08122
611760.0000    0.19039
611800.0000   -0.12486
611840.0000    0.00710
611880.0000   -0.07311
611920.0000    0.08924
611960.0000    0.11678
612000.0000    0.00797
612040.0000    0.05681
612080.0000    0.03574
612120.0000    0.24277
612160.0000    0.17711
612200.0000    0.17416
612240.0000    0.08078
612280.0000    0.27940
612320.0000    0.07888
612360.0000    0.05022
612400.0000    0.36419
612440.0000    0.45920
612480.0000    0.22947
612520.0000    0.02265
612560.0000    0.19446
612600.0000    0.02501
612640.0000    0.03644
612680.0000    0.03456
612720.0000    0.07171
612760.0000    0.05570
612800.0000    0.23524
612840.0000   -0.12468
612880.0000   -0.02784
612920.0000   -0.13297
612960.0000    0.05164
613000.0000   -0.22155
613040.0000    0.55311
613080.0000    0.19108
613120.0000    0.23525
613160.0000    0.14311
613200.0000   -0.19725
613240.0000   -0.26532
613280.0000   -0.35927
613320.0000   -0.08089
613360.0000   -0.24591
613400.0000    0.21485
613440.0000    0.09422
613480.0000    0.22191
613520.0000   -0.29437
613560.0000    0.09127
613600.0000   -0.05456
613640.0000    0.00383
613680.0000   -0.18808
613720.0000   -0.20221
613760.0000   -0.19521
613800.0000   -0.12553
613840.0000   -0.14541
613880.0000    0.06258
613920.0000   -0.13315
613960.0000   -0.12066
614000.0000   -0.11920
614040.0000   -0.12593
614080.0000   -0.30887
614120.0000   -0.34220
614160.0000   -0.38643
614200.0000   -0.54532
614240.0000   -0.32452
614280.0000   -0.32377
614320.0000   -0.20336
614360.0000   -0.09239
614400.0000    0.02017
614440.0000   -0.08885
614480.0000   -0.24821
614520.0000    0.18050
614560.0000   -0.14943
614600.0000   -0.19675
614640.0000   -0.27761
614680.0000   -0.16021
614720.0000   -0.03023
614760.0000    0.03803
614800.0000    0.14570
614840.0000   -0.27685
614880.0000   -0.03819
614920.0000    0.24538
614960.0000   -0.32678
615000.0000   -0.17207
615040.0000   -0.07885
615080.0000   -0.33216
615120.0000   -0.66007
615160.0000   -0.36618
615200.0000   -0.46722
615240.0000   -0.26970
615280.0000   -0.31466
615320.0000   -0.33433
615360.0000    0.03182
615400.0000    0.17292
615440.0000   -0.05479
615480.0000    0.11538
615520.0000    0.22984
615560.0000    0.19060
615600.0000   -0.00676
615640.0000   -0.26759
615680.0000   -0.34239
615720.0000   -0.08495
615760.0000   -0.20841
615800.0000   -0.54297
615840.0000   -0.54559
615880.0000   -0.61298
615920.0000   -0.61544
615960.0000   -0.50825
616000.0000   -0.52729
616040.0000   -0.22627
616080.0000    0.02172
616120.0000   -0.13948
616160.0000   -0.13137
616200.0000   -0.10980
616240.0000   -0.16518
616280.0000    0.04012
616320.0000   -0.25727
616360.0000   -0.04493
616400.0000   -0.07860
616440.0000   -0.01176
616480.0000    0.06593
616520.0000   -0.16644
616560.0000   -0.11792
616600.0000   -0.11606
616640.0000   -0.19293
616680.0000   -0.34695
616720.0000    0.02352
616760.0000   -0.27249
616800.0000   -0.05582
616840.0000   -0.40395
616880.0000   -0.27431
616920.0000   -0.14952
616960.0000   -0.33539
617000.0000    0.19574
617040.0000   -0.16367
617080.0000   -0.18832
617120.0000   -0.10999
617160.0000   -0.45097
617200.0000   -0.09400
617240.0000   -0.21680
617280.0000   -0.09233
617320.0000   -0.59459
617360.0000   -0.35647
617400.0000   -0.07123
617440.0000   -0.24370
617480.0000   -0.35305
617520.0000   -0.46715
617560.0000   -0.12828
617600.0000   -0.38880
617640.0000   -0.41295
617680.0000   -0.08847
617720.0000   -0.15976
617760.0000   -0.27828
617800.0000   -0.16098
617840.0000   -0.22115
617880.0000    0.03260
617920.0000   -0.53872
617960.0000   -0.42099
618000.0000   -0.24196
618040.0000    0.12318
618080.0000    0.19400
618120.0000    0.28763
618160.0000    0.13341
618200.0000    0.00312
618240.0000    0.08634
618280.0000   -0.13017
618320.0000    0.06445
618360.0000    0.10123
618400.0000   -0.21358
618440.0000   -0.17218
618480.0000   -0.37065
618520.0000   -0.01809
618560.0000   -0.30276
618600.0000   -0.37916
618640.0000   -0.37201
618680.0000    0.14580
618720.0000   -0.16390
618760.0000   -0.22099
618800.0000   -0.04451
618840.0000    0.10311
618880.0000   -0.00055
618920.0000    0.03175
618960.0000   -0.12141
619000.0000   -0.25160
619040.0000    0.11020
619080.0000   -0.13030
619120.0000   -0.20585
619160.0000   -0.26277
619200.0000   -0.04895
619240.0000   -0.25191
619280.0000   -0.38066
619320.0000    0.01873
619360.0000    0.08616
619400.0000   -0.16252
619440.0000   -0.35502
619480.0000   -0.09165
619520.0000   -0.23670
619560.0000   -0.19169
619600.0000    0.08015
619640.0000   -0.19858
619680.0000   -0.08575
619720.0000    0.19932
619760.0000    0.18355
619800.0000   -0.27634
619840.0000   -0.29933
619880.0000   -0.24478
619920.0000    0.16618
619960.0000   -0.08752
620000.0000    0.03210
620040.0000   -0.33540
620080.0000    0.01568
620120.0000   -0.41536
620160.0000   -0.09113
620200.0000    0.06729
620240.0000   -0.16434
620280.0000   -0.25078
620320.0000   -0.51903
620360.0000   -0.38754
620400.0000   -0.17245
620440.0000   -0.14878
620480.0000   -0.17184
620520.0000   -0.25480
620560.0000    0.10316
620600.0000    0.10308
620640.0000   -0.14126
620680.0000   -0.26944
620720.0000   -0.36620
620760.0000   -0.14985
620800.0000   -0.36295
620840.0000    0.17684
620880.0000    0.00311
620920.0000    0.19901
620960.0000    0.03732
621000.0000   -0.01331
621040.0000   -0.06479
621080.0000   -0.11564
621120.0000    0.05048
621160.0000    0.06414
621200.0000    0.00289
621240.0000   -0.01410
621280.0000    0.14425
621320.0000    0.07203
621360.0000   -0.18073
621400.0000    0.15164
621440.0000    0.28263
621480.0000    0.09256
621520.0000   -0.13131
621560.0000    0.10966
621600.0000    0.05064
621640.0000    0.16950
621680.0000    0.16549
621720.0000    0.07903
621760.0000    0.14000
621800.0000    0.53233
621840.0000    0.19263
621880.0000    0.02575
621920.0000    0.33172
621960.0000    0.38498
622000.0000    0.25765
622040.0000    0.11726
622080.0000   -0.06907
622120.0000    0.10821
622160.0000    0.04827
622200.0000    0.03820
622240.0000   -0.02953
622280.0000    0.06113
622320.0000    0.43377
622360.0000    0.34470
622400.0000    0.26673
622440.0000   -0.12409
622480.0000    0.27780
622520.0000    0.01708
622560.0000    0.02815
622600.0000    0.11136
622640.0000    0.27475
622680.0000    0.13560
622720.0000    0.08143
622760.0000   -0.03050
622800.0000   -0.00396
622840.0000    0.14038
622880.0000    0.02637
622920.0000    0.21060
622960.0000    0.11785
623000.0000    0.09707
623040.0000    0.18001
623080.0000    0.11749
623120.0000    0.26850
623160.0000    0.13277
623200.0000   -0.06191
623240.0000    0.04106
623280.0000    0.13030
623320.0000   -0.10479
623360.0000   -0.13122
623400.0000   -0.04252
623440.0000    0.12205
623480.0000   -0.10567
623520.0000    0.06943
623560.0000    0.04572
623600.0000    0.00610
623640.0000    0.06015
623680.0000   -0.04092
623720.0000    0.12885
623760.0000    0.14471
623800.0000    0.18958
623840.0000   -0.02144
623880.0000   -0.21460
623920.0000   -0.14983
623960.0000    0.16248
624000.0000    0.17475
624040.0000    0.08632
624080.0000    0.07692
624120.0000   -0.03925
624160.0000   -0.14456
624200.0000   -0.11072
624240.0000   -0.03411
624280.0000   -0.03455
624320.0000    0.21100
624360.0000    0.30727
624400.0000    0.10068
624440.0000    0.08130
624480.0000    0.10268
624520.0000    0.24874
624560.0000    0.26199
624600.0000    0.18006
624640.0000    0.00849
624680.0000   -0.03190
624720.0000   -0.08612
624760.0000    0.01731
624800.0000   -0.10562
624840.0000   -0.03276
624880.0000   -0.32500
624920.0000   -0.08511
624960.0000   -0.08493
625000.0000    0.04709
625040.0000   -0.16446
625080.0000   -0.24285
625120.0000   -0.20068
625160.0000   -0.10167
625200.0000   -0.16251
625240.0000   -0.02103
625280.0000    0.18557
625320.0000    0.08453
625360.0000    0.08907
625400.0000    0.31946
625440.0000    0.41572
625480.0000   -0.15174
625520.0000    0.07000
625560.0000    0.08658
625600.0000   -0.12695
625640.0000   -0.13831
625680.0000    0.24706
625720.0000   -0.14291
625760.0000   -0.07614
625800.0000   -0.04787
625840.0000   -0.08774
625880.0000   -0.12715
625920.0000   -0.14855
625960.0000    0.08916
626000.0000   -0.07937
626040.0000   -0.35001
626080.0000   -0.03700
626120.0000   -0.05403
626160.0000    0.14906
626200.0000   -0.08652
626240.0000    0.22444
626280.0000    0.04548
626320.0000   -0.18935
626360.0000    0.08737
626400.0000   -0.30785
626440.0000   -0.31676
626480.0000    0.09391
626520.0000    0.26264
626560.0000    0.10275
626600.0000    0.11481
626640.0000    0.09422
626680.0000   -0.01423
626720.0000   -0.06996
626760.0000   -0.13197
626800.0000    0.01580
626840.0000   -0.06732
626880.0000    0.06111
626920.0000   -0.02901
626960.0000   -0.34154
627000.0000   -0.02130
627040.0000   -0.23785
627080.0000   -0.36477
627120.0000   -0.14092
627160.0000   -0.30524
627200.0000   -0.14780
627240.0000   -0.11229
627280.0000    0.00736
627320.0000   -0.21527
627360.0000    0.12683
627400.0000   -0.30656
627440.0000    0.11422
627480.0000    0.27093
627520.0000    0.12911
627560.0000    0.19848
627600.0000    0.26306
627640.0000    0.02583
627680.0000    0.24782
627720.0000    0.31363
627760.0000   -0.02558
627800.0000    0.10293
627840.0000   -0.01447
627880.0000    0.54047
627920.0000    0.21930
627960.0000    0.03115
628000.0000    0.38700
628040.0000   -0.02953
628080.0000   -0.04790
628120.0000   -0.23343
628160.0000   -0.09595
628200.0000   -0.05842
628240.0000   -0.23758
628280.0000   -0.04706
628320.0000   -0.27555
628360.0000   -0.03763
628400.0000    0.18131
628440.0000    0.06309
628480.0000   -0.09991
628520.0000   -0.03284
628560.0000   -0.08229
628600.0000    0.09264
628640.0000   -0.04606
628680.0000    0.01234
628720.0000    0.16196
628760.0000   -0.08360
628800.0000    0.02115
628840.0000   -0.01160
628880.0000    0.00378
628920.0000    0.11157
628960.0000    0.12680
629000.0000    0.33289
629040.0000    0.11893
629080.0000    0.02973
629120.0000   -0.00057
629160.0000    0.10622
629200.0000    0.31042
629240.0000    0.28522
629280.0000    0.03800
629320.0000    0.24518
629360.0000    0.10073
629400.0000    0.19701
629440.0000    0.04840
629480.0000    0.30648
629520.0000    0.07315
629560.0000    0.05346
629600.0000    0.06392
629640.0000    0.04075
629680.0000   -0.14613
629720.0000    0.02055
629760.0000   -0.03344
629800.0000    0.02862
629840.0000    0.31712
629880.0000    0.06823
629920.0000   -0.16646
629960.0000   -0.09513
630000.0000   -0.02985
630040.0000    0.11607
630080.0000    0.02726
630120.0000   -0.04388
630160.0000   -0.17620
630200.0000    0.12770
630240.0000    0.17191
630280.0000    0.04491
630320.0000    0.14855
630360.0000   -0.26875
630400.0000   -0.24373
630440.0000   -0.33582
630480.0000   -0.41893
630520.0000   -0.27185
630560.0000   -0.35187
630600.0000   -0.37785
630640.0000   -0.16967
630680.0000   -0.02084
630720.0000   -0.18047
630760.0000   -0.18586
630800.0000    0.10204
630840.0000    0.31681
630880.0000    0.07773
630920.0000   -0.12036
630960.0000   -0.07021
631000.0000    0.19930
631040.0000   -0.03921
631080.0000   -0.11943
631120.0000    0.17273
631160.0000    0.02974
631200.0000    0.44624
631240.0000    0.02494
631280.0000    0.39034
631320.0000    0.06445
631360.0000   -0.15367
631400.0000   -0.03588
631440.0000   -0.12796
631480.0000   -0.04294
631520.0000    0.09257
631560.0000    0.28989
631600.0000    0.11803
631640.0000    0.47168
631680.0000   -0.20577
631720.0000   -0.15121
631760.0000   -0.17549
631800.0000   -0.13873
631840.0000   -0.25967
631880.0000   -0.46944
631920.0000   -0.17440
631960.0000   -0.31700
632000.0000   -0.27449
632040.0000    0.23165
632080.0000    0.32715
632120.0000    0.14689
632160.0000   -0.06793
632200.0000    0.18706
632240.0000    0.35699
632280.0000   -0.02181
632320.0000    0.20868
632360.0000    0.06806
632400.0000    0.44194
632440.0000    0.02589
632480.0000    0.43248
632520.0000    0.37234
632560.0000    0.34859
632600.0000    0.36952
632640.0000    0.54487
632680.0000    0.40857
632720.0000    0.14898
632760.0000    0.32543
632800.0000    0.33116
632840.0000    0.51211
632880.0000    0.33934
632920.0000    0.56142
632960.0000    0.19493
633000.0000    0.20583
633040.0000   -0.14672
633080.0000   -0.10155
633120.0000   -0.02347
633160.0000   -0.13413
633200.0000   -0.25843
633240.0000   -0.43425
633280.0000    0.23164
633320.0000    0.00366
633360.0000    0.23847
633400.0000    0.30933
633440.0000    0.34447
633480.0000    0.54767
633520.0000    0.08596
633560.0000   -0.13471
633600.0000    0.16865
633640.0000   -0.09616
633680.0000    0.28756
633720.0000    0.11769
633760.0000    0.16081
633800.0000    0.14026
633840.0000    0.05896
633880.0000    0.12014
633920.0000   -0.18449
633960.0000    0.04967
634000.0000    0.18463
634040.0000   -0.11180
634080.0000    0.15859
634120.0000    0.03426
634160.0000   -0.08106
634200.0000   -0.12941
634240.0000    0.03462
634280.0000    0.18675
634320.0000    0.08162
634360.0000    0.08344
634400.0000    0.12054
634440.0000    0.38507
634480.0000    0.10224
634520.0000   -0.11378
634560.0000   -0.04055
634600.0000    0.09509
634640.0000    0.35291
634680.0000   -0.03113
634720.0000    0.08800
634760.0000    0.06651
634800.0000    0.25304
634840.0000    0.32398
634880.0000    0.13873
634920.0000   -0.01820
634960.0000   -0.00283
635000.0000   -0.00477
635040.0000    0.12414
635080.0000   -0.02472
635120.0000    0.00911
635160.0000   -0.05994
635200.0000    0.03926
635240.0000   -0.10929
635280.0000    0.00584
635320.0000   -0.39054
635360.0000    0.23232
635400.0000   -0.04965
635440.0000   -0.44039
635480.0000    0.25284
635520.0000    0.44458
635560.0000    0.27906
635600.0000    0.19988
635640.0000    0.25972
635680.0000    0.24978
635720.0000    0.36219
635760.0000    0.19245
635800.0000    0.26958
635840.0000    0.08632
635880.0000    0.11559
635920.0000   -0.14153
635960.0000    0.27065
636000.0000    0.07961
636040.0000   -0.08749
636080.0000   -0.01048
636120.0000    0.10596
636160.0000    0.25478
636200.0000    0.20520
636240.0000    0.13363
636280.0000    0.13927
636320.0000    0.14713
636360.0000    0.34260
636400.0000    0.33480
636440.0000    0.32538
636480.0000    0.43696
636520.0000   -0.12298
636560.0000   -0.06879
636600.0000   -0.14508
636640.0000   -0.28710
636680.0000    0.30883
636720.0000    0.15175
636760.0000   -0.01814
636800.0000    0.09685
636840.0000    0.15307
636880.0000   -0.01203
636920.0000    0.02919
636960.0000    0.19483
637000.0000    0.08036
637040.0000    0.05860
637080.0000    0.04181
637120.0000    0.32608
637160.0000    0.36151
637200.0000    0.41165
637240.0000    0.37870
637280.0000    0.19921
637320.0000    0.07559
637360.0000    0.22223
637400.0000    0.41482
637440.0000    0.19005
637480.0000    0.34487
637520.0000    0.40772
637560.0000    0.27153
637600.0000    0.34861
637640.0000    0.11234
637680.0000   -0.02906
637720.0000    0.06169
637760.0000   -0.00268
637800.0000    0.21789
637840.0000    0.07536
637880.0000   -0.02305
637920.0000   -0.01961
637960.0000   -0.04674
638000.0000   -0.04403
638040.0000    0.07930
638080.0000    0.06776
638120.0000   -0.03598
638160.0000    0.01791
638200.0000   -0.12910
638240.0000   -0.06335
638280.0000    0.07065
638320.0000    0.00155
638360.0000   -0.04005
638400.0000    0.08407
638440.0000    0.21092
638480.0000   -0.06010
638520.0000   -0.29107
638560.0000   -0.10508
638600.0000   -0.03360
638640.0000    0.12053
638680.0000   -0.06119
638720.0000    0.00258
638760.0000    0.09560
638800.0000   -0.03005
638840.0000   -0.06060
638880.0000   -0.10552
638920.0000   -0.39786
638960.0000   -0.40748
639000.0000   -0.09728
639040.0000   -0.12659
639080.0000   -0.05987
639120.0000    0.11789
639160.0000    0.03896
639200.0000    0.18794
639240.0000   -0.00406
639280.0000    0.17919
639320.0000   -0.31602
639360.0000   -0.34539
639400.0000   -0.33408
639440.0000   -0.13700
639480.0000   -0.10790
639520.0000   -0.03174
639560.0000   -0.09571
639600.0000   -0.34227
639640.0000   -0.33166
639680.0000   -0.20963
639720.0000   -0.01526
639760.0000    0.02516
639800.0000   -0.02366
639840.0000   -0.05324
639880.0000   -0.28411
639920.0000   -0.04571
639960.0000    0.10654
640000.0000    0.02927
640040.0000    0.16421
640080.0000   -0.14210
640120.0000    0.18090
640160.0000   -0.00021
640200.0000   -0.08407
640240.0000    0.03609
640280.0000    0.18275
640320.0000    0.04659
640360.0000   -0.02738
640400.0000   -0.19798
640440.0000    0.18973
640480.0000    0.16297
640520.0000    0.14287
640560.0000    0.16687
640600.0000    0.10645
640640.0000   -0.05205
640680.0000   -0.18411
640720.0000    0.02241
640760.0000    0.05145
640800.0000    0.17461
640840.0000    0.01644
640880.0000    0.11472
640920.0000   -0.21247
640960.0000   -0.03733
641000.0000   -0.08006
641040.0000   -0.29023
641080.0000    0.02317
641120.0000   -0.00105
641160.0000   -0.07191
641200.0000   -0.35025
641240.0000   -0.05799
641280.0000   -0.18243
641320.0000   -0.25132
641360.0000   -0.16558
641400.0000    0.24359
641440.0000   -0.01606
641480.0000   -0.12115
641520.0000   -0.08035
641560.0000   -0.03996
641600.0000   -0.04036
641640.0000    0.21842
641680.0000   -0.40462
641720.0000   -0.28355
641760.0000   -0.04489
641800.0000   -0.35952
641840.0000   -0.40313
641880.0000   -0.39357
641920.0000   -0.23259
641960.0000    0.08748
642000.0000   -0.07160
642040.0000   -0.10534
642080.0000   -0.36529
642120.0000   -0.00579
642160.0000   -0.45538
642200.0000   -0.13346
642240.0000   -0.32054
642280.0000   -0.28298
642320.0000   -0.52445
642360.0000   -0.33798
642400.0000   -0.38243
642440.0000   -0.12213
642480.0000   -0.11081
642520.0000   -0.25652
642560.0000   -0.09456
642600.0000   -0.04490
642640.0000    0.13150
642680.0000    0.07545
642720.0000   -0.22517
642760.0000   -0.53786
642800.0000   -0.55042
642840.0000   -0.23624
642880.0000   -0.34473
642920.0000    0.06715
642960.0000   -0.00493
643000.0000   -0.18847
643040.0000   -0.26787
643080.0000   -0.10208
643120.0000   -0.22019
643160.0000   -0.30448
643200.0000    0.02691
643240.0000   -0.05691
643280.0000    0.01785
643320.0000   -0.11495
643360.0000   -0.01609
643400.0000   -0.12899
643440.0000   -0.01606
643480.0000    0.04469
643520.0000   -0.00887
643560.0000   -0.21404
643600.0000    0.08441
643640.0000    0.19581
643680.0000    0.10980
643720.0000    0.24910
643760.0000   -0.02767
643800.0000   -0.38871
643840.0000    0.22598
643880.0000    0.04553
643920.0000   -0.02754
643960.0000    0.07455
644000.0000    0.02152
644040.0000    0.08258
644080.0000    0.08725
644120.0000    0.31167
644160.0000    0.28617
644200.0000    0.26949
644240.0000    0.15503
644280.0000    0.27509
644320.0000    0.44296
644360.0000    0.14453
644400.0000    0.12495
644440.0000    0.38851
644480.0000    0.15468
644520.0000    0.01458
644560.0000    0.11756
644600.0000    0.35807
644640.0000    0.36301
644680.0000    0.13299
644720.0000    0.00092
644760.0000    0.06066
644800.0000   -0.28468
644840.0000   -0.18334
644880.0000   -0.10719
644920.0000   -0.20453
644960.0000   -0.26043
645000.0000   -0.43441
645040.0000   -0.37294
645080.0000   -0.38518
645120.0000    0.14702
645160.0000    0.17674
645200.0000   -0.68585
645240.0000   -0.41526
645280.0000   -0.21560
645320.0000   -0.15054
645360.0000   -0.24123
645400.0000   -0.00647
645440.0000   -0.05146
645480.0000    0.02127
645520.0000    0.15101
645560.0000    0.02651
645600.0000   -0.16752
645640.0000   -0.05832
645680.0000   -0.15838
645720.0000   -0.22897
645760.0000    0.09802
645800.0000   -0.27625
645840.0000   -0.13111
645880.0000   -0.06696
645920.0000   -0.43133
645960.0000   -0.04164
646000.0000    0.32461
646040.0000   -0.11208
646080.0000   -0.19803
646120.0000   -0.07872
646160.0000   -0.15470
646200.0000   -0.07405
646240.0000   -0.36751
646280.0000   -0.47040
646320.0000   -0.23906
646360.0000   -0.11581
646400.0000   -0.41295
646440.0000   -0.34519
646480.0000   -0.52119
646520.0000   -0.21747
646560.0000   -0.23390
646600.0000   -0.21867
646640.0000   -0.05512
646680.0000   -0.30836
646720.0000   -0.32337
646760.0000   -0.04907
646800.0000   -0.18687
646840.0000   -0.20789
646880.0000   -0.17889
646920.0000   -0.24622
646960.0000   -0.28158
647000.0000   -0.23218
647040.0000   -0.34806
647080.0000   -0.35392
647120.0000    0.03854
647160.0000   -0.14246
647200.0000   -0.43998
647240.0000   -0.02565
647280.0000   -0.20755
647320.0000   -0.50456
647360.0000   -0.25709
647400.0000   -0.59415
647440.0000   -0.54564
647480.0000   -0.26996
647520.0000   -0.39344
647560.0000   -0.44576
647600.0000   -0.38218
647640.0000   -0.44614
647680.0000   -0.72637
647720.0000   -0.57521
647760.0000   -0.17997
647800.0000   -0.05005
647840.0000   -0.14435
647880.0000   -0.06350
647920.0000   -0.17126
647960.0000   -0.17695
648000.0000   -0.12431
648040.0000    0.11208
648080.0000   -0.13472
648120.0000   -0.22854
648160.0000   -0.33300
648200.0000   -0.13918
648240.0000   -0.22166
648280.0000   -0.32707
648320.0000   -0.49068
648360.0000   -0.01643
648400.0000   -0.02692
648440.0000   -0.01247
648480.0000   -0.41849
648520.0000    0.02916
648560.0000   -0.49274
648600.0000   -0.64073
648640.0000   -0.03607
648680.0000    0.07629
648720.0000   -0.17361
648760.0000   -0.32460
648800.0000   -0.15111
648840.0000   -0.03708
648880.0000   -0.22451
648920.0000   -0.29653
648960.0000   -0.20851
649000.0000   -0.18064
649040.0000   -0.17808
649080.0000   -0.12390
649120.0000   -0.51990
649160.0000   -0.03620
649200.0000   -0.24763
649240.0000   -0.34760
649280.0000   -0.24443
649320.0000   -0.03227
649360.0000   -0.03422
649400.0000    0.04408
649440.0000   -0.72480
649480.0000   -0.27051
649520.0000   -0.19835
649560.0000    0.05726
649600.0000   -0.08684
649640.0000    0.03406
649680.0000    0.02853
649720.0000    0.08441
649760.0000   -0.09144
649800.0000    0.06517
649840.0000   -0.20621
649880.0000   -0.40975
649920.0000   -0.50695
649960.0000   -0.26784
650000.0000   -0.29835
650040.0000   -0.08564
650080.0000   -0.16070
650120.0000   -0.30495
650160.0000   -0.07660
650200.0000   -0.19491
650240.0000    0.22601
650280.0000    0.04836
650320.0000    0.08724
650360.0000   -0.18860
650400.0000   -0.06440
650440.0000    0.09800
650480.0000    0.07650
650520.0000    0.13019
650560.0000   -0.08399
650600.0000   -0.38223
650640.0000   -0.29700
650680.0000   -0.16635
650720.0000   -0.18176
650760.0000   -0.24957
650800.0000   -0.14878
650840.0000   -0.42123
650880.0000   -0.26930
650920.0000   -0.33806
650960.0000   -0.13306
651000.0000    0.07188
651040.0000    0.18258
651080.0000   -0.15815
651120.0000   -0.49939
651160.0000   -0.42169
651200.0000   -0.53289
651240.0000   -0.35614
651280.0000   -0.45853
651320.0000   -0.15381
651360.0000   -0.15598
651400.0000   -0.38399
651440.0000   -0.36707
651480.0000   -0.25729
651520.0000   -0.38540
651560.0000   -0.30312
651600.0000   -0.10219
651640.0000   -0.08273
651680.0000   -0.40610
651720.0000   -0.14904
651760.0000   -0.31648
651800.0000   -0.05464
651840.0000   -0.07741
651880.0000    0.07078
651920.0000    0.10306
651960.0000    0.18290
652000.0000    0.08124
652040.0000    0.17417
652080.0000    0.13048
652120.0000   -0.13391
652160.0000   -0.04958
652200.0000    0.20321
652240.0000   -0.01922
652280.0000    0.11884
652320.0000    0.01659
652360.0000    0.11760
652400.0000    0.01665
652440.0000    0.19666
652480.0000    0.08990
652520.0000   -0.29608
652560.0000   -0.39163
652600.0000   -0.26115
652640.0000    0.12753
652680.0000   -0.42947
652720.0000   -0.36194
652760.0000   -0.06786
652800.0000    0.00251
652840.0000    0.06535
652880.0000    0.09283
652920.0000    0.12842
652960.0000    0.28371
653000.0000    0.06361
653040.0000    0.19544
653080.0000   -0.02016
653120.0000    0.13832
653160.0000    0.08687
653200.0000    0.07907
653240.0000   -0.00413
653280.0000   -0.08826
653320.0000   -0.05931
653360.0000   -0.27168
653400.0000    0.01788
653440.0000   -0.01722
653480.0000   -0.19993
653520.0000   -0.37084
653560.0000   -0.22722
653600.0000   -0.20552
653640.0000   -0.12985
653680.0000   -0.29907
653720.0000   -0.15633
653760.0000    0.09344
653800.0000   -0.06721
653840.0000   -0.13244
653880.0000   -0.01746
653920.0000   -0.11301
653960.0000   -0.26774
654000.0000   -0.20583
654040.0000   -0.13466
654080.0000    0.03290
654120.0000   -0.28922
654160.0000   -0.16821
654200.0000   -0.33817
654240.0000    0.04595
654280.0000    0.02411
654320.0000    0.25578
654360.0000    0.15426
654400.0000    0.04537
654440.0000    0.00285
654480.0000    0.08041
654520.0000   -0.27744
654560.0000   -0.31348
654600.0000   -0.16268
654640.0000   -0.22940
654680.0000   -0.20319
654720.0000   -0.38030
654760.0000   -0.45873
654800.0000    0.13551
654840.0000    0.21903
654880.0000   -0.00486
654920.0000   -0.06530
654960.0000    0.11855
655000.0000    0.08028
655040.0000   -0.07693
655080.0000    0.07640
655120.0000    0.15100
655160.0000   -0.06601
655200.0000   -0.01242
655240.0000   -0.22511
655280.0000    0.06461
655320.0000   -0.00547
655360.0000   -0.06894
655400.0000   -0.03782
655440.0000    0.28121
655480.0000   -0.02233
655520.0000    0.06794
655560.0000    0.19603
655600.0000   -0.01711
655640.0000    0.12622
655680.0000   -0.18434
655720.0000   -0.11730
655760.0000    0.04550
655800.0000   -0.14626
655840.0000   -0.01002
655880.0000   -0.08866
655920.0000   -0.11955
655960.0000   -0.18681
656000.0000   -0.32878
656040.0000   -0.05192
656080.0000   -0.05371
656120.0000   -0.16392
656160.0000   -0.18741
656200.0000   -0.16281
656240.0000   -0.19562
656280.0000   -0.21331
656320.0000   -0.04642
656360.0000    0.14773
656400.0000   -0.16888
656440.0000   -0.04771
656480.0000   -0.15357
656520.0000   -0.23223
656560.0000   -0.04248
656600.0000   -0.26238
656640.0000   -0.10703
656680.0000    0.44927
656720.0000    0.23934
656760.0000    0.32320
656800.0000    0.08214
656840.0000   -0.28685
656880.0000    0.03681
656920.0000   -0.17433
656960.0000   -0.32973
657000.0000   -0.35738
657040.0000   -0.15593
657080.0000   -0.03860
657120.0000   -0.08634
657160.0000   -0.33558
657200.0000   -0.27844
657240.0000   -0.28980
657280.0000   -0.64715
657320.0000   -0.55527
657360.0000    0.03647
657400.0000   -0.16134
657440.0000   -0.72285
657480.0000   -0.47743
657520.0000   -0.82245
657560.0000   -0.43278
657600.0000   -0.59068
657640.0000   -0.18333
657680.0000   -0.02616
657720.0000   -0.27347
657760.0000   -0.18794
657800.0000   -0.23013
657840.0000   -0.14600
657880.0000   -0.03546
657920.0000   -0.68709
657960.0000    0.17350
658000.0000   -0.04487
658040.0000   -0.05904
658080.0000   -0.37520
658120.0000   -0.54898
658160.0000   -0.36791
658200.0000   -0.69082
658240.0000   -0.18607
658280.0000   -0.69691
658320.0000   -0.74833
658360.0000   -0.54339
658400.0000   -0.30064
658440.0000   -0.62335
658480.0000   -0.33187
658520.0000   -0.38141
658560.0000   -0.13199
658600.0000    0.14684
658640.0000   -0.08536
658680.0000   -0.24380
658720.0000    0.13466
658760.0000   -0.06153
658800.0000    0.12133
658840.0000    0.05329
658880.0000    0.49277
658920.0000    0.20773
658960.0000    0.08064
659000.0000   -0.26572
659040.0000    0.13623
659080.0000    0.11000
659120.0000    0.07710
659160.0000   -0.00512
659200.0000   -0.44309
659240.0000   -0.08610
659280.0000   -0.19466
659320.0000   -0.39654
659360.0000   -0.23624
659400.0000   -0.60403
659440.0000   -0.51668
659480.0000   -0.45590
659520.0000   -0.10393
659560.0000   -0.36661
659600.0000   -0.47562
659640.0000   -0.33319
659680.0000   -0.46175
659720.0000   -0.46355
659760.0000    0.13814
659800.0000   -0.29949
659840.0000   -0.45591
659880.0000   -0.54794
659920.0000   -0.24023
659960.0000   -0.69493
660000.0000    0.01819
660040.0000    0.02269
660080.0000    0.10944
660120.0000   -0.09365
660160.0000   -0.08623
660200.0000   -0.44525
660240.0000   -0.03224
660280.0000   -0.13749
660320.0000   -0.07895
660360.0000   -0.33650
660400.0000   -0.03164
660440.0000   -0.02496
660480.0000   -0.24858
660520.0000    0.03707
660560.0000   -0.07059
660600.0000    0.23953
660640.0000    0.01350
660680.0000    0.14825
660720.0000   -0.21439
660760.0000   -0.07089
660800.0000   -0.11672
660840.0000   -0.21401
660880.0000   -0.06162
660920.0000    0.11067
660960.0000    0.14024
661000.0000    0.00148
661040.0000    0.08938
661080.0000    0.09728
661120.0000    0.28970
661160.0000    0.15373
661200.0000    0.09331
661240.0000   -0.07519
661280.0000    0.04199
661320.0000    0.14706
661360.0000    0.03680
661400.0000   -0.19055
661440.0000   -0.34443
661480.0000   -0.47546
661520.0000   -0.16727
661560.0000   -0.02195
661600.0000   -0.02675
661640.0000   -0.24786
661680.0000   -0.16006
661720.0000   -0.14653
661760.0000   -0.04129
661800.0000    0.03163
661840.0000   -0.25482
661880.0000   -0.24560
661920.0000   -0.09465
661960.0000   -0.06641
662000.0000    0.01591
662040.0000   -0.07148
662080.0000    0.03490
662120.0000   -0.32246
662160.0000   -0.54669
662200.0000   -0.32642
662240.0000    0.01143
662280.0000   -0.01110
662320.0000   -0.60044
662360.0000   -0.24011
662400.0000   -0.16766
662440.0000   -0.20409
662480.0000   -0.27298
662520.0000   -0.03095
662560.0000   -0.02186
662600.0000    0.00631
662640.0000    0.11010
662680.0000   -0.09953
662720.0000   -0.35315
662760.0000   -0.32224
662800.0000    0.03016
662840.0000   -0.22863
662880.0000    0.07898
662920.0000    0.06997
662960.0000    0.05550
663000.0000   -0.02422
663040.0000   -0.10843
663080.0000   -0.13259
663120.0000   -0.27206
663160.0000   -0.23617
663200.0000   -0.27411
663240.0000   -0.10929
663280.0000   -0.07378
663320.0000   -0.24154
663360.0000   -0.13119
663400.0000    0.16455
663440.0000   -0.04142
663480.0000   -0.14205
663520.0000    0.19489
663560.0000   -0.12055
663600.0000   -0.27186
663640.0000   -0.09540
663680.0000    0.23861
663720.0000    0.16602
663760.0000    0.33183
663800.0000    0.19805
663840.0000   -0.19005
663880.0000   -0.13173
663920.0000   -0.63499
663960.0000   -0.10177
664000.0000   -0.31004
664040.0000   -0.49414
664080.0000   -0.31119
664120.0000   -0.11439
664160.0000   -0.34086
664200.0000   -0.13847
664240.0000   -0.46587
664280.0000   -0.33986
664320.0000   -0.38675
664360.0000   -0.79481
664400.0000   -0.35498
664440.0000   -0.28141
664480.0000   -0.19249
664520.0000   -0.55886
664560.0000   -0.37926
664600.0000   -0.17358
664640.0000   -0.27251
664680.0000   -0.30533
664720.0000   -0.13140
664760.0000   -0.47957
664800.0000   -0.57768
664840.0000   -0.44317
664880.0000   -0.11124
664920.0000   -0.34777
664960.0000   -0.13411
665000.0000   -0.21511
665040.0000   -0.43686
665080.0000   -0.24488
665120.0000   -0.30426
665160.0000   -0.34868
665200.0000   -0.14924
665240.0000   -0.36158
665280.0000   -0.26392
665320.0000   -0.09350
665360.0000   -0.47614
665400.0000   -0.24704
665440.0000   -0.28017
665480.0000   -0.21816
665520.0000   -0.32333
665560.0000   -0.14774
665600.0000   -0.21656
665640.0000   -0.11442
665680.0000   -0.15521
665720.0000   -0.03553
665760.0000   -0.06821
665800.0000   -0.13132
665840.0000   -0.16812
665880.0000   -0.21999
665920.0000   -0.08315
665960.0000   -0.38444
666000.0000   -0.38496
666040.0000   -0.37855
666080.0000   -0.14552
666120.0000   -0.31309
666160.0000   -0.39808
666200.0000   -0.11719
666240.0000    0.06710
666280.0000   -0.25650
666320.0000   -0.44210
666360.0000   -0.06452
666400.0000   -0.13555
666440.0000   -0.13061
666480.0000   -0.26514
666520.0000   -0.18814
666560.0000   -0.31124
666600.0000   -0.17853
666640.0000   -0.35958
666680.0000   -0.17670
666720.0000   -0.14343
666760.0000   -0.18202
666800.0000   -0.19715
666840.0000   -0.18778
666880.0000   -0.04233
666920.0000   -0.08162
666960.0000   -0.10874
667000.0000   -0.14252
667040.0000    0.08819
667080.0000    0.09979
667120.0000    0.13242
667160.0000   -0.09677
667200.0000    0.06416
667240.0000    0.11569
667280.0000    0.02683
667320.0000   -0.32978
667360.0000   -0.14802
667400.0000   -0.25820
667440.0000   -0.12120
667480.0000   -0.15854
667520.0000    0.03250
667560.0000   -0.15813
667600.0000   -0.19551
667640.0000    0.07633
667680.0000    0.06158
667720.0000    0.13114
667760.0000   -0.32518
667800.0000   -0.09797
667840.0000   -0.37995
667880.0000   -0.39740
667920.0000   -0.28089
667960.0000   -0.31753
668000.0000   -0.23263
668040.0000   -0.02746
668080.0000   -0.21298
668120.0000   -0.09687
668160.0000    0.01936
668200.0000   -0.14929
668240.0000    0.13682
668280.0000    0.45194
668320.0000   -0.00967
668360.0000   -0.42434
668400.0000   -0.09695
668440.0000   -0.29628
668480.0000   -0.23470
668520.0000   -0.24670
668560.0000   -0.01227
668600.0000   -0.40547
668640.0000   -0.54328
668680.0000   -0.59680
668720.0000   -0.01332
668760.0000   -0.06536
668800.0000    0.09977
668840.0000   -0.09177
668880.0000   -0.11555
668920.0000   -0.44438
668960.0000   -0.33253
669000.0000   -0.52321
669040.0000   -0.16697
669080.0000   -0.44049
669120.0000   -0.54011
669160.0000   -0.24207
669200.0000    0.18385
669240.0000   -0.11254
669280.0000    0.00785
669320.0000   -0.02121
669360.0000   -0.06443
669400.0000   -0.07534
669440.0000   -0.03737
669480.0000   -0.01680
669520.0000   -0.23233
669560.0000   -0.44899
669600.0000   -0.30775
669640.0000   -0.37229
669680.0000   -0.35744
669720.0000   -0.29952
669760.0000   -0.00759
669800.0000   -0.09205
669840.0000   -0.18347
669880.0000   -0.51242
669920.0000   -0.11493
669960.0000   -0.18508
670000.0000   -0.55347
670040.0000   -0.18040
670080.0000    0.03759
670120.0000   -0.17455
670160.0000    0.20737
670200.0000    0.09387
670240.0000   -0.08796
670280.0000   -0.10277
670320.0000   -0.30579
670360.0000   -0.23033
670400.0000   -0.05995
670440.0000    0.09549
670480.0000    0.21033
670520.0000    0.43612
670560.0000   -0.36833
670600.0000   -0.04725
670640.0000   -0.00821
670680.0000   -0.30201
670720.0000   -0.18689
670760.0000    0.08081
670800.0000   -0.00266
670840.0000   -0.06998
670880.0000   -0.04475
670920.0000   -0.09783
670960.0000   -0.01818
671000.0000    0.05575
671040.0000   -0.09315
671080.0000    0.17068
671120.0000   -0.05105
671160.0000   -0.25833
671200.0000   -0.04538
671240.0000    0.20978
671280.0000   -0.03496
671320.0000   -0.06208
671360.0000    0.02722
671400.0000    0.10933
671440.0000   -0.10520
671480.0000   -0.21255
671520.0000    0.08034
671560.0000   -0.36757
671600.0000   -0.00710
671640.0000   -0.32679
671680.0000   -0.01926
671720.0000   -0.00758
671760.0000    0.12269
671800.0000   -0.16999
671840.0000    0.19927
671880.0000    0.20600
671920.0000    0.04347
671960.0000   -0.00620
672000.0000   -0.05776
672040.0000    0.32123
672080.0000    0.25410
672120.0000    0.30345
672160.0000    0.16967
672200.0000    0.16359
672240.0000   -0.07988
672280.0000    0.19253
672320.0000    0.15021
672360.0000    0.00526
672400.0000    0.04284
672440.0000    0.16377
672480.0000    0.08849
672520.0000   -0.09051
672560.0000    0.05246
672600.0000    0.10500
672640.0000   -0.11827
672680.0000   -0.05977
672720.0000    0.05421
672760.0000   -0.04953
672800.0000    0.15659
672840.0000   -0.16094
672880.0000   -0.22670
672920.0000   -0.13046
672960.0000   -0.11638
673000.0000   -0.31783
673040.0000    0.14337
673080.0000   -0.19920
673120.0000    0.02282
673160.0000   -0.01237
673200.0000   -0.06029
673240.0000   -0.20965
673280.0000   -0.09263
673320.0000   -0.01427
673360.0000    0.04635
673400.0000    0.01420
673440.0000    0.10949
673480.0000    0.04588
673520.0000   -0.09542
673560.0000    0.13740
673600.0000    0.19478
673640.0000   -0.31211
673680.0000   -0.31407
673720.0000   -0.51661
673760.0000   -0.04397
673800.0000    0.01694
673840.0000   -0.06129
673880.0000    0.10783
673920.0000   -0.32333
673960.0000   -0.06862
674000.0000   -0.06388
674040.0000   -0.25262
674080.0000    0.17759
674120.0000    0.06421
674160.0000   -0.13726
674200.0000   -0.05158
674240.0000   -0.21781
674280.0000   -0.18814
674320.0000    0.18538
674360.0000   -0.00994
674400.0000    0.02114
674440.0000    0.09492
674480.0000   -0.36392
674520.0000   -0.02437
674560.0000    0.03892
674600.0000   -0.09864
674640.0000    0.11603
674680.0000   -0.06501
674720.0000   -0.01042
674760.0000   -0.01470
674800.0000   -0.02133
674840.0000    0.00695
674880.0000    0.01995
674920.0000   -0.07517
674960.0000    0.09496
675000.0000   -0.01828
675040.0000    0.03840
675080.0000   -0.02435
675120.0000    0.09241
675160.0000    0.01923
675200.0000    0.05666
675240.0000   -0.12255
675280.0000   -0.04455
675320.0000   -0.07168
675360.0000   -0.07727
675400.0000    0.16793
675440.0000   -0.13067
675480.0000   -0.10174
675520.0000   -0.11924
675560.0000   -0.05417
675600.0000   -0.02237
675640.0000    0.05466
675680.0000   -0.18593
675720.0000    0.02047
675760.0000   -0.25531
675800.0000    0.09555
675840.0000   -0.07974
675880.0000   -0.08194
675920.0000   -0.19564
675960.0000   -0.12726
676000.0000    0.09130
676040.0000    0.08449
676080.0000   -0.20555
676120.0000    0.16641
676160.0000   -0.01895
676200.0000    0.12919
676240.0000   -0.32459
676280.0000   -0.00741
676320.0000    0.05088
676360.0000   -0.08459
676400.0000    0.01492
676440.0000   -0.15416
676480.0000   -0.00874
676520.0000   -0.23164
676560.0000   -0.15420
676600.0000   -0.03123
676640.0000   -0.24919
676680.0000   -0.32632
676720.0000   -0.29974
676760.0000   -0.24822
676800.0000   -0.15573
676840.0000   -0.10324
676880.0000   -0.40049
676920.0000   -0.22350
676960.0000   -0.19168
677000.0000    0.19615
677040.0000    0.08153
677080.0000    0.00476
677120.0000   -0.17992
677160.0000   -0.03707
677200.0000    0.09050
677240.0000    0.02170
677280.0000    0.24597
677320.0000   -0.04685
677360.0000    0.35702
677400.0000    0.20637
677440.0000    0.14283
677480.0000    0.22267
677520.0000    0.35021
677560.0000    0.07435
677600.0000   -0.16367
677640.0000   -0.06830
677680.0000   -0.10951
677720.0000   -0.19026
677760.0000    0.16257
677800.0000   -0.14525
677840.0000    0.04040
677880.0000   -0.09457
677920.0000   -0.26709
677960.0000   -0.07629
678000.0000   -0.20725
678040.0000    0.07347
678080.0000    0.15380
678120.0000   -0.05009
678160.0000   -0.08678
678200.0000    0.03818
678240.0000    0.08834
678280.0000    0.05192
678320.0000    0.04115
678360.0000   -0.02782
678400.0000   -0.11520
678440.0000   -0.28101
678480.0000   -0.10431
678520.0000    0.03615
678560.0000    0.03642
678600.0000    0.07323
678640.0000    0.17218
678680.0000   -0.02402
678720.0000    0.26050
678760.0000   -0.08716
678800.0000    0.11202
678840.0000    0.12596
678880.0000    0.28583
678920.0000   -0.29779
678960.0000   -0.06179
679000.0000   -0.04356
679040.0000   -0.18989
679080.0000   -0.01476
679120.0000    0.09081
679160.0000   -0.15876
679200.0000   -0.10397
679240.0000   -0.07000
679280.0000   -0.36565
679320.0000   -0.24805
679360.0000   -0.06919
679400.0000   -0.08296
679440.0000    0.01265
679480.0000   -0.16537
679520.0000   -0.12460
679560.0000   -0.36050
679600.0000   -0.19665
679640.0000   -0.14531
679680.0000   -0.07905
679720.0000   -0.43220
679760.0000   -0.19405
679800.0000   -0.05996
679840.0000   -0.06410
679880.0000   -0.24471
679920.0000   -0.16551
679960.0000    0.11388
680000.0000    0.12955
680040.0000   -0.04654
680080.0000    0.01796
680120.0000    0.30112
680160.0000    0.11123
680200.0000    0.20730
680240.0000    0.14885
680280.0000    0.12248
680320.0000    0.00409
680360.0000    0.11770
680400.0000   -0.00368
680440.0000    0.24656
680480.0000    0.21851
680520.0000    0.16514
680560.0000    0.14030
680600.0000    0.15192
680640.0000    0.00146
680680.0000    0.19051
680720.0000    0.28449
680760.0000    0.33788
680800.0000    0.18400
680840.0000   -0.05292
680880.0000    0.15931
680920.0000    0.09873
680960.0000    0.32936
681000.0000   -0.06023
681040.0000    0.26196
681080.0000    0.21824
681120.0000   -0.27586
681160.0000   -0.10465
681200.0000   -0.18947
681240.0000    0.01913
681280.0000    0.08666
681320.0000    0.07402
681360.0000    0.17151
681400.0000    0.40442
681440.0000    0.28241
681480.0000    0.12147
681520.0000   -0.25043
681560.0000    0.13633
681600.0000   -0.14994
681640.0000    0.28074
681680.0000    0.04268
681720.0000    0.05829
681760.0000    0.06335
681800.0000   -0.08131
681840.0000    0.05608
681880.0000   -0.28894
681920.0000   -0.34793
681960.0000   -0.25737
682000.0000   -0.14245
682040.0000   -0.39048
682080.0000   -0.33416
682120.0000   -0.12931
682160.0000   -0.22816
682200.0000   -0.12533
682240.0000   -0.06606
682280.0000   -0.31871
682320.0000   -0.34736
682360.0000   -0.39018
682400.0000   -0.17352
682440.0000   -0.38302
682480.0000   -0.34525
682520.0000   -0.42010
682560.0000   -0.34483
682600.0000   -0.38231
682640.0000   -0.08755
682680.0000   -0.02360
682720.0000    0.20248
682760.0000    0.13800
682800.0000   -0.17170
682840.0000   -0.14306
682880.0000   -0.10374
682920.0000   -0.14437
682960.0000   -0.29042
683000.0000   -0.33534
683040.0000   -0.12399
683080.0000   -0.26149
683120.0000   -0.13088
683160.0000   -0.24749
683200.0000   -0.17009
683240.0000   -0.27025
683280.0000   -0.33940
683320.0000   -0.19929
683360.0000   -0.04501
683400.0000   -0.22470
683440.0000   -0.16303
683480.0000   -0.24955
683520.0000   -0.07938
683560.0000   -0.11745
683600.0000   -0.17841
683640.0000   -0.21253
683680.0000   -0.41869
683720.0000   -0.32649
683760.0000   -0.28241
683800.0000   -0.25964
683840.0000   -0.41784
683880.0000   -0.34697
683920.0000   -0.26964
683960.0000   -0.27139
684000.0000   -0.31952
684040.0000   -0.48406
684080.0000   -0.01291
684120.0000    0.02205
684160.0000    0.11430
684200.0000   -0.11909
684240.0000    0.40102
684280.0000    0.34953
684320.0000    0.15340
684360.0000    0.34807
684400.0000    0.11319
684440.0000    0.17269
684480.0000    0.28998
684520.0000   -0.02059
684560.0000   -0.05078
684600.0000   -0.47731
684640.0000   -0.37850
684680.0000    0.08782
684720.0000    0.10087
684760.0000    0.10250
684800.0000   -0.06097
684840.0000    0.20838
684880.0000    0.36256
684920.0000    0.22522
684960.0000    0.38478
685000.0000    0.38470
685040.0000    0.47261
685080.0000    0.32116
685120.0000    0.19149
685160.0000    0.10498
685200.0000    0.11731
685240.0000    0.00275
685280.0000    0.42087
685320.0000    0.18184
685360.0000    0.17241
685400.0000    0.30201
685440.0000    0.20788
685480.0000    0.32322
685520.0000    0.49152
685560.0000    0.45756
685600.0000    0.52947
685640.0000    0.27673
685680.0000    0.33349
685720.0000    0.16842
685760.0000    0.29563
685800.0000    0.48150
685840.0000    0.40078
685880.0000    0.51039
685920.0000    0.17475
685960.0000    0.42669
686000.0000    0.26671
686040.0000    0.02918
686080.0000    0.17174
686120.0000    0.08619
686160.0000    0.54151
686200.0000    0.48965
686240.0000    0.80991
686280.0000    0.49897
686320.0000    0.32378
686360.0000    0.24117
686400.0000    0.13321
686440.0000    0.21634
686480.0000    0.47350
686520.0000    0.34688
686560.0000    0.29899
686600.0000    0.22043
686640.0000    0.36743
686680.0000    0.49698
686720.0000    0.22910
686760.0000    0.53737
686800.0000    0.45355
686840.0000    0.43884
686880.0000    0.52291
686920.0000    0.37047
686960.0000    0.37515
687000.0000    0.45841
687040.0000    0.31982
687080.0000    0.29256
687120.0000    0.43203
687160.0000    0.52270
687200.0000    0.54978
687240.0000    0.41715
687280.0000    0.65173
687320.0000    0.52935
687360.0000    0.63883
687400.0000    0.74258
687440.0000    0.54448
687480.0000    0.61834
687520.0000    0.76138
687560.0000    0.37693
687600.0000    0.77251
687640.0000    0.70846
687680.0000    0.60120
687720.0000    0.53961
687760.0000    0.30420
687800.0000    0.40261
687840.0000    0.66123
687880.0000    0.40364
687920.0000    0.43472
687960.0000    0.57888
688000.0000    0.56126
688040.0000    0.74081
688080.0000    0.46451
688120.0000    0.59903
688160.0000    0.46299
688200.0000    0.52935
688240.0000    0.60585
688280.0000    0.48138
688320.0000    0.50049
688360.0000    0.39437
688400.0000    0.81094
688440.0000    0.65474
688480.0000    0.73546
688520.0000    0.56070
688560.0000    0.41585
688600.0000    0.25560
688640.0000    0.49959
688680.0000    0.72674
688720.0000    0.63418
688760.0000    0.69384
688800.0000    0.39257
688840.0000    0.59158
688880.0000    0.58010
688920.0000    0.58179
688960.0000    0.71787
689000.0000    0.55042
689040.0000    0.49160
689080.0000    0.58684
689120.0000    0.56160
689160.0000    0.40513
689200.0000    0.53470
689240.0000    0.28801
689280.0000    0.31380
689320.0000    0.27494
689360.0000    0.31662
689400.0000    0.28907
689440.0000    0.25074
689480.0000    0.38795
689520.0000    0.29059
689560.0000    0.57836
689600.0000    0.51955
689640.0000    0.51391
689680.0000    0.38661
689720.0000    0.22117
689760.0000    0.38133
689800.0000    0.40986
689840.0000    0.50377
689880.0000    0.36289
689920.0000    0.40658
689960.0000    0.41080
690000.0000    0.52268
690040.0000    0.49453
690080.0000    0.36765
690120.0000    0.42356
690160.0000    0.21581
690200.0000    0.27165
690240.0000    0.32184
690280.0000    0.40731
690320.0000    0.46690
690360.0000    0.33903
690400.0000    0.51369
690440.0000    0.38078
690480.0000    0.32120
690520.0000    0.58918
690560.0000    0.30117
690600.0000    0.25315
690640.0000    0.46253
690680.0000    0.40271
690720.0000    0.42431
690760.0000    0.38426
690800.0000    0.14818
690840.0000    0.22955
690880.0000    0.44693
690920.0000    0.38243
690960.0000    0.46756
691000.0000    0.39311
691040.0000    0.45987
691080.0000    0.46327
691120.0000    0.56321
691160.0000    0.23840
691200.0000    0.32374
691240.0000    0.45525
691280.0000    0.38358
691320.0000    0.38325
691360.0000    0.45712
691400.0000    0.44706
691440.0000    0.26753
691480.0000    0.32425
691520.0000    0.38095
691560.0000    0.37052
691600.0000    0.37651
691640.0000    0.37364
691680.0000    0.24893
691720.0000    0.28791
691760.0000    0.37690
691800.0000    0.28206
691840.0000    0.45091
691880.0000    0.48880
691920.0000    0.44101
691960.0000    0.28181
692000.0000    0.39095
692040.0000    0.24434
692080.0000    0.23802
692120.0000    0.31251
692160.0000    0.60466
692200.0000    0.59914
692240.0000    0.62828
692280.0000    0.43189
692320.0000    0.52291
692360.0000    0.61388
692400.0000    0.55333
692440.0000    0.21060
692480.0000    0.50326
692520.0000    0.65587
692560.0000    0.60376
692600.0000    0.51664
692640.0000    0.64919
692680.0000    0.43046
692720.0000    0.44718
692760.0000    0.46258
692800.0000    0.57509
692840.0000    0.52936
692880.0000    0.18741
692920.0000    0.58217
692960.0000    0.45714
693000.0000    0.64218
693040.0000    0.51939
693080.0000    0.42978
693120.0000    0.35192
693160.0000    0.44225
693200.0000    0.51611
693240.0000    0.44930
693280.0000    0.37331
693320.0000    0.23928
693360.0000    0.31522
693400.0000    0.53945
693440.0000    0.45753
693480.0000    0.77127
693520.0000    0.38046
693560.0000    0.45021
693600.0000    0.82403
693640.0000    0.47081
693680.0000    0.60469
693720.0000    0.57045
693760.0000    0.57084
693800.0000    0.51389
693840.0000    0.49805
693880.0000    0.55025
693920.0000    0.49747
693960.0000    0.58538
694000.0000    0.56437
694040.0000    0.73443
694080.0000    0.52189
694120.0000    0.43503
694160.0000    0.58240
694200.0000    0.35925
694240.0000    0.40897
694280.0000    0.66368
694320.0000    0.56426
694360.0000    0.48577
694400.0000    0.43987
694440.0000    0.61071
694480.0000    0.46965
694520.0000    0.42899
694560.0000    0.67843
694600.0000    0.81458
694640.0000    0.73765
694680.0000    0.65209
694720.0000    0.68231
694760.0000    0.53396
694800.0000    0.59538
694840.0000    0.61489
694880.0000    0.47481
694920.0000    0.56709
694960.0000    0.70904
695000.0000    0.60041
695040.0000    0.47984
695080.0000    0.36443
695120.0000    0.58403
695160.0000    0.72442
695200.0000    0.38787
695240.0000    0.67808
695280.0000    0.55225
695320.0000    0.32793
695360.0000    0.28998
695400.0000    0.53129
695440.0000    0.56860
695480.0000    0.54278
695520.0000    0.35520
695560.0000    0.54242
695600.0000    0.41013
695640.0000    0.47586
695680.0000    0.46538
695720.0000    0.62910
695760.0000    0.69276
695800.0000    0.61064
695840.0000    0.42380
695880.0000    0.59712
695920.0000    0.28807
695960.0000    0.34221
696000.0000    0.35882
696040.0000    0.46200
696080.0000    0.27621
696120.0000    0.38337
696160.0000    0.36316
696200.0000    0.57331
696240.0000    0.63389
696280.0000    0.64688
696320.0000    0.64965
696360.0000    0.28954
696400.0000    0.50401
696440.0000    0.46792
696480.0000    0.35554
696520.0000    0.48659
696560.0000    0.49531
696600.0000    0.48653
696640.0000    0.55952
696680.0000    0.60985
696720.0000    0.74926
696760.0000    0.76322
696800.0000    0.58119
696840.0000    0.76647
696880.0000    0.54910
696920.0000    0.82115
696960.0000    0.62352
697000.0000    0.47165
697040.0000    0.46774
697080.0000    0.48648
697120.0000    0.30877
697160.0000    0.28833
697200.0000    0.18880
697240.0000    0.40190
697280.0000    0.49467
697320.0000    0.53919
697360.0000    0.53327
697400.0000    0.46436
697440.0000    0.63083
697480.0000    0.44309
697520.0000    0.51241
697560.0000    0.73607
697600.0000    0.67906
697640.0000    0.74233
697680.0000    0.66449
697720.0000    0.66808
697760.0000    0.67785
697800.0000    0.50205
697840.0000    0.59162
697880.0000    0.57771
697920.0000    0.76383
697960.0000    0.61772
698000.0000    0.61406
698040.0000    0.72490
698080.0000    0.77846
698120.0000    0.58745
698160.0000    0.64576
698200.0000    0.61541
698240.0000    0.64837
698280.0000    0.73617
698320.0000    0.66050
698360.0000    0.80406
698400.0000    0.54991
698440.0000    0.69123
698480.0000    0.60948
698520.0000    0.60791
698560.0000    0.62946
698600.0000    0.52092
698640.0000    0.80549
698680.0000    0.58012
698720.0000    0.61116
698760.0000    0.59073
698800.0000    0.53411
698840.0000    0.49480
698880.0000    0.47073
698920.0000    0.57097
698960.0000    0.65336
699000.0000    0.48899
699040.0000    0.46607
699080.0000    0.40190
699120.0000    0.56002
699160.0000    0.48631
699200.0000    0.73017
699240.0000    0.54368
699280.0000    0.69605
699320.0000    0.55929
699360.0000    0.54771
699400.0000    0.71867
699440.0000    0.44170
699480.0000    0.62439
699520.0000    0.61591
699560.0000    0.56471
699600.0000    0.52672
699640.0000    0.68924
699680.0000    0.57195
699720.0000    0.54886
699760.0000    0.61889
699800.0000    0.31543
699840.0000    0.46715
699880.0000    0.56988
699920.0000    0.50472
699960.0000    0.60822
700000.0000    0.81510
700040.0000    0.57823
700080.0000    0.54939
700120.0000    0.46168
700160.0000    0.64420
700200.0000    0.43740
700240.0000    0.47682
700280.0000    0.73762
700320.0000    0.52018
700360.0000    0.59093
700400.0000    0.48596
700440.0000    0.46597
700480.0000    0.55985
700520.0000    0.49821
700560.0000    0.57730
700600.0000    0.67589
700640.0000    0.54035
700680.0000    0.23327
700720.0000    0.34877
700760.0000    0.30828
700800.0000    0.12685
700840.0000    0.37839
700880.0000    0.70147
700920.0000    0.55069
700960.0000    0.47889
701000.0000    0.61788
701040.0000    0.57901
701080.0000    0.65647
701120.0000    0.52271
701160.0000    0.63980
701200.0000    0.42391
701240.0000    0.48713
701280.0000    0.52274
701320.0000    0.41767
701360.0000    0.38756
701400.0000    0.39593
701440.0000    0.38111
701480.0000    0.33713
701520.0000    0.71322
701560.0000    0.56662
701600.0000    0.63474
701640.0000    0.51394
701680.0000    0.71843
701720.0000    0.70001
701760.0000    0.49811
701800.0000    0.44817
701840.0000    0.45985
701880.0000    0.63448
701920.0000    0.59660
701960.0000    0.66762
702000.0000    0.69664
702040.0000    0.50405
702080.0000    0.46905
702120.0000    0.60541
702160.0000    0.68392
702200.0000    0.47242
702240.0000    0.72270
702280.0000    0.68076
702320.0000    0.56240
702360.0000    0.46768
702400.0000    0.71498
702440.0000    0.50217
702480.0000    0.66084
702520.0000    0.64309
702560.0000    0.42771
702600.0000    0.40912
702640.0000    0.22125
702680.0000    0.68393
702720.0000    0.60914
702760.0000    0.51759
702800.0000    0.51038
702840.0000    0.29008
702880.0000    0.46580
702920.0000    0.37767
702960.0000    0.20005
703000.0000    0.34263
703040.0000    0.34740
703080.0000    0.18268
703120.0000    0.33833
703160.0000    0.60262
703200.0000    0.53108
703240.0000    0.75528
703280.0000    0.50579
703320.0000    0.62502
703360.0000    0.64117
703400.0000    0.48025
703440.0000    0.66165
703480.0000    0.62154
703520.0000    0.40026
703560.0000    0.54437
703600.0000    0.66587
703640.0000    0.68699
703680.0000    0.37537
703720.0000    0.52800
703760.0000    0.57751
703800.0000    0.52631
703840.0000    0.35297
703880.0000    0.58780
703920.0000    0.58017
703960.0000    0.51734
704000.0000    0.52364
704040.0000    0.57982
704080.0000    0.30875
704120.0000    0.38887
704160.0000    0.32730
704200.0000    0.16537
704240.0000    0.22692
704280.0000    0.32452
704320.0000    0.20306
704360.0000    0.33189
704400.0000    0.44853
704440.0000    0.23649
704480.0000    0.40481
704520.0000    0.36187
704560.0000    0.44061
704600.0000    0.52320
704640.0000    0.53357
704680.0000    0.67511
704720.0000    0.73518
704760.0000    0.55395
704800.0000    0.42914
704840.0000    0.44670
704880.0000    0.44930
704920.0000    0.56330
704960.0000    0.29251
705000.0000    0.27750
705040.0000    0.46720
705080.0000    0.55341
705120.0000    0.54208
705160.0000    0.51032
705200.0000    0.57831
705240.0000    0.48499
705280.0000    0.69007
705320.0000    0.72586
705360.0000    0.52285
705400.0000    0.50846
705440.0000    0.41505
705480.0000    0.55602
705520.0000    0.45584
705560.0000    0.48280
705600.0000    0.59273
705640.0000    0.75675
705680.0000    0.68407
705720.0000    0.17826
705760.0000    0.34528
705800.0000    0.25286
705840.0000   -0.01695
705880.0000    0.15156
705920.0000    0.34483
705960.0000    0.44482
706000.0000    0.25582
706040.0000    0.27419
706080.0000    0.28355
706120.0000    0.44361
706160.0000    0.46897
706200.0000    0.51824
706240.0000    0.58031
706280.0000    0.65220
706320.0000    0.55804
706360.0000    0.41498
706400.0000    0.52407
706440.0000    0.71706
706480.0000    0.61185
706520.0000    0.47168
706560.0000    0.60813
706600.0000    0.61068
706640.0000    0.38281
706680.0000    0.42877
706720.0000    0.12691
706760.0000    0.31445
706800.0000    0.38097
706840.0000    0.62050
706880.0000    0.26608
706920.0000    0.42367
706960.0000    0.58138
707000.0000    0.46133
707040.0000    0.34485
707080.0000    0.48333
707120.0000    0.40138
707160.0000    0.12800
707200.0000    0.38746
707240.0000    0.37204
707280.0000    0.51257
707320.0000    0.49089
707360.0000    0.36522
707400.0000    0.54651
707440.0000    0.30133
707480.0000    0.29444
707520.0000    0.48642
707560.0000    0.34866
707600.0000    0.21588
707640.0000    0.41674
707680.0000    0.26835
707720.0000    0.32097
707760.0000    0.39873
707800.0000    0.29855
707840.0000    0.42435
707880.0000    0.13335
707920.0000    0.40549
707960.0000    0.27031
708000.0000    0.39688
708040.0000    0.51131
708080.0000    0.15832
708120.0000    0.42477
708160.0000    0.40355
708200.0000    0.27192
708240.0000    0.39607
708280.0000    0.16491
708320.0000    0.57847
708360.0000    0.42000
708400.0000    0.29534
708440.0000    0.26489
708480.0000    0.20616
708520.0000    0.46919
708560.0000    0.27333
708600.0000    0.29597
708640.0000    0.33936
708680.0000    0.24385
708720.0000    0.39989
708760.0000    0.37466
708800.0000    0.21922
708840.0000    0.26773
708880.0000   -0.21915
708920.0000   -0.02628
708960.0000    0.14422
709000.0000    0.07267
709040.0000    0.20995
709080.0000    0.13876
709120.0000   -0.14090
709160.0000   -0.02966
709200.0000    0.01105
709240.0000    0.04773
709280.0000   -0.21468
709320.0000   -0.06023
709360.0000    0.22989
709400.0000    0.20704
709440.0000    0.13746
709480.0000   -0.01938
709520.0000    0.06718
709560.0000    0.01303
709600.0000    0.05364
709640.0000   -0.00337
709680.0000    0.07468
709720.0000    0.27789
709760.0000   -0.03883
709800.0000    0.17254
709840.0000    0.10712
709880.0000    0.01788
709920.0000    0.19392
709960.0000   -0.07549
710000.0000   -0.06946
710040.0000   -0.09673
710080.0000   -0.19091
710120.0000    0.04885
710160.0000    0.31482
710200.0000    0.09742
710240.0000   -0.19736
710280.0000    0.07872
710320.0000    0.14202
710360.0000    0.10169
710400.0000   -0.04897
710440.0000    0.14593
710480.0000    0.17739
710520.0000    0.13415
710560.0000   -0.02004
710600.0000    0.11688
710640.0000    0.26254
710680.0000    0.06011
710720.0000   -0.10515
710760.0000    0.22271
710800.0000    0.04186
710840.0000   -0.23396
710880.0000   -0.05372
710920.0000   -0.05358
710960.0000   -0.08403
711000.0000   -0.51488
711040.0000   -0.43998
711080.0000   -0.45902
711120.0000   -0.47207
711160.0000   -0.13966
711200.0000    0.01956
711240.0000    0.12341
711280.0000    0.05550
711320.0000   -0.00157
711360.0000   -0.35105
711400.0000   -0.15640
711440.0000   -0.18418
711480.0000   -0.15271
711520.0000   -0.06260
711560.0000    0.06932
711600.0000    0.13132
711640.0000   -0.08196
711680.0000   -0.08369
711720.0000    0.09580
711760.0000   -0.09435
711800.0000   -0.16175
711840.0000   -0.03484
711880.0000    0.10162
711920.0000    0.13400
711960.0000   -0.00276
712000.0000   -0.01556
712040.0000    0.05815
712080.0000    0.06799
712120.0000    0.26204
712160.0000    0.19096
712200.0000    0.12611
712240.0000    0.23683
712280.0000    0.18744
712320.0000    0.09570
712360.0000    0.07363
712400.0000    0.08860
712440.0000    0.09371
712480.0000    0.31110
712520.0000    0.40256
712560.0000    0.02415
712600.0000    0.30796
712640.0000    0.23350
712680.0000    0.07221
712720.0000    0.25548
712760.0000    0.17911
712800.0000    0.03449
712840.0000   -0.04343
712880.0000    0.30530
712920.0000    0.30997
712960.0000   -0.12870
713000.0000    0.27383
713040.0000    0.33559
713080.0000    0.20464
713120.0000    0.36461
713160.0000    0.23567
713200.0000    0.14573
713240.0000    0.29244
713280.0000    0.40742
713320.0000    0.39754
713360.0000    0.43187
713400.0000    0.36065
713440.0000    0.56426
713480.0000    0.46797
713520.0000    0.12663
713560.0000    0.12158
713600.0000    0.37803
713640.0000    0.54575
713680.0000    0.30596
713720.0000    0.09185
713760.0000    0.00600
713800.0000    0.38939
713840.0000    0.29528
713880.0000    0.28495
713920.0000    0.24387
713960.0000    0.43481
714000.0000    0.14021
714040.0000    0.27891
714080.0000    0.33144
714120.0000    0.09853
714160.0000    0.15926
714200.0000   -0.04052
714240.0000    0.08144
714280.0000    0.26650
714320.0000    0.33936
714360.0000    0.52940
714400.0000    0.55323
714440.0000    0.44814
714480.0000    0.30508
714520.0000    0.37726
714560.0000    0.56480
714600.0000    0.29291
714640.0000    0.21259
714680.0000    0.20142
714720.0000    0.08783
714760.0000    0.36115
714800.0000   -0.27851
714840.0000   -0.02219
714880.0000   -0.13304
714920.0000    0.27772
714960.0000    0.31482
715000.0000    0.69795
715040.0000    0.60823
715080.0000    0.09985
715120.0000    0.01504
715160.0000    0.29832
715200.0000    0.00330
715240.0000    0.16615
715280.0000    0.16383
715320.0000    0.18263
715360.0000    0.27296
715400.0000    0.31489
715440.0000    0.28765
715480.0000    0.15272
715520.0000    0.16656
715560.0000    0.15567
715600.0000    0.01927
715640.0000    0.24697
715680.0000    0.23010
715720.0000    0.11741
715760.0000   -0.00691
715800.0000    0.33551
715840.0000   -0.01377
715880.0000   -0.15655
715920.0000   -0.05756
715960.0000    0.14536
716000.0000   -0.17194
716040.0000   -0.01712
716080.0000    0.02842
716120.0000    0.31089
716160.0000    0.16401
716200.0000    0.06465
716240.0000    0.26454
716280.0000    0.24168
716320.0000    0.22725
716360.0000    0.44088
716400.0000    0.08694
716440.0000    0.23919
716480.0000    0.08678
716520.0000    0.33022
716560.0000    0.06557
716600.0000    0.18737
716640.0000    0.42944
716680.0000    0.36555
716720.0000    0.35733
716760.0000    0.39263
716800.0000    0.28331
716840.0000   -0.23664
716880.0000    0.11499
716920.0000   -0.20635
716960.0000   -0.14821
717000.0000    0.10655
717040.0000    0.32751
717080.0000   -0.02882
717120.0000    0.15060
717160.0000   -0.06790
717200.0000    0.22070
717240.0000   -0.30890
717280.0000   -0.01939
717320.0000    0.05870
717360.0000    0.03126
717400.0000    0.14107
717440.0000   -0.05780
717480.0000   -0.29185
717520.0000    0.05119
717560.0000   -0.02666
717600.0000    0.02120
717640.0000    0.05306
717680.0000    0.20595
717720.0000    0.18781
717760.0000    0.11458
717800.0000    0.30072
717840.0000    0.29802
717880.0000   -0.02789
717920.0000   -0.12843
717960.0000    0.30886
718000.0000    0.06447
718040.0000    0.03376
718080.0000    0.19363
718120.0000    0.00386
718160.0000   -0.00310
718200.0000    0.08613
718240.0000    0.14134
718280.0000   -0.07069
718320.0000    0.32545
718360.0000    0.16380
718400.0000   -0.22561
718440.0000   -0.01741
718480.0000    0.12483
718520.0000    0.16155
718560.0000    0.21979
718600.0000   -0.10197
718640.0000    0.09367
718680.0000    0.15821
718720.0000    0.12186
718760.0000    0.05002
718800.0000    0.09114
718840.0000    0.03737
718880.0000    0.17025
718920.0000    0.14294
718960.0000    0.29880
719000.0000    0.07502
719040.0000    0.10947
719080.0000    0.00912
719120.0000   -0.10610
719160.0000   -0.18576
719200.0000    0.23068
719240.0000    0.31306
719280.0000    0.22228
719320.0000    0.34540
719360.0000    0.14511
719400.0000   -0.15292
719440.0000   -0.29645
719480.0000   -0.28545
719520.0000    0.25147
719560.0000    0.28185
719600.0000    0.15341
719640.0000    0.32684
719680.0000    0.19578
719720.0000    0.19294
719760.0000    0.12579
719800.0000    0.01932
719840.0000    0.08685
719880.0000    0.06204
719920.0000   -0.10359
719960.0000    0.10974
720000.0000    0.16710
720040.0000    0.09140
720080.0000    0.14457
720120.0000    0.02473
720160.0000    0.33014
720200.0000    0.32854
720240.0000    0.14461
720280.0000    0.34239
720320.0000   -0.00221
720360.0000    0.30524
720400.0000    0.17084
720440.0000    0.05348
720480.0000   -0.01921
720520.0000   -0.07148
720560.0000   -0.02204
720600.0000   -0.19786
720640.0000    0.01837
720680.0000   -0.04006
720720.0000   -0.06436
720760.0000   -0.29678
720800.0000    0.03342
720840.0000   -0.13077
720880.0000   -0.18778
720920.0000   -0.10367
720960.0000   -0.01608
721000.0000   -0.15307
721040.0000    0.10538
721080.0000    0.05184
721120.0000    0.16168
721160.0000    0.16832
721200.0000    0.06042
721240.0000    0.02413
721280.0000    0.10914
721320.0000    0.14290
721360.0000    0.10532
721400.0000    0.13222
721440.0000   -0.16969
721480.0000    0.01150
721520.0000    0.30492
721560.0000    0.01280
721600.0000    0.19801
721640.0000    0.00499
721680.0000   -0.00994
721720.0000    0.37194
721760.0000    0.21550
721800.0000    0.41615
721840.0000   -0.01360
721880.0000    0.00780
721920.0000    0.04355
721960.0000    0.21682
722000.0000    0.11178
722040.0000    0.01921
722080.0000   -0.04953
722120.0000    0.19116
722160.0000    0.08898
722200.0000    0.06572
722240.0000    0.06874
722280.0000    0.28174
722320.0000    0.12775
722360.0000    0.06457
722400.0000   -0.03896
722440.0000    0.19201
722480.0000    0.11096
722520.0000   -0.11867
722560.0000    0.03623
722600.0000    0.16966
722640.0000    0.10486
722680.0000    0.18579
722720.0000    0.11565
722760.0000    0.27493
722800.0000    0.07652
722840.0000    0.11728
722880.0000    0.17629
722920.0000    0.27573
722960.0000    0.09766
723000.0000    0.10191
723040.0000    0.00626
723080.0000    0.06097
723120.0000    0.14028
723160.0000   -0.14965
723200.0000    0.19541
723240.0000    0.14187
723280.0000    0.18158
723320.0000    0.03769
723360.0000   -0.02412
723400.0000    0.05188
723440.0000   -0.06966
723480.0000    0.19531
723520.0000   -0.01604
723560.0000   -0.00557
723600.0000   -0.18237
723640.0000    0.20188
723680.0000    0.02902
723720.0000   -0.00380
723760.0000   -0.02742
723800.0000    0.03248
723840.0000    0.01516
[truncated: 158,795 more chars]
