# Supplementary material for: Comment on 'Valid molecular dynamics simulations of human hemoglobin require a surprisingly large box size'
Source: eLife. 2019 Jun 20;8:e44718. doi: 10.7554/eLife.44718 (PMC6586461; doi:10.7554/eLife.44718)
Supplement: Figure 4—source data 1. — The zip archive contains a README file describing which source files correspond to the different panels. [file elife-44718-fig4-data1.zip › figure4/panels_EF/charmm/box1/eq16/proj.xvg]

25000.0000   -0.23003
25040.0000    0.13157
25080.0000    0.07211
25120.0000    0.70235
25160.0000    0.14765
25200.0000    0.40811
25240.0000    0.24918
25280.0000    0.13827
25320.0000    0.18945
25360.0000    0.21762
25400.0000   -0.00569
25440.0000   -0.14689
25480.0000    0.01489
25520.0000   -0.10065
25560.0000   -0.07616
25600.0000    0.12479
25640.0000    0.02548
25680.0000    0.11096
25720.0000   -0.09952
25760.0000   -0.29054
25800.0000   -0.12005
25840.0000   -0.28472
25880.0000   -0.42709
25920.0000   -0.03230
25960.0000    0.11522
26000.0000   -0.37038
26040.0000    0.12600
26080.0000   -0.12954
26120.0000   -0.16754
26160.0000   -0.03218
26200.0000    0.02744
26240.0000   -0.08329
26280.0000    0.15699
26320.0000    0.12828
26360.0000   -0.40025
26400.0000   -0.02160
26440.0000   -0.29593
26480.0000   -0.12305
26520.0000   -0.08860
26560.0000   -0.05370
26600.0000    0.10781
26640.0000    0.09957
26680.0000    0.03645
26720.0000   -0.31304
26760.0000    0.23881
26800.0000    0.29455
26840.0000    0.47760
26880.0000    0.03587
26920.0000    0.09468
26960.0000   -0.00810
27000.0000   -0.06689
27040.0000   -0.47424
27080.0000   -0.11408
27120.0000    0.15095
27160.0000   -0.03130
27200.0000    0.07165
27240.0000   -0.11320
27280.0000    0.02149
27320.0000   -0.12497
27360.0000    0.07900
27400.0000    0.25307
27440.0000    0.00528
27480.0000    0.08717
27520.0000    0.08035
27560.0000    0.18535
27600.0000    0.40133
27640.0000    0.03126
27680.0000   -0.14727
27720.0000   -0.04473
27760.0000    0.04584
27800.0000    0.00305
27840.0000   -0.03819
27880.0000    0.05425
27920.0000    0.20667
27960.0000   -0.05528
28000.0000    0.17973
28040.0000    0.01145
28080.0000    0.10963
28120.0000    0.07065
28160.0000   -0.08236
28200.0000   -0.01249
28240.0000    0.01280
28280.0000   -0.13856
28320.0000   -0.42831
28360.0000   -0.36895
28400.0000   -0.48750
28440.0000   -0.52531
28480.0000   -0.59336
28520.0000   -0.54886
28560.0000   -0.48551
28600.0000   -0.60602
28640.0000   -0.44211
28680.0000   -0.28077
28720.0000    0.06019
28760.0000   -0.70318
28800.0000   -0.59788
28840.0000   -0.54057
28880.0000   -0.49589
28920.0000   -0.53463
28960.0000   -0.34491
29000.0000   -0.40680
29040.0000   -0.05900
29080.0000   -0.26150
29120.0000   -0.26837
29160.0000   -0.58107
29200.0000   -0.07090
29240.0000   -0.41448
29280.0000   -0.64038
29320.0000   -0.50562
29360.0000   -0.47813
29400.0000   -0.31131
29440.0000   -0.01638
29480.0000    0.20617
29520.0000   -0.34538
29560.0000   -0.10608
29600.0000   -0.49999
29640.0000   -0.22508
29680.0000   -0.46540
29720.0000   -0.54336
29760.0000   -0.44191
29800.0000   -0.36746
29840.0000   -0.53629
29880.0000   -0.64127
29920.0000   -0.53741
29960.0000   -0.49419
30000.0000   -0.50643
30040.0000   -0.83468
30080.0000   -0.52663
30120.0000   -0.15226
30160.0000   -0.32562
30200.0000   -0.27669
30240.0000   -0.20442
30280.0000    0.10915
30320.0000    0.14934
30360.0000    0.05119
30400.0000    0.07365
30440.0000    0.07160
30480.0000    0.03865
30520.0000   -0.11365
30560.0000   -0.24694
30600.0000   -0.26158
30640.0000    0.04595
30680.0000    0.01746
30720.0000    0.14697
30760.0000    0.20452
30800.0000    0.11268
30840.0000   -0.04504
30880.0000   -0.07287
30920.0000   -0.14243
30960.0000   -0.40725
31000.0000    0.15275
31040.0000   -0.57707
31080.0000   -0.37162
31120.0000    0.13784
31160.0000    0.40841
31200.0000    0.04165
31240.0000    0.21706
31280.0000    0.08557
31320.0000    0.02658
31360.0000   -0.33497
31400.0000   -0.52905
31440.0000   -0.04320
31480.0000   -0.43024
31520.0000   -0.28250
31560.0000   -0.40746
31600.0000   -0.34761
31640.0000    0.01738
31680.0000    0.09481
31720.0000   -0.02624
31760.0000    0.02627
31800.0000    0.23843
31840.0000   -0.18112
31880.0000   -0.47912
31920.0000   -0.58015
31960.0000   -0.45355
32000.0000   -0.25008
32040.0000   -0.27239
32080.0000   -0.34478
32120.0000   -0.39122
32160.0000   -0.09237
32200.0000   -0.19025
32240.0000   -0.29625
32280.0000   -0.47107
32320.0000   -0.47929
32360.0000   -0.27016
32400.0000   -0.38842
32440.0000    0.23927
32480.0000   -0.21553
32520.0000   -0.36354
32560.0000   -0.42917
32600.0000   -0.59376
32640.0000    0.03716
32680.0000    0.19740
32720.0000    0.09888
32760.0000   -0.26535
32800.0000   -0.27851
32840.0000   -0.70385
32880.0000   -0.48907
32920.0000   -0.34132
32960.0000   -0.20880
33000.0000   -0.09964
33040.0000   -0.05126
33080.0000   -0.33757
33120.0000   -0.52705
33160.0000   -0.60844
33200.0000   -0.45597
33240.0000   -0.74185
33280.0000   -0.77280
33320.0000   -0.45504
33360.0000   -0.25773
33400.0000   -0.40350
33440.0000   -0.51626
33480.0000   -0.51086
33520.0000   -0.57187
33560.0000    0.11522
33600.0000    0.04344
33640.0000   -0.06206
33680.0000   -0.01126
33720.0000   -0.14623
33760.0000    0.13043
33800.0000   -0.04186
33840.0000    0.04079
33880.0000    0.15492
33920.0000    0.14767
33960.0000   -0.10376
34000.0000   -0.43263
34040.0000   -0.31014
34080.0000   -0.63401
34120.0000   -0.27689
34160.0000   -0.08103
34200.0000   -0.13498
34240.0000   -0.20868
34280.0000   -0.16212
34320.0000   -0.28110
34360.0000   -0.52239
34400.0000   -0.57393
34440.0000   -0.66058
34480.0000   -0.61809
34520.0000   -0.64863
34560.0000   -0.65107
34600.0000   -0.71351
34640.0000   -0.63204
34680.0000   -0.47068
34720.0000   -0.57765
34760.0000   -0.81073
34800.0000   -0.60426
34840.0000   -0.64746
34880.0000   -0.82447
34920.0000   -0.59557
34960.0000   -0.47377
35000.0000   -0.10176
35040.0000   -0.31244
35080.0000   -0.40717
35120.0000   -0.29363
35160.0000    0.09266
35200.0000   -0.28246
35240.0000   -0.12915
35280.0000   -0.16874
35320.0000   -0.26114
35360.0000   -0.14815
35400.0000   -0.58271
35440.0000   -0.34160
35480.0000   -0.51629
35520.0000   -0.38674
35560.0000   -0.14197
35600.0000   -0.30643
35640.0000   -0.16070
35680.0000    0.02078
35720.0000   -0.37969
35760.0000   -0.31857
35800.0000   -0.67704
35840.0000   -0.65825
35880.0000   -0.67911
35920.0000   -0.67894
35960.0000   -0.50719
36000.0000   -0.48594
36040.0000   -0.27103
36080.0000   -0.48623
36120.0000   -0.37090
36160.0000   -0.66037
36200.0000   -0.57444
36240.0000   -0.61463
36280.0000   -0.60580
36320.0000   -0.83995
36360.0000   -0.54709
36400.0000   -0.44842
36440.0000   -0.45119
36480.0000   -0.56987
36520.0000   -0.72300
36560.0000   -0.20587
36600.0000   -0.15539
36640.0000    0.03302
36680.0000   -0.02800
36720.0000   -0.41011
36760.0000   -0.50333
36800.0000   -0.72321
36840.0000   -0.57228
36880.0000   -0.54723
36920.0000   -0.49497
36960.0000   -0.67332
37000.0000   -0.62120
37040.0000   -0.58043
37080.0000   -0.30614
37120.0000   -0.30512
37160.0000   -0.32901
37200.0000   -0.40333
37240.0000   -0.61473
37280.0000   -0.33481
37320.0000   -0.05976
37360.0000   -0.07452
37400.0000    0.10943
37440.0000    0.06423
37480.0000   -0.00918
37520.0000   -0.12374
37560.0000   -0.09726
37600.0000   -0.17318
37640.0000   -0.07526
37680.0000   -0.14743
37720.0000   -0.05662
37760.0000   -0.16113
37800.0000   -0.41136
37840.0000    0.02756
37880.0000    0.08514
37920.0000   -0.25079
37960.0000    0.01419
38000.0000   -0.20100
38040.0000   -0.13092
38080.0000   -0.19579
38120.0000   -0.23402
38160.0000    0.12443
38200.0000   -0.31753
38240.0000   -0.45720
38280.0000   -0.32685
38320.0000   -0.24440
38360.0000   -0.03548
38400.0000   -0.48662
38440.0000   -0.46568
38480.0000   -0.40287
38520.0000   -0.18777
38560.0000   -0.25306
38600.0000   -0.02880
38640.0000   -0.17653
38680.0000    0.04495
38720.0000   -0.18842
38760.0000   -0.26166
38800.0000    0.01664
38840.0000   -0.24866
38880.0000   -0.00612
38920.0000   -0.22886
38960.0000   -0.18295
39000.0000   -0.06452
39040.0000    0.04632
39080.0000   -0.11927
39120.0000   -0.14267
39160.0000   -0.18194
39200.0000   -0.36281
39240.0000   -0.20539
39280.0000   -0.33022
39320.0000   -0.01440
39360.0000    0.18657
39400.0000   -0.43484
39440.0000   -0.16449
39480.0000   -0.60299
39520.0000   -0.10512
39560.0000   -0.58074
39600.0000   -0.28770
39640.0000   -0.08657
39680.0000   -0.34121
39720.0000   -0.12774
39760.0000   -0.49149
39800.0000   -0.47124
39840.0000   -0.48278
39880.0000   -0.54824
39920.0000   -0.40896
39960.0000   -0.71282
40000.0000   -0.12950
40040.0000   -0.47536
40080.0000   -0.17957
40120.0000    0.16032
40160.0000    0.15551
40200.0000   -0.34673
40240.0000   -0.29240
40280.0000   -0.50418
40320.0000   -0.36894
40360.0000   -0.53106
40400.0000   -0.38825
40440.0000   -0.19934
40480.0000   -0.35830
40520.0000   -0.28668
40560.0000   -0.44170
40600.0000   -0.29169
40640.0000   -0.26546
40680.0000   -0.22007
40720.0000   -0.15542
40760.0000   -0.30410
40800.0000   -0.38642
40840.0000   -0.13199
40880.0000   -0.69242
40920.0000   -0.19771
40960.0000   -0.03400
41000.0000   -0.01951
41040.0000   -0.07248
41080.0000   -0.31558
41120.0000   -0.48328
41160.0000   -0.45634
41200.0000   -0.14258
41240.0000   -0.44582
41280.0000   -0.54725
41320.0000   -0.29197
41360.0000   -0.23100
41400.0000   -0.05239
41440.0000   -0.37086
41480.0000   -0.28756
41520.0000   -0.27056
41560.0000   -0.48300
41600.0000   -0.48291
41640.0000   -0.31960
41680.0000   -0.14988
41720.0000   -0.29396
41760.0000   -0.18882
41800.0000   -0.27853
41840.0000    0.04821
41880.0000   -0.18401
41920.0000   -0.41666
41960.0000   -0.28278
42000.0000   -0.08952
42040.0000   -0.34609
42080.0000   -0.11962
42120.0000   -0.24130
42160.0000    0.00869
42200.0000   -0.18569
42240.0000   -0.07959
42280.0000   -0.37801
42320.0000   -0.15498
42360.0000   -0.27833
42400.0000   -0.62729
42440.0000    0.11784
42480.0000   -0.16683
42520.0000   -0.08088
42560.0000   -0.18924
42600.0000   -0.30663
42640.0000   -0.22323
42680.0000   -0.51991
42720.0000   -0.40495
42760.0000   -0.82258
42800.0000   -0.95611
42840.0000   -0.58122
42880.0000   -0.65171
42920.0000   -0.65143
42960.0000   -0.59677
43000.0000   -0.93047
43040.0000   -0.88602
43080.0000   -0.67571
43120.0000   -0.72589
43160.0000   -0.69817
43200.0000   -0.59185
43240.0000   -0.45987
43280.0000   -0.46481
43320.0000   -0.31700
43360.0000   -0.12183
43400.0000   -0.35813
43440.0000   -0.51837
43480.0000   -0.48281
43520.0000   -0.54332
43560.0000   -0.39722
43600.0000    0.02702
43640.0000   -0.19034
43680.0000    0.01500
43720.0000   -0.12726
43760.0000   -0.30846
43800.0000   -0.29691
43840.0000   -0.15276
43880.0000   -0.13835
43920.0000   -0.14371
43960.0000   -0.09039
44000.0000    0.04017
44040.0000    0.09671
44080.0000   -0.12873
44120.0000   -0.48163
44160.0000   -0.41151
44200.0000   -0.45697
44240.0000   -0.15127
44280.0000   -0.27340
44320.0000   -0.39850
44360.0000   -0.61086
44400.0000   -0.30666
44440.0000    0.07484
44480.0000    0.02855
44520.0000   -0.14375
44560.0000   -0.14806
44600.0000   -0.21360
44640.0000   -0.21684
44680.0000    0.05087
44720.0000   -0.53533
44760.0000   -0.32912
44800.0000    0.01409
44840.0000   -0.04343
44880.0000   -0.59276
44920.0000   -0.24891
44960.0000   -0.40257
45000.0000   -0.13400
45040.0000   -0.20848
45080.0000   -0.31032
45120.0000   -0.30703
45160.0000    0.04106
45200.0000   -0.31294
45240.0000   -0.44614
45280.0000   -0.65863
45320.0000   -0.10924
45360.0000   -0.26506
45400.0000   -0.83981
45440.0000   -0.70739
45480.0000   -0.82958
45520.0000   -0.37401
45560.0000   -0.65888
45600.0000   -0.28483
45640.0000   -0.51816
45680.0000   -0.42791
45720.0000   -0.19792
45760.0000    0.04474
45800.0000   -0.02394
45840.0000   -0.26516
45880.0000   -0.32049
45920.0000   -0.41752
45960.0000   -0.11937
46000.0000   -0.04074
46040.0000   -0.15223
46080.0000   -0.13214
46120.0000   -0.11809
46160.0000   -0.10890
46200.0000    0.04004
46240.0000    0.01258
46280.0000   -0.16444
46320.0000   -0.08904
46360.0000   -0.10809
46400.0000   -0.02035
46440.0000   -0.09283
46480.0000   -0.41103
46520.0000   -0.00637
46560.0000   -0.12097
46600.0000   -0.00370
46640.0000   -0.02008
46680.0000   -0.03284
46720.0000   -0.18376
46760.0000   -0.06848
46800.0000   -0.11931
46840.0000   -0.28422
46880.0000   -0.19944
46920.0000   -0.51869
46960.0000   -0.47732
47000.0000   -0.27185
47040.0000   -0.20549
47080.0000   -0.34025
47120.0000   -0.23938
47160.0000   -0.35851
47200.0000   -0.69813
47240.0000   -0.29416
47280.0000   -0.22494
47320.0000   -0.13201
47360.0000   -0.03183
47400.0000   -0.03751
47440.0000    0.24463
47480.0000    0.09346
47520.0000   -0.43311
47560.0000   -0.29920
47600.0000   -0.42000
47640.0000   -0.57296
47680.0000   -0.38233
47720.0000   -0.60829
47760.0000   -0.53721
47800.0000   -0.31682
47840.0000   -0.24141
47880.0000   -0.67340
47920.0000   -0.37281
47960.0000   -0.50471
48000.0000   -0.12079
48040.0000   -0.29796
48080.0000   -0.18158
48120.0000   -0.63016
48160.0000   -0.31242
48200.0000   -0.27748
48240.0000   -0.39470
48280.0000    0.09646
48320.0000   -0.33561
48360.0000   -0.14582
48400.0000   -0.18307
48440.0000   -0.35403
48480.0000   -0.29950
48520.0000   -0.38781
48560.0000   -0.46124
48600.0000   -0.00467
48640.0000   -0.40529
48680.0000   -0.24942
48720.0000   -0.23015
48760.0000   -0.24856
48800.0000   -0.43931
48840.0000   -0.21384
48880.0000   -0.33544
48920.0000   -0.17663
48960.0000   -0.21779
49000.0000   -0.31609
49040.0000   -0.28409
49080.0000   -0.13916
49120.0000   -0.23327
49160.0000   -0.39470
49200.0000   -0.07321
49240.0000   -0.46654
49280.0000   -0.20612
49320.0000   -0.40184
49360.0000   -0.34384
49400.0000   -0.57745
49440.0000   -0.42490
49480.0000   -0.32595
49520.0000   -0.52931
49560.0000   -0.74403
49600.0000   -0.56409
49640.0000   -0.63977
49680.0000   -0.55299
49720.0000   -0.61956
49760.0000   -0.35743
49800.0000   -0.58744
49840.0000   -0.53699
49880.0000   -0.39260
49920.0000   -0.43864
49960.0000   -0.60241
50000.0000   -0.54230
50040.0000   -0.81679
50080.0000   -0.43431
50120.0000   -0.46899
50160.0000   -0.36584
50200.0000   -0.40711
50240.0000   -0.60908
50280.0000   -0.37948
50320.0000   -0.42284
50360.0000   -0.41630
50400.0000   -0.30096
50440.0000   -0.30023
50480.0000   -0.23609
50520.0000   -0.47705
50560.0000   -0.57408
50600.0000   -0.61170
50640.0000   -0.66860
50680.0000   -0.59939
50720.0000   -0.61125
50760.0000   -0.34464
50800.0000   -0.51644
50840.0000   -0.60256
50880.0000   -0.25590
50920.0000   -0.68961
50960.0000   -0.67142
51000.0000   -0.44643
51040.0000   -0.74519
51080.0000   -0.56201
51120.0000   -0.65720
51160.0000   -0.48905
51200.0000   -0.42887
51240.0000   -0.50416
51280.0000   -0.48039
51320.0000   -0.76186
51360.0000   -0.59322
51400.0000   -0.41332
51440.0000   -0.32674
51480.0000   -0.18613
51520.0000   -0.48938
51560.0000   -0.15489
51600.0000   -0.21038
51640.0000    0.02873
51680.0000   -0.12832
51720.0000   -0.14324
51760.0000   -0.39375
51800.0000   -0.12966
51840.0000   -0.75066
51880.0000   -0.43445
51920.0000   -0.54606
51960.0000   -0.28271
52000.0000   -0.40035
52040.0000   -0.28942
52080.0000   -0.01204
52120.0000   -0.22908
52160.0000   -0.23216
52200.0000   -0.22450
52240.0000   -0.04618
52280.0000   -0.30275
52320.0000   -0.15563
52360.0000   -0.10541
52400.0000   -0.15800
52440.0000   -0.20054
52480.0000   -0.19747
52520.0000   -0.35313
52560.0000   -0.20394
52600.0000   -0.19796
52640.0000   -0.10278
52680.0000   -0.12722
52720.0000   -0.51152
52760.0000   -0.31833
52800.0000   -0.52934
52840.0000   -0.22868
52880.0000   -0.44441
52920.0000   -0.46175
52960.0000   -0.26207
53000.0000   -0.39745
53040.0000   -0.25842
53080.0000   -0.40982
53120.0000   -0.42631
53160.0000   -0.63415
53200.0000   -0.77535
53240.0000   -0.71549
53280.0000   -0.20847
53320.0000   -0.42804
53360.0000   -0.33862
53400.0000   -0.45996
53440.0000   -0.54707
53480.0000   -0.53628
53520.0000   -0.54408
53560.0000   -0.20679
53600.0000   -0.34112
53640.0000   -0.37405
53680.0000   -0.48786
53720.0000   -0.60729
53760.0000   -0.38604
53800.0000   -0.49318
53840.0000   -0.37205
53880.0000   -0.41321
53920.0000   -0.67683
53960.0000   -0.81147
54000.0000   -0.70154
54040.0000   -0.83778
54080.0000   -0.38515
54120.0000   -0.73211
54160.0000   -0.27818
54200.0000   -0.20276
54240.0000   -0.20354
54280.0000   -0.31017
54320.0000   -0.14848
54360.0000    0.03066
54400.0000   -0.13023
54440.0000   -0.11654
54480.0000   -0.32049
54520.0000    0.04439
54560.0000   -0.13745
54600.0000   -0.05847
54640.0000    0.11315
54680.0000    0.05067
54720.0000    0.03154
54760.0000   -0.04825
54800.0000   -0.32313
54840.0000   -0.31554
54880.0000   -0.14554
54920.0000   -0.15709
54960.0000   -0.23017
55000.0000    0.16614
55040.0000   -0.11794
55080.0000   -0.14609
55120.0000   -0.27966
55160.0000   -0.53292
55200.0000   -0.35491
55240.0000   -0.74865
55280.0000   -0.54423
55320.0000   -0.50829
55360.0000   -0.41434
55400.0000   -0.38353
55440.0000   -0.39454
55480.0000   -0.45638
55520.0000   -0.49708
55560.0000   -0.35323
55600.0000   -0.56059
55640.0000   -0.55055
55680.0000   -0.29924
55720.0000   -0.42096
55760.0000    0.04506
55800.0000   -0.11191
55840.0000    0.01169
55880.0000   -0.03129
55920.0000    0.02512
55960.0000   -0.33449
56000.0000   -0.48116
56040.0000   -0.42520
56080.0000   -0.20077
56120.0000   -0.18559
56160.0000   -0.58424
56200.0000   -0.27450
56240.0000   -0.54219
56280.0000   -0.45329
56320.0000   -0.48990
56360.0000   -0.20336
56400.0000   -0.18812
56440.0000   -0.31720
56480.0000   -0.18244
56520.0000   -0.50496
56560.0000   -0.34931
56600.0000   -0.39232
56640.0000   -0.24027
56680.0000   -0.40373
56720.0000   -0.66475
56760.0000   -0.25013
56800.0000    0.02186
56840.0000   -0.46283
56880.0000   -0.55511
56920.0000    0.00607
56960.0000   -0.14022
57000.0000   -0.13296
57040.0000   -0.12702
57080.0000   -0.12696
57120.0000    0.00646
57160.0000   -0.47000
57200.0000   -0.12796
57240.0000    0.05018
57280.0000   -0.29723
57320.0000   -0.31359
57360.0000   -0.08499
57400.0000   -0.17385
57440.0000   -0.40268
57480.0000   -0.26713
57520.0000   -0.71972
57560.0000    0.05425
57600.0000   -0.25482
57640.0000    0.05206
57680.0000   -0.48398
57720.0000   -0.33411
57760.0000    0.29574
57800.0000   -0.38249
57840.0000   -0.47479
57880.0000   -0.49968
57920.0000   -0.31464
57960.0000   -0.19338
58000.0000   -0.50869
58040.0000   -0.44471
58080.0000   -0.76980
58120.0000   -0.32364
58160.0000   -0.59076
58200.0000   -0.48860
58240.0000   -0.39763
58280.0000   -0.42325
58320.0000   -0.61996
58360.0000   -0.57219
58400.0000   -0.66033
58440.0000   -0.56162
58480.0000   -0.39578
58520.0000   -0.26943
58560.0000   -0.31060
58600.0000   -0.23505
58640.0000   -0.41295
58680.0000   -0.55249
58720.0000   -0.61845
58760.0000   -0.59577
58800.0000   -0.31295
58840.0000   -0.53417
58880.0000   -0.47902
58920.0000   -0.61709
58960.0000   -0.16469
59000.0000   -0.63153
59040.0000   -0.32919
59080.0000   -0.47747
59120.0000   -0.19048
59160.0000   -0.25829
59200.0000   -0.52154
59240.0000   -0.23559
59280.0000   -0.27658
59320.0000   -0.28104
59360.0000   -0.36998
59400.0000   -0.18138
59440.0000   -0.29298
59480.0000   -0.30413
59520.0000   -0.42309
59560.0000   -0.48818
59600.0000   -0.44768
59640.0000   -0.63396
59680.0000   -0.46124
59720.0000   -0.34610
59760.0000   -0.26705
59800.0000   -0.24756
59840.0000   -0.42588
59880.0000   -0.28673
59920.0000   -0.31985
59960.0000   -0.52874
60000.0000   -0.49218
60040.0000   -0.70843
60080.0000   -0.49408
60120.0000   -0.53285
60160.0000   -0.27831
60200.0000   -0.50617
60240.0000   -0.37372
60280.0000   -0.56140
60320.0000   -0.57763
60360.0000   -0.56040
60400.0000   -0.41432
60440.0000   -0.39487
60480.0000   -0.46475
60520.0000   -0.32587
60560.0000   -0.54377
60600.0000   -0.39507
60640.0000   -0.14188
60680.0000   -0.29622
60720.0000   -0.48139
60760.0000   -0.42270
60800.0000   -0.28328
60840.0000   -0.29525
60880.0000   -0.35515
60920.0000   -0.35566
60960.0000   -0.28955
61000.0000   -0.29096
61040.0000   -0.39347
61080.0000   -0.33154
61120.0000   -0.36596
61160.0000   -0.62653
61200.0000   -0.56653
61240.0000   -0.49479
61280.0000   -0.32204
61320.0000   -0.26864
61360.0000   -0.59347
61400.0000   -0.45644
61440.0000   -0.45816
61480.0000   -0.37583
61520.0000   -0.14687
61560.0000   -0.36983
61600.0000   -0.17637
61640.0000   -0.35918
61680.0000   -0.58359
61720.0000   -0.46121
61760.0000   -0.38466
61800.0000   -0.44428
61840.0000   -0.48052
61880.0000   -0.40457
61920.0000   -0.60715
61960.0000   -0.34168
62000.0000   -0.41937
62040.0000   -0.37273
62080.0000   -0.52445
62120.0000   -0.31152
62160.0000   -0.54028
62200.0000   -0.33276
62240.0000   -0.26122
62280.0000   -0.47277
62320.0000   -0.27821
62360.0000   -0.50121
62400.0000   -0.46204
62440.0000   -0.56340
62480.0000   -0.24801
62520.0000   -0.28019
62560.0000   -0.38660
62600.0000   -0.35950
62640.0000   -0.25696
62680.0000   -0.27695
62720.0000   -0.10335
62760.0000    0.01022
62800.0000   -0.34902
62840.0000   -0.04105
62880.0000    0.09113
62920.0000    0.02879
62960.0000   -0.09173
63000.0000    0.01656
63040.0000   -0.06182
63080.0000    0.04967
63120.0000    0.06071
63160.0000   -0.14625
63200.0000   -0.12407
63240.0000   -0.43587
63280.0000   -0.58516
63320.0000   -0.30997
63360.0000   -0.21448
63400.0000   -0.06376
63440.0000   -0.16728
63480.0000   -0.50429
63520.0000   -0.54248
63560.0000   -0.22934
63600.0000   -0.48179
63640.0000   -0.23667
63680.0000   -0.23573
63720.0000   -0.45192
63760.0000    0.07978
63800.0000    0.11114
63840.0000   -0.23001
63880.0000   -0.06217
63920.0000   -0.36528
63960.0000   -0.26146
64000.0000   -0.34914
64040.0000   -0.26958
64080.0000   -0.35183
64120.0000   -0.31573
64160.0000   -0.17747
64200.0000   -0.29299
64240.0000   -0.23368
64280.0000   -0.50873
64320.0000   -0.34712
64360.0000   -0.18445
64400.0000   -0.24312
64440.0000   -0.67708
64480.0000   -0.32661
64520.0000   -0.28890
64560.0000   -0.19755
64600.0000   -0.14827
64640.0000   -0.25696
64680.0000   -0.22048
64720.0000   -0.12011
64760.0000   -0.28080
64800.0000   -0.60302
64840.0000   -0.20079
64880.0000   -0.31830
64920.0000   -0.08608
64960.0000   -0.32305
65000.0000   -0.33648
65040.0000   -0.29144
65080.0000   -0.49891
65120.0000   -0.27758
65160.0000   -0.71157
65200.0000   -0.74192
65240.0000   -0.55547
65280.0000   -0.34903
65320.0000   -0.15635
65360.0000   -0.24630
65400.0000   -0.11399
65440.0000   -0.20229
65480.0000   -0.19955
65520.0000   -0.18342
65560.0000   -0.19309
65600.0000   -0.29992
65640.0000   -0.35450
65680.0000   -0.29022
65720.0000   -0.57255
65760.0000   -0.40335
65800.0000   -0.22001
65840.0000   -0.14535
65880.0000   -0.11690
65920.0000   -0.26313
65960.0000   -0.20611
66000.0000   -0.51610
66040.0000   -0.53990
66080.0000   -0.76770
66120.0000   -0.57956
66160.0000   -0.55966
66200.0000   -0.22679
66240.0000   -0.32480
66280.0000   -0.03809
66320.0000   -0.17653
66360.0000   -0.01329
66400.0000    0.01632
66440.0000    0.01434
66480.0000   -0.56218
66520.0000   -0.42465
66560.0000   -0.06361
66600.0000   -0.10136
66640.0000   -0.31689
66680.0000   -0.34001
66720.0000   -0.34047
66760.0000   -0.52151
66800.0000   -0.10244
66840.0000   -0.33949
66880.0000   -0.35252
66920.0000   -0.17843
66960.0000   -0.42239
67000.0000   -0.41697
67040.0000   -0.61872
67080.0000   -0.83837
67120.0000   -1.02628
67160.0000   -0.53069
67200.0000   -0.62977
67240.0000   -0.40845
67280.0000   -0.62625
67320.0000   -0.45334
67360.0000   -0.49878
67400.0000   -0.35391
67440.0000   -0.58189
67480.0000   -0.86898
67520.0000   -0.53364
67560.0000   -0.61448
67600.0000   -0.37655
67640.0000   -0.57376
67680.0000   -0.31151
67720.0000   -0.13869
67760.0000    0.23006
67800.0000   -0.50014
67840.0000   -0.46920
67880.0000   -0.39482
67920.0000   -0.54340
67960.0000   -0.40156
68000.0000   -0.46838
68040.0000   -0.62321
68080.0000   -0.43341
68120.0000   -0.43043
68160.0000   -0.61476
68200.0000   -0.31104
68240.0000   -0.61747
68280.0000   -0.38292
68320.0000   -0.51751
68360.0000   -0.24420
68400.0000   -0.45736
68440.0000   -0.61571
68480.0000   -0.10922
68520.0000   -0.37971
68560.0000   -0.52592
68600.0000   -0.35671
68640.0000   -0.47413
68680.0000   -0.34267
68720.0000   -0.07538
68760.0000   -0.08799
68800.0000    0.09072
68840.0000   -0.26384
68880.0000   -0.16914
68920.0000   -0.47329
68960.0000   -0.15594
69000.0000   -0.38232
69040.0000   -0.58991
69080.0000   -0.12630
69120.0000   -0.16574
69160.0000   -0.36291
69200.0000   -0.51411
69240.0000   -0.24067
69280.0000   -0.33559
69320.0000   -0.38925
69360.0000   -0.38902
69400.0000   -0.16309
69440.0000   -0.09025
69480.0000    0.12238
69520.0000   -0.05225
69560.0000   -0.29068
69600.0000   -0.36283
69640.0000   -0.02452
69680.0000    0.04076
69720.0000   -0.01249
69760.0000    0.01991
69800.0000    0.12675
69840.0000    0.03243
69880.0000    0.03900
69920.0000   -0.00462
69960.0000   -0.04566
70000.0000   -0.07081
70040.0000   -0.04024
70080.0000   -0.36087
70120.0000   -0.11674
70160.0000    0.25504
70200.0000    0.03649
70240.0000    0.00033
70280.0000   -0.34200
70320.0000   -0.24465
70360.0000   -0.26175
70400.0000   -0.31707
70440.0000   -0.25924
70480.0000   -0.02844
70520.0000   -0.30394
70560.0000   -0.56126
70600.0000   -0.36678
70640.0000   -0.49320
70680.0000   -0.08006
70720.0000    0.00759
70760.0000    0.05714
70800.0000    0.06068
70840.0000    0.09631
70880.0000    0.11240
70920.0000   -0.13485
70960.0000    0.09109
71000.0000    0.13088
71040.0000   -0.19759
71080.0000    0.07843
71120.0000    0.26588
71160.0000    0.12988
71200.0000    0.06493
71240.0000    0.05767
71280.0000    0.25778
71320.0000    0.20730
71360.0000    0.29680
71400.0000    0.29493
71440.0000   -0.15567
71480.0000    0.13601
71520.0000    0.20798
71560.0000    0.24103
71600.0000    0.11221
71640.0000   -0.13228
71680.0000    0.11061
71720.0000    0.16108
71760.0000    0.12532
71800.0000   -0.49641
71840.0000   -0.29531
71880.0000   -0.09419
71920.0000    0.06794
71960.0000   -0.28904
72000.0000   -0.40467
72040.0000    0.04574
72080.0000    0.02431
72120.0000    0.21969
72160.0000   -0.23838
72200.0000   -0.07446
72240.0000   -0.39193
72280.0000   -0.45098
72320.0000   -0.43119
72360.0000   -0.55101
72400.0000   -0.25633
72440.0000   -0.59755
72480.0000   -0.37717
72520.0000   -0.89575
72560.0000   -0.63577
72600.0000   -0.55677
72640.0000   -0.63699
72680.0000   -0.75096
72720.0000   -0.21875
72760.0000   -0.54639
72800.0000   -0.35400
72840.0000   -0.33783
72880.0000   -0.17107
72920.0000   -0.21127
72960.0000   -0.43853
73000.0000   -0.47525
73040.0000   -0.37465
73080.0000   -0.65497
73120.0000   -0.58451
73160.0000   -0.46329
73200.0000   -0.39060
73240.0000   -0.41634
73280.0000   -0.28541
73320.0000    0.13548
73360.0000    0.10262
73400.0000   -0.15073
73440.0000    0.15544
73480.0000   -0.02725
73520.0000   -0.29743
73560.0000    0.04769
73600.0000   -0.31859
73640.0000   -0.39439
73680.0000    0.03327
73720.0000   -0.24846
73760.0000   -0.50085
73800.0000   -0.47240
73840.0000   -0.63536
73880.0000   -0.64603
73920.0000   -0.76801
73960.0000   -0.77835
74000.0000   -0.79319
74040.0000   -0.53374
74080.0000   -0.57035
74120.0000   -0.67975
74160.0000   -0.65900
74200.0000   -0.82256
74240.0000   -0.78045
74280.0000   -0.62387
74320.0000   -0.68016
74360.0000   -0.34392
74400.0000   -0.02327
74440.0000   -0.18485
74480.0000   -0.57150
74520.0000   -0.40267
74560.0000   -0.09072
74600.0000   -0.15710
74640.0000   -0.04589
74680.0000   -0.52526
74720.0000   -0.37597
74760.0000   -0.26612
74800.0000   -0.19158
74840.0000   -0.30394
74880.0000   -0.21545
74920.0000   -0.43646
74960.0000   -0.27172
75000.0000   -0.20391
75040.0000   -0.02763
75080.0000   -0.39105
75120.0000    0.10646
75160.0000   -0.40556
75200.0000    0.16355
75240.0000   -0.24146
75280.0000   -0.55575
75320.0000   -0.51093
75360.0000   -0.72299
75400.0000   -0.63923
75440.0000   -0.72918
75480.0000   -0.84535
75520.0000   -0.57327
75560.0000   -0.96125
75600.0000   -0.66443
75640.0000   -0.66416
75680.0000   -0.56493
75720.0000   -0.52802
75760.0000   -0.57727
75800.0000   -0.40516
75840.0000   -0.49536
75880.0000   -0.66169
75920.0000   -0.47476
75960.0000   -0.66753
76000.0000   -0.70642
76040.0000   -0.44859
76080.0000   -0.40452
76120.0000   -0.40747
76160.0000   -0.39072
76200.0000   -0.35878
76240.0000   -0.40176
76280.0000   -0.36260
76320.0000   -0.54426
76360.0000   -0.28670
76400.0000   -0.32285
76440.0000   -0.29601
76480.0000   -0.75224
76520.0000   -0.56878
76560.0000   -0.55134
76600.0000   -0.30995
76640.0000   -0.22877
76680.0000   -0.51764
76720.0000   -0.34906
76760.0000   -0.31873
76800.0000   -0.14803
76840.0000   -0.22156
76880.0000    0.07701
76920.0000   -0.18478
76960.0000   -0.13232
77000.0000   -0.43119
77040.0000   -0.33755
77080.0000   -0.31949
77120.0000   -0.24111
77160.0000   -0.29396
77200.0000   -0.19685
77240.0000   -0.50981
77280.0000   -0.50665
77320.0000   -0.17076
77360.0000   -0.25178
77400.0000   -0.08652
77440.0000   -0.15906
77480.0000    0.13337
77520.0000    0.16466
77560.0000   -0.40637
77600.0000   -0.01858
77640.0000   -0.12407
77680.0000   -0.17197
77720.0000    0.13848
77760.0000    0.08742
77800.0000    0.03596
77840.0000   -0.06113
77880.0000   -0.35607
77920.0000   -0.10628
77960.0000   -0.59814
78000.0000   -0.07299
78040.0000   -0.01153
78080.0000    0.03443
78120.0000   -0.35943
78160.0000   -0.34421
78200.0000   -0.14464
78240.0000   -0.05180
78280.0000   -0.38865
78320.0000   -0.38102
78360.0000   -0.31764
78400.0000   -0.38075
78440.0000   -0.28098
78480.0000   -0.44690
78520.0000   -0.25307
78560.0000   -0.42868
78600.0000   -0.20752
78640.0000   -0.07935
78680.0000   -0.13756
78720.0000    0.00303
78760.0000   -0.04130
78800.0000   -0.00381
78840.0000    0.20848
78880.0000    0.33393
78920.0000   -0.15669
78960.0000   -0.12994
79000.0000   -0.15309
79040.0000   -0.03104
79080.0000   -0.13426
79120.0000   -0.32936
79160.0000    0.00546
79200.0000   -0.00618
79240.0000    0.34473
79280.0000    0.28683
79320.0000    0.06152
79360.0000    0.40462
79400.0000    0.36009
79440.0000    0.16507
79480.0000   -0.09044
79520.0000    0.02481
79560.0000    0.03464
79600.0000   -0.10322
79640.0000   -0.11197
79680.0000   -0.04372
79720.0000    0.16428
79760.0000    0.21833
79800.0000    0.24930
79840.0000    0.29122
79880.0000    0.59464
79920.0000    0.52532
79960.0000    0.37547
80000.0000    0.61890
80040.0000    0.36207
80080.0000    0.22037
80120.0000    0.38559
80160.0000    0.26499
80200.0000    0.28194
80240.0000    0.36037
80280.0000    0.59160
80320.0000    0.20465
80360.0000    0.59277
80400.0000    0.15359
80440.0000    0.34936
80480.0000    0.43741
80520.0000    0.45522
80560.0000    0.35437
80600.0000    0.37910
80640.0000    0.23146
80680.0000    0.47837
80720.0000    0.58591
80760.0000    0.48619
80800.0000    0.21178
80840.0000    0.44698
80880.0000    0.42228
80920.0000    0.36482
80960.0000    0.58962
81000.0000    0.27937
81040.0000    0.39210
81080.0000    0.32538
81120.0000    0.41738
81160.0000    0.34456
81200.0000    0.16842
81240.0000    0.49603
81280.0000    0.25464
81320.0000   -0.02426
81360.0000   -0.35768
81400.0000   -0.10030
81440.0000   -0.41578
81480.0000   -0.44998
81520.0000   -0.55355
81560.0000   -0.65720
81600.0000   -0.62424
81640.0000   -0.16530
81680.0000   -0.15434
81720.0000    0.25055
81760.0000   -0.17756
81800.0000   -0.04847
81840.0000   -0.19110
81880.0000    0.07637
81920.0000   -0.05276
81960.0000   -0.01559
82000.0000   -0.11930
82040.0000    0.02078
82080.0000   -0.10045
82120.0000   -0.28904
82160.0000   -0.09595
82200.0000   -0.65882
82240.0000   -0.40997
82280.0000   -0.22282
82320.0000   -0.19354
82360.0000   -0.65818
82400.0000   -0.46364
82440.0000   -0.39528
82480.0000   -0.40792
82520.0000   -0.38912
82560.0000   -0.55113
82600.0000   -0.58072
82640.0000   -0.47172
82680.0000   -0.52421
82720.0000   -0.42980
82760.0000   -0.47264
82800.0000   -0.60527
82840.0000   -0.38909
82880.0000   -0.82848
82920.0000   -0.75432
82960.0000   -0.62380
83000.0000   -0.79205
83040.0000    0.05079
83080.0000   -0.24236
83120.0000   -0.17765
83160.0000   -0.29677
83200.0000   -0.64134
83240.0000   -0.69458
83280.0000    0.05334
83320.0000   -0.04269
83360.0000   -0.02059
83400.0000   -0.12644
83440.0000   -0.51007
83480.0000    0.01744
83520.0000    0.13780
83560.0000   -0.03864
83600.0000   -0.32053
83640.0000   -0.41659
83680.0000   -0.47271
83720.0000   -0.37080
83760.0000   -0.62166
83800.0000    0.02468
83840.0000    0.13077
83880.0000    0.11387
83920.0000    0.06996
83960.0000   -0.07156
84000.0000   -0.25407
84040.0000   -0.37489
84080.0000   -0.33971
84120.0000   -0.48090
84160.0000   -0.50619
84200.0000   -0.27870
84240.0000   -0.59944
84280.0000   -0.56381
84320.0000   -0.78391
84360.0000   -0.37430
84400.0000   -0.10097
84440.0000   -0.34220
84480.0000   -0.14925
84520.0000   -0.13363
84560.0000   -0.08433
84600.0000    0.10063
84640.0000    0.11006
84680.0000   -0.21575
84720.0000    0.28136
84760.0000    0.26796
84800.0000    0.20812
84840.0000    0.24216
84880.0000    0.12141
84920.0000    0.24742
84960.0000    0.21711
85000.0000   -0.11331
85040.0000    0.20336
85080.0000   -0.09912
85120.0000   -0.08841
85160.0000    0.06614
85200.0000    0.25394
85240.0000    0.17178
85280.0000    0.21372
85320.0000   -0.01058
85360.0000    0.00587
85400.0000    0.31736
85440.0000   -0.13904
85480.0000   -0.05778
85520.0000    0.18062
85560.0000    0.14083
85600.0000   -0.37217
85640.0000   -0.21251
85680.0000   -0.13960
85720.0000   -0.38788
85760.0000   -0.07667
85800.0000   -0.13019
85840.0000   -0.16014
85880.0000   -0.58687
85920.0000   -0.48285
85960.0000   -0.39145
86000.0000   -0.33728
86040.0000   -0.28275
86080.0000   -0.42416
86120.0000   -0.36458
86160.0000   -0.85001
86200.0000   -0.81263
86240.0000   -0.60003
86280.0000   -0.75573
86320.0000   -0.71474
86360.0000   -0.59493
86400.0000   -0.34333
86440.0000   -0.23664
86480.0000   -0.39508
86520.0000   -0.31597
86560.0000   -0.35768
86600.0000   -0.30000
86640.0000   -0.59001
86680.0000   -0.41956
86720.0000   -0.07132
86760.0000   -0.26484
86800.0000   -0.29548
86840.0000   -0.33971
86880.0000   -0.28771
86920.0000   -0.02825
86960.0000   -0.13087
87000.0000   -0.32126
87040.0000   -0.16218
87080.0000   -0.31584
87120.0000   -0.31345
87160.0000   -0.11004
87200.0000   -0.11458
87240.0000   -0.19827
87280.0000   -0.05906
87320.0000   -0.26474
87360.0000    0.03010
87400.0000   -0.14289
87440.0000    0.09283
87480.0000    0.06193
87520.0000   -0.31454
87560.0000   -0.77435
87600.0000   -0.33998
87640.0000   -0.62227
87680.0000   -0.53463
87720.0000   -0.49486
87760.0000   -0.59873
87800.0000   -0.23405
87840.0000   -0.19989
87880.0000   -0.41450
87920.0000   -0.64036
87960.0000   -0.48464
88000.0000   -0.50067
88040.0000   -0.55964
88080.0000   -0.60146
88120.0000   -0.96757
88160.0000   -0.70460
88200.0000   -0.48861
88240.0000   -0.73183
88280.0000   -0.53111
88320.0000   -0.46861
88360.0000   -0.53670
88400.0000   -0.58592
88440.0000   -0.84136
88480.0000   -0.71244
88520.0000   -0.42758
88560.0000   -0.50722
88600.0000   -0.50259
88640.0000   -0.57789
88680.0000   -0.58988
88720.0000   -0.54025
88760.0000   -0.72196
88800.0000   -0.60959
88840.0000   -0.71077
88880.0000   -0.34444
88920.0000   -0.55815
88960.0000   -0.49653
89000.0000   -0.43186
89040.0000   -0.59201
89080.0000   -0.57452
89120.0000   -0.51221
89160.0000   -0.22845
89200.0000   -0.12924
89240.0000   -0.01578
89280.0000    0.28746
89320.0000    0.12495
89360.0000   -0.18754
89400.0000   -0.22547
89440.0000    0.08158
89480.0000    0.04373
89520.0000   -0.31987
89560.0000   -0.53608
89600.0000   -0.28183
89640.0000   -0.40681
89680.0000   -0.55130
89720.0000   -0.36349
89760.0000   -0.33295
89800.0000   -0.54489
89840.0000   -0.37512
89880.0000   -0.39260
89920.0000   -0.70836
89960.0000   -0.79940
90000.0000   -0.79613
90040.0000   -0.90077
90080.0000   -0.74529
90120.0000   -0.57599
90160.0000   -0.43564
90200.0000   -0.37062
90240.0000   -0.32683
90280.0000   -0.67020
90320.0000   -0.62836
90360.0000   -0.59904
90400.0000   -0.49017
90440.0000   -0.78345
90480.0000   -0.63144
90520.0000   -0.81812
90560.0000   -0.54302
90600.0000   -0.64419
90640.0000   -0.67243
90680.0000   -0.52333
90720.0000   -0.47222
90760.0000   -0.64865
90800.0000   -0.46052
90840.0000   -0.32494
90880.0000   -0.44637
90920.0000   -0.53507
90960.0000   -0.82743
91000.0000   -0.72969
91040.0000   -0.84728
91080.0000   -0.75946
91120.0000   -0.58183
91160.0000   -0.73618
91200.0000   -0.98520
91240.0000   -0.80019
91280.0000   -0.67999
91320.0000   -0.75260
91360.0000   -0.76487
91400.0000   -0.87418
91440.0000   -0.75522
91480.0000   -0.73968
91520.0000   -0.94820
91560.0000   -0.89658
91600.0000   -0.66540
91640.0000   -0.64210
91680.0000   -0.66303
91720.0000   -0.72138
91760.0000   -0.85325
91800.0000   -0.72704
91840.0000   -0.75020
91880.0000   -0.82351
91920.0000   -0.65957
91960.0000   -0.59799
92000.0000   -0.77657
92040.0000   -0.64826
92080.0000   -0.60909
92120.0000   -0.66691
92160.0000   -0.67762
92200.0000   -0.77411
92240.0000   -0.57859
92280.0000   -0.75347
92320.0000   -0.73332
92360.0000   -0.50130
92400.0000   -0.64464
92440.0000   -0.59033
92480.0000   -0.52526
92520.0000   -0.78703
92560.0000   -0.60017
92600.0000   -0.72228
92640.0000   -0.71880
92680.0000   -0.72219
92720.0000   -0.87963
92760.0000   -0.79078
92800.0000   -0.92941
92840.0000   -0.76385
92880.0000   -0.46541
92920.0000   -0.80094
92960.0000   -0.64290
93000.0000   -0.83938
93040.0000   -0.57769
93080.0000   -0.70365
93120.0000   -0.60242
93160.0000   -0.89113
93200.0000   -0.61283
93240.0000   -0.82174
93280.0000   -0.91851
93320.0000   -0.75024
93360.0000   -0.82974
93400.0000   -0.90044
93440.0000   -0.65895
93480.0000   -0.67049
93520.0000   -0.64654
93560.0000   -0.62286
93600.0000   -0.72718
93640.0000   -0.67872
93680.0000   -0.78659
93720.0000   -0.61260
93760.0000   -0.53347
93800.0000   -0.82434
93840.0000   -0.87504
93880.0000   -0.85296
93920.0000   -0.83509
93960.0000   -0.70941
94000.0000   -0.79589
94040.0000   -0.95048
94080.0000   -0.84657
94120.0000   -0.70814
94160.0000   -0.86554
94200.0000   -0.68063
94240.0000   -0.91070
94280.0000   -0.79087
94320.0000   -0.62185
94360.0000   -0.58831
94400.0000   -0.76326
94440.0000   -0.87031
94480.0000   -0.85199
94520.0000   -0.89839
94560.0000   -0.73468
94600.0000   -0.83223
94640.0000   -0.81577
94680.0000   -0.61432
94720.0000   -0.47828
94760.0000   -0.54058
94800.0000   -0.69298
94840.0000   -0.78214
94880.0000   -0.72113
94920.0000   -0.67289
94960.0000   -0.62957
95000.0000   -0.72040
95040.0000   -0.56651
95080.0000   -0.59115
95120.0000   -0.62195
95160.0000   -0.76487
95200.0000   -0.58921
95240.0000   -0.80183
95280.0000   -0.92033
95320.0000   -0.86132
95360.0000   -0.94393
95400.0000   -0.73106
95440.0000   -0.89471
95480.0000   -0.51810
95520.0000   -0.52623
95560.0000   -0.70475
95600.0000   -0.59449
95640.0000   -0.61490
95680.0000   -0.58890
95720.0000   -0.45328
95760.0000   -0.50761
95800.0000   -0.45354
95840.0000   -0.70111
95880.0000   -0.66570
95920.0000   -0.55379
95960.0000   -0.76994
96000.0000   -0.55335
96040.0000   -0.44638
96080.0000   -0.32186
96120.0000   -0.39619
96160.0000   -0.70670
96200.0000   -0.76668
96240.0000   -0.71834
96280.0000   -0.62524
96320.0000   -0.99508
96360.0000   -0.29778
96400.0000   -0.72793
96440.0000   -0.60210
96480.0000   -0.83581
96520.0000   -0.31933
96560.0000   -0.62991
96600.0000   -0.69232
96640.0000   -0.72333
96680.0000   -0.39662
96720.0000   -0.67653
96760.0000   -0.75369
96800.0000   -0.56434
96840.0000   -0.28609
96880.0000   -0.46141
96920.0000   -0.54598
96960.0000   -0.27535
97000.0000   -0.25041
97040.0000   -0.33020
97080.0000   -0.62028
97120.0000   -0.62590
97160.0000   -0.03481
97200.0000   -0.55270
97240.0000   -0.42884
97280.0000   -0.68688
97320.0000   -0.22203
97360.0000   -0.17580
97400.0000   -0.43595
97440.0000   -0.35285
97480.0000   -0.36492
97520.0000   -0.44288
97560.0000   -0.64900
97600.0000   -0.71922
97640.0000   -0.46481
97680.0000   -0.46816
97720.0000   -0.48878
97760.0000   -0.34328
97800.0000   -0.20381
97840.0000   -0.33674
97880.0000   -0.31404
97920.0000   -0.34407
97960.0000   -0.48000
98000.0000    0.14818
98040.0000   -0.12407
98080.0000    0.17133
98120.0000    0.04836
98160.0000   -0.22438
98200.0000    0.16161
98240.0000   -0.16207
98280.0000   -0.31330
98320.0000   -0.44882
98360.0000   -0.48537
98400.0000   -0.23013
98440.0000   -0.16522
98480.0000   -0.34273
98520.0000   -0.16966
98560.0000   -0.40223
98600.0000   -0.23215
98640.0000   -0.37348
98680.0000   -0.40238
98720.0000   -0.50422
98760.0000   -0.63070
98800.0000   -0.56492
98840.0000   -0.52651
98880.0000   -0.81626
98920.0000   -0.58964
98960.0000   -0.70264
99000.0000   -0.41109
99040.0000   -0.43235
99080.0000   -0.16043
99120.0000   -0.38722
99160.0000   -0.20940
99200.0000   -0.21867
99240.0000   -0.03822
99280.0000   -0.32708
99320.0000   -0.16068
99360.0000   -0.16120
99400.0000    0.01545
99440.0000   -0.23819
99480.0000   -0.36816
99520.0000   -0.16306
99560.0000   -0.00677
99600.0000   -0.08380
99640.0000   -0.22284
99680.0000   -0.30332
99720.0000   -0.40444
99760.0000   -0.43606
99800.0000   -0.64385
99840.0000   -0.28342
99880.0000   -0.73320
99920.0000   -0.60447
99960.0000   -0.27803
100000.0000   -0.64873
100040.0000   -0.56054
100080.0000   -0.69144
100120.0000   -0.48213
100160.0000   -0.52794
100200.0000   -0.65853
100240.0000   -0.58512
100280.0000   -0.64274
100320.0000   -0.23687
100360.0000   -0.40266
100400.0000   -0.30981
100440.0000   -0.21336
100480.0000   -0.37229
100520.0000   -0.30715
100560.0000   -0.15280
100600.0000   -0.54189
100640.0000   -0.39095
100680.0000   -0.00807
100720.0000   -0.44948
100760.0000   -0.50984
100800.0000   -0.44269
100840.0000   -0.37417
100880.0000   -0.48060
100920.0000   -0.54722
100960.0000   -0.32918
101000.0000   -0.15756
101040.0000   -0.39678
101080.0000    0.11512
101120.0000    0.36474
101160.0000    0.20928
101200.0000   -0.17171
101240.0000   -0.16222
101280.0000   -0.18580
101320.0000   -0.04180
101360.0000   -0.24919
101400.0000   -0.31340
101440.0000   -0.37467
101480.0000    0.01187
101520.0000   -0.19223
101560.0000   -0.10952
101600.0000   -0.45336
101640.0000   -0.39344
101680.0000   -0.42709
101720.0000   -0.55460
101760.0000   -0.15219
101800.0000   -0.30135
101840.0000   -0.42151
101880.0000   -0.77720
101920.0000   -0.25479
101960.0000   -0.42745
102000.0000   -0.41020
102040.0000   -0.51711
102080.0000   -0.76885
102120.0000   -0.53654
102160.0000   -0.40068
102200.0000   -0.60208
102240.0000   -0.48755
102280.0000   -0.28901
102320.0000   -0.32921
102360.0000   -0.60483
102400.0000   -0.06880
102440.0000   -0.06864
102480.0000   -0.38306
102520.0000   -0.14390
102560.0000   -0.30904
102600.0000   -0.24384
102640.0000   -0.34709
102680.0000   -0.02041
102720.0000   -0.28177
102760.0000   -0.71509
102800.0000   -0.59533
102840.0000   -0.62312
102880.0000   -0.62695
102920.0000   -0.46443
102960.0000   -0.34875
103000.0000   -0.17403
103040.0000   -0.52333
103080.0000   -0.21961
103120.0000   -0.05372
103160.0000   -0.05105
103200.0000   -0.32741
103240.0000   -0.55532
103280.0000   -0.72181
103320.0000   -0.66741
103360.0000   -0.93722
103400.0000   -0.77536
103440.0000   -0.48699
103480.0000   -0.67508
103520.0000   -0.60951
103560.0000   -1.01584
103600.0000   -0.64951
103640.0000   -0.60439
103680.0000   -0.63708
103720.0000   -0.85821
103760.0000   -0.21904
103800.0000   -0.31093
103840.0000    0.02451
103880.0000   -0.07676
103920.0000   -0.22178
103960.0000   -0.34620
104000.0000   -0.37797
104040.0000   -0.02613
104080.0000   -0.12591
104120.0000    0.30678
104160.0000    0.20931
104200.0000    0.42630
104240.0000    0.08594
104280.0000   -0.13232
104320.0000   -0.02746
104360.0000   -0.40176
104400.0000   -0.27883
104440.0000   -0.13204
104480.0000   -0.32102
104520.0000   -0.50363
104560.0000   -0.36467
104600.0000   -0.24027
104640.0000   -0.03980
104680.0000    0.23464
104720.0000    0.14186
104760.0000    0.04662
104800.0000   -0.25669
104840.0000    0.10202
104880.0000    0.09189
104920.0000   -0.07283
104960.0000   -0.11337
105000.0000   -0.03293
105040.0000   -0.10739
105080.0000   -0.25519
105120.0000   -0.22379
105160.0000   -0.33155
105200.0000   -0.46354
105240.0000   -0.46701
105280.0000   -0.44669
105320.0000   -0.45047
105360.0000   -0.47964
105400.0000   -0.61902
105440.0000   -0.37684
105480.0000   -0.53166
105520.0000   -0.72972
105560.0000   -0.32197
105600.0000   -0.26799
105640.0000   -0.54336
105680.0000   -0.74961
105720.0000   -0.33670
105760.0000   -0.59737
105800.0000   -0.47297
105840.0000   -0.62546
105880.0000   -0.30494
105920.0000   -0.51342
105960.0000   -0.47508
106000.0000   -0.16024
106040.0000    0.09587
106080.0000   -0.20536
106120.0000   -0.34809
106160.0000   -0.46504
106200.0000   -0.31388
106240.0000   -0.40985
106280.0000   -0.49454
106320.0000   -0.51935
106360.0000   -0.38352
106400.0000    0.13417
106440.0000    0.03088
106480.0000    0.07374
106520.0000    0.01409
106560.0000    0.06594
106600.0000    0.10585
106640.0000   -0.03774
106680.0000   -0.06872
106720.0000   -0.02557
106760.0000   -0.72418
106800.0000   -0.55267
106840.0000   -0.48785
106880.0000   -0.40856
106920.0000   -0.02203
106960.0000    0.01353
107000.0000   -0.15853
107040.0000    0.03479
107080.0000    0.08756
107120.0000   -0.10690
107160.0000   -0.50927
107200.0000   -0.11236
107240.0000   -0.05548
107280.0000   -0.08889
107320.0000   -0.03637
107360.0000    0.04159
107400.0000    0.01371
107440.0000   -0.17783
107480.0000    0.22659
107520.0000    0.06128
107560.0000   -0.00643
107600.0000    0.10844
107640.0000    0.18129
107680.0000   -0.22420
107720.0000    0.20937
107760.0000    0.23919
107800.0000    0.01923
107840.0000    0.19693
107880.0000    0.06509
107920.0000    0.12497
107960.0000    0.01414
108000.0000    0.17298
108040.0000    0.09700
108080.0000    0.10300
108120.0000    0.16942
108160.0000    0.37517
108200.0000    0.08321
108240.0000    0.17604
108280.0000    0.01814
108320.0000    0.28816
108360.0000    0.03214
108400.0000    0.04367
108440.0000    0.01453
108480.0000    0.14809
108520.0000    0.25046
108560.0000    0.11522
108600.0000   -0.01901
108640.0000    0.19351
108680.0000    0.14267
108720.0000    0.10892
108760.0000    0.14499
108800.0000   -0.02605
108840.0000    0.00566
108880.0000    0.09082
108920.0000    0.09803
108960.0000    0.02785
109000.0000    0.18716
109040.0000    0.02890
109080.0000    0.17612
109120.0000   -0.10614
109160.0000   -0.01416
109200.0000   -0.16031
109240.0000    0.06219
109280.0000    0.08918
109320.0000    0.23789
109360.0000    0.19813
109400.0000   -0.23455
109440.0000   -0.14535
109480.0000    0.10743
109520.0000   -0.04019
109560.0000   -0.14929
109600.0000    0.19966
109640.0000    0.11000
109680.0000    0.29622
109720.0000    0.22880
109760.0000    0.05697
109800.0000   -0.00351
109840.0000    0.16403
109880.0000   -0.23026
109920.0000    0.12086
109960.0000    0.10842
110000.0000    0.21438
110040.0000    0.15355
110080.0000   -0.01535
110120.0000    0.13056
110160.0000    0.07384
110200.0000    0.11163
110240.0000   -0.00862
110280.0000    0.14887
110320.0000    0.09297
110360.0000    0.20390
110400.0000    0.04198
110440.0000   -0.19714
110480.0000    0.19507
110520.0000    0.17156
110560.0000    0.00567
110600.0000    0.11403
110640.0000    0.03635
110680.0000    0.11124
110720.0000    0.10983
110760.0000    0.12327
110800.0000    0.11647
110840.0000    0.14095
110880.0000    0.02112
110920.0000   -0.04321
110960.0000   -0.04140
111000.0000    0.09908
111040.0000    0.28377
111080.0000   -0.05002
111120.0000    0.04659
111160.0000    0.17896
111200.0000    0.19662
111240.0000    0.11080
111280.0000    0.47784
111320.0000    0.25877
111360.0000    0.08974
111400.0000   -0.02557
111440.0000    0.18146
111480.0000    0.26084
111520.0000    0.01915
111560.0000    0.06281
111600.0000    0.16463
111640.0000   -0.01146
111680.0000   -0.36058
111720.0000   -0.13675
111760.0000    0.05252
111800.0000   -0.12883
111840.0000    0.34706
111880.0000   -0.06322
111920.0000   -0.20402
111960.0000    0.37169
112000.0000    0.24348
112040.0000   -0.15212
112080.0000    0.24271
112120.0000    0.10165
112160.0000    0.04176
112200.0000    0.04333
112240.0000    0.32884
112280.0000    0.09212
112320.0000    0.26166
112360.0000    0.14982
112400.0000    0.07174
112440.0000   -0.04661
112480.0000    0.18003
112520.0000    0.10729
112560.0000   -0.07710
112600.0000    0.04816
112640.0000   -0.07143
112680.0000    0.21870
112720.0000    0.34900
112760.0000    0.25514
112800.0000    0.03978
112840.0000    0.22152
112880.0000    0.17124
112920.0000    0.03338
112960.0000   -0.18204
113000.0000    0.07254
113040.0000    0.27155
113080.0000    0.16388
113120.0000    0.29444
113160.0000    0.32275
113200.0000    0.36755
113240.0000    0.21523
113280.0000    0.45385
113320.0000    0.23157
113360.0000    0.35384
113400.0000    0.55339
113440.0000    0.42666
113480.0000    0.48950
113520.0000    0.47856
113560.0000    0.45074
113600.0000    0.58772
113640.0000    0.44134
113680.0000    0.36258
113720.0000    0.26694
113760.0000    0.23914
113800.0000    0.26006
113840.0000    0.32148
113880.0000    0.21699
113920.0000    0.05433
113960.0000    0.13077
114000.0000    0.35630
114040.0000    0.27075
114080.0000    0.28962
114120.0000    0.22600
114160.0000    0.44862
114200.0000    0.27521
114240.0000    0.10107
114280.0000   -0.25767
114320.0000   -0.10086
114360.0000   -0.20379
114400.0000    0.19981
114440.0000    0.13152
114480.0000    0.28876
114520.0000    0.08490
114560.0000    0.22191
114600.0000    0.15220
114640.0000    0.02908
114680.0000   -0.13089
114720.0000   -0.20955
114760.0000   -0.12796
114800.0000   -0.28723
114840.0000   -0.18872
114880.0000   -0.37444
114920.0000   -0.01137
114960.0000   -0.06694
115000.0000    0.21096
115040.0000   -0.00299
115080.0000    0.30228
115120.0000   -0.25807
115160.0000   -0.28176
115200.0000   -0.09480
115240.0000   -0.40700
115280.0000   -0.00396
115320.0000   -0.00388
115360.0000   -0.25467
115400.0000   -0.38493
115440.0000   -0.18604
115480.0000   -0.33735
115520.0000    0.02787
115560.0000   -0.52250
115600.0000   -0.15458
115640.0000   -0.20555
115680.0000   -0.22932
115720.0000   -0.09040
115760.0000   -0.10184
115800.0000   -0.02433
115840.0000    0.09235
115880.0000    0.20361
115920.0000    0.02626
115960.0000    0.09041
116000.0000   -0.07306
116040.0000   -0.01097
116080.0000   -0.06847
116120.0000   -0.20191
116160.0000   -0.19115
116200.0000   -0.04262
116240.0000   -0.01561
116280.0000   -0.11758
116320.0000   -0.15961
116360.0000   -0.34446
116400.0000   -0.22262
116440.0000   -0.22891
116480.0000   -0.06779
116520.0000   -0.24899
116560.0000    0.13721
116600.0000    0.11084
116640.0000    0.10403
116680.0000    0.15633
116720.0000   -0.01014
116760.0000    0.24122
116800.0000   -0.08938
116840.0000   -0.20139
116880.0000   -0.34348
116920.0000   -0.24358
116960.0000    0.16540
117000.0000    0.04636
117040.0000    0.03903
117080.0000    0.23326
117120.0000   -0.19273
117160.0000   -0.00903
117200.0000   -0.07646
117240.0000    0.18428
117280.0000    0.15610
117320.0000    0.32081
117360.0000    0.34690
117400.0000   -0.16231
117440.0000    0.02756
117480.0000    0.18253
117520.0000   -0.12574
117560.0000    0.14783
117600.0000    0.30917
117640.0000    0.05919
117680.0000    0.25584
117720.0000    0.25520
117760.0000    0.19431
117800.0000    0.08385
117840.0000    0.08588
117880.0000   -0.02248
117920.0000    0.24406
117960.0000   -0.01596
118000.0000    0.34899
118040.0000    0.39210
118080.0000    0.41866
118120.0000   -0.01439
118160.0000   -0.02714
118200.0000    0.13759
118240.0000   -0.04635
118280.0000    0.11229
118320.0000    0.03504
118360.0000   -0.09262
118400.0000    0.27617
118440.0000    0.01103
118480.0000    0.28210
118520.0000    0.30822
118560.0000    0.23593
118600.0000    0.14301
118640.0000    0.31629
118680.0000    0.01680
118720.0000    0.30375
118760.0000    0.28321
118800.0000    0.35912
118840.0000    0.35820
118880.0000    0.25031
118920.0000    0.12235
118960.0000    0.02739
119000.0000   -0.15840
119040.0000   -0.20544
119080.0000    0.11043
119120.0000   -0.07264
119160.0000    0.03766
119200.0000   -0.19841
119240.0000   -0.74637
119280.0000   -0.52720
119320.0000   -0.32357
119360.0000   -0.12186
119400.0000   -0.23644
119440.0000   -0.15226
119480.0000   -0.30276
119520.0000   -0.37960
119560.0000    0.02579
119600.0000   -0.00182
119640.0000   -0.08916
119680.0000   -0.43714
119720.0000   -0.05322
119760.0000   -0.26377
119800.0000   -0.14968
119840.0000   -0.11195
119880.0000   -0.06167
119920.0000   -0.08651
119960.0000   -0.07597
120000.0000    0.05300
120040.0000   -0.09809
120080.0000   -0.00713
120120.0000    0.09962
120160.0000   -0.18548
120200.0000   -0.05983
120240.0000    0.07941
120280.0000   -0.01317
120320.0000    0.17577
120360.0000    0.26463
120400.0000    0.25762
120440.0000    0.18170
120480.0000    0.50819
120520.0000    0.13098
120560.0000    0.07778
120600.0000    0.07812
120640.0000    0.08497
120680.0000    0.47998
120720.0000    0.62992
120760.0000    0.21477
120800.0000    0.09805
120840.0000    0.22449
120880.0000    0.06270
120920.0000    0.30100
120960.0000    0.01495
121000.0000    0.37623
121040.0000    0.25176
121080.0000   -0.06391
121120.0000    0.29978
121160.0000    0.20687
121200.0000    0.34442
121240.0000    0.50360
121280.0000    0.37597
121320.0000    0.29762
121360.0000    0.27948
121400.0000    0.09203
121440.0000    0.44721
121480.0000    0.20910
121520.0000    0.37678
121560.0000    0.20331
121600.0000    0.28577
121640.0000    0.56172
121680.0000    0.27173
121720.0000    0.43185
121760.0000    0.30621
121800.0000    0.24388
121840.0000    0.13460
121880.0000    0.32491
121920.0000    0.27544
121960.0000    0.19466
122000.0000    0.51213
122040.0000    0.42858
122080.0000    0.42346
122120.0000    0.50195
122160.0000    0.50178
122200.0000    0.36867
122240.0000    0.38835
122280.0000    0.31276
122320.0000    0.25827
122360.0000    0.29402
122400.0000    0.60049
122440.0000    0.54135
122480.0000    0.58737
122520.0000    0.22961
122560.0000    0.33835
122600.0000    0.17816
122640.0000    0.27139
122680.0000    0.29263
122720.0000    0.28437
122760.0000    0.00794
122800.0000    0.31582
122840.0000   -0.11170
122880.0000   -0.07884
122920.0000    0.23363
122960.0000   -0.00626
123000.0000    0.12852
123040.0000    0.22507
123080.0000    0.23119
123120.0000    0.09365
123160.0000    0.28482
123200.0000    0.17032
123240.0000    0.12479
123280.0000    0.18736
123320.0000   -0.05464
123360.0000    0.05707
123400.0000   -0.10771
123440.0000    0.05193
123480.0000   -0.12418
123520.0000    0.12503
123560.0000    0.34218
123600.0000    0.28181
123640.0000    0.16514
123680.0000    0.01175
123720.0000    0.18257
123760.0000    0.29720
123800.0000    0.06198
123840.0000    0.23429
123880.0000    0.12666
123920.0000    0.12773
123960.0000    0.12385
124000.0000    0.07342
124040.0000    0.15139
124080.0000    0.10077
124120.0000    0.15276
124160.0000    0.04981
124200.0000    0.39042
124240.0000    0.10050
124280.0000    0.24875
124320.0000    0.26152
124360.0000    0.30804
124400.0000    0.27302
124440.0000    0.06142
124480.0000    0.21203
124520.0000    0.22987
124560.0000    0.18876
124600.0000    0.41425
124640.0000    0.16488
124680.0000    0.19332
124720.0000   -0.01304
124760.0000    0.14523
124800.0000    0.06844
124840.0000    0.32318
124880.0000    0.29018
124920.0000    0.19782
124960.0000    0.32596
125000.0000    0.21537
125040.0000    0.36010
125080.0000   -0.04420
125120.0000   -0.18791
125160.0000   -0.05160
125200.0000    0.15679
125240.0000    0.18862
125280.0000   -0.10053
125320.0000    0.30832
125360.0000    0.18689
125400.0000    0.16927
125440.0000    0.31544
125480.0000    0.17063
125520.0000    0.02943
125560.0000    0.15607
125600.0000    0.17225
125640.0000    0.11108
125680.0000    0.07148
125720.0000    0.09653
125760.0000    0.28554
125800.0000    0.03963
125840.0000   -0.24331
125880.0000    0.15959
125920.0000    0.37718
125960.0000    0.44795
126000.0000    0.20906
126040.0000    0.47054
126080.0000    0.34712
126120.0000    0.19530
126160.0000    0.09132
126200.0000    0.08000
126240.0000    0.06781
126280.0000    0.08368
126320.0000   -0.06075
126360.0000   -0.14204
126400.0000    0.03283
126440.0000    0.07338
126480.0000    0.23305
126520.0000    0.21282
126560.0000    0.29250
126600.0000    0.14449
126640.0000    0.22882
126680.0000    0.16903
126720.0000    0.15664
126760.0000    0.07101
126800.0000    0.31563
126840.0000    0.34240
126880.0000    0.00452
126920.0000    0.13426
126960.0000    0.30458
127000.0000    0.18653
127040.0000    0.09358
127080.0000    0.03297
127120.0000   -0.00765
127160.0000   -0.03904
127200.0000    0.06989
127240.0000   -0.19414
127280.0000   -0.04194
127320.0000    0.14316
127360.0000   -0.15334
127400.0000   -0.07599
127440.0000    0.16859
127480.0000    0.15391
127520.0000    0.09943
127560.0000    0.05467
127600.0000    0.20151
127640.0000    0.16902
127680.0000    0.04262
127720.0000   -0.20559
127760.0000   -0.16113
127800.0000   -0.21624
127840.0000   -0.08569
127880.0000   -0.27407
127920.0000   -0.27517
127960.0000   -0.13216
128000.0000    0.01778
128040.0000    0.23142
128080.0000    0.51274
128120.0000    0.01601
128160.0000    0.13677
128200.0000    0.10684
128240.0000    0.07683
128280.0000    0.19171
128320.0000    0.05296
128360.0000    0.12011
128400.0000   -0.12586
128440.0000    0.03800
128480.0000   -0.07475
128520.0000    0.19301
128560.0000    0.01601
128600.0000   -0.13699
128640.0000   -0.00423
128680.0000    0.10533
128720.0000   -0.15548
128760.0000   -0.26819
128800.0000   -0.17356
128840.0000    0.15777
128880.0000    0.10148
128920.0000    0.06595
128960.0000   -0.00101
129000.0000    0.19961
129040.0000   -0.12605
129080.0000   -0.06131
129120.0000   -0.03495
129160.0000    0.17807
129200.0000   -0.21836
129240.0000    0.06188
129280.0000   -0.16758
129320.0000   -0.45689
129360.0000   -0.28354
129400.0000   -0.46186
129440.0000   -0.00221
129480.0000   -0.18513
129520.0000   -0.28111
129560.0000   -0.28212
129600.0000   -0.07904
129640.0000    0.02828
129680.0000   -0.73264
129720.0000   -0.28671
129760.0000    0.00802
129800.0000    0.12410
129840.0000    0.08299
129880.0000    0.11021
129920.0000   -0.04166
129960.0000   -0.06440
130000.0000   -0.01295
130040.0000   -0.04063
130080.0000   -0.00222
130120.0000   -0.20066
130160.0000   -0.44050
130200.0000   -0.28612
130240.0000   -0.55916
130280.0000   -0.30017
130320.0000   -0.31639
130360.0000   -0.35490
130400.0000   -0.45437
130440.0000   -0.33980
130480.0000   -0.60022
130520.0000   -0.33108
130560.0000   -0.33798
130600.0000   -0.48002
130640.0000   -0.42029
130680.0000   -0.27836
130720.0000   -0.45563
130760.0000   -0.43260
130800.0000   -0.46191
130840.0000   -0.47756
130880.0000   -0.65829
130920.0000   -0.47234
130960.0000   -0.66226
131000.0000   -0.59024
131040.0000   -0.49135
131080.0000   -0.41584
131120.0000   -0.52471
131160.0000   -0.59215
131200.0000   -0.30644
131240.0000   -0.05037
131280.0000   -0.41104
131320.0000   -0.03435
131360.0000   -0.54715
131400.0000   -0.43356
131440.0000   -0.41620
131480.0000   -0.52823
131520.0000   -0.52806
131560.0000   -0.52248
131600.0000   -0.33555
131640.0000   -0.54988
131680.0000   -0.48994
131720.0000   -0.50107
131760.0000   -0.62894
131800.0000   -0.48683
131840.0000   -0.57284
131880.0000   -0.33446
131920.0000   -0.35697
131960.0000   -0.33807
132000.0000   -0.51903
132040.0000   -0.67830
132080.0000   -0.35527
132120.0000   -0.33616
132160.0000   -0.54231
132200.0000   -0.23861
132240.0000   -0.06824
132280.0000   -0.22476
132320.0000    0.03530
132360.0000    0.14540
132400.0000   -0.08205
132440.0000   -0.33266
132480.0000   -0.06176
132520.0000   -0.68570
132560.0000   -0.60986
132600.0000   -0.65994
132640.0000   -0.26178
132680.0000   -0.52349
132720.0000   -0.46324
132760.0000   -0.65276
132800.0000   -0.60268
132840.0000   -0.65832
132880.0000   -0.75590
132920.0000   -0.61009
132960.0000   -0.63892
133000.0000   -0.22367
133040.0000   -0.25744
133080.0000   -0.02045
133120.0000   -0.01166
133160.0000    0.10854
133200.0000    0.02243
133240.0000   -0.07911
133280.0000   -0.21013
133320.0000   -0.07861
133360.0000   -0.16344
133400.0000   -0.51489
133440.0000   -0.33617
133480.0000   -0.15319
133520.0000   -0.47942
133560.0000   -0.50370
133600.0000   -0.21281
133640.0000   -0.62143
133680.0000   -0.55917
133720.0000   -0.65094
133760.0000   -0.14708
133800.0000   -0.32245
133840.0000   -0.34820
133880.0000   -0.72045
133920.0000   -0.59660
133960.0000   -0.44845
134000.0000   -0.22570
134040.0000   -0.34259
134080.0000   -0.39687
134120.0000   -0.51306
134160.0000   -0.26160
134200.0000   -0.34394
134240.0000   -0.61788
134280.0000   -0.45370
134320.0000   -0.81093
134360.0000   -0.70024
134400.0000   -0.49511
134440.0000   -0.17101
134480.0000   -0.31592
134520.0000   -0.57974
134560.0000   -0.51657
134600.0000   -0.46380
134640.0000   -0.45689
134680.0000   -0.71691
134720.0000   -0.33830
134760.0000   -0.35911
134800.0000   -0.36531
134840.0000   -0.23360
134880.0000   -0.44344
134920.0000   -0.49155
134960.0000   -0.45582
135000.0000   -0.26022
135040.0000   -0.31522
135080.0000   -0.41197
135120.0000   -0.46690
135160.0000   -0.30490
135200.0000   -0.35568
135240.0000   -0.53334
135280.0000   -0.51859
135320.0000   -0.92908
135360.0000   -0.67668
135400.0000   -0.51021
135440.0000   -0.53165
135480.0000   -0.61031
135520.0000   -0.60027
135560.0000   -0.56146
135600.0000   -0.50787
135640.0000   -0.64517
135680.0000   -0.64621
135720.0000   -0.78112
135760.0000   -0.39150
135800.0000   -0.18349
135840.0000   -0.47876
135880.0000   -0.72588
135920.0000   -0.49432
135960.0000   -0.36987
136000.0000   -0.30896
136040.0000   -0.35160
136080.0000   -0.24984
136120.0000   -0.16137
136160.0000   -0.60622
136200.0000   -0.46175
136240.0000   -0.13459
136280.0000   -0.39946
136320.0000   -0.65510
136360.0000   -0.61559
136400.0000   -0.15166
136440.0000   -0.24250
136480.0000   -0.25344
136520.0000   -0.31915
136560.0000   -0.43864
136600.0000   -0.38550
136640.0000   -0.23875
136680.0000   -0.47595
136720.0000   -0.70168
136760.0000   -0.69867
136800.0000   -0.77724
136840.0000   -0.24057
136880.0000   -0.54456
136920.0000   -0.48855
136960.0000   -0.36168
137000.0000   -0.61011
137040.0000   -0.42377
137080.0000   -0.30739
137120.0000   -0.46896
137160.0000   -0.37145
137200.0000   -0.16022
137240.0000   -0.48505
137280.0000   -0.56525
137320.0000   -0.60174
137360.0000   -0.56810
137400.0000   -0.56329
137440.0000   -0.69660
137480.0000   -0.57743
137520.0000   -0.70649
137560.0000   -0.67812
137600.0000   -0.86368
137640.0000   -0.51729
137680.0000   -0.51494
137720.0000   -0.51735
137760.0000   -0.29972
137800.0000   -0.35844
137840.0000   -0.38209
137880.0000   -0.41742
137920.0000   -0.53701
137960.0000   -0.38074
138000.0000   -0.28976
138040.0000   -0.58795
138080.0000    0.01338
138120.0000    0.28131
138160.0000    0.53091
138200.0000   -0.25377
138240.0000   -0.13912
138280.0000   -0.12664
138320.0000   -0.01951
138360.0000   -0.06436
138400.0000   -0.45289
138440.0000   -0.20461
138480.0000    0.18517
138520.0000    0.03075
138560.0000   -0.00733
138600.0000   -0.56732
138640.0000   -0.21062
138680.0000   -0.31237
138720.0000    0.08549
138760.0000    0.11947
138800.0000   -0.07184
138840.0000   -0.38510
138880.0000    0.08029
138920.0000   -0.15796
138960.0000   -0.35394
139000.0000   -0.26410
139040.0000   -0.31083
139080.0000   -0.03713
139120.0000    0.17014
139160.0000    0.27992
139200.0000    0.18867
139240.0000   -0.21683
139280.0000    0.05292
139320.0000    0.00976
139360.0000   -0.04554
139400.0000   -0.00037
139440.0000   -0.03592
139480.0000    0.28405
139520.0000    0.39083
139560.0000   -0.07208
139600.0000    0.27483
139640.0000   -0.03706
139680.0000    0.14418
139720.0000   -0.13046
139760.0000   -0.08232
139800.0000    0.01673
139840.0000   -0.03282
139880.0000   -0.31328
139920.0000    0.15058
139960.0000    0.27992
140000.0000    0.18551
140040.0000    0.20119
140080.0000    0.12444
140120.0000    0.18339
140160.0000   -0.16490
140200.0000   -0.18007
140240.0000   -0.51953
140280.0000   -0.41656
140320.0000    0.09203
140360.0000   -0.51491
140400.0000   -0.24288
140440.0000   -0.16502
140480.0000   -0.35011
140520.0000   -0.17675
140560.0000   -0.30660
140600.0000   -0.01546
140640.0000   -0.13761
140680.0000    0.13166
140720.0000    0.02594
140760.0000    0.18166
140800.0000   -0.30387
140840.0000    0.00050
140880.0000   -0.08099
140920.0000    0.21421
140960.0000   -0.11949
141000.0000    0.04363
141040.0000   -0.16782
141080.0000    0.07996
141120.0000    0.06476
141160.0000   -0.22115
141200.0000    0.25025
141240.0000    0.25373
141280.0000    0.28410
141320.0000    0.35287
141360.0000   -0.15055
141400.0000   -0.24192
141440.0000   -0.12059
141480.0000   -0.26534
141520.0000   -0.27250
141560.0000   -0.04299
141600.0000   -0.19469
141640.0000   -0.21706
141680.0000    0.39242
141720.0000   -0.05509
141760.0000   -0.12785
141800.0000   -0.13212
141840.0000    0.09142
141880.0000   -0.19620
141920.0000   -0.20849
141960.0000    0.25030
142000.0000   -0.45939
142040.0000   -0.39159
142080.0000   -0.14859
142120.0000    0.05464
142160.0000    0.17887
142200.0000   -0.20520
142240.0000   -0.38169
142280.0000   -0.02548
142320.0000   -0.00224
142360.0000    0.16576
142400.0000    0.22304
142440.0000    0.22725
142480.0000    0.17961
142520.0000    0.10280
142560.0000    0.01142
142600.0000   -0.11705
142640.0000   -0.25677
142680.0000   -0.31534
142720.0000   -0.34350
142760.0000   -0.36996
142800.0000   -0.27305
142840.0000   -0.41588
142880.0000   -0.26634
142920.0000    0.14030
142960.0000   -0.09480
143000.0000   -0.12601
143040.0000   -0.17322
143080.0000   -0.20909
143120.0000   -0.35034
143160.0000   -0.38602
143200.0000   -0.14337
143240.0000    0.13609
143280.0000    0.04852
143320.0000    0.11867
143360.0000    0.20177
143400.0000    0.23555
143440.0000    0.14042
143480.0000   -0.01344
143520.0000   -0.25979
143560.0000    0.15532
143600.0000    0.17577
143640.0000    0.16814
143680.0000    0.24131
143720.0000    0.15617
143760.0000    0.07923
143800.0000    0.03976
143840.0000   -0.07627
143880.0000    0.27804
143920.0000   -0.23842
143960.0000    0.30638
144000.0000    0.12037
144040.0000    0.17244
144080.0000    0.19953
144120.0000    0.13400
144160.0000    0.18318
144200.0000    0.02900
144240.0000    0.08830
144280.0000    0.14900
144320.0000    0.29718
144360.0000   -0.16940
144400.0000   -0.24454
144440.0000   -0.24278
144480.0000   -0.17834
144520.0000   -0.21891
144560.0000   -0.00951
144600.0000   -0.24526
144640.0000   -0.21220
144680.0000   -0.00575
144720.0000   -0.15126
144760.0000   -0.04487
144800.0000   -0.16484
144840.0000   -0.37396
144880.0000   -0.38201
144920.0000   -0.43170
144960.0000   -0.39119
145000.0000   -0.22068
145040.0000   -0.30806
145080.0000    0.17555
145120.0000   -0.03268
145160.0000    0.11333
145200.0000   -0.04657
145240.0000   -0.02044
145280.0000   -0.08437
145320.0000    0.18531
145360.0000    0.06405
145400.0000   -0.19224
145440.0000   -0.02935
145480.0000   -0.10132
145520.0000    0.21794
145560.0000    0.02694
145600.0000    0.13711
145640.0000    0.14646
145680.0000    0.23648
145720.0000   -0.20103
145760.0000    0.04954
145800.0000    0.03676
145840.0000    0.01921
145880.0000   -0.06187
145920.0000    0.07630
145960.0000   -0.37419
146000.0000   -0.03206
146040.0000    0.22495
146080.0000    0.13148
146120.0000    0.02959
146160.0000   -0.20778
146200.0000   -0.09187
146240.0000    0.11637
146280.0000    0.00616
146320.0000    0.02224
146360.0000   -0.20176
146400.0000    0.09581
146440.0000    0.26522
146480.0000    0.11973
146520.0000   -0.17457
146560.0000   -0.00698
146600.0000    0.12389
146640.0000    0.01230
146680.0000   -0.36242
146720.0000    0.27297
146760.0000    0.29096
146800.0000    0.10666
146840.0000    0.07465
146880.0000   -0.12216
146920.0000    0.18758
146960.0000    0.08083
147000.0000    0.08587
147040.0000   -0.30762
147080.0000   -0.39825
147120.0000   -0.42870
147160.0000   -0.24358
147200.0000   -0.41148
147240.0000   -0.25213
147280.0000   -0.18402
147320.0000   -0.44310
147360.0000   -0.40597
147400.0000   -0.31416
147440.0000   -0.69523
147480.0000   -0.76212
147520.0000   -0.53843
147560.0000   -0.45451
147600.0000   -0.05528
147640.0000   -0.07669
147680.0000    0.16700
147720.0000   -0.09661
147760.0000    0.25324
147800.0000    0.03011
147840.0000   -0.08423
147880.0000   -0.41295
147920.0000   -0.34717
147960.0000   -0.40625
148000.0000   -0.35409
148040.0000   -0.69815
148080.0000   -0.74285
148120.0000   -0.28684
148160.0000   -0.40883
148200.0000   -0.68117
148240.0000   -0.49597
148280.0000   -0.43418
148320.0000   -0.37657
148360.0000   -0.67678
148400.0000   -0.28535
148440.0000   -0.59362
148480.0000   -0.18678
148520.0000   -0.15582
148560.0000   -0.33329
148600.0000   -0.07402
148640.0000   -0.07892
148680.0000   -0.28939
148720.0000   -0.34805
148760.0000   -0.21922
148800.0000    0.15650
148840.0000    0.06379
148880.0000   -0.06659
148920.0000    0.12106
148960.0000    0.12385
149000.0000   -0.01679
149040.0000    0.08552
149080.0000   -0.41543
149120.0000   -0.13210
149160.0000   -0.21695
149200.0000   -0.08484
149240.0000    0.07679
149280.0000    0.15724
149320.0000    0.24526
149360.0000    0.06929
149400.0000    0.02599
149440.0000   -0.17771
149480.0000   -0.18093
149520.0000   -0.33073
149560.0000   -0.10343
149600.0000   -0.17870
149640.0000    0.18869
149680.0000   -0.04888
149720.0000    0.26463
149760.0000    0.03367
149800.0000    0.06038
149840.0000    0.15572
149880.0000    0.31932
149920.0000    0.21518
149960.0000    0.50417
150000.0000    0.35671
150040.0000    0.18676
150080.0000    0.26310
150120.0000    0.12000
150160.0000    0.03760
150200.0000   -0.05401
150240.0000    0.23713
150280.0000    0.16430
150320.0000    0.07220
150360.0000    0.30428
150400.0000   -0.19424
150440.0000   -0.32016
150480.0000   -0.42965
150520.0000   -0.50687
150560.0000   -0.21906
150600.0000   -0.46724
150640.0000   -0.20001
150680.0000   -0.30688
150720.0000   -0.32962
150760.0000   -0.05386
150800.0000    0.04953
150840.0000   -0.05786
150880.0000    0.14829
150920.0000   -0.51919
150960.0000   -0.63027
151000.0000   -0.57005
151040.0000   -0.52713
151080.0000   -0.31795
151120.0000   -0.31786
151160.0000   -0.57606
151200.0000   -0.44841
151240.0000   -0.42766
151280.0000   -0.50324
151320.0000   -0.23382
151360.0000   -0.42842
151400.0000   -0.51918
151440.0000   -0.44219
151480.0000   -0.37580
151520.0000   -0.07227
151560.0000   -0.40108
151600.0000   -0.34968
151640.0000   -0.31205
151680.0000   -0.48383
151720.0000   -0.51256
151760.0000   -0.44990
151800.0000   -0.02579
151840.0000   -0.48883
151880.0000   -0.24108
151920.0000   -0.07343
151960.0000   -0.18135
152000.0000   -0.09613
152040.0000   -0.55752
152080.0000   -0.21827
152120.0000   -0.38702
152160.0000   -0.20220
152200.0000   -0.55397
152240.0000   -0.43366
152280.0000   -0.51134
152320.0000   -0.68487
152360.0000   -0.54292
152400.0000   -0.47347
152440.0000   -0.28429
152480.0000   -0.04801
152520.0000   -0.30662
152560.0000   -0.53112
152600.0000   -0.80324
152640.0000   -0.79036
152680.0000   -0.91201
152720.0000   -0.79716
152760.0000   -0.41123
152800.0000   -0.33909
152840.0000   -0.35033
152880.0000   -0.21636
152920.0000   -0.16291
152960.0000   -0.40556
153000.0000   -0.47161
153040.0000   -0.48160
153080.0000   -0.59471
153120.0000   -0.28043
153160.0000   -0.26304
153200.0000   -0.38868
153240.0000   -0.27494
153280.0000   -0.09614
153320.0000   -0.26607
153360.0000   -0.48770
153400.0000   -0.27252
153440.0000   -0.14305
153480.0000   -0.35538
153520.0000   -0.32266
153560.0000   -0.44764
153600.0000   -0.49182
153640.0000   -0.65043
153680.0000   -0.67552
153720.0000   -0.84966
153760.0000   -0.45743
153800.0000   -0.41473
153840.0000   -0.23548
153880.0000   -0.47685
153920.0000   -0.58203
153960.0000   -0.48996
154000.0000   -0.39390
154040.0000   -0.56833
154080.0000   -0.42857
154120.0000   -0.45846
154160.0000   -0.45196
154200.0000   -0.63805
154240.0000   -0.65924
154280.0000   -0.67510
154320.0000   -0.53395
154360.0000   -0.53109
154400.0000   -0.26375
154440.0000   -0.32021
154480.0000   -0.65486
154520.0000   -0.53367
154560.0000   -0.70439
154600.0000   -0.34810
154640.0000   -0.55843
154680.0000   -0.36742
154720.0000    0.05121
154760.0000   -0.14729
154800.0000   -0.50657
154840.0000   -0.16250
154880.0000   -0.07103
154920.0000   -0.46543
154960.0000   -0.21414
155000.0000    0.04340
155040.0000   -0.08914
155080.0000    0.12392
155120.0000    0.11631
155160.0000    0.34491
155200.0000    0.22026
155240.0000   -0.32210
155280.0000   -0.10898
155320.0000   -0.06190
155360.0000    0.05117
155400.0000    0.01256
155440.0000   -0.09218
155480.0000    0.28448
155520.0000    0.20403
155560.0000    0.12518
155600.0000    0.04620
155640.0000    0.04579
155680.0000   -0.51639
155720.0000   -0.63939
155760.0000   -0.29005
155800.0000   -0.44413
155840.0000   -0.18115
155880.0000   -0.35681
155920.0000   -0.25982
155960.0000   -0.42802
156000.0000   -0.07944
156040.0000   -0.39229
156080.0000   -0.42929
156120.0000   -0.02498
156160.0000   -0.27417
156200.0000   -0.31545
156240.0000   -0.16438
156280.0000   -0.04321
156320.0000    0.24360
156360.0000    0.01074
156400.0000   -0.10958
156440.0000    0.00823
156480.0000    0.03849
156520.0000   -0.17309
156560.0000   -0.43639
156600.0000   -0.31486
156640.0000   -0.39600
156680.0000   -0.24148
156720.0000    0.06565
156760.0000    0.03684
156800.0000    0.03552
156840.0000    0.16023
156880.0000   -0.24224
156920.0000   -0.39550
156960.0000   -0.33355
157000.0000   -0.34917
157040.0000   -0.32048
157080.0000   -0.06095
157120.0000   -0.38049
157160.0000   -0.02031
157200.0000    0.15555
157240.0000   -0.33280
157280.0000   -0.32959
157320.0000   -0.12250
157360.0000   -0.25780
157400.0000   -0.22957
157440.0000   -0.16693
157480.0000   -0.30563
157520.0000   -0.53132
157560.0000   -0.41415
157600.0000   -0.10279
157640.0000   -0.14357
157680.0000   -0.50646
157720.0000   -0.35332
157760.0000   -0.41327
157800.0000   -0.64941
157840.0000   -0.41275
157880.0000   -0.46062
157920.0000   -0.48485
157960.0000   -0.52698
158000.0000   -0.51513
158040.0000   -0.45020
158080.0000   -0.84208
158120.0000   -0.59072
158160.0000   -0.69550
158200.0000   -0.85920
158240.0000   -0.74679
158280.0000   -0.87571
158320.0000   -0.78633
158360.0000   -0.82861
158400.0000   -0.69155
158440.0000   -0.86064
158480.0000   -0.42176
158520.0000   -0.50258
158560.0000   -0.46378
158600.0000   -0.63426
158640.0000   -0.63839
158680.0000   -0.52646
158720.0000   -0.43200
158760.0000   -0.30432
158800.0000   -0.36398
158840.0000   -0.28869
158880.0000   -0.58050
158920.0000   -0.20576
158960.0000   -0.41782
159000.0000   -0.27298
159040.0000   -0.37753
159080.0000   -0.56726
159120.0000   -0.31866
159160.0000   -0.53022
159200.0000   -0.15853
159240.0000   -0.47907
159280.0000   -0.40693
159320.0000   -0.42902
159360.0000   -0.62671
159400.0000   -0.31212
159440.0000   -0.73871
159480.0000   -0.30467
159520.0000   -0.38017
159560.0000    0.07904
159600.0000   -0.39620
159640.0000   -0.37945
159680.0000   -0.38442
159720.0000   -0.36576
159760.0000   -0.20689
159800.0000   -0.51132
159840.0000   -0.41767
159880.0000   -0.10483
159920.0000   -0.20769
159960.0000   -0.26816
160000.0000   -0.27219
160040.0000   -0.26537
160080.0000   -0.00578
160120.0000    0.05285
160160.0000    0.15549
160200.0000    0.22444
160240.0000   -0.33494
160280.0000   -0.41589
160320.0000   -0.08303
160360.0000   -0.22575
160400.0000   -0.23258
160440.0000   -0.38130
160480.0000   -0.17176
160520.0000   -0.14341
160560.0000   -0.57407
160600.0000    0.09703
160640.0000    0.18970
160680.0000    0.07296
160720.0000   -0.37612
160760.0000   -0.29675
160800.0000   -0.07808
160840.0000   -0.29399
160880.0000   -0.43087
160920.0000   -0.38792
160960.0000   -0.52357
161000.0000   -0.16466
161040.0000   -0.35866
161080.0000   -0.21318
161120.0000   -0.20457
161160.0000   -0.41815
161200.0000   -0.08827
161240.0000   -0.17007
161280.0000   -0.23442
161320.0000   -0.22330
161360.0000   -0.37709
161400.0000   -0.39184
161440.0000   -0.03136
161480.0000   -0.44118
161520.0000   -0.36880
161560.0000   -0.07979
161600.0000   -0.14314
161640.0000   -0.11962
161680.0000   -0.15875
161720.0000   -0.11272
161760.0000   -0.19393
161800.0000   -0.26961
161840.0000   -0.23993
161880.0000   -0.09893
161920.0000   -0.42770
161960.0000   -0.41565
162000.0000   -0.26249
162040.0000   -0.53986
162080.0000   -0.22351
162120.0000    0.08855
162160.0000    0.15477
162200.0000    0.04776
162240.0000   -0.04301
162280.0000    0.00375
162320.0000    0.09500
162360.0000    0.05162
162400.0000   -0.10378
162440.0000    0.10367
162480.0000    0.00607
162520.0000    0.10261
162560.0000   -0.24180
162600.0000   -0.28559
162640.0000   -0.19989
162680.0000   -0.31317
162720.0000   -0.52885
162760.0000   -0.63869
162800.0000   -0.00248
162840.0000   -0.40999
162880.0000   -0.35271
162920.0000   -0.12299
162960.0000    0.05239
163000.0000   -0.10027
163040.0000    0.03480
163080.0000    0.31288
163120.0000   -0.02303
163160.0000   -0.00611
163200.0000   -0.01034
163240.0000    0.17342
163280.0000   -0.20226
163320.0000   -0.09567
163360.0000   -0.07914
163400.0000   -0.21980
163440.0000   -0.08571
163480.0000   -0.38062
163520.0000   -0.09816
163560.0000    0.05484
163600.0000   -0.20056
163640.0000   -0.34560
163680.0000   -0.03212
163720.0000   -0.17787
163760.0000   -0.32520
163800.0000   -0.49178
163840.0000   -0.16860
163880.0000   -0.45495
163920.0000   -0.59339
163960.0000   -0.59878
164000.0000   -0.44514
164040.0000   -0.51766
164080.0000   -0.54374
164120.0000   -0.34287
164160.0000   -0.34433
164200.0000   -0.49191
164240.0000   -0.75720
164280.0000   -0.29792
164320.0000   -0.35936
164360.0000   -0.31880
164400.0000   -0.58571
164440.0000   -0.47482
164480.0000   -0.58222
164520.0000   -0.74520
164560.0000   -0.62004
164600.0000   -0.55443
164640.0000   -0.53202
164680.0000   -0.67296
164720.0000   -0.47568
164760.0000   -0.52663
164800.0000   -0.32404
164840.0000   -0.80502
164880.0000   -0.68596
164920.0000   -0.52881
164960.0000   -0.35548
165000.0000   -0.75975
165040.0000   -0.72134
165080.0000   -0.79246
165120.0000   -0.84712
165160.0000   -0.79841
165200.0000   -0.70729
165240.0000   -0.67015
165280.0000   -0.82547
165320.0000   -0.75173
165360.0000   -0.50830
165400.0000   -0.42797
165440.0000   -0.42620
165480.0000   -0.85259
165520.0000   -0.77019
165560.0000   -0.76570
165600.0000   -0.47428
165640.0000   -0.51162
165680.0000   -0.56082
165720.0000   -0.31169
165760.0000   -0.11180
165800.0000   -0.16323
165840.0000   -0.49406
165880.0000   -0.18745
165920.0000   -0.27407
165960.0000   -0.08796
166000.0000   -0.14541
166040.0000   -0.49541
166080.0000   -0.53298
166120.0000   -0.38550
166160.0000   -0.37504
166200.0000   -0.35739
166240.0000   -0.21388
166280.0000   -0.39040
166320.0000    0.19083
166360.0000   -0.01141
166400.0000   -0.09353
166440.0000   -0.45844
166480.0000   -0.45666
166520.0000   -0.31180
166560.0000    0.14617
166600.0000    0.02211
166640.0000   -0.01064
166680.0000   -0.12463
166720.0000    0.50282
166760.0000    0.24684
166800.0000    0.26889
166840.0000    0.12221
166880.0000    0.21165
166920.0000    0.27008
166960.0000    0.11219
167000.0000    0.00466
167040.0000   -0.10260
167080.0000   -0.01036
167120.0000    0.10157
167160.0000    0.09038
167200.0000   -0.07305
167240.0000    0.10372
167280.0000   -0.12787
167320.0000   -0.07161
167360.0000   -0.01489
167400.0000    0.10526
167440.0000   -0.04424
167480.0000    0.03452
167520.0000   -0.06076
167560.0000   -0.10168
167600.0000    0.00530
167640.0000   -0.20952
167680.0000   -0.24514
167720.0000   -0.35168
167760.0000    0.07799
167800.0000   -0.07077
167840.0000    0.01131
167880.0000    0.01985
167920.0000    0.21639
167960.0000    0.37810
168000.0000    0.10706
168040.0000    0.17409
168080.0000   -0.12757
168120.0000    0.12417
168160.0000    0.02349
168200.0000    0.05637
168240.0000    0.11532
168280.0000    0.38142
168320.0000    0.07098
168360.0000    0.17110
168400.0000    0.18913
168440.0000    0.16882
168480.0000    0.15678
168520.0000   -0.18034
168560.0000    0.09217
168600.0000    0.06585
168640.0000   -0.32326
168680.0000   -0.18761
168720.0000    0.15157
168760.0000    0.13154
168800.0000   -0.05008
168840.0000    0.03499
168880.0000    0.09376
168920.0000    0.17615
168960.0000    0.02911
169000.0000    0.17387
169040.0000    0.11158
169080.0000   -0.02813
169120.0000    0.27225
169160.0000   -0.18039
169200.0000    0.01158
169240.0000    0.17886
169280.0000    0.07443
169320.0000    0.39831
169360.0000    0.16441
169400.0000    0.26357
169440.0000   -0.09858
169480.0000    0.22283
169520.0000    0.18465
169560.0000    0.15747
169600.0000    0.01696
169640.0000    0.28549
169680.0000    0.23578
169720.0000    0.27958
169760.0000    0.18576
169800.0000    0.42355
169840.0000    0.39696
169880.0000    0.22598
169920.0000   -0.09562
169960.0000    0.28743
170000.0000   -0.08309
170040.0000    0.14868
170080.0000    0.25897
170120.0000   -0.44264
170160.0000   -0.27207
170200.0000   -0.15713
170240.0000   -0.18850
170280.0000    0.13951
170320.0000    0.22797
170360.0000    0.25491
170400.0000    0.25166
170440.0000   -0.21523
170480.0000   -0.33838
170520.0000   -0.43895
170560.0000   -0.17128
170600.0000   -0.46721
170640.0000   -0.29870
170680.0000   -0.16896
170720.0000   -0.31925
170760.0000   -0.20063
170800.0000   -0.38579
170840.0000   -0.10761
170880.0000   -0.35900
170920.0000    0.11559
170960.0000    0.37041
171000.0000    0.27995
171040.0000   -0.15405
171080.0000   -0.14572
171120.0000    0.18523
171160.0000   -0.38324
171200.0000   -0.42070
171240.0000   -0.40484
171280.0000   -0.50536
171320.0000   -0.39181
171360.0000   -0.35756
171400.0000   -0.22972
171440.0000   -0.23805
171480.0000   -0.17400
171520.0000   -0.13121
171560.0000   -0.06605
171600.0000   -0.11139
171640.0000    0.17500
171680.0000    0.05140
171720.0000    0.03666
171760.0000   -0.09488
171800.0000   -0.20441
171840.0000   -0.17299
171880.0000   -0.20189
171920.0000   -0.12702
171960.0000    0.34112
172000.0000   -0.21179
172040.0000    0.02416
172080.0000    0.34896
172120.0000    0.04119
172160.0000    0.34910
172200.0000    0.35198
172240.0000    0.25257
172280.0000    0.21678
172320.0000    0.03684
172360.0000    0.29744
172400.0000    0.36866
172440.0000    0.27518
172480.0000    0.36376
172520.0000    0.47310
172560.0000    0.45737
172600.0000    0.26184
172640.0000    0.48239
172680.0000    0.36820
172720.0000    0.44630
172760.0000    0.23564
172800.0000    0.04914
172840.0000    0.44725
172880.0000    0.34489
172920.0000    0.32625
172960.0000    0.50835
173000.0000    0.28060
173040.0000    0.38956
173080.0000    0.30228
173120.0000    0.31936
173160.0000    0.48250
173200.0000    0.46138
173240.0000    0.09399
173280.0000    0.09831
173320.0000    0.16479
173360.0000    0.03352
173400.0000    0.21264
173440.0000    0.37056
173480.0000    0.26866
173520.0000    0.34920
173560.0000    0.36386
173600.0000    0.44307
173640.0000    0.26056
173680.0000    0.27942
173720.0000    0.20140
173760.0000    0.58581
173800.0000    0.33746
173840.0000    0.34383
173880.0000    0.34318
173920.0000    0.21322
173960.0000    0.29674
174000.0000    0.27271
174040.0000    0.45070
174080.0000    0.30278
174120.0000    0.34224
174160.0000    0.38408
174200.0000    0.17525
174240.0000    0.42901
174280.0000    0.34555
174320.0000    0.43690
174360.0000    0.62127
174400.0000    0.47390
174440.0000    0.33887
174480.0000    0.37471
174520.0000    0.30940
174560.0000    0.53785
174600.0000    0.55956
174640.0000    0.15700
174680.0000    0.28540
174720.0000    0.29563
174760.0000    0.44869
174800.0000    0.41353
174840.0000    0.22005
174880.0000    0.41342
174920.0000    0.40150
174960.0000    0.40265
175000.0000    0.30281
175040.0000    0.48210
175080.0000    0.45871
175120.0000    0.45976
175160.0000    0.39609
175200.0000    0.45941
175240.0000    0.53788
175280.0000    0.46865
175320.0000    0.34338
175360.0000    0.58606
175400.0000    0.51323
175440.0000    0.30234
175480.0000    0.42123
175520.0000    0.50941
175560.0000    0.36327
175600.0000    0.23823
175640.0000    0.28254
175680.0000    0.33577
175720.0000    0.33608
175760.0000    0.45773
175800.0000    0.12126
175840.0000    0.05755
175880.0000    0.02288
175920.0000   -0.01502
175960.0000   -0.18184
176000.0000   -0.26764
176040.0000   -0.35220
176080.0000   -0.08799
176120.0000   -0.05729
176160.0000   -0.26574
176200.0000    0.11061
176240.0000   -0.34129
176280.0000   -0.00283
176320.0000    0.27022
176360.0000    0.44385
176400.0000    0.54381
176440.0000    0.38436
176480.0000    0.15101
176520.0000    0.50137
176560.0000    0.12674
176600.0000    0.41370
176640.0000    0.51474
176680.0000    0.49508
176720.0000    0.33665
176760.0000    0.27430
176800.0000    0.24858
176840.0000    0.40298
176880.0000    0.17293
176920.0000    0.40231
176960.0000    0.03882
177000.0000    0.15411
177040.0000    0.28432
177080.0000    0.11830
177120.0000   -0.04181
177160.0000    0.15847
177200.0000    0.33648
177240.0000    0.49357
177280.0000    0.42084
177320.0000    0.25365
177360.0000    0.35021
177400.0000    0.45134
177440.0000    0.44162
177480.0000    0.28705
177520.0000    0.54506
177560.0000    0.32143
177600.0000    0.14205
177640.0000    0.24068
177680.0000    0.50274
177720.0000    0.35230
177760.0000    0.37942
177800.0000    0.52888
177840.0000    0.61535
177880.0000    0.38099
177920.0000    0.23887
177960.0000    0.25028
178000.0000    0.42675
178040.0000    0.39256
178080.0000    0.44765
178120.0000    0.57319
178160.0000    0.46416
178200.0000    0.65073
178240.0000    0.58059
178280.0000    0.39636
178320.0000    0.35209
178360.0000    0.31787
178400.0000    0.32114
178440.0000    0.44899
178480.0000    0.26712
178520.0000    0.34652
178560.0000    0.52147
178600.0000    0.50810
178640.0000    0.36998
178680.0000    0.28993
178720.0000    0.13254
178760.0000    0.61771
178800.0000    0.42554
178840.0000    0.23826
178880.0000    0.53978
178920.0000    0.40000
178960.0000    0.35589
179000.0000    0.47306
179040.0000    0.31543
179080.0000    0.34096
179120.0000    0.72369
179160.0000    0.16310
179200.0000    0.27922
179240.0000    0.38394
179280.0000    0.37578
179320.0000    0.45108
179360.0000    0.41418
179400.0000    0.46885
179440.0000    0.41806
179480.0000    0.27845
179520.0000    0.38035
179560.0000    0.19903
179600.0000    0.40399
179640.0000    0.32896
179680.0000    0.29403
179720.0000    0.29289
179760.0000    0.21873
179800.0000    0.27506
179840.0000    0.27081
179880.0000    0.35925
179920.0000    0.24218
179960.0000    0.32523
180000.0000   -0.01736
180040.0000    0.26459
180080.0000    0.05485
180120.0000    0.34354
180160.0000    0.18678
180200.0000    0.28144
180240.0000   -0.06268
180280.0000   -0.27502
180320.0000   -0.03329
180360.0000   -0.26418
180400.0000   -0.08180
180440.0000   -0.25710
180480.0000   -0.26237
180520.0000   -0.25030
180560.0000   -0.38719
180600.0000   -0.30988
180640.0000   -0.26635
180680.0000   -0.11046
180720.0000   -0.10516
180760.0000    0.20094
180800.0000    0.21523
180840.0000   -0.01298
180880.0000   -0.19702
180920.0000   -0.25418
180960.0000    0.01536
181000.0000    0.26429
181040.0000   -0.08052
181080.0000   -0.30398
181120.0000   -0.09645
181160.0000   -0.33566
181200.0000   -0.23386
181240.0000   -0.35640
181280.0000   -0.25153
181320.0000   -0.12655
181360.0000   -0.10328
181400.0000    0.12827
181440.0000   -0.28393
181480.0000    0.01920
181520.0000    0.17675
181560.0000    0.15990
181600.0000   -0.09164
181640.0000   -0.07954
181680.0000   -0.29882
181720.0000    0.20553
181760.0000   -0.01527
181800.0000    0.14217
181840.0000    0.14607
181880.0000    0.40172
181920.0000   -0.09311
181960.0000   -0.12211
182000.0000   -0.13162
182040.0000    0.22204
182080.0000   -0.10067
182120.0000   -0.16208
182160.0000   -0.04104
182200.0000    0.03097
182240.0000   -0.18569
182280.0000    0.12066
182320.0000   -0.02348
182360.0000   -0.30990
182400.0000   -0.20198
182440.0000   -0.17073
182480.0000   -0.04287
182520.0000    0.13715
182560.0000    0.32554
182600.0000    0.38809
182640.0000    0.09965
182680.0000    0.55744
182720.0000    0.14792
182760.0000    0.10450
182800.0000    0.23540
182840.0000    0.33119
182880.0000    0.23450
182920.0000    0.04783
182960.0000    0.33179
183000.0000    0.33453
183040.0000    0.10871
183080.0000    0.23719
183120.0000    0.52524
183160.0000    0.21970
183200.0000    0.06934
183240.0000    0.51670
183280.0000    0.18202
183320.0000    0.20490
183360.0000    0.18342
183400.0000    0.27098
183440.0000    0.23912
183480.0000    0.11249
183520.0000    0.52762
183560.0000    0.59280
183600.0000    0.19427
183640.0000    0.42357
183680.0000    0.34975
183720.0000    0.34950
183760.0000    0.34653
183800.0000    0.48012
183840.0000    0.36835
183880.0000   -0.02067
183920.0000    0.42345
183960.0000    0.41536
184000.0000    0.41542
184040.0000    0.53693
184080.0000    0.56548
184120.0000    0.08095
184160.0000    0.51178
184200.0000    0.14596
184240.0000    0.42274
184280.0000    0.36086
184320.0000    0.47524
184360.0000    0.50034
184400.0000    0.50127
184440.0000    0.29089
184480.0000    0.60153
184520.0000    0.47339
184560.0000    0.40827
184600.0000    0.32968
184640.0000    0.38857
184680.0000    0.41885
184720.0000    0.28329
184760.0000    0.31732
184800.0000    0.33714
184840.0000    0.24271
184880.0000    0.34290
184920.0000    0.23151
184960.0000    0.19910
185000.0000    0.34510
185040.0000    0.09960
185080.0000    0.46018
185120.0000    0.21815
185160.0000    0.26686
185200.0000    0.42676
185240.0000    0.29636
185280.0000    0.45927
185320.0000    0.22114
185360.0000    0.12677
185400.0000    0.26616
185440.0000    0.37598
185480.0000    0.12886
185520.0000    0.39053
185560.0000    0.72150
185600.0000    0.38930
185640.0000    0.49659
185680.0000    0.42754
185720.0000    0.47416
185760.0000    0.35239
185800.0000    0.50096
185840.0000    0.41204
185880.0000    0.17332
185920.0000    0.36384
185960.0000    0.58067
186000.0000    0.56899
186040.0000    0.47711
186080.0000    0.46939
186120.0000    0.53882
186160.0000    0.42354
186200.0000    0.77225
186240.0000    0.61685
186280.0000    0.51718
186320.0000    0.64636
186360.0000    0.54602
186400.0000    0.70316
186440.0000    0.76500
186480.0000    0.72374
186520.0000    0.47924
186560.0000    0.58325
186600.0000    0.62729
186640.0000    0.68588
186680.0000    0.61149
186720.0000    0.55642
186760.0000    0.76672
186800.0000    0.63062
186840.0000    0.42791
186880.0000    0.73688
186920.0000    0.70741
186960.0000    0.53697
187000.0000    0.57639
187040.0000    0.45754
187080.0000    0.48979
187120.0000    0.57020
187160.0000    0.54304
187200.0000    0.45494
187240.0000    0.48075
187280.0000    0.57647
187320.0000    0.52552
187360.0000    0.50498
187400.0000    0.30989
187440.0000    0.59897
187480.0000    0.37988
187520.0000    0.44503
187560.0000    0.40926
187600.0000    0.36205
187640.0000    0.40189
187680.0000    0.56055
187720.0000    0.40461
187760.0000    0.42354
187800.0000    0.46502
187840.0000    0.68994
187880.0000    0.41512
187920.0000    0.43629
187960.0000    0.67987
188000.0000    0.48725
188040.0000    0.50391
188080.0000    0.58439
188120.0000    0.76080
188160.0000    0.62620
188200.0000    0.78126
188240.0000    0.70472
188280.0000    0.88995
188320.0000    0.72758
188360.0000    0.41133
188400.0000    0.47161
188440.0000    0.27598
188480.0000    0.52489
188520.0000    0.69621
188560.0000    0.69796
188600.0000    0.69343
188640.0000    0.64873
188680.0000    0.42935
188720.0000    0.40020
188760.0000    0.28795
188800.0000    0.45894
188840.0000    0.71059
188880.0000    0.71308
188920.0000    0.75178
188960.0000    0.35403
189000.0000    0.45517
189040.0000    0.31327
189080.0000    0.34825
189120.0000    0.36509
189160.0000    0.53124
189200.0000    0.24058
189240.0000    0.06466
189280.0000    0.32426
189320.0000    0.33277
189360.0000    0.19668
189400.0000   -0.13319
189440.0000    0.08448
189480.0000    0.08995
189520.0000    0.08953
189560.0000   -0.38918
189600.0000   -0.03228
189640.0000   -0.17531
189680.0000   -0.32437
189720.0000    0.28181
189760.0000    0.01217
189800.0000    0.04702
189840.0000    0.04852
189880.0000   -0.15534
189920.0000   -0.10316
189960.0000    0.01450
190000.0000    0.11071
190040.0000    0.06503
190080.0000    0.10955
190120.0000   -0.00466
190160.0000   -0.04953
190200.0000   -0.23517
190240.0000   -0.18153
190280.0000   -0.05089
190320.0000    0.08671
190360.0000   -0.34481
190400.0000   -0.48084
190440.0000   -0.32812
190480.0000   -0.40984
190520.0000   -0.08338
190560.0000   -0.12916
190600.0000   -0.04595
190640.0000   -0.11787
190680.0000    0.07585
190720.0000    0.00456
190760.0000   -0.34081
190800.0000   -0.30070
190840.0000   -0.28978
190880.0000   -0.20908
190920.0000   -0.05724
190960.0000   -0.13049
191000.0000   -0.05930
191040.0000   -0.36565
191080.0000   -0.45520
191120.0000   -0.28786
191160.0000   -0.07761
191200.0000   -0.09704
191240.0000   -0.30443
191280.0000   -0.41716
191320.0000   -0.56985
191360.0000   -0.28646
191400.0000   -0.28427
191440.0000   -0.82085
191480.0000   -0.55086
191520.0000   -0.45086
191560.0000   -0.27399
191600.0000   -0.49245
191640.0000   -0.70320
191680.0000   -0.54041
191720.0000   -0.70958
191760.0000   -0.69950
191800.0000   -0.49269
191840.0000   -0.69679
191880.0000   -0.60067
191920.0000   -0.60549
191960.0000   -0.91721
192000.0000   -0.79198
192040.0000   -0.66923
192080.0000   -0.62027
192120.0000   -0.62320
192160.0000   -0.33083
192200.0000   -0.23636
192240.0000   -0.48542
192280.0000   -0.58806
192320.0000   -0.93138
192360.0000   -0.69939
192400.0000   -0.68817
192440.0000   -0.52762
192480.0000   -0.73124
192520.0000   -0.76760
192560.0000   -0.77019
192600.0000   -0.96498
192640.0000   -0.84437
192680.0000   -0.76978
192720.0000   -0.82468
192760.0000   -0.71883
192800.0000   -0.61248
192840.0000   -1.04969
192880.0000   -0.72420
192920.0000   -0.53846
192960.0000   -0.58772
193000.0000   -0.62389
193040.0000   -0.77637
193080.0000   -0.79897
193120.0000   -0.64656
193160.0000   -0.43844
193200.0000   -0.22440
193240.0000   -0.55395
193280.0000   -0.24467
193320.0000   -0.60670
193360.0000   -0.45817
193400.0000   -0.63224
193440.0000   -0.70915
193480.0000   -0.74652
193520.0000   -0.32298
193560.0000   -0.59242
193600.0000   -0.41749
193640.0000   -0.74186
193680.0000   -0.51281
193720.0000   -0.46251
193760.0000   -0.23891
193800.0000    0.22293
193840.0000   -0.38455
193880.0000   -0.16133
193920.0000   -0.17833
193960.0000   -0.00360
194000.0000    0.04216
194040.0000   -0.48927
194080.0000   -0.62283
194120.0000   -0.21021
194160.0000   -0.50182
194200.0000   -0.69906
194240.0000   -0.48942
194280.0000   -0.56273
194320.0000    0.08540
194360.0000   -0.30959
194400.0000   -0.60180
194440.0000   -0.48477
194480.0000   -0.09194
194520.0000   -0.12075
194560.0000   -0.06228
194600.0000   -0.13415
194640.0000   -0.25221
194680.0000   -0.39830
194720.0000   -0.23450
194760.0000   -0.28239
194800.0000   -0.19821
194840.0000   -0.34606
194880.0000   -0.43138
194920.0000   -0.33376
194960.0000   -0.26561
195000.0000   -0.15519
195040.0000   -0.08038
195080.0000   -0.15493
195120.0000   -0.08054
195160.0000   -0.14845
195200.0000   -0.18275
195240.0000   -0.38232
195280.0000   -0.15652
195320.0000   -0.11583
195360.0000   -0.67026
195400.0000   -0.23236
195440.0000   -0.39789
195480.0000   -0.23606
195520.0000   -0.50452
195560.0000   -0.24809
195600.0000   -0.00464
195640.0000   -0.37429
195680.0000   -0.27648
195720.0000   -0.30579
195760.0000   -0.17468
195800.0000   -0.40081
195840.0000   -0.57066
195880.0000   -0.40226
195920.0000   -0.50165
195960.0000   -0.58304
196000.0000   -0.11929
196040.0000   -0.49951
196080.0000   -0.34041
196120.0000   -0.34758
196160.0000   -0.16530
196200.0000   -0.08747
196240.0000   -0.33359
196280.0000   -0.38382
196320.0000   -0.04026
196360.0000   -0.15198
196400.0000   -0.09821
196440.0000   -0.27564
196480.0000   -0.19631
196520.0000   -0.11045
196560.0000   -0.37804
196600.0000   -0.48068
196640.0000   -0.21648
196680.0000   -0.22867
196720.0000   -0.35168
196760.0000   -0.27584
196800.0000   -0.15614
196840.0000   -0.51474
196880.0000   -0.37334
196920.0000   -0.61099
196960.0000   -0.64553
197000.0000   -0.69928
197040.0000   -0.43987
197080.0000   -0.37959
197120.0000   -0.10993
197160.0000   -0.18972
197200.0000   -0.67946
197240.0000   -0.18574
197280.0000   -0.22732
197320.0000   -0.03692
197360.0000   -0.20055
197400.0000   -0.23010
197440.0000   -0.09831
197480.0000   -0.10327
197520.0000   -0.14875
197560.0000   -0.47446
197600.0000   -0.28371
197640.0000   -0.55470
197680.0000   -0.26461
197720.0000   -0.21754
197760.0000   -0.03848
197800.0000   -0.14793
197840.0000   -0.25392
197880.0000   -0.26826
197920.0000   -0.05696
197960.0000   -0.10325
198000.0000   -0.24055
198040.0000   -0.08896
198080.0000   -0.27099
198120.0000   -0.34261
198160.0000   -0.30118
198200.0000   -0.32313
198240.0000   -0.29010
198280.0000   -0.35723
198320.0000   -0.34358
198360.0000   -0.41708
198400.0000   -0.20242
198440.0000   -0.21697
198480.0000   -0.25567
198520.0000   -0.29233
198560.0000   -0.06743
198600.0000   -0.27471
198640.0000   -0.10457
198680.0000   -0.04811
198720.0000   -0.19783
198760.0000   -0.37498
198800.0000   -0.34466
198840.0000   -0.22663
198880.0000   -0.45472
198920.0000   -0.08369
198960.0000   -0.32559
199000.0000   -0.23037
199040.0000   -0.54750
199080.0000   -0.18810
199120.0000   -0.05201
199160.0000   -0.22828
199200.0000   -0.18466
199240.0000   -0.07524
199280.0000   -0.20041
199320.0000   -0.08527
199360.0000   -0.50782
199400.0000   -0.17925
199440.0000   -0.07526
199480.0000   -0.39694
199520.0000   -0.54320
199560.0000   -0.41845
199600.0000   -0.60775
199640.0000   -0.53353
199680.0000   -0.39945
199720.0000   -0.52769
199760.0000   -0.24571
199800.0000    0.10833
199840.0000   -0.07413
199880.0000   -0.22870
199920.0000   -0.47539
199960.0000   -0.51542
200000.0000   -0.36550
200040.0000   -0.27656
200080.0000   -0.61933
200120.0000   -0.46314
200160.0000   -0.34455
200200.0000   -0.50674
200240.0000   -0.35714
200280.0000   -0.56588
200320.0000   -0.12239
200360.0000   -0.10894
200400.0000   -0.37263
200440.0000   -0.31520
200480.0000   -0.34868
200520.0000   -0.20507
200560.0000   -0.35607
200600.0000   -0.42708
200640.0000   -0.86197
200680.0000   -0.68557
200720.0000   -0.97436
200760.0000   -0.95737
200800.0000   -0.86961
200840.0000   -0.79663
200880.0000   -0.84230
200920.0000   -0.73558
200960.0000   -0.69691
201000.0000   -0.80605
201040.0000   -0.58855
201080.0000   -0.76259
201120.0000   -0.84471
201160.0000   -0.86122
201200.0000   -0.62942
201240.0000   -0.53935
201280.0000   -0.64165
201320.0000   -0.64753
201360.0000   -0.59946
201400.0000   -0.82979
201440.0000   -0.63495
201480.0000   -0.53456
201520.0000   -0.71359
201560.0000   -0.59115
201600.0000   -0.62812
201640.0000   -0.61617
201680.0000   -0.78388
201720.0000   -0.72782
201760.0000   -0.72530
201800.0000   -0.94103
201840.0000   -0.93377
201880.0000   -0.65740
201920.0000   -0.97790
201960.0000   -0.57902
202000.0000   -0.69306
202040.0000   -0.80773
202080.0000   -0.70731
202120.0000   -0.61938
202160.0000   -0.39716
202200.0000   -0.40183
202240.0000   -0.41451
202280.0000   -0.71376
202320.0000   -0.60344
202360.0000   -0.62307
202400.0000   -0.64434
202440.0000   -0.50687
202480.0000   -0.54210
202520.0000   -0.62998
202560.0000   -0.48972
202600.0000   -0.28503
202640.0000   -0.30724
202680.0000   -0.68757
202720.0000   -0.55052
202760.0000   -0.78297
202800.0000   -0.61238
202840.0000   -0.51496
202880.0000   -0.56696
202920.0000   -0.55908
202960.0000   -0.51162
203000.0000   -0.56514
203040.0000   -0.73769
203080.0000   -0.49998
203120.0000   -0.58486
203160.0000   -0.43630
203200.0000   -0.65833
203240.0000   -0.66044
203280.0000   -0.40260
203320.0000   -0.46845
203360.0000   -0.61725
203400.0000   -0.38289
203440.0000   -0.99589
203480.0000   -1.07975
203520.0000   -0.49968
203560.0000   -0.49925
203600.0000   -0.57748
203640.0000   -0.45308
203680.0000   -0.37633
203720.0000   -0.35112
203760.0000   -0.57633
203800.0000   -0.65344
203840.0000   -0.63723
203880.0000   -0.55638
203920.0000   -0.52310
203960.0000   -0.54819
204000.0000   -0.40552
204040.0000   -0.57747
204080.0000   -0.59831
204120.0000   -0.05175
204160.0000   -0.56308
204200.0000   -0.41713
204240.0000   -0.37637
204280.0000   -0.32953
204320.0000   -0.45819
204360.0000   -0.20903
204400.0000   -0.27918
204440.0000   -0.67828
204480.0000   -0.47593
204520.0000   -0.45581
204560.0000   -0.36962
204600.0000   -0.28433
204640.0000   -0.32249
204680.0000   -0.27150
204720.0000   -0.40098
204760.0000   -0.40980
204800.0000   -0.03631
204840.0000   -0.09001
204880.0000   -0.06737
204920.0000   -0.31004
204960.0000   -0.41763
205000.0000   -0.23944
205040.0000   -0.23665
205080.0000   -0.49882
205120.0000   -0.10110
205160.0000   -0.28499
205200.0000   -0.39170
205240.0000   -0.76936
205280.0000   -0.56659
205320.0000   -0.48615
205360.0000   -0.36807
205400.0000   -0.32739
205440.0000   -0.26896
205480.0000   -0.12037
205520.0000   -0.17013
205560.0000   -0.26027
205600.0000   -0.21453
205640.0000   -0.13183
205680.0000   -0.38239
205720.0000   -0.45954
205760.0000   -0.36702
205800.0000   -0.42790
205840.0000   -0.55924
205880.0000   -0.45033
205920.0000    0.04509
205960.0000    0.13254
206000.0000   -0.31469
206040.0000   -0.28770
206080.0000    0.00028
206120.0000   -0.10423
206160.0000   -0.14775
206200.0000   -0.31290
206240.0000   -0.36702
206280.0000   -0.38925
206320.0000   -0.20929
206360.0000   -0.43104
206400.0000   -0.25344
206440.0000   -0.43889
206480.0000   -0.11101
206520.0000   -0.01254
206560.0000    0.00099
206600.0000    0.23367
206640.0000    0.05899
206680.0000   -0.30773
206720.0000   -0.24600
206760.0000   -0.10199
206800.0000    0.00395
206840.0000    0.03976
206880.0000    0.16585
206920.0000   -0.04190
206960.0000    0.09068
207000.0000    0.21727
207040.0000    0.15332
207080.0000    0.08787
207120.0000    0.16988
207160.0000    0.13508
207200.0000   -0.50326
207240.0000   -0.38012
207280.0000   -0.38839
207320.0000   -0.46890
207360.0000   -0.36732
207400.0000   -0.18452
207440.0000   -0.29230
207480.0000    0.00020
207520.0000   -0.40009
207560.0000   -0.24951
207600.0000    0.00201
207640.0000    0.31468
207680.0000   -0.07094
207720.0000   -0.23882
207760.0000   -0.00512
207800.0000   -0.09509
207840.0000   -0.04232
207880.0000    0.01832
207920.0000   -0.14451
207960.0000    0.03184
208000.0000   -0.00547
208040.0000    0.02656
208080.0000   -0.09007
208120.0000    0.00958
208160.0000    0.09675
208200.0000    0.18542
208240.0000    0.09295
208280.0000    0.30098
208320.0000    0.45973
208360.0000    0.39936
208400.0000    0.27270
208440.0000    0.16455
208480.0000    0.19466
208520.0000   -0.00946
208560.0000    0.09208
208600.0000    0.16141
208640.0000    0.16119
208680.0000   -0.04086
208720.0000    0.02325
208760.0000    0.21144
208800.0000    0.26026
208840.0000   -0.03225
208880.0000   -0.12382
208920.0000    0.09717
208960.0000   -0.05112
209000.0000    0.10445
209040.0000    0.05406
209080.0000    0.13139
209120.0000    0.05144
209160.0000   -0.27767
209200.0000   -0.24842
209240.0000   -0.14351
209280.0000    0.11058
209320.0000   -0.03554
209360.0000   -0.00183
209400.0000   -0.15173
209440.0000   -0.07014
209480.0000   -0.16289
209520.0000   -0.22531
209560.0000   -0.04620
209600.0000    0.03072
209640.0000    0.14386
209680.0000    0.01277
209720.0000   -0.13709
209760.0000    0.02855
209800.0000    0.05284
209840.0000    0.08155
209880.0000    0.06335
209920.0000    0.05545
209960.0000   -0.04473
210000.0000   -0.07085
210040.0000   -0.21758
210080.0000   -0.18952
210120.0000    0.10210
210160.0000    0.05704
210200.0000    0.11847
210240.0000   -0.09425
210280.0000    0.14898
210320.0000   -0.09685
210360.0000    0.08156
210400.0000    0.11804
210440.0000    0.11063
210480.0000    0.38307
210520.0000   -0.05457
210560.0000    0.19911
210600.0000    0.17398
210640.0000   -0.13165
210680.0000   -0.00992
210720.0000   -0.12380
210760.0000    0.12946
210800.0000   -0.10508
210840.0000   -0.01404
210880.0000   -0.06401
210920.0000    0.19747
210960.0000    0.00651
211000.0000    0.12297
211040.0000    0.10427
211080.0000   -0.04180
211120.0000   -0.05411
211160.0000    0.14721
211200.0000    0.08778
211240.0000    0.12128
211280.0000    0.18465
211320.0000    0.18802
211360.0000    0.16854
211400.0000    0.18890
211440.0000    0.18923
211480.0000    0.03955
211520.0000   -0.08461
211560.0000    0.06417
211600.0000   -0.11175
211640.0000   -0.20130
211680.0000    0.09606
211720.0000   -0.10123
211760.0000   -0.04669
211800.0000    0.09408
211840.0000   -0.01041
211880.0000   -0.21222
211920.0000   -0.03029
211960.0000    0.00422
212000.0000    0.17264
212040.0000   -0.02448
212080.0000   -0.10651
212120.0000    0.11119
212160.0000    0.08321
212200.0000    0.04237
212240.0000   -0.06946
212280.0000    0.09891
212320.0000   -0.00551
212360.0000   -0.20991
212400.0000    0.09007
212440.0000    0.15998
212480.0000    0.21899
212520.0000    0.09347
212560.0000   -0.05348
212600.0000   -0.09062
212640.0000    0.03251
212680.0000    0.03494
212720.0000   -0.14739
212760.0000   -0.06431
212800.0000   -0.13373
212840.0000   -0.12857
212880.0000   -0.08521
212920.0000   -0.01533
212960.0000    0.06741
213000.0000    0.18316
213040.0000    0.36114
213080.0000    0.11129
213120.0000   -0.00135
213160.0000   -0.11519
213200.0000    0.11548
213240.0000   -0.46659
213280.0000    0.10215
213320.0000    0.00226
213360.0000   -0.04742
213400.0000   -0.07215
213440.0000    0.06999
213480.0000   -0.03267
213520.0000    0.14642
213560.0000    0.09741
213600.0000    0.12745
213640.0000    0.02291
213680.0000   -0.04743
213720.0000    0.11936
213760.0000   -0.10504
213800.0000    0.17988
213840.0000    0.11081
213880.0000    0.17831
213920.0000   -0.12900
213960.0000   -0.08913
214000.0000    0.02936
214040.0000    0.03959
214080.0000   -0.03583
214120.0000    0.09961
214160.0000    0.05441
214200.0000   -0.02119
214240.0000    0.14969
214280.0000    0.03641
214320.0000    0.14022
214360.0000    0.05719
214400.0000    0.04347
214440.0000   -0.01582
214480.0000   -0.13188
214520.0000   -0.28678
214560.0000    0.13356
214600.0000   -0.02652
214640.0000   -0.00171
214680.0000   -0.02983
214720.0000   -0.04710
214760.0000   -0.03179
214800.0000    0.15775
214840.0000    0.08157
214880.0000   -0.05952
214920.0000    0.26611
214960.0000    0.24836
215000.0000   -0.32362
215040.0000   -0.11294
215080.0000   -0.49894
215120.0000   -0.36830
215160.0000    0.03971
215200.0000   -0.04092
215240.0000    0.01441
215280.0000    0.18169
215320.0000   -0.01481
215360.0000    0.05926
215400.0000   -0.00934
215440.0000   -0.05812
215480.0000   -0.37372
215520.0000   -0.05196
215560.0000   -0.11856
215600.0000   -0.00330
215640.0000    0.08425
215680.0000    0.14042
215720.0000   -0.10661
215760.0000    0.01729
215800.0000    0.24241
215840.0000    0.19056
215880.0000   -0.04763
215920.0000   -0.14536
215960.0000    0.30310
216000.0000   -0.12155
216040.0000    0.03539
216080.0000    0.10546
216120.0000   -0.00779
216160.0000   -0.05251
216200.0000   -0.02462
216240.0000   -0.09877
216280.0000   -0.11201
216320.0000   -0.06995
216360.0000    0.20527
216400.0000    0.04893
216440.0000    0.08036
216480.0000   -0.05478
216520.0000    0.04647
216560.0000   -0.06084
216600.0000    0.11106
216640.0000    0.07187
216680.0000   -0.21902
216720.0000   -0.05474
216760.0000   -0.27294
216800.0000   -0.27898
216840.0000   -0.01522
216880.0000   -0.17987
216920.0000   -0.22410
216960.0000    0.00414
217000.0000   -0.34921
217040.0000   -0.42492
217080.0000   -0.28874
217120.0000   -0.12686
217160.0000   -0.14556
217200.0000   -0.10543
217240.0000   -0.10851
217280.0000   -0.17833
217320.0000   -0.45621
217360.0000   -0.72770
217400.0000   -0.63494
217440.0000   -0.54200
217480.0000   -0.52480
217520.0000   -0.50592
217560.0000   -0.48609
217600.0000   -0.59137
217640.0000   -0.53535
217680.0000   -0.37817
217720.0000   -0.46843
217760.0000   -0.15188
217800.0000    0.31343
217840.0000   -0.34591
217880.0000   -0.16513
217920.0000   -0.04530
217960.0000   -0.14270
218000.0000   -0.23184
218040.0000   -0.11095
218080.0000   -0.35467
218120.0000   -0.14510
218160.0000    0.12359
218200.0000    0.01014
218240.0000   -0.02043
218280.0000    0.03379
218320.0000   -0.05905
218360.0000   -0.02236
218400.0000   -0.17511
218440.0000   -0.09124
218480.0000   -0.11583
218520.0000   -0.20231
218560.0000    0.06912
218600.0000   -0.12269
218640.0000   -0.01911
218680.0000    0.08064
218720.0000   -0.21353
218760.0000   -0.10244
218800.0000    0.20624
218840.0000    0.09226
218880.0000    0.07048
218920.0000   -0.20032
218960.0000   -0.04023
219000.0000    0.12491
219040.0000   -0.22207
219080.0000    0.16428
219120.0000   -0.44189
219160.0000   -0.28702
219200.0000   -0.13820
219240.0000   -0.29691
219280.0000   -0.27860
219320.0000   -0.52126
219360.0000   -0.03415
219400.0000   -0.31289
219440.0000   -0.09852
219480.0000   -0.15239
219520.0000    0.03412
219560.0000   -0.07785
219600.0000    0.02844
219640.0000    0.29189
219680.0000    0.00089
219720.0000    0.04390
219760.0000   -0.22065
219800.0000   -0.06836
219840.0000    0.05226
219880.0000   -0.15188
219920.0000   -0.03516
219960.0000   -0.03241
220000.0000   -0.01822
220040.0000   -0.19737
220080.0000   -0.13594
220120.0000   -0.05163
220160.0000   -0.13246
220200.0000    0.07050
220240.0000   -0.36456
220280.0000   -0.37442
220320.0000    0.06901
220360.0000   -0.01182
220400.0000   -0.13004
220440.0000   -0.33315
220480.0000    0.06693
220520.0000    0.09158
220560.0000   -0.21211
220600.0000   -0.12201
220640.0000    0.20803
220680.0000    0.17986
220720.0000    0.06113
220760.0000   -0.07270
220800.0000    0.00458
220840.0000    0.11102
220880.0000    0.04214
220920.0000   -0.39527
220960.0000   -0.35050
221000.0000   -0.27830
221040.0000   -0.28424
221080.0000   -0.33875
221120.0000   -0.17541
221160.0000   -0.36324
221200.0000   -0.44975
221240.0000   -0.61684
221280.0000   -0.25892
221320.0000   -0.43187
221360.0000   -0.50127
221400.0000   -0.39710
221440.0000   -0.10897
221480.0000   -0.16488
221520.0000   -0.29889
221560.0000   -0.29094
221600.0000   -0.32991
221640.0000   -0.56789
221680.0000   -0.24672
221720.0000   -0.50663
221760.0000   -0.63303
221800.0000   -0.42089
221840.0000   -0.24172
221880.0000   -0.15115
221920.0000   -0.35881
221960.0000    0.10901
222000.0000    0.36757
222040.0000   -0.13499
222080.0000   -0.30546
222120.0000   -0.44111
222160.0000   -0.52064
222200.0000   -0.59288
222240.0000   -0.65632
222280.0000   -0.72076
222320.0000   -0.30475
222360.0000   -0.15946
222400.0000   -0.57616
222440.0000   -0.48149
222480.0000    0.10041
222520.0000    0.33342
222560.0000    0.06221
222600.0000   -0.08846
222640.0000   -0.12380
222680.0000    0.02183
222720.0000    0.00515
222760.0000   -0.10507
222800.0000   -0.02817
222840.0000   -0.07161
222880.0000    0.10262
222920.0000    0.15873
222960.0000    0.17031
223000.0000    0.14899
223040.0000   -0.05897
223080.0000   -0.05261
223120.0000   -0.09872
223160.0000   -0.08887
223200.0000   -0.10030
223240.0000   -0.00585
223280.0000   -0.18332
223320.0000   -0.08200
223360.0000   -0.30953
223400.0000    0.05477
223440.0000   -0.13960
223480.0000   -0.18955
223520.0000   -0.25427
223560.0000    0.02196
223600.0000   -0.54314
223640.0000   -0.33914
223680.0000   -0.18978
223720.0000   -0.28479
223760.0000   -0.20430
223800.0000    0.07448
223840.0000   -0.15929
223880.0000    0.01496
223920.0000   -0.08364
223960.0000   -0.08594
224000.0000   -0.17927
224040.0000   -0.16908
224080.0000   -0.15562
224120.0000   -0.03850
224160.0000   -0.00074
224200.0000    0.03934
224240.0000   -0.14945
224280.0000   -0.12869
224320.0000   -0.12031
224360.0000   -0.08152
224400.0000    0.09483
224440.0000   -0.10974
224480.0000   -0.27658
224520.0000   -0.15206
224560.0000    0.06643
224600.0000   -0.01335
224640.0000   -0.06679
224680.0000   -0.00708
224720.0000    0.10829
224760.0000    0.16065
224800.0000   -0.01732
224840.0000   -0.06247
224880.0000   -0.13081
224920.0000   -0.10274
224960.0000    0.21030
225000.0000   -0.05175
225040.0000    0.05199
225080.0000    0.10332
225120.0000   -0.20704
225160.0000   -0.24870
225200.0000   -0.07158
225240.0000   -0.00553
225280.0000   -0.02223
225320.0000    0.04598
225360.0000   -0.00187
225400.0000   -0.31949
225440.0000   -0.08464
225480.0000   -0.12203
225520.0000    0.01672
225560.0000   -0.04945
225600.0000   -0.08641
225640.0000   -0.02657
225680.0000    0.01428
225720.0000    0.18832
225760.0000    0.11938
225800.0000   -0.10678
225840.0000    0.12904
225880.0000    0.07332
225920.0000   -0.14786
225960.0000    0.13528
226000.0000    0.10293
226040.0000   -0.01647
226080.0000    0.03001
226120.0000   -0.13494
226160.0000   -0.05102
226200.0000    0.01187
226240.0000   -0.07657
226280.0000   -0.05450
226320.0000    0.28142
226360.0000    0.03742
226400.0000    0.07506
226440.0000    0.05074
226480.0000   -0.06216
226520.0000   -0.35388
226560.0000   -0.09381
226600.0000   -0.33525
226640.0000   -0.10602
226680.0000   -0.16526
226720.0000    0.09319
226760.0000    0.09125
226800.0000    0.23929
226840.0000    0.04072
226880.0000    0.01352
226920.0000    0.15979
226960.0000    0.62614
227000.0000    0.08721
227040.0000    0.31786
227080.0000   -0.34484
227120.0000   -0.41419
227160.0000   -0.08782
227200.0000   -0.30250
227240.0000   -0.31667
227280.0000   -0.34829
227320.0000   -0.32007
227360.0000   -0.28695
227400.0000   -0.69382
227440.0000   -0.51048
227480.0000   -0.28289
227520.0000   -0.46443
227560.0000   -0.39118
227600.0000   -0.55352
227640.0000   -0.38039
227680.0000   -0.45831
227720.0000   -0.61793
227760.0000   -0.11912
227800.0000   -0.48116
227840.0000   -0.19142
227880.0000   -0.31439
227920.0000   -0.09224
227960.0000   -0.29732
228000.0000   -0.33004
228040.0000   -0.32629
228080.0000   -0.11956
228120.0000   -0.32435
228160.0000   -0.10153
228200.0000   -0.33644
228240.0000   -0.28920
228280.0000   -0.42966
228320.0000   -0.30794
228360.0000   -0.50659
228400.0000   -0.53820
228440.0000   -0.41099
228480.0000   -0.63159
228520.0000   -0.67256
228560.0000   -0.57711
228600.0000    0.08776
228640.0000   -0.34906
228680.0000   -0.20979
228720.0000   -0.05022
228760.0000   -0.34096
228800.0000   -0.03495
228840.0000    0.14647
228880.0000   -0.28213
228920.0000   -0.34998
228960.0000   -0.18876
229000.0000   -0.07547
229040.0000   -0.03586
229080.0000   -0.36958
229120.0000   -0.20560
229160.0000   -0.14157
229200.0000   -0.21301
229240.0000   -0.04346
229280.0000   -0.03362
229320.0000    0.00468
229360.0000   -0.00914
229400.0000   -0.30219
229440.0000   -0.16270
229480.0000   -0.45522
229520.0000   -0.30142
229560.0000   -0.22528
229600.0000   -0.42487
229640.0000   -0.36335
229680.0000   -0.51124
229720.0000   -0.58100
229760.0000   -0.36543
229800.0000   -0.34860
229840.0000   -0.25698
229880.0000   -0.37356
229920.0000   -0.30128
229960.0000    0.03771
230000.0000   -0.27940
230040.0000   -0.21667
230080.0000    0.03431
230120.0000    0.02612
230160.0000   -0.07817
230200.0000   -0.04080
230240.0000    0.35079
230280.0000   -0.21323
230320.0000   -0.35180
230360.0000   -0.13373
230400.0000   -0.16554
230440.0000   -0.39626
230480.0000   -0.47738
230520.0000    0.01166
230560.0000   -0.15724
230600.0000   -0.16153
230640.0000    0.03172
230680.0000   -0.00133
230720.0000   -0.26286
230760.0000   -0.08601
230800.0000   -0.21619
230840.0000   -0.14630
230880.0000   -0.50608
230920.0000    0.07811
230960.0000   -0.09288
231000.0000   -0.22041
231040.0000   -0.39798
231080.0000   -0.32464
231120.0000   -0.26478
231160.0000   -0.25551
231200.0000   -0.10003
231240.0000   -0.33754
231280.0000   -0.39214
231320.0000   -0.27038
231360.0000   -0.21134
231400.0000   -0.24248
231440.0000   -0.39240
231480.0000   -0.28137
231520.0000   -0.47554
231560.0000   -0.19186
231600.0000   -0.08313
231640.0000   -0.37175
231680.0000   -0.18002
231720.0000   -0.09389
231760.0000   -0.21679
231800.0000   -0.47165
231840.0000   -0.29020
231880.0000   -0.45533
231920.0000   -0.24312
231960.0000   -0.40916
232000.0000   -0.49597
232040.0000   -0.31102
232080.0000   -0.15899
232120.0000   -0.03303
232160.0000   -0.13130
232200.0000   -0.35675
232240.0000   -0.47430
232280.0000   -0.67663
232320.0000   -0.55915
232360.0000   -0.64833
232400.0000   -0.45033
232440.0000   -0.80220
232480.0000   -0.26838
232520.0000   -0.38119
232560.0000   -0.67799
232600.0000   -0.77081
232640.0000   -0.53807
232680.0000   -0.21579
232720.0000   -0.47310
232760.0000   -0.45988
232800.0000   -0.41830
232840.0000   -0.60290
232880.0000   -0.63407
232920.0000   -0.53778
232960.0000   -0.11802
233000.0000   -0.05113
233040.0000   -0.22457
233080.0000   -0.08250
233120.0000   -0.07036
233160.0000   -0.19928
233200.0000   -0.11531
233240.0000   -0.10816
233280.0000   -0.25654
233320.0000   -0.28667
233360.0000   -0.27270
233400.0000   -0.16505
233440.0000   -0.05877
233480.0000   -0.29306
233520.0000   -0.35400
233560.0000   -0.33755
233600.0000   -0.24623
233640.0000   -0.09134
233680.0000   -0.20228
233720.0000   -0.07732
233760.0000   -0.05843
233800.0000   -0.13943
233840.0000    0.00343
233880.0000   -0.27651
233920.0000   -0.18821
233960.0000   -0.46410
234000.0000   -0.15916
234040.0000   -0.11641
234080.0000   -0.25906
234120.0000   -0.07787
234160.0000   -0.07875
234200.0000   -0.42412
234240.0000   -0.26634
234280.0000   -0.16694
234320.0000   -0.05751
234360.0000   -0.27485
234400.0000   -0.47395
234440.0000   -0.01830
234480.0000   -0.24218
234520.0000   -0.19419
234560.0000   -0.27074
234600.0000   -0.18098
234640.0000   -0.06579
234680.0000   -0.24666
234720.0000   -0.30896
234760.0000   -0.34894
234800.0000   -0.30698
234840.0000   -0.21201
234880.0000   -0.35692
234920.0000   -0.15456
234960.0000   -0.31752
235000.0000   -0.33382
235040.0000   -0.19968
235080.0000   -0.27981
235120.0000   -0.18838
235160.0000   -0.26475
235200.0000   -0.25187
235240.0000   -0.43466
235280.0000   -0.20984
235320.0000   -0.50149
235360.0000   -0.29839
235400.0000   -0.22420
235440.0000   -0.29439
235480.0000   -0.22900
235520.0000   -0.22854
235560.0000   -0.23185
235600.0000   -0.08983
235640.0000   -0.29906
235680.0000   -0.15763
235720.0000   -0.18539
235760.0000   -0.00087
235800.0000   -0.00661
235840.0000   -0.14258
235880.0000   -0.19687
235920.0000   -0.05596
235960.0000   -0.07550
236000.0000   -0.03280
236040.0000   -0.27150
236080.0000   -0.29803
236120.0000   -0.19386
236160.0000   -0.47824
236200.0000   -0.51863
236240.0000   -0.06318
236280.0000   -0.28661
236320.0000    0.04167
236360.0000   -0.25503
236400.0000    0.13838
236440.0000    0.05141
236480.0000    0.09564
236520.0000    0.05066
236560.0000    0.18021
236600.0000    0.09282
236640.0000    0.06365
236680.0000    0.21236
236720.0000    0.17242
236760.0000    0.16416
236800.0000    0.13931
236840.0000    0.01009
236880.0000    0.27877
236920.0000    0.00140
236960.0000   -0.30793
237000.0000    0.31335
237040.0000    0.10901
237080.0000   -0.05898
237120.0000    0.10513
237160.0000    0.22784
237200.0000    0.20788
237240.0000   -0.16406
237280.0000   -0.20533
237320.0000    0.00973
237360.0000    0.15836
237400.0000    0.30384
237440.0000    0.20084
237480.0000    0.00059
237520.0000    0.17538
237560.0000    0.13286
237600.0000    0.09069
237640.0000   -0.14102
237680.0000   -0.39307
237720.0000   -0.21076
237760.0000   -0.30342
237800.0000   -0.10639
237840.0000   -0.11182
237880.0000   -0.38652
237920.0000   -0.30918
237960.0000    0.00755
238000.0000   -0.18638
238040.0000   -0.29349
238080.0000   -0.18119
238120.0000   -0.37879
238160.0000   -0.47132
238200.0000   -0.14559
238240.0000   -0.21210
238280.0000   -0.13089
238320.0000   -0.19133
238360.0000    0.02553
238400.0000    0.27687
238440.0000    0.23072
238480.0000    0.05468
238520.0000    0.31558
238560.0000    0.15441
238600.0000   -0.22052
238640.0000   -0.31718
238680.0000   -0.17211
238720.0000   -0.20722
238760.0000   -0.26705
238800.0000   -0.21092
238840.0000   -0.24423
238880.0000    0.06256
238920.0000   -0.20150
238960.0000   -0.05962
239000.0000   -0.31446
239040.0000   -0.23002
239080.0000   -0.32545
239120.0000   -0.12910
239160.0000    0.09090
239200.0000   -0.09210
239240.0000   -0.00618
239280.0000   -0.37826
239320.0000   -0.15934
239360.0000   -0.20060
239400.0000   -0.09308
239440.0000   -0.45425
239480.0000   -0.28769
239520.0000   -0.38195
239560.0000   -0.63067
239600.0000   -0.43561
239640.0000   -0.42657
239680.0000   -0.30738
239720.0000   -0.14120
239760.0000   -0.24520
239800.0000   -0.14322
239840.0000   -0.38202
239880.0000   -0.29923
239920.0000   -0.40365
239960.0000   -0.24428
240000.0000   -0.02534
240040.0000   -0.08299
240080.0000   -0.18535
240120.0000   -0.11905
240160.0000   -0.33115
240200.0000    0.12314
240240.0000   -0.24733
240280.0000    0.03345
240320.0000    0.02922
240360.0000   -0.17095
240400.0000   -0.13870
240440.0000   -0.05127
240480.0000   -0.23947
240520.0000   -0.09604
240560.0000   -0.00657
240600.0000   -0.05123
240640.0000   -0.17966
240680.0000   -0.13575
240720.0000   -0.11539
240760.0000    0.01692
240800.0000   -0.14084
240840.0000   -0.35213
240880.0000   -0.41961
240920.0000   -0.25736
240960.0000   -0.16958
241000.0000   -0.14164
241040.0000   -0.11651
241080.0000   -0.11896
241120.0000   -0.38345
241160.0000   -0.16230
241200.0000   -0.19472
241240.0000   -0.05342
241280.0000   -0.27828
241320.0000   -0.34090
241360.0000   -0.31060
241400.0000   -0.29576
241440.0000   -0.37177
241480.0000   -0.18397
241520.0000   -0.39030
241560.0000   -0.66498
241600.0000   -0.36189
241640.0000   -0.88273
241680.0000   -0.63591
241720.0000   -0.47043
241760.0000   -0.28903
241800.0000   -0.25367
241840.0000   -0.45704
241880.0000   -0.56677
241920.0000   -0.47963
241960.0000   -0.31315
242000.0000   -0.40771
242040.0000   -0.35603
242080.0000   -0.25016
242120.0000   -0.54186
242160.0000   -0.71381
242200.0000   -0.42642
242240.0000   -0.33984
242280.0000   -0.74813
242320.0000   -0.75938
242360.0000   -0.47083
242400.0000   -0.74665
242440.0000   -1.09358
242480.0000   -0.84617
242520.0000   -0.59501
242560.0000   -0.01300
242600.0000   -0.28984
242640.0000    0.17516
242680.0000   -0.00244
242720.0000    0.15658
242760.0000    0.13733
242800.0000    0.37087
242840.0000    0.12248
242880.0000   -0.12264
242920.0000   -0.15531
242960.0000   -0.18496
243000.0000   -0.23635
243040.0000   -0.21019
243080.0000   -0.21383
243120.0000   -0.42832
243160.0000   -0.49739
243200.0000   -0.34597
243240.0000   -0.39153
243280.0000   -0.15618
243320.0000    0.21562
243360.0000    0.43610
243400.0000    0.29048
243440.0000    0.15770
243480.0000   -0.00624
243520.0000    0.02318
243560.0000   -0.19513
243600.0000    0.13043
243640.0000    0.12189
243680.0000   -0.00738
243720.0000    0.16904
243760.0000    0.18712
243800.0000   -0.00121
243840.0000    0.15187
243880.0000   -0.02924
243920.0000   -0.16862
243960.0000   -0.06601
244000.0000    0.12084
244040.0000   -0.22998
244080.0000    0.14018
244120.0000   -0.12702
244160.0000    0.03734
244200.0000    0.10567
244240.0000   -0.16614
244280.0000   -0.00185
244320.0000   -0.17476
244360.0000   -0.08480
244400.0000   -0.24581
244440.0000    0.19518
244480.0000    0.09009
244520.0000   -0.00592
244560.0000    0.20488
244600.0000   -0.06199
244640.0000    0.06891
244680.0000   -0.04238
244720.0000    0.02212
244760.0000    0.20253
244800.0000   -0.19550
244840.0000   -0.00235
244880.0000   -0.00979
244920.0000   -0.01698
244960.0000   -0.08385
245000.0000   -0.05545
245040.0000    0.01696
245080.0000    0.15534
245120.0000   -0.06747
245160.0000   -0.26607
245200.0000   -0.24744
245240.0000   -0.03436
245280.0000    0.02294
245320.0000   -0.23885
245360.0000   -0.16775
245400.0000    0.03015
245440.0000   -0.05822
245480.0000   -0.14835
245520.0000   -0.09993
245560.0000   -0.22673
245600.0000   -0.29468
245640.0000   -0.66751
245680.0000   -0.19890
245720.0000   -0.10116
245760.0000   -0.25131
245800.0000   -0.59962
245840.0000   -0.42801
245880.0000   -0.31749
245920.0000   -0.09816
245960.0000    0.08082
246000.0000   -0.04094
246040.0000   -0.16745
246080.0000   -0.47751
246120.0000   -0.47691
246160.0000   -0.48042
246200.0000   -0.61535
246240.0000   -0.51488
246280.0000   -0.27274
246320.0000   -0.22028
246360.0000   -0.48617
246400.0000   -0.86073
246440.0000   -0.60905
246480.0000   -0.63686
246520.0000   -0.56858
246560.0000   -0.77623
246600.0000   -0.65040
246640.0000   -0.85850
246680.0000   -0.67571
246720.0000   -0.14672
246760.0000   -0.30945
246800.0000   -0.52670
246840.0000   -0.51795
246880.0000   -0.42795
246920.0000   -0.45346
246960.0000   -0.47170
247000.0000   -0.65746
247040.0000    0.02271
247080.0000   -0.25302
247120.0000   -0.08315
247160.0000   -0.06814
247200.0000    0.22029
247240.0000   -0.20963
247280.0000   -0.29978
247320.0000    0.08917
247360.0000   -0.18279
247400.0000   -0.15924
247440.0000    0.05991
247480.0000   -0.06712
247520.0000   -0.10657
247560.0000   -0.02513
247600.0000   -0.24029
247640.0000   -0.42721
247680.0000   -0.02161
247720.0000    0.05478
247760.0000    0.30030
247800.0000   -0.06082
247840.0000   -0.37591
247880.0000   -0.32300
247920.0000   -0.08962
247960.0000   -0.32196
248000.0000   -0.32577
248040.0000   -0.19767
248080.0000   -0.07050
248120.0000   -0.08882
248160.0000   -0.11643
248200.0000   -0.08134
248240.0000   -0.17730
248280.0000   -0.42833
248320.0000   -0.32225
248360.0000   -0.45063
248400.0000    0.20014
248440.0000   -0.26210
248480.0000   -0.47434
248520.0000   -0.02648
248560.0000   -0.12981
248600.0000   -0.27582
248640.0000   -0.25615
248680.0000   -0.24198
248720.0000   -0.21832
248760.0000   -0.49010
248800.0000   -0.53721
248840.0000   -0.16368
248880.0000    0.15808
248920.0000   -0.09803
248960.0000    0.02492
249000.0000    0.04939
249040.0000   -0.00273
249080.0000   -0.26810
249120.0000   -0.28977
249160.0000    0.04391
249200.0000   -0.16696
249240.0000   -0.23585
249280.0000   -0.20334
249320.0000   -0.34581
249360.0000   -0.00363
249400.0000   -0.14072
249440.0000   -0.02866
249480.0000   -0.40090
249520.0000   -0.73857
249560.0000   -0.80210
249600.0000   -0.62513
249640.0000   -0.79292
249680.0000   -0.84295
249720.0000   -0.68143
249760.0000   -0.84597
249800.0000   -0.85002
249840.0000   -0.70270
249880.0000   -0.79010
249920.0000   -0.93247
249960.0000   -0.91317
250000.0000   -0.82156
250040.0000   -0.96889
250080.0000   -1.06324
250120.0000   -0.63757
250160.0000   -0.43885
250200.0000   -0.32734
250240.0000   -0.33216
250280.0000   -0.13785
250320.0000   -0.08758
250360.0000   -0.38973
250400.0000   -0.60401
250440.0000   -0.14493
250480.0000   -0.70228
250520.0000   -0.31530
250560.0000    0.00999
250600.0000   -0.04564
250640.0000   -0.35308
250680.0000   -0.08294
250720.0000   -0.03603
250760.0000   -0.14404
250800.0000   -0.23212
250840.0000   -0.25237
250880.0000   -0.21625
250920.0000   -0.12036
250960.0000   -0.39149
251000.0000   -0.14347
251040.0000   -0.14600
251080.0000   -0.03586
251120.0000   -0.36886
251160.0000   -0.50079
251200.0000   -0.23634
251240.0000   -0.41075
251280.0000   -0.08593
251320.0000    0.23954
251360.0000   -0.03118
251400.0000   -0.18137
251440.0000   -0.55700
251480.0000   -0.67712
251520.0000   -0.41802
251560.0000   -0.43581
251600.0000   -0.44507
251640.0000   -0.17804
251680.0000   -0.38603
251720.0000   -0.48138
251760.0000   -0.11772
251800.0000   -0.65375
251840.0000   -0.28021
251880.0000   -0.31630
251920.0000   -0.38632
251960.0000   -0.36901
252000.0000   -0.48659
252040.0000   -0.54862
252080.0000   -0.53278
252120.0000   -0.56647
252160.0000   -0.46507
252200.0000   -0.45516
252240.0000   -0.35523
252280.0000   -0.32360
252320.0000   -0.68632
252360.0000   -0.64163
252400.0000   -0.35625
252440.0000   -0.28228
252480.0000   -0.11426
252520.0000   -0.16563
252560.0000   -0.33717
252600.0000   -0.43585
252640.0000   -0.34790
252680.0000   -0.43288
252720.0000   -0.44408
252760.0000   -0.35596
252800.0000   -0.03680
252840.0000   -0.22294
252880.0000   -0.02122
252920.0000   -0.45655
252960.0000   -0.61759
253000.0000   -0.23005
253040.0000   -0.10246
253080.0000   -0.07325
253120.0000   -0.42383
253160.0000   -0.31259
253200.0000   -0.18809
253240.0000   -0.70660
253280.0000   -0.56186
253320.0000   -0.57614
253360.0000   -0.40486
253400.0000   -0.11910
253440.0000    0.02892
253480.0000   -0.08982
253520.0000   -0.05056
253560.0000   -0.02868
253600.0000    0.14607
253640.0000   -0.07118
253680.0000    0.04843
253720.0000    0.05196
253760.0000   -0.14272
253800.0000    0.14553
253840.0000   -0.17181
253880.0000    0.15515
253920.0000   -0.00409
253960.0000    0.15949
254000.0000    0.01699
254040.0000   -0.00819
254080.0000    0.04939
254120.0000    0.20514
254160.0000    0.24301
254200.0000    0.12937
254240.0000    0.12058
254280.0000    0.20248
254320.0000   -0.06262
254360.0000   -0.38312
254400.0000   -0.30109
254440.0000    0.10429
254480.0000    0.23404
254520.0000   -0.18412
254560.0000    0.10135
254600.0000    0.08177
254640.0000    0.10905
254680.0000    0.21637
254720.0000   -0.03200
254760.0000    0.16088
254800.0000    0.28084
254840.0000   -0.05058
254880.0000    0.02015
254920.0000   -0.14525
254960.0000   -0.05405
255000.0000    0.10866
255040.0000   -0.16882
255080.0000   -0.34897
255120.0000   -0.46913
255160.0000   -0.33487
255200.0000   -0.48574
255240.0000   -0.69571
255280.0000   -0.59676
255320.0000   -0.38658
255360.0000   -0.33815
255400.0000   -0.22961
255440.0000   -0.27839
255480.0000    0.04527
255520.0000    0.07362
255560.0000   -0.36442
255600.0000   -0.29877
255640.0000   -0.80912
255680.0000   -0.45403
255720.0000   -0.62229
255760.0000   -0.67072
255800.0000    0.00883
255840.0000   -0.32576
255880.0000   -0.08836
255920.0000   -0.36614
255960.0000   -0.26686
256000.0000   -0.19476
256040.0000   -0.10651
256080.0000   -0.06464
256120.0000   -0.04076
256160.0000   -0.37981
256200.0000   -0.10620
256240.0000   -0.06700
256280.0000   -0.08796
256320.0000    0.04042
256360.0000    0.13096
256400.0000    0.01961
256440.0000    0.03331
256480.0000    0.24738
256520.0000    0.04150
256560.0000    0.07229
256600.0000    0.12617
256640.0000    0.10230
256680.0000    0.08649
256720.0000    0.11057
256760.0000    0.03965
256800.0000    0.02865
256840.0000   -0.03112
256880.0000   -0.09239
256920.0000   -0.01452
256960.0000   -0.11590
257000.0000   -0.06026
257040.0000    0.13732
257080.0000    0.11080
257120.0000   -0.05453
257160.0000    0.08589
257200.0000    0.07262
257240.0000    0.10309
257280.0000    0.00080
257320.0000   -0.03336
257360.0000    0.13444
257400.0000   -0.15107
257440.0000   -0.06049
257480.0000    0.25022
257520.0000   -0.06170
257560.0000   -0.16174
257600.0000    0.02255
257640.0000    0.05402
257680.0000    0.10861
257720.0000    0.00159
257760.0000   -0.05469
257800.0000    0.14871
257840.0000   -0.17500
257880.0000    0.04848
257920.0000   -0.01674
257960.0000   -0.04843
258000.0000   -0.25546
258040.0000   -0.20838
258080.0000   -0.27779
258120.0000   -0.08076
258160.0000   -0.32672
258200.0000   -0.04723
258240.0000   -0.01925
258280.0000   -0.03574
258320.0000    0.42275
258360.0000    0.32630
258400.0000    0.20754
258440.0000    0.19636
258480.0000    0.24249
258520.0000   -0.08578
258560.0000   -0.01278
258600.0000    0.04129
258640.0000   -0.11566
258680.0000   -0.28651
258720.0000   -0.32220
258760.0000   -0.46625
258800.0000   -0.25674
258840.0000   -0.67685
258880.0000   -0.32674
258920.0000   -0.57839
258960.0000   -0.48207
259000.0000   -0.43762
259040.0000   -0.44411
259080.0000   -0.79860
259120.0000   -0.59020
259160.0000   -0.12820
259200.0000    0.02704
259240.0000   -0.43134
259280.0000   -0.91649
259320.0000   -0.81409
259360.0000   -0.52702
259400.0000   -0.84014
259440.0000   -0.78515
259480.0000   -0.35957
259520.0000   -0.47281
259560.0000   -0.43669
259600.0000   -0.61784
259640.0000   -0.45738
259680.0000   -0.38676
259720.0000   -0.73562
259760.0000   -0.58633
259800.0000   -0.55623
259840.0000   -0.75389
259880.0000   -0.69442
259920.0000   -0.88493
259960.0000   -0.84905
260000.0000   -0.77582
260040.0000   -0.84589
260080.0000   -0.97549
260120.0000   -0.96475
260160.0000   -0.77730
260200.0000   -0.65126
260240.0000   -0.82366
260280.0000   -0.43607
260320.0000   -0.64655
260360.0000   -0.89324
260400.0000   -0.78405
260440.0000   -0.74431
260480.0000   -0.66640
260520.0000   -0.87816
260560.0000   -0.61310
260600.0000   -0.92809
260640.0000   -0.61154
260680.0000   -0.77334
260720.0000   -0.69928
260760.0000   -0.61979
260800.0000   -0.94306
260840.0000   -0.58473
260880.0000   -0.29005
260920.0000   -1.08022
260960.0000   -0.88737
261000.0000   -0.81949
261040.0000   -0.58536
261080.0000   -0.86915
261120.0000   -0.81454
261160.0000   -0.86116
261200.0000   -0.79803
261240.0000   -0.78969
261280.0000   -0.47140
261320.0000   -0.74910
261360.0000   -0.69361
261400.0000   -0.79241
261440.0000   -0.77447
261480.0000   -0.90965
261520.0000   -0.85008
261560.0000   -1.09874
261600.0000   -0.75790
261640.0000   -0.72151
261680.0000   -0.61975
261720.0000   -0.63214
261760.0000   -0.68720
261800.0000   -0.83104
261840.0000   -0.71534
261880.0000   -0.68015
261920.0000   -0.53006
261960.0000   -0.73349
262000.0000   -0.43948
262040.0000   -1.24785
262080.0000   -0.88127
262120.0000   -0.73354
262160.0000   -0.83262
262200.0000   -0.75817
262240.0000   -0.80499
262280.0000   -0.86724
262320.0000   -0.51061
262360.0000   -0.76332
262400.0000   -0.63612
262440.0000   -0.91738
262480.0000   -0.68494
262520.0000   -0.54328
262560.0000   -0.39412
262600.0000   -0.60153
262640.0000   -0.65818
262680.0000   -0.63531
262720.0000   -0.54914
262760.0000   -0.27002
262800.0000   -0.12402
262840.0000    0.07313
262880.0000   -0.08142
262920.0000    0.27081
262960.0000   -0.33870
263000.0000   -0.08925
263040.0000   -0.17462
263080.0000   -0.25986
263120.0000   -0.03535
263160.0000   -0.62394
263200.0000   -0.44263
263240.0000   -0.33914
263280.0000   -0.29844
263320.0000   -0.17182
263360.0000   -0.22736
263400.0000   -0.44254
263440.0000   -0.11805
263480.0000    0.02361
263520.0000   -0.10626
263560.0000   -0.17334
263600.0000   -0.32446
263640.0000   -0.36430
263680.0000   -0.83893
263720.0000   -0.64605
263760.0000   -0.34918
263800.0000   -0.42249
263840.0000   -0.21812
263880.0000   -0.12463
263920.0000   -0.24698
263960.0000   -0.38981
264000.0000   -0.15134
264040.0000   -0.44486
264080.0000   -0.38618
264120.0000   -0.18890
264160.0000   -0.21329
264200.0000   -0.11489
264240.0000   -0.40911
264280.0000   -0.51081
264320.0000   -0.39580
264360.0000   -0.52136
264400.0000   -0.15676
264440.0000    0.24027
264480.0000    0.10955
264520.0000    0.09197
264560.0000    0.22667
264600.0000    0.19204
264640.0000    0.06297
264680.0000   -0.16091
264720.0000   -0.20171
264760.0000   -0.14452
264800.0000    0.01141
264840.0000   -0.26078
264880.0000   -0.30826
264920.0000   -0.49527
264960.0000   -0.13023
265000.0000   -0.60552
265040.0000   -0.27425
265080.0000   -0.59188
265120.0000   -0.47758
265160.0000   -0.64353
265200.0000   -0.65093
265240.0000   -0.47031
265280.0000   -0.68439
265320.0000   -0.59294
265360.0000   -0.50689
265400.0000   -0.37274
265440.0000   -0.48534
265480.0000   -0.30799
265520.0000   -0.23558
265560.0000   -0.27172
265600.0000   -0.28125
265640.0000   -0.02694
265680.0000   -0.17070
265720.0000   -0.34361
265760.0000   -0.13618
265800.0000   -0.36696
265840.0000   -0.29099
265880.0000   -0.40639
265920.0000   -0.31345
265960.0000   -0.41670
266000.0000   -0.30148
266040.0000   -0.53955
266080.0000   -0.52237
266120.0000   -0.22654
266160.0000   -0.35192
266200.0000   -0.47469
266240.0000   -0.48055
266280.0000   -0.33509
266320.0000   -0.65158
266360.0000   -0.54504
266400.0000   -0.69896
266440.0000   -0.61935
266480.0000   -0.53455
266520.0000   -0.51774
266560.0000   -0.57353
266600.0000   -0.48855
266640.0000   -0.69021
266680.0000   -0.31787
266720.0000   -0.64009
266760.0000   -0.36142
266800.0000   -0.50915
266840.0000   -0.61620
266880.0000   -0.30264
266920.0000   -0.72808
266960.0000   -0.36718
267000.0000   -0.29744
267040.0000   -0.34048
267080.0000   -0.14003
267120.0000   -0.46504
267160.0000   -0.40048
267200.0000   -0.16124
267240.0000   -0.19992
267280.0000   -0.19408
267320.0000   -0.55239
267360.0000   -0.12887
267400.0000   -0.23486
267440.0000   -0.30258
267480.0000   -0.17676
267520.0000   -0.31157
267560.0000   -0.32227
267600.0000   -0.27476
267640.0000   -0.30888
267680.0000    0.02280
267720.0000   -0.47811
267760.0000   -0.45459
267800.0000   -0.42712
267840.0000   -0.58600
267880.0000   -0.40568
267920.0000   -0.62976
267960.0000   -0.50147
268000.0000   -0.37844
268040.0000   -0.51670
268080.0000   -0.71657
268120.0000   -0.56839
268160.0000   -0.33067
268200.0000   -0.46916
268240.0000   -0.17579
268280.0000   -0.43134
268320.0000   -0.24579
268360.0000   -0.14887
268400.0000   -0.49341
268440.0000   -0.30877
268480.0000   -0.41078
268520.0000   -0.20319
268560.0000   -0.27900
268600.0000   -0.54797
268640.0000   -0.67390
268680.0000   -0.71229
268720.0000   -0.31872
268760.0000   -0.69629
268800.0000   -0.58263
268840.0000   -0.60383
268880.0000   -1.07912
268920.0000   -0.63493
268960.0000   -0.47454
269000.0000   -0.54364
269040.0000   -0.29424
269080.0000   -0.39676
269120.0000   -0.01441
269160.0000   -0.63383
269200.0000   -0.45163
269240.0000   -0.38426
269280.0000   -0.45458
269320.0000   -0.50855
269360.0000   -0.51496
269400.0000   -0.58316
269440.0000   -0.47133
269480.0000   -0.49240
269520.0000   -0.46859
269560.0000   -0.59886
269600.0000   -0.55720
269640.0000   -0.55690
269680.0000   -0.50889
269720.0000   -0.29905
269760.0000   -0.36237
269800.0000   -0.45091
269840.0000   -0.15100
269880.0000   -0.30698
269920.0000   -0.15932
269960.0000   -0.47168
270000.0000   -0.41930
270040.0000   -0.39143
270080.0000   -0.59333
270120.0000   -0.52700
270160.0000   -0.32016
270200.0000   -0.46692
270240.0000   -0.72808
270280.0000   -0.11192
270320.0000   -0.08210
270360.0000   -0.44063
270400.0000   -0.50423
270440.0000   -0.27147
270480.0000   -0.48909
270520.0000   -0.23912
270560.0000   -0.02851
270600.0000   -0.31878
270640.0000   -0.18415
270680.0000   -0.57611
270720.0000   -0.53613
270760.0000   -0.47347
270800.0000   -0.26453
270840.0000   -0.29473
270880.0000   -0.04349
270920.0000   -0.14260
270960.0000   -0.07213
271000.0000   -0.14394
271040.0000   -0.20229
271080.0000   -0.08816
271120.0000   -0.15485
271160.0000   -0.12627
271200.0000   -0.05840
271240.0000   -0.42274
271280.0000   -0.36647
271320.0000   -0.11796
271360.0000   -0.06935
271400.0000   -0.25631
271440.0000   -0.43932
271480.0000   -0.30305
271520.0000   -0.05814
271560.0000   -0.20911
271600.0000    0.06832
271640.0000   -0.12351
271680.0000   -0.20936
271720.0000   -0.25258
271760.0000   -0.28579
271800.0000   -0.48266
271840.0000   -0.71335
271880.0000   -0.57955
271920.0000   -0.41738
271960.0000   -0.43452
272000.0000   -0.61923
272040.0000   -0.18167
272080.0000   -0.56160
272120.0000   -0.52544
272160.0000   -0.70855
272200.0000   -0.60169
272240.0000   -0.57669
272280.0000   -0.48813
272320.0000   -0.57190
272360.0000   -0.59790
272400.0000   -0.82756
272440.0000   -0.31928
272480.0000   -0.63854
272520.0000   -0.52229
272560.0000   -0.78871
272600.0000   -0.50536
272640.0000   -0.52738
272680.0000   -0.67408
272720.0000   -0.63893
272760.0000   -0.18841
272800.0000   -0.12590
272840.0000    0.16169
272880.0000    0.24534
272920.0000   -0.18694
272960.0000    0.20529
273000.0000    0.08635
273040.0000   -0.10595
273080.0000   -0.07300
273120.0000    0.07022
273160.0000   -0.10200
273200.0000   -0.38483
273240.0000   -0.09218
273280.0000   -0.26433
273320.0000   -0.29012
273360.0000   -0.03264
273400.0000   -0.07434
273440.0000   -0.15965
273480.0000   -0.09656
273520.0000   -0.18751
273560.0000   -0.04547
273600.0000   -0.12026
273640.0000   -0.22875
273680.0000   -0.23092
273720.0000   -0.50224
273760.0000   -0.19194
273800.0000   -0.27393
273840.0000   -0.48998
273880.0000   -0.18278
273920.0000   -0.33795
273960.0000   -0.18382
274000.0000   -0.14001
274040.0000   -0.11275
274080.0000   -0.32763
274120.0000   -0.17984
274160.0000   -0.43440
274200.0000   -0.41054
274240.0000   -0.22340
274280.0000   -0.04727
274320.0000   -0.58790
274360.0000   -0.46631
274400.0000   -0.43289
274440.0000   -0.28632
274480.0000   -0.54793
274520.0000   -0.06601
274560.0000   -0.21106
274600.0000    0.02906
274640.0000   -0.17299
274680.0000   -0.17696
274720.0000    0.01594
274760.0000   -0.11028
274800.0000   -0.43327
274840.0000   -0.57703
274880.0000   -0.07933
274920.0000   -0.02806
274960.0000   -0.01104
275000.0000   -0.05303
275040.0000    0.08312
275080.0000   -0.14658
275120.0000    0.04023
275160.0000    0.11117
275200.0000   -0.05457
275240.0000    0.24471
275280.0000   -0.12321
275320.0000   -0.08058
275360.0000    0.11347
275400.0000    0.18878
275440.0000   -0.28034
275480.0000   -0.11697
275520.0000    0.01833
275560.0000   -0.31808
275600.0000   -0.18398
275640.0000   -0.08800
275680.0000   -0.09156
275720.0000   -0.10049
275760.0000   -0.23483
275800.0000   -0.06286
275840.0000   -0.10207
275880.0000   -0.21555
275920.0000    0.00745
275960.0000    0.12884
276000.0000   -0.06653
276040.0000    0.02611
276080.0000    0.09636
276120.0000   -0.00806
276160.0000    0.05114
276200.0000   -0.04226
276240.0000    0.30698
276280.0000    0.25275
276320.0000    0.05500
276360.0000    0.04581
276400.0000    0.03837
276440.0000   -0.02275
276480.0000    0.20123
276520.0000   -0.08437
276560.0000   -0.00624
276600.0000    0.12782
276640.0000    0.12632
276680.0000   -0.00277
276720.0000   -0.01520
276760.0000   -0.37721
276800.0000   -0.00276
276840.0000   -0.08410
276880.0000    0.11553
276920.0000   -0.23938
276960.0000   -0.03973
277000.0000    0.06799
277040.0000   -0.12739
277080.0000    0.09524
277120.0000    0.07429
277160.0000    0.20433
277200.0000   -0.01683
277240.0000   -0.08745
277280.0000   -0.14818
277320.0000    0.10985
277360.0000   -0.02739
277400.0000   -0.19266
277440.0000    0.06595
277480.0000    0.10711
277520.0000    0.11771
277560.0000    0.01690
277600.0000    0.34312
277640.0000    0.04454
277680.0000    0.05704
277720.0000   -0.35945
277760.0000    0.15232
277800.0000    0.09321
277840.0000    0.20682
277880.0000    0.18688
277920.0000    0.20949
277960.0000   -0.70342
278000.0000   -0.31008
278040.0000   -0.46922
278080.0000   -0.13059
278120.0000   -0.46943
278160.0000    0.19038
278200.0000   -0.09520
278240.0000   -0.01117
278280.0000    0.18636
278320.0000   -0.03317
278360.0000   -0.11274
278400.0000    0.03060
278440.0000   -0.03915
278480.0000    0.07965
278520.0000   -0.02533
278560.0000   -0.37578
278600.0000   -0.26485
278640.0000   -0.14317
278680.0000    0.05120
278720.0000   -0.08916
278760.0000   -0.00423
278800.0000    0.06489
278840.0000   -0.17846
278880.0000    0.06707
278920.0000   -0.15144
278960.0000   -0.32266
279000.0000    0.02434
279040.0000    0.02255
279080.0000   -0.07750
279120.0000   -0.09824
279160.0000   -0.08741
279200.0000   -0.03297
279240.0000    0.25437
279280.0000    0.29021
279320.0000    0.40960
279360.0000   -0.02647
279400.0000    0.08974
279440.0000    0.07240
279480.0000    0.12739
279520.0000    0.13465
279560.0000    0.15846
279600.0000   -0.24382
279640.0000   -0.64064
279680.0000   -0.26241
279720.0000   -0.73689
279760.0000   -0.34406
279800.0000   -0.17807
279840.0000   -0.34275
279880.0000   -0.58442
279920.0000   -0.55405
279960.0000   -0.43023
280000.0000   -0.39236
280040.0000   -0.41492
280080.0000   -0.72045
280120.0000   -0.42861
280160.0000   -0.48116
280200.0000   -0.30464
280240.0000   -0.03757
280280.0000   -0.12271
280320.0000   -0.60541
280360.0000   -0.48532
280400.0000   -0.41437
280440.0000   -0.03127
280480.0000   -0.37814
280520.0000   -0.21707
280560.0000   -0.53129
280600.0000   -0.58571
280640.0000   -0.29493
280680.0000   -0.32094
280720.0000   -0.28554
280760.0000   -0.46632
280800.0000   -0.28702
280840.0000   -0.52340
280880.0000   -0.36896
280920.0000   -0.23183
280960.0000   -0.24524
281000.0000   -0.55962
281040.0000   -0.63226
281080.0000   -0.70075
281120.0000   -0.77064
281160.0000   -0.60546
281200.0000   -0.28625
281240.0000   -0.74755
281280.0000   -0.53986
281320.0000   -0.63842
281360.0000   -0.63499
281400.0000   -0.77949
281440.0000   -0.42939
281480.0000   -0.19712
281520.0000   -0.26512
281560.0000    0.16487
281600.0000   -0.14460
281640.0000    0.16228
281680.0000   -0.00528
281720.0000    0.14913
281760.0000    0.08680
281800.0000    0.13261
281840.0000   -0.19705
281880.0000    0.06090
281920.0000    0.18136
281960.0000    0.22507
282000.0000    0.30473
282040.0000   -0.06525
282080.0000   -0.01933
282120.0000   -0.14532
282160.0000    0.00928
282200.0000    0.02600
282240.0000   -0.28602
282280.0000   -0.14855
282320.0000   -0.14836
282360.0000   -0.08053
282400.0000   -0.06650
282440.0000   -0.16991
282480.0000   -0.12094
282520.0000   -0.28334
282560.0000    0.11594
282600.0000   -0.04668
282640.0000   -0.08363
282680.0000   -0.00698
282720.0000    0.07606
282760.0000   -0.14159
282800.0000   -0.03387
282840.0000   -0.19206
282880.0000   -0.02749
282920.0000    0.01609
282960.0000   -0.09321
283000.0000   -0.04349
283040.0000   -0.14934
283080.0000   -0.00887
283120.0000    0.04205
283160.0000   -0.08891
283200.0000    0.01880
283240.0000   -0.03688
283280.0000    0.31692
283320.0000    0.09921
283360.0000    0.04274
283400.0000    0.16924
283440.0000    0.35153
283480.0000    0.17187
283520.0000    0.00942
283560.0000    0.05949
283600.0000   -0.04885
283640.0000    0.02147
283680.0000   -0.12758
283720.0000    0.08459
283760.0000   -0.04086
283800.0000    0.63563
283840.0000   -0.01826
283880.0000   -0.03975
283920.0000   -0.14806
283960.0000    0.33393
284000.0000   -0.05782
284040.0000    0.17330
284080.0000    0.19614
284120.0000    0.21842
284160.0000   -0.30916
284200.0000    0.34369
284240.0000    0.33339
284280.0000    0.43085
284320.0000    0.10602
284360.0000    0.02000
284400.0000   -0.01663
284440.0000   -0.11869
284480.0000   -0.06868
284520.0000   -0.05355
284560.0000   -0.10588
284600.0000    0.18264
284640.0000    0.04415
284680.0000   -0.40406
284720.0000   -0.37696
284760.0000   -0.29676
284800.0000   -0.68456
284840.0000   -0.33978
284880.0000   -0.38472
284920.0000   -0.10502
284960.0000   -0.05811
285000.0000   -0.30258
285040.0000   -0.39039
285080.0000   -0.57184
285120.0000   -0.22410
285160.0000   -0.33626
285200.0000   -0.37303
285240.0000   -0.37575
285280.0000   -0.64447
285320.0000   -0.19850
285360.0000   -0.09709
285400.0000   -0.48031
285440.0000   -0.19778
285480.0000   -0.45044
285520.0000   -0.27702
285560.0000   -0.58694
285600.0000   -0.33883
285640.0000   -0.39971
285680.0000   -0.58952
285720.0000   -0.03276
285760.0000    0.12917
285800.0000    0.01207
285840.0000   -0.07145
285880.0000    0.11418
285920.0000   -0.07038
285960.0000    0.11552
286000.0000   -0.02993
286040.0000   -0.15364
286080.0000    0.06669
286120.0000   -0.07417
286160.0000    0.05896
286200.0000   -0.16538
286240.0000    0.14750
286280.0000    0.08972
286320.0000   -0.01561
286360.0000    0.01810
286400.0000    0.19765
286440.0000   -0.09651
286480.0000   -0.10456
286520.0000    0.09122
286560.0000   -0.00746
286600.0000    0.09840
286640.0000    0.09365
286680.0000   -0.22948
286720.0000   -0.13200
286760.0000   -0.25731
286800.0000   -0.15926
286840.0000    0.06545
286880.0000   -0.10355
286920.0000    0.07586
286960.0000   -0.14339
287000.0000   -0.26634
287040.0000   -0.37942
287080.0000   -0.34935
287120.0000   -0.25292
287160.0000   -0.12385
287200.0000   -0.15877
287240.0000    0.09558
287280.0000    0.04949
287320.0000   -0.09617
287360.0000    0.09085
287400.0000    0.03468
287440.0000    0.02409
287480.0000    0.09528
287520.0000   -0.09758
287560.0000   -0.07712
287600.0000   -0.07340
287640.0000   -0.34347
287680.0000   -0.07570
287720.0000   -0.14319
287760.0000    0.15905
287800.0000    0.18910
287840.0000    0.04787
287880.0000    0.14786
287920.0000    0.05204
287960.0000    0.08030
288000.0000    0.19195
288040.0000    0.13655
288080.0000    0.30907
288120.0000   -0.17328
288160.0000   -0.12856
288200.0000    0.10997
288240.0000    0.06139
288280.0000    0.06554
288320.0000   -0.08487
288360.0000   -0.00072
288400.0000    0.38371
288440.0000   -0.25571
288480.0000   -0.31402
288520.0000    0.07928
288560.0000    0.15457
288600.0000    0.03282
288640.0000    0.03277
288680.0000    0.12106
288720.0000    0.12792
288760.0000   -0.00050
288800.0000   -0.23522
288840.0000   -0.11947
288880.0000    0.03698
288920.0000    0.03834
288960.0000    0.00683
289000.0000    0.00700
289040.0000   -0.04982
289080.0000   -0.00718
289120.0000   -0.00236
289160.0000    0.08129
289200.0000   -0.10165
289240.0000    0.08118
289280.0000    0.13827
289320.0000   -0.11394
289360.0000   -0.01963
289400.0000    0.09598
289440.0000    0.05724
289480.0000   -0.14322
289520.0000    0.26230
289560.0000    0.07650
289600.0000    0.18080
289640.0000   -0.03459
289680.0000   -0.17741
289720.0000   -0.02078
289760.0000   -0.19660
289800.0000   -0.07339
289840.0000   -0.09067
289880.0000   -0.01585
289920.0000    0.11722
289960.0000   -0.02646
290000.0000   -0.44798
290040.0000    0.02404
290080.0000    0.01979
290120.0000    0.00024
290160.0000    0.22878
290200.0000    0.12561
290240.0000   -0.07018
290280.0000   -0.18907
290320.0000   -0.14225
290360.0000   -0.04571
290400.0000   -0.08584
290440.0000   -0.11763
290480.0000   -0.14695
290520.0000    0.15795
290560.0000   -0.13853
290600.0000    0.04166
290640.0000    0.18953
290680.0000    0.31018
290720.0000    0.08956
290760.0000   -0.08136
290800.0000    0.02890
290840.0000    0.13835
290880.0000   -0.09238
290920.0000   -0.06283
290960.0000   -0.05501
291000.0000    0.15055
291040.0000    0.09498
291080.0000   -0.05324
291120.0000   -0.08808
291160.0000   -0.25544
291200.0000   -0.25355
291240.0000   -0.11436
291280.0000    0.06221
291320.0000   -0.14340
291360.0000    0.00044
291400.0000    0.03343
291440.0000    0.31673
291480.0000   -0.03043
291520.0000   -0.08980
291560.0000    0.17149
291600.0000    0.10644
291640.0000   -0.12749
291680.0000    0.02415
291720.0000    0.10541
291760.0000    0.16982
291800.0000    0.19028
291840.0000    0.00550
291880.0000   -0.15831
291920.0000    0.03692
291960.0000    0.08148
292000.0000    0.16828
292040.0000    0.20306
292080.0000    0.24480
292120.0000    0.27365
292160.0000   -0.08957
292200.0000   -0.12886
292240.0000    0.16664
292280.0000   -0.11128
292320.0000    0.19044
292360.0000   -0.31254
292400.0000   -0.21833
292440.0000   -0.02894
292480.0000    0.05796
292520.0000    0.09272
292560.0000   -0.03189
292600.0000   -0.18473
292640.0000   -0.16512
292680.0000    0.07604
292720.0000    0.00302
292760.0000    0.09963
292800.0000   -0.12954
292840.0000   -0.26068
292880.0000   -0.07332
292920.0000    0.02071
292960.0000   -0.00479
293000.0000   -0.15286
293040.0000   -0.09872
293080.0000   -0.15709
293120.0000    0.04532
293160.0000   -0.02769
293200.0000   -0.06839
293240.0000   -0.09221
293280.0000   -0.17288
293320.0000   -0.04360
293360.0000   -0.12007
293400.0000   -0.18416
293440.0000   -0.09925
293480.0000   -0.26259
293520.0000   -0.05929
293560.0000    0.13425
293600.0000    0.04124
293640.0000   -0.18544
293680.0000   -0.39451
293720.0000   -0.36818
293760.0000   -0.64053
293800.0000   -0.84587
293840.0000   -0.67788
293880.0000   -0.54740
293920.0000   -0.48222
293960.0000   -0.19847
294000.0000   -0.25737
294040.0000   -0.68843
294080.0000   -0.62514
294120.0000   -0.29438
294160.0000   -0.74094
294200.0000   -0.20749
294240.0000   -0.09444
294280.0000   -0.31404
294320.0000    0.13530
294360.0000    0.20667
294400.0000    0.25574
294440.0000    0.28895
294480.0000    0.31039
294520.0000   -0.06000
294560.0000   -0.14296
294600.0000   -0.04991
294640.0000   -0.35805
294680.0000   -0.15656
294720.0000   -0.23416
294760.0000   -0.25520
294800.0000    0.04977
294840.0000   -0.20920
294880.0000   -0.35117
294920.0000   -0.17708
294960.0000   -0.17916
295000.0000   -0.36600
295040.0000   -0.32870
295080.0000   -0.61204
295120.0000   -0.16621
295160.0000   -0.48143
295200.0000   -0.42079
295240.0000   -0.49780
295280.0000   -0.37830
295320.0000   -0.00867
295360.0000   -0.57657
295400.0000   -0.08325
295440.0000   -0.03659
295480.0000    0.04631
295520.0000   -0.31471
295560.0000   -0.00738
295600.0000   -0.19334
295640.0000    0.03828
295680.0000   -0.08438
295720.0000   -0.16692
295760.0000   -0.29239
295800.0000   -0.16619
295840.0000   -0.37023
295880.0000   -0.41138
295920.0000   -0.42692
295960.0000   -0.20421
296000.0000   -0.14601
296040.0000   -0.51273
296080.0000    0.02803
296120.0000   -0.22018
296160.0000   -0.08737
296200.0000   -0.18834
296240.0000   -0.06883
296280.0000    0.22375
296320.0000   -0.06523
296360.0000   -0.18662
296400.0000    0.14669
296440.0000   -0.44004
296480.0000   -0.37314
296520.0000   -0.20566
296560.0000    0.20357
296600.0000   -0.03071
296640.0000   -0.19504
296680.0000   -0.06614
296720.0000   -0.01777
296760.0000    0.05184
296800.0000    0.26130
296840.0000    0.04593
296880.0000    0.16895
296920.0000    0.14504
296960.0000   -0.39907
297000.0000    0.15359
297040.0000    0.10173
297080.0000    0.01245
297120.0000    0.01470
297160.0000    0.05984
297200.0000    0.04536
297240.0000   -0.27386
297280.0000    0.20111
297320.0000   -0.05133
297360.0000   -0.14653
297400.0000   -0.12329
297440.0000    0.03388
297480.0000    0.02536
297520.0000    0.04682
297560.0000    0.04440
297600.0000    0.24331
297640.0000   -0.07735
297680.0000    0.20653
297720.0000   -0.10675
297760.0000    0.20253
297800.0000    0.07409
297840.0000   -0.16634
297880.0000   -0.51678
297920.0000   -0.32343
297960.0000   -0.42284
298000.0000   -0.48897
298040.0000    0.22524
298080.0000    0.14119
298120.0000   -0.40602
298160.0000   -0.52958
298200.0000   -0.09466
298240.0000   -0.41479
298280.0000   -0.15620
298320.0000   -0.08591
298360.0000   -0.38264
298400.0000   -0.50567
298440.0000   -0.48963
298480.0000    0.15612
298520.0000   -0.13638
298560.0000   -0.01538
298600.0000    0.21754
298640.0000    0.00760
298680.0000    0.17918
298720.0000   -0.11426
298760.0000    0.10254
298800.0000   -0.22839
298840.0000   -0.27075
298880.0000    0.19152
298920.0000    0.01853
298960.0000    0.02117
299000.0000   -0.42376
299040.0000   -0.25777
299080.0000   -0.36897
299120.0000    0.01702
299160.0000    0.12873
299200.0000    0.32753
299240.0000    0.09101
299280.0000   -0.03838
299320.0000    0.21359
299360.0000   -0.01856
299400.0000    0.18906
299440.0000    0.01695
299480.0000    0.16373
299520.0000    0.21682
299560.0000   -0.02759
299600.0000    0.00880
299640.0000   -0.08632
299680.0000   -0.02913
299720.0000   -0.13489
299760.0000    0.19273
299800.0000   -0.05005
299840.0000    0.04936
299880.0000    0.00545
299920.0000    0.09479
299960.0000   -0.01522
300000.0000   -0.01960
300040.0000   -0.37706
300080.0000   -0.16038
300120.0000   -0.27532
300160.0000   -0.33772
300200.0000   -0.30761
300240.0000   -0.33725
300280.0000    0.03168
300320.0000    0.17419
300360.0000   -0.09452
300400.0000   -0.08121
300440.0000    0.19373
300480.0000    0.10756
300520.0000    0.09938
300560.0000   -0.04955
300600.0000   -0.29957
300640.0000    0.05658
300680.0000   -0.31350
300720.0000   -0.37219
300760.0000   -0.15816
300800.0000   -0.29847
300840.0000   -0.30463
300880.0000   -0.22600
300920.0000   -0.33714
300960.0000   -0.62750
301000.0000   -0.03208
301040.0000   -0.33951
301080.0000   -0.24441
301120.0000   -0.47028
301160.0000   -0.08421
301200.0000   -0.20379
301240.0000   -0.32925
301280.0000   -0.51985
301320.0000   -0.59987
301360.0000   -0.32647
301400.0000   -0.47962
301440.0000   -0.13221
301480.0000   -0.40750
301520.0000   -0.41919
301560.0000   -0.25292
301600.0000   -0.32600
301640.0000   -0.17700
301680.0000   -0.74605
301720.0000   -0.56860
301760.0000   -0.44203
301800.0000   -0.31402
301840.0000   -0.35857
301880.0000   -0.47481
301920.0000   -0.23505
301960.0000   -0.33537
302000.0000   -0.26694
302040.0000   -0.41233
302080.0000   -0.11648
302120.0000   -0.33588
302160.0000   -0.52775
302200.0000   -0.16153
302240.0000   -0.11066
302280.0000   -0.03351
302320.0000   -0.19833
302360.0000   -0.24812
302400.0000   -0.32247
302440.0000   -0.56875
302480.0000   -0.00012
302520.0000   -0.07912
302560.0000    0.06829
302600.0000   -0.17963
302640.0000   -0.22165
302680.0000   -0.01308
302720.0000    0.05032
302760.0000    0.04560
302800.0000    0.04122
302840.0000    0.00156
302880.0000   -0.06246
302920.0000   -0.44359
302960.0000   -0.33718
303000.0000   -0.24968
303040.0000   -0.19505
303080.0000   -0.10881
303120.0000   -0.26488
303160.0000   -0.21168
303200.0000   -0.22822
303240.0000    0.07582
303280.0000   -0.06947
303320.0000    0.05790
303360.0000    0.14698
303400.0000    0.16547
303440.0000    0.06943
303480.0000    0.09933
303520.0000    0.25129
303560.0000    0.10169
303600.0000   -0.20352
303640.0000   -0.04612
303680.0000    0.14223
303720.0000   -0.10487
303760.0000    0.18960
303800.0000   -0.02498
303840.0000   -0.17448
303880.0000    0.07436
303920.0000   -0.01819
303960.0000   -0.01117
304000.0000    0.04358
304040.0000    0.03993
304080.0000    0.09924
304120.0000    0.11138
304160.0000    0.06725
304200.0000   -0.02262
304240.0000   -0.00153
304280.0000    0.08461
304320.0000    0.00243
304360.0000    0.15793
304400.0000    0.20623
304440.0000    0.19097
304480.0000   -0.02313
304520.0000    0.02724
304560.0000    0.01594
304600.0000    0.06763
304640.0000    0.03998
304680.0000    0.10906
304720.0000    0.03286
304760.0000    0.10482
304800.0000    0.15352
304840.0000    0.00559
304880.0000   -0.07687
304920.0000    0.06072
304960.0000    0.01725
305000.0000    0.00793
305040.0000    0.05969
305080.0000    0.14922
305120.0000   -0.02490
305160.0000    0.01612
305200.0000    0.15924
305240.0000    0.09405
305280.0000    0.22711
305320.0000    0.05491
305360.0000    0.17089
305400.0000    0.05467
305440.0000   -0.09571
305480.0000   -0.15474
305520.0000   -0.16837
305560.0000   -0.24045
305600.0000    0.08549
305640.0000   -0.41263
305680.0000   -0.56416
305720.0000   -0.33595
305760.0000   -0.29868
305800.0000   -0.30653
305840.0000   -0.41115
305880.0000   -0.55261
305920.0000   -0.60515
305960.0000   -0.58921
306000.0000   -0.78555
306040.0000   -0.69772
306080.0000   -0.74278
306120.0000   -0.70623
306160.0000   -0.69507
306200.0000   -0.88094
306240.0000   -0.62736
306280.0000   -0.38723
306320.0000   -0.26175
306360.0000   -0.18125
306400.0000   -0.33038
306440.0000   -0.65426
306480.0000   -0.60026
306520.0000   -0.44909
306560.0000   -0.68394
306600.0000   -0.63351
306640.0000   -0.66797
306680.0000   -0.77020
306720.0000   -0.81528
306760.0000   -0.38020
306800.0000   -0.60393
306840.0000   -0.28872
306880.0000   -0.53384
306920.0000   -0.50649
306960.0000   -0.51750
307000.0000   -0.52777
307040.0000   -0.55965
307080.0000   -0.61070
307120.0000   -0.87588
307160.0000   -0.76770
307200.0000   -0.58134
307240.0000   -0.37560
307280.0000   -0.56320
307320.0000   -0.32285
307360.0000   -0.62438
307400.0000   -0.63919
307440.0000   -0.82667
307480.0000   -0.49820
307520.0000   -0.37499
307560.0000   -0.54642
307600.0000   -0.54586
307640.0000   -0.68973
307680.0000   -0.96892
307720.0000   -0.83842
307760.0000   -0.70223
307800.0000   -0.71460
307840.0000   -0.68578
307880.0000   -0.63700
307920.0000   -0.53248
307960.0000   -0.42926
308000.0000   -0.44762
308040.0000   -0.44112
308080.0000   -0.31751
308120.0000   -0.38125
308160.0000   -0.67679
308200.0000   -0.43351
308240.0000   -0.19229
308280.0000   -0.69903
308320.0000   -0.28837
308360.0000   -0.23742
308400.0000   -0.27219
308440.0000   -0.34222
308480.0000   -0.41816
308520.0000   -0.71723
308560.0000   -0.92868
308600.0000   -0.67971
308640.0000   -0.52732
308680.0000   -0.69383
308720.0000   -0.64344
308760.0000   -0.60602
308800.0000   -0.67256
308840.0000   -0.67835
308880.0000   -0.95150
308920.0000   -0.61177
308960.0000   -0.62524
309000.0000   -0.71092
309040.0000   -0.70516
309080.0000   -0.36022
309120.0000   -0.55783
309160.0000   -0.55655
309200.0000   -0.66355
309240.0000   -0.72205
309280.0000   -0.49549
309320.0000   -0.51408
309360.0000   -0.52562
309400.0000   -0.52283
309440.0000   -0.56457
309480.0000   -0.38720
309520.0000   -0.62476
309560.0000   -0.58309
309600.0000   -0.59509
309640.0000   -0.67790
309680.0000   -0.78938
309720.0000   -0.41773
309760.0000   -0.57472
309800.0000   -0.76953
309840.0000   -0.45008
309880.0000   -0.52391
309920.0000   -0.69130
309960.0000   -0.63885
310000.0000   -0.46735
310040.0000   -0.51301
310080.0000   -0.35276
310120.0000   -0.35384
310160.0000   -0.33454
310200.0000   -0.73399
310240.0000   -0.14529
310280.0000   -0.48459
310320.0000   -0.30759
310360.0000   -0.71151
310400.0000   -0.28812
310440.0000   -0.64861
310480.0000   -0.60588
310520.0000   -0.62896
310560.0000   -0.76696
310600.0000   -0.96387
310640.0000   -0.56331
310680.0000   -0.58564
310720.0000   -0.77585
310760.0000   -0.50689
310800.0000   -0.31350
310840.0000   -0.52520
310880.0000   -0.39604
310920.0000   -0.62050
310960.0000   -0.67785
311000.0000   -0.69123
311040.0000   -0.72617
311080.0000   -0.89690
311120.0000   -0.71661
311160.0000   -0.65574
311200.0000   -0.66694
311240.0000   -0.53995
311280.0000   -0.71702
311320.0000   -0.65449
311360.0000   -0.64635
311400.0000   -0.70665
311440.0000   -0.45927
311480.0000   -0.66896
311520.0000   -0.62710
311560.0000   -0.73565
311600.0000   -0.62549
311640.0000   -0.73073
311680.0000   -0.76446
311720.0000   -0.72423
311760.0000   -0.54548
311800.0000   -0.46373
311840.0000   -0.53367
311880.0000   -0.75093
311920.0000   -0.75727
311960.0000   -0.71104
312000.0000   -0.62893
312040.0000   -0.58504
312080.0000   -0.66119
312120.0000   -0.71121
312160.0000   -0.88604
312200.0000   -0.62474
312240.0000   -0.63364
312280.0000   -0.59421
312320.0000   -0.60155
312360.0000   -0.38641
312400.0000   -0.55448
312440.0000   -0.46663
312480.0000   -0.46021
312520.0000   -0.63686
312560.0000   -0.63955
312600.0000   -0.69682
312640.0000   -0.74431
312680.0000   -0.61152
312720.0000   -0.39443
312760.0000   -0.65463
312800.0000   -0.64304
312840.0000   -0.55624
312880.0000   -0.42963
312920.0000   -0.65064
312960.0000   -0.65769
313000.0000   -0.70904
313040.0000   -0.74272
313080.0000   -0.55638
313120.0000   -0.70567
313160.0000   -0.63387
313200.0000   -0.61124
313240.0000   -0.65607
313280.0000   -0.50961
313320.0000   -0.48606
313360.0000   -0.40218
313400.0000   -0.54524
313440.0000   -0.47261
313480.0000   -0.82350
313520.0000   -0.44970
313560.0000   -0.74222
313600.0000   -0.37915
313640.0000   -0.52634
313680.0000   -0.37561
313720.0000   -0.47334
313760.0000   -0.59804
313800.0000   -0.75116
313840.0000   -0.40799
313880.0000   -0.69820
313920.0000   -0.72727
313960.0000   -0.57061
314000.0000   -0.63114
314040.0000   -0.68535
314080.0000   -0.56995
314120.0000   -0.65993
314160.0000   -0.59320
314200.0000   -0.70874
314240.0000   -0.52145
314280.0000   -0.53586
314320.0000   -0.72358
314360.0000   -0.62664
314400.0000   -0.66391
314440.0000   -0.66944
314480.0000   -0.95229
314520.0000   -0.86343
314560.0000   -0.69667
314600.0000   -0.68129
314640.0000   -0.69555
314680.0000   -0.63694
314720.0000   -0.53747
314760.0000   -0.58988
314800.0000   -0.68498
314840.0000   -0.66177
314880.0000   -0.86142
314920.0000   -0.67489
314960.0000   -0.60963
315000.0000   -0.62724
315040.0000   -0.79159
315080.0000   -0.61409
315120.0000   -0.67484
315160.0000   -0.74346
315200.0000   -0.79407
315240.0000   -0.66976
315280.0000   -0.63861
315320.0000   -0.67035
315360.0000   -0.75302
315400.0000   -0.58175
315440.0000   -0.53835
315480.0000   -0.46038
315520.0000   -0.78262
315560.0000   -0.67276
315600.0000   -0.76923
315640.0000   -0.63916
315680.0000   -0.79513
315720.0000   -0.49521
315760.0000   -0.52280
315800.0000   -0.54192
315840.0000   -0.76500
315880.0000   -0.68319
315920.0000   -0.57590
315960.0000   -0.39007
316000.0000   -0.58521
316040.0000   -0.56232
316080.0000   -0.67200
316120.0000   -0.60554
316160.0000   -0.55413
316200.0000   -0.73360
316240.0000   -0.66947
316280.0000   -0.94238
316320.0000   -0.75529
316360.0000   -0.74242
316400.0000   -0.52668
316440.0000   -0.67084
316480.0000   -0.48154
316520.0000   -0.50275
316560.0000   -0.57383
316600.0000   -0.70657
316640.0000   -0.83339
316680.0000   -0.62064
316720.0000   -0.63337
316760.0000   -0.67064
316800.0000   -0.82483
316840.0000   -0.58493
316880.0000   -0.79058
316920.0000   -0.80792
316960.0000   -0.85007
317000.0000   -0.54426
317040.0000   -0.69358
317080.0000   -0.83006
317120.0000   -0.65931
317160.0000   -0.80206
317200.0000   -1.05961
317240.0000   -0.97747
317280.0000   -0.48705
317320.0000   -0.62947
317360.0000   -0.63678
317400.0000   -0.70571
317440.0000   -0.82178
317480.0000   -0.84454
317520.0000   -0.58625
317560.0000   -0.84683
317600.0000   -0.64027
317640.0000   -0.79907
317680.0000   -0.63658
317720.0000   -0.61057
317760.0000   -0.18654
317800.0000   -0.40540
317840.0000   -0.83237
317880.0000   -0.45820
317920.0000   -0.47687
317960.0000   -0.49755
318000.0000   -0.36018
318040.0000   -0.06856
318080.0000   -0.12105
318120.0000   -0.38271
318160.0000   -0.26175
318200.0000    0.02140
318240.0000   -0.19203
318280.0000   -0.18425
318320.0000    0.03830
318360.0000    0.15255
318400.0000   -0.28990
318440.0000   -0.02075
318480.0000    0.08477
318520.0000   -0.59426
318560.0000   -0.31135
318600.0000   -0.56926
318640.0000   -0.47432
318680.0000   -0.57431
318720.0000   -0.56850
318760.0000   -0.66912
318800.0000   -0.52426
318840.0000   -0.66117
318880.0000   -0.49964
318920.0000   -0.65408
318960.0000   -0.42747
319000.0000   -0.47419
319040.0000   -0.35403
319080.0000   -0.80765
319120.0000   -0.62741
319160.0000   -0.72273
319200.0000   -0.56976
319240.0000   -0.37250
319280.0000   -0.05330
319320.0000   -0.57250
319360.0000   -0.19706
319400.0000   -0.39596
319440.0000   -0.26511
319480.0000   -0.24082
319520.0000   -0.29391
319560.0000   -0.29640
319600.0000   -0.24207
319640.0000   -0.18335
319680.0000   -0.08082
319720.0000   -0.48912
319760.0000   -0.49494
319800.0000   -0.50308
319840.0000   -0.53300
319880.0000   -0.19914
319920.0000    0.04292
319960.0000   -0.23060
320000.0000    0.00133
320040.0000   -0.12870
320080.0000    0.07325
320120.0000    0.11009
320160.0000    0.12215
320200.0000    0.09322
320240.0000    0.06475
320280.0000   -0.09033
320320.0000    0.15934
320360.0000    0.12916
320400.0000   -0.03189
320440.0000   -0.44168
320480.0000   -0.79106
320520.0000   -0.38208
320560.0000   -0.14800
320600.0000    0.08044
320640.0000    0.09125
320680.0000    0.14978
320720.0000    0.19205
320760.0000   -0.14671
320800.0000    0.01176
320840.0000    0.14666
320880.0000    0.20465
320920.0000    0.10600
320960.0000   -0.36821
321000.0000   -0.38533
321040.0000   -0.22056
321080.0000   -0.36101
321120.0000   -0.43457
321160.0000   -0.52257
321200.0000   -0.39378
321240.0000   -0.14161
321280.0000   -0.12908
321320.0000   -0.10779
321360.0000   -0.05502
321400.0000    0.03441
321440.0000    0.17365
321480.0000   -0.23385
321520.0000    0.22618
321560.0000   -0.09695
321600.0000    0.02335
321640.0000    0.15268
321680.0000    0.14520
321720.0000   -0.10614
321760.0000    0.10536
321800.0000   -0.09591
321840.0000   -0.02791
321880.0000    0.13940
321920.0000    0.03175
321960.0000    0.12998
322000.0000    0.11993
322040.0000   -0.03238
322080.0000   -0.07814
322120.0000   -0.07065
322160.0000    0.10440
322200.0000    0.10147
322240.0000    0.16496
322280.0000   -0.36114
322320.0000    0.05992
322360.0000   -0.06571
322400.0000   -0.25573
322440.0000   -0.28248
322480.0000   -0.41143
322520.0000   -0.28977
322560.0000   -0.23387
322600.0000    0.18498
322640.0000    0.06307
322680.0000   -0.37889
322720.0000   -0.21700
322760.0000   -0.29358
322800.0000   -0.21180
322840.0000   -0.40930
322880.0000   -0.34431
322920.0000   -0.10883
322960.0000    0.01752
323000.0000    0.07652
323040.0000    0.29894
323080.0000   -0.12776
323120.0000   -0.03454
323160.0000    0.02284
323200.0000   -0.33140
323240.0000   -0.11422
323280.0000   -0.25725
323320.0000    0.05921
323360.0000   -0.05652
323400.0000    0.25909
323440.0000   -0.11596
323480.0000   -0.13977
323520.0000   -0.05576
323560.0000   -0.06605
323600.0000   -0.12111
323640.0000   -0.39788
323680.0000   -0.19217
323720.0000   -0.19697
323760.0000   -0.30314
323800.0000   -0.41265
323840.0000   -0.18033
323880.0000   -0.15718
323920.0000   -0.06132
323960.0000    0.02981
324000.0000   -0.16658
324040.0000   -0.12893
324080.0000   -0.15869
324120.0000   -0.13814
324160.0000   -0.22131
324200.0000   -0.46489
324240.0000   -0.16161
324280.0000   -0.50101
324320.0000   -0.20664
324360.0000   -0.19704
324400.0000   -0.38522
324440.0000   -0.22214
324480.0000   -0.08541
324520.0000    0.12531
324560.0000   -0.43468
324600.0000   -0.34375
324640.0000    0.10044
324680.0000   -0.41130
324720.0000   -0.13531
324760.0000    0.13599
324800.0000   -0.22297
324840.0000   -0.19055
324880.0000   -0.10698
324920.0000   -0.13793
324960.0000    0.00913
325000.0000   -0.22331
325040.0000    0.14148
325080.0000    0.04104
325120.0000   -0.23670
325160.0000   -0.03587
325200.0000   -0.09125
325240.0000   -0.05410
325280.0000   -0.00263
325320.0000   -0.33291
325360.0000   -0.53040
325400.0000   -0.32140
325440.0000   -0.53543
325480.0000   -0.09045
325520.0000   -0.15825
325560.0000   -0.30666
325600.0000   -0.29678
325640.0000    0.11662
325680.0000   -0.00925
325720.0000    0.01174
325760.0000   -0.28113
325800.0000   -0.24983
325840.0000   -0.48493
325880.0000   -0.43494
325920.0000   -0.34574
325960.0000   -0.31801
326000.0000   -0.35452
326040.0000   -0.36527
326080.0000   -0.19459
326120.0000   -0.12811
326160.0000   -0.39615
326200.0000   -0.34483
326240.0000    0.06408
326280.0000   -0.01759
326320.0000   -0.14802
326360.0000   -0.44930
326400.0000   -0.70348
326440.0000   -0.43383
326480.0000   -0.35620
326520.0000   -0.41429
326560.0000    0.03868
326600.0000   -0.18536
326640.0000   -0.16251
326680.0000   -0.47327
326720.0000   -0.38289
326760.0000   -0.21024
326800.0000   -0.07812
326840.0000   -0.38751
326880.0000   -0.31812
326920.0000   -0.23409
326960.0000   -0.51749
327000.0000   -0.30895
327040.0000    0.01623
327080.0000   -0.57377
327120.0000   -0.49015
327160.0000   -0.40615
327200.0000   -0.34506
327240.0000   -0.14499
327280.0000   -0.59852
327320.0000   -0.52669
327360.0000   -0.61721
327400.0000   -0.37936
327440.0000   -0.60570
327480.0000   -0.33937
327520.0000   -0.52094
327560.0000   -0.69589
327600.0000   -0.64787
327640.0000   -0.53650
327680.0000   -0.41748
327720.0000   -0.37847
327760.0000   -0.08780
327800.0000   -0.52371
327840.0000   -0.22598
327880.0000   -0.41287
327920.0000   -0.31709
327960.0000   -0.35426
328000.0000   -0.28412
328040.0000    0.25126
328080.0000    0.22802
328120.0000    0.17749
328160.0000    0.04880
328200.0000   -0.28233
328240.0000    0.09588
328280.0000   -0.09062
328320.0000   -0.25172
328360.0000    0.27961
328400.0000    0.22289
328440.0000    0.07858
328480.0000    0.10303
328520.0000    0.00575
328560.0000    0.14987
328600.0000    0.06340
328640.0000   -0.26530
328680.0000    0.08316
328720.0000   -0.03771
328760.0000   -0.19271
328800.0000    0.11205
328840.0000   -0.43942
328880.0000    0.01324
328920.0000   -0.29709
328960.0000   -0.60053
329000.0000   -0.08049
329040.0000   -0.22141
329080.0000    0.11724
329120.0000    0.25718
329160.0000    0.15211
329200.0000    0.02858
329240.0000    0.22101
329280.0000    0.37584
329320.0000    0.23721
329360.0000    0.32224
329400.0000   -0.01643
329440.0000    0.14586
329480.0000   -0.17664
329520.0000    0.04482
329560.0000   -0.02986
329600.0000   -0.05643
329640.0000    0.00551
329680.0000   -0.07250
329720.0000    0.27363
329760.0000   -0.06305
329800.0000    0.12805
329840.0000   -0.03138
329880.0000   -0.08277
329920.0000    0.04491
329960.0000    0.12583
330000.0000   -0.06230
330040.0000    0.14066
330080.0000    0.01641
330120.0000    0.06743
330160.0000    0.13920
330200.0000   -0.03242
330240.0000    0.24119
330280.0000    0.00327
330320.0000   -0.01945
330360.0000   -0.09598
330400.0000   -0.12572
330440.0000    0.03462
330480.0000   -0.21793
330520.0000   -0.05678
330560.0000    0.17466
330600.0000   -0.09682
330640.0000    0.01572
330680.0000    0.01363
330720.0000    0.06432
330760.0000    0.36694
330800.0000    0.16842
330840.0000    0.33296
330880.0000    0.07874
330920.0000    0.14602
330960.0000    0.18552
331000.0000    0.36257
331040.0000    0.18247
331080.0000   -0.05960
331120.0000   -0.12555
331160.0000    0.10556
331200.0000    0.16996
331240.0000    0.05913
331280.0000   -0.08938
331320.0000    0.17539
331360.0000    0.39404
331400.0000    0.04259
331440.0000   -0.12620
331480.0000   -0.12120
331520.0000    0.15416
331560.0000   -0.12668
331600.0000    0.17988
331640.0000    0.08381
331680.0000    0.11277
331720.0000   -0.02829
331760.0000    0.12825
331800.0000    0.12772
331840.0000    0.14304
331880.0000   -0.02877
331920.0000    0.03622
331960.0000   -0.04891
332000.0000    0.18183
332040.0000    0.28914
332080.0000    0.10699
332120.0000    0.20290
332160.0000   -0.07941
332200.0000    0.07098
332240.0000   -0.13710
332280.0000   -0.12998
332320.0000   -0.47510
332360.0000   -0.45321
332400.0000   -0.52022
332440.0000   -0.68679
332480.0000   -0.41653
332520.0000   -0.39232
332560.0000   -0.57889
332600.0000   -0.50399
332640.0000   -0.59220
332680.0000   -0.47948
332720.0000   -0.48386
332760.0000   -0.29655
332800.0000   -0.38518
332840.0000   -0.31020
332880.0000   -0.09013
332920.0000   -0.28076
332960.0000   -0.55474
333000.0000   -0.41638
333040.0000   -0.52905
333080.0000   -0.51798
333120.0000   -0.87593
333160.0000   -0.45943
333200.0000   -0.57003
333240.0000   -0.50192
333280.0000   -0.72540
333320.0000   -0.25134
333360.0000   -0.45635
333400.0000   -0.59998
333440.0000   -0.17370
333480.0000   -0.19600
333520.0000   -0.25580
333560.0000   -0.37306
333600.0000   -0.34263
333640.0000   -0.45681
333680.0000   -0.45460
333720.0000   -0.47440
333760.0000   -0.30169
333800.0000   -0.18387
333840.0000   -0.09307
333880.0000   -0.30401
333920.0000   -0.19919
333960.0000   -0.20635
334000.0000   -0.17099
334040.0000    0.02512
334080.0000   -0.04827
334120.0000   -0.52846
334160.0000    0.05733
334200.0000   -0.01486
334240.0000   -0.11274
334280.0000    0.01131
334320.0000    0.29305
334360.0000   -0.04376
334400.0000   -0.08663
334440.0000   -0.01433
334480.0000   -0.38702
334520.0000   -0.18838
334560.0000   -0.12192
334600.0000   -0.05787
334640.0000   -0.05378
334680.0000    0.05850
334720.0000   -0.05878
334760.0000   -0.03708
334800.0000   -0.09719
334840.0000    0.05528
334880.0000   -0.05323
334920.0000    0.00066
334960.0000   -0.21617
335000.0000    0.08699
335040.0000   -0.19965
335080.0000   -0.03165
335120.0000   -0.31287
335160.0000   -0.07443
335200.0000   -0.51323
335240.0000   -0.28207
335280.0000   -0.55429
335320.0000   -0.24372
335360.0000   -0.37609
335400.0000    0.02460
335440.0000    0.31483
335480.0000   -0.11845
335520.0000   -0.25735
335560.0000   -0.47516
335600.0000   -0.41690
335640.0000   -0.29774
335680.0000   -0.37766
335720.0000   -0.00011
335760.0000    0.03524
335800.0000   -0.18045
335840.0000    0.02512
335880.0000    0.03824
335920.0000    0.16820
335960.0000   -0.06527
336000.0000   -0.32639
336040.0000   -0.04527
336080.0000   -0.00816
336120.0000    0.00470
336160.0000   -0.10262
336200.0000    0.15554
336240.0000   -0.01603
336280.0000    0.04468
336320.0000    0.04779
336360.0000    0.12951
336400.0000    0.29255
336440.0000    0.17653
336480.0000    0.01645
336520.0000   -0.02051
336560.0000   -0.06479
336600.0000   -0.15830
336640.0000   -0.03685
336680.0000    0.21515
336720.0000    0.21436
336760.0000   -0.17854
336800.0000   -0.07110
336840.0000   -0.01586
336880.0000   -0.18360
336920.0000   -0.06238
336960.0000    0.02613
337000.0000   -0.11668
337040.0000   -0.21519
337080.0000    0.00894
337120.0000   -0.03111
337160.0000   -0.02821
337200.0000   -0.15096
337240.0000   -0.44816
337280.0000    0.21797
337320.0000    0.12415
337360.0000   -0.00242
337400.0000   -0.19148
337440.0000    0.18028
337480.0000   -0.02100
337520.0000   -0.01603
337560.0000   -0.02071
337600.0000   -0.21678
337640.0000   -0.03439
337680.0000   -0.15122
337720.0000   -0.12446
337760.0000   -0.24620
337800.0000   -0.37133
337840.0000   -0.26080
337880.0000    0.00583
337920.0000   -0.14544
337960.0000   -0.10784
338000.0000   -0.48342
338040.0000    0.00159
338080.0000   -0.14996
338120.0000   -0.39319
338160.0000   -0.28264
338200.0000   -0.06301
338240.0000   -0.30509
338280.0000   -0.08309
338320.0000   -0.23709
338360.0000   -0.32377
338400.0000   -0.02175
338440.0000   -0.07142
338480.0000   -0.49625
338520.0000    0.08816
338560.0000   -0.13426
338600.0000   -0.39238
338640.0000   -0.40964
338680.0000   -0.28432
338720.0000   -0.78394
338760.0000   -1.09061
338800.0000   -0.63720
338840.0000   -0.56479
338880.0000   -0.85009
338920.0000   -0.46509
338960.0000   -0.50457
339000.0000   -0.60213
339040.0000   -0.56579
339080.0000   -0.67674
339120.0000   -0.38865
339160.0000   -0.29668
339200.0000   -0.30075
339240.0000   -0.57130
339280.0000   -0.40042
339320.0000   -0.54880
339360.0000   -0.38298
339400.0000   -0.23424
339440.0000   -0.27116
339480.0000   -0.48076
339520.0000   -0.41549
339560.0000   -0.52950
339600.0000   -0.73159
339640.0000   -0.64033
339680.0000   -0.75287
339720.0000   -0.16330
339760.0000   -0.17522
339800.0000   -0.08287
339840.0000   -0.56493
339880.0000   -0.54276
339920.0000   -0.86307
339960.0000   -0.53383
340000.0000   -0.14413
340040.0000   -0.46265
340080.0000   -0.60890
340120.0000   -0.45901
340160.0000   -0.61188
340200.0000   -0.32731
340240.0000   -0.46954
340280.0000   -0.51398
340320.0000   -0.75771
340360.0000   -0.61432
340400.0000   -0.55002
340440.0000   -0.57200
340480.0000   -0.57743
340520.0000   -0.57119
340560.0000   -0.57625
340600.0000   -0.50420
340640.0000   -0.46190
340680.0000   -0.55438
340720.0000   -0.59522
340760.0000   -0.70710
340800.0000   -0.49102
340840.0000   -0.74225
340880.0000   -0.82586
340920.0000   -0.47861
340960.0000   -0.62037
341000.0000   -1.00362
341040.0000   -0.72124
341080.0000   -0.67489
341120.0000   -0.36944
341160.0000   -0.58369
341200.0000   -0.66943
341240.0000   -0.55871
341280.0000   -0.90140
341320.0000   -0.61781
341360.0000   -0.51291
341400.0000   -0.73217
341440.0000   -0.64073
341480.0000   -0.66305
341520.0000   -0.96409
341560.0000   -0.90008
341600.0000   -0.59660
341640.0000   -0.54089
341680.0000   -0.82334
341720.0000   -0.62988
341760.0000   -0.76892
341800.0000   -0.50093
341840.0000   -0.61930
341880.0000   -0.44839
341920.0000   -0.53395
341960.0000   -0.49118
342000.0000   -0.39236
342040.0000   -0.66534
342080.0000   -0.40624
342120.0000   -0.39529
342160.0000   -0.57714
342200.0000   -0.45853
342240.0000   -0.41990
342280.0000   -0.46616
342320.0000   -0.43002
342360.0000   -0.41663
342400.0000   -0.40213
342440.0000   -0.38567
342480.0000   -0.41525
342520.0000   -0.58409
342560.0000   -0.60118
342600.0000   -0.82110
342640.0000   -0.83106
342680.0000   -0.63113
342720.0000   -0.47044
342760.0000   -0.37106
342800.0000   -0.32527
342840.0000   -0.73750
342880.0000   -0.50024
342920.0000   -0.44527
342960.0000   -0.78656
343000.0000   -0.46510
343040.0000   -0.36210
343080.0000   -0.45582
343120.0000   -0.53106
343160.0000   -0.21452
343200.0000   -0.62595
343240.0000   -0.59955
343280.0000   -0.34791
343320.0000   -0.58323
343360.0000   -0.38969
343400.0000   -0.40700
343440.0000   -0.66623
343480.0000   -0.42140
343520.0000   -0.72785
343560.0000   -0.67167
343600.0000   -0.44188
343640.0000   -0.01419
343680.0000   -0.37398
343720.0000   -0.39135
343760.0000   -0.35235
343800.0000   -0.22776
343840.0000   -0.26194
343880.0000   -0.47325
343920.0000   -0.65995
343960.0000   -0.79962
344000.0000   -0.65974
344040.0000   -0.83185
344080.0000   -1.13988
344120.0000   -1.00587
344160.0000   -0.87241
344200.0000   -0.91325
344240.0000   -0.78621
344280.0000   -0.54993
344320.0000   -0.97332
344360.0000   -0.64544
344400.0000   -0.83249
344440.0000   -0.59644
344480.0000   -0.55625
344520.0000   -0.68530
344560.0000   -0.76918
344600.0000   -0.61856
344640.0000   -0.86096
344680.0000   -0.58622
344720.0000   -0.59989
344760.0000   -0.75860
344800.0000   -0.85726
344840.0000   -0.79808
344880.0000   -0.64306
344920.0000   -0.69769
344960.0000   -0.50785
345000.0000   -0.79260
345040.0000   -0.82546
345080.0000   -0.75268
345120.0000   -0.77921
345160.0000   -0.60813
345200.0000   -0.62034
345240.0000   -0.62948
345280.0000   -0.49140
345320.0000   -0.51414
345360.0000   -0.82715
345400.0000   -0.61663
345440.0000   -0.50305
345480.0000   -0.54508
345520.0000   -0.61307
345560.0000   -0.55833
345600.0000   -0.47093
345640.0000   -0.46302
345680.0000   -0.67868
345720.0000   -0.52423
345760.0000   -0.35841
345800.0000   -0.45967
345840.0000   -0.53629
345880.0000   -0.51125
345920.0000   -0.81378
345960.0000   -0.76120
346000.0000   -0.71651
346040.0000   -0.51168
346080.0000   -0.73896
346120.0000   -0.64464
346160.0000   -0.65483
346200.0000   -0.68261
346240.0000   -0.44441
346280.0000   -0.72927
346320.0000   -0.56692
346360.0000   -0.44579
346400.0000   -0.64361
346440.0000   -0.69332
346480.0000   -0.68616
346520.0000   -0.65412
346560.0000   -0.71687
346600.0000   -0.67763
346640.0000   -0.80950
346680.0000   -0.88682
346720.0000   -0.73475
346760.0000   -0.78177
346800.0000   -0.76181
346840.0000   -0.51411
346880.0000   -0.64803
346920.0000   -0.58125
346960.0000   -0.48127
347000.0000   -0.32137
347040.0000   -0.43213
347080.0000   -0.46796
347120.0000   -0.44657
347160.0000   -0.57438
347200.0000   -0.46643
347240.0000   -0.70184
347280.0000   -0.45734
347320.0000   -0.75515
347360.0000   -0.79736
347400.0000   -0.34937
347440.0000   -0.40832
347480.0000   -0.02721
347520.0000    0.13170
347560.0000   -0.18699
347600.0000   -0.04105
347640.0000   -0.08023
347680.0000   -0.06611
347720.0000   -0.03349
347760.0000   -0.04723
347800.0000    0.07338
347840.0000    0.02867
347880.0000    0.01357
347920.0000   -0.09170
347960.0000    0.11159
348000.0000   -0.15370
348040.0000   -0.07867
348080.0000   -0.11041
348120.0000    0.01705
348160.0000   -0.24575
348200.0000   -0.37357
348240.0000   -0.32576
348280.0000   -0.07877
348320.0000   -0.15774
348360.0000   -0.02443
348400.0000   -0.30629
348440.0000   -0.50356
348480.0000   -0.01357
348520.0000   -0.39579
348560.0000   -0.32659
348600.0000    0.08767
348640.0000   -0.17684
348680.0000   -0.31788
348720.0000   -0.18043
348760.0000   -0.48608
348800.0000   -0.60428
348840.0000   -0.53252
348880.0000   -0.31031
348920.0000   -0.54921
348960.0000   -0.60281
349000.0000   -0.60274
349040.0000   -0.66590
349080.0000   -0.41506
349120.0000   -0.49052
349160.0000   -0.31656
349200.0000   -0.25937
349240.0000   -0.51215
349280.0000   -0.35679
349320.0000   -0.40993
349360.0000   -0.32959
349400.0000   -0.07927
349440.0000   -0.15357
349480.0000   -0.37645
349520.0000   -0.21878
349560.0000   -0.40594
349600.0000   -0.25204
349640.0000   -0.29670
349680.0000   -0.43205
349720.0000   -0.43057
349760.0000   -0.29843
349800.0000   -0.37113
349840.0000   -0.46339
349880.0000   -0.38943
349920.0000   -0.41152
349960.0000   -0.40799
350000.0000   -0.13772
350040.0000   -0.56260
350080.0000   -0.22482
350120.0000   -0.11656
350160.0000   -0.09409
350200.0000    0.26613
350240.0000    0.22904
350280.0000    0.13823
350320.0000    0.19304
350360.0000    0.11429
350400.0000   -0.29379
350440.0000    0.05543
350480.0000    0.23844
350520.0000   -0.26842
350560.0000   -0.13168
350600.0000   -0.37400
350640.0000   -0.33700
350680.0000   -0.20654
350720.0000   -0.04408
350760.0000   -0.41603
350800.0000   -0.19378
350840.0000   -0.35265
350880.0000    0.10247
350920.0000   -0.30084
350960.0000    0.20558
351000.0000   -0.20016
351040.0000   -0.36824
351080.0000   -0.02425
351120.0000    0.10949
351160.0000    0.01456
351200.0000   -0.14839
351240.0000    0.29569
351280.0000    0.16917
351320.0000   -0.17203
351360.0000    0.06624
351400.0000   -0.11614
351440.0000   -0.05033
351480.0000   -0.18713
351520.0000    0.04359
351560.0000   -0.34812
351600.0000   -0.35275
351640.0000   -0.44090
351680.0000   -0.47042
351720.0000   -0.36493
351760.0000   -0.35971
351800.0000   -0.21978
351840.0000   -0.12371
351880.0000   -0.26723
351920.0000   -0.23630
351960.0000   -0.33547
352000.0000   -0.46197
352040.0000   -0.11907
352080.0000   -0.29669
352120.0000   -0.26818
352160.0000   -0.08110
352200.0000    0.05474
352240.0000   -0.18131
352280.0000   -0.04854
352320.0000    0.07447
352360.0000   -0.29567
352400.0000   -0.21080
352440.0000   -0.39713
352480.0000   -0.23705
352520.0000   -0.39138
352560.0000   -0.51083
352600.0000    0.03191
352640.0000    0.01367
352680.0000   -0.22927
352720.0000   -0.13000
352760.0000   -0.17466
352800.0000   -0.00983
352840.0000    0.04234
352880.0000    0.18959
352920.0000    0.03958
352960.0000   -0.18129
353000.0000   -0.30909
353040.0000   -0.04803
353080.0000   -0.00958
353120.0000   -0.02102
353160.0000   -0.13821
353200.0000   -0.65739
353240.0000   -0.59799
353280.0000   -0.12673
353320.0000   -0.00423
353360.0000    0.02762
353400.0000    0.01948
353440.0000   -0.08339
353480.0000    0.29091
353520.0000   -0.26800
353560.0000   -0.04645
353600.0000   -0.02513
353640.0000    0.08230
353680.0000   -0.04737
353720.0000   -0.28493
353760.0000   -0.28936
353800.0000   -0.17759
353840.0000   -0.01550
353880.0000    0.08787
353920.0000    0.14695
353960.0000   -0.45414
354000.0000   -0.17969
354040.0000   -0.40214
354080.0000   -0.39229
354120.0000   -0.39667
354160.0000   -0.41275
354200.0000   -0.05625
354240.0000   -0.30582
354280.0000   -0.50506
354320.0000   -0.21876
354360.0000   -0.20954
354400.0000   -0.42312
354440.0000   -0.42916
354480.0000   -0.28974
354520.0000   -0.53906
354560.0000   -0.32783
354600.0000   -0.43243
354640.0000   -0.68968
354680.0000   -0.19914
354720.0000   -0.18090
354760.0000   -0.39805
354800.0000   -0.32416
354840.0000   -0.25798
354880.0000   -0.10212
354920.0000   -0.29371
354960.0000    0.03791
355000.0000   -0.13938
355040.0000   -0.30213
355080.0000   -0.33731
355120.0000   -0.53690
355160.0000   -0.21032
355200.0000   -0.28478
355240.0000   -0.09970
355280.0000   -0.43227
355320.0000   -0.38676
355360.0000   -0.26736
355400.0000    0.02010
355440.0000   -0.11058
355480.0000   -0.33887
355520.0000   -0.17979
355560.0000    0.02651
355600.0000   -0.15883
355640.0000   -0.50612
355680.0000   -0.38004
355720.0000   -0.42544
355760.0000    0.09528
355800.0000   -0.03914
355840.0000   -0.04881
355880.0000   -0.35671
355920.0000   -0.34046
355960.0000   -0.56444
356000.0000   -0.35928
356040.0000   -0.49708
356080.0000   -0.37763
356120.0000   -0.54985
356160.0000   -0.61211
356200.0000   -0.40724
356240.0000   -0.38348
356280.0000   -0.62246
356320.0000   -0.29499
356360.0000   -0.45621
356400.0000   -0.51269
356440.0000   -0.68801
356480.0000   -0.64635
356520.0000   -0.32480
356560.0000   -0.63691
356600.0000   -0.38154
356640.0000   -0.42747
356680.0000   -0.51824
356720.0000   -0.50192
356760.0000   -0.48982
356800.0000   -0.46350
356840.0000   -0.09927
356880.0000   -0.34301
356920.0000   -0.15477
356960.0000   -0.29564
357000.0000   -0.46299
357040.0000   -0.45030
357080.0000   -0.68202
357120.0000   -0.48346
357160.0000   -0.19261
357200.0000   -0.45361
357240.0000   -0.49445
357280.0000   -0.45017
357320.0000   -0.33332
357360.0000   -0.68371
357400.0000   -0.62789
357440.0000   -0.32459
357480.0000   -0.22316
357520.0000   -0.62330
357560.0000   -0.41152
357600.0000   -0.41741
357640.0000   -0.62974
357680.0000   -0.48562
357720.0000   -0.41040
357760.0000   -0.46489
357800.0000   -0.22692
357840.0000   -0.51546
357880.0000   -0.34396
357920.0000   -0.41888
357960.0000   -0.41122
358000.0000   -0.58407
358040.0000   -0.62191
358080.0000   -0.51246
358120.0000   -0.06425
358160.0000   -0.41371
358200.0000   -0.68041
358240.0000   -0.41382
358280.0000   -0.73140
358320.0000   -0.66564
358360.0000   -0.77344
358400.0000   -0.57532
358440.0000   -0.32750
358480.0000   -0.42711
358520.0000   -0.35102
358560.0000   -0.49440
358600.0000   -0.55569
358640.0000   -0.66323
358680.0000   -0.74753
358720.0000   -0.47399
358760.0000   -0.65994
358800.0000   -0.24395
358840.0000   -0.81607
358880.0000   -0.56447
358920.0000   -0.63035
358960.0000   -0.71404
359000.0000   -0.36091
359040.0000   -0.47800
359080.0000   -0.46909
359120.0000   -0.12858
359160.0000   -0.42310
359200.0000   -0.01034
359240.0000   -0.09369
359280.0000   -0.06552
359320.0000    0.03202
359360.0000    0.13381
359400.0000    0.07773
359440.0000    0.21817
359480.0000   -0.09080
359520.0000    0.14341
359560.0000   -0.05847
359600.0000    0.22797
359640.0000   -0.03926
359680.0000   -0.18268
359720.0000   -0.27700
359760.0000    0.03291
359800.0000   -0.39257
359840.0000   -0.39394
359880.0000   -0.31905
359920.0000   -0.20320
359960.0000   -0.25266
360000.0000    0.24112
360040.0000   -0.12083
360080.0000    0.25006
360120.0000   -0.09324
360160.0000   -0.20599
360200.0000    0.02019
360240.0000    0.18628
360280.0000    0.34894
360320.0000    0.02311
360360.0000    0.17066
360400.0000   -0.07731
360440.0000    0.27051
360480.0000    0.09424
360520.0000    0.08447
360560.0000    0.08513
360600.0000    0.05304
360640.0000    0.07856
360680.0000    0.35439
360720.0000    0.35025
360760.0000    0.12311
360800.0000    0.08209
360840.0000    0.05100
360880.0000   -0.29979
360920.0000   -0.37026
360960.0000   -0.17917
361000.0000    0.00517
361040.0000   -0.22431
361080.0000    0.23172
361120.0000    0.00383
361160.0000    0.05616
361200.0000    0.16966
361240.0000    0.35617
361280.0000    0.12553
361320.0000    0.35296
361360.0000   -0.31567
361400.0000   -0.33205
361440.0000   -0.40699
361480.0000   -0.40084
361520.0000   -0.49064
361560.0000   -0.41803
361600.0000   -0.57089
361640.0000   -0.54492
361680.0000   -0.70940
361720.0000   -0.71363
361760.0000   -0.54712
361800.0000   -0.71914
361840.0000   -0.55558
361880.0000   -0.77112
361920.0000   -0.50013
361960.0000   -0.28919
362000.0000   -0.38244
362040.0000   -0.37774
362080.0000   -0.33940
362120.0000    0.04296
362160.0000   -0.16080
362200.0000   -0.04926
362240.0000    0.07768
362280.0000   -0.07062
362320.0000   -0.15695
362360.0000   -0.11733
362400.0000   -0.42913
362440.0000   -0.79153
362480.0000   -0.73512
362520.0000   -0.71075
362560.0000   -0.57561
362600.0000   -0.32886
362640.0000   -0.64544
362680.0000   -0.36140
362720.0000   -0.26185
362760.0000   -0.35198
362800.0000   -0.41620
362840.0000   -0.33193
362880.0000   -0.33631
362920.0000   -0.32419
362960.0000   -0.48281
363000.0000   -0.11278
363040.0000   -0.35593
363080.0000   -0.22468
363120.0000   -0.51365
363160.0000   -0.47367
363200.0000   -0.75874
363240.0000   -0.54907
363280.0000   -0.47863
363320.0000   -0.53972
363360.0000   -0.48312
363400.0000   -0.37802
363440.0000   -0.44914
363480.0000   -0.27329
363520.0000   -0.51696
363560.0000   -0.48072
363600.0000   -0.76149
363640.0000   -0.65674
363680.0000   -0.68973
363720.0000   -0.70451
363760.0000   -0.47787
363800.0000   -0.78333
363840.0000   -0.68418
363880.0000   -0.68681
363920.0000   -0.42088
363960.0000   -0.58232
364000.0000   -0.26573
364040.0000   -0.51639
364080.0000   -0.47436
364120.0000   -0.36290
364160.0000   -0.57304
364200.0000   -0.32168
364240.0000   -0.29260
364280.0000   -0.12149
364320.0000   -0.32041
364360.0000    0.06244
364400.0000   -0.12913
364440.0000   -0.01282
364480.0000   -0.27043
364520.0000    0.04079
364560.0000    0.09867
364600.0000   -0.04985
364640.0000    0.22264
364680.0000    0.09514
364720.0000   -0.37864
364760.0000   -0.28490
364800.0000   -0.79256
364840.0000   -0.80822
364880.0000   -1.13214
364920.0000   -0.88217
364960.0000   -0.29541
365000.0000   -0.57996
365040.0000   -0.40633
365080.0000   -0.32004
365120.0000   -0.14478
365160.0000   -0.46619
365200.0000   -0.51797
365240.0000   -0.39259
365280.0000   -0.55541
365320.0000   -0.12293
365360.0000    0.15538
365400.0000    0.02600
365440.0000   -0.16308
365480.0000   -0.21003
365520.0000   -0.04771
365560.0000    0.10249
365600.0000   -0.08121
365640.0000    0.06435
365680.0000   -0.41996
365720.0000   -0.54322
365760.0000   -0.63050
365800.0000   -0.62883
365840.0000   -0.63151
365880.0000   -0.55549
365920.0000   -0.31049
365960.0000   -0.43317
366000.0000   -0.33303
366040.0000   -0.63428
366080.0000   -0.40929
366120.0000   -0.36522
366160.0000   -0.47024
366200.0000   -0.49839
366240.0000   -0.48026
366280.0000   -0.25639
366320.0000   -0.56744
366360.0000   -0.55385
366400.0000   -0.53125
366440.0000   -0.29207
366480.0000   -0.36190
366520.0000   -0.31348
366560.0000   -0.44006
366600.0000   -0.14788
366640.0000    0.15040
366680.0000    0.16365
366720.0000    0.17984
366760.0000    0.28867
366800.0000    0.12576
366840.0000    0.19585
366880.0000    0.45303
366920.0000    0.43489
366960.0000    0.43769
367000.0000    0.18228
367040.0000    0.46553
367080.0000    0.32497
367120.0000    0.14878
367160.0000    0.46397
367200.0000    0.47950
367240.0000    0.41842
367280.0000    0.28790
367320.0000    0.49402
367360.0000    0.23545
367400.0000    0.08824
367440.0000    0.40371
367480.0000    0.54487
367520.0000    0.55572
367560.0000    0.46687
367600.0000    0.37297
367640.0000    0.34183
367680.0000    0.42290
367720.0000    0.43008
367760.0000    0.46208
367800.0000    0.56813
367840.0000    0.45242
367880.0000    0.41607
367920.0000    0.34588
367960.0000    0.36124
368000.0000    0.44264
368040.0000    0.41950
368080.0000    0.46829
368120.0000    0.54377
368160.0000    0.34480
368200.0000    0.45801
368240.0000    0.45700
368280.0000    0.57998
368320.0000    0.53232
368360.0000    0.54198
368400.0000    0.48587
368440.0000    0.56241
368480.0000    0.46025
368520.0000    0.50501
368560.0000    0.43357
368600.0000    0.56228
368640.0000    0.56073
368680.0000    0.42542
368720.0000    0.49333
368760.0000    0.48836
368800.0000    0.19205
368840.0000    0.43625
368880.0000    0.44954
368920.0000    0.60756
368960.0000    0.38869
369000.0000    0.48882
369040.0000    0.37172
369080.0000    0.28781
369120.0000    0.54645
369160.0000    0.32571
369200.0000    0.56082
369240.0000    0.40649
369280.0000    0.56341
369320.0000    0.59967
369360.0000    0.40287
369400.0000    0.57566
369440.0000    0.38607
369480.0000    0.61777
369520.0000    0.25487
369560.0000    0.47372
369600.0000    0.16276
369640.0000    0.47946
369680.0000    0.43565
369720.0000    0.59696
369760.0000    0.48832
369800.0000    0.38947
369840.0000    0.34091
369880.0000    0.53433
369920.0000    0.36751
369960.0000    0.37827
370000.0000    0.41990
370040.0000    0.47892
370080.0000    0.46612
370120.0000    0.30370
370160.0000    0.38304
370200.0000    0.48216
370240.0000    0.25115
370280.0000    0.53676
370320.0000    0.34701
370360.0000    0.24963
370400.0000    0.34384
370440.0000    0.45731
370480.0000    0.59681
370520.0000    0.17047
370560.0000    0.45286
370600.0000    0.44714
370640.0000    0.30819
370680.0000    0.39480
370720.0000    0.28932
370760.0000    0.42430
370800.0000    0.02684
370840.0000    0.32293
370880.0000    0.09138
370920.0000    0.49336
370960.0000    0.32110
371000.0000    0.49108
371040.0000    0.46274
371080.0000    0.49145
371120.0000    0.35205
371160.0000    0.26513
371200.0000    0.43132
371240.0000    0.13557
371280.0000    0.15801
371320.0000    0.28434
371360.0000    0.45825
371400.0000    0.15449
371440.0000    0.26629
371480.0000    0.32780
371520.0000    0.33724
371560.0000    0.37191
371600.0000    0.45169
371640.0000    0.25481
371680.0000    0.38322
371720.0000    0.47117
371760.0000    0.40718
371800.0000    0.07352
371840.0000    0.23107
371880.0000    0.44512
371920.0000    0.50505
371960.0000    0.51351
372000.0000    0.26398
372040.0000    0.23708
372080.0000    0.26664
372120.0000    0.41508
372160.0000    0.45099
372200.0000    0.35679
372240.0000    0.18045
372280.0000    0.41045
372320.0000    0.30398
372360.0000   -0.01889
372400.0000    0.23494
372440.0000    0.04057
372480.0000    0.41385
372520.0000    0.08956
372560.0000    0.43936
372600.0000    0.25771
372640.0000    0.21692
372680.0000   -0.02815
372720.0000    0.25433
372760.0000    0.22185
372800.0000    0.04192
372840.0000    0.14321
372880.0000    0.09239
372920.0000    0.10243
372960.0000    0.26113
373000.0000    0.44940
373040.0000    0.54009
373080.0000    0.38783
373120.0000    0.57185
373160.0000    0.25097
373200.0000    0.33671
373240.0000    0.12189
373280.0000    0.37347
373320.0000    0.48904
373360.0000    0.28838
373400.0000    0.24531
373440.0000    0.37543
373480.0000    0.49102
373520.0000    0.15245
373560.0000    0.44814
373600.0000    0.32974
373640.0000    0.64252
373680.0000    0.17965
373720.0000    0.58029
373760.0000    0.29617
373800.0000    0.26364
373840.0000    0.07094
373880.0000   -0.10881
373920.0000    0.06118
373960.0000    0.16935
374000.0000    0.01687
374040.0000   -0.17149
374080.0000   -0.08568
374120.0000   -0.31759
374160.0000   -0.07819
374200.0000   -0.24667
374240.0000   -0.44911
374280.0000   -0.46569
374320.0000   -0.08758
374360.0000   -0.21396
374400.0000   -0.42766
374440.0000   -0.12586
374480.0000   -0.33751
374520.0000    0.10057
374560.0000   -0.20967
374600.0000   -0.05708
374640.0000    0.10660
374680.0000   -0.22322
374720.0000   -0.17798
374760.0000   -0.09715
374800.0000   -0.29548
374840.0000    0.20916
374880.0000   -0.05638
374920.0000   -0.03698
374960.0000   -0.09912
375000.0000   -0.23553
375040.0000   -0.05025
375080.0000   -0.03421
375120.0000    0.12977
375160.0000    0.15033
375200.0000    0.68509
375240.0000    0.73272
375280.0000    0.70260
375320.0000    0.67118
375360.0000    0.80414
375400.0000    0.47061
375440.0000    0.47401
375480.0000    0.08228
375520.0000    0.48242
375560.0000    0.15314
375600.0000    0.36601
375640.0000    0.49550
375680.0000    0.44436
375720.0000    0.20677
375760.0000    0.19845
375800.0000    0.21887
375840.0000    0.20895
375880.0000    0.51697
375920.0000    0.40630
375960.0000    0.23569
376000.0000    0.32940
376040.0000    0.52396
376080.0000    0.20285
376120.0000    0.40728
376160.0000    0.37558
376200.0000    0.49530
376240.0000    0.08700
376280.0000    0.35474
376320.0000    0.38839
376360.0000    0.44196
376400.0000    0.27694
376440.0000    0.19444
376480.0000    0.35564
376520.0000    0.43828
376560.0000    0.55416
376600.0000    0.26066
376640.0000    0.49560
376680.0000    0.35543
376720.0000    0.31406
376760.0000    0.23857
376800.0000    0.27730
376840.0000    0.46323
376880.0000    0.41485
376920.0000    0.50067
376960.0000    0.29593
377000.0000    0.43127
377040.0000    0.28310
377080.0000    0.48979
377120.0000    0.41274
377160.0000    0.19467
377200.0000    0.10257
377240.0000    0.30290
377280.0000    0.46446
377320.0000    0.45286
377360.0000    0.42433
377400.0000    0.33971
377440.0000    0.46209
377480.0000    0.57119
377520.0000    0.13038
377560.0000    0.41349
377600.0000    0.25529
377640.0000    0.41393
377680.0000    0.35990
377720.0000    0.48289
377760.0000    0.52275
377800.0000    0.43561
377840.0000    0.16740
377880.0000    0.16780
377920.0000    0.41761
377960.0000    0.18453
378000.0000    0.24402
378040.0000    0.41341
378080.0000    0.06884
378120.0000    0.39810
378160.0000    0.48419
378200.0000    0.52253
378240.0000    0.34343
378280.0000    0.25595
378320.0000    0.30383
378360.0000    0.38785
378400.0000    0.34028
378440.0000    0.36540
378480.0000    0.39069
378520.0000    0.28477
378560.0000    0.44450
378600.0000    0.51786
378640.0000    0.28465
378680.0000    0.62359
378720.0000    0.37986
378760.0000    0.40192
378800.0000    0.24937
378840.0000    0.19218
378880.0000    0.34142
378920.0000    0.55838
378960.0000    0.33302
379000.0000    0.45688
379040.0000    0.40963
379080.0000    0.31354
379120.0000    0.41838
379160.0000    0.32270
379200.0000    0.26194
379240.0000    0.24239
379280.0000    0.49390
379320.0000    0.26298
379360.0000    0.58336
379400.0000    0.31110
379440.0000    0.47424
379480.0000    0.19845
379520.0000    0.59172
379560.0000    0.37323
379600.0000    0.62397
379640.0000    0.30248
379680.0000    0.19910
379720.0000    0.31768
379760.0000    0.22849
379800.0000    0.39652
379840.0000    0.25114
379880.0000    0.38126
379920.0000    0.37499
379960.0000    0.38485
380000.0000    0.36404
380040.0000    0.37682
380080.0000    0.40460
380120.0000    0.30814
380160.0000    0.26368
380200.0000    0.22526
380240.0000    0.22538
380280.0000    0.28813
380320.0000    0.44985
380360.0000    0.47014
380400.0000    0.43547
380440.0000    0.50467
380480.0000    0.53818
380520.0000    0.27817
380560.0000   -0.00547
380600.0000    0.10287
380640.0000   -0.18299
380680.0000   -0.09423
380720.0000   -0.09845
380760.0000   -0.15511
380800.0000   -0.48250
380840.0000    0.00253
380880.0000    0.00476
380920.0000   -0.18005
380960.0000    0.02686
381000.0000    0.10433
381040.0000    0.00193
381080.0000    0.16450
381120.0000   -0.12366
381160.0000    0.17475
381200.0000   -0.13396
381240.0000   -0.00209
381280.0000    0.11837
381320.0000    0.11337
381360.0000    0.21139
381400.0000   -0.48105
381440.0000   -0.14124
381480.0000   -0.47212
381520.0000   -0.50099
381560.0000   -0.52107
381600.0000   -0.39159
381640.0000   -0.50223
381680.0000   -0.64783
381720.0000   -0.55522
381760.0000   -0.04411
381800.0000   -0.18363
381840.0000    0.15637
381880.0000   -0.09393
381920.0000    0.02377
381960.0000   -0.00523
382000.0000    0.29848
382040.0000    0.04941
382080.0000    0.03244
382120.0000   -0.03790
382160.0000   -0.05738
382200.0000   -0.29595
382240.0000    0.05403
382280.0000    0.14875
382320.0000    0.10589
382360.0000   -0.23118
382400.0000   -0.48114
382440.0000   -0.34168
382480.0000   -0.13299
382520.0000    0.05875
382560.0000   -0.27794
382600.0000   -0.39338
382640.0000    0.11948
382680.0000   -0.05389
382720.0000   -0.10837
382760.0000   -0.36470
382800.0000   -0.56421
382840.0000   -0.57320
382880.0000   -0.31108
382920.0000    0.02887
382960.0000   -0.10932
383000.0000   -0.13643
383040.0000    0.12256
383080.0000    0.08095
383120.0000   -0.20215
383160.0000   -0.25990
383200.0000    0.10766
383240.0000    0.10599
383280.0000    0.06663
383320.0000    0.18643
383360.0000    0.23769
383400.0000    0.06356
383440.0000    0.19880
383480.0000   -0.35526
383520.0000   -0.15512
383560.0000    0.02406
383600.0000   -0.48607
383640.0000   -0.50456
383680.0000   -0.45269
383720.0000   -0.49514
383760.0000   -0.30391
383800.0000   -0.07165
383840.0000    0.01577
383880.0000   -0.14832
383920.0000   -0.24016
383960.0000   -0.38148
384000.0000   -0.06743
384040.0000   -0.11634
384080.0000    0.26400
384120.0000    0.14240
384160.0000   -0.05746
384200.0000    0.00372
384240.0000   -0.03683
384280.0000    0.00319
384320.0000   -0.38252
384360.0000   -0.05520
384400.0000   -0.01612
384440.0000   -0.07723
384480.0000   -0.11120
384520.0000    0.04826
384560.0000   -0.27130
384600.0000   -0.35819
384640.0000   -0.05808
384680.0000    0.13299
384720.0000    0.20884
384760.0000   -0.00236
384800.0000    0.11825
384840.0000   -0.19429
384880.0000    0.05849
384920.0000    0.08354
384960.0000    0.00623
385000.0000   -0.00667
385040.0000   -0.26919
385080.0000    0.06196
385120.0000   -0.09242
385160.0000    0.07779
385200.0000    0.03132
385240.0000    0.20189
385280.0000    0.29045
385320.0000    0.01462
385360.0000   -0.09590
385400.0000   -0.02551
385440.0000   -0.07685
385480.0000   -0.19455
385520.0000   -0.45832
385560.0000   -0.64982
385600.0000   -0.54320
385640.0000   -0.40783
385680.0000   -0.37566
385720.0000   -0.21038
385760.0000   -0.40326
385800.0000   -0.26580
385840.0000    0.27788
385880.0000   -0.37632
385920.0000   -0.16721
385960.0000    0.00988
386000.0000   -0.08541
386040.0000   -0.33145
386080.0000   -0.30638
386120.0000   -0.26757
386160.0000   -0.05418
386200.0000   -0.13612
386240.0000   -0.06821
386280.0000   -0.15916
386320.0000   -0.27478
386360.0000   -0.22401
386400.0000   -0.25946
386440.0000    0.04510
386480.0000   -0.00369
386520.0000   -0.27577
386560.0000    0.02496
386600.0000   -0.03610
386640.0000   -0.17643
386680.0000   -0.07958
386720.0000   -0.16352
386760.0000   -0.12492
386800.0000   -0.30129
386840.0000   -0.33910
386880.0000   -0.09539
386920.0000   -0.02819
386960.0000   -0.11713
387000.0000    0.06937
387040.0000    0.01658
387080.0000    0.04184
387120.0000   -0.27806
387160.0000   -0.24697
387200.0000   -0.15683
387240.0000   -0.21961
387280.0000   -0.18246
387320.0000   -0.05985
387360.0000    0.00763
387400.0000   -0.03555
387440.0000    0.15130
387480.0000    0.07649
387520.0000   -0.02261
387560.0000    0.08192
387600.0000   -0.22151
387640.0000    0.15230
387680.0000    0.21795
387720.0000   -0.18785
387760.0000   -0.35274
387800.0000   -0.20811
387840.0000   -0.15479
387880.0000   -0.33313
387920.0000   -0.51769
387960.0000   -0.27342
388000.0000   -0.15057
388040.0000   -0.24468
388080.0000   -0.40711
388120.0000   -0.48890
388160.0000   -0.53208
388200.0000   -0.43629
388240.0000   -0.76234
388280.0000   -0.52884
388320.0000   -0.36307
388360.0000   -0.75878
388400.0000   -0.14780
388440.0000   -0.19646
388480.0000    0.02976
388520.0000   -0.33864
388560.0000   -0.41770
388600.0000   -0.34657
388640.0000   -0.44016
388680.0000   -0.48515
388720.0000   -0.69732
388760.0000   -0.65533
388800.0000   -0.50987
388840.0000   -0.53144
388880.0000   -0.46682
388920.0000   -0.48343
388960.0000   -0.23975
389000.0000   -0.78263
389040.0000   -0.46198
389080.0000   -0.54017
389120.0000   -0.39580
389160.0000   -0.58180
389200.0000   -0.53181
389240.0000   -0.27507
389280.0000   -0.53199
389320.0000   -0.50198
389360.0000   -0.37744
389400.0000   -0.28667
389440.0000   -0.52197
389480.0000   -0.38069
389520.0000   -0.44418
389560.0000   -0.70331
389600.0000   -0.24114
389640.0000   -0.13687
389680.0000   -0.06144
389720.0000   -0.14909
389760.0000   -0.23868
389800.0000   -0.04489
389840.0000   -0.56799
389880.0000   -0.49748
389920.0000   -0.63307
389960.0000   -0.58216
390000.0000   -0.44217
390040.0000   -0.75750
390080.0000   -0.48058
390120.0000   -0.25069
390160.0000   -0.45551
390200.0000   -0.16169
390240.0000   -0.51526
390280.0000    0.03765
390320.0000   -0.03019
390360.0000   -0.21659
390400.0000   -0.31358
390440.0000   -0.36621
390480.0000   -0.65853
390520.0000   -0.67849
390560.0000   -0.47961
390600.0000   -0.70631
390640.0000   -0.46162
390680.0000   -0.04903
390720.0000    0.02555
390760.0000    0.05448
390800.0000   -0.09463
390840.0000   -0.59864
390880.0000   -0.09664
390920.0000   -0.25446
390960.0000   -0.03056
391000.0000   -0.12198
391040.0000   -0.41119
391080.0000   -0.42428
391120.0000    0.02799
391160.0000   -0.12828
391200.0000    0.08584
391240.0000   -0.11535
391280.0000    0.18927
391320.0000   -0.28590
391360.0000   -0.25794
391400.0000   -0.56100
391440.0000   -0.04408
391480.0000    0.00709
391520.0000   -0.02923
391560.0000   -0.26372
391600.0000   -0.08083
391640.0000   -0.20234
391680.0000   -0.01570
391720.0000   -0.26411
391760.0000   -0.21707
391800.0000   -0.64514
391840.0000   -0.55392
391880.0000   -0.74534
391920.0000   -0.51290
391960.0000   -0.62910
392000.0000   -0.77699
392040.0000   -0.36618
392080.0000   -0.70506
392120.0000   -0.64265
392160.0000   -0.49751
392200.0000   -0.65569
392240.0000   -0.87217
392280.0000   -0.79143
392320.0000   -0.79021
392360.0000   -1.02153
392400.0000   -0.50909
392440.0000   -0.48426
392480.0000   -0.53566
392520.0000   -0.63761
392560.0000   -0.66514
392600.0000   -0.56156
392640.0000   -0.67700
392680.0000   -0.76472
392720.0000   -0.67520
392760.0000   -0.63068
392800.0000   -0.37249
392840.0000   -0.51546
392880.0000   -0.73757
392920.0000   -0.66717
392960.0000   -0.58990
393000.0000   -0.54295
393040.0000   -0.76273
393080.0000   -0.58588
393120.0000   -0.71447
393160.0000   -0.54350
393200.0000   -0.49111
393240.0000   -0.75274
393280.0000   -0.66695
393320.0000   -0.71514
393360.0000   -0.67169
393400.0000   -0.26626
393440.0000   -0.40389
393480.0000   -0.22626
393520.0000   -0.47072
393560.0000   -0.34295
393600.0000   -0.57926
393640.0000   -0.46549
393680.0000   -0.68121
393720.0000   -0.88106
393760.0000   -0.97123
393800.0000   -0.60078
393840.0000   -0.45552
393880.0000   -0.55444
393920.0000   -0.78592
393960.0000   -0.60530
394000.0000   -0.57983
394040.0000   -0.94619
394080.0000   -0.68689
394120.0000   -0.41135
394160.0000   -0.98395
394200.0000   -0.59145
394240.0000   -0.32908
394280.0000   -0.30093
394320.0000   -0.34132
394360.0000   -0.11492
394400.0000   -0.20657
394440.0000   -0.30317
394480.0000   -0.19932
394520.0000   -0.49779
394560.0000   -0.31968
394600.0000   -0.55311
394640.0000   -0.29948
394680.0000   -0.44310
394720.0000   -0.31084
394760.0000   -0.24147
394800.0000   -0.21230
394840.0000   -0.56428
394880.0000   -0.70268
394920.0000   -0.46422
394960.0000   -0.55586
395000.0000   -0.57288
395040.0000   -0.60662
395080.0000   -0.54846
395120.0000   -0.26091
395160.0000   -0.43223
395200.0000   -0.46659
395240.0000   -0.15307
395280.0000   -0.24501
395320.0000   -0.25620
395360.0000   -0.17792
395400.0000   -0.45303
395440.0000   -0.13444
395480.0000   -0.19915
395520.0000   -0.05678
395560.0000    0.03033
395600.0000   -0.32751
395640.0000   -0.11934
395680.0000   -0.53605
395720.0000   -0.03821
395760.0000    0.02414
395800.0000   -0.10880
395840.0000    0.05344
395880.0000   -0.17506
395920.0000   -0.05367
395960.0000    0.43291
396000.0000    0.35133
396040.0000    0.06537
396080.0000    0.54128
396120.0000    0.49030
396160.0000    0.41146
396200.0000    0.24457
396240.0000    0.23863
396280.0000    0.47017
396320.0000    0.11274
396360.0000    0.23227
396400.0000    0.28217
396440.0000    0.19920
396480.0000   -0.08657
396520.0000    0.22672
396560.0000    0.27108
396600.0000    0.27780
396640.0000    0.31478
396680.0000    0.38524
396720.0000    0.23289
396760.0000    0.02786
396800.0000    0.16084
396840.0000   -0.19912
396880.0000   -0.31146
396920.0000    0.06735
396960.0000   -0.09285
397000.0000    0.22978
397040.0000    0.27664
397080.0000    0.28306
397120.0000    0.26365
397160.0000    0.49097
397200.0000    0.04935
397240.0000    0.31678
397280.0000    0.39492
397320.0000    0.12177
397360.0000    0.35661
397400.0000    0.09031
397440.0000    0.32387
397480.0000    0.30879
397520.0000    0.40968
397560.0000    0.33821
397600.0000    0.34739
397640.0000    0.47022
397680.0000    0.39883
397720.0000    0.39966
397760.0000    0.32602
397800.0000    0.14511
397840.0000    0.51365
397880.0000    0.44759
397920.0000    0.22691
397960.0000    0.23530
398000.0000    0.21355
398040.0000    0.24536
398080.0000    0.21073
398120.0000    0.16508
398160.0000    0.53790
398200.0000    0.32818
398240.0000    0.26865
398280.0000    0.32695
398320.0000    0.17749
398360.0000    0.39240
398400.0000    0.31130
398440.0000    0.42276
398480.0000    0.27555
398520.0000    0.28004
398560.0000    0.33047
398600.0000    0.33873
398640.0000    0.09153
398680.0000    0.33341
398720.0000    0.26852
398760.0000    0.13212
398800.0000    0.42731
398840.0000    0.38096
398880.0000    0.18333
398920.0000    0.21832
398960.0000    0.23553
399000.0000    0.47801
399040.0000    0.05262
399080.0000    0.17668
399120.0000    0.38409
399160.0000    0.29996
399200.0000    0.26239
399240.0000    0.24896
399280.0000    0.35473
399320.0000    0.13468
399360.0000    0.25433
399400.0000    0.38963
399440.0000    0.33027
399480.0000    0.41522
399520.0000    0.21696
399560.0000    0.14962
399600.0000    0.34221
399640.0000   -0.00540
399680.0000    0.17788
399720.0000    0.29276
399760.0000    0.42263
399800.0000    0.27476
399840.0000    0.43177
399880.0000    0.25794
399920.0000    0.17285
399960.0000    0.26088
400000.0000    0.07429
400040.0000    0.31251
400080.0000    0.50740
400120.0000    0.49147
400160.0000    0.46575
400200.0000    0.53316
400240.0000    0.19473
400280.0000    0.29996
400320.0000    0.44257
400360.0000    0.38126
400400.0000    0.57538
400440.0000    0.11653
400480.0000    0.26111
400520.0000    0.30481
400560.0000    0.43082
400600.0000    0.41731
400640.0000   -0.04320
400680.0000    0.33114
400720.0000    0.32250
400760.0000    0.30449
400800.0000    0.37243
400840.0000    0.14898
400880.0000    0.03808
400920.0000    0.25116
400960.0000    0.01314
401000.0000    0.38874
401040.0000    0.26529
401080.0000    0.31983
401120.0000    0.43685
401160.0000    0.46742
401200.0000    0.38102
401240.0000    0.38049
401280.0000    0.57125
401320.0000    0.31668
401360.0000    0.42866
401400.0000    0.51940
401440.0000    0.25743
401480.0000    0.65567
401520.0000    0.43381
401560.0000    0.40673
401600.0000    0.39976
401640.0000    0.44447
401680.0000    0.31464
401720.0000    0.29984
401760.0000    0.50258
401800.0000    0.49411
401840.0000    0.46448
401880.0000    0.30891
401920.0000    0.32325
401960.0000    0.49784
402000.0000    0.30732
402040.0000    0.48091
402080.0000    0.40429
402120.0000    0.39136
402160.0000    0.33823
402200.0000    0.43692
402240.0000    0.26197
402280.0000    0.25453
402320.0000    0.33602
402360.0000    0.36698
402400.0000    0.32585
402440.0000    0.38097
402480.0000    0.46269
402520.0000    0.46682
402560.0000    0.56319
402600.0000    0.41955
402640.0000    0.48815
402680.0000    0.43793
402720.0000    0.29263
402760.0000    0.36432
402800.0000    0.29928
402840.0000    0.38843
402880.0000    0.34120
402920.0000    0.42006
402960.0000    0.30588
403000.0000    0.53918
403040.0000    0.29720
403080.0000    0.32000
403120.0000    0.37007
403160.0000    0.24802
403200.0000    0.13697
403240.0000    0.42688
403280.0000    0.42081
403320.0000    0.29277
403360.0000    0.34596
403400.0000    0.39655
403440.0000    0.42667
403480.0000    0.25769
403520.0000    0.36766
403560.0000    0.26891
403600.0000    0.23466
403640.0000    0.10343
403680.0000    0.27738
403720.0000    0.31154
403760.0000    0.27282
403800.0000    0.36679
403840.0000    0.26451
403880.0000    0.11974
403920.0000    0.36700
403960.0000    0.58394
404000.0000    0.36666
404040.0000    0.13827
404080.0000    0.48678
404120.0000    0.37676
404160.0000    0.46713
404200.0000    0.27227
404240.0000    0.36144
404280.0000    0.10227
404320.0000    0.62827
404360.0000    0.25517
404400.0000    0.34683
404440.0000    0.13078
404480.0000    0.39514
404520.0000    0.37816
404560.0000    0.37602
404600.0000    0.29602
404640.0000    0.30293
404680.0000    0.14744
404720.0000    0.33483
404760.0000    0.22530
404800.0000    0.28623
404840.0000    0.34415
404880.0000    0.39286
404920.0000    0.16519
404960.0000    0.31204
405000.0000    0.31820
405040.0000    0.29220
405080.0000    0.16883
405120.0000    0.07743
405160.0000    0.43320
405200.0000    0.25064
405240.0000    0.28928
405280.0000    0.27978
405320.0000    0.22099
405360.0000    0.38216
405400.0000    0.22830
405440.0000    0.36585
405480.0000    0.39074
405520.0000    0.39873
405560.0000    0.29490
405600.0000    0.20276
405640.0000    0.28397
405680.0000    0.29810
405720.0000    0.37359
405760.0000    0.50312
405800.0000    0.31363
405840.0000    0.19533
405880.0000    0.30761
405920.0000    0.27704
405960.0000    0.31965
406000.0000    0.45409
406040.0000    0.38668
406080.0000    0.19071
406120.0000    0.46971
406160.0000    0.27437
406200.0000    0.40162
406240.0000    0.55646
406280.0000    0.29284
406320.0000    0.32157
406360.0000    0.56368
406400.0000    0.27001
406440.0000    0.23018
406480.0000    0.45576
406520.0000    0.36787
406560.0000    0.39435
406600.0000    0.42405
406640.0000    0.43826
406680.0000    0.45561
406720.0000    0.31529
406760.0000    0.49668
406800.0000    0.47986
406840.0000    0.32015
406880.0000    0.39301
406920.0000    0.52983
406960.0000    0.22865
407000.0000    0.37203
407040.0000    0.44608
407080.0000    0.24308
407120.0000    0.17465
407160.0000    0.50970
407200.0000    0.31754
407240.0000    0.14260
407280.0000    0.38530
407320.0000    0.32910
407360.0000    0.28629
407400.0000    0.30731
407440.0000    0.35407
407480.0000    0.18743
407520.0000   -0.15852
407560.0000    0.06934
407600.0000   -0.10468
407640.0000    0.21650
407680.0000    0.11330
407720.0000    0.34813
407760.0000    0.55548
407800.0000    0.42886
407840.0000    0.49819
407880.0000    0.44451
407920.0000    0.37820
407960.0000    0.18073
408000.0000    0.34613
408040.0000    0.43502
408080.0000    0.35110
408120.0000    0.42418
408160.0000    0.37687
408200.0000    0.19208
408240.0000    0.37800
408280.0000    0.38601
408320.0000    0.23882
408360.0000    0.33062
408400.0000    0.40301
408440.0000    0.43417
408480.0000    0.41414
408520.0000    0.31290
408560.0000    0.25818
408600.0000    0.47135
408640.0000    0.38592
408680.0000    0.17252
408720.0000    0.36772
408760.0000    0.21492
408800.0000    0.39924
408840.0000    0.51944
408880.0000    0.49887
408920.0000    0.39734
408960.0000    0.25489
409000.0000    0.40082
409040.0000    0.20531
409080.0000    0.23618
409120.0000    0.25448
409160.0000    0.48873
409200.0000    0.24714
409240.0000    0.39567
409280.0000    0.26262
409320.0000    0.30284
409360.0000    0.32270
409400.0000    0.25788
409440.0000    0.16241
409480.0000    0.16338
409520.0000    0.33916
409560.0000    0.28872
409600.0000    0.38716
409640.0000   -0.16333
409680.0000    0.37549
409720.0000    0.25155
409760.0000    0.23799
409800.0000    0.22731
409840.0000    0.15529
409880.0000    0.12241
409920.0000    0.37702
409960.0000    0.31751
410000.0000    0.25353
410040.0000    0.18302
410080.0000    0.39105
410120.0000    0.27297
410160.0000    0.26988
410200.0000    0.24784
410240.0000    0.48026
410280.0000    0.28520
410320.0000    0.29453
410360.0000    0.41406
410400.0000    0.36643
410440.0000    0.13141
410480.0000    0.44088
410520.0000    0.46557
410560.0000    0.29850
410600.0000    0.35384
410640.0000    0.47191
410680.0000    0.26041
410720.0000    0.42413
410760.0000    0.24453
410800.0000    0.26861
410840.0000    0.23045
410880.0000    0.22423
410920.0000    0.13533
410960.0000    0.32720
411000.0000    0.35937
411040.0000    0.16172
411080.0000    0.24199
411120.0000    0.11859
411160.0000    0.30624
411200.0000    0.13933
411240.0000    0.27770
411280.0000    0.17483
411320.0000    0.35369
411360.0000    0.36290
411400.0000    0.35991
411440.0000    0.20767
411480.0000    0.18804
411520.0000    0.39769
411560.0000    0.25691
411600.0000    0.15425
411640.0000    0.39685
411680.0000    0.09690
411720.0000    0.06486
411760.0000    0.44498
411800.0000    0.24203
411840.0000    0.18992
411880.0000    0.39980
411920.0000    0.51281
411960.0000    0.35135
412000.0000    0.24597
412040.0000    0.24138
412080.0000    0.39716
412120.0000    0.48164
412160.0000    0.28736
412200.0000    0.20006
412240.0000    0.17379
412280.0000    0.14646
412320.0000    0.13052
412360.0000    0.10407
412400.0000    0.38001
412440.0000    0.13268
412480.0000    0.25673
412520.0000    0.27232
412560.0000    0.36036
412600.0000    0.24515
412640.0000    0.32240
412680.0000    0.17147
412720.0000    0.33707
412760.0000    0.31256
412800.0000    0.23706
412840.0000    0.15712
412880.0000    0.29486
412920.0000    0.36369
412960.0000    0.34246
413000.0000    0.30438
413040.0000    0.36152
413080.0000    0.40627
413120.0000    0.20361
413160.0000    0.16791
413200.0000    0.53194
413240.0000    0.41201
413280.0000    0.45092
413320.0000    0.26506
413360.0000    0.37470
413400.0000    0.40312
413440.0000    0.52324
413480.0000    0.52114
413520.0000    0.29855
413560.0000    0.38768
413600.0000    0.55191
413640.0000    0.13648
413680.0000    0.20442
413720.0000    0.24119
413760.0000    0.36374
413800.0000    0.21454
413840.0000    0.35989
413880.0000    0.38477
413920.0000    0.20601
413960.0000    0.20664
414000.0000    0.25691
414040.0000    0.46200
414080.0000    0.10308
414120.0000    0.46762
414160.0000    0.43021
414200.0000    0.29155
414240.0000    0.40183
414280.0000    0.43582
414320.0000    0.41542
414360.0000    0.48322
414400.0000    0.37213
414440.0000    0.07374
414480.0000    0.50827
414520.0000    0.23775
414560.0000    0.25436
414600.0000    0.16667
414640.0000    0.34244
414680.0000    0.46463
414720.0000    0.31082
414760.0000    0.24099
414800.0000    0.42608
414840.0000    0.44368
414880.0000    0.08987
414920.0000    0.33698
414960.0000    0.32693
415000.0000    0.18893
415040.0000    0.32607
415080.0000    0.32002
415120.0000    0.19445
415160.0000    0.28705
415200.0000    0.26727
415240.0000    0.34397
415280.0000    0.27690
415320.0000    0.05449
415360.0000    0.34402
415400.0000   -0.09248
415440.0000    0.05374
415480.0000    0.04397
415520.0000   -0.16620
415560.0000   -0.59936
415600.0000   -0.04337
415640.0000   -0.18189
415680.0000   -0.04623
415720.0000    0.32322
415760.0000    0.35963
415800.0000    0.07167
415840.0000    0.44801
415880.0000    0.46962
415920.0000    0.52936
415960.0000    0.39563
416000.0000    0.29966
416040.0000    0.34524
416080.0000    0.38287
416120.0000    0.15541
416160.0000    0.15753
416200.0000    0.54190
416240.0000    0.25510
416280.0000    0.38287
416320.0000    0.57758
416360.0000    0.38527
416400.0000    0.46681
416440.0000    0.25695
416480.0000    0.50903
416520.0000    0.29503
416560.0000    0.44067
416600.0000    0.49646
416640.0000    0.43715
416680.0000    0.48279
416720.0000    0.52737
416760.0000    0.55063
416800.0000    0.45818
416840.0000    0.43055
416880.0000    0.37905
416920.0000    0.24962
416960.0000    0.38215
417000.0000    0.46328
417040.0000    0.43599
417080.0000    0.30914
417120.0000    0.51037
417160.0000    0.23242
417200.0000    0.57709
417240.0000    0.35563
417280.0000    0.24285
417320.0000    0.31542
417360.0000    0.38368
417400.0000    0.35896
417440.0000    0.59754
417480.0000    0.31424
417520.0000    0.37618
417560.0000    0.16644
417600.0000    0.25749
417640.0000    0.51439
417680.0000    0.47590
417720.0000    0.37034
417760.0000    0.44465
417800.0000    0.20771
417840.0000    0.38324
417880.0000    0.27784
417920.0000    0.50947
417960.0000    0.29639
418000.0000    0.28889
418040.0000    0.26915
418080.0000    0.29957
418120.0000    0.45929
418160.0000    0.29150
418200.0000    0.51358
418240.0000    0.44321
418280.0000    0.16553
418320.0000    0.38475
418360.0000    0.30868
418400.0000    0.40104
418440.0000    0.41918
418480.0000    0.34994
418520.0000    0.47792
418560.0000    0.60917
418600.0000    0.48189
418640.0000    0.20986
418680.0000    0.24287
418720.0000    0.30669
418760.0000    0.21610
418800.0000    0.33866
418840.0000    0.24234
418880.0000    0.25957
418920.0000    0.45183
418960.0000    0.58490
419000.0000    0.46815
419040.0000    0.45097
419080.0000    0.10397
419120.0000    0.37883
419160.0000    0.47000
419200.0000    0.33632
419240.0000    0.42670
419280.0000    0.28672
419320.0000    0.36349
419360.0000    0.42451
419400.0000    0.19101
419440.0000    0.30531
419480.0000    0.65997
419520.0000    0.55362
419560.0000    0.39949
419600.0000    0.10669
419640.0000    0.40030
419680.0000    0.48700
419720.0000    0.23971
419760.0000    0.41750
419800.0000    0.46797
419840.0000    0.20240
419880.0000    0.34126
419920.0000    0.17221
419960.0000    0.38848
420000.0000    0.21968
420040.0000    0.31752
420080.0000    0.58036
420120.0000    0.29482
420160.0000    0.51800
420200.0000    0.20323
420240.0000    0.29992
420280.0000    0.50730
420320.0000    0.25618
420360.0000    0.37524
420400.0000    0.33870
420440.0000    0.40262
420480.0000    0.32180
420520.0000    0.16509
420560.0000    0.48469
420600.0000    0.20202
420640.0000    0.27319
420680.0000    0.52846
420720.0000    0.38268
420760.0000    0.40635
420800.0000    0.34751
420840.0000    0.23777
420880.0000    0.40602
420920.0000    0.38029
420960.0000    0.45279
421000.0000    0.45406
421040.0000    0.30632
421080.0000    0.01022
421120.0000    0.30511
421160.0000    0.43673
421200.0000    0.36798
421240.0000    0.49091
421280.0000    0.24365
421320.0000    0.46598
421360.0000    0.25984
421400.0000    0.46164
421440.0000    0.33415
421480.0000    0.18986
421520.0000    0.35203
421560.0000    0.40374
421600.0000    0.33051
421640.0000    0.21730
421680.0000    0.21765
421720.0000    0.39455
421760.0000    0.14784
421800.0000    0.15438
421840.0000    0.35024
421880.0000    0.30369
421920.0000    0.45397
421960.0000    0.42076
422000.0000    0.32168
422040.0000    0.28824
422080.0000    0.22726
422120.0000    0.30809
422160.0000    0.25949
422200.0000    0.45519
422240.0000    0.34595
422280.0000    0.17729
422320.0000    0.33460
422360.0000    0.39912
422400.0000    0.35524
422440.0000    0.37617
422480.0000    0.15709
422520.0000    0.35257
422560.0000    0.32517
422600.0000    0.30974
422640.0000    0.31132
422680.0000    0.36029
422720.0000    0.29665
422760.0000    0.31976
422800.0000    0.51907
422840.0000    0.36851
422880.0000    0.33072
422920.0000    0.37088
422960.0000    0.36413
423000.0000    0.57913
423040.0000    0.47016
423080.0000    0.49510
423120.0000    0.38189
423160.0000    0.41268
423200.0000    0.30711
423240.0000    0.41347
423280.0000    0.40055
423320.0000    0.25814
423360.0000    0.44775
423400.0000    0.51860
423440.0000    0.45370
423480.0000    0.23354
423520.0000    0.41455
423560.0000    0.26388
423600.0000    0.45357
423640.0000    0.35701
423680.0000    0.33095
423720.0000    0.39612
423760.0000    0.31977
423800.0000    0.54896
423840.0000    0.30159
423880.0000    0.20422
423920.0000    0.30798
423960.0000    0.23902
424000.0000    0.40081
424040.0000    0.38990
424080.0000    0.50227
424120.0000    0.33331
424160.0000    0.37411
424200.0000    0.38671
424240.0000    0.43793
424280.0000    0.25728
424320.0000    0.42148
424360.0000    0.39112
424400.0000    0.25635
424440.0000    0.30546
424480.0000    0.29862
424520.0000    0.28859
424560.0000    0.39812
424600.0000    0.21297
424640.0000    0.42371
424680.0000    0.29852
424720.0000    0.27421
424760.0000    0.35927
424800.0000    0.54725
424840.0000    0.39300
424880.0000    0.22913
424920.0000    0.33370
424960.0000    0.45419
425000.0000    0.35102
425040.0000    0.23441
425080.0000    0.41164
425120.0000    0.48668
425160.0000    0.31703
425200.0000    0.42541
425240.0000    0.34597
425280.0000    0.30461
425320.0000    0.49661
425360.0000    0.42047
425400.0000    0.42813
425440.0000    0.19189
425480.0000    0.39615
425520.0000    0.33838
425560.0000    0.23027
425600.0000    0.25842
425640.0000    0.11062
425680.0000   -0.00605
425720.0000    0.05153
425760.0000    0.21793
425800.0000    0.20818
425840.0000    0.46816
425880.0000    0.36597
425920.0000    0.26679
425960.0000    0.12571
426000.0000    0.26538
426040.0000    0.42866
426080.0000    0.20377
426120.0000    0.42334
426160.0000    0.31234
426200.0000    0.31948
426240.0000    0.36421
426280.0000    0.02653
426320.0000    0.22408
426360.0000    0.37779
426400.0000    0.49422
426440.0000    0.29079
426480.0000    0.25962
426520.0000    0.56455
426560.0000    0.42146
426600.0000    0.40852
426640.0000    0.10387
426680.0000    0.31021
426720.0000    0.32473
426760.0000    0.29324
426800.0000    0.11897
426840.0000    0.18722
426880.0000    0.28575
426920.0000    0.27033
426960.0000    0.28984
427000.0000    0.50174
427040.0000    0.45028
427080.0000    0.32534
427120.0000    0.27208
427160.0000    0.19288
427200.0000    0.44664
427240.0000    0.37569
427280.0000    0.52075
427320.0000    0.47863
427360.0000    0.51466
427400.0000    0.53843
427440.0000    0.42683
427480.0000    0.48800
427520.0000    0.49818
427560.0000    0.51830
427600.0000    0.36925
427640.0000    0.18359
427680.0000    0.57013
427720.0000    0.50300
427760.0000    0.24599
427800.0000    0.47632
427840.0000    0.41539
427880.0000    0.40998
427920.0000    0.34316
427960.0000    0.43111
428000.0000    0.35963
428040.0000    0.35898
428080.0000    0.46233
428120.0000    0.35344
428160.0000    0.12857
428200.0000    0.50518
428240.0000    0.46459
428280.0000    0.31567
428320.0000    0.47438
428360.0000    0.26332
428400.0000    0.43033
428440.0000    0.57311
428480.0000   -0.04887
428520.0000    0.05704
428560.0000   -0.28940
428600.0000    0.22550
428640.0000    0.19762
428680.0000    0.22223
428720.0000    0.24059
428760.0000    0.27881
428800.0000    0.28116
428840.0000    0.01451
428880.0000   -0.10195
428920.0000   -0.16016
428960.0000    0.17810
429000.0000    0.05306
429040.0000    0.15587
429080.0000    0.27947
429120.0000    0.04495
429160.0000    0.48978
429200.0000   -0.03338
429240.0000    0.28414
429280.0000    0.49871
429320.0000    0.36718
429360.0000    0.10056
429400.0000    0.54180
429440.0000    0.32783
429480.0000    0.25269
429520.0000    0.12694
429560.0000    0.25429
429600.0000    0.48605
429640.0000    0.16398
429680.0000    0.50856
429720.0000    0.27759
429760.0000    0.25731
429800.0000    0.09584
429840.0000    0.57711
429880.0000    0.21507
429920.0000    0.07841
429960.0000    0.17245
430000.0000    0.27938
430040.0000    0.16283
430080.0000    0.25139
430120.0000    0.46726
430160.0000    0.23867
430200.0000    0.14194
430240.0000    0.33169
430280.0000    0.23733
430320.0000    0.41896
430360.0000    0.39738
430400.0000    0.06985
430440.0000    0.44002
430480.0000   -0.18026
430520.0000   -0.04895
430560.0000    0.34490
430600.0000    0.47729
430640.0000    0.19119
430680.0000    0.23330
430720.0000    0.28692
430760.0000    0.23394
430800.0000    0.47463
430840.0000    0.30894
430880.0000    0.47622
430920.0000    0.59003
430960.0000    0.37293
431000.0000    0.41714
431040.0000    0.23655
431080.0000    0.23692
431120.0000    0.23558
431160.0000    0.05209
431200.0000    0.38591
431240.0000    0.53864
431280.0000    0.34290
431320.0000    0.23417
431360.0000    0.31570
431400.0000    0.32333
431440.0000    0.09076
431480.0000    0.38877
431520.0000    0.34661
431560.0000    0.39996
431600.0000    0.26185
431640.0000    0.16521
431680.0000    0.21772
431720.0000    0.25022
431760.0000    0.32263
431800.0000    0.29837
431840.0000    0.31804
431880.0000    0.52405
431920.0000    0.62673
431960.0000    0.50048
432000.0000    0.23545
432040.0000    0.41848
432080.0000    0.48884
432120.0000    0.51592
432160.0000    0.49832
432200.0000    0.35112
432240.0000    0.36794
432280.0000    0.19125
432320.0000    0.46745
432360.0000    0.54489
432400.0000    0.38629
432440.0000    0.63945
432480.0000    0.28891
432520.0000    0.33354
432560.0000    0.62466
432600.0000    0.46843
432640.0000    0.46057
432680.0000    0.46189
432720.0000    0.35544
432760.0000    0.45125
432800.0000    0.48044
432840.0000    0.38536
432880.0000    0.34737
432920.0000    0.28450
432960.0000    0.39777
433000.0000    0.57465
433040.0000    0.36224
433080.0000    0.56145
433120.0000    0.50449
433160.0000    0.32680
433200.0000    0.48203
433240.0000    0.35016
433280.0000    0.27998
433320.0000    0.34044
433360.0000    0.43335
433400.0000    0.36026
433440.0000    0.16151
433480.0000    0.33989
433520.0000    0.52428
433560.0000    0.07868
433600.0000    0.53461
433640.0000    0.52049
433680.0000    0.73866
433720.0000    0.34248
433760.0000    0.34178
433800.0000    0.48353
433840.0000    0.39288
433880.0000    0.46890
433920.0000    0.48736
433960.0000    0.52509
434000.0000    0.49310
434040.0000    0.44464
434080.0000    0.51027
434120.0000    0.44837
434160.0000    0.53423
434200.0000    0.46428
434240.0000    0.44145
434280.0000    0.60200
434320.0000    0.54971
434360.0000    0.55600
434400.0000    0.16428
434440.0000    0.49017
434480.0000    0.46135
434520.0000    0.44773
434560.0000    0.50166
434600.0000    0.41386
434640.0000    0.36669
434680.0000    0.45007
434720.0000    0.50437
434760.0000    0.45865
434800.0000    0.24839
434840.0000    0.52515
434880.0000    0.34558
434920.0000    0.39034
434960.0000    0.51768
435000.0000    0.04536
435040.0000    0.28530
435080.0000    0.63665
435120.0000    0.40335
435160.0000    0.28429
435200.0000    0.30491
435240.0000    0.42308
435280.0000    0.51701
435320.0000    0.60926
435360.0000    0.24489
435400.0000    0.50334
435440.0000    0.58811
435480.0000    0.60891
435520.0000    0.50430
435560.0000    0.37534
435600.0000    0.54927
435640.0000    0.17851
435680.0000    0.41343
435720.0000    0.46571
435760.0000    0.47159
435800.0000    0.15858
435840.0000    0.44086
435880.0000    0.31278
435920.0000    0.69280
435960.0000    0.43025
436000.0000    0.10785
436040.0000    0.41436
436080.0000    0.34461
436120.0000    0.19867
436160.0000    0.28607
436200.0000    0.38642
436240.0000    0.34937
436280.0000    0.01888
436320.0000    0.31142
436360.0000    0.38859
436400.0000    0.06133
436440.0000    0.41842
436480.0000    0.45257
436520.0000    0.29492
436560.0000    0.28288
436600.0000    0.46621
436640.0000    0.24839
436680.0000    0.37042
436720.0000    0.43891
436760.0000    0.43090
436800.0000    0.57861
436840.0000    0.45468
436880.0000    0.40368
436920.0000    0.58683
436960.0000    0.54869
437000.0000    0.51078
437040.0000    0.52820
437080.0000    0.17601
437120.0000    0.57093
437160.0000    0.30162
437200.0000    0.38478
437240.0000    0.32627
437280.0000    0.04992
437320.0000    0.08009
437360.0000   -0.10067
437400.0000   -0.04558
437440.0000   -0.11909
437480.0000   -0.15900
437520.0000   -0.06398
437560.0000   -0.47893
437600.0000   -0.19923
437640.0000   -0.11128
437680.0000    0.11872
437720.0000   -0.16890
437760.0000   -0.26152
437800.0000   -0.06415
437840.0000   -0.30342
437880.0000   -0.22357
437920.0000   -0.11867
437960.0000   -0.20943
438000.0000   -0.20099
438040.0000   -0.01022
438080.0000   -0.31909
438120.0000   -0.23979
438160.0000   -0.70188
438200.0000   -0.64265
438240.0000   -0.29412
438280.0000   -0.73057
438320.0000   -0.28152
438360.0000   -0.39913
438400.0000   -0.13603
438440.0000   -0.28388
438480.0000   -0.33555
438520.0000    0.02893
438560.0000    0.03099
438600.0000   -0.05396
438640.0000    0.05959
438680.0000   -0.03999
438720.0000   -0.41230
438760.0000   -0.49424
438800.0000   -0.33854
438840.0000   -0.51899
438880.0000   -0.41255
438920.0000   -0.48518
438960.0000   -0.61911
439000.0000   -0.57114
439040.0000   -0.27562
439080.0000   -0.14789
439120.0000    0.16473
439160.0000    0.03102
439200.0000    0.01724
439240.0000   -0.14462
439280.0000   -0.05828
439320.0000   -0.19402
439360.0000    0.02815
439400.0000   -0.23318
439440.0000   -0.23694
439480.0000    0.02208
439520.0000    0.18315
439560.0000   -0.06510
439600.0000   -0.25424
439640.0000    0.11342
439680.0000   -0.22308
439720.0000   -0.35638
439760.0000   -0.52130
439800.0000   -0.63296
439840.0000   -0.58720
439880.0000   -0.76710
439920.0000   -0.16875
439960.0000   -0.07731
440000.0000   -0.41167
440040.0000   -0.28052
440080.0000    0.00979
440120.0000   -0.06538
440160.0000   -0.05353
440200.0000   -0.43148
440240.0000   -0.55581
440280.0000   -0.55330
440320.0000   -0.31695
440360.0000   -0.45095
440400.0000    0.14205
440440.0000    0.08647
440480.0000   -0.11160
440520.0000   -0.12785
440560.0000   -0.08313
440600.0000   -0.08097
440640.0000   -0.11019
440680.0000   -0.21228
440720.0000   -0.00308
440760.0000   -0.18209
440800.0000    0.02116
440840.0000    0.11143
440880.0000   -0.12870
440920.0000    0.03750
440960.0000   -0.36310
441000.0000   -0.57965
441040.0000   -0.44753
441080.0000   -0.61174
441120.0000   -0.55795
441160.0000   -0.45350
441200.0000   -0.64753
441240.0000   -0.59146
441280.0000   -0.68779
441320.0000   -0.49026
441360.0000   -0.41961
441400.0000   -0.24874
441440.0000   -0.02356
441480.0000   -0.44130
441520.0000   -0.66692
441560.0000   -0.55138
441600.0000   -0.64942
441640.0000   -0.54255
441680.0000   -0.62710
441720.0000   -0.36901
441760.0000   -0.51386
441800.0000   -0.37363
441840.0000   -0.46349
441880.0000   -0.50725
441920.0000   -0.51282
441960.0000   -0.03724
442000.0000   -0.27160
442040.0000   -0.41756
442080.0000   -0.52148
442120.0000   -0.53414
442160.0000   -0.62175
442200.0000   -0.24390
442240.0000   -0.63265
442280.0000   -0.38375
442320.0000   -0.46266
442360.0000   -0.50486
442400.0000   -0.47868
442440.0000   -0.50578
442480.0000   -0.71150
442520.0000   -0.34185
442560.0000    0.12899
442600.0000    0.24372
442640.0000    0.05879
442680.0000    0.10915
442720.0000   -0.00037
442760.0000    0.00493
442800.0000   -0.01756
442840.0000    0.08275
442880.0000    0.23375
442920.0000    0.05486
442960.0000    0.01260
443000.0000    0.10880
443040.0000    0.12058
443080.0000    0.16150
443120.0000   -0.02758
443160.0000   -0.03662
443200.0000   -0.00923
443240.0000    0.03731
443280.0000   -0.28142
443320.0000   -0.36139
443360.0000   -0.51953
443400.0000   -0.26874
443440.0000   -0.39245
443480.0000   -0.47675
443520.0000   -0.40260
443560.0000   -0.55540
443600.0000   -0.30028
443640.0000   -0.48365
443680.0000   -0.60772
443720.0000   -0.61332
443760.0000   -0.42535
443800.0000   -0.82024
443840.0000   -0.58151
443880.0000   -0.34049
443920.0000   -0.50431
443960.0000   -0.60129
444000.0000   -0.74563
444040.0000   -0.55725
444080.0000   -0.60477
444120.0000   -0.72022
444160.0000   -0.50507
444200.0000   -0.54779
444240.0000   -0.46844
444280.0000   -0.51429
444320.0000   -0.54936
444360.0000   -0.51933
444400.0000   -0.71650
444440.0000   -0.41904
444480.0000   -0.50891
444520.0000   -0.54473
444560.0000   -0.49941
444600.0000   -0.43605
444640.0000   -0.49015
444680.0000   -0.68898
444720.0000   -0.37892
444760.0000   -0.47194
444800.0000   -0.42657
444840.0000   -0.51365
444880.0000   -0.46361
444920.0000   -0.83043
444960.0000   -0.62595
445000.0000   -0.67622
445040.0000   -0.52286
445080.0000   -0.80152
445120.0000   -0.55706
445160.0000   -0.40768
445200.0000   -0.58273
445240.0000   -0.58400
445280.0000   -0.46957
445320.0000   -0.44090
445360.0000   -0.62304
445400.0000   -0.64256
445440.0000   -0.47045
445480.0000   -0.38798
445520.0000   -0.43929
445560.0000   -0.41878
445600.0000   -0.44008
445640.0000   -0.33273
445680.0000   -0.69966
445720.0000   -0.66471
445760.0000   -0.62805
445800.0000   -0.59693
445840.0000   -0.53149
445880.0000   -0.35143
445920.0000   -0.42653
445960.0000   -0.58411
446000.0000   -0.58483
446040.0000   -0.51276
446080.0000   -0.73536
446120.0000   -0.89220
446160.0000   -0.66774
446200.0000   -0.73025
446240.0000   -0.70458
446280.0000   -0.57618
446320.0000   -0.43946
446360.0000   -0.89628
446400.0000   -0.95127
446440.0000   -0.88862
446480.0000   -0.82236
446520.0000   -0.62621
446560.0000   -0.65214
446600.0000   -0.66219
446640.0000   -0.59601
446680.0000   -0.48161
446720.0000   -0.36854
446760.0000   -0.48337
446800.0000   -0.64580
446840.0000   -0.55622
446880.0000   -0.37771
446920.0000   -0.58391
446960.0000   -0.43629
447000.0000   -0.12075
447040.0000   -0.47519
447080.0000   -0.33325
447120.0000   -0.50494
447160.0000   -0.18284
447200.0000   -0.47161
447240.0000   -0.27579
447280.0000   -0.40862
447320.0000   -0.52940
447360.0000   -0.23901
447400.0000   -0.52964
447440.0000   -0.38664
447480.0000   -0.52887
447520.0000   -0.49026
447560.0000   -0.48276
447600.0000   -0.68782
447640.0000   -0.99669
447680.0000   -0.66092
447720.0000   -0.73993
447760.0000   -0.53172
447800.0000   -0.79420
447840.0000   -0.88168
447880.0000   -0.88445
447920.0000   -0.40642
447960.0000   -0.86248
448000.0000   -0.81370
448040.0000   -0.49467
448080.0000   -0.42371
448120.0000   -0.64618
448160.0000   -0.72255
448200.0000   -0.61992
448240.0000   -0.59375
448280.0000   -0.31017
448320.0000   -0.66588
448360.0000   -0.58558
448400.0000   -0.54145
448440.0000   -0.68307
448480.0000   -0.71582
448520.0000   -0.51816
448560.0000   -0.77407
448600.0000   -0.65653
448640.0000   -0.46494
448680.0000   -0.58890
448720.0000   -0.65789
448760.0000   -0.78762
448800.0000   -0.58260
448840.0000   -0.47786
448880.0000   -0.64155
448920.0000   -0.54536
448960.0000   -0.56908
449000.0000   -0.48267
449040.0000   -0.74985
449080.0000   -0.47145
449120.0000   -0.65494
449160.0000   -0.55169
449200.0000   -0.57938
449240.0000   -0.54783
449280.0000   -0.42542
449320.0000   -0.60165
449360.0000   -0.62347
449400.0000   -0.87130
449440.0000   -0.82103
449480.0000   -0.80400
449520.0000   -0.64103
449560.0000   -0.71742
449600.0000   -0.70584
449640.0000   -0.73610
449680.0000   -0.73079
449720.0000   -0.90030
449760.0000   -0.70320
449800.0000   -0.51832
449840.0000   -0.28858
449880.0000   -0.38735
449920.0000   -0.37036
449960.0000   -0.57211
450000.0000   -0.41146
450040.0000   -0.43427
450080.0000   -0.21275
450120.0000   -0.44138
450160.0000   -0.71931
450200.0000   -0.57245
450240.0000   -0.50960
450280.0000   -0.54311
450320.0000   -0.40548
450360.0000   -0.68892
450400.0000   -0.47045
450440.0000   -0.38654
450480.0000   -0.62101
450520.0000   -0.56175
450560.0000   -0.26172
450600.0000   -0.52073
450640.0000   -0.48614
450680.0000   -0.61267
450720.0000   -0.59647
450760.0000   -0.70067
450800.0000   -0.60910
450840.0000   -0.49893
450880.0000   -0.76735
450920.0000   -0.54449
450960.0000   -0.55899
451000.0000   -0.43261
451040.0000   -0.35833
451080.0000   -0.39621
451120.0000   -0.65515
451160.0000   -0.65486
451200.0000   -0.79818
451240.0000   -0.35827
451280.0000   -0.78162
451320.0000   -0.73686
451360.0000   -0.86109
451400.0000   -1.08598
451440.0000   -0.66557
451480.0000   -0.86283
451520.0000   -0.86125
451560.0000   -0.84379
451600.0000   -0.51619
451640.0000   -0.64293
451680.0000   -0.54390
451720.0000   -0.83511
451760.0000   -0.38755
451800.0000   -0.61644
451840.0000   -1.00890
451880.0000   -0.94745
451920.0000   -0.87617
451960.0000   -0.80326
452000.0000   -0.74862
452040.0000   -0.79354
452080.0000   -0.86751
452120.0000   -0.94242
452160.0000   -0.97278
452200.0000   -0.69070
452240.0000   -0.61670
452280.0000   -0.79829
452320.0000   -0.85185
452360.0000   -0.87296
452400.0000   -0.59478
452440.0000   -0.62756
452480.0000   -0.95469
452520.0000   -0.93680
452560.0000   -0.78083
452600.0000   -0.55187
452640.0000   -0.60122
452680.0000   -0.78978
452720.0000   -0.74342
452760.0000   -0.67704
452800.0000   -0.92688
452840.0000   -0.72030
452880.0000   -0.92013
452920.0000   -0.65755
452960.0000   -0.53542
453000.0000   -0.66797
453040.0000   -0.76605
453080.0000   -0.76317
453120.0000   -0.57213
453160.0000   -0.72512
453200.0000   -0.54672
453240.0000   -0.54014
453280.0000   -0.62874
453320.0000   -0.92033
453360.0000   -0.74218
453400.0000   -0.76178
453440.0000   -0.87314
453480.0000   -0.53579
453520.0000   -0.57411
453560.0000   -0.61729
453600.0000   -0.81135
453640.0000   -0.74418
453680.0000   -0.89125
453720.0000   -0.69189
453760.0000   -0.84726
453800.0000   -0.86468
453840.0000   -0.51673
453880.0000   -0.49380
453920.0000   -0.39274
453960.0000   -0.35690
454000.0000   -0.26650
454040.0000   -0.52311
454080.0000   -0.50656
454120.0000   -0.62095
454160.0000   -0.58811
454200.0000   -0.51970
454240.0000   -0.61196
454280.0000   -0.89188
454320.0000   -0.63414
454360.0000   -0.77671
454400.0000   -0.36712
454440.0000   -0.54594
454480.0000   -0.55463
454520.0000   -0.90019
454560.0000   -0.37486
454600.0000   -0.74754
454640.0000   -0.42962
454680.0000   -0.13105
454720.0000   -0.18697
454760.0000   -0.26264
454800.0000    0.38459
454840.0000   -0.16693
454880.0000   -0.03870
454920.0000   -0.48798
454960.0000   -0.52683
455000.0000   -0.70160
455040.0000   -0.60204
455080.0000   -0.51975
455120.0000   -0.51966
455160.0000   -0.38883
455200.0000   -0.32052
455240.0000   -0.27745
455280.0000   -0.39467
455320.0000   -0.30569
455360.0000   -0.40275
455400.0000   -0.50343
455440.0000   -0.43066
455480.0000   -0.37776
455520.0000   -0.59564
455560.0000   -0.72008
455600.0000   -0.47074
455640.0000   -0.53762
455680.0000   -0.83023
455720.0000   -0.83295
455760.0000   -0.89573
455800.0000   -0.85426
455840.0000   -0.42728
455880.0000   -0.44262
455920.0000   -0.91598
455960.0000   -0.57933
456000.0000   -0.57088
456040.0000   -0.52580
456080.0000   -0.60570
456120.0000   -0.44996
456160.0000   -0.07309
456200.0000   -0.34460
456240.0000   -0.24035
456280.0000   -0.20009
456320.0000   -0.15684
456360.0000   -0.21083
456400.0000   -0.12857
456440.0000   -0.27965
456480.0000   -0.06452
456520.0000   -0.44417
456560.0000   -0.20290
456600.0000   -0.50514
456640.0000   -0.72100
456680.0000   -0.76300
456720.0000   -0.73981
456760.0000   -0.68176
456800.0000   -0.52882
456840.0000   -0.64949
456880.0000   -0.68233
456920.0000   -0.53889
456960.0000   -0.75929
457000.0000   -0.66477
457040.0000   -0.63339
457080.0000   -0.55638
457120.0000   -0.31334
457160.0000   -0.63504
457200.0000   -0.96404
457240.0000   -0.92754
457280.0000   -0.90801
457320.0000   -0.78368
457360.0000   -0.61263
457400.0000   -0.63863
457440.0000   -0.74116
457480.0000   -0.60897
457520.0000   -0.58468
457560.0000    0.05961
457600.0000    0.07364
457640.0000   -0.22153
457680.0000   -0.12610
457720.0000    0.00204
457760.0000   -0.32532
457800.0000   -0.46492
457840.0000   -0.32830
457880.0000   -0.58649
457920.0000   -0.19139
457960.0000   -0.32253
458000.0000   -0.21797
458040.0000   -0.23742
458080.0000   -0.36572
458120.0000   -0.41193
458160.0000   -0.37907
458200.0000   -0.52227
458240.0000   -0.35375
458280.0000   -0.43843
458320.0000   -0.43598
458360.0000   -0.41143
458400.0000   -0.54395
458440.0000   -0.24669
458480.0000   -0.29743
458520.0000   -0.05601
458560.0000   -0.49110
458600.0000   -0.17725
458640.0000   -0.34255
458680.0000   -0.58138
458720.0000   -0.35103
458760.0000   -0.28477
458800.0000   -0.42437
458840.0000   -0.55623
458880.0000   -0.72415
458920.0000   -0.31207
458960.0000   -0.16083
459000.0000    0.03482
459040.0000   -0.38847
459080.0000   -0.47537
459120.0000   -0.31288
459160.0000   -0.40919
459200.0000   -0.68045
459240.0000    0.08147
459280.0000   -0.66101
459320.0000   -0.17501
459360.0000   -0.60800
459400.0000   -0.56009
459440.0000   -0.73975
459480.0000   -0.44256
459520.0000   -0.65290
459560.0000   -0.47765
459600.0000   -0.63676
459640.0000   -0.51198
459680.0000   -0.63613
459720.0000   -0.54255
459760.0000   -0.55774
459800.0000   -0.44733
459840.0000   -0.42348
459880.0000   -0.43643
459920.0000   -0.78980
459960.0000   -0.57206
460000.0000   -0.71819
460040.0000   -0.64901
460080.0000   -0.57702
460120.0000   -0.85852
460160.0000   -0.66586
460200.0000   -0.43922
460240.0000   -0.66818
460280.0000   -0.75026
460320.0000   -0.17183
460360.0000   -0.32425
460400.0000   -0.68480
460440.0000   -0.52574
460480.0000   -0.33121
460520.0000   -0.39629
460560.0000    0.06516
460600.0000   -0.20265
460640.0000   -0.14847
460680.0000   -0.15930
460720.0000   -0.31981
460760.0000   -0.67174
460800.0000   -0.51487
460840.0000   -0.52208
460880.0000   -0.83253
460920.0000   -0.66029
460960.0000   -0.59395
461000.0000   -0.84104
461040.0000   -0.49374
461080.0000   -0.58849
461120.0000   -0.78932
461160.0000   -0.78068
461200.0000   -0.66185
461240.0000   -0.66548
461280.0000   -0.61980
461320.0000   -0.63764
461360.0000   -0.33300
461400.0000   -0.23734
461440.0000   -0.14206
461480.0000   -0.23714
461520.0000   -0.48639
461560.0000   -0.39179
461600.0000    0.04540
461640.0000   -0.35299
461680.0000   -0.08009
461720.0000   -0.24277
461760.0000   -0.17580
461800.0000   -0.10671
461840.0000    0.00664
461880.0000   -0.24724
461920.0000   -0.23282
461960.0000   -0.07072
462000.0000   -0.10893
462040.0000    0.11178
462080.0000    0.03354
462120.0000   -0.04371
462160.0000    0.07551
462200.0000    0.16658
462240.0000   -0.01657
462280.0000    0.02761
462320.0000    0.05544
462360.0000    0.12254
462400.0000   -0.13119
462440.0000   -0.00482
462480.0000   -0.08911
462520.0000   -0.10483
462560.0000    0.18871
462600.0000    0.17378
462640.0000    0.12669
462680.0000    0.20639
462720.0000    0.13224
462760.0000   -0.12573
462800.0000   -0.07591
462840.0000    0.03060
462880.0000    0.08251
462920.0000   -0.07795
462960.0000   -0.09378
463000.0000    0.01924
463040.0000    0.06010
463080.0000   -0.05933
463120.0000   -0.04824
463160.0000   -0.02787
463200.0000    0.01271
463240.0000    0.02600
463280.0000   -0.04613
463320.0000    0.08850
463360.0000   -0.04402
463400.0000    0.10646
463440.0000    0.02468
463480.0000   -0.12893
463520.0000   -0.35546
463560.0000   -0.18431
463600.0000   -0.15164
463640.0000   -0.19244
463680.0000   -0.51861
463720.0000   -0.46799
463760.0000   -0.43704
463800.0000    0.07500
463840.0000    0.01746
463880.0000   -0.02050
463920.0000   -0.41312
463960.0000   -0.03524
464000.0000   -0.17883
464040.0000   -0.18315
464080.0000    0.07404
464120.0000   -0.38509
464160.0000   -0.33296
464200.0000   -0.55536
464240.0000   -0.72628
464280.0000   -0.81868
464320.0000   -0.28723
464360.0000   -0.42063
464400.0000   -0.64088
464440.0000   -0.33693
464480.0000   -0.43844
464520.0000   -0.41431
464560.0000   -0.35632
464600.0000   -0.56944
464640.0000   -0.48604
464680.0000   -0.55699
464720.0000   -0.48862
464760.0000   -0.45071
464800.0000   -0.70317
464840.0000   -0.63507
464880.0000   -0.48074
464920.0000   -0.56951
464960.0000   -0.58650
465000.0000   -0.41885
465040.0000   -0.48784
465080.0000   -0.41445
465120.0000   -0.40282
465160.0000   -0.33540
465200.0000   -0.45186
465240.0000   -0.39043
465280.0000   -0.24124
465320.0000   -0.08560
465360.0000   -0.33951
465400.0000   -0.47361
465440.0000   -0.26461
465480.0000   -0.70981
465520.0000   -0.72267
465560.0000   -0.58182
465600.0000   -0.46264
465640.0000   -0.33955
465680.0000   -0.48111
465720.0000   -0.42809
465760.0000   -0.40558
465800.0000   -0.41825
465840.0000   -0.21824
465880.0000   -0.53509
465920.0000   -0.52834
465960.0000   -0.69154
466000.0000   -0.56842
466040.0000   -0.66962
466080.0000   -0.21748
466120.0000   -0.02797
466160.0000   -0.34195
466200.0000   -0.58301
466240.0000   -0.53979
466280.0000   -0.63014
466320.0000   -0.57983
466360.0000   -0.46874
466400.0000   -0.51534
466440.0000   -0.56574
466480.0000   -0.63473
466520.0000   -0.11456
466560.0000   -0.08875
466600.0000   -0.12332
466640.0000   -0.03559
466680.0000   -0.12088
466720.0000    0.03053
466760.0000   -0.05337
466800.0000   -0.17522
466840.0000   -0.68406
466880.0000   -0.41611
466920.0000   -0.30379
466960.0000    0.07360
467000.0000   -0.08040
467040.0000    0.08145
467080.0000   -0.01709
467120.0000    0.18491
467160.0000    0.07006
467200.0000    0.22279
467240.0000    0.16858
467280.0000    0.41809
467320.0000    0.10714
467360.0000    0.05383
467400.0000    0.18067
467440.0000    0.13240
467480.0000    0.07657
467520.0000   -0.13773
467560.0000    0.08090
467600.0000    0.12914
467640.0000    0.28724
467680.0000    0.30520
467720.0000   -0.09833
467760.0000    0.53656
467800.0000    0.00171
467840.0000    0.09723
467880.0000    0.50149
467920.0000    0.38988
467960.0000    0.31878
468000.0000    0.45402
468040.0000   -0.01242
468080.0000    0.05477
468120.0000    0.03395
468160.0000   -0.06104
468200.0000    0.29317
468240.0000   -0.19528
468280.0000   -0.17941
468320.0000   -0.00156
468360.0000    0.16707
468400.0000    0.09471
468440.0000    0.38534
468480.0000   -0.04934
468520.0000    0.15733
468560.0000   -0.06964
468600.0000    0.11402
468640.0000    0.12546
468680.0000   -0.09574
468720.0000    0.09025
468760.0000    0.11842
468800.0000   -0.05935
468840.0000   -0.03107
468880.0000    0.09743
468920.0000   -0.08823
468960.0000   -0.00825
469000.0000   -0.03051
469040.0000   -0.00362
469080.0000   -0.06849
469120.0000   -0.10854
469160.0000    0.05841
469200.0000   -0.27742
469240.0000   -0.16826
469280.0000    0.21289
469320.0000   -0.27238
469360.0000   -0.54672
469400.0000   -0.17200
469440.0000   -0.67812
469480.0000   -0.39184
469520.0000   -0.77062
469560.0000   -0.52142
469600.0000   -0.48696
469640.0000   -0.54205
469680.0000   -0.48259
469720.0000   -0.34934
469760.0000   -0.31832
469800.0000   -0.58069
469840.0000   -0.62049
469880.0000   -0.40421
469920.0000   -0.28594
469960.0000   -0.33320
470000.0000   -0.34810
470040.0000   -0.42590
470080.0000   -0.46412
470120.0000   -0.00032
470160.0000   -0.17372
470200.0000   -0.46654
470240.0000   -0.40664
470280.0000   -0.39068
470320.0000   -0.15530
470360.0000   -0.62068
470400.0000   -0.32063
470440.0000   -0.13865
470480.0000   -0.41177
470520.0000   -0.56574
470560.0000   -0.53016
470600.0000   -0.38430
470640.0000   -0.61230
470680.0000   -0.54818
470720.0000   -0.57185
470760.0000   -0.45857
470800.0000   -0.34012
470840.0000   -0.34607
470880.0000   -0.17664
470920.0000   -0.57967
470960.0000   -0.57320
471000.0000   -0.20096
471040.0000   -0.55799
471080.0000   -0.37421
471120.0000   -0.15864
471160.0000   -0.39248
471200.0000   -0.47398
471240.0000   -0.48035
471280.0000   -0.21331
471320.0000   -0.41502
471360.0000   -0.06011
471400.0000   -0.35169
471440.0000   -0.28391
471480.0000   -0.04326
471520.0000   -0.15494
471560.0000   -0.17320
471600.0000   -0.23946
471640.0000    0.06088
471680.0000    0.03819
471720.0000   -0.24967
471760.0000   -0.11115
471800.0000   -0.19509
471840.0000   -0.07285
471880.0000   -0.20133
471920.0000   -0.05262
471960.0000   -0.37392
472000.0000   -0.41025
472040.0000   -0.77963
472080.0000   -0.63816
472120.0000   -0.88128
472160.0000   -0.64484
472200.0000   -0.92211
472240.0000   -0.95871
472280.0000   -0.54729
472320.0000   -0.49192
472360.0000   -0.24922
472400.0000   -0.77698
472440.0000   -0.63324
472480.0000   -0.50786
472520.0000   -0.69298
472560.0000   -0.47534
472600.0000   -0.66653
472640.0000   -0.71357
472680.0000   -0.62786
472720.0000   -0.55557
472760.0000   -0.48913
472800.0000   -0.54957
472840.0000   -0.26727
472880.0000    0.04713
472920.0000   -0.35368
472960.0000    0.04259
473000.0000   -0.24810
473040.0000   -0.09525
473080.0000   -0.33587
473120.0000   -0.32024
473160.0000   -0.11854
473200.0000    0.08006
473240.0000   -0.16567
473280.0000   -0.06955
473320.0000   -0.12606
473360.0000   -0.06879
473400.0000   -0.20135
473440.0000   -0.50509
473480.0000   -0.28767
473520.0000   -0.35567
473560.0000   -0.86594
473600.0000   -0.53386
473640.0000    0.01550
473680.0000   -0.33468
473720.0000   -0.31558
473760.0000   -0.63428
473800.0000   -0.58963
473840.0000   -0.39279
473880.0000   -0.48714
473920.0000   -0.53065
473960.0000   -0.42495
474000.0000   -0.65271
474040.0000   -0.93294
474080.0000   -0.34395
474120.0000   -0.10787
474160.0000   -0.11230
474200.0000   -0.54470
474240.0000   -0.36274
474280.0000   -0.33004
474320.0000   -0.36219
474360.0000   -0.12611
474400.0000   -0.17395
474440.0000   -0.61342
474480.0000   -0.49503
474520.0000   -0.58749
474560.0000   -0.54562
474600.0000   -0.26777
474640.0000   -0.62707
474680.0000   -0.53846
474720.0000   -0.40593
474760.0000   -0.41809
474800.0000   -0.36342
474840.0000   -0.54192
474880.0000   -0.29158
474920.0000   -0.39202
474960.0000   -0.35871
475000.0000   -0.34275
475040.0000   -0.43456
475080.0000   -0.22766
475120.0000    0.57701
475160.0000    0.16749
475200.0000    0.15618
475240.0000    0.01232
475280.0000    0.19340
475320.0000    0.15514
475360.0000    0.22363
475400.0000   -0.28337
475440.0000   -0.08754
475480.0000    0.08453
475520.0000    0.09650
475560.0000    0.12285
475600.0000   -0.27993
475640.0000   -0.50428
475680.0000    0.00863
475720.0000   -0.13174
475760.0000   -0.24284
475800.0000   -0.08926
475840.0000   -0.21208
475880.0000   -0.50307
475920.0000   -0.15933
475960.0000   -0.00552
476000.0000   -0.08410
476040.0000   -0.03726
476080.0000    0.13122
476120.0000   -0.34336
476160.0000   -0.41116
476200.0000   -0.08633
476240.0000   -0.47156
476280.0000   -0.45471
476320.0000   -0.28129
476360.0000   -0.17594
476400.0000   -0.22926
476440.0000   -0.43347
476480.0000   -0.35109
476520.0000   -0.28515
476560.0000   -0.19831
476600.0000   -0.26224
476640.0000   -0.37712
476680.0000   -0.30516
476720.0000   -0.21490
476760.0000   -0.32517
476800.0000   -0.37127
476840.0000   -0.33982
476880.0000   -0.38953
476920.0000   -0.39175
476960.0000   -0.55660
477000.0000   -0.52369
477040.0000   -0.31345
477080.0000   -0.49011
477120.0000   -0.29776
477160.0000   -0.58030
477200.0000   -0.57468
477240.0000   -0.54197
477280.0000   -0.50519
477320.0000   -0.53487
477360.0000   -0.25373
477400.0000   -0.38432
477440.0000   -0.42979
477480.0000   -0.32518
477520.0000   -0.09107
477560.0000   -0.24471
477600.0000   -0.56379
477640.0000   -0.24104
477680.0000   -0.17614
477720.0000   -0.47984
477760.0000   -0.75831
477800.0000   -0.39176
477840.0000   -0.47920
477880.0000   -0.23005
477920.0000   -0.26928
477960.0000   -0.45268
478000.0000   -0.24617
478040.0000   -0.23035
478080.0000   -0.04862
478120.0000    0.10022
478160.0000    0.11096
478200.0000   -0.27176
478240.0000   -0.55631
478280.0000   -0.38040
478320.0000   -0.65552
478360.0000   -0.49538
478400.0000   -0.58346
478440.0000   -0.38219
478480.0000   -0.10499
478520.0000   -0.47732
478560.0000   -0.37338
478600.0000    0.05152
478640.0000    0.14145
478680.0000    0.19611
478720.0000    0.18053
478760.0000   -0.20059
478800.0000    0.10942
478840.0000   -0.02416
478880.0000    0.15989
478920.0000   -0.02989
478960.0000   -0.20188
479000.0000   -0.09444
479040.0000    0.22218
479080.0000    0.09493
479120.0000   -0.09637
479160.0000    0.07014
479200.0000    0.26610
479240.0000   -0.41267
479280.0000   -0.11951
479320.0000   -0.39672
479360.0000   -0.13944
479400.0000    0.23388
479440.0000    0.09229
479480.0000    0.01367
479520.0000   -0.12735
479560.0000    0.19031
479600.0000   -0.26468
479640.0000    0.21225
479680.0000    0.15612
479720.0000   -0.31044
479760.0000   -0.13438
479800.0000    0.07067
479840.0000   -0.14540
479880.0000    0.05203
479920.0000   -0.18637
479960.0000    0.11065
480000.0000   -0.16354
480040.0000    0.01975
480080.0000    0.13345
480120.0000    0.13429
480160.0000   -0.35231
480200.0000   -0.37550
480240.0000   -0.02601
480280.0000   -0.02179
480320.0000   -0.10184
480360.0000   -0.30212
480400.0000    0.00449
480440.0000   -0.23910
480480.0000   -0.35250
480520.0000   -0.20834
480560.0000   -0.20986
480600.0000   -0.22051
480640.0000    0.09937
480680.0000    0.06862
480720.0000   -0.21081
480760.0000   -0.56277
480800.0000   -0.51689
480840.0000   -0.61999
480880.0000   -0.36705
480920.0000   -0.74932
480960.0000   -0.32885
481000.0000   -0.42605
481040.0000   -0.83705
481080.0000   -0.63717
481120.0000   -0.50228
481160.0000   -0.61146
481200.0000   -0.61851
481240.0000   -0.58473
481280.0000   -0.90717
481320.0000   -0.89345
481360.0000   -0.82340
481400.0000   -0.40945
481440.0000   -0.84511
481480.0000   -0.57429
481520.0000   -0.20055
481560.0000   -0.55913
481600.0000   -0.54341
481640.0000   -0.46240
481680.0000   -0.33075
481720.0000    0.10567
481760.0000   -0.00533
481800.0000    0.18823
481840.0000    0.23785
481880.0000    0.03216
481920.0000   -0.33271
481960.0000   -0.37091
482000.0000   -0.36280
482040.0000   -0.67676
482080.0000   -0.36641
482120.0000   -0.41103
482160.0000   -0.60717
482200.0000   -0.31187
482240.0000   -0.17486
482280.0000   -0.63358
482320.0000   -0.70506
482360.0000   -0.89439
482400.0000   -0.78596
482440.0000   -0.33107
482480.0000   -0.61012
482520.0000   -0.09980
482560.0000    0.01484
482600.0000   -0.07947
482640.0000    0.09273
482680.0000   -0.01324
482720.0000    0.02851
482760.0000    0.00968
482800.0000   -0.31795
482840.0000   -0.33311
482880.0000   -0.59132
482920.0000   -0.49154
482960.0000   -0.38346
483000.0000   -0.38276
483040.0000   -0.26397
483080.0000   -0.53919
483120.0000   -0.53427
483160.0000   -0.45078
483200.0000   -0.59353
483240.0000   -0.50723
483280.0000   -0.38461
483320.0000   -0.36880
483360.0000   -0.33978
483400.0000   -0.39253
483440.0000   -0.42593
483480.0000   -0.59953
483520.0000   -0.28465
483560.0000   -0.32542
483600.0000   -0.36532
483640.0000   -0.44495
483680.0000   -0.56152
483720.0000   -0.50555
483760.0000   -0.58690
483800.0000   -0.59116
483840.0000   -0.42524
483880.0000   -0.38133
483920.0000   -0.58508
483960.0000   -0.53299
484000.0000   -0.71664
484040.0000   -0.62062
484080.0000   -0.51998
484120.0000   -0.16144
484160.0000   -0.27494
484200.0000    0.10220
484240.0000   -0.23574
484280.0000   -0.28408
484320.0000   -0.37722
484360.0000   -0.19824
484400.0000   -0.14047
484440.0000   -0.24598
484480.0000    0.15165
484520.0000   -0.12143
484560.0000   -0.28743
484600.0000   -0.22722
484640.0000    0.18017
484680.0000    0.01531
484720.0000    0.08863
484760.0000    0.04055
484800.0000   -0.61228
484840.0000   -0.30370
484880.0000   -0.19581
484920.0000   -0.60976
484960.0000   -0.68917
485000.0000   -0.49997
485040.0000   -0.38164
485080.0000   -0.08860
485120.0000   -0.52107
485160.0000   -0.16149
485200.0000   -0.74249
485240.0000   -0.49314
485280.0000   -0.64881
485320.0000   -0.21162
485360.0000   -0.14874
485400.0000   -0.34322
485440.0000   -0.24965
485480.0000   -0.33718
485520.0000   -0.21802
485560.0000   -0.03527
485600.0000   -0.15797
485640.0000   -0.20794
485680.0000    0.02615
485720.0000    0.02394
485760.0000   -0.04939
485800.0000   -0.09951
485840.0000   -0.13620
485880.0000    0.29821
485920.0000   -0.07960
485960.0000   -0.35181
486000.0000   -0.44272
486040.0000   -0.43190
486080.0000   -0.23486
486120.0000   -0.15241
486160.0000   -0.17872
486200.0000    0.05037
486240.0000   -0.02450
486280.0000   -0.00332
486320.0000    0.13567
486360.0000    0.11838
486400.0000    0.27559
486440.0000    0.06216
486480.0000   -0.03855
486520.0000    0.13555
486560.0000   -0.06594
486600.0000    0.08071
486640.0000    0.05573
486680.0000   -0.09896
486720.0000    0.12941
486760.0000    0.25510
486800.0000    0.02474
486840.0000    0.03787
486880.0000   -0.32991
486920.0000   -0.31173
486960.0000    0.02311
487000.0000   -0.42690
487040.0000   -0.23831
487080.0000   -0.13051
487120.0000   -0.32610
487160.0000   -0.65714
487200.0000   -0.18642
487240.0000   -0.39938
487280.0000    0.08222
487320.0000   -0.18817
487360.0000   -0.15348
487400.0000    0.06429
487440.0000   -0.12272
487480.0000    0.33957
487520.0000    0.33200
487560.0000    0.07764
487600.0000    0.18509
487640.0000   -0.03811
487680.0000    0.06965
487720.0000    0.06786
487760.0000   -0.03756
487800.0000   -0.01032
487840.0000   -0.09493
487880.0000   -0.07617
487920.0000   -0.05770
487960.0000   -0.35423
488000.0000   -0.59951
488040.0000   -0.49626
488080.0000   -0.53491
488120.0000   -0.54738
488160.0000   -0.68107
488200.0000   -0.54155
488240.0000   -0.05000
488280.0000    0.11723
488320.0000    0.20328
488360.0000    0.27662
488400.0000    0.11245
488440.0000    0.22147
488480.0000    0.36119
488520.0000    0.45590
488560.0000    0.44890
488600.0000    0.59349
488640.0000    0.20850
488680.0000   -0.19504
488720.0000   -0.13797
488760.0000   -0.05246
488800.0000    0.47924
488840.0000    0.29435
488880.0000    0.29839
488920.0000    0.37676
488960.0000    0.31596
489000.0000    0.56530
489040.0000    0.38690
489080.0000    0.56559
489120.0000    0.16160
489160.0000    0.30277
489200.0000    0.44423
489240.0000    0.28068
489280.0000    0.10338
489320.0000    0.34023
489360.0000    0.30005
489400.0000    0.35914
489440.0000    0.02226
489480.0000    0.39091
489520.0000    0.40144
489560.0000    0.43848
489600.0000    0.32987
489640.0000    0.23324
489680.0000    0.53183
489720.0000    0.42759
489760.0000    0.40314
489800.0000    0.20457
489840.0000    0.26455
489880.0000    0.31000
489920.0000    0.27220
489960.0000    0.36690
490000.0000    0.24774
490040.0000    0.09212
490080.0000    0.23363
490120.0000   -0.16199
490160.0000   -0.04541
490200.0000   -0.17517
490240.0000   -0.21623
490280.0000   -0.15549
490320.0000   -0.21431
490360.0000    0.16167
490400.0000    0.20486
490440.0000    0.02865
490480.0000    0.18770
490520.0000   -0.11125
490560.0000    0.04691
490600.0000   -0.03687
490640.0000   -0.14288
490680.0000   -0.15860
490720.0000   -0.12156
490760.0000    0.06144
490800.0000    0.09183
490840.0000   -0.27569
490880.0000    0.07339
490920.0000   -0.40894
490960.0000   -0.53627
491000.0000   -0.17427
491040.0000   -0.27387
491080.0000   -0.16891
491120.0000   -0.03119
491160.0000    0.02739
491200.0000   -0.09168
491240.0000    0.23555
491280.0000   -0.16025
491320.0000    0.00739
491360.0000   -0.16838
491400.0000   -0.11449
491440.0000    0.08388
491480.0000    0.05976
491520.0000    0.00434
491560.0000   -0.17003
491600.0000    0.00339
491640.0000   -0.36588
491680.0000   -0.35035
491720.0000   -0.38393
491760.0000   -0.54855
491800.0000   -0.34969
491840.0000   -0.70436
491880.0000   -0.38450
491920.0000   -0.49574
491960.0000   -0.34523
492000.0000   -0.21633
492040.0000   -0.21449
492080.0000   -0.79384
492120.0000   -0.57978
492160.0000   -0.38269
492200.0000   -0.42689
492240.0000   -0.56505
492280.0000   -0.46580
492320.0000   -0.33614
492360.0000   -0.30632
492400.0000   -0.54911
492440.0000   -0.22889
492480.0000   -0.34626
492520.0000    0.03753
492560.0000   -0.00286
492600.0000   -0.24463
492640.0000   -0.27024
492680.0000   -0.58711
492720.0000   -0.65010
492760.0000   -0.44992
492800.0000   -0.54906
492840.0000   -0.37457
492880.0000   -0.20213
492920.0000   -0.52380
492960.0000   -0.43630
493000.0000   -0.37846
493040.0000   -0.44559
493080.0000   -0.37843
493120.0000   -0.36493
493160.0000   -0.54381
493200.0000   -0.27789
493240.0000   -0.07825
493280.0000   -0.44251
493320.0000   -0.36608
493360.0000   -0.29020
493400.0000   -0.17786
493440.0000   -0.43681
493480.0000   -0.30473
493520.0000   -0.23779
493560.0000   -0.28553
493600.0000   -0.12856
493640.0000   -0.19620
493680.0000   -0.07105
493720.0000   -0.20840
493760.0000   -0.09068
493800.0000   -0.09523
493840.0000    0.02508
493880.0000   -0.03670
493920.0000    0.07072
493960.0000   -0.20963
494000.0000   -0.56728
494040.0000   -0.34269
494080.0000   -0.37186
494120.0000   -0.49775
494160.0000    0.04223
494200.0000   -0.33261
494240.0000   -0.09881
494280.0000   -0.14912
494320.0000   -0.10185
494360.0000    0.25442
494400.0000    0.04334
494440.0000   -0.14024
494480.0000   -0.32142
494520.0000   -0.04459
494560.0000    0.17667
494600.0000   -0.22145
494640.0000   -0.35313
494680.0000   -0.13188
494720.0000   -0.20438
494760.0000   -0.68861
494800.0000   -0.32649
494840.0000   -0.58070
494880.0000   -0.61554
494920.0000   -0.61244
494960.0000   -0.49560
495000.0000   -0.77061
495040.0000   -0.74299
495080.0000   -0.78723
495120.0000   -0.76222
495160.0000   -0.37597
495200.0000   -0.73738
495240.0000   -0.58303
495280.0000   -0.38172
495320.0000   -0.65469
495360.0000   -0.59429
495400.0000   -0.67741
495440.0000   -0.58234
495480.0000   -0.99190
495520.0000   -0.87660
495560.0000   -0.72982
495600.0000   -0.71123
495640.0000   -0.87253
495680.0000   -0.63516
495720.0000   -0.58939
495760.0000   -0.64335
495800.0000   -0.59068
495840.0000   -0.45743
495880.0000   -0.32012
495920.0000   -0.45308
495960.0000   -0.52971
496000.0000   -0.54501
496040.0000   -0.58900
496080.0000   -0.65619
496120.0000   -0.87862
496160.0000   -0.49663
496200.0000   -0.73165
496240.0000   -0.62253
496280.0000   -0.66825
496320.0000   -0.67257
496360.0000   -0.63691
496400.0000   -0.71066
496440.0000   -0.48894
496480.0000   -0.64494
496520.0000   -0.53392
496560.0000   -0.80293
496600.0000   -0.61825
496640.0000   -0.55883
496680.0000   -0.37730
496720.0000   -0.75461
496760.0000   -0.61117
496800.0000   -0.49980
496840.0000   -0.62136
496880.0000   -0.62819
496920.0000   -0.44507
496960.0000   -0.62588
497000.0000   -0.56540
497040.0000   -0.46369
497080.0000   -0.57343
497120.0000   -0.56775
497160.0000   -0.52623
497200.0000   -0.64470
497240.0000   -0.60786
497280.0000   -0.51375
497320.0000   -0.66600
497360.0000   -0.79490
497400.0000   -0.48770
497440.0000   -0.57057
497480.0000   -0.90257
497520.0000   -0.40021
497560.0000   -0.57257
497600.0000   -0.59502
497640.0000   -0.47198
497680.0000   -0.66055
497720.0000   -0.58208
497760.0000   -0.71307
497800.0000   -0.76806
497840.0000   -0.64781
497880.0000   -0.96834
497920.0000   -0.57556
497960.0000   -0.53420
498000.0000   -0.52427
498040.0000   -0.97507
498080.0000   -0.70036
498120.0000   -0.49597
498160.0000   -0.44409
498200.0000   -0.57357
498240.0000   -0.57876
498280.0000   -0.48500
498320.0000   -0.49762
498360.0000   -0.39293
498400.0000   -0.40914
498440.0000   -0.49326
498480.0000   -0.56954
498520.0000   -0.57004
498560.0000   -0.50443
498600.0000   -0.51959
498640.0000   -0.34661
498680.0000   -0.48297
498720.0000   -0.64266
498760.0000   -0.41711
498800.0000   -0.72832
498840.0000   -0.57292
498880.0000   -0.42959
498920.0000   -0.47434
498960.0000   -0.63134
499000.0000   -0.53701
499040.0000   -0.31712
499080.0000   -0.36898
499120.0000   -0.25249
499160.0000   -0.66965
499200.0000   -0.57381
499240.0000   -0.63750
499280.0000   -0.60646
499320.0000   -0.49643
499360.0000   -0.87117
499400.0000   -0.66406
499440.0000   -0.47696
499480.0000   -0.46282
499520.0000   -0.52620
499560.0000   -0.61965
499600.0000   -0.61961
499640.0000   -0.58551
499680.0000   -0.59825
499720.0000   -0.47653
499760.0000   -0.59767
499800.0000   -0.96850
499840.0000   -0.55054
499880.0000   -0.62313
499920.0000   -0.45984
499960.0000   -0.76035
500000.0000   -0.72994
500040.0000   -0.50136
500080.0000   -0.57819
500120.0000   -0.56193
500160.0000   -0.53795
500200.0000   -0.50450
500240.0000   -0.66152
500280.0000   -0.68382
500320.0000   -0.69176
500360.0000   -0.75921
500400.0000   -0.57928
500440.0000   -0.52873
500480.0000   -0.66579
500520.0000   -0.40298
500560.0000   -0.85086
500600.0000   -0.74888
500640.0000   -0.44638
500680.0000   -0.51685
500720.0000   -0.57021
500760.0000   -0.74769
500800.0000   -0.66710
500840.0000   -0.68137
500880.0000   -0.57961
500920.0000   -0.48001
500960.0000   -0.15211
501000.0000   -0.14865
501040.0000   -0.18874
501080.0000   -0.14392
501120.0000   -0.13672
501160.0000   -0.33817
501200.0000   -0.65510
501240.0000   -0.40420
501280.0000   -0.12271
501320.0000   -0.27594
501360.0000   -0.15908
501400.0000   -0.13042
501440.0000   -0.24029
501480.0000   -0.18070
501520.0000    0.11510
501560.0000    0.00613
501600.0000   -0.56480
501640.0000   -0.03919
501680.0000   -0.31130
501720.0000   -0.28264
501760.0000   -0.15280
501800.0000   -0.21941
501840.0000   -0.50079
501880.0000   -0.22020
501920.0000   -0.18743
501960.0000   -0.36357
502000.0000   -0.26531
502040.0000   -0.46015
502080.0000   -0.53796
502120.0000   -0.36098
502160.0000   -0.47776
502200.0000   -0.64533
502240.0000   -0.54955
502280.0000   -0.54257
502320.0000   -0.50599
502360.0000   -0.31799
502400.0000   -0.50276
502440.0000   -0.58338
502480.0000   -0.37555
502520.0000   -0.80035
502560.0000   -0.56334
502600.0000   -0.40003
502640.0000   -0.30461
502680.0000   -0.40277
502720.0000   -0.40527
502760.0000   -0.50769
502800.0000   -0.82978
502840.0000   -0.69461
502880.0000   -0.92662
502920.0000   -1.01237
502960.0000   -0.55288
503000.0000   -0.67211
503040.0000   -0.71410
503080.0000   -0.85245
503120.0000   -0.78337
503160.0000   -0.72179
503200.0000   -0.70723
503240.0000   -0.66221
503280.0000   -0.48377
503320.0000   -0.80689
503360.0000   -0.77970
503400.0000   -0.78571
503440.0000   -0.73259
503480.0000   -0.77919
503520.0000   -0.83192
503560.0000   -0.64184
503600.0000   -0.67924
503640.0000   -0.63720
503680.0000   -0.84853
503720.0000   -0.70937
503760.0000   -0.61635
503800.0000   -0.63009
503840.0000   -0.81907
503880.0000   -0.59492
503920.0000   -0.71866
503960.0000   -0.34485
504000.0000   -0.44125
504040.0000   -0.61062
504080.0000   -0.79725
504120.0000   -0.56855
504160.0000   -0.60206
504200.0000   -0.69203
504240.0000   -0.31086
504280.0000   -0.59943
504320.0000   -0.82142
504360.0000   -0.56193
504400.0000   -0.60237
504440.0000   -0.67088
504480.0000   -0.73249
504520.0000   -0.29620
504560.0000   -0.68185
504600.0000   -0.83159
504640.0000   -0.92715
504680.0000   -0.62854
504720.0000   -0.85297
504760.0000   -0.79881
504800.0000   -0.82323
504840.0000   -0.77439
504880.0000   -0.94202
504920.0000   -0.89656
504960.0000   -0.88916
505000.0000   -0.87031
505040.0000   -0.69709
505080.0000   -0.73117
505120.0000   -1.00159
505160.0000   -0.92901
505200.0000   -0.82009
505240.0000   -0.45105
505280.0000   -0.79610
505320.0000   -0.60831
505360.0000   -0.85124
505400.0000   -0.96102
505440.0000   -0.73531
505480.0000   -0.72085
505520.0000   -0.90542
505560.0000   -1.02398
505600.0000   -0.97476
505640.0000   -0.97064
505680.0000   -0.96984
505720.0000   -0.67416
505760.0000   -0.57848
505800.0000   -0.89991
505840.0000   -0.83421
505880.0000   -0.72492
505920.0000   -0.82140
505960.0000   -0.85528
506000.0000   -0.70719
506040.0000   -0.72874
506080.0000   -0.85593
506120.0000   -0.57715
506160.0000   -0.60917
506200.0000   -0.54510
506240.0000   -0.76334
506280.0000   -0.80793
506320.0000   -0.85552
506360.0000   -0.87663
506400.0000   -1.18333
506440.0000   -0.95718
506480.0000   -1.03452
506520.0000   -1.13276
506560.0000   -1.17123
506600.0000   -1.02794
506640.0000   -0.91389
506680.0000   -1.01078
506720.0000   -1.06803
506760.0000   -0.89917
506800.0000   -0.92555
506840.0000   -0.97589
506880.0000   -1.18152
506920.0000   -1.15998
506960.0000   -0.98876
507000.0000   -1.08274
507040.0000   -0.81699
507080.0000   -1.01900
507120.0000   -0.95664
507160.0000   -0.96756
507200.0000   -1.20438
507240.0000   -0.88374
507280.0000   -1.05798
507320.0000   -1.06124
507360.0000   -0.92878
507400.0000   -0.80567
507440.0000   -1.06734
507480.0000   -1.05543
507520.0000   -0.86429
507560.0000   -1.01643
507600.0000   -0.98591
507640.0000   -1.13763
507680.0000   -0.95480
507720.0000   -0.92498
507760.0000   -0.91855
507800.0000   -0.85262
507840.0000   -1.30878
507880.0000   -1.11672
507920.0000   -1.22737
507960.0000   -1.15508
508000.0000   -1.10132
508040.0000   -0.92056
508080.0000   -0.80680
508120.0000   -0.90294
508160.0000   -0.87394
508200.0000   -1.11196
508240.0000   -1.27622
508280.0000   -1.04496
508320.0000   -0.75511
508360.0000   -1.00072
508400.0000   -1.10959
508440.0000   -1.03738
508480.0000   -0.93682
508520.0000   -1.31329
508560.0000   -1.15636
508600.0000   -1.10015
508640.0000   -1.07769
508680.0000   -0.97189
508720.0000   -1.12627
508760.0000   -1.20286
508800.0000   -1.12955
508840.0000   -1.11524
508880.0000   -1.12657
508920.0000   -1.19945
508960.0000   -1.06050
509000.0000   -0.77666
509040.0000   -0.74079
509080.0000   -0.93837
509120.0000   -0.78980
509160.0000   -1.02036
509200.0000   -1.13344
509240.0000   -1.09415
509280.0000   -1.09140
509320.0000   -1.06044
509360.0000   -1.30502
509400.0000   -1.26498
509440.0000   -1.21375
509480.0000   -0.75910
509520.0000   -0.83833
509560.0000   -0.90056
509600.0000   -0.97661
509640.0000   -1.05560
509680.0000   -1.31261
509720.0000   -0.70040
509760.0000   -1.21747
509800.0000   -1.12198
509840.0000   -1.01256
509880.0000   -0.95355
509920.0000   -1.21763
509960.0000   -1.17242
510000.0000   -1.23544
510040.0000   -1.44887
510080.0000   -1.10058
510120.0000   -0.98308
510160.0000   -0.80535
510200.0000   -0.88465
510240.0000   -0.85126
510280.0000   -0.69718
510320.0000   -0.78475
510360.0000   -0.89954
510400.0000   -0.84909
510440.0000   -0.82451
510480.0000   -0.84450
510520.0000   -0.73575
510560.0000   -0.91416
510600.0000   -0.93763
510640.0000   -0.70403
510680.0000   -0.88507
510720.0000   -0.75125
510760.0000   -0.75214
510800.0000   -0.50902
510840.0000   -0.71615
510880.0000   -0.60251
510920.0000   -0.56001
510960.0000   -0.83251
511000.0000   -0.62070
511040.0000   -0.73264
511080.0000   -0.45769
511120.0000   -0.88785
511160.0000   -0.79257
511200.0000   -0.74840
511240.0000   -0.31798
511280.0000   -0.59627
511320.0000   -0.73326
511360.0000   -0.69623
511400.0000   -0.85927
511440.0000   -0.87639
511480.0000   -1.07030
511520.0000   -0.97720
511560.0000   -0.74942
511600.0000   -1.00112
511640.0000   -0.67644
511680.0000   -0.83771
511720.0000   -1.10683
511760.0000   -0.68427
511800.0000   -0.68788
511840.0000   -0.71048
511880.0000   -0.98049
511920.0000   -0.76764
511960.0000   -1.01785
512000.0000   -0.86228
512040.0000   -0.98217
512080.0000   -0.76673
512120.0000   -1.13803
512160.0000   -0.84696
512200.0000   -0.90916
512240.0000   -0.75277
512280.0000   -1.06288
512320.0000   -0.86115
512360.0000   -0.76876
512400.0000   -0.82207
512440.0000   -0.91809
512480.0000   -0.67623
512520.0000   -0.71306
512560.0000   -1.05858
512600.0000   -1.06479
512640.0000   -1.04478
512680.0000   -0.85861
512720.0000   -0.58056
512760.0000   -0.67883
512800.0000   -0.61926
512840.0000   -0.43813
512880.0000   -0.28110
512920.0000   -0.56438
512960.0000   -0.64030
513000.0000   -0.65562
513040.0000   -0.51353
513080.0000   -0.59698
513120.0000   -0.49049
513160.0000   -0.51730
513200.0000   -0.53611
513240.0000   -0.65895
513280.0000   -0.55370
513320.0000   -0.63572
513360.0000   -0.66233
513400.0000   -0.65397
513440.0000   -0.56860
513480.0000   -0.68102
513520.0000   -0.65538
513560.0000   -0.82804
513600.0000   -0.74818
513640.0000   -0.65214
513680.0000   -0.69305
513720.0000   -0.67039
513760.0000   -0.79737
513800.0000   -0.69572
513840.0000   -0.47771
513880.0000   -0.59476
513920.0000   -0.59322
513960.0000   -0.43359
514000.0000   -0.56431
514040.0000   -0.41964
514080.0000   -0.37911
514120.0000   -0.36141
514160.0000   -0.52115
514200.0000   -0.53032
514240.0000   -0.58601
514280.0000   -0.49085
514320.0000   -0.38988
514360.0000   -0.43416
514400.0000   -0.59912
514440.0000   -0.82501
514480.0000   -0.55067
514520.0000   -0.38036
514560.0000   -0.59527
514600.0000   -0.66515
514640.0000   -0.69251
514680.0000   -0.38460
514720.0000   -0.57593
514760.0000   -0.73942
514800.0000   -0.54277
514840.0000   -0.30773
514880.0000   -0.52134
514920.0000   -0.42960
514960.0000   -0.61081
515000.0000   -0.43698
515040.0000   -0.49097
515080.0000   -0.31408
515120.0000   -0.47597
515160.0000   -0.19937
515200.0000   -0.26549
515240.0000   -0.33337
515280.0000   -0.30353
515320.0000   -0.38765
515360.0000   -0.42180
515400.0000   -0.39207
515440.0000   -0.51895
515480.0000   -0.63697
515520.0000   -0.34501
515560.0000   -0.38833
515600.0000   -0.35963
515640.0000   -0.31451
515680.0000   -0.55735
515720.0000   -0.82349
515760.0000   -0.34991
515800.0000   -0.62013
515840.0000   -0.72239
515880.0000   -0.46274
515920.0000   -0.63303
515960.0000   -0.77972
516000.0000   -0.42759
516040.0000   -0.55188
516080.0000   -0.67418
516120.0000   -0.53065
516160.0000   -0.40794
516200.0000   -0.37693
516240.0000   -0.43836
516280.0000   -0.60617
516320.0000   -0.40446
516360.0000   -0.72635
516400.0000   -0.79393
516440.0000   -0.52968
516480.0000   -0.80963
516520.0000   -0.79121
516560.0000   -0.74525
516600.0000   -0.93487
516640.0000   -0.85183
516680.0000   -0.87923
516720.0000   -0.89436
516760.0000   -0.53410
516800.0000   -0.71350
516840.0000   -0.87450
516880.0000   -0.49353
516920.0000   -0.69335
516960.0000   -0.39047
517000.0000   -0.51036
517040.0000   -0.73203
517080.0000   -0.38307
517120.0000   -0.54533
517160.0000   -0.58248
517200.0000   -0.33773
517240.0000   -0.37504
517280.0000   -0.52919
517320.0000   -0.51852
517360.0000   -0.59517
517400.0000   -0.66268
517440.0000   -0.50265
517480.0000   -0.30753
517520.0000   -0.72295
517560.0000   -0.86980
517600.0000   -0.68275
517640.0000   -0.58103
517680.0000   -0.69390
517720.0000   -0.69529
517760.0000   -0.78518
517800.0000   -0.59992
517840.0000   -0.69791
517880.0000   -0.69198
517920.0000   -0.65994
517960.0000   -0.49524
518000.0000   -0.53117
518040.0000   -0.56354
518080.0000   -0.39422
518120.0000   -0.69253
518160.0000   -0.67222
518200.0000   -0.65337
518240.0000   -0.68546
518280.0000   -0.75181
518320.0000   -0.87509
518360.0000   -0.80530
518400.0000   -0.67199
518440.0000   -0.56153
518480.0000   -0.56003
518520.0000   -0.46624
518560.0000   -0.39502
518600.0000   -0.56669
518640.0000   -0.53943
518680.0000   -0.28141
518720.0000   -0.66460
518760.0000   -0.74660
518800.0000   -0.55298
518840.0000   -0.60885
518880.0000   -0.71076
518920.0000   -0.54130
518960.0000   -0.54526
519000.0000   -0.94366
519040.0000   -0.62400
519080.0000   -0.60014
519120.0000   -0.61592
519160.0000   -0.73482
519200.0000   -0.64332
519240.0000   -0.81643
519280.0000   -0.50556
519320.0000   -0.72695
519360.0000   -0.60990
519400.0000   -0.72683
519440.0000   -0.89716
519480.0000   -0.64845
519520.0000   -0.56827
519560.0000   -0.51751
519600.0000   -0.45561
519640.0000   -0.58138
519680.0000   -0.36940
519720.0000   -0.58791
519760.0000   -0.56852
519800.0000   -0.47530
519840.0000   -0.59978
519880.0000   -0.75088
519920.0000   -0.66835
519960.0000   -0.74946
520000.0000   -0.86534
520040.0000   -0.52364
520080.0000   -0.45911
520120.0000   -0.61119
520160.0000   -0.44701
520200.0000   -0.53784
520240.0000   -0.38230
520280.0000   -0.61702
520320.0000   -0.38997
520360.0000   -0.64684
520400.0000   -0.43837
520440.0000   -0.58229
520480.0000   -0.61946
520520.0000   -0.66627
520560.0000   -0.52208
520600.0000   -0.44999
520640.0000   -0.52963
520680.0000   -0.44634
520720.0000   -0.65112
520760.0000   -0.61334
520800.0000   -0.61022
520840.0000   -0.51732
520880.0000   -0.70022
520920.0000   -0.62514
520960.0000   -0.69020
521000.0000   -0.58862
521040.0000   -0.58169
521080.0000   -0.48399
521120.0000   -0.59762
521160.0000   -0.63805
521200.0000   -0.56704
521240.0000   -0.62538
521280.0000   -0.30681
521320.0000   -0.49572
521360.0000   -0.63064
521400.0000   -0.64541
521440.0000   -0.43846
521480.0000   -0.55018
521520.0000   -0.57850
521560.0000   -0.62273
521600.0000   -0.39295
521640.0000   -0.50192
521680.0000   -0.51238
521720.0000   -0.51023
521760.0000   -0.81234
521800.0000   -0.49221
521840.0000   -0.53638
521880.0000   -0.46123
521920.0000   -0.58421
521960.0000   -0.72084
522000.0000   -0.60019
522040.0000   -0.44457
522080.0000   -0.46542
522120.0000   -0.67224
522160.0000   -0.47063
522200.0000   -0.60285
522240.0000   -0.52310
522280.0000   -0.63387
522320.0000   -0.44061
522360.0000   -0.53874
522400.0000   -0.36861
522440.0000   -0.35547
522480.0000   -0.48177
522520.0000   -0.67519
522560.0000   -0.58811
522600.0000   -0.38860
522640.0000   -0.43224
522680.0000   -0.19076
522720.0000   -0.22818
522760.0000   -0.34673
522800.0000   -0.21362
522840.0000    0.10349
522880.0000    0.10640
522920.0000    0.08453
522960.0000    0.13455
523000.0000    0.04769
523040.0000    0.15128
523080.0000   -0.00231
523120.0000    0.03320
523160.0000   -0.22686
523200.0000   -0.04123
523240.0000   -0.23803
523280.0000   -0.07716
523320.0000   -0.14831
523360.0000    0.21353
523400.0000   -0.03144
523440.0000   -0.12106
523480.0000   -0.16535
523520.0000   -0.02777
523560.0000    0.37409
523600.0000    0.00883
523640.0000   -0.03415
523680.0000    0.14281
523720.0000    0.15407
523760.0000    0.12715
523800.0000    0.33448
523840.0000   -0.05639
523880.0000    0.10811
523920.0000    0.33589
523960.0000    0.17413
524000.0000    0.16434
524040.0000    0.31360
524080.0000    0.26640
524120.0000    0.41165
524160.0000    0.13556
524200.0000    0.32763
524240.0000    0.34943
524280.0000    0.17251
524320.0000    0.12226
524360.0000    0.29573
524400.0000    0.14965
524440.0000    0.15527
524480.0000    0.17767
524520.0000    0.18600
524560.0000    0.14879
524600.0000    0.19547
524640.0000    0.27345
524680.0000    0.26934
524720.0000   -0.18625
524760.0000    0.11873
524800.0000   -0.03734
524840.0000   -0.34574
524880.0000   -0.55572
524920.0000    0.21228
524960.0000    0.12147
525000.0000    0.10123
525040.0000   -0.03111
525080.0000   -0.00494
525120.0000   -0.00029
525160.0000    0.23942
525200.0000    0.10870
525240.0000    0.09944
525280.0000    0.21711
525320.0000    0.19935
525360.0000    0.22720
525400.0000    0.27522
525440.0000    0.32193
525480.0000    0.02772
525520.0000   -0.06580
525560.0000   -0.05540
525600.0000    0.11095
525640.0000   -0.05610
525680.0000    0.05617
525720.0000    0.21001
525760.0000    0.10857
525800.0000    0.13080
525840.0000    0.25623
525880.0000    0.20692
525920.0000    0.40967
525960.0000    0.26014
526000.0000    0.30342
526040.0000    0.13612
526080.0000    0.07810
526120.0000    0.11606
526160.0000    0.31365
526200.0000    0.35682
526240.0000    0.31000
526280.0000    0.31120
526320.0000    0.26035
526360.0000    0.19385
526400.0000    0.28514
526440.0000    0.15824
526480.0000    0.31078
526520.0000    0.32624
526560.0000    0.27522
526600.0000    0.39340
526640.0000    0.21079
526680.0000    0.26805
526720.0000    0.14060
526760.0000    0.28195
526800.0000    0.20948
526840.0000    0.05786
526880.0000    0.28902
526920.0000    0.34114
526960.0000    0.17941
527000.0000    0.32381
527040.0000    0.17408
527080.0000    0.24652
527120.0000    0.13033
527160.0000    0.34295
527200.0000    0.11155
527240.0000    0.27586
527280.0000    0.21300
527320.0000    0.15302
527360.0000    0.12630
527400.0000    0.21063
527440.0000    0.35989
527480.0000    0.12530
527520.0000    0.13399
527560.0000    0.30054
527600.0000    0.21484
527640.0000    0.28933
527680.0000    0.24778
527720.0000    0.14982
527760.0000    0.14587
527800.0000    0.25361
527840.0000    0.24822
527880.0000    0.13388
527920.0000    0.23716
527960.0000    0.08726
528000.0000    0.22609
528040.0000    0.04360
528080.0000    0.15730
528120.0000    0.29094
528160.0000    0.26519
528200.0000    0.29733
528240.0000    0.12973
528280.0000   -0.06608
528320.0000    0.10100
528360.0000    0.22405
528400.0000    0.05890
528440.0000    0.36830
528480.0000    0.45557
528520.0000    0.29219
528560.0000    0.16583
528600.0000    0.30840
528640.0000    0.34130
528680.0000    0.38296
528720.0000    0.15162
528760.0000    0.26110
528800.0000    0.13074
528840.0000    0.21310
528880.0000    0.08581
528920.0000    0.13933
528960.0000    0.08294
529000.0000   -0.24295
529040.0000    0.15453
529080.0000    0.22310
529120.0000    0.13287
529160.0000    0.18193
529200.0000    0.00897
529240.0000    0.34191
529280.0000    0.20428
529320.0000    0.37250
529360.0000    0.17835
529400.0000   -0.05330
529440.0000    0.29693
529480.0000    0.41296
529520.0000    0.04573
529560.0000    0.06030
529600.0000    0.28588
529640.0000    0.17603
529680.0000    0.23287
529720.0000   -0.01814
529760.0000    0.10178
529800.0000    0.10024
529840.0000    0.11858
529880.0000    0.14786
529920.0000    0.37615
529960.0000    0.31303
530000.0000    0.14644
530040.0000    0.39958
530080.0000    0.08484
530120.0000    0.45779
530160.0000    0.21246
530200.0000    0.11599
530240.0000    0.19186
530280.0000    0.41684
530320.0000    0.45642
530360.0000    0.13588
530400.0000    0.16780
530440.0000    0.20540
530480.0000    0.41635
530520.0000    0.26411
530560.0000    0.36964
530600.0000    0.26959
530640.0000    0.27296
530680.0000    0.24226
530720.0000    0.09703
530760.0000    0.15738
530800.0000    0.34492
530840.0000    0.28347
530880.0000    0.33338
530920.0000    0.30246
530960.0000    0.25373
531000.0000    0.23488
531040.0000   -0.06277
531080.0000    0.18519
531120.0000    0.47581
531160.0000    0.16436
531200.0000    0.34712
531240.0000    0.21936
531280.0000    0.13922
531320.0000    0.50402
531360.0000    0.33909
531400.0000    0.17494
531440.0000    0.31030
531480.0000    0.34266
531520.0000    0.20983
531560.0000    0.07662
531600.0000    0.20006
531640.0000    0.16155
531680.0000    0.08850
531720.0000    0.39820
531760.0000    0.13101
531800.0000    0.13330
531840.0000    0.07020
531880.0000    0.32395
531920.0000    0.16776
531960.0000    0.18853
532000.0000    0.13750
532040.0000    0.38937
532080.0000    0.48715
532120.0000    0.22692
532160.0000    0.24146
532200.0000    0.44631
532240.0000    0.41660
532280.0000    0.28200
532320.0000    0.29461
532360.0000    0.31078
532400.0000    0.31201
532440.0000    0.34199
532480.0000    0.27840
532520.0000    0.17354
532560.0000    0.23785
532600.0000    0.18335
532640.0000    0.14930
532680.0000   -0.34236
532720.0000    0.28787
532760.0000    0.28917
532800.0000    0.12244
532840.0000    0.35790
532880.0000    0.09209
532920.0000    0.37405
532960.0000    0.29524
533000.0000    0.29502
533040.0000    0.29384
533080.0000    0.42630
533120.0000    0.10120
533160.0000    0.27276
533200.0000    0.10395
533240.0000    0.08841
533280.0000    0.27333
533320.0000    0.16980
533360.0000    0.10219
533400.0000    0.15805
533440.0000    0.31902
533480.0000    0.24074
533520.0000    0.38755
533560.0000    0.42912
533600.0000    0.35908
533640.0000    0.38758
533680.0000    0.03379
533720.0000    0.07169
533760.0000    0.10098
533800.0000    0.40907
533840.0000    0.33299
533880.0000    0.37474
533920.0000   -0.04533
533960.0000    0.37408
534000.0000    0.29234
534040.0000    0.41970
534080.0000    0.26750
534120.0000    0.29190
534160.0000    0.19728
534200.0000    0.03481
534240.0000   -0.12251
534280.0000    0.19453
534320.0000    0.15067
534360.0000   -0.39245
534400.0000   -0.31544
534440.0000    0.13122
534480.0000    0.10512
534520.0000   -0.18165
534560.0000    0.32731
534600.0000    0.14139
534640.0000    0.13634
534680.0000    0.24803
534720.0000   -0.00377
534760.0000    0.08102
534800.0000   -0.00671
534840.0000   -0.19485
534880.0000    0.23958
534920.0000   -0.02614
534960.0000    0.36716
535000.0000    0.33477
535040.0000   -0.00886
535080.0000    0.13812
535120.0000    0.05653
535160.0000    0.33372
535200.0000    0.21097
535240.0000    0.53039
535280.0000    0.49325
535320.0000    0.26229
535360.0000    0.40621
535400.0000    0.18958
535440.0000    0.15506
535480.0000    0.34434
535520.0000    0.15871
535560.0000    0.10561
535600.0000    0.16044
535640.0000   -0.05005
535680.0000    0.04669
535720.0000    0.26298
535760.0000    0.12747
535800.0000    0.11297
535840.0000    0.32862
535880.0000    0.26776
535920.0000    0.04477
535960.0000    0.28737
536000.0000    0.01141
536040.0000    0.30228
536080.0000    0.09349
536120.0000   -0.20820
536160.0000   -0.46870
536200.0000   -0.20878
536240.0000   -0.09259
536280.0000   -0.48136
536320.0000   -0.34704
536360.0000   -0.36012
536400.0000   -0.45081
536440.0000   -0.44103
536480.0000   -0.40279
536520.0000   -0.42680
536560.0000   -0.40227
536600.0000   -0.09171
536640.0000   -0.56708
536680.0000   -0.50050
536720.0000   -0.21974
536760.0000   -0.19486
536800.0000   -0.25633
536840.0000   -0.29906
536880.0000   -0.45315
536920.0000   -0.11098
536960.0000    0.04052
537000.0000    0.03824
537040.0000    0.10785
537080.0000   -0.05932
537120.0000    0.04343
537160.0000   -0.01020
537200.0000    0.08707
537240.0000   -0.61557
537280.0000   -0.63057
537320.0000   -0.69658
537360.0000   -0.44805
537400.0000   -0.77429
537440.0000   -0.11473
537480.0000   -0.54374
537520.0000   -0.09899
537560.0000   -0.08154
537600.0000   -0.30709
537640.0000   -0.11404
537680.0000   -0.35988
537720.0000    0.03182
537760.0000   -0.04408
537800.0000   -0.28024
537840.0000    0.08760
537880.0000   -0.27040
537920.0000   -0.11290
537960.0000   -0.18283
538000.0000   -0.22992
538040.0000   -0.12216
538080.0000    0.03611
538120.0000   -0.40652
538160.0000   -0.45715
538200.0000   -0.32520
538240.0000   -0.37104
538280.0000   -0.12633
538320.0000    0.00800
538360.0000   -0.27239
538400.0000   -0.30560
538440.0000    0.00704
538480.0000   -0.12637
538520.0000   -0.15521
538560.0000   -0.26279
538600.0000   -0.43174
538640.0000   -0.41792
538680.0000   -0.48573
538720.0000   -0.44028
538760.0000   -0.42316
538800.0000   -0.60947
538840.0000   -0.34690
538880.0000   -0.24894
538920.0000   -0.24101
538960.0000   -0.21917
539000.0000   -0.03867
539040.0000   -0.24454
539080.0000   -0.11986
539120.0000   -0.11608
539160.0000   -0.30161
539200.0000   -0.38074
539240.0000   -0.01722
539280.0000   -0.04199
539320.0000    0.00404
539360.0000   -0.08286
539400.0000   -0.15941
539440.0000   -0.44646
539480.0000   -0.32604
539520.0000   -0.71222
539560.0000   -0.30483
539600.0000   -0.03554
539640.0000    0.10393
539680.0000   -0.22021
539720.0000   -0.44073
539760.0000   -0.24096
539800.0000   -0.34709
539840.0000   -0.02223
539880.0000    0.02040
539920.0000    0.21076
539960.0000   -0.25046
540000.0000   -0.33020
540040.0000   -0.37447
540080.0000   -0.28052
540120.0000   -0.26261
540160.0000   -0.17171
540200.0000   -0.07948
540240.0000   -0.28604
540280.0000   -0.39923
540320.0000   -0.36541
540360.0000   -0.17778
540400.0000   -0.26869
540440.0000   -0.21906
540480.0000   -0.09908
540520.0000    0.03830
540560.0000   -0.09438
540600.0000    0.12100
540640.0000   -0.05868
540680.0000   -0.14559
540720.0000   -0.23692
540760.0000   -0.32038
540800.0000   -0.02723
540840.0000   -0.04326
540880.0000   -0.01153
540920.0000   -0.25510
540960.0000    0.06527
541000.0000   -0.15447
541040.0000    0.13302
541080.0000    0.04253
541120.0000    0.19556
541160.0000    0.14548
541200.0000    0.08294
541240.0000   -0.15994
541280.0000   -0.13118
541320.0000   -0.12630
541360.0000   -0.33228
541400.0000   -0.20195
541440.0000   -0.08060
541480.0000   -0.18969
541520.0000   -0.03495
541560.0000   -0.21986
541600.0000   -0.40967
541640.0000   -0.09348
541680.0000    0.28185
541720.0000   -0.03974
541760.0000    0.07978
541800.0000   -0.10221
541840.0000   -0.15543
541880.0000   -0.12522
541920.0000    0.11282
541960.0000    0.25312
542000.0000   -0.39484
542040.0000   -0.19711
542080.0000    0.26092
542120.0000   -0.07800
542160.0000   -0.11870
542200.0000    0.15008
542240.0000    0.25265
542280.0000   -0.28972
542320.0000   -0.22955
542360.0000   -0.07202
542400.0000    0.01934
542440.0000   -0.20183
542480.0000   -0.06257
542520.0000   -0.36459
542560.0000   -0.44355
542600.0000   -0.37735
542640.0000   -0.32884
542680.0000   -0.42156
542720.0000   -0.63758
542760.0000   -0.33708
542800.0000   -0.47118
542840.0000   -0.48403
542880.0000   -0.49791
542920.0000   -0.32249
542960.0000   -0.44227
543000.0000    0.11464
543040.0000    0.05617
543080.0000   -0.20914
543120.0000    0.04534
543160.0000   -0.00503
543200.0000   -0.08621
543240.0000   -0.18220
543280.0000   -0.29038
543320.0000    0.05486
543360.0000    0.02849
543400.0000   -0.21751
543440.0000   -0.51148
543480.0000   -0.51490
543520.0000   -0.34246
543560.0000   -0.06089
543600.0000   -0.60170
543640.0000   -0.16358
543680.0000   -0.02576
543720.0000   -0.08053
543760.0000   -0.07978
543800.0000   -0.02576
543840.0000   -0.02717
543880.0000    0.03797
543920.0000   -0.00340
543960.0000   -0.19803
544000.0000   -0.20904
544040.0000   -0.11250
544080.0000   -0.46118
544120.0000   -0.53493
544160.0000   -0.33181
544200.0000   -0.18484
544240.0000   -0.33742
544280.0000   -0.14370
544320.0000   -0.44348
544360.0000   -0.17511
544400.0000   -0.33893
544440.0000   -0.46452
544480.0000   -0.35831
544520.0000   -0.76808
544560.0000   -0.67945
544600.0000   -0.57118
544640.0000   -0.16307
544680.0000   -0.53015
544720.0000   -0.51221
544760.0000   -0.20949
544800.0000   -0.52458
544840.0000   -0.46523
544880.0000   -0.51618
544920.0000   -0.60895
544960.0000   -0.23711
545000.0000   -0.59709
545040.0000   -0.54921
545080.0000   -0.48911
545120.0000   -0.34319
545160.0000   -0.34937
545200.0000   -0.51388
545240.0000   -0.65884
545280.0000   -0.54654
545320.0000   -0.52625
545360.0000   -0.71154
545400.0000   -0.60728
545440.0000   -0.26608
545480.0000   -0.06052
545520.0000   -0.29429
545560.0000   -0.09662
545600.0000   -0.06761
545640.0000    0.07497
545680.0000    0.16195
545720.0000    0.02744
545760.0000    0.08194
545800.0000   -0.06576
545840.0000   -0.27452
545880.0000   -0.10826
545920.0000   -0.17268
545960.0000    0.15306
546000.0000   -0.24013
546040.0000   -0.34121
546080.0000   -0.12701
546120.0000   -0.32143
546160.0000   -0.08698
546200.0000   -0.04185
546240.0000   -0.29487
546280.0000   -0.30764
546320.0000   -0.13824
546360.0000   -0.27421
546400.0000   -0.16676
546440.0000   -0.16717
546480.0000   -0.16368
546520.0000   -0.26560
546560.0000   -0.32948
546600.0000   -0.08460
546640.0000    0.01551
546680.0000   -0.40069
546720.0000   -0.11354
546760.0000   -0.02166
546800.0000   -0.03824
546840.0000   -0.26234
546880.0000   -0.10418
546920.0000   -0.15184
546960.0000   -0.22253
547000.0000   -0.18993
547040.0000   -0.19230
547080.0000   -0.17508
547120.0000   -0.21172
547160.0000   -0.38138
547200.0000   -0.27867
547240.0000   -0.48603
547280.0000   -0.11370
547320.0000   -0.20363
547360.0000   -0.23323
547400.0000   -0.04910
547440.0000   -0.07795
547480.0000   -0.10519
547520.0000   -0.17444
547560.0000   -0.25227
547600.0000   -0.10876
547640.0000   -0.11132
547680.0000   -0.28712
547720.0000   -0.14112
547760.0000   -0.16326
547800.0000   -0.26877
547840.0000   -0.45025
547880.0000   -0.15480
547920.0000   -0.31142
547960.0000   -0.31766
548000.0000   -0.52496
548040.0000   -0.07229
548080.0000   -0.00062
548120.0000   -0.21790
548160.0000   -0.23896
548200.0000   -0.20378
548240.0000   -0.14607
548280.0000   -0.13352
548320.0000   -0.10995
548360.0000   -0.21938
548400.0000   -0.19235
548440.0000   -0.26251
548480.0000   -0.31734
548520.0000   -0.18638
548560.0000   -0.35345
548600.0000   -0.28373
548640.0000   -0.23698
548680.0000   -0.11884
548720.0000   -0.18441
548760.0000   -0.17655
548800.0000   -0.28903
548840.0000   -0.23204
548880.0000   -0.35261
548920.0000   -0.12876
548960.0000   -0.42970
549000.0000   -0.26049
549040.0000   -0.19054
549080.0000   -0.10572
549120.0000   -0.12427
549160.0000   -0.35410
549200.0000   -0.29892
549240.0000   -0.19251
549280.0000   -0.28613
549320.0000   -0.43767
549360.0000   -0.36057
549400.0000   -0.04236
549440.0000   -0.06167
549480.0000   -0.25512
549520.0000   -0.22985
549560.0000   -0.18051
549600.0000   -0.36218
549640.0000   -0.32975
549680.0000   -0.24892
549720.0000   -0.36504
549760.0000   -0.29186
549800.0000   -0.43020
549840.0000   -0.15797
549880.0000   -0.20933
549920.0000   -0.23696
549960.0000   -0.14745
550000.0000   -0.04002
550040.0000   -0.31969
550080.0000   -0.33232
550120.0000   -0.30976
550160.0000   -0.09481
550200.0000   -0.23209
550240.0000   -0.03572
550280.0000   -0.14197
550320.0000   -0.27259
550360.0000   -0.17696
550400.0000   -0.31778
550440.0000   -0.61242
550480.0000   -0.67810
550520.0000   -0.61338
550560.0000   -0.30707
550600.0000   -0.67525
550640.0000   -0.74732
550680.0000   -0.45526
550720.0000   -0.52744
550760.0000   -0.42098
550800.0000   -0.55620
550840.0000   -0.64770
550880.0000   -0.44445
550920.0000   -0.42733
550960.0000   -0.60536
551000.0000   -0.45300
551040.0000   -0.48137
551080.0000   -0.39970
551120.0000   -0.38184
551160.0000   -0.19599
551200.0000   -0.16889
551240.0000   -0.25001
551280.0000   -0.20771
551320.0000   -0.19672
551360.0000   -0.20011
551400.0000   -0.17303
551440.0000   -0.39625
551480.0000   -0.47530
551520.0000   -0.35231
551560.0000   -0.56492
551600.0000   -0.51643
551640.0000   -0.23022
551680.0000   -0.34567
551720.0000   -0.49172
551760.0000   -0.33484
551800.0000   -0.42825
551840.0000   -0.50004
551880.0000   -0.48735
551920.0000   -0.12894
551960.0000   -0.36096
552000.0000   -0.25954
552040.0000   -0.21503
552080.0000   -0.58130
552120.0000   -0.39283
552160.0000   -0.37247
552200.0000   -0.54627
552240.0000   -0.69400
552280.0000   -0.57195
552320.0000   -0.46227
552360.0000   -0.47396
552400.0000   -0.48539
552440.0000   -0.63317
552480.0000   -0.61566
552520.0000   -0.57618
552560.0000   -0.55252
552600.0000   -0.54251
552640.0000   -0.58884
552680.0000   -0.46157
552720.0000   -0.64473
552760.0000   -0.72163
552800.0000   -0.56944
552840.0000   -0.67501
552880.0000   -0.38991
552920.0000   -0.46434
552960.0000   -0.70704
553000.0000   -0.47951
553040.0000   -0.56249
553080.0000   -0.54423
553120.0000   -0.70182
553160.0000   -0.88638
553200.0000   -0.43327
553240.0000   -0.64435
553280.0000   -0.83715
553320.0000   -0.75282
553360.0000   -0.35716
553400.0000   -0.56662
553440.0000   -0.53959
553480.0000   -0.60603
553520.0000   -0.70085
553560.0000   -0.18093
553600.0000   -0.37299
553640.0000   -0.10323
553680.0000   -0.23523
553720.0000   -0.47008
553760.0000    0.05777
553800.0000   -0.37746
553840.0000   -0.17095
553880.0000   -0.30240
553920.0000   -0.19614
553960.0000   -0.11730
554000.0000   -0.61008
554040.0000   -0.95016
554080.0000   -0.74789
554120.0000   -0.46085
554160.0000   -0.67526
554200.0000   -0.76546
554240.0000   -0.58503
554280.0000   -0.33857
554320.0000   -0.30074
554360.0000    0.08827
554400.0000   -0.10955
554440.0000   -0.03715
554480.0000   -0.25002
554520.0000   -0.02757
554560.0000   -0.23652
554600.0000   -0.35568
554640.0000   -0.28067
554680.0000   -0.01425
554720.0000   -0.03356
554760.0000    0.07763
554800.0000   -0.05070
554840.0000   -0.04868
554880.0000    0.08569
554920.0000    0.13176
554960.0000   -0.03471
555000.0000   -0.04951
555040.0000   -0.04116
555080.0000   -0.14497
555120.0000    0.21696
555160.0000   -0.11625
555200.0000    0.17270
555240.0000    0.12833
555280.0000    0.07464
555320.0000    0.23359
555360.0000    0.17248
555400.0000    0.03340
555440.0000   -0.07355
555480.0000   -0.50006
555520.0000   -0.11408
555560.0000    0.00861
555600.0000   -0.39794
555640.0000   -0.12010
555680.0000   -0.15233
555720.0000   -0.06008
555760.0000    0.10674
555800.0000   -0.14292
555840.0000    0.04599
555880.0000   -0.26389
555920.0000   -0.55975
555960.0000   -0.50047
556000.0000   -0.60698
556040.0000   -0.30411
556080.0000   -0.18763
556120.0000   -0.42019
556160.0000   -0.41019
556200.0000   -0.12863
556240.0000   -0.26807
556280.0000   -0.03823
556320.0000   -0.15162
556360.0000   -0.22838
556400.0000   -0.11961
556440.0000   -0.07030
556480.0000    0.01391
556520.0000   -0.42654
556560.0000   -0.40169
556600.0000    0.07107
556640.0000   -0.03974
556680.0000    0.24934
556720.0000   -0.04892
556760.0000   -0.06864
556800.0000    0.03754
556840.0000    0.01986
556880.0000    0.04029
556920.0000    0.14456
556960.0000   -0.12544
557000.0000   -0.12029
557040.0000    0.05450
557080.0000   -0.03238
557120.0000    0.13618
557160.0000    0.02905
557200.0000    0.06946
557240.0000   -0.17756
557280.0000   -0.41566
557320.0000   -1.06741
557360.0000   -0.83296
557400.0000   -0.44117
557440.0000   -0.52246
557480.0000   -0.53189
557520.0000   -0.58779
557560.0000   -0.41987
557600.0000   -0.45776
557640.0000   -0.36971
557680.0000   -0.52957
557720.0000   -0.78405
557760.0000   -0.64304
557800.0000   -0.54803
557840.0000   -0.53684
557880.0000   -0.57216
557920.0000   -0.38335
557960.0000   -0.61073
558000.0000   -0.58486
558040.0000   -0.62809
558080.0000   -0.71662
558120.0000   -0.70570
558160.0000   -0.57070
558200.0000   -0.70069
558240.0000   -0.35709
558280.0000   -0.57602
558320.0000   -0.53713
558360.0000   -0.23032
558400.0000   -0.50616
558440.0000   -0.47909
558480.0000   -0.51571
558520.0000   -0.41628
558560.0000   -0.52746
558600.0000   -0.33584
558640.0000   -0.26522
558680.0000   -0.47417
558720.0000   -0.75677
558760.0000   -0.51225
558800.0000   -0.59617
558840.0000   -0.78993
558880.0000   -0.55427
558920.0000   -0.38441
558960.0000   -0.36095
559000.0000   -0.48031
559040.0000   -0.62353
559080.0000   -1.04767
559120.0000   -0.77660
559160.0000   -0.51053
559200.0000   -0.66028
559240.0000   -0.50350
559280.0000   -0.58197
559320.0000   -0.64338
559360.0000   -0.56280
559400.0000   -0.53316
559440.0000   -0.45285
559480.0000   -0.54663
559520.0000   -0.33898
559560.0000   -0.84483
559600.0000   -0.53220
559640.0000   -0.49111
559680.0000   -0.71378
559720.0000   -0.58209
559760.0000   -0.72093
559800.0000   -0.50480
559840.0000   -0.55076
559880.0000   -0.27913
559920.0000   -0.31990
559960.0000   -0.57671
560000.0000   -0.49381
560040.0000   -0.51951
560080.0000   -0.83982
560120.0000   -0.66656
560160.0000   -0.74956
560200.0000   -0.54583
560240.0000   -0.70158
560280.0000   -0.74158
560320.0000   -0.77766
560360.0000   -0.38152
560400.0000   -0.34018
560440.0000   -0.45593
560480.0000   -0.51305
560520.0000   -0.37683
560560.0000   -0.53962
560600.0000   -0.60450
560640.0000   -0.53543
560680.0000   -0.70154
560720.0000   -0.57061
560760.0000   -0.47511
560800.0000   -0.63387
560840.0000   -0.62788
560880.0000   -0.50367
560920.0000   -0.17024
560960.0000    0.01865
561000.0000   -0.36161
561040.0000   -0.01596
561080.0000   -0.40897
561120.0000   -0.44081
561160.0000   -0.56958
561200.0000   -0.41019
561240.0000   -0.41307
561280.0000   -0.34420
561320.0000   -0.81285
561360.0000   -0.82471
561400.0000   -0.54942
561440.0000   -0.40546
561480.0000   -0.49924
561520.0000   -0.38408
561560.0000   -0.50299
561600.0000   -0.53988
561640.0000   -0.49455
561680.0000   -0.37240
561720.0000    0.07264
561760.0000   -0.20882
561800.0000   -0.31489
561840.0000   -0.17445
561880.0000   -0.63688
561920.0000   -0.05503
561960.0000   -0.38720
562000.0000   -0.05582
562040.0000    0.13390
562080.0000   -0.02125
562120.0000   -0.01590
562160.0000    0.02401
562200.0000   -0.20358
562240.0000   -0.12561
562280.0000    0.23644
562320.0000   -0.16822
562360.0000   -0.12692
562400.0000   -0.13383
562440.0000   -0.24074
562480.0000   -0.20550
562520.0000   -0.41578
562560.0000   -0.09211
562600.0000   -0.29427
562640.0000   -0.07383
562680.0000   -0.09812
562720.0000   -0.00323
562760.0000    0.09406
562800.0000    0.10743
562840.0000   -0.00532
562880.0000    0.31473
562920.0000    0.56682
562960.0000    0.44645
563000.0000    0.44678
563040.0000    0.56164
563080.0000    0.51765
563120.0000    0.17882
563160.0000    0.43535
563200.0000    0.49626
563240.0000    0.41650
563280.0000    0.31206
563320.0000    0.52135
563360.0000    0.59374
563400.0000    0.29585
563440.0000    0.05693
563480.0000    0.32241
563520.0000    0.47933
563560.0000    0.62397
563600.0000    0.47435
563640.0000    0.63822
563680.0000    0.47989
563720.0000    0.59399
563760.0000    0.52170
563800.0000    0.38198
563840.0000    0.42871
563880.0000    0.56313
563920.0000    0.28306
563960.0000    0.16454
564000.0000    0.22071
564040.0000    0.22211
564080.0000    0.39967
564120.0000    0.30756
564160.0000    0.33821
564200.0000    0.57475
564240.0000    0.42436
564280.0000    0.37245
564320.0000    0.40264
564360.0000    0.62277
564400.0000    0.45312
564440.0000    0.43746
564480.0000    0.11397
564520.0000    0.44986
564560.0000    0.04152
564600.0000    0.46957
564640.0000    0.41471
564680.0000    0.20659
564720.0000    0.42100
564760.0000    0.30806
564800.0000    0.42959
564840.0000    0.32467
564880.0000    0.27870
564920.0000    0.06146
564960.0000    0.04904
565000.0000    0.25253
565040.0000    0.11208
565080.0000    0.21427
565120.0000    0.34910
565160.0000    0.44703
565200.0000    0.32497
565240.0000    0.40161
565280.0000    0.26549
565320.0000    0.35234
565360.0000    0.48793
565400.0000    0.52504
565440.0000    0.33694
565480.0000    0.42864
565520.0000    0.49552
565560.0000    0.46562
565600.0000    0.49780
565640.0000    0.64694
565680.0000    0.58025
565720.0000    0.58603
565760.0000    0.70461
565800.0000    0.32903
565840.0000    0.47124
565880.0000    0.44702
565920.0000    0.17013
565960.0000    0.36613
566000.0000    0.40288
566040.0000    0.49890
566080.0000    0.61119
566120.0000    0.52307
566160.0000    0.41271
566200.0000    0.20716
566240.0000    0.33669
566280.0000    0.29906
566320.0000    0.50418
566360.0000    0.33960
566400.0000    0.30344
566440.0000    0.43223
566480.0000    0.56796
566520.0000    0.39031
566560.0000    0.41867
566600.0000    0.49329
566640.0000    0.51965
566680.0000    0.37248
566720.0000    0.44334
566760.0000    0.42187
566800.0000    0.39808
566840.0000    0.61121
566880.0000    0.87377
566920.0000    0.74943
566960.0000    0.51536
567000.0000    0.24098
567040.0000    0.53830
567080.0000    0.48830
567120.0000    0.65311
567160.0000    0.32125
567200.0000    0.35509
567240.0000    0.52406
567280.0000    0.44475
567320.0000    0.64184
567360.0000    0.38564
567400.0000    0.60495
567440.0000    0.43778
567480.0000    0.35100
567520.0000    0.37461
567560.0000    0.45037
567600.0000    0.40801
567640.0000    0.58453
567680.0000    0.34460
567720.0000    0.53358
567760.0000    0.58686
567800.0000    0.65547
567840.0000    0.49720
567880.0000    0.42320
567920.0000    0.47605
567960.0000    0.42698
568000.0000    0.63222
568040.0000    0.60016
568080.0000    0.98011
568120.0000    0.55359
568160.0000    0.53948
568200.0000    0.53314
568240.0000    0.48951
568280.0000    0.64976
568320.0000    0.28341
568360.0000    0.59154
568400.0000    0.84748
568440.0000    0.39362
568480.0000    0.50629
568520.0000    0.48330
568560.0000    0.57196
568600.0000    0.54845
568640.0000    0.26847
568680.0000    0.38650
568720.0000    0.54920
568760.0000    0.31762
568800.0000    0.39873
568840.0000    0.52562
568880.0000    0.42780
568920.0000    0.55226
568960.0000    0.53415
569000.0000    0.43430
569040.0000    0.58543
569080.0000    0.36884
569120.0000    0.32452
569160.0000    0.44539
569200.0000    0.40292
569240.0000    0.72267
569280.0000    0.47469
569320.0000    0.53621
569360.0000    0.03307
569400.0000    0.00224
569440.0000    0.27201
569480.0000   -0.04625
569520.0000    0.34508
569560.0000    0.60635
569600.0000    0.53415
569640.0000    0.49421
569680.0000    0.44918
569720.0000    0.42433
569760.0000    0.40490
569800.0000    0.35568
569840.0000    0.33808
569880.0000    0.29226
569920.0000    0.03475
569960.0000    0.48177
570000.0000    0.35339
570040.0000    0.48829
570080.0000    0.33535
570120.0000    0.45060
570160.0000    0.51847
570200.0000    0.51788
570240.0000    0.22128
570280.0000    0.17403
570320.0000    0.06631
570360.0000    0.46821
570400.0000    0.09141
570440.0000    0.14976
570480.0000    0.20060
570520.0000    0.34307
570560.0000    0.72970
570600.0000    0.42497
570640.0000    0.46539
570680.0000    0.41691
570720.0000    0.11590
570760.0000    0.44166
570800.0000    0.46561
570840.0000    0.33224
570880.0000    0.38713
570920.0000    0.31643
570960.0000    0.40403
571000.0000    0.56920
571040.0000    0.29500
571080.0000    0.29699
571120.0000    0.34536
571160.0000    0.23191
571200.0000    0.34948
571240.0000    0.44792
571280.0000    0.53880
571320.0000    0.25063
571360.0000    0.45318
571400.0000    0.31729
571440.0000    0.26503
571480.0000    0.39001
571520.0000    0.35626
571560.0000    0.26723
571600.0000    0.32583
571640.0000    0.41942
571680.0000   -0.03141
571720.0000   -0.04454
571760.0000    0.07111
571800.0000   -0.07252
571840.0000    0.15072
571880.0000    0.15545
571920.0000    0.18270
571960.0000    0.31513
572000.0000    0.29332
572040.0000    0.14869
572080.0000    0.47585
572120.0000    0.53104
572160.0000    0.44989
572200.0000    0.27050
572240.0000    0.27789
572280.0000    0.34403
572320.0000    0.41838
572360.0000    0.36864
572400.0000    0.36707
572440.0000    0.62214
572480.0000    0.35113
572520.0000    0.33925
572560.0000    0.24315
572600.0000    0.36140
572640.0000    0.54612
572680.0000   -0.23682
572720.0000   -0.22411
572760.0000   -0.07914
572800.0000    0.26719
572840.0000    0.32964
572880.0000    0.27164
572920.0000    0.33791
572960.0000    0.44143
573000.0000    0.35769
573040.0000    0.38200
573080.0000    0.31382
573120.0000    0.20024
573160.0000    0.27604
573200.0000   -0.23358
573240.0000   -0.46412
573280.0000   -0.02434
573320.0000   -0.25720
573360.0000   -0.38100
573400.0000   -0.26820
573440.0000   -0.33034
573480.0000    0.16684
573520.0000    0.01201
573560.0000    0.05859
573600.0000   -0.07968
573640.0000    0.17507
573680.0000    0.11166
573720.0000   -0.00573
573760.0000    0.05240
573800.0000   -0.04048
573840.0000   -0.57282
573880.0000   -0.43360
573920.0000   -0.31081
573960.0000    0.24979
574000.0000    0.33465
574040.0000    0.56195
574080.0000    0.46091
574120.0000    0.37138
574160.0000    0.47165
574200.0000    0.40085
574240.0000    0.31080
574280.0000    0.29168
574320.0000    0.01206
574360.0000    0.06658
574400.0000    0.27369
574440.0000    0.31884
574480.0000    0.61999
574520.0000    0.45479
574560.0000    0.36538
574600.0000    0.54835
574640.0000    0.27797
574680.0000    0.38603
574720.0000    0.56410
574760.0000    0.59170
574800.0000    0.16026
574840.0000    0.50772
574880.0000    0.26481
574920.0000    0.56283
574960.0000    0.50898
575000.0000    0.39864
575040.0000    0.60155
575080.0000    0.66037
575120.0000    0.62923
575160.0000    0.21378
575200.0000    0.22818
575240.0000    0.54706
575280.0000    0.56466
575320.0000    0.59911
575360.0000    0.44606
575400.0000    0.40822
575440.0000    0.53034
575480.0000    0.56422
575520.0000    0.23177
575560.0000    0.40949
575600.0000    0.60459
575640.0000    0.52662
575680.0000    0.41080
575720.0000    0.46225
575760.0000    0.52806
575800.0000    0.37523
575840.0000    0.31894
575880.0000    0.42864
575920.0000    0.33817
575960.0000    0.51822
576000.0000    0.61273
576040.0000    0.52025
576080.0000    0.11027
576120.0000    0.47829
576160.0000    0.50426
576200.0000    0.52876
576240.0000    0.52124
576280.0000    0.33727
576320.0000    0.08314
576360.0000    0.28325
576400.0000    0.59472
576440.0000    0.29341
576480.0000    0.62246
576520.0000    0.61885
576560.0000    0.41828
576600.0000    0.50636
576640.0000    0.50667
576680.0000    0.54148
576720.0000    0.31254
576760.0000    0.61734
576800.0000    0.81365
576840.0000    0.42447
576880.0000    0.58995
576920.0000    0.30264
576960.0000    0.42621
577000.0000    0.44815
577040.0000    0.23461
577080.0000    0.32968
577120.0000    0.50589
577160.0000    0.43904
577200.0000    0.37438
577240.0000    0.52800
577280.0000    0.38733
577320.0000    0.31123
577360.0000    0.43347
577400.0000    0.45393
577440.0000    0.46870
577480.0000    0.34052
577520.0000    0.49379
577560.0000    0.31580
577600.0000    0.36276
577640.0000    0.38425
577680.0000    0.20054
577720.0000    0.36048
577760.0000    0.34719
577800.0000    0.34451
577840.0000    0.36583
577880.0000    0.31856
577920.0000    0.32578
577960.0000    0.18484
578000.0000    0.18218
578040.0000    0.49350
578080.0000    0.37172
578120.0000    0.36627
578160.0000    0.17318
578200.0000    0.29350
578240.0000   -0.10155
578280.0000    0.46267
578320.0000    0.31867
578360.0000    0.64155
578400.0000   -0.09540
578440.0000   -0.02392
578480.0000    0.18496
578520.0000    0.46727
578560.0000   -0.01836
578600.0000    0.33095
578640.0000    0.06540
578680.0000    0.05884
578720.0000   -0.14286
578760.0000    0.36454
578800.0000    0.03800
578840.0000   -0.54737
578880.0000   -0.30086
578920.0000   -0.45134
578960.0000   -0.52841
579000.0000   -0.35528
579040.0000   -0.47755
579080.0000   -0.52836
579120.0000   -0.46051
579160.0000   -0.40301
579200.0000   -0.57839
579240.0000   -0.53006
579280.0000   -0.47610
579320.0000   -0.64740
579360.0000   -0.36684
579400.0000   -0.15106
579440.0000   -0.48730
579480.0000   -0.14870
579520.0000    0.18315
579560.0000   -0.01491
579600.0000   -0.12414
579640.0000    0.31805
579680.0000   -0.21006
579720.0000    0.23166
579760.0000    0.20283
579800.0000    0.34161
579840.0000    0.43438
579880.0000    0.26521
579920.0000    0.57252
579960.0000    0.44831
580000.0000    0.21358
580040.0000    0.25314
580080.0000    0.28391
580120.0000    0.43069
580160.0000    0.41149
580200.0000    0.30879
580240.0000    0.29158
580280.0000    0.29874
580320.0000    0.29361
580360.0000    0.04943
580400.0000    0.41770
580440.0000    0.24988
580480.0000    0.31626
580520.0000    0.10790
580560.0000    0.26252
580600.0000    0.50668
580640.0000    0.48651
580680.0000    0.33562
580720.0000    0.46235
580760.0000    0.30831
580800.0000    0.21707
580840.0000    0.35120
580880.0000    0.22756
580920.0000    0.09259
580960.0000   -0.16363
581000.0000    0.01531
581040.0000    0.00241
581080.0000    0.18705
581120.0000    0.17720
581160.0000    0.43114
581200.0000    0.46374
581240.0000    0.41283
581280.0000    0.48606
581320.0000    0.26488
581360.0000    0.44295
581400.0000    0.34600
581440.0000   -0.01836
581480.0000   -0.01354
581520.0000    0.34544
581560.0000    0.32332
581600.0000    0.17940
581640.0000    0.17408
581680.0000   -0.03454
581720.0000    0.18025
581760.0000    0.28029
581800.0000    0.32224
581840.0000    0.33803
581880.0000    0.21110
581920.0000    0.29175
581960.0000    0.31109
582000.0000    0.36165
582040.0000    0.33811
582080.0000    0.46633
582120.0000    0.54268
582160.0000    0.25062
582200.0000    0.38091
582240.0000    0.60544
582280.0000    0.38815
582320.0000    0.54327
582360.0000    0.38419
582400.0000    0.51346
582440.0000    0.67820
582480.0000    0.43198
582520.0000    0.40630
582560.0000    0.41289
582600.0000    0.50969
582640.0000    0.43229
582680.0000    0.78507
582720.0000    0.52855
582760.0000    0.61896
582800.0000    0.66981
582840.0000    0.63838
582880.0000    0.87308
582920.0000    0.69486
582960.0000    0.59954
583000.0000    0.52380
583040.0000    0.50865
583080.0000    0.45775
583120.0000    0.55913
583160.0000    0.83515
583200.0000    0.41565
583240.0000    0.45471
583280.0000    0.44221
583320.0000    0.71875
583360.0000    0.52236
583400.0000    0.59149
583440.0000    0.44968
583480.0000    0.31124
583520.0000    0.61954
583560.0000    0.43523
583600.0000    0.63471
583640.0000    0.21534
583680.0000    0.02337
583720.0000    0.09669
583760.0000    0.03567
583800.0000    0.50706
583840.0000    0.53146
583880.0000    0.71638
583920.0000    0.57948
583960.0000    0.49020
584000.0000    0.58624
584040.0000    0.56031
584080.0000    0.50459
584120.0000    0.48792
584160.0000    0.32682
584200.0000    0.53838
584240.0000    0.51862
584280.0000    0.44895
584320.0000    0.57747
584360.0000    0.64636
584400.0000    0.72728
584440.0000    0.53398
584480.0000    0.59525
584520.0000    0.65669
584560.0000    0.46697
584600.0000    0.39027
584640.0000    0.34696
584680.0000    0.60297
584720.0000    0.53238
584760.0000    0.61767
584800.0000    0.52028
584840.0000    0.60686
584880.0000    0.29262
584920.0000    0.45637
584960.0000    0.51923
585000.0000    0.45312
585040.0000    0.44083
585080.0000    0.38995
585120.0000    0.24502
585160.0000    0.37220
585200.0000    0.29138
585240.0000    0.08615
585280.0000    0.08389
585320.0000   -0.31037
585360.0000   -0.39938
585400.0000   -0.26528
585440.0000   -0.66852
585480.0000   -0.54335
585520.0000   -0.39011
585560.0000   -0.78451
585600.0000   -0.47294
585640.0000   -0.48887
585680.0000   -0.48373
585720.0000   -0.73425
585760.0000   -0.36847
585800.0000   -0.48159
585840.0000   -0.49652
585880.0000   -0.44254
585920.0000   -0.53216
585960.0000   -0.33901
586000.0000   -0.36061
586040.0000   -0.64454
586080.0000   -0.58829
586120.0000   -0.67743
586160.0000   -0.36778
586200.0000   -0.26726
586240.0000   -0.41441
586280.0000   -0.29250
586320.0000   -0.53349
586360.0000   -0.47593
586400.0000   -0.18585
586440.0000   -0.11342
586480.0000    0.06647
586520.0000   -0.48115
586560.0000   -0.12328
586600.0000   -0.22062
586640.0000   -0.27091
586680.0000   -0.24378
586720.0000   -0.73772
586760.0000   -0.08845
586800.0000   -0.01983
586840.0000    0.01146
586880.0000    0.09530
586920.0000   -0.05544
586960.0000   -0.20297
587000.0000   -0.10528
587040.0000   -0.47317
587080.0000   -0.46341
587120.0000   -0.48703
587160.0000   -0.30749
587200.0000   -0.39379
587240.0000    0.20199
587280.0000   -0.22286
587320.0000   -0.15521
587360.0000    0.12148
587400.0000   -0.13407
587440.0000    0.02342
587480.0000   -0.13384
587520.0000    0.10567
587560.0000   -0.01492
587600.0000   -0.03895
587640.0000   -0.13293
587680.0000   -0.19811
587720.0000   -0.12863
587760.0000   -0.37088
587800.0000   -0.42988
587840.0000   -0.57466
587880.0000   -0.61817
587920.0000   -0.52264
587960.0000   -0.72343
588000.0000   -0.46437
588040.0000   -0.42182
588080.0000   -0.38070
588120.0000   -0.35721
588160.0000   -0.67935
588200.0000   -0.57463
588240.0000   -0.70841
588280.0000   -0.89778
588320.0000   -0.51929
588360.0000   -0.49411
588400.0000   -0.85674
588440.0000   -0.58934
588480.0000   -0.63881
588520.0000   -0.80490
588560.0000   -0.63231
588600.0000   -0.76408
588640.0000   -0.82155
588680.0000   -0.41767
588720.0000   -0.57351
588760.0000   -0.49191
588800.0000   -0.79802
588840.0000   -0.66626
588880.0000   -0.65250
588920.0000   -0.72645
588960.0000   -0.53546
589000.0000   -0.74251
589040.0000   -0.90327
589080.0000   -0.85630
589120.0000   -0.41365
589160.0000   -0.35553
589200.0000   -0.18977
589240.0000   -0.38646
589280.0000   -0.28396
589320.0000   -0.67530
589360.0000   -0.25873
589400.0000   -0.47306
589440.0000   -0.51834
589480.0000   -0.84303
589520.0000   -0.71776
589560.0000   -0.81784
589600.0000   -0.69271
589640.0000   -0.34870
589680.0000   -0.54749
589720.0000   -0.13772
589760.0000   -0.19628
589800.0000   -0.32516
589840.0000   -0.57319
589880.0000   -0.56828
589920.0000   -0.56179
589960.0000   -0.35724
590000.0000   -0.45713
590040.0000   -0.66864
590080.0000   -0.65515
590120.0000   -0.91249
590160.0000   -0.67476
590200.0000   -0.39346
590240.0000   -0.26610
590280.0000   -0.51596
590320.0000   -0.48933
590360.0000   -0.37455
590400.0000   -0.37056
590440.0000   -0.16719
590480.0000   -0.09483
590520.0000   -0.19410
590560.0000   -0.44866
590600.0000   -0.41260
590640.0000    0.02537
590680.0000   -0.10205
590720.0000   -0.17485
590760.0000   -0.00265
590800.0000    0.15304
590840.0000   -0.11406
590880.0000   -0.02180
590920.0000   -0.42684
590960.0000   -0.16004
591000.0000   -0.09572
591040.0000   -0.12516
591080.0000   -0.28990
591120.0000   -0.26443
591160.0000   -0.10423
591200.0000   -0.19852
591240.0000   -0.09125
591280.0000   -0.56964
591320.0000   -0.19060
591360.0000   -0.34506
591400.0000   -0.15272
591440.0000   -0.37009
591480.0000   -0.13954
591520.0000   -0.22231
591560.0000   -0.31731
591600.0000   -0.13916
591640.0000   -0.02210
591680.0000   -0.12534
591720.0000   -0.20911
591760.0000   -0.06399
591800.0000   -0.31059
591840.0000   -0.44662
591880.0000   -0.51778
591920.0000   -0.62099
591960.0000   -0.64577
592000.0000   -0.81460
592040.0000   -0.61214
592080.0000   -0.39083
592120.0000   -0.42046
592160.0000   -0.34748
592200.0000   -0.52223
592240.0000   -0.33032
592280.0000   -0.47536
592320.0000   -0.50836
592360.0000   -0.60274
592400.0000   -0.57806
592440.0000   -0.60878
592480.0000   -0.66179
592520.0000   -0.68659
592560.0000   -0.64351
592600.0000   -0.59363
592640.0000   -0.45368
592680.0000   -0.10045
592720.0000   -0.26680
592760.0000   -0.37176
592800.0000   -0.52313
592840.0000   -0.43223
592880.0000   -0.33447
592920.0000   -0.59495
592960.0000   -0.65534
593000.0000   -0.74968
593040.0000   -0.88068
593080.0000   -0.84054
593120.0000   -0.47063
593160.0000   -0.41708
593200.0000   -0.60606
593240.0000   -0.62789
593280.0000   -0.88714
593320.0000   -1.04069
593360.0000   -0.91123
593400.0000   -0.87309
593440.0000   -0.45758
593480.0000    0.14423
593520.0000   -0.11126
593560.0000    0.01814
593600.0000   -0.03328
593640.0000   -0.02692
593680.0000   -0.01491
593720.0000   -0.43143
593760.0000   -0.47748
593800.0000   -0.22753
593840.0000   -0.20878
593880.0000   -0.01982
593920.0000   -0.33999
593960.0000    0.17059
594000.0000   -0.07721
594040.0000    0.04431
594080.0000    0.17793
594120.0000    0.23373
594160.0000    0.07501
594200.0000    0.11743
594240.0000    0.02152
594280.0000    0.05870
594320.0000    0.16605
594360.0000   -0.07584
594400.0000   -0.02337
594440.0000   -0.06699
594480.0000    0.17005
594520.0000    0.00516
594560.0000   -0.08403
594600.0000    0.17217
594640.0000    0.02052
594680.0000    0.19869
594720.0000    0.12617
594760.0000    0.18530
594800.0000    0.12508
594840.0000    0.07326
594880.0000    0.28830
594920.0000   -0.22715
594960.0000   -0.18254
595000.0000   -0.27573
595040.0000    0.16249
595080.0000    0.03359
595120.0000    0.07920
595160.0000   -0.03743
595200.0000    0.13948
595240.0000   -0.11467
595280.0000    0.15393
595320.0000   -0.31350
595360.0000    0.04642
595400.0000   -0.00797
595440.0000    0.14282
595480.0000    0.15148
595520.0000    0.04048
595560.0000   -0.05534
595600.0000    0.02437
595640.0000    0.10632
595680.0000    0.12867
595720.0000   -0.27139
595760.0000   -0.30940
595800.0000   -0.50695
595840.0000   -0.37622
595880.0000   -0.43476
595920.0000   -0.35845
595960.0000   -0.49676
596000.0000   -0.47807
596040.0000   -0.52055
596080.0000   -0.63516
596120.0000   -0.49870
596160.0000   -0.48531
596200.0000   -0.58138
596240.0000   -0.64902
596280.0000   -0.47291
596320.0000   -0.65941
596360.0000   -0.47611
596400.0000   -0.49470
596440.0000   -0.08660
596480.0000   -0.41121
596520.0000   -0.50748
596560.0000   -0.45958
596600.0000   -0.59891
596640.0000   -0.50113
596680.0000   -0.37104
596720.0000   -0.59667
596760.0000   -0.53406
596800.0000   -0.61953
596840.0000    0.00625
596880.0000   -0.53920
596920.0000   -0.70823
596960.0000   -0.62325
597000.0000   -0.37022
597040.0000    0.04552
597080.0000    0.01032
597120.0000    0.14367
597160.0000    0.11931
597200.0000   -0.04012
597240.0000   -0.45845
597280.0000   -0.25726
597320.0000   -0.32365
597360.0000   -0.29904
597400.0000   -0.42886
597440.0000   -0.49305
597480.0000   -0.48492
597520.0000   -0.47216
597560.0000   -0.40764
597600.0000   -0.70793
597640.0000   -0.51645
597680.0000   -0.50177
597720.0000   -0.29315
597760.0000   -0.59757
597800.0000   -0.16977
597840.0000   -0.49128
597880.0000   -0.12338
597920.0000   -0.61781
597960.0000   -0.51951
598000.0000   -0.60001
598040.0000   -0.59957
598080.0000   -0.28232
598120.0000   -0.44667
598160.0000   -0.21044
598200.0000    0.02824
598240.0000    0.05203
598280.0000    0.01213
598320.0000    0.12098
598360.0000    0.16168
598400.0000    0.02574
598440.0000    0.13879
598480.0000    0.05541
598520.0000    0.09569
598560.0000    0.07126
598600.0000    0.02982
598640.0000   -0.14875
598680.0000   -0.08709
598720.0000    0.03144
598760.0000    0.02975
598800.0000   -0.19835
598840.0000   -0.40699
598880.0000   -0.19985
598920.0000   -0.23260
598960.0000   -0.20581
599000.0000   -0.33220
599040.0000   -0.40974
599080.0000    0.05879
599120.0000   -0.05930
599160.0000   -0.07030
599200.0000    0.16807
599240.0000    0.06126
599280.0000    0.12438
599320.0000    0.06051
599360.0000   -0.16632
599400.0000   -0.20519
599440.0000   -0.14951
599480.0000   -0.13967
599520.0000   -0.25882
599560.0000   -0.13156
599600.0000   -0.23349
599640.0000    0.10067
599680.0000   -0.05150
599720.0000   -0.00734
599760.0000    0.14831
599800.0000    0.04462
599840.0000   -0.09473
599880.0000   -0.06347
599920.0000    0.02513
599960.0000   -0.36181
600000.0000    0.02933
600040.0000    0.12882
600080.0000   -0.00908
600120.0000    0.02801
600160.0000   -0.14739
600200.0000    0.03781
600240.0000   -0.16263
600280.0000   -0.31930
600320.0000    0.19343
600360.0000   -0.01927
600400.0000   -0.03084
600440.0000   -0.27597
600480.0000   -0.11585
600520.0000   -0.20601
600560.0000   -0.06023
600600.0000    0.00838
600640.0000   -0.11533
600680.0000   -0.54831
600720.0000   -0.19338
600760.0000   -0.39274
600800.0000   -0.22204
600840.0000   -0.29184
600880.0000   -0.04284
600920.0000   -0.06533
600960.0000   -0.04512
601000.0000    0.04391
601040.0000   -0.01255
601080.0000   -0.27895
601120.0000   -0.11236
601160.0000   -0.08342
601200.0000   -0.23628
601240.0000   -0.10991
601280.0000   -0.20400
601320.0000   -0.09665
601360.0000    0.01286
601400.0000    0.01826
601440.0000    0.08986
601480.0000   -0.27131
601520.0000   -0.34612
601560.0000   -0.19113
601600.0000    0.12192
601640.0000    0.06596
601680.0000    0.20103
601720.0000    0.19096
601760.0000    0.12653
601800.0000   -0.16073
601840.0000    0.15116
601880.0000    0.01441
601920.0000   -0.06870
601960.0000   -0.17955
602000.0000   -0.03265
602040.0000    0.07830
602080.0000    0.08243
602120.0000    0.04112
602160.0000    0.00146
602200.0000    0.08175
602240.0000   -0.11031
602280.0000    0.13488
602320.0000   -0.03611
602360.0000   -0.04213
602400.0000   -0.16913
602440.0000   -0.07664
602480.0000    0.05695
602520.0000    0.07230
602560.0000    0.22103
602600.0000   -0.02644
602640.0000    0.02197
602680.0000   -0.27422
602720.0000   -0.00503
602760.0000    0.08004
602800.0000   -0.24084
602840.0000   -0.10780
602880.0000   -0.21764
602920.0000   -0.10030
602960.0000    0.32455
603000.0000   -0.01944
603040.0000   -0.02983
603080.0000   -0.03870
603120.0000    0.13493
603160.0000   -0.00983
603200.0000   -0.04855
603240.0000    0.06919
603280.0000    0.04579
603320.0000    0.10588
603360.0000    0.02614
603400.0000   -0.08937
603440.0000    0.11177
603480.0000    0.22595
603520.0000   -0.11026
603560.0000   -0.30639
603600.0000   -0.27439
603640.0000   -0.32387
603680.0000   -0.00723
603720.0000   -0.19527
603760.0000   -0.18939
603800.0000   -0.00344
603840.0000    0.10634
603880.0000   -0.09847
603920.0000    0.04885
603960.0000    0.12183
604000.0000   -0.00713
604040.0000   -0.04850
604080.0000   -0.00156
604120.0000   -0.17201
604160.0000    0.01501
604200.0000    0.10366
604240.0000   -0.06828
604280.0000    0.19419
604320.0000    0.14262
604360.0000   -0.07777
604400.0000   -0.30916
604440.0000   -0.47883
604480.0000   -0.09274
604520.0000   -0.28469
604560.0000    0.08305
604600.0000   -0.02633
604640.0000    0.04266
604680.0000    0.16539
604720.0000    0.21698
604760.0000   -0.08773
604800.0000   -0.07017
604840.0000    0.02439
604880.0000    0.11010
604920.0000   -0.29413
604960.0000   -0.41906
605000.0000    0.04592
605040.0000   -0.05155
605080.0000    0.04627
605120.0000    0.05767
605160.0000    0.03959
605200.0000    0.03245
605240.0000    0.06280
605280.0000    0.06686
605320.0000    0.16855
605360.0000    0.11301
605400.0000    0.03558
605440.0000    0.17509
605480.0000   -0.13470
605520.0000    0.07549
605560.0000    0.15977
605600.0000    0.16028
605640.0000    0.08261
605680.0000    0.29699
605720.0000   -0.01714
605760.0000    0.05290
605800.0000    0.21835
605840.0000   -0.17814
605880.0000   -0.35183
605920.0000    0.10430
605960.0000   -0.33173
606000.0000    0.10306
606040.0000   -0.33449
606080.0000   -0.15772
606120.0000   -0.63647
606160.0000   -0.50872
606200.0000   -0.55595
606240.0000   -0.44136
606280.0000   -0.52450
606320.0000   -0.63469
606360.0000   -0.40163
606400.0000   -0.46796
606440.0000   -0.69427
606480.0000   -0.54028
606520.0000   -0.46199
606560.0000   -0.59406
606600.0000   -0.30956
606640.0000   -0.42284
606680.0000   -0.32890
606720.0000   -0.49924
606760.0000    0.01346
606800.0000    0.01302
606840.0000    0.21789
606880.0000    0.00167
606920.0000   -0.15365
606960.0000   -0.09299
607000.0000   -0.73446
607040.0000   -0.36301
607080.0000   -0.38469
607120.0000   -0.29534
607160.0000   -0.71460
607200.0000   -0.44402
607240.0000   -0.50485
607280.0000   -0.35412
607320.0000   -0.40620
607360.0000   -0.07600
607400.0000    0.05186
607440.0000   -0.31138
607480.0000   -0.66541
607520.0000   -0.44769
607560.0000   -0.26188
607600.0000   -0.08815
607640.0000   -0.60181
607680.0000   -0.18737
607720.0000   -0.17507
607760.0000   -0.18054
607800.0000   -0.19255
607840.0000   -0.10709
607880.0000   -0.01753
607920.0000   -0.03122
607960.0000   -0.21280
608000.0000   -0.20901
608040.0000   -0.27113
608080.0000   -0.32452
608120.0000   -0.43201
608160.0000   -0.07037
608200.0000   -0.23992
608240.0000   -0.43527
608280.0000   -0.39477
608320.0000   -0.65686
608360.0000   -0.65401
608400.0000   -0.43622
608440.0000   -0.45258
608480.0000   -0.20905
608520.0000   -0.00842
608560.0000   -0.04135
608600.0000    0.13244
608640.0000    0.17914
608680.0000    0.07400
608720.0000   -0.17462
608760.0000    0.17993
608800.0000    0.15873
608840.0000   -0.44038
608880.0000    0.17171
608920.0000    0.11349
608960.0000    0.04552
609000.0000    0.08524
609040.0000    0.07392
609080.0000    0.11966
609120.0000    0.23970
609160.0000    0.14568
609200.0000    0.05232
609240.0000    0.19989
609280.0000    0.06044
609320.0000    0.02328
609360.0000   -0.06308
609400.0000   -0.03413
609440.0000   -0.32255
609480.0000   -0.19441
609520.0000   -0.15840
609560.0000   -0.17312
609600.0000   -0.04119
609640.0000    0.00711
609680.0000   -0.12804
609720.0000   -0.19214
609760.0000   -0.36420
609800.0000   -0.68772
609840.0000   -0.62562
609880.0000   -0.49480
609920.0000   -0.50300
609960.0000   -0.48505
610000.0000   -0.47978
610040.0000   -0.74298
610080.0000   -0.67339
610120.0000   -0.14293
610160.0000   -0.29061
610200.0000   -0.39899
610240.0000   -0.68656
610280.0000   -0.28635
610320.0000   -0.56279
610360.0000   -0.41266
610400.0000   -0.62372
610440.0000   -0.33952
610480.0000   -0.68891
610520.0000   -0.72470
610560.0000   -0.52473
610600.0000   -0.50115
610640.0000   -0.60068
610680.0000   -0.68487
610720.0000   -0.27880
610760.0000   -0.49104
610800.0000   -0.58884
610840.0000   -0.64022
610880.0000   -0.71471
610920.0000   -0.76357
610960.0000   -0.76665
611000.0000   -0.90628
611040.0000   -0.55623
611080.0000   -0.89292
611120.0000   -0.67859
611160.0000   -0.55684
611200.0000   -0.97522
611240.0000   -0.38471
611280.0000   -0.59103
611320.0000   -0.61247
611360.0000   -0.65413
611400.0000   -0.60072
611440.0000   -0.61039
611480.0000   -0.70232
611520.0000   -0.89248
611560.0000   -0.46308
611600.0000   -0.56095
611640.0000   -0.43770
611680.0000   -0.49509
611720.0000   -0.45540
611760.0000   -0.69771
611800.0000   -0.41398
611840.0000   -0.88809
611880.0000   -0.82997
611920.0000   -0.53015
611960.0000   -0.61446
612000.0000   -0.69404
612040.0000   -0.88012
612080.0000   -0.71826
612120.0000   -0.74027
612160.0000   -0.63264
612200.0000   -0.70137
612240.0000   -0.54845
612280.0000   -0.56558
612320.0000   -0.52443
612360.0000   -0.57991
612400.0000   -0.71606
612440.0000   -0.62905
612480.0000   -0.55540
612520.0000   -0.57174
612560.0000   -0.49350
612600.0000   -0.40449
612640.0000   -0.44706
612680.0000   -0.52499
612720.0000   -0.49780
612760.0000   -0.47772
612800.0000   -0.42919
612840.0000   -0.46619
612880.0000   -0.50736
612920.0000   -0.47089
612960.0000   -0.67956
613000.0000   -0.62187
613040.0000   -0.25365
613080.0000   -0.31577
613120.0000   -0.43715
613160.0000   -0.49140
613200.0000   -0.41544
613240.0000   -0.27862
613280.0000   -0.15743
613320.0000   -0.09207
613360.0000   -0.12234
613400.0000   -0.26461
613440.0000   -0.25631
613480.0000   -0.39734
613520.0000   -0.58680
613560.0000   -0.34547
613600.0000   -0.21340
613640.0000   -0.39570
613680.0000   -0.63834
613720.0000   -0.44859
613760.0000   -0.71500
613800.0000   -0.82221
613840.0000   -0.53032
613880.0000   -0.53388
613920.0000   -0.52989
613960.0000   -0.60505
614000.0000   -0.77043
614040.0000   -0.73595
614080.0000   -0.67024
614120.0000   -0.72665
614160.0000   -0.88838
614200.0000   -0.78671
614240.0000   -0.76579
614280.0000   -0.70670
614320.0000   -0.78951
614360.0000   -0.66127
614400.0000   -0.63295
614440.0000   -0.73664
614480.0000   -0.64063
614520.0000   -0.93706
614560.0000   -0.82133
614600.0000   -0.63302
614640.0000   -0.64696
614680.0000   -0.71278
614720.0000   -0.71801
614760.0000   -0.82683
614800.0000   -0.87097
614840.0000   -0.81715
614880.0000   -0.63231
614920.0000   -0.74858
614960.0000   -0.64050
615000.0000   -0.68728
615040.0000   -0.86607
615080.0000   -0.68615
615120.0000   -0.90324
615160.0000   -0.63024
615200.0000   -0.47945
615240.0000   -0.64587
615280.0000   -0.60047
615320.0000   -0.80287
615360.0000   -0.52565
615400.0000   -0.75464
615440.0000   -0.56151
615480.0000   -0.52978
615520.0000   -0.47108
615560.0000   -0.68534
615600.0000   -0.71641
615640.0000   -0.55063
615680.0000   -0.39216
615720.0000   -0.28469
615760.0000   -0.29888
615800.0000   -0.35181
615840.0000   -0.65486
615880.0000   -0.40110
615920.0000   -0.21929
615960.0000   -0.26518
616000.0000   -0.33364
616040.0000   -0.46837
616080.0000   -0.57395
616120.0000    0.06473
616160.0000   -0.20874
616200.0000   -0.23319
616240.0000   -0.18302
616280.0000   -0.14980
616320.0000   -0.22159
616360.0000   -0.29029
616400.0000   -0.10187
616440.0000   -0.40864
616480.0000   -0.45370
616520.0000   -0.25426
616560.0000   -0.41951
616600.0000   -0.20606
616640.0000   -0.16435
616680.0000   -0.12722
616720.0000   -0.05024
616760.0000   -0.02843
616800.0000   -0.01855
616840.0000   -0.17317
616880.0000   -0.17328
616920.0000    0.07691
616960.0000   -0.11737
617000.0000   -0.13689
617040.0000   -0.02024
617080.0000   -0.22610
617120.0000   -0.05408
617160.0000   -0.03849
617200.0000    0.07535
617240.0000   -0.21833
617280.0000    0.07270
617320.0000   -0.26056
617360.0000   -0.24770
617400.0000   -0.03647
617440.0000   -0.17046
617480.0000   -0.04457
617520.0000   -0.30482
617560.0000   -0.21611
617600.0000   -0.69424
617640.0000   -0.68288
617680.0000   -0.31541
617720.0000   -0.62281
617760.0000   -0.52154
617800.0000   -0.39579
617840.0000   -0.41943
617880.0000   -0.27537
617920.0000   -0.54744
617960.0000   -0.49536
618000.0000   -0.50683
618040.0000   -0.17023
618080.0000   -0.07355
618120.0000   -0.08535
618160.0000   -0.36834
618200.0000   -0.20072
618240.0000   -0.12491
618280.0000   -0.14598
618320.0000   -0.10713
618360.0000   -0.37484
618400.0000   -0.11889
618440.0000   -0.18633
618480.0000   -0.09078
618520.0000   -0.10021
618560.0000   -0.07993
618600.0000   -0.15992
618640.0000   -0.20010
618680.0000   -0.26584
618720.0000   -0.33800
618760.0000   -0.60084
618800.0000   -0.55852
618840.0000   -0.50968
618880.0000   -0.26385
618920.0000   -0.24610
618960.0000   -0.42684
619000.0000   -0.27569
619040.0000   -0.22868
619080.0000   -0.26413
619120.0000   -0.18612
619160.0000   -0.16251
619200.0000   -0.29899
619240.0000   -0.42640
619280.0000   -0.07149
619320.0000   -0.13008
619360.0000   -0.19146
619400.0000   -0.15259
619440.0000   -0.20749
619480.0000   -0.07459
619520.0000   -0.04612
619560.0000   -0.23251
619600.0000   -0.12697
619640.0000   -0.49134
619680.0000   -0.46211
619720.0000    0.06114
619760.0000   -0.10848
619800.0000   -0.23113
619840.0000   -0.17455
619880.0000   -0.27918
619920.0000   -0.12764
619960.0000   -0.20845
620000.0000   -0.39490
620040.0000   -0.02771
620080.0000   -0.20018
620120.0000   -0.24249
620160.0000   -0.28076
620200.0000   -0.10747
620240.0000   -0.17004
620280.0000   -0.12018
620320.0000   -0.22286
620360.0000   -0.07570
620400.0000   -0.41885
620440.0000   -0.47051
620480.0000   -0.43678
620520.0000   -0.45831
620560.0000   -0.29633
620600.0000   -0.11462
620640.0000   -0.35598
620680.0000   -0.48485
620720.0000   -0.24822
620760.0000   -0.14456
620800.0000   -0.18398
620840.0000   -0.12821
620880.0000   -0.25294
620920.0000   -0.26033
620960.0000   -0.47601
621000.0000   -0.54558
621040.0000   -0.29799
621080.0000   -0.41106
621120.0000   -0.34424
621160.0000   -0.22303
621200.0000   -0.18567
621240.0000   -0.26744
621280.0000   -0.31720
621320.0000   -0.49552
621360.0000   -0.53876
621400.0000   -0.31092
621440.0000   -0.12749
621480.0000   -0.33512
621520.0000   -0.15667
621560.0000   -0.07227
621600.0000    0.02191
621640.0000   -0.13449
621680.0000   -0.37451
621720.0000   -0.09688
621760.0000   -0.21148
621800.0000   -0.11529
621840.0000   -0.32914
621880.0000   -0.03527
621920.0000   -0.29065
621960.0000   -0.28440
622000.0000   -0.33072
622040.0000   -0.18652
622080.0000   -0.08193
622120.0000   -0.27405
622160.0000    0.14844
622200.0000    0.07659
622240.0000    0.18252
622280.0000   -0.19366
622320.0000   -0.18374
622360.0000   -0.36086
622400.0000   -0.15143
622440.0000   -0.20730
622480.0000   -0.07441
622520.0000   -0.28197
622560.0000   -0.14945
622600.0000   -0.20055
622640.0000   -0.19811
622680.0000   -0.22782
622720.0000   -0.26984
622760.0000   -0.16504
622800.0000   -0.15234
622840.0000    0.00533
622880.0000   -0.43456
622920.0000   -0.18355
622960.0000   -0.02187
623000.0000   -0.11936
623040.0000    0.04817
623080.0000   -0.25730
623120.0000   -0.23322
623160.0000   -0.25426
623200.0000   -0.08833
623240.0000    0.00091
623280.0000   -0.34989
623320.0000   -0.14271
623360.0000    0.05459
623400.0000    0.16733
623440.0000    0.27528
623480.0000    0.32762
623520.0000    0.23659
623560.0000    0.32921
623600.0000    0.20360
623640.0000   -0.03487
623680.0000   -0.10390
623720.0000    0.26326
623760.0000   -0.01790
623800.0000   -0.38484
623840.0000   -0.15767
623880.0000    0.03963
623920.0000   -0.14912
623960.0000   -0.22904
624000.0000   -0.15544
624040.0000   -0.40056
624080.0000   -0.24845
624120.0000    0.14922
624160.0000    0.00314
624200.0000   -0.21420
624240.0000   -0.11902
624280.0000   -0.18323
624320.0000   -0.18897
624360.0000   -0.16363
624400.0000   -0.31786
624440.0000   -0.20164
624480.0000   -0.43165
624520.0000   -0.33533
624560.0000   -0.21500
624600.0000   -0.25792
624640.0000   -0.28161
624680.0000    0.12003
624720.0000   -0.26799
624760.0000   -0.02935
624800.0000    0.03155
624840.0000   -0.24722
624880.0000   -0.00003
624920.0000   -0.33387
624960.0000   -0.29314
625000.0000   -0.14944
625040.0000   -0.26713
625080.0000   -0.07928
625120.0000   -0.06769
625160.0000   -0.30912
625200.0000   -0.03330
625240.0000   -0.22424
625280.0000   -0.16457
625320.0000   -0.32201
625360.0000   -0.12569
625400.0000   -0.18893
625440.0000   -0.18477
625480.0000   -0.13475
625520.0000   -0.29142
625560.0000   -0.09202
625600.0000   -0.43653
625640.0000   -0.04645
625680.0000   -0.21080
625720.0000   -0.01812
625760.0000   -0.15770
625800.0000   -0.08844
625840.0000   -0.48417
625880.0000   -0.20314
625920.0000    0.14812
625960.0000    0.05028
626000.0000   -0.47410
626040.0000   -0.43779
626080.0000   -0.44151
626120.0000   -0.13802
626160.0000   -0.10839
626200.0000   -0.36496
626240.0000   -0.36344
626280.0000   -0.58024
626320.0000   -0.70663
626360.0000   -0.85016
626400.0000   -0.82462
626440.0000   -0.69195
626480.0000   -0.82992
626520.0000   -0.52086
626560.0000   -0.41346
626600.0000   -0.69174
626640.0000   -0.33321
626680.0000   -0.64705
626720.0000   -0.33716
626760.0000   -0.55164
626800.0000   -0.44557
626840.0000   -0.65569
626880.0000   -0.89047
626920.0000   -0.67944
626960.0000   -0.65664
627000.0000   -0.38151
627040.0000   -0.83824
627080.0000   -0.35744
627120.0000   -0.42977
627160.0000   -0.11416
627200.0000    0.20838
627240.0000   -0.24457
627280.0000   -0.11106
627320.0000   -0.05760
627360.0000   -0.00641
627400.0000   -0.14117
627440.0000    0.18595
627480.0000    0.00128
627520.0000   -0.19629
627560.0000   -0.37942
627600.0000   -0.38830
627640.0000    0.16867
627680.0000   -0.06026
627720.0000   -0.24098
627760.0000    0.00231
627800.0000   -0.15019
627840.0000   -0.38978
627880.0000   -0.06062
627920.0000   -0.41575
627960.0000   -0.34848
628000.0000   -0.30074
628040.0000   -0.54552
628080.0000   -0.28383
628120.0000   -0.47739
628160.0000   -0.22780
628200.0000   -0.29405
628240.0000   -0.22531
628280.0000   -0.14637
628320.0000   -0.23035
628360.0000   -0.26865
628400.0000   -0.25435
628440.0000   -0.35434
628480.0000   -0.01760
628520.0000   -0.52130
628560.0000   -0.31337
628600.0000   -0.48971
628640.0000   -0.34269
628680.0000   -0.41571
628720.0000   -0.35925
628760.0000   -0.40255
628800.0000   -0.15011
628840.0000   -0.51206
628880.0000   -0.30707
628920.0000   -0.31650
628960.0000   -0.30925
629000.0000    0.10434
629040.0000   -0.44057
629080.0000   -0.46335
629120.0000   -0.80860
629160.0000   -0.71305
629200.0000   -0.74247
629240.0000   -0.57340
629280.0000   -0.57654
629320.0000   -0.60926
629360.0000   -0.74928
629400.0000   -0.76661
629440.0000   -0.74295
629480.0000   -0.65190
629520.0000   -0.59943
629560.0000   -0.76058
629600.0000   -0.84460
629640.0000   -0.59756
629680.0000   -0.50460
629720.0000   -0.52883
629760.0000   -0.69239
629800.0000   -0.64353
629840.0000   -0.57289
629880.0000   -0.61747
629920.0000   -0.52778
629960.0000   -0.50501
630000.0000   -0.35824
630040.0000   -0.51124
630080.0000   -0.64779
630120.0000   -0.85179
630160.0000   -0.78123
630200.0000   -0.69975
630240.0000   -0.79250
630280.0000   -0.83395
630320.0000   -0.61036
630360.0000   -0.60300
630400.0000   -0.60212
630440.0000   -0.56569
630480.0000   -0.55925
630520.0000   -0.52373
630560.0000   -0.72041
630600.0000   -0.61260
630640.0000   -0.47435
630680.0000   -0.63404
630720.0000   -0.44019
630760.0000   -0.64553
630800.0000   -0.61981
630840.0000   -0.73976
630880.0000   -0.86043
630920.0000   -0.48593
630960.0000   -0.40378
631000.0000   -0.61972
631040.0000   -0.43031
631080.0000   -0.56626
631120.0000   -0.75493
631160.0000   -0.57940
631200.0000   -0.51465
631240.0000   -0.46179
631280.0000   -0.72116
631320.0000   -0.41918
631360.0000   -0.52154
631400.0000   -0.49620
631440.0000   -0.69819
631480.0000   -0.78782
631520.0000   -0.63038
631560.0000   -0.70824
631600.0000   -0.63590
631640.0000   -0.53760
631680.0000   -0.59704
631720.0000   -0.50640
631760.0000   -0.65515
631800.0000   -0.43996
631840.0000   -0.71841
631880.0000   -0.59979
631920.0000   -0.59385
631960.0000   -0.50248
632000.0000   -0.64773
632040.0000   -0.45050
632080.0000   -0.68052
632120.0000   -0.59538
632160.0000   -0.55721
632200.0000   -0.53893
632240.0000   -0.64832
632280.0000   -0.70370
632320.0000   -0.50460
632360.0000   -0.44092
632400.0000   -0.61350
632440.0000   -0.51883
632480.0000   -0.58026
632520.0000   -0.61718
632560.0000   -1.01835
632600.0000   -0.74592
632640.0000   -0.91178
632680.0000   -0.71034
632720.0000   -0.47852
632760.0000   -0.66029
632800.0000   -0.53473
632840.0000   -0.64076
632880.0000   -0.40899
632920.0000   -0.76997
632960.0000   -0.57702
633000.0000   -0.78453
633040.0000   -0.58879
633080.0000   -0.52397
633120.0000   -0.26138
633160.0000   -0.55402
633200.0000   -0.47825
633240.0000   -0.69542
633280.0000   -0.61427
633320.0000   -0.61645
633360.0000   -0.31750
633400.0000   -0.33815
633440.0000   -0.70828
633480.0000   -0.50237
633520.0000   -0.46330
633560.0000   -0.18355
633600.0000   -0.47105
633640.0000   -0.56986
633680.0000   -0.61361
633720.0000   -0.41785
633760.0000   -0.61698
633800.0000   -0.43203
633840.0000   -0.44590
633880.0000   -0.49693
633920.0000    0.11023
633960.0000   -0.18352
634000.0000   -0.38635
634040.0000   -0.33840
634080.0000   -0.85817
634120.0000   -0.57211
634160.0000   -0.49305
634200.0000   -0.61515
634240.0000   -0.30077
634280.0000   -0.38155
634320.0000   -0.58341
634360.0000   -0.57608
634400.0000   -0.51846
634440.0000   -0.45123
634480.0000   -0.32029
634520.0000   -0.24611
634560.0000    0.08071
634600.0000   -0.58272
634640.0000   -0.53405
634680.0000   -0.47680
634720.0000   -0.61618
634760.0000   -0.64324
634800.0000   -0.50304
634840.0000   -0.42943
634880.0000   -0.70819
634920.0000   -0.64249
634960.0000   -0.59791
635000.0000   -0.82612
635040.0000   -0.54955
635080.0000   -0.68380
635120.0000   -0.63789
635160.0000   -0.52421
635200.0000   -0.68178
635240.0000   -0.67222
635280.0000   -0.62824
635320.0000   -0.75730
635360.0000   -0.51770
635400.0000   -0.49898
635440.0000   -0.62273
635480.0000   -0.70879
635520.0000   -0.58362
635560.0000   -0.67570
635600.0000   -0.60570
635640.0000   -0.47336
635680.0000   -0.78593
635720.0000   -0.76293
635760.0000   -0.90932
635800.0000   -0.52733
635840.0000   -0.61138
635880.0000   -0.59795
635920.0000   -0.35164
635960.0000   -0.56425
636000.0000   -0.57097
636040.0000   -0.69185
636080.0000   -0.68472
636120.0000   -0.43505
636160.0000   -0.81929
636200.0000   -0.65503
636240.0000   -0.50653
636280.0000   -0.43908
636320.0000   -0.33878
636360.0000   -0.51405
636400.0000   -0.63805
636440.0000   -0.53750
636480.0000   -0.52224
636520.0000   -0.25526
636560.0000   -0.42626
636600.0000   -0.48949
636640.0000   -0.50838
636680.0000   -0.23422
636720.0000   -0.63144
636760.0000   -0.90651
636800.0000   -0.41090
636840.0000   -0.40458
636880.0000   -0.57352
636920.0000   -0.15561
636960.0000   -0.62627
637000.0000   -0.34383
637040.0000   -0.47203
637080.0000   -0.33264
637120.0000   -0.44359
637160.0000   -0.59018
637200.0000   -0.69837
637240.0000   -0.60522
637280.0000   -0.60678
637320.0000   -0.33973
637360.0000   -0.66204
637400.0000   -0.48056
637440.0000   -0.54202
637480.0000   -0.45151
637520.0000   -0.30578
637560.0000   -0.27278
637600.0000   -0.29970
637640.0000   -0.18799
637680.0000   -0.46033
637720.0000   -0.24583
637760.0000   -0.41366
637800.0000   -0.41384
637840.0000   -0.56211
637880.0000   -0.28747
637920.0000   -0.24970
637960.0000   -0.44133
638000.0000   -0.43572
638040.0000   -0.53365
638080.0000   -0.38472
638120.0000   -0.38305
638160.0000   -0.37202
638200.0000   -0.47817
638240.0000   -0.27200
638280.0000   -0.33446
638320.0000   -0.26125
638360.0000   -0.31468
638400.0000   -0.30421
638440.0000   -0.51377
638480.0000   -0.46424
638520.0000   -0.54928
638560.0000   -0.61830
638600.0000   -0.26724
638640.0000   -0.41421
638680.0000   -0.44254
638720.0000   -0.50910
638760.0000   -0.24602
638800.0000   -0.46030
638840.0000   -0.41333
638880.0000   -0.38965
638920.0000   -0.37004
638960.0000   -0.27153
639000.0000   -0.08956
639040.0000   -0.40594
639080.0000   -0.71186
639120.0000   -0.25668
639160.0000   -0.72100
639200.0000   -0.59528
639240.0000   -0.56730
639280.0000   -0.39822
639320.0000   -0.54284
639360.0000   -0.73262
639400.0000   -0.64831
639440.0000   -0.21768
639480.0000   -0.17132
639520.0000   -0.26025
639560.0000   -0.48624
639600.0000   -0.12972
639640.0000   -0.42310
639680.0000   -0.24838
639720.0000   -0.23550
639760.0000   -0.11933
639800.0000   -0.55269
639840.0000   -0.37667
639880.0000   -0.17137
639920.0000   -0.45375
639960.0000   -0.36979
640000.0000   -0.55389
640040.0000   -0.30760
640080.0000   -0.25891
640120.0000   -0.47971
640160.0000   -0.50579
640200.0000   -0.26493
640240.0000   -0.46022
640280.0000   -0.47186
640320.0000   -0.16999
640360.0000   -0.43227
640400.0000   -0.18011
640440.0000   -0.09189
640480.0000   -0.33053
640520.0000   -0.09635
640560.0000    0.02384
640600.0000   -0.16550
640640.0000   -0.44347
640680.0000    0.08466
640720.0000    0.04612
640760.0000   -0.12885
640800.0000   -0.07763
640840.0000   -0.08887
640880.0000   -0.22833
640920.0000    0.02754
640960.0000   -0.30121
641000.0000   -0.52079
641040.0000   -0.45504
641080.0000   -0.12602
641120.0000   -0.43192
641160.0000   -0.34870
641200.0000   -0.57659
641240.0000   -0.35381
641280.0000   -0.48332
641320.0000   -0.24958
641360.0000   -0.44767
641400.0000   -0.15714
641440.0000    0.05655
641480.0000   -0.29742
641520.0000   -0.03096
641560.0000   -0.15616
641600.0000   -0.24475
641640.0000   -0.26860
641680.0000   -0.38731
641720.0000   -0.12144
641760.0000   -0.22361
641800.0000   -0.09029
641840.0000   -0.37427
641880.0000   -0.45205
641920.0000   -0.18114
641960.0000   -0.15427
642000.0000   -0.24767
642040.0000   -0.17639
642080.0000   -0.08301
642120.0000    0.08628
642160.0000   -0.23612
642200.0000   -0.36366
642240.0000   -0.22556
642280.0000   -0.17113
642320.0000   -0.08563
642360.0000   -0.45690
642400.0000    0.03352
642440.0000   -0.08071
642480.0000   -0.27281
642520.0000   -0.12771
642560.0000   -0.16482
642600.0000   -0.14823
642640.0000   -0.06516
642680.0000   -0.34286
642720.0000   -0.11894
642760.0000    0.07865
642800.0000   -0.20376
642840.0000   -0.42810
642880.0000   -0.21471
642920.0000   -0.51058
642960.0000   -0.20263
643000.0000   -0.24347
643040.0000   -0.01320
643080.0000    0.02039
643120.0000   -0.04969
643160.0000    0.00984
643200.0000    0.13744
643240.0000   -0.18019
643280.0000   -0.28075
643320.0000   -0.19111
643360.0000   -0.23591
643400.0000   -0.34579
643440.0000   -0.51095
643480.0000   -0.26122
643520.0000   -0.25362
643560.0000   -0.55088
643600.0000   -0.43472
643640.0000   -0.29496
643680.0000   -0.40294
643720.0000   -0.19548
643760.0000   -0.27176
643800.0000   -0.16059
643840.0000   -0.31870
643880.0000   -0.32518
643920.0000   -0.44395
643960.0000   -0.32789
644000.0000   -0.29958
644040.0000   -0.41600
644080.0000   -0.33089
644120.0000   -0.45084
644160.0000   -0.44463
644200.0000   -0.19829
644240.0000   -0.63093
644280.0000   -0.24749
644320.0000   -0.32199
644360.0000   -0.50164
644400.0000   -0.17035
644440.0000   -0.49465
644480.0000   -0.14958
644520.0000   -0.55580
644560.0000   -0.66246
644600.0000   -0.26997
644640.0000   -0.31427
644680.0000   -0.43415
644720.0000   -0.42108
644760.0000   -0.16493
644800.0000   -0.05934
644840.0000   -0.02644
644880.0000   -0.20232
644920.0000   -0.43141
644960.0000   -0.10316
645000.0000    0.04840
645040.0000   -0.33887
645080.0000   -0.54183
645120.0000   -0.45249
645160.0000   -0.48160
645200.0000   -0.23377
645240.0000   -0.19647
645280.0000   -0.34090
645320.0000   -0.35888
645360.0000   -0.12617
645400.0000   -0.25194
645440.0000   -0.11723
645480.0000   -0.21627
645520.0000   -0.14211
645560.0000   -0.18372
645600.0000   -0.53160
645640.0000   -0.45135
645680.0000   -0.23548
645720.0000   -0.19270
645760.0000   -0.37964
645800.0000   -0.45609
645840.0000   -0.33971
645880.0000   -0.12504
645920.0000   -0.34802
645960.0000   -0.31510
646000.0000   -0.07779
646040.0000   -0.16988
646080.0000   -0.28747
646120.0000   -0.31490
646160.0000   -0.49127
646200.0000   -0.19577
646240.0000   -0.64090
646280.0000   -0.72184
646320.0000   -0.52337
646360.0000   -0.37034
646400.0000   -0.42827
646440.0000   -0.55036
646480.0000   -0.55946
646520.0000   -0.68191
646560.0000   -0.27442
646600.0000   -0.37858
646640.0000   -0.46085
646680.0000   -0.49029
646720.0000   -0.33776
646760.0000   -0.52563
646800.0000   -0.40118
646840.0000   -0.45861
646880.0000   -0.75804
646920.0000   -0.53537
646960.0000   -0.28721
647000.0000   -0.36595
647040.0000   -0.55882
647080.0000   -0.60399
647120.0000   -0.24609
647160.0000   -0.52705
647200.0000   -0.32590
647240.0000   -0.28878
647280.0000   -0.29300
647320.0000   -0.24090
647360.0000   -0.14660
647400.0000   -0.53037
647440.0000   -0.29819
647480.0000   -0.49700
647520.0000   -0.52057
647560.0000   -0.17326
647600.0000    0.08716
647640.0000   -0.07513
647680.0000   -0.66818
647720.0000   -0.42085
647760.0000   -0.33158
647800.0000   -0.47707
647840.0000   -0.57530
647880.0000   -0.14726
647920.0000   -0.57166
647960.0000   -0.53291
648000.0000   -0.20704
648040.0000   -0.32036
648080.0000   -0.62881
648120.0000   -0.61469
648160.0000   -0.47958
648200.0000   -0.75010
648240.0000   -0.75860
648280.0000   -0.55956
648320.0000   -0.39990
648360.0000   -0.19001
648400.0000   -0.66084
648440.0000   -0.70938
648480.0000   -0.13756
648520.0000   -0.28793
648560.0000   -0.03208
648600.0000   -0.08174
648640.0000   -0.32794
648680.0000   -0.52812
648720.0000   -0.50218
648760.0000   -0.57678
648800.0000   -0.73204
648840.0000   -0.55567
648880.0000   -0.59525
648920.0000   -0.31791
648960.0000   -0.65188
649000.0000   -0.59001
649040.0000   -0.66092
649080.0000   -0.70604
649120.0000   -0.68774
649160.0000   -0.78835
649200.0000   -0.57773
649240.0000   -0.81711
649280.0000   -0.44727
649320.0000   -0.75829
649360.0000   -0.56671
649400.0000   -0.65546
649440.0000   -0.43472
649480.0000   -0.56898
649520.0000   -0.57055
649560.0000   -0.60470
649600.0000   -0.52981
649640.0000   -0.59622
649680.0000   -0.75462
649720.0000   -0.43104
649760.0000   -0.59641
649800.0000   -0.75058
649840.0000   -0.74498
649880.0000   -0.59622
649920.0000   -0.59455
649960.0000   -0.41709
650000.0000   -0.70543
650040.0000   -0.53938
650080.0000   -0.58602
650120.0000   -0.69325
650160.0000   -0.74598
650200.0000   -0.92740
650240.0000   -0.42907
650280.0000   -0.47539
650320.0000   -0.65833
650360.0000   -0.59949
650400.0000   -0.48108
650440.0000   -0.92070
650480.0000   -1.23568
650520.0000   -0.56775
650560.0000   -0.62720
650600.0000   -0.64191
650640.0000   -0.84165
650680.0000   -0.49012
650720.0000   -0.37648
650760.0000   -0.60087
650800.0000   -0.40961
650840.0000   -0.31328
650880.0000   -0.47122
650920.0000   -0.38772
650960.0000   -0.32786
651000.0000   -0.56174
651040.0000   -0.58659
651080.0000   -0.69666
651120.0000   -0.79482
651160.0000   -0.71408
651200.0000   -0.27818
651240.0000   -0.41029
651280.0000   -0.50862
651320.0000   -0.18609
651360.0000   -0.47105
651400.0000   -0.65213
651440.0000   -0.67018
651480.0000   -0.62476
651520.0000   -0.61474
651560.0000   -0.41425
651600.0000   -0.81995
651640.0000   -0.63117
651680.0000   -0.48689
651720.0000   -0.55469
651760.0000   -0.64876
651800.0000   -0.39029
651840.0000   -0.70157
651880.0000   -0.61785
651920.0000   -0.51275
651960.0000   -0.74654
652000.0000   -0.50286
652040.0000   -0.31755
652080.0000   -0.50147
652120.0000   -0.67874
652160.0000   -0.73580
652200.0000   -0.53831
652240.0000   -0.56851
652280.0000   -0.42017
652320.0000   -0.58904
652360.0000   -0.67273
652400.0000   -0.52684
652440.0000   -0.65040
652480.0000   -0.44213
652520.0000   -0.42936
652560.0000   -0.78370
652600.0000   -0.51026
652640.0000   -0.78837
652680.0000   -0.76330
652720.0000   -0.50550
652760.0000   -0.46512
652800.0000   -0.51147
652840.0000   -0.42224
652880.0000   -0.37629
652920.0000   -0.45966
652960.0000    0.13752
653000.0000   -0.30559
653040.0000   -0.60870
653080.0000   -0.56396
653120.0000   -0.59149
653160.0000   -0.69390
653200.0000   -0.85461
653240.0000   -0.67208
653280.0000   -0.68401
653320.0000   -1.01600
653360.0000   -0.82037
653400.0000   -0.34137
653440.0000   -0.22476
653480.0000    0.29680
653520.0000   -0.00619
653560.0000    0.04722
653600.0000   -0.05117
653640.0000   -0.24794
653680.0000   -0.26514
653720.0000   -0.06767
653760.0000   -0.18170
653800.0000    0.23556
653840.0000    0.34275
653880.0000    0.37044
653920.0000    0.01823
653960.0000    0.14943
654000.0000    0.21371
654040.0000    0.29213
654080.0000    0.12000
654120.0000    0.13804
654160.0000    0.19301
654200.0000    0.09367
654240.0000    0.12801
654280.0000    0.06766
654320.0000    0.31027
654360.0000    0.15465
654400.0000    0.06625
654440.0000   -0.07687
654480.0000   -0.22777
654520.0000   -0.23748
654560.0000    0.31457
654600.0000   -0.10052
654640.0000   -0.02142
654680.0000   -0.02713
654720.0000   -0.32678
654760.0000    0.22657
654800.0000   -0.29105
654840.0000    0.16204
654880.0000   -0.05187
654920.0000   -0.16022
654960.0000   -0.29476
655000.0000   -0.30431
655040.0000   -0.24496
655080.0000   -0.48828
655120.0000   -0.20399
655160.0000   -0.37382
655200.0000   -0.50096
655240.0000   -0.51936
655280.0000   -0.15614
655320.0000    0.01372
655360.0000    0.04360
655400.0000   -0.02212
655440.0000   -0.18161
655480.0000   -0.53934
655520.0000   -0.23398
655560.0000   -0.23579
655600.0000   -0.24393
655640.0000   -0.52016
655680.0000   -0.36552
655720.0000   -0.22756
655760.0000   -0.37591
655800.0000   -0.44439
655840.0000   -0.48017
655880.0000   -0.40397
655920.0000   -0.26689
655960.0000   -0.33097
656000.0000   -0.50758
656040.0000   -0.27970
656080.0000   -0.35904
656120.0000   -0.56291
656160.0000   -0.50283
656200.0000   -0.42701
656240.0000   -0.43972
656280.0000   -0.32647
656320.0000   -0.58100
656360.0000   -0.43531
656400.0000   -0.08796
656440.0000   -0.43346
656480.0000   -0.33481
656520.0000   -0.22152
656560.0000   -0.12062
656600.0000   -0.60101
656640.0000   -0.21401
656680.0000   -0.40171
656720.0000   -0.25268
656760.0000   -0.72531
656800.0000   -0.60179
656840.0000   -0.12524
656880.0000   -0.20890
656920.0000   -0.15061
656960.0000   -0.48048
657000.0000   -0.46723
657040.0000   -0.26096
657080.0000    0.10633
657120.0000   -0.25575
657160.0000    0.12118
657200.0000    0.06757
657240.0000    0.05607
657280.0000    0.04476
657320.0000   -0.39740
657360.0000   -0.24671
657400.0000   -0.31844
657440.0000   -0.19483
657480.0000   -0.26530
657520.0000   -0.00997
657560.0000   -0.39413
657600.0000   -0.43796
657640.0000   -0.43709
657680.0000   -0.17353
657720.0000   -0.38105
657760.0000   -0.00829
657800.0000   -0.25020
657840.0000   -0.39500
657880.0000   -0.35823
657920.0000   -0.22492
657960.0000   -0.31973
658000.0000   -0.20688
658040.0000   -0.58204
658080.0000   -0.50828
658120.0000   -0.45059
658160.0000   -0.49276
658200.0000   -0.63314
658240.0000   -0.42791
658280.0000   -0.55399
658320.0000   -0.54512
658360.0000   -0.47724
658400.0000   -0.64464
658440.0000   -0.91395
658480.0000   -0.73387
658520.0000   -0.51109
658560.0000   -0.30887
658600.0000   -0.34748
658640.0000   -0.74267
658680.0000   -0.32279
658720.0000   -0.56270
658760.0000   -0.55513
658800.0000   -0.64837
658840.0000   -0.42315
658880.0000   -0.43583
658920.0000   -0.41959
658960.0000   -0.52749
659000.0000   -0.29386
659040.0000   -0.68993
659080.0000   -0.76248
659120.0000   -0.54046
659160.0000   -0.43310
659200.0000   -0.54963
659240.0000   -0.40501
659280.0000   -0.38256
659320.0000   -0.42769
659360.0000   -0.37074
659400.0000   -0.54937
659440.0000   -0.73861
659480.0000   -0.28863
659520.0000   -0.35551
659560.0000   -0.31759
659600.0000   -0.44431
659640.0000   -0.32526
659680.0000   -0.55771
659720.0000   -0.80152
659760.0000   -1.08343
659800.0000   -0.57346
659840.0000   -0.53457
659880.0000   -0.57375
659920.0000   -0.54616
659960.0000   -0.53696
660000.0000   -0.57266
660040.0000   -0.38529
660080.0000   -0.43990
660120.0000   -0.51669
660160.0000   -0.97266
660200.0000   -0.75221
660240.0000   -0.71032
660280.0000   -0.19097
660320.0000   -0.25061
660360.0000   -0.32359
660400.0000   -0.26575
660440.0000   -0.51887
660480.0000   -0.52829
660520.0000   -0.40333
660560.0000   -0.61652
660600.0000   -0.55093
660640.0000   -0.40247
660680.0000   -0.68504
660720.0000   -0.34356
660760.0000   -0.45988
660800.0000   -0.35609
660840.0000   -0.25065
660880.0000   -0.60138
660920.0000   -0.55588
660960.0000   -0.52408
661000.0000   -0.57543
661040.0000   -0.79978
661080.0000   -0.64136
661120.0000   -0.43848
661160.0000   -0.21579
661200.0000   -0.60138
661240.0000   -0.53314
661280.0000   -0.61093
661320.0000   -0.17081
661360.0000   -0.41240
661400.0000   -0.55108
661440.0000   -0.44746
661480.0000   -0.42208
661520.0000   -0.43787
661560.0000   -0.17830
661600.0000   -0.38317
661640.0000   -0.31569
661680.0000   -0.13634
661720.0000   -0.16767
661760.0000   -0.25421
661800.0000   -0.13081
661840.0000   -0.33566
661880.0000   -0.09140
661920.0000   -0.25838
661960.0000   -0.20181
662000.0000   -0.18654
662040.0000   -0.20126
662080.0000   -0.37272
662120.0000   -0.56640
662160.0000   -0.38789
662200.0000   -0.28132
662240.0000   -0.20289
662280.0000   -0.16636
662320.0000   -0.44938
662360.0000   -0.56067
662400.0000   -0.20916
662440.0000   -0.33420
662480.0000   -0.15613
662520.0000   -0.21552
662560.0000   -0.25507
662600.0000   -0.38253
662640.0000   -0.24519
662680.0000   -0.34391
662720.0000   -0.39725
662760.0000   -0.37601
662800.0000   -0.46233
662840.0000   -0.24688
662880.0000   -0.03394
662920.0000   -0.18277
662960.0000   -0.31714
663000.0000   -0.18876
663040.0000   -0.18149
663080.0000   -0.13421
663120.0000   -0.22192
663160.0000   -0.31581
663200.0000    0.00643
663240.0000   -0.31908
663280.0000   -0.46757
663320.0000   -0.41010
663360.0000   -0.61375
663400.0000   -0.49108
663440.0000   -0.43947
663480.0000   -0.59323
663520.0000   -0.10429
663560.0000   -0.40062
663600.0000   -0.25276
663640.0000   -0.43563
663680.0000   -0.40768
663720.0000   -0.43916
663760.0000   -0.25695
663800.0000   -0.47563
663840.0000   -0.45766
663880.0000   -0.56223
663920.0000   -0.63983
663960.0000   -0.55642
664000.0000   -0.72706
664040.0000   -0.69449
664080.0000   -0.38990
664120.0000   -0.38912
664160.0000   -0.73408
664200.0000   -0.33349
664240.0000   -0.59440
664280.0000   -0.62757
664320.0000   -0.92259
664360.0000   -0.52717
664400.0000   -0.80207
664440.0000   -0.71061
664480.0000   -0.34246
664520.0000   -0.53893
664560.0000   -0.29077
664600.0000   -0.87103
664640.0000   -0.60334
664680.0000   -0.62381
664720.0000   -0.23219
664760.0000   -0.59343
664800.0000   -0.48529
664840.0000   -0.36255
664880.0000   -0.55415
664920.0000   -0.57740
664960.0000   -0.94450
665000.0000   -0.70630
665040.0000   -0.39946
665080.0000   -0.38381
665120.0000   -0.20609
665160.0000   -0.33468
665200.0000   -0.70063
665240.0000   -0.06635
665280.0000   -0.26716
665320.0000   -0.17393
665360.0000    0.00791
665400.0000   -0.24352
665440.0000   -0.51163
665480.0000   -0.40245
665520.0000   -0.54333
665560.0000    0.00848
665600.0000   -0.62327
665640.0000   -0.60542
665680.0000   -0.23974
665720.0000   -0.66312
665760.0000   -0.52934
665800.0000   -0.46112
665840.0000   -0.70681
665880.0000   -0.24915
665920.0000    0.06678
665960.0000   -0.06275
666000.0000    0.24703
666040.0000   -0.03131
666080.0000    0.09588
666120.0000   -0.30534
666160.0000   -0.41206
666200.0000   -0.27063
666240.0000   -0.49184
666280.0000   -0.53457
666320.0000   -0.52917
666360.0000   -0.28337
666400.0000   -0.92276
666440.0000   -0.86060
666480.0000   -0.56075
666520.0000   -0.63499
666560.0000   -0.52853
666600.0000   -0.62660
666640.0000   -0.47521
666680.0000   -0.68600
666720.0000   -0.57732
666760.0000   -0.50497
666800.0000   -0.37265
666840.0000   -0.36889
666880.0000   -0.48683
666920.0000   -0.35833
666960.0000   -0.41039
667000.0000   -0.53255
667040.0000   -0.55942
667080.0000   -0.69355
667120.0000   -0.74866
667160.0000   -0.52923
667200.0000   -0.49082
667240.0000   -0.54715
667280.0000   -0.05459
667320.0000    0.23608
667360.0000   -0.36511
667400.0000   -0.38369
667440.0000   -0.50911
667480.0000   -0.41925
667520.0000   -0.29720
667560.0000   -0.51668
667600.0000   -0.39412
667640.0000   -0.43672
667680.0000   -0.51384
667720.0000   -0.57342
667760.0000   -0.79207
667800.0000   -0.45692
667840.0000   -0.42090
667880.0000   -0.26711
667920.0000   -0.15676
667960.0000   -0.30879
668000.0000   -0.13421
668040.0000   -0.18632
668080.0000   -0.16829
668120.0000   -0.09210
668160.0000   -0.09912
668200.0000   -0.47978
668240.0000   -0.50692
668280.0000   -0.30305
668320.0000   -0.22268
668360.0000   -0.57560
668400.0000   -0.63552
668440.0000   -0.76832
668480.0000   -0.73120
668520.0000   -0.23831
668560.0000   -0.56811
668600.0000   -0.46633
668640.0000   -0.34744
668680.0000   -0.50657
668720.0000   -0.41386
668760.0000   -0.56250
668800.0000   -0.43140
668840.0000   -0.77473
668880.0000   -0.52407
668920.0000   -0.51912
668960.0000   -0.10228
669000.0000   -0.39620
669040.0000   -0.36479
669080.0000   -0.78262
669120.0000   -0.66252
669160.0000   -0.33665
669200.0000   -0.15406
669240.0000   -0.21399
669280.0000   -0.55206
669320.0000   -0.40252
669360.0000   -0.38244
669400.0000   -0.47794
669440.0000   -0.81734
669480.0000   -0.65914
669520.0000   -0.38168
669560.0000   -0.21490
669600.0000   -0.14083
669640.0000   -0.25225
669680.0000   -0.09887
669720.0000   -0.62198
669760.0000   -0.58607
669800.0000   -0.25013
669840.0000   -0.25422
669880.0000    0.04589
669920.0000   -0.18730
669960.0000   -0.26253
670000.0000   -0.91377
670040.0000   -0.48513
670080.0000   -0.23049
670120.0000   -0.16506
670160.0000    0.08510
670200.0000    0.21415
670240.0000    0.05479
670280.0000    0.11237
670320.0000    0.24197
670360.0000    0.24224
670400.0000   -0.06746
670440.0000    0.09383
670480.0000    0.14592
670520.0000    0.19349
670560.0000    0.18436
670600.0000   -0.17547
670640.0000   -0.20366
670680.0000    0.15077
670720.0000    0.15490
670760.0000    0.15234
670800.0000    0.23305
670840.0000    0.28066
670880.0000    0.05633
670920.0000    0.23352
670960.0000    0.06256
671000.0000    0.23061
671040.0000    0.06651
671080.0000    0.29193
671120.0000    0.16755
671160.0000    0.20010
671200.0000    0.12408
671240.0000    0.33876
671280.0000    0.27658
671320.0000    0.13219
671360.0000    0.39479
671400.0000    0.01467
671440.0000    0.23911
671480.0000   -0.08163
671520.0000    0.08440
671560.0000   -0.07659
671600.0000   -0.05970
671640.0000    0.07142
671680.0000   -0.36304
671720.0000   -0.01910
671760.0000    0.22617
671800.0000    0.06440
671840.0000   -0.02564
671880.0000   -0.26599
671920.0000   -0.04897
671960.0000    0.06647
672000.0000    0.27031
672040.0000    0.15004
672080.0000    0.02621
672120.0000   -0.00401
672160.0000    0.02295
672200.0000   -0.00674
672240.0000   -0.10016
672280.0000   -0.14780
672320.0000    0.07327
672360.0000   -0.07689
672400.0000    0.21414
672440.0000    0.05682
672480.0000   -0.03087
672520.0000    0.29728
672560.0000    0.17961
672600.0000    0.17664
672640.0000    0.19924
672680.0000    0.18351
672720.0000    0.12407
672760.0000    0.17852
672800.0000   -0.08615
672840.0000   -0.12152
672880.0000    0.00089
672920.0000    0.11782
672960.0000    0.02574
673000.0000   -0.01151
673040.0000   -0.02838
673080.0000   -0.18985
673120.0000   -0.04636
673160.0000   -0.15624
673200.0000   -0.04964
673240.0000   -0.12567
673280.0000   -0.05068
673320.0000   -0.03375
673360.0000    0.11457
673400.0000    0.25675
673440.0000    0.07613
673480.0000    0.01791
673520.0000    0.05008
673560.0000    0.21801
673600.0000   -0.04599
673640.0000    0.21285
673680.0000    0.09899
673720.0000    0.23718
673760.0000    0.10171
673800.0000   -0.02836
673840.0000   -0.26469
673880.0000   -0.25902
673920.0000   -0.28108
673960.0000   -0.07988
674000.0000   -0.16438
674040.0000   -0.12323
674080.0000   -0.18079
674120.0000   -0.10220
674160.0000    0.29099
674200.0000   -0.08976
674240.0000    0.18379
674280.0000   -0.00652
674320.0000    0.03644
674360.0000    0.06689
674400.0000    0.13724
674440.0000    0.05569
674480.0000   -0.26385
674520.0000   -0.12038
674560.0000   -0.07278
674600.0000   -0.03941
674640.0000   -0.31880
674680.0000    0.11416
674720.0000    0.12083
674760.0000    0.19903
674800.0000   -0.00604
674840.0000    0.04547
674880.0000    0.09823
674920.0000   -0.06573
674960.0000    0.08024
675000.0000    0.00769
675040.0000    0.14103
675080.0000   -0.11665
675120.0000    0.34791
675160.0000    0.04458
675200.0000    0.08292
675240.0000    0.23792
675280.0000    0.20795
675320.0000    0.31726
675360.0000    0.21955
675400.0000    0.13213
675440.0000    0.14508
675480.0000   -0.04552
675520.0000   -0.09175
675560.0000    0.22148
675600.0000    0.13239
675640.0000   -0.04648
675680.0000    0.16190
675720.0000    0.13738
675760.0000   -0.19248
675800.0000    0.13781
675840.0000    0.08837
675880.0000   -0.19348
675920.0000    0.08172
675960.0000    0.16099
676000.0000   -0.06388
676040.0000    0.14460
676080.0000    0.16761
676120.0000   -0.09370
676160.0000    0.13953
676200.0000    0.27907
676240.0000    0.16110
676280.0000    0.00722
676320.0000    0.12650
676360.0000    0.10766
676400.0000    0.14676
676440.0000    0.10207
676480.0000    0.07916
676520.0000    0.12946
676560.0000    0.28311
676600.0000    0.17521
676640.0000    0.03814
676680.0000    0.29685
676720.0000    0.01288
676760.0000    0.17647
676800.0000   -0.14764
676840.0000   -0.01103
676880.0000    0.18948
676920.0000    0.16033
676960.0000    0.24775
677000.0000    0.03825
677040.0000    0.26087
677080.0000   -0.03770
677120.0000    0.09411
677160.0000    0.13494
677200.0000    0.21845
677240.0000    0.11494
677280.0000    0.22372
677320.0000    0.25744
677360.0000    0.33783
677400.0000    0.01315
677440.0000    0.13682
677480.0000    0.14487
677520.0000    0.16466
677560.0000    0.05316
677600.0000    0.03824
677640.0000   -0.09140
677680.0000    0.03806
677720.0000   -0.14504
677760.0000    0.16998
677800.0000    0.23982
677840.0000    0.04378
677880.0000   -0.12930
677920.0000   -0.39709
677960.0000   -0.26627
678000.0000    0.18391
678040.0000    0.05941
678080.0000    0.05164
678120.0000    0.04355
678160.0000   -0.46725
678200.0000    0.05705
678240.0000   -0.34873
678280.0000   -0.29336
678320.0000   -0.26519
678360.0000    0.26146
678400.0000   -0.19875
678440.0000    0.15233
678480.0000    0.03197
678520.0000   -0.13136
678560.0000    0.22921
678600.0000    0.19466
678640.0000    0.11167
678680.0000    0.03338
678720.0000    0.26983
678760.0000    0.06360
678800.0000    0.30925
678840.0000    0.04002
678880.0000   -0.09954
678920.0000   -0.05523
678960.0000    0.14775
679000.0000   -0.01784
679040.0000    0.24403
679080.0000    0.15547
679120.0000   -0.23450
679160.0000   -0.56784
679200.0000   -0.31901
679240.0000    0.00142
679280.0000   -0.01549
679320.0000    0.27820
679360.0000    0.13086
679400.0000    0.20392
679440.0000    0.21888
679480.0000    0.27347
679520.0000    0.13541
679560.0000    0.02981
679600.0000   -0.09476
679640.0000   -0.06412
679680.0000    0.11117
679720.0000    0.04767
679760.0000   -0.00452
679800.0000    0.36470
679840.0000    0.38603
679880.0000    0.24098
679920.0000    0.09865
679960.0000   -0.09833
680000.0000   -0.11728
680040.0000   -0.17063
680080.0000    0.12638
680120.0000    0.29411
680160.0000    0.62814
680200.0000    0.61400
680240.0000    0.43575
680280.0000    0.69643
680320.0000    0.54200
680360.0000    0.64490
680400.0000    0.37483
680440.0000    0.38413
680480.0000    0.46801
680520.0000    0.40944
680560.0000    0.46644
680600.0000    0.40692
680640.0000    0.37410
680680.0000    0.31704
680720.0000    0.63500
680760.0000    0.25563
680800.0000    0.43202
680840.0000    0.28964
680880.0000    0.29061
680920.0000    0.33975
680960.0000    0.48760
681000.0000    0.51915
681040.0000    0.29465
681080.0000    0.27160
681120.0000    0.43716
681160.0000    0.60420
681200.0000    0.35774
681240.0000    0.17176
681280.0000    0.38903
681320.0000    0.31140
681360.0000    0.22200
681400.0000    0.07054
681440.0000    0.41685
681480.0000    0.42884
681520.0000    0.27902
681560.0000    0.25590
681600.0000    0.28195
681640.0000    0.15770
681680.0000    0.16848
681720.0000    0.26605
681760.0000    0.30884
681800.0000   -0.13236
681840.0000    0.26416
681880.0000    0.45428
681920.0000   -0.18919
681960.0000   -0.44378
682000.0000    0.10395
682040.0000    0.01377
682080.0000    0.00001
682120.0000   -0.33496
682160.0000   -0.02950
682200.0000   -0.17533
682240.0000   -0.67138
682280.0000   -0.49455
682320.0000   -0.45373
682360.0000   -0.56902
682400.0000   -0.40146
682440.0000   -0.26300
682480.0000   -0.39690
682520.0000   -0.34902
682560.0000   -0.65173
682600.0000   -0.71312
682640.0000   -0.38349
682680.0000   -0.59298
682720.0000   -0.55740
682760.0000   -0.68000
682800.0000   -0.24572
682840.0000   -0.18605
682880.0000   -0.34006
682920.0000   -0.14894
682960.0000   -0.36331
683000.0000   -0.35870
683040.0000   -0.30544
683080.0000   -0.03570
683120.0000   -0.44857
683160.0000   -0.53682
683200.0000   -0.43569
683240.0000   -0.26644
683280.0000   -0.18237
683320.0000   -0.29745
683360.0000   -0.30074
683400.0000   -0.83679
683440.0000   -0.84457
683480.0000   -0.60149
683520.0000   -0.43237
683560.0000   -0.27628
683600.0000   -0.28221
683640.0000   -0.51021
683680.0000   -0.55342
683720.0000   -0.58754
683760.0000   -0.44511
683800.0000   -0.38116
683840.0000   -0.26342
683880.0000   -0.11949
683920.0000   -0.24432
683960.0000    0.07390
684000.0000    0.04343
684040.0000   -0.19564
684080.0000   -0.32497
684120.0000   -0.26183
684160.0000   -0.29429
684200.0000   -0.25126
684240.0000   -0.27914
684280.0000   -0.15542
684320.0000   -0.00334
684360.0000   -0.36719
684400.0000   -0.47438
684440.0000   -0.46298
684480.0000   -0.37790
684520.0000   -0.55194
684560.0000   -0.52282
684600.0000   -0.56118
684640.0000   -0.58742
684680.0000   -0.66806
684720.0000   -0.57822
684760.0000   -0.49121
684800.0000   -0.21402
684840.0000   -0.61927
684880.0000   -1.00500
684920.0000   -0.76027
684960.0000   -0.89978
685000.0000   -0.88251
685040.0000   -0.77054
685080.0000   -0.83114
685120.0000   -0.83493
685160.0000   -0.84809
685200.0000   -1.05645
685240.0000   -0.80725
685280.0000   -0.85284
685320.0000   -0.59070
685360.0000   -0.22692
685400.0000   -0.86474
685440.0000   -0.78101
685480.0000   -0.51425
685520.0000   -0.69147
685560.0000   -0.71930
685600.0000   -0.46541
685640.0000   -0.50160
685680.0000   -0.56765
685720.0000   -0.62359
685760.0000   -0.34782
685800.0000   -0.34131
685840.0000   -0.64357
685880.0000   -0.13938
685920.0000   -0.82598
685960.0000   -0.51689
686000.0000   -0.76499
686040.0000   -0.34231
686080.0000   -0.62816
686120.0000   -0.96136
686160.0000   -0.51964
686200.0000   -0.80293
686240.0000   -0.65101
686280.0000   -0.58637
686320.0000   -0.61660
686360.0000   -0.63034
686400.0000   -0.65076
686440.0000   -0.63147
686480.0000   -0.68220
686520.0000   -0.72249
686560.0000   -0.30506
686600.0000   -0.53905
686640.0000   -0.26028
686680.0000   -0.30538
686720.0000   -0.04685
686760.0000   -0.61431
686800.0000   -0.48302
686840.0000   -0.08811
686880.0000   -0.25776
686920.0000   -0.51473
686960.0000   -0.39753
687000.0000   -0.26631
687040.0000   -0.50011
687080.0000   -0.77602
687120.0000   -0.79471
687160.0000   -0.67950
687200.0000   -0.38048
687240.0000   -0.39254
687280.0000   -0.35393
687320.0000   -0.27389
687360.0000   -0.38216
687400.0000   -0.14684
687440.0000   -0.36330
687480.0000   -0.02349
687520.0000   -0.77121
687560.0000   -0.69993
687600.0000   -0.70501
687640.0000   -0.71883
687680.0000   -0.31877
687720.0000   -0.80697
687760.0000   -0.58826
687800.0000    0.01228
687840.0000   -0.36702
687880.0000   -0.33496
687920.0000   -0.35265
687960.0000   -0.02247
688000.0000   -0.46373
688040.0000   -0.37320
688080.0000   -0.26209
688120.0000   -0.77567
688160.0000   -0.30778
688200.0000   -0.44676
688240.0000   -0.41722
688280.0000   -0.64932
688320.0000   -0.37564
688360.0000   -0.59393
688400.0000   -0.35301
688440.0000   -0.24543
688480.0000   -0.52218
688520.0000   -0.39803
688560.0000   -0.29474
688600.0000   -0.36923
688640.0000   -0.37588
688680.0000   -0.45235
688720.0000   -0.47717
688760.0000   -0.88594
688800.0000   -0.70112
688840.0000   -0.64243
688880.0000   -0.63587
688920.0000   -0.49084
688960.0000   -0.82090
689000.0000   -0.62838
689040.0000   -0.38981
689080.0000   -0.40454
689120.0000   -0.55086
689160.0000   -0.41905
689200.0000   -0.34073
689240.0000   -0.48394
689280.0000   -0.37325
689320.0000   -0.46951
689360.0000   -0.41865
689400.0000   -0.76056
689440.0000   -0.67140
689480.0000   -0.82402
689520.0000   -0.83169
689560.0000   -0.74030
689600.0000   -0.63191
689640.0000   -0.57938
689680.0000   -0.44191
689720.0000   -0.84244
689760.0000   -0.71455
689800.0000   -0.55580
689840.0000   -0.62602
689880.0000   -0.64766
689920.0000   -0.68827
689960.0000   -0.48469
690000.0000   -0.69189
690040.0000   -0.58852
690080.0000   -0.38749
690120.0000   -0.61194
690160.0000   -0.75622
690200.0000   -1.07007
690240.0000   -0.79289
690280.0000   -0.69528
690320.0000   -0.56118
690360.0000   -0.73461
690400.0000   -0.70573
690440.0000   -0.63410
690480.0000   -0.61974
690520.0000   -0.48316
690560.0000   -0.45564
690600.0000   -0.17555
690640.0000   -0.04501
690680.0000   -0.47060
690720.0000   -0.47465
690760.0000   -0.52498
690800.0000   -0.61159
690840.0000   -0.57366
690880.0000   -0.70456
690920.0000   -0.61273
690960.0000   -0.90250
691000.0000   -0.64688
691040.0000   -0.41662
691080.0000   -0.64199
691120.0000   -0.82040
691160.0000   -0.76154
691200.0000   -0.43762
691240.0000   -0.66365
691280.0000   -0.45917
691320.0000   -0.60061
691360.0000   -0.56773
691400.0000   -0.05316
691440.0000   -0.23671
691480.0000   -0.59827
691520.0000   -0.29551
691560.0000   -0.50294
691600.0000   -0.62479
691640.0000   -0.62548
691680.0000   -0.34609
691720.0000   -0.30641
691760.0000   -0.35681
691800.0000   -0.50076
691840.0000   -0.63943
691880.0000   -0.65772
691920.0000   -0.67429
691960.0000   -0.58091
692000.0000   -0.58720
692040.0000   -0.27709
692080.0000   -0.56358
692120.0000   -0.36163
692160.0000   -0.51625
692200.0000   -0.30803
692240.0000   -0.50098
692280.0000   -0.48365
692320.0000   -0.48341
692360.0000   -0.61559
692400.0000   -0.74509
692440.0000   -0.45021
692480.0000   -0.54324
692520.0000   -0.52498
692560.0000   -0.48749
692600.0000   -0.47692
692640.0000   -0.10232
692680.0000   -0.33921
692720.0000   -0.43544
692760.0000   -0.73105
692800.0000   -0.54434
692840.0000   -0.38726
692880.0000   -0.55373
692920.0000   -0.58069
692960.0000   -0.52206
693000.0000   -0.47772
693040.0000   -0.53791
693080.0000   -0.19884
693120.0000   -0.20861
693160.0000   -0.25426
693200.0000   -0.34718
693240.0000   -0.15835
693280.0000   -0.37831
693320.0000   -0.27324
693360.0000   -0.18041
693400.0000    0.23983
693440.0000   -0.46442
693480.0000   -0.62430
693520.0000   -0.63418
693560.0000   -0.39112
693600.0000   -0.60025
693640.0000   -0.37710
693680.0000   -0.39822
693720.0000   -0.13504
693760.0000    0.19949
693800.0000    0.02657
693840.0000    0.17664
693880.0000   -0.04792
693920.0000   -0.33753
693960.0000   -0.49981
694000.0000   -0.37477
694040.0000   -0.42647
694080.0000   -0.59164
694120.0000   -0.52671
694160.0000   -0.58606
694200.0000   -0.64234
694240.0000   -0.51810
694280.0000   -0.57446
694320.0000   -0.80119
694360.0000   -0.32828
694400.0000   -0.37836
694440.0000   -0.23242
694480.0000   -0.56114
694520.0000   -0.67289
694560.0000   -0.65119
694600.0000   -0.54478
694640.0000   -0.58513
694680.0000   -0.67028
694720.0000   -0.30035
694760.0000   -0.14403
694800.0000   -0.40888
694840.0000   -0.62043
694880.0000   -0.14654
694920.0000   -0.08840
694960.0000   -0.07950
695000.0000   -0.35161
695040.0000   -0.36659
695080.0000   -0.32745
695120.0000   -0.73316
695160.0000   -0.58065
695200.0000   -0.39086
695240.0000   -0.64579
695280.0000   -0.41399
695320.0000    0.00029
695360.0000   -0.47061
695400.0000   -0.37744
695440.0000   -0.09599
695480.0000   -0.00024
695520.0000   -0.38267
695560.0000   -0.16947
695600.0000   -0.34458
695640.0000   -0.52506
695680.0000   -0.74752
695720.0000   -0.59380
695760.0000   -0.95532
695800.0000   -0.64601
695840.0000   -0.77528
695880.0000   -0.66406
695920.0000   -0.65470
695960.0000   -0.88506
696000.0000   -0.25852
696040.0000   -0.50619
696080.0000   -0.07377
696120.0000   -0.33404
696160.0000   -0.43134
696200.0000   -0.86624
696240.0000   -0.21313
696280.0000   -0.39680
696320.0000   -0.28292
696360.0000   -0.52678
696400.0000   -0.38340
696440.0000   -0.31370
696480.0000   -0.23319
696520.0000   -0.58337
696560.0000   -0.48783
696600.0000   -0.78658
696640.0000   -0.61694
696680.0000   -0.98510
696720.0000   -0.47081
696760.0000   -0.67625
696800.0000   -0.63784
696840.0000   -0.43007
696880.0000   -0.49166
696920.0000   -0.66935
696960.0000   -0.34440
697000.0000   -0.49433
697040.0000   -0.55983
697080.0000   -0.46790
697120.0000   -0.34403
697160.0000   -0.57241
697200.0000   -0.72409
697240.0000    0.01291
697280.0000   -0.04830
697320.0000   -0.11306
697360.0000    0.28250
697400.0000   -0.01945
697440.0000    0.22335
697480.0000    0.03974
697520.0000   -0.00621
697560.0000   -0.01227
697600.0000    0.11723
697640.0000    0.10501
697680.0000   -0.26216
697720.0000   -0.19628
697760.0000   -0.28006
697800.0000   -0.13470
697840.0000    0.01875
697880.0000   -0.09155
697920.0000   -0.11880
697960.0000   -0.12793
698000.0000   -0.23912
698040.0000   -0.13704
698080.0000   -0.53333
698120.0000   -0.50965
698160.0000   -0.54364
698200.0000   -0.41748
698240.0000   -0.38945
698280.0000   -0.43670
698320.0000   -0.65759
698360.0000   -0.66230
698400.0000   -0.59223
698440.0000   -0.71990
698480.0000   -0.50448
698520.0000   -0.15926
698560.0000   -0.31959
698600.0000   -0.27804
698640.0000   -0.49989
698680.0000   -0.72016
698720.0000   -0.60580
698760.0000   -0.76734
698800.0000   -0.61961
698840.0000   -0.55777
698880.0000   -0.31115
698920.0000   -0.03956
698960.0000   -0.25379
699000.0000   -0.35379
699040.0000   -0.37086
699080.0000   -0.19625
699120.0000   -0.25345
699160.0000   -0.30356
699200.0000   -0.42119
699240.0000   -0.20265
699280.0000   -0.06117
699320.0000   -0.15010
699360.0000   -0.24163
699400.0000   -0.19511
699440.0000   -0.51043
699480.0000   -0.47012
699520.0000   -0.37312
699560.0000   -0.30906
699600.0000   -0.48393
699640.0000   -0.49933
699680.0000   -0.48962
699720.0000   -0.56100
699760.0000   -0.09909
699800.0000   -0.23490
699840.0000   -0.44386
699880.0000   -0.08200
699920.0000   -0.33170
699960.0000   -0.03190
700000.0000    0.08455
700040.0000    0.00497
700080.0000   -0.00009
700120.0000   -0.20369
700160.0000   -0.07694
700200.0000   -0.16695
700240.0000   -0.62573
700280.0000   -0.37919
700320.0000   -0.46590
700360.0000    0.00393
700400.0000   -0.26049
700440.0000   -0.16755
700480.0000   -0.28702
700520.0000   -0.77712
700560.0000   -0.50106
700600.0000   -0.63107
700640.0000   -0.52496
700680.0000   -0.52497
700720.0000   -0.77667
700760.0000   -0.61260
700800.0000   -0.74310
700840.0000   -0.79172
700880.0000   -0.56930
700920.0000   -0.57095
700960.0000   -0.49169
701000.0000   -0.61786
701040.0000   -0.56939
701080.0000   -0.67593
701120.0000   -0.69827
701160.0000   -0.65278
701200.0000   -0.61002
701240.0000   -0.84308
701280.0000   -0.80449
701320.0000   -0.65944
701360.0000   -0.70377
701400.0000   -0.30171
701440.0000   -0.77562
701480.0000   -0.60121
701520.0000   -0.30137
701560.0000   -0.69778
701600.0000   -0.53473
701640.0000   -0.55643
701680.0000   -0.51227
701720.0000   -0.56678
701760.0000   -0.52469
701800.0000   -0.72868
701840.0000   -0.54966
701880.0000   -0.73024
701920.0000   -0.78148
701960.0000   -0.86305
702000.0000   -0.64348
702040.0000   -0.84268
702080.0000   -0.87494
702120.0000   -0.69860
702160.0000   -0.62738
702200.0000   -1.00564
702240.0000   -0.56626
702280.0000   -0.52772
702320.0000   -0.95605
702360.0000   -0.66974
702400.0000   -0.68464
702440.0000   -0.82519
702480.0000   -0.67103
702520.0000   -0.71787
702560.0000   -0.54080
702600.0000   -0.63310
702640.0000   -0.81489
702680.0000   -0.52330
702720.0000   -0.66673
702760.0000   -0.87442
702800.0000   -0.86236
702840.0000   -0.79256
702880.0000   -0.87449
702920.0000   -0.93716
702960.0000   -0.88683
703000.0000   -0.74469
703040.0000   -1.13100
703080.0000   -0.92432
703120.0000   -0.78635
703160.0000   -0.92836
703200.0000   -0.63791
703240.0000   -0.91454
703280.0000   -0.71854
703320.0000   -0.64048
703360.0000   -0.84871
703400.0000   -0.90357
703440.0000   -0.47227
703480.0000   -0.97508
703520.0000   -1.10567
703560.0000   -0.89911
703600.0000   -0.73909
703640.0000   -0.89294
703680.0000   -0.67715
703720.0000   -0.88361
703760.0000   -0.81627
703800.0000   -0.76016
703840.0000   -0.69389
703880.0000   -0.76223
703920.0000   -0.91465
703960.0000   -0.52682
704000.0000   -0.93308
704040.0000   -0.75323
704080.0000   -0.68874
704120.0000   -0.76242
704160.0000   -0.66156
704200.0000   -0.55303
704240.0000   -1.01265
704280.0000   -0.76481
704320.0000   -0.87998
704360.0000   -0.53371
704400.0000   -0.89630
704440.0000   -0.63846
704480.0000   -0.94786
704520.0000   -0.69866
704560.0000   -0.70068
704600.0000   -0.38721
704640.0000   -0.74269
704680.0000   -0.78940
704720.0000   -1.00063
704760.0000   -1.00111
704800.0000   -0.96700
704840.0000   -0.83095
704880.0000   -0.76921
704920.0000   -0.67056
704960.0000   -0.75785
705000.0000   -0.86218
705040.0000   -0.69846
705080.0000   -0.80348
705120.0000   -0.54723
705160.0000   -0.80367
705200.0000   -0.70769
705240.0000   -0.87504
705280.0000   -0.76878
705320.0000   -0.97928
705360.0000   -0.93535
705400.0000   -0.89030
705440.0000   -0.88656
705480.0000   -0.87766
705520.0000   -0.75493
705560.0000   -0.60638
705600.0000   -0.62128
705640.0000   -0.72209
705680.0000   -1.00199
705720.0000   -0.99749
705760.0000   -0.73102
705800.0000   -0.91551
705840.0000   -0.85435
705880.0000   -0.91407
705920.0000   -0.81776
705960.0000   -0.66323
706000.0000   -0.55718
706040.0000   -0.64223
706080.0000   -0.51590
706120.0000   -0.78965
706160.0000   -1.02868
706200.0000   -0.64675
706240.0000   -0.60912
706280.0000   -0.71717
706320.0000   -0.49541
706360.0000   -0.74192
706400.0000   -0.46022
706440.0000   -0.73264
706480.0000   -0.79801
706520.0000   -0.81913
706560.0000   -0.93229
706600.0000   -0.87772
706640.0000   -0.85809
706680.0000   -0.79453
706720.0000   -0.93135
706760.0000   -0.88540
706800.0000   -0.79755
706840.0000   -0.70746
706880.0000   -0.78952
706920.0000   -0.85140
706960.0000   -0.77903
707000.0000   -0.94976
707040.0000   -0.98614
707080.0000   -0.76507
707120.0000   -0.78850
707160.0000   -0.73831
707200.0000   -0.91270
707240.0000   -0.62372
707280.0000   -0.66374
707320.0000   -0.82082
707360.0000   -0.90840
707400.0000   -0.80048
707440.0000   -0.93811
707480.0000   -0.81017
707520.0000   -0.69029
707560.0000   -0.78596
707600.0000   -0.58557
707640.0000   -0.60449
707680.0000   -0.75673
707720.0000   -0.80871
707760.0000   -0.61421
707800.0000   -0.58886
707840.0000   -0.65278
707880.0000   -0.46740
707920.0000   -0.68894
707960.0000   -0.60071
708000.0000   -0.66876
708040.0000   -0.73772
708080.0000   -0.81219
708120.0000   -0.75518
708160.0000   -1.20687
708200.0000   -0.97507
708240.0000   -1.01835
708280.0000   -0.75141
708320.0000   -0.60065
708360.0000   -0.25775
708400.0000   -0.21769
708440.0000   -0.70151
708480.0000   -0.21341
708520.0000   -0.16885
708560.0000   -0.14577
708600.0000   -0.20495
708640.0000   -0.27108
708680.0000   -0.32449
708720.0000   -0.35405
708760.0000   -0.34491
708800.0000   -0.25441
708840.0000   -0.35018
708880.0000   -0.20400
708920.0000   -0.33169
708960.0000   -0.32169
709000.0000   -0.18262
709040.0000   -0.34573
709080.0000   -0.32931
709120.0000   -0.43551
709160.0000   -0.26429
709200.0000   -0.29262
709240.0000   -0.35286
709280.0000   -0.26989
709320.0000   -0.27435
709360.0000   -0.29306
709400.0000   -0.44642
709440.0000   -0.46157
709480.0000   -0.29862
709520.0000   -0.53844
709560.0000   -0.27963
709600.0000   -0.40254
709640.0000    0.13375
709680.0000   -0.35462
709720.0000   -0.25989
709760.0000    0.05435
709800.0000    0.08375
709840.0000   -0.04491
709880.0000    0.14366
709920.0000    0.00709
709960.0000   -0.19114
710000.0000   -0.33825
710040.0000   -0.38434
710080.0000   -0.17756
710120.0000   -0.50097
710160.0000   -0.50763
710200.0000   -0.50449
710240.0000   -0.41751
710280.0000   -0.23037
710320.0000   -0.10115
710360.0000   -0.31721
710400.0000   -0.51420
710440.0000   -0.18284
710480.0000   -0.30613
710520.0000   -0.39990
710560.0000   -0.24734
710600.0000   -0.29075
710640.0000   -0.56945
710680.0000   -0.27102
710720.0000   -0.51643
710760.0000   -0.53037
710800.0000   -0.48688
710840.0000   -0.55112
710880.0000   -0.47723
710920.0000   -0.53417
710960.0000   -0.89695
711000.0000   -0.78983
711040.0000   -0.75097
711080.0000   -0.62440
711120.0000   -0.81585
711160.0000   -1.11240
711200.0000   -0.82393
711240.0000   -0.75602
711280.0000   -0.73919
711320.0000   -0.92860
711360.0000   -0.79425
711400.0000   -0.61582
711440.0000   -1.03218
711480.0000   -0.62059
711520.0000   -0.68668
711560.0000   -0.78085
711600.0000   -0.77796
711640.0000   -0.76882
711680.0000   -0.65238
711720.0000   -0.39404
711760.0000   -0.72811
711800.0000   -0.68507
711840.0000   -0.55564
711880.0000   -0.72054
711920.0000   -0.86684
711960.0000   -0.52234
712000.0000   -0.73686
712040.0000   -0.58342
712080.0000   -0.56868
712120.0000   -0.58753
712160.0000   -0.75786
712200.0000   -0.76720
712240.0000   -0.58768
712280.0000   -0.44325
712320.0000   -0.84341
712360.0000   -0.72542
712400.0000   -0.53940
712440.0000   -0.55079
712480.0000   -0.68767
712520.0000   -0.53063
712560.0000   -0.68285
712600.0000   -0.72088
712640.0000   -0.69259
712680.0000   -0.57764
712720.0000   -0.72008
712760.0000   -0.45884
712800.0000   -0.61706
712840.0000   -0.80132
712880.0000   -0.59916
712920.0000   -0.85141
712960.0000   -0.62320
713000.0000   -0.84245
713040.0000   -1.14612
713080.0000   -0.68950
713120.0000   -0.77618
713160.0000   -0.60977
713200.0000   -0.79082
713240.0000   -0.81919
713280.0000   -0.94255
713320.0000   -0.68187
713360.0000   -0.63212
713400.0000   -0.69939
713440.0000   -0.77838
713480.0000   -0.85321
713520.0000   -0.53793
713560.0000   -0.59731
713600.0000   -0.56091
713640.0000   -0.81107
713680.0000   -0.58847
713720.0000   -1.10885
713760.0000   -0.53547
713800.0000   -0.53112
713840.0000   -0.47742
713880.0000   -0.55762
713920.0000   -0.67362
713960.0000   -0.62575
714000.0000   -0.34467
714040.0000   -0.48984
714080.0000   -0.42408
714120.0000   -0.76948
714160.0000   -0.42090
714200.0000   -0.81150
714240.0000   -0.30010
714280.0000   -0.71457
714320.0000   -0.96940
714360.0000   -0.85654
714400.0000   -0.69135
714440.0000   -0.76013
714480.0000   -0.78292
714520.0000   -0.86638
714560.0000   -0.93502
714600.0000   -0.83427
714640.0000   -0.92736
714680.0000   -0.69626
714720.0000   -0.98258
714760.0000   -0.84488
714800.0000   -0.78768
714840.0000   -0.88211
714880.0000   -0.62293
714920.0000   -0.58870
714960.0000   -0.59201
715000.0000   -0.78113
715040.0000   -0.74003
715080.0000   -0.73046
715120.0000   -0.82663
715160.0000   -0.94568
715200.0000   -0.78849
715240.0000   -0.69014
715280.0000   -0.46085
715320.0000   -0.57762
715360.0000   -0.62165
715400.0000   -0.55726
715440.0000   -0.63334
715480.0000   -0.83352
715520.0000   -0.89479
715560.0000   -0.77742
715600.0000   -0.84709
715640.0000   -0.81155
715680.0000   -0.50487
715720.0000   -0.44820
715760.0000   -0.28269
715800.0000   -0.38659
715840.0000   -0.12217
715880.0000   -0.66833
715920.0000   -0.78373
715960.0000   -0.79474
716000.0000   -0.68946
716040.0000   -0.61088
716080.0000   -0.81426
716120.0000   -0.76219
716160.0000   -0.61982
716200.0000   -0.71988
716240.0000   -0.42839
716280.0000   -0.63925
716320.0000   -0.38218
716360.0000   -0.78528
716400.0000   -0.79711
716440.0000   -1.07412
716480.0000   -0.79722
716520.0000   -0.49346
716560.0000   -0.49530
716600.0000   -0.94734
716640.0000   -0.67274
716680.0000   -0.73159
716720.0000   -0.97156
716760.0000   -0.64246
716800.0000   -0.85143
716840.0000   -0.61440
716880.0000   -0.67902
716920.0000   -0.82185
716960.0000   -0.78342
717000.0000   -0.79511
717040.0000   -1.07295
717080.0000   -0.82851
717120.0000   -0.71144
717160.0000   -0.47853
717200.0000   -0.43743
717240.0000   -0.36429
717280.0000   -0.49965
717320.0000   -0.33047
717360.0000   -0.37375
717400.0000   -0.24353
717440.0000   -0.23031
717480.0000   -0.31220
717520.0000    0.09865
717560.0000   -0.23317
717600.0000   -0.35677
717640.0000   -0.63709
717680.0000   -0.52607
717720.0000   -0.48480
717760.0000   -0.59776
717800.0000   -0.78196
717840.0000   -0.82732
717880.0000   -0.54904
717920.0000   -0.78037
717960.0000   -0.86104
718000.0000   -0.45970
718040.0000   -0.46875
718080.0000   -0.82507
718120.0000   -0.31030
718160.0000   -0.49599
718200.0000   -0.21264
718240.0000   -0.43816
718280.0000   -0.63035
718320.0000   -0.47109
718360.0000   -0.52441
718400.0000   -0.68547
718440.0000   -0.76050
718480.0000   -0.32634
718520.0000   -0.70128
718560.0000   -0.42156
718600.0000   -0.31189
718640.0000   -0.25565
718680.0000   -0.41043
718720.0000   -0.55291
718760.0000   -0.54680
718800.0000   -0.52463
718840.0000   -0.36834
718880.0000   -0.56631
718920.0000   -0.31577
718960.0000   -0.51570
719000.0000   -0.37348
719040.0000   -0.68380
719080.0000   -0.70707
719120.0000   -0.52240
719160.0000   -0.29021
719200.0000   -0.20887
719240.0000   -0.26946
719280.0000   -0.48046
719320.0000   -0.93937
719360.0000   -0.49509
719400.0000   -0.59618
719440.0000   -0.56683
719480.0000   -0.77058
719520.0000   -0.80770
719560.0000   -0.78131
719600.0000   -0.52057
719640.0000   -0.42473
719680.0000   -0.86513
719720.0000   -0.20300
719760.0000   -0.05441
719800.0000   -0.11204
719840.0000   -0.30573
719880.0000   -0.51427
719920.0000   -0.34587
719960.0000   -0.40351
720000.0000   -0.09359
720040.0000   -0.01405
720080.0000   -0.21914
720120.0000    0.01765
720160.0000   -0.01944
720200.0000    0.41357
720240.0000    0.12498
720280.0000    0.01790
720320.0000    0.25093
720360.0000    0.05712
720400.0000   -0.00523
720440.0000    0.04826
720480.0000   -0.01906
720520.0000    0.08897
720560.0000    0.17855
720600.0000   -0.03831
720640.0000    0.08611
720680.0000    0.04753
720720.0000   -0.20916
720760.0000    0.26943
720800.0000    0.26818
720840.0000    0.26115
720880.0000    0.06313
720920.0000    0.13448
720960.0000    0.27216
721000.0000    0.30485
721040.0000    0.57877
721080.0000    0.53211
721120.0000    0.60100
721160.0000    0.62556
721200.0000    0.59498
721240.0000    0.58761
721280.0000    0.53966
721320.0000    0.33281
721360.0000    0.29507
721400.0000    0.48235
721440.0000    0.33975
721480.0000    0.46979
721520.0000    0.34578
721560.0000    0.46455
721600.0000    0.33244
721640.0000    0.19725
721680.0000    0.51499
721720.0000    0.24489
721760.0000    0.26623
721800.0000    0.30719
721840.0000    0.21309
721880.0000    0.05026
721920.0000    0.26399
721960.0000    0.16324
722000.0000    0.25221
722040.0000    0.50996
722080.0000    0.25297
722120.0000    0.44699
722160.0000    0.26141
722200.0000    0.13594
722240.0000    0.30000
722280.0000    0.21252
722320.0000    0.12705
722360.0000    0.31978
722400.0000    0.14429
722440.0000    0.17718
722480.0000    0.38736
722520.0000    0.30284
722560.0000    0.12868
722600.0000    0.15442
722640.0000   -0.04039
722680.0000   -0.26810
722720.0000   -0.20845
722760.0000    0.02138
722800.0000    0.18746
722840.0000    0.08421
722880.0000   -0.07161
722920.0000   -0.02004
722960.0000   -0.06220
723000.0000   -0.58909
723040.0000   -0.45963
723080.0000   -0.29317
723120.0000    0.15700
723160.0000   -0.06586
723200.0000   -0.09696
723240.0000   -0.14004
723280.0000    0.04144
723320.0000   -0.06452
723360.0000   -0.34435
723400.0000   -0.08629
723440.0000   -0.06422
723480.0000   -0.00670
723520.0000    0.22750
723560.0000   -0.12029
723600.0000   -0.32390
723640.0000   -0.22213
723680.0000   -0.27870
723720.0000   -0.16815
723760.0000   -0.21283
723800.0000   -0.61689
723840.0000   -0.09400
[truncated: 158,795 more chars]
