# Supplementary material for: Comment on 'Valid molecular dynamics simulations of human hemoglobin require a surprisingly large box size'
Source: eLife. 2019 Jun 20;8:e44718. doi: 10.7554/eLife.44718 (PMC6586461; doi:10.7554/eLife.44718)
Supplement: Figure 4—source data 1. — The zip archive contains a README file describing which source files correspond to the different panels. [file elife-44718-fig4-data1.zip › figure4/panels_EF/charmm/box1/eq3/proj.xvg]

25000.0000    0.24873
25040.0000   -0.07001
25080.0000    0.14903
25120.0000    0.18736
25160.0000    0.31019
25200.0000    0.49049
25240.0000    0.23260
25280.0000    0.42516
25320.0000    0.01847
25360.0000    0.03733
25400.0000    0.25007
25440.0000    0.35474
25480.0000    0.25402
25520.0000    0.18255
25560.0000    0.23376
25600.0000    0.28779
25640.0000    0.19400
25680.0000    0.23379
25720.0000    0.35715
25760.0000    0.30625
25800.0000    0.40589
25840.0000    0.43584
25880.0000    0.47485
25920.0000    0.18520
25960.0000    0.21404
26000.0000    0.15719
26040.0000    0.05863
26080.0000    0.05470
26120.0000    0.48793
26160.0000    0.15777
26200.0000    0.22529
26240.0000    0.55470
26280.0000    0.47542
26320.0000    0.17101
26360.0000    0.02321
26400.0000    0.17128
26440.0000    0.23846
26480.0000   -0.03087
26520.0000    0.07778
26560.0000   -0.21048
26600.0000   -0.05784
26640.0000    0.10070
26680.0000    0.38446
26720.0000    0.34194
26760.0000    0.45828
26800.0000    0.07758
26840.0000   -0.25930
26880.0000    0.04805
26920.0000    0.09317
26960.0000    0.39510
27000.0000    0.20356
27040.0000    0.33175
27080.0000    0.62656
27120.0000    0.58238
27160.0000    0.28189
27200.0000    0.38535
27240.0000   -0.18934
27280.0000    0.24237
27320.0000    0.00857
27360.0000    0.26011
27400.0000    0.07250
27440.0000    0.27733
27480.0000    0.01902
27520.0000    0.01329
27560.0000    0.19151
27600.0000    0.28302
27640.0000    0.12246
27680.0000    0.31630
27720.0000    0.42824
27760.0000    0.37499
27800.0000    0.37504
27840.0000    0.14479
27880.0000   -0.01181
27920.0000    0.25091
27960.0000    0.29324
28000.0000   -0.05438
28040.0000    0.00589
28080.0000    0.24843
28120.0000    0.52135
28160.0000    0.26594
28200.0000    0.22344
28240.0000    0.07365
28280.0000    0.25965
28320.0000    0.25093
28360.0000    0.53410
28400.0000    0.40131
28440.0000    0.02179
28480.0000    0.09936
28520.0000    0.31714
28560.0000    0.17367
28600.0000    0.41994
28640.0000    0.29312
28680.0000    0.08691
28720.0000    0.15032
28760.0000    0.17335
28800.0000    0.13717
28840.0000    0.31083
28880.0000    0.08261
28920.0000    0.31161
28960.0000    0.24734
29000.0000    0.32776
29040.0000    0.45772
29080.0000    0.37905
29120.0000    0.42005
29160.0000    0.37455
29200.0000    0.17501
29240.0000    0.09507
29280.0000    0.19164
29320.0000    0.19933
29360.0000    0.11498
29400.0000    0.14148
29440.0000    0.15498
29480.0000   -0.03259
29520.0000    0.24687
29560.0000    0.24168
29600.0000    0.23053
29640.0000    0.24347
29680.0000    0.02804
29720.0000    0.21701
29760.0000    0.27090
29800.0000    0.01882
29840.0000   -0.10652
29880.0000    0.40591
29920.0000    0.27259
29960.0000    0.19637
30000.0000    0.18899
30040.0000    0.17191
30080.0000    0.11415
30120.0000    0.25824
30160.0000    0.25426
30200.0000    0.36998
30240.0000    0.19228
30280.0000    0.21602
30320.0000    0.24074
30360.0000   -0.01330
30400.0000    0.16694
30440.0000    0.12894
30480.0000    0.35331
30520.0000    0.30260
30560.0000    0.32763
30600.0000    0.09403
30640.0000    0.31652
30680.0000    0.21729
30720.0000    0.38776
30760.0000    0.51021
30800.0000    0.34586
30840.0000    0.31840
30880.0000    0.32935
30920.0000    0.40095
30960.0000    0.23041
31000.0000    0.32997
31040.0000    0.25411
31080.0000    0.18663
31120.0000    0.39145
31160.0000    0.23044
31200.0000    0.39936
31240.0000    0.29902
31280.0000    0.22817
31320.0000    0.40540
31360.0000    0.44077
31400.0000    0.32448
31440.0000    0.13686
31480.0000    0.17553
31520.0000    0.37705
31560.0000    0.43591
31600.0000    0.42940
31640.0000    0.23842
31680.0000    0.31377
31720.0000    0.34681
31760.0000    0.23339
31800.0000    0.33206
31840.0000    0.40895
31880.0000    0.45438
31920.0000    0.26133
31960.0000    0.31658
32000.0000    0.46367
32040.0000    0.38709
32080.0000    0.24866
32120.0000    0.45130
32160.0000    0.46025
32200.0000    0.40861
32240.0000    0.38616
32280.0000    0.34582
32320.0000    0.40827
32360.0000    0.23769
32400.0000    0.37220
32440.0000    0.12876
32480.0000    0.36945
32520.0000    0.24294
32560.0000    0.31328
32600.0000    0.15964
32640.0000    0.39332
32680.0000    0.20949
32720.0000    0.12233
32760.0000    0.30668
32800.0000    0.34076
32840.0000    0.49515
32880.0000    0.37438
32920.0000    0.47538
32960.0000    0.48100
33000.0000    0.43613
33040.0000    0.33825
33080.0000    0.52699
33120.0000    0.49272
33160.0000    0.26764
33200.0000    0.32344
33240.0000    0.37467
33280.0000    0.31482
33320.0000    0.43186
33360.0000    0.65705
33400.0000    0.47257
33440.0000    0.30741
33480.0000    0.50796
33520.0000    0.43978
33560.0000    0.26709
33600.0000    0.39176
33640.0000    0.38937
33680.0000    0.47569
33720.0000    0.49956
33760.0000    0.50444
33800.0000    0.51452
33840.0000    0.50921
33880.0000    0.29736
33920.0000    0.34118
33960.0000    0.39287
34000.0000    0.30465
34040.0000    0.29816
34080.0000    0.26845
34120.0000    0.34796
34160.0000    0.36406
34200.0000    0.31904
34240.0000    0.28363
34280.0000    0.47773
34320.0000    0.47070
34360.0000    0.41518
34400.0000    0.37374
34440.0000    0.28312
34480.0000    0.29710
34520.0000    0.34602
34560.0000    0.31143
34600.0000    0.30373
34640.0000    0.37885
34680.0000    0.30691
34720.0000    0.40458
34760.0000    0.42827
34800.0000    0.11461
34840.0000   -0.01937
34880.0000    0.29058
34920.0000    0.26206
34960.0000    0.44775
35000.0000    0.30113
35040.0000    0.32341
35080.0000    0.17053
35120.0000    0.06434
35160.0000    0.31590
35200.0000    0.30477
35240.0000    0.36678
35280.0000    0.30640
35320.0000    0.26480
35360.0000    0.41880
35400.0000    0.31899
35440.0000    0.22171
35480.0000    0.22779
35520.0000    0.34649
35560.0000    0.41766
35600.0000    0.28960
35640.0000    0.29231
35680.0000    0.25123
35720.0000    0.37959
35760.0000    0.33203
35800.0000    0.39856
35840.0000    0.41821
35880.0000    0.35088
35920.0000    0.38472
35960.0000    0.34828
36000.0000    0.52072
36040.0000    0.28788
36080.0000    0.24125
36120.0000    0.46817
36160.0000    0.43042
36200.0000    0.44992
36240.0000    0.23706
36280.0000    0.30561
36320.0000    0.34738
36360.0000    0.33078
36400.0000    0.36890
36440.0000    0.34918
36480.0000    0.35057
36520.0000    0.49944
36560.0000    0.57630
36600.0000    0.50495
36640.0000    0.36682
36680.0000    0.36567
36720.0000    0.25612
36760.0000    0.37951
36800.0000    0.40560
36840.0000    0.35076
36880.0000    0.23203
36920.0000    0.35854
36960.0000    0.47562
37000.0000    0.35874
37040.0000    0.25439
37080.0000    0.22627
37120.0000    0.25309
37160.0000    0.19699
37200.0000    0.29019
37240.0000    0.41847
37280.0000    0.40808
37320.0000    0.33749
37360.0000    0.38440
37400.0000    0.33677
37440.0000    0.21693
37480.0000    0.26423
37520.0000    0.24620
37560.0000    0.32145
37600.0000    0.21894
37640.0000    0.32817
37680.0000    0.25125
37720.0000    0.25033
37760.0000    0.09645
37800.0000    0.17206
37840.0000    0.40180
37880.0000    0.25794
37920.0000    0.46072
37960.0000    0.23257
38000.0000    0.36766
38040.0000    0.43055
38080.0000    0.38830
38120.0000    0.19608
38160.0000    0.33697
38200.0000    0.23242
38240.0000    0.43123
38280.0000    0.42243
38320.0000    0.44979
38360.0000    0.46975
38400.0000    0.45648
38440.0000    0.34652
38480.0000    0.40286
38520.0000    0.16869
38560.0000    0.46065
38600.0000    0.27625
38640.0000    0.47802
38680.0000    0.42841
38720.0000    0.32077
38760.0000    0.39755
38800.0000    0.36578
38840.0000    0.40580
38880.0000    0.30777
38920.0000    0.25298
38960.0000    0.40773
39000.0000    0.30056
39040.0000    0.38649
39080.0000    0.19352
39120.0000    0.43760
39160.0000    0.32623
39200.0000    0.21084
39240.0000    0.55307
39280.0000    0.40973
39320.0000    0.31785
39360.0000    0.39272
39400.0000    0.48014
39440.0000    0.24821
39480.0000    0.37796
39520.0000    0.43274
39560.0000    0.52235
39600.0000    0.31640
39640.0000    0.51926
39680.0000    0.47560
39720.0000    0.51353
39760.0000    0.38645
39800.0000    0.50240
39840.0000    0.36738
39880.0000    0.29549
39920.0000    0.45434
39960.0000    0.35045
40000.0000    0.43995
40040.0000    0.45196
40080.0000    0.49536
40120.0000    0.57681
40160.0000    0.49462
40200.0000    0.56704
40240.0000    0.48235
40280.0000    0.39891
40320.0000    0.50729
40360.0000    0.52134
40400.0000    0.53054
40440.0000    0.57961
40480.0000    0.61705
40520.0000    0.65276
40560.0000    0.53310
40600.0000    0.61142
40640.0000    0.47325
40680.0000    0.39183
40720.0000    0.67418
40760.0000    0.41548
40800.0000    0.37215
40840.0000    0.21729
40880.0000    0.35419
40920.0000    0.33072
40960.0000    0.38748
41000.0000    0.26889
41040.0000    0.07527
41080.0000    0.15318
41120.0000    0.28305
41160.0000    0.14216
41200.0000    0.22600
41240.0000    0.35661
41280.0000    0.37901
41320.0000    0.10491
41360.0000    0.42648
41400.0000    0.38899
41440.0000    0.54851
41480.0000    0.39232
41520.0000    0.34479
41560.0000    0.42067
41600.0000   -0.02948
41640.0000    0.03828
41680.0000    0.12095
41720.0000    0.57499
41760.0000    0.34467
41800.0000    0.33147
41840.0000    0.46142
41880.0000    0.04728
41920.0000    0.13373
41960.0000    0.38343
42000.0000    0.28844
42040.0000    0.38341
42080.0000    0.06771
42120.0000    0.48254
42160.0000    0.19576
42200.0000    0.37149
42240.0000    0.30560
42280.0000    0.12290
42320.0000    0.26635
42360.0000    0.18615
42400.0000    0.28790
42440.0000    0.17860
42480.0000    0.54378
42520.0000    0.09444
42560.0000    0.44646
42600.0000    0.27770
42640.0000    0.39957
42680.0000    0.45135
42720.0000    0.49011
42760.0000    0.65339
42800.0000    0.64376
42840.0000    0.17026
42880.0000    0.37568
42920.0000    0.45753
42960.0000    0.36749
43000.0000    0.44439
43040.0000    0.49643
43080.0000    0.41548
43120.0000    0.37869
43160.0000    0.37086
43200.0000    0.46708
43240.0000    0.36972
43280.0000    0.60471
43320.0000    0.55850
43360.0000    0.20106
43400.0000    0.37919
43440.0000    0.33077
43480.0000    0.39048
43520.0000    0.31339
43560.0000    0.45374
43600.0000    0.41671
43640.0000    0.34031
43680.0000    0.36784
43720.0000    0.28197
43760.0000    0.21805
43800.0000    0.25171
43840.0000    0.32278
43880.0000    0.41288
43920.0000    0.35275
43960.0000    0.28168
44000.0000    0.29227
44040.0000    0.41614
44080.0000    0.21384
44120.0000    0.19572
44160.0000    0.27161
44200.0000    0.21113
44240.0000    0.30528
44280.0000    0.29763
44320.0000    0.49133
44360.0000    0.51913
44400.0000    0.51348
44440.0000    0.32711
44480.0000    0.24992
44520.0000    0.24068
44560.0000    0.41808
44600.0000    0.41798
44640.0000    0.33497
44680.0000    0.34365
44720.0000    0.23361
44760.0000    0.19377
44800.0000   -0.04412
44840.0000    0.29187
44880.0000    0.16652
44920.0000    0.30211
44960.0000    0.12876
45000.0000    0.24368
45040.0000    0.17749
45080.0000    0.40407
45120.0000    0.50807
45160.0000    0.52596
45200.0000    0.54501
45240.0000    0.29783
45280.0000    0.31207
45320.0000    0.07127
45360.0000    0.32931
45400.0000    0.36022
45440.0000   -0.06880
45480.0000   -0.24429
45520.0000   -0.10026
45560.0000    0.27135
45600.0000    0.35473
45640.0000    0.37882
45680.0000    0.41011
45720.0000    0.49069
45760.0000    0.41824
45800.0000    0.21504
45840.0000    0.24379
45880.0000    0.16617
45920.0000    0.02607
45960.0000    0.00006
46000.0000    0.03032
46040.0000    0.04166
46080.0000    0.22357
46120.0000    0.25085
46160.0000    0.24816
46200.0000    0.01605
46240.0000    0.12087
46280.0000    0.12628
46320.0000    0.11163
46360.0000    0.15029
46400.0000    0.05682
46440.0000   -0.08746
46480.0000    0.17753
46520.0000    0.17563
46560.0000    0.00976
46600.0000    0.00913
46640.0000    0.36877
46680.0000    0.30193
46720.0000    0.38127
46760.0000    0.26365
46800.0000    0.27618
46840.0000    0.44058
46880.0000    0.39111
46920.0000    0.57235
46960.0000    0.42962
47000.0000    0.47388
47040.0000    0.58869
47080.0000    0.44812
47120.0000    0.50739
47160.0000    0.43577
47200.0000    0.49735
47240.0000    0.43071
47280.0000    0.55559
47320.0000    0.39208
47360.0000    0.39739
47400.0000    0.49516
47440.0000    0.37441
47480.0000    0.47793
47520.0000    0.60669
47560.0000    0.48800
47600.0000    0.37263
47640.0000    0.46735
47680.0000    0.38713
47720.0000    0.46697
47760.0000    0.39073
47800.0000    0.42348
47840.0000    0.53332
47880.0000    0.39223
47920.0000    0.37135
47960.0000    0.45205
48000.0000    0.50348
48040.0000    0.42308
48080.0000    0.48705
48120.0000    0.46716
48160.0000    0.39338
48200.0000    0.27687
48240.0000    0.43418
48280.0000    0.40218
48320.0000    0.67562
48360.0000    0.55520
48400.0000    0.54412
48440.0000    0.61483
48480.0000    0.61594
48520.0000    0.58378
48560.0000    0.48019
48600.0000    0.52238
48640.0000    0.32080
48680.0000    0.41336
48720.0000    0.58184
48760.0000    0.50130
48800.0000    0.42078
48840.0000    0.48657
48880.0000    0.55817
48920.0000    0.54346
48960.0000    0.41247
49000.0000    0.45522
49040.0000    0.53767
49080.0000    0.41303
49120.0000    0.42899
49160.0000    0.56155
49200.0000    0.50128
49240.0000    0.33752
49280.0000    0.45551
49320.0000    0.45312
49360.0000    0.38047
49400.0000    0.55674
49440.0000    0.27628
49480.0000    0.44503
49520.0000    0.27186
49560.0000    0.37528
49600.0000    0.43007
49640.0000    0.57698
49680.0000    0.39597
49720.0000    0.49392
49760.0000    0.46831
49800.0000    0.47208
49840.0000    0.24067
49880.0000    0.33697
49920.0000    0.30307
49960.0000    0.38177
50000.0000    0.27652
50040.0000    0.46418
50080.0000    0.45588
50120.0000    0.23241
50160.0000    0.39394
50200.0000    0.43119
50240.0000    0.37017
50280.0000    0.38263
50320.0000    0.41769
50360.0000    0.25705
50400.0000    0.25845
50440.0000    0.24856
50480.0000    0.12991
50520.0000   -0.04601
50560.0000    0.24071
50600.0000    0.18063
50640.0000    0.13562
50680.0000    0.46578
50720.0000    0.35907
50760.0000    0.33023
50800.0000    0.32562
50840.0000    0.33045
50880.0000    0.35873
50920.0000    0.22363
50960.0000    0.30738
51000.0000    0.33532
51040.0000    0.30714
51080.0000    0.41290
51120.0000    0.23514
51160.0000    0.45284
51200.0000    0.40762
51240.0000    0.52761
51280.0000    0.41809
51320.0000    0.52338
51360.0000    0.37865
51400.0000    0.38192
51440.0000    0.37373
51480.0000    0.29836
51520.0000    0.19248
51560.0000    0.31007
51600.0000    0.38491
51640.0000    0.53561
51680.0000    0.53719
51720.0000    0.36454
51760.0000    0.36383
51800.0000    0.20821
51840.0000    0.28801
51880.0000    0.39329
51920.0000    0.26376
51960.0000    0.24823
52000.0000    0.38447
52040.0000    0.35267
52080.0000    0.38778
52120.0000    0.24552
52160.0000    0.20319
52200.0000    0.44468
52240.0000    0.34292
52280.0000    0.37730
52320.0000    0.41212
52360.0000    0.45003
52400.0000    0.53698
52440.0000    0.54141
52480.0000    0.46491
52520.0000    0.50917
52560.0000    0.49370
52600.0000    0.44091
52640.0000    0.41193
52680.0000    0.41292
52720.0000    0.43425
52760.0000    0.36114
52800.0000    0.49089
52840.0000    0.45343
52880.0000    0.45990
52920.0000    0.55042
52960.0000    0.53746
53000.0000    0.37625
53040.0000    0.55882
53080.0000    0.36513
53120.0000    0.50362
53160.0000    0.40467
53200.0000    0.42252
53240.0000    0.33826
53280.0000    0.31781
53320.0000    0.18713
53360.0000    0.27827
53400.0000    0.41271
53440.0000    0.33327
53480.0000    0.37073
53520.0000    0.52173
53560.0000    0.28655
53600.0000    0.42304
53640.0000    0.50815
53680.0000    0.29001
53720.0000    0.28392
53760.0000    0.35006
53800.0000    0.52338
53840.0000    0.39890
53880.0000    0.41229
53920.0000    0.25437
53960.0000    0.17896
54000.0000    0.25798
54040.0000    0.43286
54080.0000    0.28351
54120.0000    0.23875
54160.0000    0.21234
54200.0000    0.17665
54240.0000    0.30331
54280.0000    0.28743
54320.0000    0.35515
54360.0000    0.33148
54400.0000    0.30710
54440.0000    0.27553
54480.0000    0.13900
54520.0000    0.21565
54560.0000    0.41424
54600.0000    0.23057
54640.0000    0.31606
54680.0000    0.36133
54720.0000    0.17705
54760.0000    0.19881
54800.0000    0.31041
54840.0000    0.24460
54880.0000    0.40969
54920.0000    0.33425
54960.0000    0.28146
55000.0000    0.31432
55040.0000    0.37039
55080.0000    0.47130
55120.0000    0.32501
55160.0000    0.43358
55200.0000    0.24249
55240.0000    0.23101
55280.0000    0.27226
55320.0000    0.31875
55360.0000    0.32990
55400.0000    0.34257
55440.0000    0.24517
55480.0000    0.16470
55520.0000    0.15755
55560.0000    0.17143
55600.0000    0.29609
55640.0000    0.22847
55680.0000    0.40756
55720.0000    0.43158
55760.0000    0.38950
55800.0000    0.27765
55840.0000    0.33954
55880.0000    0.15529
55920.0000    0.34056
55960.0000    0.40539
56000.0000    0.29452
56040.0000   -0.06364
56080.0000    0.07637
56120.0000    0.43969
56160.0000    0.50347
56200.0000    0.22687
56240.0000    0.24423
56280.0000    0.03127
56320.0000    0.20982
56360.0000    0.16826
56400.0000    0.44197
56440.0000    0.41876
56480.0000    0.52338
56520.0000    0.40453
56560.0000    0.36850
56600.0000    0.41540
56640.0000    0.39414
56680.0000    0.53172
56720.0000    0.36288
56760.0000    0.52983
56800.0000    0.55499
56840.0000    0.38865
56880.0000    0.28412
56920.0000    0.50483
56960.0000    0.47452
57000.0000    0.30891
57040.0000    0.28836
57080.0000    0.36290
57120.0000    0.37185
57160.0000    0.46921
57200.0000    0.46933
57240.0000    0.04198
57280.0000    0.24451
57320.0000    0.27224
57360.0000    0.27992
57400.0000    0.21979
57440.0000    0.35147
57480.0000    0.21514
57520.0000    0.47943
57560.0000    0.31336
57600.0000    0.24516
57640.0000    0.20120
57680.0000    0.11207
57720.0000    0.41448
57760.0000    0.28470
57800.0000    0.22671
57840.0000    0.41537
57880.0000    0.33368
57920.0000    0.46979
57960.0000    0.45236
58000.0000    0.30617
58040.0000    0.26902
58080.0000    0.31510
58120.0000    0.33952
58160.0000    0.18528
58200.0000    0.23437
58240.0000    0.21855
58280.0000    0.14350
58320.0000    0.18217
58360.0000    0.10622
58400.0000    0.30860
58440.0000   -0.09865
58480.0000   -0.07755
58520.0000    0.32138
58560.0000    0.20515
58600.0000    0.10359
58640.0000    0.34799
58680.0000    0.28757
58720.0000    0.33603
58760.0000    0.54768
58800.0000    0.48301
58840.0000    0.12203
58880.0000    0.42222
58920.0000    0.31005
58960.0000    0.31899
59000.0000    0.18264
59040.0000    0.16047
59080.0000    0.25085
59120.0000    0.27122
59160.0000   -0.02159
59200.0000   -0.00259
59240.0000    0.13581
59280.0000   -0.07300
59320.0000   -0.31423
59360.0000   -0.15746
59400.0000   -0.24829
59440.0000   -0.35976
59480.0000   -0.26196
59520.0000    0.01934
59560.0000   -0.00892
59600.0000    0.21332
59640.0000   -0.15328
59680.0000   -0.05060
59720.0000    0.06497
59760.0000    0.15974
59800.0000    0.24490
59840.0000   -0.03184
59880.0000    0.03054
59920.0000    0.26663
59960.0000    0.40047
60000.0000    0.18784
60040.0000    0.06331
60080.0000    0.11129
60120.0000    0.15969
60160.0000   -0.08417
60200.0000    0.11769
60240.0000    0.40391
60280.0000   -0.01616
60320.0000    0.00901
60360.0000   -0.12193
60400.0000    0.09476
60440.0000    0.11945
60480.0000    0.02216
60520.0000    0.07815
60560.0000    0.03394
60600.0000   -0.14754
60640.0000   -0.03228
60680.0000    0.42039
60720.0000    0.29547
60760.0000    0.37458
60800.0000    0.17372
60840.0000    0.11683
60880.0000    0.20312
60920.0000    0.34352
60960.0000    0.04898
61000.0000    0.05771
61040.0000    0.35078
61080.0000    0.28562
61120.0000    0.00693
61160.0000    0.57236
61200.0000    0.42364
61240.0000    0.33665
61280.0000    0.24219
61320.0000    0.26124
61360.0000    0.57677
61400.0000    0.19731
61440.0000    0.33074
61480.0000    0.20160
61520.0000   -0.15582
61560.0000   -0.16052
61600.0000    0.02589
61640.0000   -0.18267
61680.0000   -0.04267
61720.0000   -0.05491
61760.0000    0.15501
61800.0000   -0.05905
61840.0000   -0.08174
61880.0000    0.19354
61920.0000    0.13549
61960.0000   -0.02383
62000.0000   -0.13228
62040.0000   -0.08306
62080.0000   -0.14588
62120.0000   -0.20304
62160.0000   -0.25983
62200.0000    0.00468
62240.0000   -0.22966
62280.0000   -0.22340
62320.0000    0.09773
62360.0000    0.02838
62400.0000    0.62096
62440.0000    0.12567
62480.0000    0.22695
62520.0000    0.09408
62560.0000    0.18428
62600.0000    0.10032
62640.0000    0.02138
62680.0000    0.34305
62720.0000    0.43690
62760.0000    0.56559
62800.0000    0.32315
62840.0000    0.26531
62880.0000    0.54985
62920.0000    0.36339
62960.0000    0.22719
63000.0000    0.32070
63040.0000    0.41033
63080.0000    0.36162
63120.0000    0.43699
63160.0000   -0.04393
63200.0000    0.11140
63240.0000    0.39693
63280.0000    0.11565
63320.0000    0.47279
63360.0000    0.11928
63400.0000    0.51360
63440.0000    0.16070
63480.0000    0.47303
63520.0000    0.41692
63560.0000    0.38340
63600.0000    0.34142
63640.0000    0.25057
63680.0000    0.47341
63720.0000    0.38341
63760.0000    0.23704
63800.0000    0.40660
63840.0000    0.37945
63880.0000    0.33582
63920.0000    0.35167
63960.0000    0.27869
64000.0000    0.34005
64040.0000    0.50555
64080.0000    0.58158
64120.0000    0.29370
64160.0000    0.40212
64200.0000    0.49172
64240.0000    0.44034
64280.0000    0.65523
64320.0000    0.38312
64360.0000    0.27544
64400.0000    0.46480
64440.0000    0.40095
64480.0000    0.36280
64520.0000    0.53935
64560.0000    0.60250
64600.0000    0.28612
64640.0000    0.51978
64680.0000    0.35684
64720.0000    0.42459
64760.0000    0.44144
64800.0000    0.49569
64840.0000    0.38988
64880.0000    0.40537
64920.0000    0.42933
64960.0000    0.51112
65000.0000    0.32000
65040.0000    0.36463
65080.0000    0.36772
65120.0000    0.58096
65160.0000    0.29357
65200.0000    0.41391
65240.0000    0.43954
65280.0000    0.49946
65320.0000    0.58680
65360.0000    0.24701
65400.0000    0.28358
65440.0000    0.46322
65480.0000    0.37319
65520.0000    0.56950
65560.0000    0.64807
65600.0000    0.60111
65640.0000    0.33691
65680.0000    0.46640
65720.0000    0.46310
65760.0000    0.47978
65800.0000    0.67029
65840.0000    0.30461
65880.0000    0.32225
65920.0000    0.22805
65960.0000    0.30575
66000.0000    0.35794
66040.0000    0.45416
66080.0000    0.48643
66120.0000    0.64166
66160.0000    0.21040
66200.0000    0.45009
66240.0000    0.25285
66280.0000    0.30751
66320.0000    0.24948
66360.0000    0.07578
66400.0000    0.18846
66440.0000    0.28302
66480.0000    0.22115
66520.0000    0.28662
66560.0000    0.44741
66600.0000    0.31908
66640.0000    0.20652
66680.0000    0.15335
66720.0000    0.22747
66760.0000    0.25901
66800.0000    0.19914
66840.0000    0.43519
66880.0000    0.09923
66920.0000    0.41840
66960.0000    0.14536
67000.0000    0.05164
67040.0000    0.57667
67080.0000    0.45145
67120.0000    0.39946
67160.0000    0.24845
67200.0000    0.13965
67240.0000    0.49154
67280.0000    0.25702
67320.0000    0.51777
67360.0000    0.18529
67400.0000    0.30648
67440.0000    0.34084
67480.0000    0.32728
67520.0000    0.33625
67560.0000    0.31749
67600.0000    0.21969
67640.0000    0.31368
67680.0000    0.43164
67720.0000    0.64009
67760.0000    0.44225
67800.0000    0.33008
67840.0000    0.31463
67880.0000    0.37256
67920.0000    0.29576
67960.0000    0.24781
68000.0000    0.28505
68040.0000    0.43359
68080.0000    0.27280
68120.0000    0.48215
68160.0000    0.43694
68200.0000    0.21405
68240.0000    0.29345
68280.0000    0.37647
68320.0000    0.15847
68360.0000    0.41800
68400.0000    0.35290
68440.0000    0.28650
68480.0000    0.32050
68520.0000    0.09354
68560.0000    0.26150
68600.0000    0.56537
68640.0000    0.46554
68680.0000    0.18020
68720.0000    0.54111
68760.0000    0.31600
68800.0000    0.48613
68840.0000    0.37683
68880.0000    0.68038
68920.0000    0.50126
68960.0000    0.45947
69000.0000    0.43301
69040.0000    0.44695
69080.0000    0.35614
69120.0000    0.41707
69160.0000    0.23831
69200.0000    0.43684
69240.0000    0.51890
69280.0000    0.52006
69320.0000    0.49470
69360.0000    0.32280
69400.0000    0.26412
69440.0000    0.23829
69480.0000    0.30983
69520.0000    0.04844
69560.0000    0.41563
69600.0000    0.44759
69640.0000    0.37464
69680.0000    0.34713
69720.0000    0.19137
69760.0000    0.21973
69800.0000    0.30562
69840.0000    0.29564
69880.0000    0.15331
69920.0000    0.18714
69960.0000   -0.01016
70000.0000   -0.04955
70040.0000    0.16507
70080.0000    0.06050
70120.0000    0.00038
70160.0000    0.22208
70200.0000    0.19308
70240.0000   -0.30769
70280.0000    0.13200
70320.0000    0.41087
70360.0000   -0.15217
70400.0000    0.26366
70440.0000    0.10808
70480.0000    0.11464
70520.0000    0.23652
70560.0000    0.16078
70600.0000    0.23898
70640.0000    0.28555
70680.0000    0.09608
70720.0000    0.41645
70760.0000    0.41489
70800.0000    0.30576
70840.0000    0.32923
70880.0000    0.12670
70920.0000   -0.04718
70960.0000    0.09060
71000.0000    0.25738
71040.0000    0.01778
71080.0000    0.02739
71120.0000    0.49418
71160.0000    0.55414
71200.0000    0.43908
71240.0000    0.49350
71280.0000    0.24506
71320.0000    0.45026
71360.0000    0.48466
71400.0000    0.43614
71440.0000    0.47899
71480.0000    0.48566
71520.0000    0.16409
71560.0000    0.24176
71600.0000    0.26069
71640.0000    0.52003
71680.0000    0.42587
71720.0000    0.39206
71760.0000    0.34764
71800.0000    0.15886
71840.0000    0.26630
71880.0000    0.26908
71920.0000    0.43016
71960.0000    0.43911
72000.0000    0.17293
72040.0000    0.27627
72080.0000    0.27056
72120.0000    0.08181
72160.0000    0.32282
72200.0000    0.41968
72240.0000    0.25133
72280.0000    0.06687
72320.0000    0.23869
72360.0000    0.31592
72400.0000    0.53344
72440.0000    0.41530
72480.0000    0.29888
72520.0000    0.29856
72560.0000    0.31343
72600.0000    0.50591
72640.0000    0.49854
72680.0000    0.51847
72720.0000    0.47091
72760.0000    0.45103
72800.0000    0.12208
72840.0000    0.50668
72880.0000    0.34215
72920.0000    0.18317
72960.0000    0.48677
73000.0000    0.57558
73040.0000    0.36757
73080.0000    0.34142
73120.0000    0.24461
73160.0000    0.38144
73200.0000    0.21064
73240.0000    0.39674
73280.0000    0.01272
73320.0000    0.46251
73360.0000    0.31687
73400.0000    0.37352
73440.0000    0.38563
73480.0000    0.41187
73520.0000    0.41147
73560.0000    0.30841
73600.0000    0.06901
73640.0000    0.57221
73680.0000    0.46922
73720.0000    0.33335
73760.0000    0.17475
73800.0000    0.44443
73840.0000    0.24999
73880.0000    0.24271
73920.0000    0.27338
73960.0000    0.17272
74000.0000    0.31445
74040.0000    0.32473
74080.0000    0.27807
74120.0000    0.32799
74160.0000    0.24734
74200.0000    0.32604
74240.0000    0.34816
74280.0000    0.41900
74320.0000    0.37243
74360.0000    0.38763
74400.0000    0.45669
74440.0000    0.43452
74480.0000    0.32121
74520.0000    0.36364
74560.0000    0.47722
74600.0000    0.36618
74640.0000    0.29949
74680.0000    0.38402
74720.0000    0.24313
74760.0000    0.25749
74800.0000    0.48431
74840.0000    0.32291
74880.0000    0.27668
74920.0000    0.33189
74960.0000    0.13944
75000.0000    0.24745
75040.0000    0.22750
75080.0000    0.27553
75120.0000    0.33996
75160.0000    0.39605
75200.0000    0.62984
75240.0000    0.61008
75280.0000    0.57414
75320.0000    0.51663
75360.0000    0.47995
75400.0000    0.23149
75440.0000    0.37976
75480.0000    0.51135
75520.0000    0.48268
75560.0000    0.40753
75600.0000    0.39526
75640.0000    0.14454
75680.0000    0.13463
75720.0000    0.46082
75760.0000    0.22805
75800.0000    0.39542
75840.0000    0.40304
75880.0000    0.24960
75920.0000    0.18945
75960.0000    0.25166
76000.0000    0.21084
76040.0000    0.23555
76080.0000    0.26528
76120.0000    0.25391
76160.0000    0.44494
76200.0000    0.45669
76240.0000    0.24231
76280.0000    0.23395
76320.0000    0.26912
76360.0000    0.30365
76400.0000    0.17768
76440.0000    0.05056
76480.0000    0.35995
76520.0000    0.32579
76560.0000   -0.03719
76600.0000    0.13172
76640.0000    0.24021
76680.0000   -0.04191
76720.0000    0.18280
76760.0000    0.22705
76800.0000    0.39646
76840.0000    0.26481
76880.0000    0.23987
76920.0000    0.21171
76960.0000    0.35186
77000.0000    0.31077
77040.0000    0.26597
77080.0000    0.32841
77120.0000   -0.06390
77160.0000    0.27198
77200.0000    0.02755
77240.0000    0.11119
77280.0000    0.26510
77320.0000    0.17681
77360.0000    0.18433
77400.0000    0.23000
77440.0000    0.24705
77480.0000    0.11542
77520.0000    0.17561
77560.0000    0.36706
77600.0000    0.08544
77640.0000    0.31107
77680.0000    0.18127
77720.0000    0.43074
77760.0000    0.41363
77800.0000    0.45822
77840.0000    0.38085
77880.0000    0.35093
77920.0000    0.40447
77960.0000    0.37121
78000.0000    0.53593
78040.0000    0.20542
78080.0000    0.38057
78120.0000    0.08683
78160.0000    0.23162
78200.0000    0.26381
78240.0000    0.33290
78280.0000    0.30531
78320.0000    0.07172
78360.0000    0.37685
78400.0000    0.23253
78440.0000    0.27195
78480.0000    0.11279
78520.0000    0.41132
78560.0000    0.22387
78600.0000    0.23318
78640.0000    0.21950
78680.0000    0.26856
78720.0000    0.33446
78760.0000    0.14282
78800.0000    0.31765
78840.0000    0.27413
78880.0000    0.09500
78920.0000    0.27737
78960.0000    0.27886
79000.0000    0.44034
79040.0000    0.47565
79080.0000    0.29560
79120.0000    0.43645
79160.0000    0.38422
79200.0000    0.26731
79240.0000    0.43559
79280.0000    0.56692
79320.0000    0.32931
79360.0000    0.30498
79400.0000    0.32855
79440.0000    0.32597
79480.0000    0.34767
79520.0000    0.25984
79560.0000    0.21625
79600.0000    0.29716
79640.0000    0.51548
79680.0000    0.44421
79720.0000    0.37783
79760.0000    0.18411
79800.0000    0.44310
79840.0000    0.45060
79880.0000    0.39778
79920.0000    0.20283
79960.0000    0.29054
80000.0000    0.13784
80040.0000    0.32410
80080.0000    0.31684
80120.0000    0.31021
80160.0000    0.31508
80200.0000    0.34792
80240.0000    0.35359
80280.0000    0.28766
80320.0000    0.49997
80360.0000    0.31692
80400.0000    0.31559
80440.0000    0.26590
80480.0000    0.56636
80520.0000    0.20036
80560.0000    0.48568
80600.0000    0.11769
80640.0000    0.43314
80680.0000    0.15973
80720.0000    0.28180
80760.0000    0.24319
80800.0000    0.31903
80840.0000    0.24986
80880.0000    0.48592
80920.0000    0.30958
80960.0000    0.32238
81000.0000    0.36325
81040.0000    0.40137
81080.0000    0.43386
81120.0000    0.38530
81160.0000    0.59088
81200.0000    0.27775
81240.0000    0.39583
81280.0000    0.31459
81320.0000    0.22842
81360.0000    0.42124
81400.0000    0.47482
81440.0000    0.33006
81480.0000    0.38117
81520.0000    0.39725
81560.0000    0.36661
81600.0000    0.33357
81640.0000    0.29765
81680.0000    0.08757
81720.0000    0.23876
81760.0000    0.53775
81800.0000    0.58303
81840.0000    0.50473
81880.0000    0.48978
81920.0000    0.44080
81960.0000    0.32925
82000.0000    0.44234
82040.0000    0.57001
82080.0000    0.22544
82120.0000    0.49319
82160.0000    0.59177
82200.0000    0.37422
82240.0000    0.31360
82280.0000    0.27068
82320.0000    0.30884
82360.0000    0.39485
82400.0000    0.14996
82440.0000    0.29613
82480.0000    0.36518
82520.0000    0.56035
82560.0000    0.18156
82600.0000    0.14519
82640.0000    0.31748
82680.0000    0.39331
82720.0000    0.19225
82760.0000    0.51861
82800.0000    0.34136
82840.0000    0.67381
82880.0000    0.62780
82920.0000    0.41622
82960.0000    0.25827
83000.0000    0.12577
83040.0000    0.06923
83080.0000    0.55095
83120.0000    0.75754
83160.0000    0.69230
83200.0000    0.76986
83240.0000    0.42848
83280.0000    0.65860
83320.0000    0.28140
83360.0000    0.64038
83400.0000    0.51969
83440.0000    0.17977
83480.0000    0.37346
83520.0000    0.13603
83560.0000    0.39003
83600.0000    0.41320
83640.0000    0.56422
83680.0000    0.57353
83720.0000    0.20103
83760.0000   -0.11357
83800.0000    0.29974
83840.0000    0.24793
83880.0000    0.02052
83920.0000    0.25010
83960.0000    0.17908
84000.0000    0.34674
84040.0000    0.37856
84080.0000   -0.10611
84120.0000    0.17004
84160.0000    0.29060
84200.0000    0.35969
84240.0000    0.21731
84280.0000    0.26709
84320.0000    0.17659
84360.0000   -0.00458
84400.0000   -0.05224
84440.0000    0.00031
84480.0000    0.04162
84520.0000   -0.03736
84560.0000    0.14149
84600.0000    0.22317
84640.0000    0.33917
84680.0000    0.37877
84720.0000    0.38986
84760.0000    0.52992
84800.0000    0.64551
84840.0000    0.61156
84880.0000    0.53454
84920.0000    0.69072
84960.0000    0.80329
85000.0000    0.40172
85040.0000    0.18797
85080.0000    0.29666
85120.0000    0.35629
85160.0000    0.51105
85200.0000    0.47578
85240.0000    0.54109
85280.0000    0.51231
85320.0000    0.56058
85360.0000    0.45812
85400.0000    0.63035
85440.0000    0.37945
85480.0000    0.46192
85520.0000    0.47435
85560.0000    0.34419
85600.0000    0.59000
85640.0000    0.45745
85680.0000    0.57961
85720.0000    0.61771
85760.0000    0.38700
85800.0000    0.30468
85840.0000   -0.00691
85880.0000    0.16232
85920.0000    0.15848
85960.0000    0.06395
86000.0000    0.10333
86040.0000    0.24571
86080.0000    0.25474
86120.0000    0.13121
86160.0000    0.38751
86200.0000    0.50437
86240.0000   -0.05674
86280.0000    0.17876
86320.0000   -0.02803
86360.0000    0.21102
86400.0000   -0.17533
86440.0000   -0.12673
86480.0000   -0.03955
86520.0000    0.05236
86560.0000    0.19721
86600.0000    0.15869
86640.0000    0.37679
86680.0000    0.09864
86720.0000    0.08698
86760.0000    0.24191
86800.0000   -0.22174
86840.0000   -0.04277
86880.0000    0.10838
86920.0000    0.33254
86960.0000    0.09463
87000.0000    0.29052
87040.0000    0.12111
87080.0000    0.21967
87120.0000    0.19596
87160.0000   -0.09955
87200.0000   -0.07705
87240.0000    0.12939
87280.0000    0.38005
87320.0000    0.16624
87360.0000    0.28173
87400.0000   -0.03206
87440.0000    0.02709
87480.0000   -0.21770
87520.0000    0.08654
87560.0000    0.17590
87600.0000    0.27676
87640.0000    0.06983
87680.0000    0.33534
87720.0000    0.31535
87760.0000    0.35228
87800.0000    0.22577
87840.0000    0.32653
87880.0000    0.34964
87920.0000    0.21085
87960.0000    0.01003
88000.0000    0.27290
88040.0000    0.32653
88080.0000   -0.00029
88120.0000    0.06562
88160.0000   -0.22338
88200.0000   -0.24436
88240.0000    0.03981
88280.0000   -0.07375
88320.0000    0.17539
88360.0000    0.30820
88400.0000    0.24565
88440.0000    0.24272
88480.0000    0.13037
88520.0000    0.01485
88560.0000   -0.02553
88600.0000    0.12044
88640.0000   -0.13134
88680.0000    0.05160
88720.0000    0.04330
88760.0000   -0.06751
88800.0000   -0.00221
88840.0000    0.41466
88880.0000    0.33907
88920.0000    0.37206
88960.0000    0.01079
89000.0000    0.07690
89040.0000    0.22999
89080.0000    0.35795
89120.0000    0.24982
89160.0000    0.42346
89200.0000    0.31525
89240.0000    0.15271
89280.0000    0.03515
89320.0000    0.50656
89360.0000    0.31546
89400.0000    0.27543
89440.0000    0.18791
89480.0000    0.23696
89520.0000    0.25234
89560.0000    0.43184
89600.0000    0.55797
89640.0000    0.38723
89680.0000    0.50377
89720.0000    0.45162
89760.0000    0.50821
89800.0000    0.55472
89840.0000    0.49930
89880.0000    0.51311
89920.0000    0.57319
89960.0000    0.47215
90000.0000    0.70727
90040.0000    0.65466
90080.0000    0.58557
90120.0000    0.59017
90160.0000    0.57399
90200.0000    0.51035
90240.0000    0.30944
90280.0000    0.60376
90320.0000    0.71205
90360.0000    0.50463
90400.0000    0.55462
90440.0000    0.47664
90480.0000    0.43751
90520.0000    0.39035
90560.0000    0.45869
90600.0000    0.59519
90640.0000    0.43339
90680.0000    0.43423
90720.0000    0.40023
90760.0000    0.51329
90800.0000    0.42054
90840.0000    0.52141
90880.0000    0.43169
90920.0000    0.52216
90960.0000    0.37814
91000.0000    0.40056
91040.0000    0.42391
91080.0000    0.34454
91120.0000    0.32993
91160.0000    0.52373
91200.0000    0.53459
91240.0000    0.54192
91280.0000    0.57166
91320.0000    0.31775
91360.0000    0.43300
91400.0000    0.49106
91440.0000    0.31135
91480.0000    0.38536
91520.0000    0.51663
91560.0000    0.30301
91600.0000    0.34699
91640.0000    0.53095
91680.0000    0.49738
91720.0000    0.35837
91760.0000    0.45413
91800.0000    0.35580
91840.0000    0.41667
91880.0000    0.72230
91920.0000    0.78716
91960.0000    0.66009
92000.0000    0.71456
92040.0000    0.66652
92080.0000    0.63482
92120.0000    0.64371
92160.0000    0.59315
92200.0000    0.58529
92240.0000    0.68121
92280.0000    0.65414
92320.0000    0.59754
92360.0000    0.74628
92400.0000    0.81107
92440.0000    0.90920
92480.0000    0.67082
92520.0000    0.69387
92560.0000    0.86832
92600.0000    0.67543
92640.0000    0.78361
92680.0000    0.76886
92720.0000    0.85787
92760.0000    0.77459
92800.0000    0.56879
92840.0000    0.44493
92880.0000    0.57767
92920.0000    0.66260
92960.0000    0.48388
93000.0000    0.49472
93040.0000    0.34701
93080.0000    0.21293
93120.0000    0.46482
93160.0000    0.33476
93200.0000    0.30225
93240.0000    0.39050
93280.0000    0.42900
93320.0000    0.28993
93360.0000    0.36326
93400.0000    0.35494
93440.0000    0.50540
93480.0000    0.26224
93520.0000    0.05695
93560.0000    0.34654
93600.0000    0.34790
93640.0000   -0.09904
93680.0000    0.00388
93720.0000    0.11107
93760.0000    0.08365
93800.0000    0.28689
93840.0000    0.19989
93880.0000    0.05787
93920.0000    0.07023
93960.0000    0.18815
94000.0000    0.14568
94040.0000   -0.09678
94080.0000    0.27151
94120.0000    0.48859
94160.0000    0.16585
94200.0000    0.30105
94240.0000    0.50714
94280.0000    0.36681
94320.0000    0.37920
94360.0000    0.49064
94400.0000    0.28253
94440.0000    0.18201
94480.0000    0.01503
94520.0000    0.19075
94560.0000   -0.00779
94600.0000   -0.08067
94640.0000    0.24588
94680.0000   -0.14161
94720.0000    0.11537
94760.0000   -0.21228
94800.0000   -0.38345
94840.0000    0.18740
94880.0000   -0.01532
94920.0000   -0.07218
94960.0000    0.00384
95000.0000   -0.01777
95040.0000   -0.12941
95080.0000   -0.01230
95120.0000   -0.03414
95160.0000   -0.54234
95200.0000   -0.17903
95240.0000   -0.24059
95280.0000   -0.09386
95320.0000    0.09203
95360.0000   -0.22796
95400.0000   -0.01647
95440.0000   -0.00584
95480.0000    0.16496
95520.0000   -0.22065
95560.0000   -0.14005
95600.0000   -0.40268
95640.0000   -0.19621
95680.0000    0.09543
95720.0000   -0.06720
95760.0000    0.07973
95800.0000   -0.31843
95840.0000   -0.23186
95880.0000   -0.13560
95920.0000   -0.24295
95960.0000   -0.08626
96000.0000   -0.09997
96040.0000   -0.12166
96080.0000   -0.21249
96120.0000   -0.16970
96160.0000   -0.28122
96200.0000   -0.45896
96240.0000   -0.34516
96280.0000   -0.07707
96320.0000   -0.27908
96360.0000   -0.14793
96400.0000   -0.24668
96440.0000   -0.15916
96480.0000   -0.01044
96520.0000   -0.32986
96560.0000    0.06877
96600.0000   -0.18676
96640.0000   -0.20993
96680.0000    0.01401
96720.0000   -0.33642
96760.0000    0.00460
96800.0000   -0.00472
96840.0000   -0.32199
96880.0000   -0.06124
96920.0000   -0.27370
96960.0000   -0.47626
97000.0000   -0.21145
97040.0000    0.34882
97080.0000    0.20715
97120.0000   -0.20449
97160.0000   -0.07278
97200.0000   -0.18878
97240.0000    0.04244
97280.0000   -0.14929
97320.0000   -0.24791
97360.0000   -0.15789
97400.0000    0.03125
97440.0000   -0.09999
97480.0000   -0.10051
97520.0000   -0.35311
97560.0000   -0.18891
97600.0000    0.01576
97640.0000    0.00426
97680.0000    0.20172
97720.0000    0.21065
97760.0000    0.26332
97800.0000    0.28526
97840.0000    0.35097
97880.0000    0.18768
97920.0000    0.10262
97960.0000    0.23747
98000.0000    0.02123
98040.0000    0.24514
98080.0000    0.05786
98120.0000   -0.20071
98160.0000    0.34064
98200.0000    0.03442
98240.0000    0.20453
98280.0000    0.00114
98320.0000   -0.10573
98360.0000   -0.03418
98400.0000    0.37607
98440.0000    0.39462
98480.0000    0.25880
98520.0000    0.09409
98560.0000    0.16313
98600.0000    0.26921
98640.0000    0.44291
98680.0000    0.29022
98720.0000    0.36887
98760.0000    0.37817
98800.0000    0.28836
98840.0000    0.40378
98880.0000    0.34319
98920.0000    0.03247
98960.0000    0.32222
99000.0000    0.18999
99040.0000    0.00649
99080.0000    0.21608
99120.0000    0.30356
99160.0000    0.25736
99200.0000    0.37625
99240.0000    0.26126
99280.0000    0.43871
99320.0000    0.29052
99360.0000    0.39712
99400.0000    0.41926
99440.0000    0.09444
99480.0000    0.18055
99520.0000    0.06211
99560.0000   -0.01432
99600.0000    0.03272
99640.0000    0.22872
99680.0000    0.43928
99720.0000    0.44348
99760.0000    0.52366
99800.0000    0.44610
99840.0000    0.44053
99880.0000    0.46531
99920.0000    0.36957
99960.0000    0.33353
100000.0000    0.30414
100040.0000    0.16056
100080.0000    0.16380
100120.0000    0.21733
100160.0000    0.26431
100200.0000    0.24757
100240.0000    0.00172
100280.0000    0.04588
100320.0000   -0.02961
100360.0000    0.27977
100400.0000   -0.11778
100440.0000   -0.10200
100480.0000   -0.01513
100520.0000   -0.08954
100560.0000   -0.26420
100600.0000    0.12773
100640.0000    0.04331
100680.0000    0.13995
100720.0000    0.18545
100760.0000    0.25900
100800.0000    0.02350
100840.0000    0.08911
100880.0000    0.31681
100920.0000    0.12410
100960.0000    0.26067
101000.0000    0.20896
101040.0000    0.00171
101080.0000    0.09249
101120.0000    0.09714
101160.0000    0.12765
101200.0000    0.33715
101240.0000   -0.08049
101280.0000    0.37714
101320.0000    0.26594
101360.0000    0.31538
101400.0000    0.43132
101440.0000    0.41361
101480.0000    0.36542
101520.0000    0.29354
101560.0000    0.29091
101600.0000    0.44649
101640.0000    0.21025
101680.0000    0.49575
101720.0000    0.40238
101760.0000    0.56901
101800.0000    0.48079
101840.0000    0.33914
101880.0000    0.35461
101920.0000    0.55640
101960.0000    0.41411
102000.0000    0.44910
102040.0000    0.28330
102080.0000    0.40614
102120.0000    0.27132
102160.0000    0.42004
102200.0000    0.26190
102240.0000    0.18882
102280.0000    0.46454
102320.0000    0.37753
102360.0000    0.23081
102400.0000    0.29594
102440.0000    0.34962
102480.0000    0.17731
102520.0000    0.25380
102560.0000    0.55185
102600.0000    0.36467
102640.0000    0.17055
102680.0000    0.26103
102720.0000    0.16559
102760.0000    0.42299
102800.0000    0.55389
102840.0000    0.58129
102880.0000    0.47135
102920.0000    0.46589
102960.0000    0.61635
103000.0000    0.40397
103040.0000    0.45678
103080.0000    0.04910
103120.0000    0.19554
103160.0000    0.42121
103200.0000    0.49845
103240.0000    0.48961
103280.0000    0.53362
103320.0000    0.39658
103360.0000    0.29840
103400.0000    0.32364
103440.0000    0.27361
103480.0000    0.12848
103520.0000    0.18424
103560.0000    0.42629
103600.0000    0.40970
103640.0000    0.44763
103680.0000    0.40839
103720.0000    0.52607
103760.0000    0.44120
103800.0000    0.22321
103840.0000    0.32811
103880.0000    0.41084
103920.0000    0.41139
103960.0000    0.37423
104000.0000    0.16683
104040.0000   -0.11819
104080.0000    0.55540
104120.0000    0.27785
104160.0000    0.39237
104200.0000    0.50502
104240.0000    0.31737
104280.0000    0.15125
104320.0000    0.36376
104360.0000    0.43475
104400.0000    0.34891
104440.0000    0.24917
104480.0000    0.42701
104520.0000    0.39157
104560.0000    0.39122
104600.0000    0.31628
104640.0000    0.43935
104680.0000    0.47658
104720.0000    0.47091
104760.0000    0.18040
104800.0000    0.22406
104840.0000    0.35586
104880.0000    0.42127
104920.0000    0.31823
104960.0000    0.31546
105000.0000    0.13490
105040.0000    0.34298
105080.0000    0.36803
105120.0000    0.42674
105160.0000    0.44975
105200.0000    0.14497
105240.0000    0.40258
105280.0000    0.40832
105320.0000    0.37202
105360.0000    0.28060
105400.0000    0.56683
105440.0000    0.29908
105480.0000    0.30636
105520.0000    0.32700
105560.0000    0.26324
105600.0000    0.15440
105640.0000    0.38556
105680.0000    0.38207
105720.0000    0.13304
105760.0000    0.49934
105800.0000    0.26830
105840.0000    0.37808
105880.0000    0.52355
105920.0000    0.20623
105960.0000    0.36947
106000.0000    0.38268
106040.0000    0.13564
106080.0000    0.34339
106120.0000    0.45801
106160.0000    0.23668
106200.0000    0.21314
106240.0000   -0.01860
106280.0000    0.38497
106320.0000    0.27800
106360.0000    0.20038
106400.0000    0.47988
106440.0000    0.36468
106480.0000    0.36123
106520.0000    0.30959
106560.0000    0.35934
106600.0000    0.35664
106640.0000    0.28162
106680.0000    0.33855
106720.0000    0.31966
106760.0000    0.30480
106800.0000    0.46526
106840.0000    0.39335
106880.0000    0.36187
106920.0000    0.38624
106960.0000    0.33634
107000.0000    0.57488
107040.0000    0.75338
107080.0000    0.66237
107120.0000    0.47759
107160.0000    0.14384
107200.0000    0.21487
107240.0000    0.11072
107280.0000    0.43609
107320.0000    0.26223
107360.0000    0.42824
107400.0000    0.59467
107440.0000    0.65155
107480.0000    0.59465
107520.0000    0.46481
107560.0000    0.65061
107600.0000    0.66130
107640.0000    0.59860
107680.0000    0.71372
107720.0000    0.59915
107760.0000    0.79820
107800.0000    0.68436
107840.0000    0.70808
107880.0000    0.35557
107920.0000    0.38274
107960.0000    0.45202
108000.0000    0.43719
108040.0000    0.40819
108080.0000    0.22699
108120.0000    0.23762
108160.0000    0.46949
108200.0000    0.29619
108240.0000    0.44415
108280.0000    0.38135
108320.0000    0.38370
108360.0000    0.47810
108400.0000    0.40169
108440.0000    0.34894
108480.0000    0.50028
108520.0000    0.43404
108560.0000    0.33413
108600.0000    0.41825
108640.0000    0.45369
108680.0000    0.58372
108720.0000    0.43231
108760.0000    0.46328
108800.0000    0.71628
108840.0000    0.58411
108880.0000    0.79983
108920.0000    0.73474
108960.0000    0.75327
109000.0000    0.74869
109040.0000    0.77858
109080.0000    0.60332
109120.0000    0.59683
109160.0000    0.66366
109200.0000    0.86932
109240.0000    0.29586
109280.0000    0.42132
109320.0000    0.29600
109360.0000    0.39434
109400.0000    0.46528
109440.0000    0.61255
109480.0000    0.43834
109520.0000    0.47891
109560.0000    0.38047
109600.0000    0.57581
109640.0000    0.20857
109680.0000    0.47625
109720.0000    0.28540
109760.0000    0.21281
109800.0000    0.11557
109840.0000   -0.03848
109880.0000    0.07817
109920.0000   -0.30887
109960.0000    0.20452
110000.0000    0.09279
110040.0000   -0.15009
110080.0000   -0.50205
110120.0000   -0.24190
110160.0000    0.14856
110200.0000    0.43540
110240.0000    0.49799
110280.0000    0.33020
110320.0000    0.52440
110360.0000    0.49079
110400.0000    0.56532
110440.0000    0.60198
110480.0000    0.27342
110520.0000    0.47323
110560.0000    0.38969
110600.0000    0.16871
110640.0000    0.06273
110680.0000   -0.10270
110720.0000    0.09519
110760.0000    0.39052
110800.0000    0.18822
110840.0000   -0.02635
110880.0000    0.26684
110920.0000   -0.11479
110960.0000    0.20273
111000.0000    0.11106
111040.0000    0.00754
111080.0000    0.06411
111120.0000   -0.25091
111160.0000   -0.03614
111200.0000    0.07992
111240.0000    0.02321
111280.0000    0.41905
111320.0000    0.10347
111360.0000   -0.04848
111400.0000   -0.06661
111440.0000    0.41419
111480.0000   -0.01776
111520.0000    0.22246
111560.0000   -0.15366
111600.0000   -0.04438
111640.0000    0.04533
111680.0000    0.04973
111720.0000    0.17881
111760.0000    0.12568
111800.0000    0.26004
111840.0000    0.58815
111880.0000    0.64735
111920.0000    0.58364
111960.0000    0.68225
112000.0000    0.66139
112040.0000    0.60241
112080.0000    0.64397
112120.0000    0.77089
112160.0000    0.56763
112200.0000    0.52492
112240.0000    0.54924
112280.0000    0.66074
112320.0000    0.57996
112360.0000    0.71404
112400.0000    0.63664
112440.0000    0.73977
112480.0000    0.56793
112520.0000    0.58156
112560.0000    0.48178
112600.0000    0.60800
112640.0000    0.69980
112680.0000    0.49714
112720.0000    0.60979
112760.0000    0.53800
112800.0000    0.57697
112840.0000    0.57408
112880.0000    0.61609
112920.0000    0.66744
112960.0000    0.60301
113000.0000    0.60169
113040.0000    0.73002
113080.0000    0.59722
113120.0000    0.69125
113160.0000    0.57739
113200.0000    0.67210
113240.0000    0.60600
113280.0000    0.56642
113320.0000    0.63989
113360.0000    0.66986
113400.0000    0.59796
113440.0000    0.59029
113480.0000    0.79233
113520.0000    0.65462
113560.0000    0.59813
113600.0000    0.76818
113640.0000    0.71450
113680.0000    0.78396
113720.0000    0.43448
113760.0000    0.58758
113800.0000    0.54704
113840.0000    0.42967
113880.0000    0.40736
113920.0000    0.50777
113960.0000    0.50252
114000.0000    0.49114
114040.0000    0.54592
114080.0000    0.47035
114120.0000    0.44166
114160.0000    0.35133
114200.0000    0.39810
114240.0000   -0.03699
114280.0000    0.44721
114320.0000    0.13640
114360.0000    0.15556
114400.0000    0.12471
114440.0000    0.14483
114480.0000    0.33821
114520.0000    0.31241
114560.0000    0.33863
114600.0000    0.50954
114640.0000    0.26394
114680.0000    0.59012
114720.0000    0.49915
114760.0000    0.42953
114800.0000    0.50883
114840.0000    0.22511
114880.0000    0.45181
114920.0000    0.44958
114960.0000    0.24891
115000.0000    0.25503
115040.0000    0.04440
115080.0000    0.27777
115120.0000    0.30309
115160.0000    0.19892
115200.0000    0.21923
115240.0000    0.13175
115280.0000    0.03583
115320.0000    0.29369
115360.0000    0.17811
115400.0000    0.20243
115440.0000    0.21861
115480.0000    0.34872
115520.0000    0.28311
115560.0000    0.17962
115600.0000    0.03026
115640.0000    0.30604
115680.0000    0.68279
115720.0000    0.13084
115760.0000    0.12422
115800.0000    0.11034
115840.0000    0.17339
115880.0000    0.25241
115920.0000    0.24887
115960.0000    0.25961
116000.0000    0.44738
116040.0000    0.53870
116080.0000    0.36954
116120.0000    0.06389
116160.0000    0.19911
116200.0000    0.48312
116240.0000    0.46690
116280.0000    0.44251
116320.0000    0.50461
116360.0000    0.31227
116400.0000    0.40404
116440.0000    0.03807
116480.0000    0.27854
116520.0000    0.25382
116560.0000    0.24696
116600.0000    0.30022
116640.0000    0.31076
116680.0000    0.31348
116720.0000    0.49955
116760.0000    0.40511
116800.0000    0.46682
116840.0000    0.28582
116880.0000    0.41932
116920.0000    0.39054
116960.0000    0.36140
117000.0000    0.38070
117040.0000    0.34883
117080.0000    0.18670
117120.0000    0.45430
117160.0000    0.22515
117200.0000    0.36218
117240.0000    0.29806
117280.0000    0.45804
117320.0000    0.31460
117360.0000    0.39146
117400.0000    0.45019
117440.0000    0.27139
117480.0000    0.43350
117520.0000    0.10995
117560.0000    0.09466
117600.0000   -0.37276
117640.0000   -0.27510
117680.0000   -0.24275
117720.0000    0.01079
117760.0000    0.02545
117800.0000    0.19648
117840.0000    0.01342
117880.0000    0.34051
117920.0000    0.39140
117960.0000    0.47563
118000.0000    0.39719
118040.0000    0.33676
118080.0000    0.34762
118120.0000    0.46390
118160.0000    0.32760
118200.0000    0.37218
118240.0000    0.48701
118280.0000    0.47736
118320.0000    0.44077
118360.0000    0.37579
118400.0000    0.50522
118440.0000    0.42138
118480.0000    0.36095
118520.0000    0.38241
118560.0000    0.43382
118600.0000    0.34049
118640.0000    0.55971
118680.0000    0.29890
118720.0000    0.34121
118760.0000    0.43382
118800.0000    0.28027
118840.0000    0.42093
118880.0000    0.37792
118920.0000    0.37829
118960.0000    0.31106
119000.0000    0.38632
119040.0000    0.33312
119080.0000    0.23055
119120.0000    0.34967
119160.0000    0.44052
119200.0000    0.29822
119240.0000    0.43649
119280.0000   -0.01300
119320.0000    0.19358
119360.0000    0.13658
119400.0000    0.42902
119440.0000   -0.08855
119480.0000    0.30794
119520.0000    0.21797
119560.0000    0.61625
119600.0000    0.42816
119640.0000    0.35401
119680.0000    0.60506
119720.0000    0.52159
119760.0000    0.38203
119800.0000    0.51853
119840.0000    0.49588
119880.0000    0.52644
119920.0000    0.61159
119960.0000    0.50712
120000.0000    0.53059
120040.0000    0.51780
120080.0000    0.50405
120120.0000    0.50424
120160.0000    0.46551
120200.0000    0.24835
120240.0000    0.14900
120280.0000    0.03010
120320.0000   -0.03592
120360.0000    0.05650
120400.0000    0.06513
120440.0000    0.36759
120480.0000   -0.20244
120520.0000    0.47128
120560.0000   -0.08463
120600.0000   -0.00999
120640.0000   -0.02614
120680.0000    0.25127
120720.0000    0.09236
120760.0000    0.08611
120800.0000    0.01106
120840.0000   -0.11497
120880.0000   -0.10335
120920.0000    0.39357
120960.0000    0.38914
121000.0000   -0.06922
121040.0000    0.39167
121080.0000    0.38780
121120.0000    0.38600
121160.0000    0.14119
121200.0000   -0.13409
121240.0000    0.21292
121280.0000    0.14270
121320.0000    0.30623
121360.0000    0.30291
121400.0000    0.39858
121440.0000    0.34172
121480.0000    0.02920
121520.0000    0.38229
121560.0000    0.37570
121600.0000    0.30830
121640.0000    0.32177
121680.0000    0.35142
121720.0000    0.32091
121760.0000    0.30650
121800.0000    0.48107
121840.0000    0.50840
121880.0000    0.18592
121920.0000    0.24552
121960.0000    0.21757
122000.0000    0.09590
122040.0000   -0.10042
122080.0000    0.11941
122120.0000   -0.11600
122160.0000   -0.10005
122200.0000   -0.30505
122240.0000   -0.25579
122280.0000    0.12259
122320.0000   -0.17574
122360.0000   -0.28087
122400.0000   -0.23051
122440.0000   -0.16587
122480.0000    0.00490
122520.0000   -0.18654
122560.0000   -0.05686
122600.0000   -0.10623
122640.0000    0.07239
122680.0000   -0.26743
122720.0000   -0.18975
122760.0000   -0.12373
122800.0000   -0.10907
122840.0000   -0.42746
122880.0000   -0.41173
122920.0000   -0.50412
122960.0000   -0.11335
123000.0000   -0.14756
123040.0000   -0.17402
123080.0000   -0.03398
123120.0000    0.02091
123160.0000    0.31810
123200.0000   -0.02034
123240.0000    0.07136
123280.0000    0.27261
123320.0000    0.10315
123360.0000    0.24479
123400.0000    0.25340
123440.0000    0.16889
123480.0000    0.22312
123520.0000    0.29340
123560.0000    0.46238
123600.0000    0.08610
123640.0000    0.03459
123680.0000    0.12523
123720.0000    0.10220
123760.0000    0.19698
123800.0000   -0.24530
123840.0000   -0.09323
123880.0000   -0.26114
123920.0000   -0.03691
123960.0000   -0.05077
124000.0000   -0.07773
124040.0000    0.34137
124080.0000    0.46388
124120.0000    0.21983
124160.0000    0.19900
124200.0000    0.57799
124240.0000    0.46169
124280.0000    0.35235
124320.0000    0.52298
124360.0000    0.42245
124400.0000    0.50021
124440.0000    0.56152
124480.0000    0.42909
124520.0000    0.36820
124560.0000    0.35535
124600.0000    0.49776
124640.0000    0.48518
124680.0000    0.36001
124720.0000    0.62506
124760.0000    0.38701
124800.0000    0.50732
124840.0000    0.62518
124880.0000    0.49915
124920.0000    0.49704
124960.0000    0.38586
125000.0000    0.33478
125040.0000    0.26561
125080.0000    0.33766
125120.0000    0.43460
125160.0000    0.67552
125200.0000    0.49265
125240.0000    0.45606
125280.0000    0.44308
125320.0000    0.32468
125360.0000    0.38764
125400.0000    0.32749
125440.0000    0.30032
125480.0000    0.29902
125520.0000    0.42319
125560.0000    0.37219
125600.0000    0.50306
125640.0000    0.28011
125680.0000    0.34086
125720.0000    0.42212
125760.0000    0.51198
125800.0000    0.36759
125840.0000    0.32969
125880.0000    0.62588
125920.0000    0.51895
125960.0000    0.59551
126000.0000    0.64734
126040.0000    0.54166
126080.0000    0.33047
126120.0000    0.33184
126160.0000    0.26063
126200.0000   -0.03047
126240.0000    0.33181
126280.0000    0.28950
126320.0000    0.46261
126360.0000    0.24233
126400.0000    0.23180
126440.0000    0.33309
126480.0000    0.50611
126520.0000    0.33829
126560.0000    0.51567
126600.0000    0.47959
126640.0000    0.19107
126680.0000    0.06010
126720.0000    0.31282
126760.0000    0.43467
126800.0000    0.42147
126840.0000    0.39794
126880.0000    0.33955
126920.0000    0.39413
126960.0000    0.36457
127000.0000    0.29671
127040.0000    0.43341
127080.0000    0.44250
127120.0000    0.52996
127160.0000    0.04117
127200.0000    0.28200
127240.0000    0.08625
127280.0000    0.32438
127320.0000    0.31927
127360.0000    0.03485
127400.0000    0.04744
127440.0000   -0.25268
127480.0000   -0.18880
127520.0000   -0.16131
127560.0000   -0.15625
127600.0000   -0.27209
127640.0000    0.21213
127680.0000   -0.02956
127720.0000    0.21151
127760.0000    0.31709
127800.0000    0.34927
127840.0000    0.23916
127880.0000    0.16333
127920.0000    0.44446
127960.0000    0.40381
128000.0000    0.31983
128040.0000    0.27528
128080.0000    0.03941
128120.0000   -0.26946
128160.0000   -0.28452
128200.0000    0.03804
128240.0000    0.30454
128280.0000    0.35304
128320.0000    0.07301
128360.0000    0.07456
128400.0000    0.05065
128440.0000   -0.02108
128480.0000    0.05850
128520.0000   -0.12110
128560.0000    0.01385
128600.0000   -0.05507
128640.0000    0.13351
128680.0000   -0.13511
128720.0000   -0.01128
128760.0000    0.26368
128800.0000    0.17663
128840.0000    0.19725
128880.0000    0.32824
128920.0000    0.31791
128960.0000    0.18459
129000.0000    0.13327
129040.0000    0.28740
129080.0000    0.22681
129120.0000    0.05127
129160.0000    0.06181
129200.0000   -0.13369
129240.0000   -0.00705
129280.0000    0.24876
129320.0000   -0.05715
129360.0000    0.05064
129400.0000   -0.24600
129440.0000    0.31182
129480.0000    0.19590
129520.0000   -0.10106
129560.0000    0.39533
129600.0000    0.19678
129640.0000    0.39730
129680.0000    0.47535
129720.0000    0.36475
129760.0000    0.31025
129800.0000    0.25465
129840.0000    0.28775
129880.0000    0.19715
129920.0000    0.32008
129960.0000    0.33836
130000.0000    0.44720
130040.0000    0.33501
130080.0000    0.45637
130120.0000    0.47561
130160.0000    0.27507
130200.0000    0.25194
130240.0000    0.34833
130280.0000    0.26099
130320.0000   -0.01608
130360.0000    0.37054
130400.0000    0.18025
130440.0000    0.36841
130480.0000    0.33994
130520.0000    0.15754
130560.0000    0.37776
130600.0000    0.26905
130640.0000    0.20903
130680.0000    0.24049
130720.0000    0.40608
130760.0000    0.37750
130800.0000    0.39887
130840.0000    0.31756
130880.0000    0.10351
130920.0000    0.62094
130960.0000    0.19747
131000.0000    0.38270
131040.0000    0.40875
131080.0000    0.45166
131120.0000    0.29613
131160.0000    0.43444
131200.0000    0.39061
131240.0000    0.26972
131280.0000    0.48962
131320.0000    0.33568
131360.0000    0.46613
131400.0000    0.50873
131440.0000    0.54451
131480.0000    0.29020
131520.0000    0.41033
131560.0000    0.30958
131600.0000    0.10782
131640.0000    0.32471
131680.0000   -0.08039
131720.0000   -0.08920
131760.0000    0.11450
131800.0000    0.37832
131840.0000    0.46090
131880.0000    0.44524
131920.0000    0.44118
131960.0000    0.50287
132000.0000    0.36863
132040.0000    0.41777
132080.0000    0.39139
132120.0000    0.38014
132160.0000    0.26061
132200.0000    0.33835
132240.0000    0.28265
132280.0000    0.30063
132320.0000    0.47010
132360.0000    0.33184
132400.0000    0.57392
132440.0000    0.38077
132480.0000    0.48805
132520.0000    0.49840
132560.0000    0.29170
132600.0000    0.48000
132640.0000    0.39821
132680.0000    0.12072
132720.0000    0.45918
132760.0000    0.33741
132800.0000    0.43540
132840.0000    0.32479
132880.0000    0.36890
132920.0000    0.39056
132960.0000    0.46467
133000.0000    0.24150
133040.0000    0.38487
133080.0000    0.14791
133120.0000    0.36506
133160.0000    0.37085
133200.0000    0.33751
133240.0000    0.28130
133280.0000    0.37042
133320.0000    0.36623
133360.0000    0.49091
133400.0000    0.28868
133440.0000    0.35493
133480.0000    0.40094
133520.0000    0.41409
133560.0000    0.36537
133600.0000    0.50029
133640.0000    0.29395
133680.0000    0.31841
133720.0000    0.32715
133760.0000    0.52857
133800.0000    0.57083
133840.0000    0.42957
133880.0000    0.40564
133920.0000    0.28172
133960.0000    0.26366
134000.0000    0.44654
134040.0000    0.38395
134080.0000    0.43323
134120.0000    0.39092
134160.0000    0.21751
134200.0000    0.47618
134240.0000    0.52694
134280.0000    0.50611
134320.0000    0.42894
134360.0000    0.36236
134400.0000    0.32846
134440.0000    0.40228
134480.0000    0.43914
134520.0000    0.41858
134560.0000    0.21676
134600.0000    0.09692
134640.0000    0.45013
134680.0000    0.17898
134720.0000    0.48692
134760.0000    0.31386
134800.0000    0.39464
134840.0000    0.45583
134880.0000    0.45153
134920.0000    0.57817
134960.0000    0.57372
135000.0000    0.35317
135040.0000    0.42230
135080.0000    0.51977
135120.0000    0.45698
135160.0000    0.21897
135200.0000    0.32897
135240.0000    0.41681
135280.0000    0.45312
135320.0000    0.32109
135360.0000    0.55614
135400.0000    0.13321
135440.0000    0.22549
135480.0000    0.25787
135520.0000    0.17184
135560.0000    0.24077
135600.0000    0.37669
135640.0000    0.41819
135680.0000    0.37339
135720.0000    0.42250
135760.0000    0.35226
135800.0000    0.38297
135840.0000    0.17859
135880.0000    0.59568
135920.0000    0.20479
135960.0000    0.51243
136000.0000    0.22513
136040.0000    0.40135
136080.0000    0.61798
136120.0000    0.42388
136160.0000    0.32307
136200.0000    0.51726
136240.0000    0.26787
136280.0000    0.29442
136320.0000    0.49193
136360.0000    0.42574
136400.0000    0.30386
136440.0000    0.55225
136480.0000    0.31220
136520.0000    0.21156
136560.0000    0.39512
136600.0000    0.46468
136640.0000    0.39304
136680.0000    0.46233
136720.0000    0.35202
136760.0000    0.39433
136800.0000    0.47289
136840.0000    0.35292
136880.0000    0.60672
136920.0000    0.56899
136960.0000    0.29052
137000.0000    0.55345
137040.0000    0.39519
137080.0000    0.43153
137120.0000    0.43664
137160.0000    0.53481
137200.0000    0.55728
137240.0000    0.09792
137280.0000    0.12661
137320.0000    0.17081
137360.0000    0.40578
137400.0000    0.26374
137440.0000    0.27756
137480.0000    0.44972
137520.0000    0.41837
137560.0000    0.15871
137600.0000    0.45616
137640.0000    0.32552
137680.0000    0.44387
137720.0000    0.52618
137760.0000    0.48223
137800.0000    0.24632
137840.0000    0.33622
137880.0000    0.46200
137920.0000    0.36897
137960.0000    0.24386
138000.0000    0.49265
138040.0000    0.11017
138080.0000   -0.05382
138120.0000    0.08258
138160.0000    0.09769
138200.0000    0.09773
138240.0000    0.07919
138280.0000    0.11886
138320.0000    0.16926
138360.0000   -0.12918
138400.0000   -0.29136
138440.0000    0.14049
138480.0000    0.29125
138520.0000    0.19932
138560.0000    0.19396
138600.0000    0.12325
138640.0000    0.05349
138680.0000    0.01560
138720.0000   -0.12373
138760.0000    0.41094
138800.0000    0.49665
138840.0000    0.44167
138880.0000    0.26571
138920.0000    0.29610
138960.0000    0.47868
139000.0000    0.29541
139040.0000    0.18678
139080.0000   -0.00864
139120.0000    0.36979
139160.0000    0.37236
139200.0000    0.33133
139240.0000    0.65680
139280.0000    0.39788
139320.0000    0.25531
139360.0000    0.41135
139400.0000    0.41155
139440.0000    0.41028
139480.0000    0.21168
139520.0000    0.17748
139560.0000    0.45620
139600.0000    0.28085
139640.0000    0.49078
139680.0000    0.36204
139720.0000    0.12355
139760.0000    0.25329
139800.0000    0.26542
139840.0000    0.37081
139880.0000    0.18204
139920.0000    0.34539
139960.0000    0.26640
140000.0000    0.37065
140040.0000    0.21036
140080.0000    0.16471
140120.0000    0.19689
140160.0000    0.31392
140200.0000    0.10557
140240.0000    0.35126
140280.0000    0.26487
140320.0000    0.19756
140360.0000    0.49592
140400.0000    0.35235
140440.0000    0.39740
140480.0000    0.50262
140520.0000    0.36328
140560.0000    0.25282
140600.0000    0.49081
140640.0000    0.29214
140680.0000    0.42949
140720.0000    0.42465
140760.0000    0.27052
140800.0000    0.37177
140840.0000    0.48318
140880.0000    0.39802
140920.0000    0.61630
140960.0000    0.49538
141000.0000    0.21076
141040.0000    0.54498
141080.0000    0.39800
141120.0000    0.48534
141160.0000    0.41212
141200.0000    0.57250
141240.0000    0.53996
141280.0000    0.32920
141320.0000    0.60260
141360.0000    0.32968
141400.0000    0.07693
141440.0000    0.46041
141480.0000    0.55920
141520.0000    0.40940
141560.0000    0.51193
141600.0000    0.39612
141640.0000    0.25195
141680.0000    0.08245
141720.0000    0.28285
141760.0000    0.30312
141800.0000    0.31677
141840.0000    0.34920
141880.0000    0.30029
141920.0000    0.29548
141960.0000    0.43807
142000.0000    0.37674
142040.0000    0.17857
142080.0000    0.19891
142120.0000    0.15176
142160.0000    0.36366
142200.0000    0.28515
142240.0000    0.20370
142280.0000    0.30593
142320.0000    0.34516
142360.0000    0.21392
142400.0000    0.39707
142440.0000    0.34362
142480.0000    0.01061
142520.0000    0.30413
142560.0000    0.10629
142600.0000   -0.20668
142640.0000   -0.13125
142680.0000    0.27531
142720.0000    0.35511
142760.0000    0.50625
142800.0000    0.35702
142840.0000    0.47163
142880.0000    0.58870
142920.0000    0.37834
142960.0000    0.23534
143000.0000    0.50839
143040.0000    0.60649
143080.0000    0.53686
143120.0000    0.54142
143160.0000    0.44983
143200.0000    0.35378
143240.0000    0.28936
143280.0000    0.40889
143320.0000    0.51795
143360.0000    0.33421
143400.0000    0.52689
143440.0000    0.37338
143480.0000    0.42754
143520.0000    0.43170
143560.0000    0.34358
143600.0000    0.43922
143640.0000    0.34128
143680.0000    0.31139
143720.0000    0.38274
143760.0000    0.37924
143800.0000    0.25845
143840.0000    0.45999
143880.0000    0.18826
143920.0000    0.32343
143960.0000    0.46750
144000.0000    0.53562
144040.0000    0.40406
144080.0000    0.36017
144120.0000    0.29902
144160.0000    0.36488
144200.0000   -0.05618
144240.0000   -0.07943
144280.0000    0.35606
144320.0000    0.12431
144360.0000    0.05050
144400.0000   -0.00054
144440.0000   -0.12146
144480.0000    0.18990
144520.0000    0.31990
144560.0000    0.20435
144600.0000    0.26786
144640.0000    0.19027
144680.0000    0.25356
144720.0000    0.10981
144760.0000    0.16354
144800.0000    0.06960
144840.0000   -0.08739
144880.0000    0.14286
144920.0000    0.31680
144960.0000    0.34907
145000.0000    0.50120
145040.0000    0.09959
145080.0000   -0.05203
145120.0000   -0.26104
145160.0000   -0.24346
145200.0000   -0.42359
145240.0000   -0.06321
145280.0000    0.12344
145320.0000    0.54153
145360.0000    0.33448
145400.0000    0.53974
145440.0000    0.54947
145480.0000    0.45880
145520.0000    0.45333
145560.0000    0.49429
145600.0000    0.39248
145640.0000    0.24773
145680.0000    0.47624
145720.0000    0.45141
145760.0000    0.21932
145800.0000    0.27879
145840.0000    0.48050
145880.0000    0.42246
145920.0000    0.20982
145960.0000    0.24866
146000.0000    0.23159
146040.0000    0.09000
146080.0000   -0.11715
146120.0000    0.11962
146160.0000    0.35044
146200.0000    0.38985
146240.0000   -0.06374
146280.0000    0.13909
146320.0000    0.41545
146360.0000    0.24436
146400.0000   -0.33748
146440.0000   -0.05904
146480.0000    0.42631
146520.0000    0.07087
146560.0000    0.27637
146600.0000    0.39926
146640.0000   -0.16812
146680.0000   -0.13998
146720.0000   -0.00661
146760.0000    0.01775
146800.0000    0.17236
146840.0000    0.34274
146880.0000   -0.04196
146920.0000    0.03052
146960.0000   -0.00952
147000.0000    0.24157
147040.0000   -0.05081
147080.0000    0.11063
147120.0000    0.39628
147160.0000    0.45253
147200.0000    0.39087
147240.0000    0.44397
147280.0000    0.22338
147320.0000    0.47570
147360.0000    0.15839
147400.0000    0.32351
147440.0000    0.31453
147480.0000    0.41646
147520.0000    0.27198
147560.0000    0.22498
147600.0000    0.28580
147640.0000    0.36618
147680.0000    0.27509
147720.0000    0.42135
147760.0000    0.55218
147800.0000    0.44925
147840.0000    0.28170
147880.0000    0.37931
147920.0000    0.41669
147960.0000    0.29997
148000.0000    0.34648
148040.0000    0.19653
148080.0000    0.34837
148120.0000    0.55916
148160.0000    0.14706
148200.0000    0.33510
148240.0000    0.40000
148280.0000    0.29930
148320.0000    0.41498
148360.0000    0.46540
148400.0000    0.46043
148440.0000    0.24727
148480.0000    0.51140
148520.0000    0.38052
148560.0000    0.34567
148600.0000    0.21711
148640.0000    0.38463
148680.0000    0.41249
148720.0000    0.44190
148760.0000    0.22851
148800.0000    0.07737
148840.0000    0.38891
148880.0000    0.26895
148920.0000    0.31271
148960.0000    0.46038
149000.0000    0.50452
149040.0000    0.51023
149080.0000    0.39278
149120.0000    0.43486
149160.0000    0.33245
149200.0000    0.40100
149240.0000    0.35983
149280.0000    0.57727
149320.0000    0.37319
149360.0000    0.46338
149400.0000    0.51723
149440.0000    0.38546
149480.0000    0.47270
149520.0000    0.51843
149560.0000    0.42676
149600.0000    0.39331
149640.0000    0.45897
149680.0000    0.43948
149720.0000    0.51128
149760.0000    0.40257
149800.0000    0.45312
149840.0000    0.41511
149880.0000    0.45823
149920.0000    0.42050
149960.0000    0.50332
150000.0000    0.28691
150040.0000    0.56318
150080.0000    0.49338
150120.0000    0.36752
150160.0000    0.39296
150200.0000    0.45357
150240.0000    0.46996
150280.0000    0.41141
150320.0000    0.41255
150360.0000    0.48665
150400.0000    0.42856
150440.0000    0.49616
150480.0000    0.31833
150520.0000    0.22084
150560.0000    0.36502
150600.0000    0.49016
150640.0000    0.40704
150680.0000    0.37155
150720.0000    0.40516
150760.0000    0.45199
150800.0000    0.36250
150840.0000    0.40562
150880.0000    0.45353
150920.0000    0.43887
150960.0000    0.29694
151000.0000    0.49587
151040.0000    0.51101
151080.0000    0.35092
151120.0000    0.44029
151160.0000    0.36472
151200.0000    0.33330
151240.0000    0.44921
151280.0000    0.34134
151320.0000    0.31287
151360.0000    0.55344
151400.0000    0.63901
151440.0000    0.51341
151480.0000    0.51222
151520.0000    0.26358
151560.0000    0.54812
151600.0000    0.59246
151640.0000    0.53401
151680.0000    0.57885
151720.0000    0.51175
151760.0000    0.43680
151800.0000    0.42409
151840.0000    0.64217
151880.0000    0.56560
151920.0000    0.49434
151960.0000    0.48817
152000.0000    0.43451
152040.0000    0.49814
152080.0000    0.55588
152120.0000    0.43846
152160.0000    0.51386
152200.0000    0.41273
152240.0000    0.53931
152280.0000    0.61718
152320.0000    0.44314
152360.0000    0.48709
152400.0000    0.52079
152440.0000    0.46844
152480.0000    0.48032
152520.0000    0.50044
152560.0000    0.59689
152600.0000    0.62425
152640.0000    0.38940
152680.0000    0.55476
152720.0000    0.37933
152760.0000    0.29763
152800.0000    0.36876
152840.0000    0.46569
152880.0000    0.62631
152920.0000    0.22374
152960.0000    0.32924
153000.0000    0.41865
153040.0000    0.59518
153080.0000    0.48317
153120.0000    0.13686
153160.0000    0.18623
153200.0000    0.09020
153240.0000    0.24270
153280.0000    0.25341
153320.0000    0.63858
153360.0000    0.94756
153400.0000    0.67822
153440.0000    0.68174
153480.0000    0.94704
153520.0000    0.81841
153560.0000    0.65745
153600.0000    0.68101
153640.0000    0.80154
153680.0000    0.78315
153720.0000    0.56838
153760.0000    0.75880
153800.0000    0.64087
153840.0000    0.73111
153880.0000    0.60704
153920.0000    0.64715
153960.0000    0.74114
154000.0000    0.62677
154040.0000    0.76698
154080.0000    0.68995
154120.0000    0.74485
154160.0000    0.81787
154200.0000    0.77293
154240.0000    0.56374
154280.0000    0.51479
154320.0000    0.79406
154360.0000    0.70642
154400.0000    1.01333
154440.0000    0.93308
154480.0000    0.92075
154520.0000    0.90317
154560.0000    0.94572
154600.0000    0.98435
154640.0000    0.82675
154680.0000    0.87069
154720.0000    0.90352
154760.0000    1.00501
154800.0000    0.99578
154840.0000    0.96437
154880.0000    0.96589
154920.0000    0.89266
154960.0000    0.89564
155000.0000    1.03830
155040.0000    0.94718
155080.0000    1.03827
155120.0000    0.83753
155160.0000    0.83074
155200.0000    0.67219
155240.0000    0.77068
155280.0000    0.78561
155320.0000    0.77103
155360.0000    0.78309
155400.0000    0.75840
155440.0000    0.81415
155480.0000    0.86528
155520.0000    0.76465
155560.0000    0.70361
155600.0000    0.86138
155640.0000    0.91659
155680.0000    0.82739
155720.0000    0.66848
155760.0000    0.64770
155800.0000    0.67144
155840.0000    0.65132
155880.0000    0.54175
155920.0000    0.64906
155960.0000    0.39204
156000.0000    0.42461
156040.0000    0.46277
156080.0000    0.55259
156120.0000    0.56912
156160.0000    0.59941
156200.0000    0.49277
156240.0000    0.37254
156280.0000    0.54448
156320.0000    0.84422
156360.0000    0.78991
156400.0000    0.64975
156440.0000    0.76428
156480.0000    0.71684
156520.0000    0.73977
156560.0000    0.72210
156600.0000    0.88216
156640.0000    0.60420
156680.0000    0.73418
156720.0000    0.80273
156760.0000    0.70883
156800.0000    0.53009
156840.0000   -0.02531
156880.0000    0.38665
156920.0000    0.45355
156960.0000    0.49420
157000.0000    0.19422
157040.0000    0.23400
157080.0000    0.37779
157120.0000    0.38214
157160.0000    0.61261
157200.0000    0.47740
157240.0000    0.42642
157280.0000    0.44813
157320.0000    0.49140
157360.0000    0.46119
157400.0000    0.40254
157440.0000    0.40092
157480.0000    0.62176
157520.0000    0.40805
157560.0000    0.44399
157600.0000    0.39482
157640.0000    0.34335
157680.0000    0.29649
157720.0000    0.34320
157760.0000    0.45751
157800.0000    0.41926
157840.0000    0.22745
157880.0000    0.17681
157920.0000    0.01481
157960.0000    0.07574
158000.0000    0.26270
158040.0000    0.00435
158080.0000   -0.08213
158120.0000    0.19468
158160.0000    0.24925
158200.0000    0.16130
158240.0000    0.25512
158280.0000    0.22669
158320.0000    0.18102
158360.0000    0.42494
158400.0000    0.13121
158440.0000    0.23787
158480.0000    0.35259
158520.0000    0.21670
158560.0000    0.21232
158600.0000    0.29331
158640.0000    0.05613
158680.0000   -0.00541
158720.0000    0.07865
158760.0000    0.20571
158800.0000    0.40656
158840.0000    0.07285
158880.0000    0.22836
158920.0000    0.38103
158960.0000    0.16200
159000.0000    0.34996
159040.0000    0.19981
159080.0000    0.36414
159120.0000    0.35730
159160.0000    0.30893
159200.0000    0.22993
159240.0000    0.45886
159280.0000    0.42245
159320.0000   -0.15355
159360.0000    0.34223
159400.0000    0.28224
159440.0000    0.16827
159480.0000    0.18764
159520.0000    0.37084
159560.0000    0.22782
159600.0000    0.35051
159640.0000    0.24577
159680.0000    0.39120
159720.0000    0.37841
159760.0000    0.16994
159800.0000    0.35641
159840.0000    0.36158
159880.0000    0.25534
159920.0000    0.33044
159960.0000    0.30149
160000.0000    0.42771
160040.0000    0.32872
160080.0000    0.25759
160120.0000    0.25462
160160.0000    0.23458
160200.0000    0.08424
160240.0000    0.41938
160280.0000    0.06849
160320.0000    0.17739
160360.0000    0.47498
160400.0000    0.25465
160440.0000    0.32082
160480.0000    0.10362
160520.0000    0.35932
160560.0000    0.23032
160600.0000    0.09461
160640.0000    0.16792
160680.0000    0.35091
160720.0000    0.14444
160760.0000    0.39213
160800.0000    0.32451
160840.0000    0.39775
160880.0000    0.36403
160920.0000    0.21944
160960.0000    0.30952
161000.0000    0.43629
161040.0000    0.20978
161080.0000    0.00523
161120.0000   -0.27487
161160.0000    0.21434
161200.0000    0.30965
161240.0000    0.20029
161280.0000    0.41780
161320.0000   -0.02271
161360.0000    0.52145
161400.0000    0.27870
161440.0000    0.28552
161480.0000    0.14223
161520.0000    0.26121
161560.0000    0.24196
161600.0000    0.27846
161640.0000    0.26555
161680.0000    0.42813
161720.0000    0.39170
161760.0000    0.34327
161800.0000    0.37750
161840.0000    0.37090
161880.0000    0.35907
161920.0000    0.36929
161960.0000    0.43098
162000.0000    0.48290
162040.0000    0.46309
162080.0000    0.35261
162120.0000    0.37253
162160.0000    0.27904
162200.0000    0.36837
162240.0000    0.47096
162280.0000    0.37232
162320.0000    0.42035
162360.0000    0.44882
162400.0000    0.43393
162440.0000    0.42615
162480.0000    0.29991
162520.0000    0.31492
162560.0000    0.33965
162600.0000    0.37632
162640.0000    0.47911
162680.0000    0.48802
162720.0000    0.37557
162760.0000    0.40859
162800.0000    0.41973
162840.0000    0.45915
162880.0000    0.32278
162920.0000    0.30749
162960.0000    0.43995
163000.0000    0.52802
163040.0000    0.41223
163080.0000    0.40079
163120.0000    0.40502
163160.0000    0.48372
163200.0000    0.42361
163240.0000    0.33931
163280.0000    0.57316
163320.0000    0.32013
163360.0000    0.39345
163400.0000    0.51430
163440.0000    0.60756
163480.0000    0.35157
163520.0000    0.40843
163560.0000    0.60345
163600.0000    0.56301
163640.0000    0.15816
163680.0000    0.32677
163720.0000    0.60671
163760.0000    0.30215
163800.0000    0.52930
163840.0000    0.29980
163880.0000    0.42951
163920.0000    0.38186
163960.0000    0.40096
164000.0000    0.54700
164040.0000    0.34491
164080.0000    0.45070
164120.0000    0.26905
164160.0000    0.20860
164200.0000    0.48250
164240.0000    0.38158
164280.0000    0.43129
164320.0000    0.41046
164360.0000    0.47915
164400.0000    0.47823
164440.0000    0.54980
164480.0000    0.42771
164520.0000    0.37107
164560.0000    0.43933
164600.0000    0.41755
164640.0000    0.43599
164680.0000    0.27490
164720.0000    0.32452
164760.0000    0.35444
164800.0000    0.39446
164840.0000    0.26909
164880.0000    0.36327
164920.0000    0.47601
164960.0000    0.47993
165000.0000    0.40557
165040.0000    0.26927
165080.0000    0.48662
165120.0000    0.39589
165160.0000    0.43759
165200.0000    0.39286
165240.0000    0.37351
165280.0000    0.45256
165320.0000    0.41028
165360.0000    0.41266
165400.0000    0.39359
165440.0000    0.37184
165480.0000    0.26838
165520.0000    0.49546
165560.0000    0.26577
165600.0000    0.40878
165640.0000    0.38597
165680.0000    0.46909
165720.0000    0.13539
165760.0000    0.27099
165800.0000    0.30490
165840.0000    0.52310
165880.0000    0.49426
165920.0000    0.28536
165960.0000    0.34515
166000.0000    0.19797
166040.0000    0.62575
166080.0000    0.62628
166120.0000    0.52074
166160.0000    0.44912
166200.0000    0.39992
166240.0000    0.48305
166280.0000    0.24418
166320.0000    0.30782
166360.0000    0.49161
166400.0000    0.28942
166440.0000    0.48777
166480.0000    0.41229
166520.0000    0.33083
166560.0000    0.46899
166600.0000    0.33709
166640.0000    0.46158
166680.0000    0.45636
166720.0000    0.46556
166760.0000    0.19914
166800.0000    0.16144
166840.0000    0.47989
166880.0000    0.32838
166920.0000    0.18098
166960.0000    0.38731
167000.0000    0.09115
167040.0000    0.32734
167080.0000    0.45467
167120.0000    0.18117
167160.0000    0.63947
167200.0000    0.30208
167240.0000    0.31290
167280.0000    0.18862
167320.0000    0.39718
167360.0000    0.29318
167400.0000    0.58702
167440.0000    0.32618
167480.0000    0.29744
167520.0000    0.31432
167560.0000    0.42108
167600.0000    0.28540
167640.0000    0.48706
167680.0000    0.51704
167720.0000    0.42410
167760.0000    0.14952
167800.0000    0.19917
167840.0000    0.07517
167880.0000    0.52038
167920.0000    0.54986
167960.0000    0.31891
168000.0000    0.41996
168040.0000    0.45407
168080.0000    0.41152
168120.0000    0.27033
168160.0000    0.29282
168200.0000    0.04350
168240.0000    0.32703
168280.0000    0.34705
168320.0000    0.30592
168360.0000    0.21067
168400.0000    0.23962
168440.0000    0.40705
168480.0000    0.49030
168520.0000    0.29777
168560.0000    0.72676
168600.0000    0.45079
168640.0000    0.40145
168680.0000    0.53974
168720.0000    0.51139
168760.0000    0.45509
168800.0000    0.42009
168840.0000    0.37624
168880.0000    0.45460
168920.0000    0.39426
168960.0000    0.32921
169000.0000    0.32793
169040.0000    0.49740
169080.0000    0.69817
169120.0000    0.47686
169160.0000    0.50252
169200.0000    0.57788
169240.0000    0.39164
169280.0000    0.38748
169320.0000    0.30374
169360.0000    0.47588
169400.0000    0.55728
169440.0000    0.50475
169480.0000    0.32099
169520.0000    0.44603
169560.0000    0.15274
169600.0000    0.30559
169640.0000    0.41960
169680.0000    0.43284
169720.0000    0.40487
169760.0000    0.57094
169800.0000    0.29575
169840.0000    0.44570
169880.0000    0.32854
169920.0000    0.10253
169960.0000    0.46128
170000.0000    0.25808
170040.0000    0.07038
170080.0000    0.17690
170120.0000    0.21917
170160.0000    0.12881
170200.0000    0.34743
170240.0000    0.37182
170280.0000    0.43403
170320.0000    0.34251
170360.0000    0.41195
170400.0000    0.21051
170440.0000    0.48035
170480.0000    0.34558
170520.0000    0.49055
170560.0000    0.39641
170600.0000    0.29998
170640.0000    0.43527
170680.0000    0.33175
170720.0000    0.37036
170760.0000    0.43199
170800.0000    0.27962
170840.0000    0.36018
170880.0000    0.39929
170920.0000    0.33722
170960.0000    0.36158
171000.0000    0.48806
171040.0000    0.56721
171080.0000    0.42866
171120.0000    0.49135
171160.0000    0.33989
171200.0000    0.43558
171240.0000    0.49553
171280.0000    0.38756
171320.0000    0.37689
171360.0000    0.49336
171400.0000   -0.03764
171440.0000    0.50250
171480.0000    0.41347
171520.0000    0.40830
171560.0000    0.32069
171600.0000    0.35995
171640.0000    0.34695
171680.0000    0.47845
171720.0000    0.55419
171760.0000    0.13730
171800.0000    0.32889
171840.0000    0.28696
171880.0000    0.39027
171920.0000    0.45733
171960.0000    0.45981
172000.0000    0.31100
172040.0000    0.41025
172080.0000    0.25229
172120.0000    0.27414
172160.0000    0.37803
172200.0000    0.47867
172240.0000    0.32879
172280.0000    0.34563
172320.0000    0.36601
172360.0000    0.33285
172400.0000    0.13726
172440.0000    0.26559
172480.0000    0.31327
172520.0000    0.26659
172560.0000    0.25563
172600.0000   -0.02215
172640.0000   -0.00994
172680.0000    0.23378
172720.0000    0.31678
172760.0000    0.17552
172800.0000    0.22604
172840.0000    0.01367
172880.0000    0.21746
172920.0000    0.25844
172960.0000    0.18382
173000.0000    0.37793
173040.0000    0.13441
173080.0000    0.28421
173120.0000    0.16557
173160.0000    0.33329
173200.0000    0.33838
173240.0000    0.39988
173280.0000    0.33513
173320.0000    0.49456
173360.0000    0.21009
173400.0000    0.37945
173440.0000    0.41473
173480.0000    0.56332
173520.0000    0.22574
173560.0000    0.13822
173600.0000    0.30005
173640.0000    0.39554
173680.0000    0.40049
173720.0000    0.46590
173760.0000    0.47568
173800.0000    0.48037
173840.0000    0.45968
173880.0000    0.39716
173920.0000    0.39424
173960.0000    0.50161
174000.0000    0.45872
174040.0000    0.47424
174080.0000    0.23920
174120.0000    0.28385
174160.0000    0.04200
174200.0000    0.19277
174240.0000    0.14131
174280.0000    0.01941
174320.0000    0.32116
174360.0000    0.35413
174400.0000    0.12931
174440.0000    0.40044
174480.0000    0.28703
174520.0000    0.37721
174560.0000    0.22200
174600.0000    0.50689
174640.0000    0.31566
174680.0000    0.29037
174720.0000    0.10626
174760.0000    0.38133
174800.0000    0.40301
174840.0000    0.44372
174880.0000    0.48212
174920.0000    0.27694
174960.0000    0.52656
175000.0000    0.29075
175040.0000    0.41326
175080.0000    0.42453
175120.0000    0.44922
175160.0000    0.35974
175200.0000    0.50606
175240.0000    0.68111
175280.0000    0.48703
175320.0000    0.47866
175360.0000    0.55931
175400.0000    0.72425
175440.0000    0.50514
175480.0000    0.55107
175520.0000    0.56295
175560.0000    0.61747
175600.0000    0.50084
175640.0000    0.64400
175680.0000    0.78630
175720.0000    0.62396
175760.0000    0.64447
175800.0000    0.55777
175840.0000    0.27547
175880.0000    0.16489
175920.0000    0.41115
175960.0000    0.37254
176000.0000    0.05551
176040.0000    0.12304
176080.0000    0.21615
176120.0000   -0.05034
176160.0000   -0.18711
176200.0000    0.00391
176240.0000    0.06918
176280.0000   -0.28318
176320.0000   -0.33208
176360.0000   -0.30625
176400.0000   -0.49890
176440.0000   -0.50405
176480.0000    0.03973
176520.0000   -0.03888
176560.0000   -0.28710
176600.0000   -0.22352
176640.0000   -0.13156
176680.0000   -0.22872
176720.0000   -0.27306
176760.0000   -0.16557
176800.0000   -0.43857
176840.0000   -0.05234
176880.0000   -0.10774
176920.0000    0.21230
176960.0000    0.35022
177000.0000    0.16798
177040.0000    0.33760
177080.0000   -0.01204
177120.0000    0.49369
177160.0000   -0.03469
177200.0000   -0.13814
177240.0000    0.24294
177280.0000    0.25916
177320.0000    0.28857
177360.0000    0.28735
177400.0000    0.44377
177440.0000    0.33258
177480.0000    0.35016
177520.0000    0.25285
177560.0000    0.39384
177600.0000    0.22097
177640.0000    0.29274
177680.0000    0.08260
177720.0000    0.45624
177760.0000    0.13198
177800.0000    0.39295
177840.0000    0.30011
177880.0000    0.01171
177920.0000    0.18698
177960.0000    0.51339
178000.0000    0.01773
178040.0000    0.03312
178080.0000   -0.01263
178120.0000   -0.04176
178160.0000    0.05357
178200.0000   -0.03343
178240.0000    0.10627
178280.0000    0.03317
178320.0000    0.10663
178360.0000    0.19415
178400.0000    0.01470
178440.0000   -0.16346
178480.0000   -0.03592
178520.0000    0.23219
178560.0000    0.20170
178600.0000    0.19170
178640.0000    0.17264
178680.0000    0.15904
178720.0000    0.25479
178760.0000    0.01628
178800.0000    0.07249
178840.0000    0.37381
178880.0000    0.22920
178920.0000    0.05852
178960.0000    0.10571
179000.0000    0.00343
179040.0000   -0.12070
179080.0000    0.29268
179120.0000    0.04718
179160.0000    0.14502
179200.0000    0.20726
179240.0000    0.34001
179280.0000   -0.02451
179320.0000   -0.09110
179360.0000   -0.36788
179400.0000   -0.38549
179440.0000    0.17082
179480.0000   -0.17963
179520.0000   -0.33327
179560.0000   -0.08263
179600.0000   -0.40535
179640.0000    0.13029
179680.0000   -0.52332
179720.0000   -0.14263
179760.0000    0.03700
179800.0000   -0.15712
179840.0000   -0.06926
179880.0000   -0.26416
179920.0000   -0.05140
179960.0000   -0.13302
180000.0000   -0.15927
180040.0000   -0.12131
180080.0000   -0.09929
180120.0000   -0.29039
180160.0000   -0.18266
180200.0000   -0.33305
180240.0000   -0.07788
180280.0000    0.24111
180320.0000   -0.28031
180360.0000   -0.12540
180400.0000   -0.02476
180440.0000   -0.25320
180480.0000   -0.15139
180520.0000    0.13052
180560.0000    0.02661
180600.0000    0.34642
180640.0000    0.08462
180680.0000    0.01552
180720.0000    0.24559
180760.0000    0.18695
180800.0000    0.28245
180840.0000    0.08944
180880.0000    0.52281
180920.0000    0.18799
180960.0000    0.21836
181000.0000    0.39031
181040.0000    0.28819
181080.0000    0.33012
181120.0000    0.42812
181160.0000    0.47649
181200.0000    0.23254
181240.0000    0.46420
181280.0000    0.25128
181320.0000    0.35499
181360.0000    0.01545
181400.0000    0.30066
181440.0000    0.16808
181480.0000    0.36317
181520.0000    0.08486
181560.0000    0.10532
181600.0000    0.13181
181640.0000    0.39149
181680.0000    0.31462
181720.0000    0.49809
181760.0000    0.38353
181800.0000    0.35454
181840.0000    0.31647
181880.0000    0.42588
181920.0000    0.35956
181960.0000    0.51384
182000.0000    0.38878
182040.0000    0.11362
182080.0000    0.51541
182120.0000   -0.26870
182160.0000   -0.18122
182200.0000   -0.00387
182240.0000    0.48652
182280.0000    0.27871
182320.0000    0.29714
182360.0000    0.41166
182400.0000    0.36285
182440.0000    0.27030
182480.0000    0.27721
182520.0000   -0.20504
182560.0000   -0.11389
182600.0000   -0.04397
182640.0000   -0.00099
182680.0000    0.02653
182720.0000   -0.22664
182760.0000   -0.20996
182800.0000   -0.30045
182840.0000    0.05523
182880.0000   -0.21066
182920.0000   -0.13699
182960.0000   -0.27236
183000.0000   -0.12194
183040.0000    0.04685
183080.0000   -0.32416
183120.0000   -0.02761
183160.0000   -0.17958
183200.0000    0.00463
183240.0000   -0.13190
183280.0000    0.03067
183320.0000   -0.30204
183360.0000    0.09152
183400.0000    0.02615
183440.0000   -0.07978
183480.0000    0.31104
183520.0000    0.29220
183560.0000    0.46527
183600.0000   -0.11152
183640.0000    0.09686
183680.0000    0.34703
183720.0000   -0.05675
183760.0000   -0.03758
183800.0000    0.52481
183840.0000    0.41118
183880.0000    0.34625
183920.0000    0.00176
183960.0000   -0.28571
184000.0000   -0.18677
184040.0000   -0.22373
184080.0000   -0.16716
184120.0000    0.27594
184160.0000   -0.02977
184200.0000    0.11862
184240.0000    0.23006
184280.0000    0.39788
184320.0000    0.18729
184360.0000    0.37274
184400.0000    0.07232
184440.0000   -0.00251
184480.0000    0.11453
184520.0000    0.23690
184560.0000    0.47461
184600.0000    0.22093
184640.0000    0.26371
184680.0000    0.16387
184720.0000    0.04953
184760.0000    0.16940
184800.0000    0.22363
184840.0000    0.25500
184880.0000    0.50170
184920.0000    0.28732
184960.0000    0.42384
185000.0000    0.56657
185040.0000    0.27964
185080.0000    0.48164
185120.0000    0.07767
185160.0000    0.24728
185200.0000    0.14523
185240.0000    0.19562
185280.0000    0.21051
185320.0000    0.31865
185360.0000    0.41347
185400.0000    0.23611
185440.0000    0.46244
185480.0000    0.19807
185520.0000    0.33698
185560.0000    0.24984
185600.0000    0.60667
185640.0000    0.38481
185680.0000    0.26213
185720.0000    0.33077
185760.0000    0.12949
185800.0000    0.16686
185840.0000   -0.31720
185880.0000   -0.00984
185920.0000    0.04494
185960.0000    0.22325
186000.0000   -0.16586
186040.0000   -0.17012
186080.0000   -0.02107
186120.0000    0.02330
186160.0000    0.00650
186200.0000    0.17438
186240.0000   -0.31116
186280.0000   -0.16798
186320.0000   -0.08308
186360.0000   -0.05401
186400.0000    0.03228
186440.0000    0.08654
186480.0000    0.24213
186520.0000    0.26383
186560.0000    0.36386
186600.0000   -0.07500
186640.0000    0.38086
186680.0000    0.13089
186720.0000    0.05940
186760.0000   -0.64194
186800.0000   -0.29805
186840.0000   -0.28335
186880.0000   -0.24958
186920.0000    0.02968
186960.0000   -0.16505
187000.0000   -0.14407
187040.0000    0.13092
187080.0000    0.34237
187120.0000   -0.06170
187160.0000    0.49432
187200.0000    0.41511
187240.0000   -0.04771
187280.0000    0.12220
187320.0000    0.07649
187360.0000    0.26776
187400.0000    0.18148
187440.0000    0.06075
187480.0000   -0.18637
187520.0000   -0.23363
187560.0000    0.40558
187600.0000    0.34970
187640.0000    0.11786
187680.0000   -0.00542
187720.0000    0.20762
187760.0000    0.19116
187800.0000    0.32390
187840.0000    0.07111
187880.0000   -0.20789
187920.0000   -0.16357
187960.0000    0.14896
188000.0000    0.04913
188040.0000   -0.01799
188080.0000   -0.13043
188120.0000   -0.04883
188160.0000   -0.03205
188200.0000    0.02170
188240.0000    0.06143
188280.0000    0.04651
188320.0000   -0.02152
188360.0000   -0.20746
188400.0000   -0.19120
188440.0000    0.24833
188480.0000    0.22710
188520.0000    0.18589
188560.0000    0.31114
188600.0000    0.24327
188640.0000    0.09285
188680.0000    0.21565
188720.0000    0.07383
188760.0000   -0.07730
188800.0000    0.25949
188840.0000    0.35444
188880.0000    0.12035
188920.0000    0.33445
188960.0000   -0.15163
189000.0000   -0.01482
189040.0000   -0.13995
189080.0000    0.07983
189120.0000   -0.02460
189160.0000    0.19962
189200.0000    0.01481
189240.0000   -0.19435
189280.0000   -0.11305
189320.0000   -0.39247
189360.0000    0.09029
189400.0000    0.14211
189440.0000   -0.25450
189480.0000   -0.11572
189520.0000   -0.06073
189560.0000    0.01029
189600.0000    0.19520
189640.0000   -0.14259
189680.0000   -0.01006
189720.0000    0.06452
189760.0000    0.34839
189800.0000    0.25199
189840.0000    0.17621
189880.0000   -0.32625
189920.0000   -0.13908
189960.0000   -0.10537
190000.0000    0.18747
190040.0000    0.17399
190080.0000    0.32483
190120.0000    0.46776
190160.0000    0.20018
190200.0000    0.04451
190240.0000    0.23323
190280.0000    0.04514
190320.0000    0.00079
190360.0000    0.12757
190400.0000   -0.08272
190440.0000   -0.16582
190480.0000   -0.20358
190520.0000   -0.43816
190560.0000   -0.20803
190600.0000    0.21438
190640.0000   -0.00783
190680.0000   -0.47767
190720.0000   -0.36938
190760.0000   -0.33443
190800.0000    0.07063
190840.0000    0.04886
190880.0000   -0.33518
190920.0000   -0.10353
190960.0000   -0.03656
191000.0000   -0.17377
191040.0000    0.07699
191080.0000   -0.08691
191120.0000   -0.26352
191160.0000   -0.38203
191200.0000   -0.53334
191240.0000   -0.42951
191280.0000    0.16103
191320.0000   -0.22296
191360.0000   -0.17309
191400.0000   -0.34032
191440.0000   -0.00773
191480.0000   -0.20534
191520.0000    0.10033
191560.0000    0.20491
191600.0000   -0.01967
191640.0000    0.27693
191680.0000    0.02137
191720.0000   -0.24611
191760.0000   -0.18291
191800.0000   -0.15299
191840.0000    0.15029
191880.0000    0.13647
191920.0000    0.09701
191960.0000   -0.07728
192000.0000    0.31301
192040.0000    0.23858
192080.0000    0.28835
192120.0000    0.11657
192160.0000   -0.33162
192200.0000   -0.19784
192240.0000    0.15226
192280.0000   -0.06681
192320.0000   -0.30699
192360.0000    0.13251
192400.0000    0.29474
192440.0000   -0.00462
192480.0000    0.02046
192520.0000    0.06091
192560.0000    0.14551
192600.0000   -0.27196
192640.0000    0.12577
192680.0000    0.19898
192720.0000   -0.22680
192760.0000   -0.42645
192800.0000   -0.43852
192840.0000   -0.55236
192880.0000    0.07320
192920.0000    0.03723
192960.0000    0.09041
193000.0000    0.10879
193040.0000   -0.15151
193080.0000   -0.04032
193120.0000    0.26537
193160.0000   -0.12492
193200.0000    0.21950
193240.0000    0.14292
193280.0000    0.06104
193320.0000    0.00610
193360.0000   -0.07128
193400.0000   -0.09713
193440.0000   -0.18744
193480.0000   -0.12697
193520.0000   -0.24163
193560.0000   -0.28333
193600.0000   -0.22548
193640.0000   -0.22227
193680.0000   -0.15604
193720.0000    0.15342
193760.0000    0.05220
193800.0000    0.01870
193840.0000   -0.21661
193880.0000   -0.03806
193920.0000   -0.03860
193960.0000    0.11248
194000.0000    0.23598
194040.0000    0.07482
194080.0000   -0.04297
194120.0000    0.05045
194160.0000    0.08286
194200.0000    0.44314
194240.0000    0.11817
194280.0000    0.54078
194320.0000    0.30611
194360.0000    0.25197
194400.0000    0.45210
194440.0000    0.42829
194480.0000    0.37103
194520.0000    0.02188
194560.0000    0.00160
194600.0000   -0.11185
194640.0000   -0.04551
194680.0000    0.30720
194720.0000    0.21305
194760.0000    0.44432
194800.0000    0.30397
194840.0000    0.17010
194880.0000    0.19829
194920.0000    0.20265
194960.0000    0.23489
195000.0000    0.18325
195040.0000    0.32944
195080.0000    0.28402
195120.0000    0.04338
195160.0000   -0.26867
195200.0000   -0.23504
195240.0000    0.33599
195280.0000    0.26375
195320.0000    0.32079
195360.0000    0.35664
195400.0000    0.23812
195440.0000    0.01881
195480.0000    0.40927
195520.0000    0.29673
195560.0000    0.32754
195600.0000    0.12658
195640.0000    0.09481
195680.0000    0.31702
195720.0000    0.03335
195760.0000    0.06683
195800.0000   -0.02787
195840.0000    0.20275
195880.0000   -0.05579
195920.0000   -0.13135
195960.0000   -0.14665
196000.0000    0.23847
196040.0000    0.07869
196080.0000   -0.02378
196120.0000   -0.11990
196160.0000   -0.13686
196200.0000   -0.13407
196240.0000   -0.09301
196280.0000   -0.05746
196320.0000    0.26853
196360.0000    0.15319
196400.0000    0.20978
196440.0000    0.26466
196480.0000    0.34655
196520.0000    0.15786
196560.0000   -0.03914
196600.0000   -0.24631
196640.0000   -0.26961
196680.0000   -0.21252
196720.0000   -0.43574
196760.0000   -0.19070
196800.0000    0.04031
196840.0000   -0.04242
196880.0000    0.02216
196920.0000    0.03310
196960.0000   -0.24310
197000.0000   -0.31571
197040.0000   -0.15311
197080.0000    0.07626
197120.0000    0.03212
197160.0000    0.11309
197200.0000   -0.04144
197240.0000    0.14633
197280.0000    0.01501
197320.0000   -0.06581
197360.0000    0.08619
197400.0000    0.08947
197440.0000    0.03139
197480.0000    0.08195
197520.0000    0.03541
197560.0000    0.27130
197600.0000   -0.00510
197640.0000   -0.03094
197680.0000    0.28340
197720.0000    0.19551
197760.0000    0.14297
197800.0000    0.23669
197840.0000    0.27531
197880.0000   -0.18098
197920.0000    0.18378
197960.0000    0.54145
198000.0000    0.23203
198040.0000    0.20876
198080.0000    0.32224
198120.0000    0.49487
198160.0000    0.45414
198200.0000    0.49945
198240.0000    0.38995
198280.0000    0.38152
198320.0000    0.42264
198360.0000    0.38268
198400.0000    0.43772
198440.0000    0.55468
198480.0000    0.45190
198520.0000    0.30213
198560.0000    0.33538
198600.0000    0.26710
198640.0000    0.26831
198680.0000    0.56091
198720.0000    0.49822
198760.0000    0.39618
198800.0000    0.42467
198840.0000    0.24491
198880.0000    0.25590
198920.0000    0.42936
198960.0000    0.23725
199000.0000    0.42994
199040.0000    0.39131
199080.0000    0.45639
199120.0000    0.47447
199160.0000    0.39584
199200.0000    0.43408
199240.0000    0.47525
199280.0000    0.28658
199320.0000    0.36554
199360.0000    0.34814
199400.0000    0.34537
199440.0000    0.30178
199480.0000    0.32155
199520.0000    0.42992
199560.0000    0.43344
199600.0000    0.28714
199640.0000    0.53557
199680.0000    0.35218
199720.0000    0.49896
199760.0000    0.33619
199800.0000    0.35195
199840.0000    0.34903
199880.0000    0.20678
199920.0000    0.46042
199960.0000    0.23538
200000.0000    0.39005
200040.0000    0.40673
200080.0000    0.48006
200120.0000    0.34427
200160.0000    0.42275
200200.0000    0.47290
200240.0000    0.39973
200280.0000    0.39662
200320.0000    0.40052
200360.0000    0.46345
200400.0000    0.24947
200440.0000    0.44551
200480.0000    0.42165
200520.0000    0.53058
200560.0000    0.48412
200600.0000    0.24618
200640.0000    0.49327
200680.0000    0.36240
200720.0000    0.55366
200760.0000    0.36998
200800.0000    0.44711
200840.0000    0.36496
200880.0000    0.25788
200920.0000    0.28585
200960.0000    0.33504
201000.0000    0.38324
201040.0000    0.29036
201080.0000    0.49166
201120.0000    0.44791
201160.0000    0.27982
201200.0000    0.34750
201240.0000    0.29202
201280.0000    0.58706
201320.0000    0.38401
201360.0000    0.44740
201400.0000    0.22415
201440.0000    0.05176
201480.0000    0.13276
201520.0000    0.28838
201560.0000    0.25097
201600.0000    0.27731
201640.0000    0.30847
201680.0000    0.28424
201720.0000    0.26926
201760.0000    0.32647
201800.0000    0.14178
201840.0000    0.16641
201880.0000   -0.07367
201920.0000    0.18267
201960.0000    0.27272
202000.0000    0.53253
202040.0000    0.38977
202080.0000    0.51738
202120.0000    0.31852
202160.0000    0.33931
202200.0000    0.48430
202240.0000    0.14711
202280.0000    0.40881
202320.0000    0.48682
202360.0000    0.51053
202400.0000    0.52049
202440.0000    0.56254
202480.0000    0.24099
202520.0000    0.42481
202560.0000    0.34917
202600.0000    0.46295
202640.0000    0.46920
202680.0000    0.37024
202720.0000    0.36502
202760.0000    0.40886
202800.0000    0.27725
202840.0000    0.48258
202880.0000    0.50768
202920.0000    0.27996
202960.0000    0.27168
203000.0000    0.23110
203040.0000    0.39810
203080.0000    0.30978
203120.0000    0.65681
203160.0000    0.69548
203200.0000    0.46356
203240.0000    0.34692
203280.0000    0.67846
203320.0000    0.34809
203360.0000    0.28874
203400.0000    0.36646
203440.0000    0.39251
203480.0000    0.46556
203520.0000    0.39603
203560.0000    0.50064
203600.0000    0.42430
203640.0000    0.28432
203680.0000    0.33347
203720.0000    0.21583
203760.0000    0.44185
203800.0000    0.28720
203840.0000    0.35776
203880.0000    0.42264
203920.0000    0.45915
203960.0000    0.55114
204000.0000    0.43857
204040.0000    0.43510
204080.0000    0.27353
204120.0000    0.15425
204160.0000    0.57162
204200.0000    0.37712
204240.0000    0.36088
204280.0000    0.36545
204320.0000    0.39227
204360.0000    0.40746
204400.0000    0.46577
204440.0000    0.35650
204480.0000    0.41655
204520.0000    0.34596
204560.0000    0.36494
204600.0000    0.40764
204640.0000    0.46273
204680.0000    0.37994
204720.0000    0.40937
204760.0000    0.49179
204800.0000    0.52088
204840.0000    0.49961
204880.0000    0.54911
204920.0000    0.41113
204960.0000    0.39929
205000.0000    0.30976
205040.0000    0.48419
205080.0000    0.52347
205120.0000    0.48282
205160.0000    0.30095
205200.0000    0.31535
205240.0000    0.39434
205280.0000    0.32745
205320.0000    0.21174
205360.0000    0.43805
205400.0000    0.34831
205440.0000    0.29526
205480.0000    0.41886
205520.0000    0.31596
205560.0000    0.45090
205600.0000    0.43300
205640.0000    0.43510
205680.0000    0.47379
205720.0000    0.49381
205760.0000    0.36880
205800.0000    0.27875
205840.0000    0.40949
205880.0000    0.27446
205920.0000    0.53713
205960.0000    0.38372
206000.0000    0.52743
206040.0000    0.43674
206080.0000    0.45821
206120.0000    0.51862
206160.0000    0.52394
206200.0000    0.54190
206240.0000    0.47239
206280.0000    0.47897
206320.0000    0.56388
206360.0000    0.22958
206400.0000    0.39479
206440.0000    0.35020
206480.0000    0.40240
206520.0000    0.42609
206560.0000    0.34374
206600.0000    0.34374
206640.0000    0.29416
206680.0000    0.47549
206720.0000    0.32410
206760.0000    0.47933
206800.0000    0.22579
206840.0000    0.40772
206880.0000    0.41030
206920.0000    0.62888
206960.0000    0.37993
207000.0000    0.21571
207040.0000    0.24436
207080.0000    0.32635
207120.0000    0.37393
207160.0000    0.29511
207200.0000    0.33203
207240.0000    0.34720
207280.0000    0.47221
207320.0000    0.52360
207360.0000    0.45806
207400.0000    0.70099
207440.0000    0.58713
207480.0000    0.58261
207520.0000    0.40411
207560.0000    0.20187
207600.0000    0.31505
207640.0000    0.28016
207680.0000    0.12312
207720.0000    0.43571
207760.0000    0.19323
207800.0000    0.25227
207840.0000    0.39049
207880.0000    0.46610
207920.0000    0.68628
207960.0000    0.58493
208000.0000    0.76708
208040.0000    0.51475
208080.0000    0.46913
208120.0000    0.68662
208160.0000    0.46122
208200.0000    0.69314
208240.0000    0.49415
208280.0000    0.59457
208320.0000    0.62205
208360.0000    0.57542
208400.0000    0.29973
208440.0000    0.52348
208480.0000    0.33872
208520.0000    0.25959
208560.0000    0.27333
208600.0000    0.50404
208640.0000    0.29019
208680.0000    0.33751
208720.0000    0.49921
208760.0000    0.49911
208800.0000    0.56537
208840.0000    0.30720
208880.0000    0.79467
208920.0000    0.60990
208960.0000    0.51326
209000.0000    0.50715
209040.0000    0.50729
209080.0000    0.23179
209120.0000    0.56849
209160.0000    0.24146
209200.0000    0.23526
209240.0000    0.15410
209280.0000    0.32943
209320.0000    0.00351
209360.0000    0.25561
209400.0000    0.38209
209440.0000    0.08745
209480.0000    0.12343
209520.0000    0.39212
209560.0000    0.33299
209600.0000    0.32091
209640.0000    0.02065
209680.0000    0.21689
209720.0000    0.26095
209760.0000    0.25650
209800.0000    0.45140
209840.0000    0.27088
209880.0000    0.25627
209920.0000    0.13595
209960.0000    0.29187
210000.0000    0.30887
210040.0000    0.45414
210080.0000    0.17372
210120.0000    0.27648
210160.0000    0.41428
210200.0000    0.38654
210240.0000    0.43870
210280.0000    0.41255
210320.0000    0.29336
210360.0000   -0.05303
210400.0000   -0.02323
210440.0000    0.26845
210480.0000    0.13967
210520.0000    0.10373
210560.0000    0.01381
210600.0000    0.06416
210640.0000   -0.25819
210680.0000    0.15081
210720.0000    0.14794
210760.0000   -0.06806
210800.0000    0.01439
210840.0000   -0.03706
210880.0000   -0.18376
210920.0000   -0.19875
210960.0000    0.11610
211000.0000    0.05341
211040.0000    0.28042
211080.0000    0.13892
211120.0000    0.10859
211160.0000    0.08261
211200.0000   -0.05600
211240.0000   -0.01123
211280.0000    0.18723
211320.0000    0.00149
211360.0000   -0.21843
211400.0000    0.07188
211440.0000    0.08524
211480.0000   -0.09901
211520.0000   -0.04498
211560.0000    0.02221
211600.0000    0.33934
211640.0000   -0.17254
211680.0000    0.12434
211720.0000    0.35648
211760.0000    0.31904
211800.0000    0.17390
211840.0000    0.13351
211880.0000    0.25484
211920.0000    0.35633
211960.0000    0.11970
212000.0000    0.34922
212040.0000    0.35717
212080.0000    0.30880
212120.0000   -0.12491
212160.0000    0.17711
212200.0000    0.17328
212240.0000    0.38325
212280.0000    0.29145
212320.0000    0.21056
212360.0000    0.40927
212400.0000    0.39549
212440.0000    0.02703
212480.0000   -0.06367
212520.0000   -0.11412
212560.0000    0.34428
212600.0000    0.09006
212640.0000    0.05379
212680.0000   -0.00500
212720.0000    0.06159
212760.0000    0.15612
212800.0000    0.55052
212840.0000    0.02218
212880.0000    0.14658
212920.0000    0.20812
212960.0000    0.45885
213000.0000    0.24188
213040.0000    0.04881
213080.0000    0.44201
213120.0000    0.15639
213160.0000    0.31091
213200.0000    0.34869
213240.0000    0.13505
213280.0000    0.35978
213320.0000    0.54572
213360.0000    0.14515
213400.0000    0.40738
213440.0000    0.74877
213480.0000    0.55936
213520.0000    0.28525
213560.0000    0.37371
213600.0000    0.34583
213640.0000    0.29271
213680.0000    0.61093
213720.0000    0.43901
213760.0000    0.41629
213800.0000    0.31661
213840.0000    0.36511
213880.0000    0.39500
213920.0000    0.37051
213960.0000    0.47913
214000.0000    0.35494
214040.0000    0.54660
214080.0000    0.59760
214120.0000    0.44745
214160.0000    0.51336
214200.0000    0.31469
214240.0000    0.45345
214280.0000    0.57228
214320.0000    0.24266
214360.0000    0.40208
214400.0000    0.26370
214440.0000    0.37238
214480.0000    0.12543
214520.0000    0.43960
214560.0000    0.20226
214600.0000    0.35603
214640.0000    0.50766
214680.0000    0.19748
214720.0000    0.37864
214760.0000    0.36140
214800.0000    0.14691
214840.0000    0.34635
214880.0000    0.28524
214920.0000    0.16811
214960.0000    0.14809
215000.0000    0.34260
215040.0000    0.23085
215080.0000    0.53264
215120.0000   -0.11531
215160.0000    0.15008
215200.0000    0.20084
215240.0000    0.18291
215280.0000    0.39081
215320.0000    0.05224
215360.0000    0.44127
215400.0000    0.32441
215440.0000    0.15531
215480.0000    0.39612
215520.0000    0.50822
215560.0000    0.32867
215600.0000    0.02876
215640.0000    0.12554
215680.0000    0.03602
215720.0000   -0.00919
215760.0000    0.22174
215800.0000   -0.10705
215840.0000    0.39116
215880.0000    0.17967
215920.0000    0.25448
215960.0000    0.29446
216000.0000    0.63957
216040.0000    0.37487
216080.0000    0.08792
216120.0000    0.08156
216160.0000   -0.11807
216200.0000    0.12620
216240.0000    0.29466
216280.0000    0.41180
216320.0000    0.32076
216360.0000    0.04318
216400.0000    0.35807
216440.0000   -0.04979
216480.0000    0.14335
216520.0000    0.17764
216560.0000   -0.12756
216600.0000    0.40472
216640.0000    0.31413
216680.0000    0.38249
216720.0000    0.27773
216760.0000    0.49198
216800.0000    0.52837
216840.0000    0.51034
216880.0000    0.52762
216920.0000    0.15419
216960.0000    0.24218
217000.0000    0.25319
217040.0000    0.20329
217080.0000    0.28056
217120.0000    0.38122
217160.0000    0.56650
217200.0000    0.48586
217240.0000    0.43354
217280.0000    0.44217
217320.0000    0.45098
217360.0000    0.73344
217400.0000    0.13766
217440.0000    0.38353
217480.0000    0.31837
217520.0000    0.23152
217560.0000    0.33875
217600.0000    0.45752
217640.0000    0.16224
217680.0000    0.01987
217720.0000    0.39769
217760.0000    0.56232
217800.0000    0.31315
217840.0000    0.35720
217880.0000    0.52301
217920.0000    0.48969
217960.0000    0.32041
218000.0000    0.24625
218040.0000    0.57278
218080.0000    0.44670
218120.0000    0.45551
218160.0000    0.22982
218200.0000   -0.15704
218240.0000   -0.43920
218280.0000   -0.16345
218320.0000    0.03024
218360.0000   -0.29019
218400.0000    0.01394
218440.0000    0.06028
218480.0000    0.03730
218520.0000    0.09650
218560.0000    0.20983
218600.0000   -0.07576
218640.0000    0.34038
218680.0000    0.06234
218720.0000    0.07556
218760.0000    0.40954
218800.0000    0.40111
218840.0000    0.27146
218880.0000    0.26175
218920.0000    0.21989
218960.0000    0.26598
219000.0000    0.30734
219040.0000    0.10193
219080.0000    0.32397
219120.0000    0.10529
219160.0000    0.34732
219200.0000    0.23627
219240.0000    0.31469
219280.0000    0.39075
219320.0000    0.15742
219360.0000    0.44051
219400.0000    0.24290
219440.0000    0.38460
219480.0000    0.26790
219520.0000    0.50843
219560.0000    0.43613
219600.0000    0.46633
219640.0000    0.09203
219680.0000    0.07858
219720.0000    0.34635
219760.0000    0.37679
219800.0000    0.46217
219840.0000    0.28831
219880.0000    0.29236
219920.0000    0.38326
219960.0000    0.33361
220000.0000    0.04108
220040.0000   -0.04774
220080.0000    0.00402
220120.0000    0.12889
220160.0000    0.29006
220200.0000    0.28342
220240.0000    0.23433
220280.0000    0.45519
220320.0000    0.56176
220360.0000    0.31780
220400.0000    0.61372
220440.0000    0.61975
220480.0000    0.30194
220520.0000    0.39605
220560.0000    0.10362
220600.0000    0.35546
220640.0000    0.56852
220680.0000    0.51164
220720.0000    0.71702
220760.0000    0.85272
220800.0000    1.02993
220840.0000    1.04898
220880.0000    0.86056
220920.0000    0.48295
220960.0000    0.30952
221000.0000    0.21159
221040.0000    0.36082
221080.0000    0.45008
221120.0000    0.31593
221160.0000    0.63640
221200.0000    0.82359
221240.0000    0.74396
221280.0000    0.63529
221320.0000    0.82269
221360.0000    0.69447
221400.0000    0.77711
221440.0000    0.85330
221480.0000    0.87969
221520.0000    0.82483
221560.0000    0.69917
221600.0000    0.85549
221640.0000    0.74806
221680.0000    0.84772
221720.0000    0.68901
221760.0000    0.85046
221800.0000    0.79891
221840.0000    0.85489
221880.0000    0.96722
221920.0000    0.86237
221960.0000    0.67366
222000.0000    0.82416
222040.0000    0.88182
222080.0000    0.96212
222120.0000    0.82493
222160.0000    0.88667
222200.0000    0.67590
222240.0000    0.67608
222280.0000    0.76558
222320.0000    0.76935
222360.0000    0.76033
222400.0000    0.63775
222440.0000    0.77407
222480.0000    0.85166
222520.0000    0.79694
222560.0000    0.99123
222600.0000    0.93513
222640.0000    0.72909
222680.0000    0.70780
222720.0000    0.85541
222760.0000    0.82420
222800.0000    0.80229
222840.0000    0.90749
222880.0000    0.83016
222920.0000    0.87330
222960.0000    0.86639
223000.0000    0.80542
223040.0000    0.76439
223080.0000    0.96615
223120.0000    0.94753
223160.0000    0.80890
223200.0000    0.91267
223240.0000    0.76254
223280.0000    0.92725
223320.0000    0.95674
223360.0000    0.88007
223400.0000    0.91389
223440.0000    0.74014
223480.0000    0.78007
223520.0000    0.94290
223560.0000    0.91408
223600.0000    0.81794
223640.0000    0.81327
223680.0000    0.87454
223720.0000    0.83923
223760.0000    0.60237
223800.0000    0.60211
223840.0000    0.42365
223880.0000    0.08559
223920.0000    0.24907
223960.0000    0.72263
224000.0000    0.52516
224040.0000    0.43365
224080.0000    0.59268
224120.0000    0.56126
224160.0000    0.39171
224200.0000    0.59690
224240.0000    0.67212
224280.0000    0.38979
224320.0000    0.35579
224360.0000    0.61476
224400.0000    0.76029
224440.0000    0.45609
224480.0000    0.60238
224520.0000    0.46904
224560.0000    0.30924
224600.0000    0.22957
224640.0000    0.19183
224680.0000   -0.01737
224720.0000    0.45472
224760.0000    0.84109
224800.0000    0.38175
224840.0000    0.38663
224880.0000    0.25540
224920.0000    0.34542
224960.0000    0.30780
225000.0000    0.30924
225040.0000    0.23744
225080.0000    0.20967
225120.0000    0.34010
225160.0000    0.30550
225200.0000    0.63442
225240.0000    0.65634
225280.0000    0.66953
225320.0000    0.47686
225360.0000    0.57549
225400.0000    0.80015
225440.0000    0.65697
225480.0000    0.67496
225520.0000    0.55578
225560.0000    0.58182
225600.0000    0.50543
225640.0000    0.49531
225680.0000    0.53580
225720.0000    0.58277
225760.0000    0.43411
225800.0000    0.59275
225840.0000    0.50774
225880.0000    0.60275
225920.0000    0.35987
225960.0000    0.45473
226000.0000    0.40346
226040.0000    0.46665
226080.0000    0.67304
226120.0000    0.64116
226160.0000    0.57818
226200.0000    0.51477
226240.0000    0.30561
226280.0000    0.40079
226320.0000    0.29500
226360.0000    0.38884
226400.0000    0.38940
226440.0000    0.81893
226480.0000    0.68082
226520.0000    0.75703
226560.0000    0.82924
226600.0000    0.64527
226640.0000    0.84546
226680.0000    0.76334
226720.0000    0.80060
226760.0000    0.73500
226800.0000    0.72059
226840.0000    0.70557
226880.0000    0.77725
226920.0000    0.81450
226960.0000    0.75715
227000.0000    0.34411
227040.0000    0.19504
227080.0000    0.13238
227120.0000    0.22040
227160.0000    0.00363
227200.0000    0.05924
227240.0000    0.18096
227280.0000    0.22352
227320.0000    0.20849
227360.0000    0.37659
227400.0000    0.41096
227440.0000    0.25751
227480.0000    0.20228
227520.0000    0.26013
227560.0000    0.19588
227600.0000    0.10537
227640.0000    0.23800
227680.0000    0.25615
227720.0000    0.02287
227760.0000    0.13573
227800.0000    0.17980
227840.0000    0.42325
227880.0000    0.35029
227920.0000    0.21274
227960.0000    0.29445
228000.0000    0.15665
228040.0000    0.32461
228080.0000   -0.04044
228120.0000   -0.47548
228160.0000   -0.23529
228200.0000    0.15181
228240.0000    0.01964
228280.0000   -0.23389
228320.0000    0.17828
228360.0000    0.02450
228400.0000    0.25163
228440.0000    0.14987
228480.0000    0.55837
228520.0000    0.55212
228560.0000    0.56216
228600.0000    0.39750
228640.0000    0.47463
228680.0000    0.36800
228720.0000    0.25199
228760.0000    0.01606
228800.0000    0.28677
228840.0000    0.00252
228880.0000    0.17068
228920.0000    0.15507
228960.0000    0.24672
229000.0000    0.08577
229040.0000    0.04682
229080.0000    0.07143
229120.0000    0.03998
229160.0000    0.20265
229200.0000    0.11871
229240.0000    0.26182
229280.0000    0.33909
229320.0000   -0.00471
229360.0000   -0.06207
229400.0000   -0.19622
229440.0000    0.03508
229480.0000   -0.27820
229520.0000   -0.00473
229560.0000    0.18707
229600.0000    0.15342
229640.0000    0.04141
229680.0000    0.00107
229720.0000    0.36370
229760.0000    0.19390
229800.0000    0.01059
229840.0000    0.14514
229880.0000    0.25726
229920.0000    0.42975
229960.0000    0.71372
230000.0000    0.65962
230040.0000    0.51909
230080.0000    0.57728
230120.0000    0.77019
230160.0000    0.62805
230200.0000    0.60920
230240.0000    0.50817
230280.0000    0.54850
230320.0000    0.52948
230360.0000    0.43242
230400.0000    0.19101
230440.0000    0.10580
230480.0000    0.35699
230520.0000    0.55153
230560.0000    0.64552
230600.0000    0.64752
230640.0000    0.79618
230680.0000    0.62390
230720.0000    0.68609
230760.0000    0.78673
230800.0000    0.68725
230840.0000    0.69956
230880.0000    0.76222
230920.0000    0.64822
230960.0000    0.75371
231000.0000    0.74198
231040.0000    0.70168
231080.0000    0.62903
231120.0000    0.81792
231160.0000    0.65030
231200.0000    0.52248
231240.0000    0.72791
231280.0000    0.65415
231320.0000    0.48758
231360.0000    0.62742
231400.0000    0.55781
231440.0000    0.56451
231480.0000    0.49884
231520.0000    0.59441
231560.0000    0.57009
231600.0000    0.56679
231640.0000    0.23748
231680.0000    0.22641
231720.0000    0.35248
231760.0000    0.21010
231800.0000    0.05907
231840.0000    0.30749
231880.0000    0.08337
231920.0000   -0.11038
231960.0000    0.27571
232000.0000    0.21142
232040.0000    0.26130
232080.0000    0.27008
232120.0000   -0.07320
232160.0000    0.32617
232200.0000   -0.00028
232240.0000    0.40344
232280.0000   -0.23328
232320.0000    0.03386
232360.0000    0.33940
232400.0000    0.27248
232440.0000    0.17189
232480.0000    0.13432
232520.0000    0.49016
232560.0000    0.03796
232600.0000    0.24601
232640.0000    0.30118
232680.0000    0.32519
232720.0000    0.26515
232760.0000   -0.14560
232800.0000    0.07816
232840.0000    0.44858
232880.0000    0.33799
232920.0000    0.29544
232960.0000    0.30879
233000.0000    0.03649
233040.0000    0.10968
233080.0000    0.61834
233120.0000    0.46224
233160.0000    0.40263
233200.0000    0.54189
233240.0000    0.52608
233280.0000    0.61206
233320.0000    0.62300
233360.0000    0.71757
233400.0000    0.48324
233440.0000    0.69575
233480.0000    0.66083
233520.0000    0.72666
233560.0000    0.32012
233600.0000    0.52962
233640.0000    0.58718
233680.0000    0.62052
233720.0000    0.61529
233760.0000    0.60991
233800.0000    0.63518
233840.0000    0.60413
233880.0000    0.70922
233920.0000    0.65197
233960.0000    0.62529
234000.0000    0.68133
234040.0000    0.64127
234080.0000    0.70120
234120.0000    0.74846
234160.0000    0.61715
234200.0000    0.80061
234240.0000    0.73049
234280.0000    0.64480
234320.0000    0.74962
234360.0000    0.57214
234400.0000    0.67231
234440.0000    0.80012
234480.0000    0.64937
234520.0000    0.75608
234560.0000    0.76820
234600.0000    0.81613
234640.0000    0.65094
234680.0000    0.57969
234720.0000    0.68429
234760.0000    0.82842
234800.0000    0.74303
234840.0000    0.73213
234880.0000    0.62625
234920.0000    0.61175
234960.0000    0.69468
235000.0000    0.63155
235040.0000    0.55974
235080.0000    0.64351
235120.0000    0.74070
235160.0000    0.75745
235200.0000    0.66478
235240.0000    0.55529
235280.0000    0.56939
235320.0000    0.84993
235360.0000    0.70760
235400.0000    0.76371
235440.0000    0.77346
235480.0000    0.70349
235520.0000    0.67273
235560.0000    0.75095
235600.0000    0.67779
235640.0000    0.65964
235680.0000    0.81738
235720.0000    0.63832
235760.0000    0.60983
235800.0000    0.72354
235840.0000    0.53249
235880.0000    0.60625
235920.0000    0.72045
235960.0000    0.68280
236000.0000    0.67020
236040.0000    0.65148
236080.0000    0.70700
236120.0000    0.64795
236160.0000    0.65112
236200.0000    0.78293
236240.0000    0.53285
236280.0000    0.68777
236320.0000    0.61735
236360.0000    0.67141
236400.0000    0.61006
236440.0000    0.65926
236480.0000    0.58395
236520.0000    0.71278
236560.0000    0.78330
236600.0000    0.50720
236640.0000    0.55914
236680.0000    0.68715
236720.0000    0.66739
236760.0000    0.61898
236800.0000    0.57025
236840.0000    0.72106
236880.0000    0.72974
236920.0000    0.60970
236960.0000    0.59755
237000.0000    0.66151
237040.0000    0.74233
237080.0000    0.71002
237120.0000    0.62401
237160.0000    0.65399
237200.0000    0.66208
237240.0000    0.63391
237280.0000    0.64552
237320.0000    0.63603
237360.0000    0.73871
237400.0000    0.61314
237440.0000    0.71839
237480.0000    0.59079
237520.0000    0.56728
237560.0000    0.58137
237600.0000    0.76890
237640.0000    0.70071
237680.0000    0.75067
237720.0000    0.71343
237760.0000    0.60430
237800.0000    0.82868
237840.0000    0.66707
237880.0000    0.60719
237920.0000    0.87979
237960.0000    0.86146
238000.0000    0.78554
238040.0000    0.56455
238080.0000    0.66854
238120.0000    0.64926
238160.0000    0.59352
238200.0000    0.56518
238240.0000    0.72139
238280.0000    0.73944
238320.0000    0.60790
238360.0000    0.62171
238400.0000    0.53074
238440.0000    0.70901
238480.0000    0.68114
238520.0000    0.60698
238560.0000    0.61604
238600.0000    0.60553
238640.0000    0.77002
238680.0000    0.49094
238720.0000    0.42784
238760.0000    0.80224
238800.0000    0.69411
238840.0000    0.61125
238880.0000    0.70570
238920.0000    0.65122
238960.0000    0.68759
239000.0000    0.54399
239040.0000    0.65691
239080.0000    0.48325
239120.0000    0.62750
239160.0000    0.59973
239200.0000    0.71975
239240.0000    0.68635
239280.0000    0.70314
239320.0000    0.55830
239360.0000    0.67816
239400.0000    0.74118
239440.0000    0.58724
239480.0000    0.64125
239520.0000    0.67284
239560.0000    0.67794
239600.0000    0.60765
239640.0000    0.46415
239680.0000    0.55112
239720.0000    0.68704
239760.0000    0.64896
239800.0000    0.70947
239840.0000    0.63693
239880.0000    0.57867
239920.0000    0.74574
239960.0000    0.58826
240000.0000    0.59877
240040.0000    0.63852
240080.0000    0.65801
240120.0000    0.58682
240160.0000    0.61113
240200.0000    0.47168
240240.0000    0.53000
240280.0000    0.56767
240320.0000    0.27843
240360.0000    0.31282
240400.0000    0.17959
240440.0000    0.54013
240480.0000    0.61274
240520.0000    0.48841
240560.0000    0.51249
240600.0000    0.61350
240640.0000    0.52962
240680.0000    0.58933
240720.0000    0.66700
240760.0000    0.50922
240800.0000    0.62854
240840.0000    0.51355
240880.0000    0.63371
240920.0000    0.62797
240960.0000    0.53734
241000.0000    0.66114
241040.0000    0.52175
241080.0000    0.58846
241120.0000    0.51964
241160.0000    0.53912
241200.0000    0.46755
241240.0000    0.44776
241280.0000    0.51374
241320.0000    0.44112
241360.0000    0.43327
241400.0000    0.44873
241440.0000    0.29044
241480.0000    0.51639
241520.0000    0.47131
241560.0000    0.58687
241600.0000    0.63460
241640.0000    0.54649
241680.0000    0.49950
241720.0000    0.60271
241760.0000    0.61125
241800.0000    0.64965
241840.0000    0.47885
241880.0000    0.56948
241920.0000    0.68730
241960.0000    0.61836
242000.0000    0.49460
242040.0000    0.63285
242080.0000    0.52365
242120.0000    0.59289
242160.0000    0.46546
242200.0000    0.57606
242240.0000    0.49860
242280.0000    0.49122
242320.0000    0.61547
242360.0000    0.57890
242400.0000    0.55087
242440.0000    0.53749
242480.0000    0.50396
242520.0000    0.58078
242560.0000    0.56891
242600.0000    0.67734
242640.0000    0.52415
242680.0000    0.52344
242720.0000    0.70242
242760.0000    0.46838
242800.0000    0.60130
242840.0000    0.57212
242880.0000    0.61857
242920.0000    0.55706
242960.0000    0.58949
243000.0000    0.63361
243040.0000    0.59238
243080.0000    0.49281
243120.0000    0.56441
243160.0000    0.17601
243200.0000    0.17030
243240.0000    0.20856
243280.0000    0.27405
243320.0000    0.13712
243360.0000    0.21028
243400.0000    0.52981
243440.0000    0.09983
243480.0000    0.03403
243520.0000    0.26315
243560.0000    0.30220
243600.0000    0.14447
243640.0000    0.05700
243680.0000    0.09020
243720.0000    0.12258
243760.0000    0.22834
243800.0000    0.10150
243840.0000    0.09534
243880.0000   -0.07934
243920.0000    0.11561
243960.0000    0.31241
244000.0000    0.16784
244040.0000   -0.01806
244080.0000    0.35191
244120.0000    0.11525
244160.0000    0.18481
244200.0000    0.19216
244240.0000    0.09845
244280.0000   -0.06419
244320.0000    0.07243
244360.0000    0.26694
244400.0000    0.37455
244440.0000    0.28061
244480.0000    0.32362
244520.0000    0.31488
244560.0000   -0.02819
244600.0000    0.11725
244640.0000    0.19446
244680.0000   -0.03940
244720.0000    0.21153
244760.0000    0.27881
244800.0000   -0.06954
244840.0000    0.36826
244880.0000    0.17763
244920.0000    0.19420
244960.0000    0.26604
245000.0000    0.11353
245040.0000    0.07256
245080.0000    0.24425
245120.0000    0.32941
245160.0000    0.00862
245200.0000    0.16169
245240.0000    0.19208
245280.0000    0.20524
245320.0000    0.27996
245360.0000    0.13650
245400.0000    0.16270
245440.0000    0.03607
245480.0000    0.34064
245520.0000    0.19217
245560.0000    0.17128
245600.0000   -0.13132
245640.0000    0.04310
245680.0000    0.04103
245720.0000    0.01020
245760.0000    0.00352
245800.0000    0.07464
245840.0000    0.35127
245880.0000    0.15398
245920.0000    0.26147
245960.0000    0.17221
246000.0000    0.17682
246040.0000    0.35791
246080.0000    0.20071
246120.0000    0.23851
246160.0000    0.15889
246200.0000    0.23853
246240.0000    0.13693
246280.0000    0.30004
246320.0000    0.18339
246360.0000    0.13779
246400.0000    0.18926
246440.0000    0.15599
246480.0000    0.11150
246520.0000    0.31195
246560.0000    0.19530
246600.0000    0.06001
246640.0000    0.16218
246680.0000    0.18616
246720.0000    0.11997
246760.0000    0.17707
246800.0000    0.24343
246840.0000    0.14278
246880.0000    0.07503
246920.0000    0.04897
246960.0000    0.06259
247000.0000   -0.21729
247040.0000   -0.13871
247080.0000   -0.24374
247120.0000   -0.23822
247160.0000   -0.17881
247200.0000   -0.20591
247240.0000   -0.02476
247280.0000   -0.17842
247320.0000    0.05354
247360.0000   -0.10417
247400.0000   -0.08825
247440.0000   -0.04722
247480.0000   -0.05038
247520.0000   -0.19159
247560.0000    0.24861
247600.0000    0.20403
247640.0000    0.10433
247680.0000    0.34145
247720.0000    0.02050
247760.0000    0.24447
247800.0000    0.26802
247840.0000   -0.04578
247880.0000    0.10512
247920.0000   -0.00206
247960.0000    0.03001
248000.0000   -0.00666
248040.0000    0.26348
248080.0000    0.45796
248120.0000    0.45323
248160.0000    0.45636
248200.0000    0.50061
248240.0000    0.46180
248280.0000    0.57876
248320.0000    0.51901
248360.0000    0.36431
248400.0000    0.49415
248440.0000    0.58904
248480.0000    0.47134
248520.0000    0.56805
248560.0000    0.52827
248600.0000    0.61216
248640.0000    0.43706
248680.0000    0.56006
248720.0000    0.44290
248760.0000    0.60581
248800.0000    0.52709
248840.0000    0.51539
248880.0000    0.50616
248920.0000    0.55395
248960.0000    0.50356
249000.0000    0.53154
249040.0000    0.54841
249080.0000    0.60518
249120.0000    0.39104
249160.0000    0.72201
249200.0000    0.59861
249240.0000    0.68077
249280.0000    0.59446
249320.0000    0.52469
249360.0000    0.60780
249400.0000    0.72109
249440.0000    0.65690
249480.0000    0.62448
249520.0000    0.15114
249560.0000    0.16155
249600.0000    0.12752
249640.0000    0.01375
249680.0000    0.05876
249720.0000    0.13124
249760.0000    0.10201
249800.0000    0.20123
249840.0000    0.00702
249880.0000    0.41742
249920.0000    0.45329
249960.0000    0.46003
250000.0000    0.11060
250040.0000    0.09517
250080.0000    0.28566
250120.0000    0.19960
250160.0000    0.18966
250200.0000    0.20374
250240.0000    0.40131
250280.0000    0.06318
250320.0000    0.11375
250360.0000    0.02675
250400.0000    0.41340
250440.0000    0.40606
250480.0000    0.07688
250520.0000    0.12270
250560.0000   -0.09376
250600.0000   -0.00653
250640.0000   -0.06392
250680.0000    0.02367
250720.0000   -0.02539
250760.0000   -0.22173
250800.0000   -0.38417
250840.0000   -0.07197
250880.0000    0.15183
250920.0000    0.24810
250960.0000   -0.08078
251000.0000    0.07064
251040.0000    0.19019
251080.0000    0.01830
251120.0000    0.07302
251160.0000    0.15485
251200.0000    0.23028
251240.0000    0.03872
251280.0000    0.00776
251320.0000   -0.05108
251360.0000    0.03340
251400.0000   -0.02314
251440.0000    0.01402
251480.0000   -0.17440
251520.0000   -0.16419
251560.0000   -0.10987
251600.0000   -0.08275
251640.0000    0.10797
251680.0000   -0.01844
251720.0000   -0.02397
251760.0000    0.17113
251800.0000    0.12941
251840.0000    0.39874
251880.0000    0.35184
251920.0000    0.15865
251960.0000    0.02207
252000.0000    0.08570
252040.0000    0.39582
252080.0000    0.39110
252120.0000    0.36505
252160.0000    0.14756
252200.0000    0.22434
252240.0000    0.15485
252280.0000    0.12678
252320.0000    0.24867
252360.0000    0.20984
252400.0000    0.19733
252440.0000    0.16191
252480.0000    0.17177
252520.0000    0.07914
252560.0000    0.22911
252600.0000    0.28269
252640.0000    0.20778
252680.0000    0.12655
252720.0000   -0.13582
252760.0000    0.21798
252800.0000    0.09899
252840.0000    0.01939
252880.0000    0.24747
252920.0000    0.15018
252960.0000    0.00839
253000.0000    0.13311
253040.0000    0.28445
253080.0000    0.22707
253120.0000    0.25406
253160.0000   -0.03530
253200.0000    0.12492
253240.0000    0.16038
253280.0000    0.12572
253320.0000    0.07443
253360.0000   -0.00419
253400.0000    0.18331
253440.0000    0.09147
253480.0000    0.07428
253520.0000    0.21181
253560.0000    0.18857
253600.0000    0.00557
253640.0000    0.16040
253680.0000    0.27080
253720.0000    0.24599
253760.0000    0.02454
253800.0000    0.11524
253840.0000    0.23163
253880.0000    0.23956
253920.0000    0.22350
253960.0000    0.10038
254000.0000    0.22240
254040.0000    0.25557
254080.0000    0.20290
254120.0000    0.11096
254160.0000    0.28137
254200.0000    0.26896
254240.0000    0.12741
254280.0000    0.23832
254320.0000    0.18426
254360.0000    0.25145
254400.0000    0.21067
254440.0000    0.24518
254480.0000    0.33545
254520.0000    0.36742
254560.0000    0.23037
254600.0000    0.24063
254640.0000    0.24845
254680.0000    0.27721
254720.0000    0.29320
254760.0000    0.18153
254800.0000    0.57819
254840.0000    0.39427
254880.0000    0.63505
254920.0000    0.41310
254960.0000    0.52782
255000.0000    0.17591
255040.0000    0.16048
255080.0000    0.28947
255120.0000    0.41521
255160.0000    0.57212
255200.0000    0.49953
255240.0000    0.41599
255280.0000    0.58679
255320.0000    0.46377
255360.0000    0.37644
255400.0000    0.33046
255440.0000    0.28212
255480.0000    0.10790
255520.0000    0.12043
255560.0000    0.18936
255600.0000   -0.06788
255640.0000    0.21034
255680.0000    0.23516
255720.0000   -0.10389
255760.0000    0.36476
255800.0000    0.20215
255840.0000    0.32383
255880.0000    0.66988
255920.0000    0.43550
255960.0000    0.51694
256000.0000    0.16619
256040.0000    0.36108
256080.0000    0.01714
256120.0000    0.11384
256160.0000    0.03359
256200.0000    0.15691
256240.0000   -0.12660
256280.0000    0.09631
256320.0000    0.14577
256360.0000    0.10354
256400.0000    0.05700
256440.0000    0.18785
256480.0000    0.16598
256520.0000    0.07642
256560.0000    0.29551
256600.0000    0.14667
256640.0000    0.12539
256680.0000    0.20039
256720.0000    0.13641
256760.0000   -0.09569
256800.0000   -0.07231
256840.0000    0.11751
256880.0000    0.22193
256920.0000    0.18466
256960.0000   -0.04077
257000.0000    0.17206
257040.0000    0.14031
257080.0000    0.36720
257120.0000    0.51018
257160.0000    0.39202
257200.0000    0.40995
257240.0000    0.50788
257280.0000    0.47242
257320.0000    0.66120
257360.0000    0.56427
257400.0000    0.50944
257440.0000    0.41500
257480.0000    0.69150
257520.0000    0.52085
257560.0000    0.49430
257600.0000    0.43472
257640.0000    0.03207
257680.0000    0.02209
257720.0000    0.26217
257760.0000    0.33863
257800.0000    0.21562
257840.0000    0.21169
257880.0000    0.19447
257920.0000    0.33637
257960.0000    0.19325
258000.0000    0.18008
258040.0000   -0.01773
258080.0000    0.19453
258120.0000    0.47660
258160.0000    0.47898
258200.0000    0.58305
258240.0000    0.51466
258280.0000    0.68804
258320.0000    0.50597
258360.0000    0.56030
258400.0000    0.45422
258440.0000    0.47400
258480.0000    0.40792
258520.0000    0.50159
258560.0000    0.49862
258600.0000    0.51447
258640.0000    0.52103
258680.0000    0.47908
258720.0000    0.44649
258760.0000    0.55995
258800.0000    0.30862
258840.0000    0.27498
258880.0000    0.06734
258920.0000    0.33071
258960.0000    0.07327
259000.0000    0.04024
259040.0000   -0.05454
259080.0000    0.18701
259120.0000    0.00376
259160.0000    0.08016
259200.0000    0.11897
259240.0000    0.17454
259280.0000    0.15786
259320.0000    0.13548
259360.0000    0.15914
259400.0000    0.23289
259440.0000    0.13226
259480.0000    0.33113
259520.0000    0.19212
259560.0000    0.57175
259600.0000    0.56828
259640.0000    0.61239
259680.0000    0.41620
259720.0000    0.51317
259760.0000    0.46112
259800.0000    0.51634
259840.0000    0.62354
259880.0000    0.50097
259920.0000    0.43855
259960.0000    0.05204
260000.0000    0.38078
260040.0000    0.50062
260080.0000    0.59611
260120.0000    0.39713
260160.0000    0.47216
260200.0000    0.43257
260240.0000    0.60053
260280.0000    0.34029
260320.0000    0.59312
260360.0000    0.51660
260400.0000    0.69026
260440.0000    0.52495
260480.0000    0.47291
260520.0000    0.55949
260560.0000    0.52264
260600.0000    0.49601
260640.0000    0.43131
260680.0000    0.41701
260720.0000    0.56158
260760.0000    0.42913
260800.0000    0.29844
260840.0000    0.66408
260880.0000    0.49377
260920.0000    0.60094
260960.0000    0.46264
261000.0000    0.60631
261040.0000    0.52445
261080.0000    0.47643
261120.0000    0.59822
261160.0000    0.49884
261200.0000    0.38257
261240.0000    0.60437
261280.0000    0.50800
261320.0000    0.54705
261360.0000    0.57411
261400.0000    0.45650
261440.0000    0.57856
261480.0000    0.54849
261520.0000    0.52134
261560.0000    0.62906
261600.0000    0.60677
261640.0000    0.43885
261680.0000    0.67310
261720.0000    0.50697
261760.0000    0.62649
261800.0000    0.56923
261840.0000    0.59830
261880.0000    0.46065
261920.0000    0.68713
261960.0000    0.38253
262000.0000    0.63956
262040.0000    0.68933
262080.0000    0.54624
262120.0000    0.52910
262160.0000    0.41528
262200.0000    0.46885
262240.0000    0.51828
262280.0000    0.51195
262320.0000    0.31443
262360.0000    0.44147
262400.0000    0.62835
262440.0000    0.59700
262480.0000    0.51876
262520.0000    0.40132
262560.0000    0.30445
262600.0000    0.63526
262640.0000    0.50803
262680.0000    0.56654
262720.0000    0.61246
262760.0000    0.54063
262800.0000    0.59504
262840.0000    0.51680
262880.0000    0.46544
262920.0000    0.42737
262960.0000    0.48836
263000.0000    0.65873
263040.0000    0.31348
263080.0000    0.36487
263120.0000    0.48985
263160.0000    0.30877
263200.0000    0.29743
263240.0000    0.39542
263280.0000    0.35095
263320.0000    0.32646
263360.0000    0.31230
263400.0000    0.50883
263440.0000    0.30599
263480.0000    0.30563
263520.0000    0.30920
263560.0000    0.26821
263600.0000    0.16423
263640.0000    0.31591
263680.0000    0.31682
263720.0000    0.25269
263760.0000    0.32728
263800.0000    0.46358
263840.0000    0.57123
263880.0000    0.24881
263920.0000    0.45925
263960.0000    0.10066
264000.0000    0.17815
264040.0000    0.22142
264080.0000    0.16325
264120.0000    0.31619
264160.0000    0.37430
264200.0000    0.27246
264240.0000    0.36855
264280.0000    0.22831
264320.0000    0.11820
264360.0000    0.41902
264400.0000    0.11271
264440.0000    0.00468
264480.0000    0.35174
264520.0000    0.20628
264560.0000    0.03107
264600.0000    0.45900
264640.0000    0.46770
264680.0000    0.60204
264720.0000    0.44036
264760.0000    0.45886
264800.0000    0.35911
264840.0000    0.36662
264880.0000    0.61555
264920.0000    0.64472
264960.0000    0.51132
265000.0000    0.53110
265040.0000    0.57120
265080.0000    0.37052
265120.0000    0.54553
265160.0000    0.43327
265200.0000    0.52868
265240.0000    0.41275
265280.0000    0.46792
265320.0000    0.57610
265360.0000    0.53816
265400.0000    0.27862
265440.0000    0.51999
265480.0000    0.48718
265520.0000    0.41870
265560.0000    0.33039
265600.0000    0.36562
265640.0000    0.37912
265680.0000    0.42507
265720.0000    0.56982
265760.0000    0.57969
265800.0000    0.67066
265840.0000    0.66361
265880.0000    0.58247
265920.0000    0.76314
265960.0000    0.59142
266000.0000    0.72775
266040.0000    0.55756
266080.0000    0.80484
266120.0000    0.77182
266160.0000    0.68847
266200.0000    0.45094
266240.0000    0.36433
266280.0000    0.25060
266320.0000    0.30552
266360.0000    0.47004
266400.0000    0.52861
266440.0000    0.15693
266480.0000    0.25004
266520.0000    0.30751
266560.0000    0.35234
266600.0000    0.53942
266640.0000    0.16784
266680.0000    0.38778
266720.0000    0.41015
266760.0000    0.34560
266800.0000    0.16262
266840.0000    0.33777
266880.0000    0.36479
266920.0000    0.38606
266960.0000    0.24504
267000.0000    0.43586
267040.0000    0.43274
267080.0000    0.48703
267120.0000    0.44173
267160.0000    0.44969
267200.0000    0.31891
267240.0000    0.45241
267280.0000    0.40643
267320.0000    0.41888
267360.0000    0.08388
267400.0000    0.51997
267440.0000    0.37074
267480.0000    0.02403
267520.0000    0.18288
267560.0000    0.37206
267600.0000    0.43364
267640.0000    0.43286
267680.0000    0.44276
267720.0000    0.43066
267760.0000    0.25446
267800.0000    0.48260
267840.0000    0.20073
267880.0000    0.30055
267920.0000    0.40041
267960.0000    0.43706
268000.0000    0.37078
268040.0000    0.41641
268080.0000    0.19558
268120.0000    0.21575
268160.0000    0.41184
268200.0000    0.13377
268240.0000    0.45377
268280.0000    0.54210
268320.0000    0.26397
268360.0000    0.31527
268400.0000    0.33212
268440.0000    0.40729
268480.0000    0.38612
268520.0000    0.22256
268560.0000    0.46911
268600.0000    0.25958
268640.0000    0.36862
268680.0000    0.16800
268720.0000    0.17543
268760.0000    0.22540
268800.0000    0.02902
268840.0000    0.32179
268880.0000    0.41960
268920.0000    0.32636
268960.0000    0.33588
269000.0000    0.20748
269040.0000    0.27200
269080.0000    0.43023
269120.0000    0.49274
269160.0000    0.66119
269200.0000    0.22529
269240.0000    0.66918
269280.0000    0.53668
269320.0000    0.53471
269360.0000    0.42387
269400.0000    0.51071
269440.0000    0.12834
269480.0000    0.48298
269520.0000    0.15982
269560.0000    0.57138
269600.0000    0.50246
269640.0000    0.77401
269680.0000    0.60727
269720.0000    0.43502
269760.0000    0.41563
269800.0000    0.53761
269840.0000    0.41256
269880.0000    0.35068
269920.0000    0.01266
269960.0000    0.22815
270000.0000    0.18677
270040.0000    0.26168
270080.0000    0.29548
270120.0000    0.35097
270160.0000    0.22643
270200.0000   -0.05328
270240.0000    0.13780
270280.0000    0.20384
270320.0000    0.18118
270360.0000   -0.01458
270400.0000    0.44331
270440.0000    0.39117
270480.0000    0.28251
270520.0000    0.40283
270560.0000    0.42132
270600.0000    0.07446
270640.0000    0.34146
270680.0000    0.20937
270720.0000    0.28597
270760.0000    0.13844
270800.0000    0.15377
270840.0000    0.16144
270880.0000    0.36609
270920.0000    0.18122
270960.0000    0.19165
271000.0000    0.14152
271040.0000    0.24749
271080.0000    0.44288
271120.0000    0.23470
271160.0000    0.03586
271200.0000    0.39894
271240.0000    0.21569
271280.0000    0.32561
271320.0000    0.06398
271360.0000    0.25978
271400.0000    0.33987
271440.0000    0.07585
271480.0000    0.28863
271520.0000    0.24488
271560.0000    0.47486
271600.0000    0.18912
271640.0000    0.49584
271680.0000    0.72195
271720.0000    0.87045
271760.0000    0.48507
271800.0000    0.53967
271840.0000    0.65541
271880.0000    0.59290
271920.0000    0.48693
271960.0000    0.60148
272000.0000    0.30834
272040.0000    0.60417
272080.0000    0.34256
272120.0000    0.29988
272160.0000    0.34784
272200.0000    0.16420
272240.0000    0.01235
272280.0000    0.24177
272320.0000    0.32698
272360.0000    0.38305
272400.0000    0.13368
272440.0000    0.06509
272480.0000    0.30101
272520.0000    0.31610
272560.0000    0.32803
272600.0000    0.23534
272640.0000    0.25922
272680.0000    0.40615
272720.0000    0.22959
272760.0000    0.31233
272800.0000    0.31074
272840.0000    0.03277
272880.0000    0.11079
272920.0000    0.50590
272960.0000    0.16040
273000.0000    0.29687
273040.0000    0.55137
273080.0000    0.21752
273120.0000    0.24459
273160.0000    0.50486
273200.0000    0.40696
273240.0000    0.32282
273280.0000    0.33904
273320.0000    0.38768
273360.0000    0.17356
273400.0000    0.42155
273440.0000    0.22327
273480.0000    0.25203
273520.0000    0.33517
273560.0000   -0.02132
273600.0000   -0.02387
273640.0000    0.12993
273680.0000    0.04503
273720.0000    0.15353
273760.0000    0.19762
273800.0000    0.14312
273840.0000    0.01224
273880.0000    0.12267
273920.0000    0.33053
273960.0000    0.00748
274000.0000    0.13133
274040.0000    0.08744
274080.0000    0.02251
274120.0000    0.16118
274160.0000    0.27558
274200.0000    0.13081
274240.0000    0.08528
274280.0000    0.31886
274320.0000    0.20161
274360.0000    0.21216
274400.0000    0.23108
274440.0000    0.02232
274480.0000    0.01452
274520.0000    0.19656
274560.0000    0.19793
274600.0000    0.25283
274640.0000    0.08474
274680.0000    0.47907
274720.0000    0.19957
274760.0000    0.09461
274800.0000    0.04668
274840.0000    0.36180
274880.0000    0.20790
274920.0000    0.23613
274960.0000    0.07083
275000.0000    0.22741
275040.0000    0.17687
275080.0000    0.23695
275120.0000    0.35810
275160.0000    0.71608
275200.0000    0.47350
275240.0000    0.27328
275280.0000    0.31391
275320.0000    0.22985
275360.0000    0.26682
275400.0000    0.01658
275440.0000    0.16656
275480.0000    0.06361
275520.0000    0.09503
275560.0000    0.13302
275600.0000    0.30732
275640.0000    0.00734
275680.0000    0.14776
275720.0000   -0.03626
275760.0000    0.07984
275800.0000    0.29549
275840.0000   -0.05226
275880.0000    0.10445
275920.0000    0.11310
275960.0000    0.29035
276000.0000    0.40086
276040.0000    0.18342
276080.0000    0.36191
276120.0000    0.25318
276160.0000    0.36082
276200.0000    0.28456
276240.0000    0.18425
276280.0000    0.56145
276320.0000    0.10643
276360.0000    0.31315
276400.0000    0.33709
276440.0000    0.19889
276480.0000    0.60078
276520.0000    0.43822
276560.0000    0.39961
276600.0000    0.25517
276640.0000    0.24902
276680.0000   -0.13841
276720.0000    0.15819
276760.0000    0.14632
276800.0000    0.26064
276840.0000    0.65556
276880.0000    0.45103
276920.0000    0.47883
276960.0000    0.58490
277000.0000    0.50590
277040.0000    0.09942
277080.0000    0.19110
277120.0000    0.32981
277160.0000    0.12256
277200.0000    0.34742
277240.0000    0.44891
277280.0000    0.47759
277320.0000    0.59703
277360.0000    0.48438
277400.0000    0.59763
277440.0000    0.44266
277480.0000    0.39407
277520.0000    0.31308
277560.0000    0.24493
277600.0000    0.34556
277640.0000    0.30220
277680.0000    0.33903
277720.0000    0.20826
277760.0000    0.41402
277800.0000    0.44474
277840.0000    0.39835
277880.0000    0.21838
277920.0000   -0.01720
277960.0000    0.30660
278000.0000    0.30796
278040.0000    0.30100
278080.0000    0.28570
278120.0000    0.32007
278160.0000    0.23516
278200.0000    0.31066
278240.0000    0.31264
278280.0000    0.33701
278320.0000    0.41821
278360.0000    0.25282
278400.0000    0.37482
278440.0000    0.80174
278480.0000    0.77879
278520.0000    0.75888
278560.0000    0.60208
278600.0000    0.26401
278640.0000    0.22950
278680.0000    0.10095
278720.0000    0.08580
278760.0000    0.12335
278800.0000    0.22234
278840.0000    0.34631
278880.0000    0.51598
278920.0000    0.34606
278960.0000    0.46957
279000.0000    0.39449
279040.0000    0.17002
279080.0000    0.32037
279120.0000    0.28344
279160.0000    0.32788
279200.0000    0.39119
279240.0000    0.33036
279280.0000    0.30381
279320.0000    0.32373
279360.0000    0.33066
279400.0000    0.10417
279440.0000    0.10688
279480.0000    0.40714
279520.0000    0.14273
279560.0000    0.36497
279600.0000    0.39610
279640.0000    0.47326
279680.0000    0.47144
279720.0000    0.52061
279760.0000    0.36881
279800.0000    0.22728
279840.0000    0.33964
279880.0000    0.23448
279920.0000    0.44910
279960.0000    0.13519
280000.0000    0.48779
280040.0000    0.35548
280080.0000    0.31635
280120.0000    0.17873
280160.0000    0.36845
280200.0000    0.23472
280240.0000    0.11946
280280.0000    0.70205
280320.0000   -0.02182
280360.0000    0.00577
280400.0000    0.38925
280440.0000    0.25205
280480.0000    0.43209
280520.0000    0.31442
280560.0000    0.33955
280600.0000    0.28306
280640.0000    0.31387
280680.0000    0.41853
280720.0000    0.22600
280760.0000    0.28827
280800.0000    0.25326
280840.0000    0.31824
280880.0000    0.22591
280920.0000    0.37305
280960.0000    0.18970
281000.0000    0.36554
281040.0000    0.13870
281080.0000    0.46555
281120.0000    0.58156
281160.0000    0.64342
281200.0000    0.31207
281240.0000    0.43331
281280.0000    0.32089
281320.0000    0.14945
281360.0000    0.11573
281400.0000    0.28335
281440.0000    0.31622
281480.0000    0.34843
281520.0000    0.26778
281560.0000    0.35560
281600.0000    0.46099
281640.0000    0.32560
281680.0000    0.25776
281720.0000    0.54042
281760.0000    0.04913
281800.0000    0.22644
281840.0000   -0.01308
281880.0000    0.22701
281920.0000    0.12835
281960.0000   -0.04165
282000.0000    0.05300
282040.0000    0.11906
282080.0000    0.25040
282120.0000    0.19551
282160.0000    0.16404
282200.0000    0.25158
282240.0000    0.29138
282280.0000    0.12612
282320.0000    0.02379
282360.0000    0.22455
282400.0000    0.30978
282440.0000    0.03647
282480.0000    0.37494
282520.0000    0.18565
282560.0000    0.02361
282600.0000    0.26267
282640.0000    0.43140
282680.0000    0.28993
282720.0000    0.23844
282760.0000   -0.05386
282800.0000    0.03354
282840.0000    0.27509
282880.0000    0.19865
282920.0000    0.14287
282960.0000    0.41063
283000.0000    0.48993
283040.0000    0.41398
283080.0000    0.37942
283120.0000    0.44210
283160.0000    0.39143
283200.0000    0.35864
283240.0000    0.46497
283280.0000    0.32981
283320.0000    0.29771
283360.0000    0.32728
283400.0000    0.34300
283440.0000    0.13879
283480.0000    0.43395
283520.0000    0.15807
283560.0000    0.33405
283600.0000    0.33009
283640.0000    0.10485
283680.0000    0.36573
283720.0000    0.39064
283760.0000    0.43512
283800.0000    0.40762
283840.0000    0.34545
283880.0000    0.43665
283920.0000    0.52489
283960.0000    0.37812
284000.0000    0.45630
284040.0000    0.45252
284080.0000    0.45773
284120.0000    0.44398
284160.0000    0.26992
284200.0000    0.31875
284240.0000    0.26393
284280.0000    0.32165
284320.0000    0.32764
284360.0000    0.03349
284400.0000    0.24892
284440.0000    0.39607
284480.0000    0.16306
284520.0000    0.41802
284560.0000    0.20463
284600.0000    0.02333
284640.0000    0.44187
284680.0000    0.26911
284720.0000    0.41097
284760.0000    0.50548
284800.0000    0.73353
284840.0000    0.48916
284880.0000    0.31679
284920.0000    0.55072
284960.0000    0.55630
285000.0000    0.51992
285040.0000    0.17360
285080.0000    0.48744
285120.0000    0.38674
285160.0000    0.27801
285200.0000    0.29945
285240.0000    0.43795
285280.0000    0.56079
285320.0000    0.47035
285360.0000    0.37086
285400.0000    0.42140
285440.0000    0.34622
285480.0000    0.20723
285520.0000    0.30905
285560.0000    0.46161
285600.0000    0.22891
285640.0000    0.35223
285680.0000    0.37273
285720.0000    0.31954
285760.0000    0.25953
285800.0000    0.44570
285840.0000    0.42383
285880.0000    0.11208
285920.0000    0.21875
285960.0000    0.37261
286000.0000    0.14407
286040.0000    0.27348
286080.0000    0.25337
286120.0000   -0.01042
286160.0000    0.41077
286200.0000    0.16307
286240.0000    0.00894
286280.0000    0.19564
286320.0000    0.13359
286360.0000    0.17257
286400.0000    0.29667
286440.0000    0.34105
286480.0000    0.25107
286520.0000    0.50680
286560.0000    0.40186
286600.0000    0.52444
286640.0000    0.38378
286680.0000    0.27280
286720.0000    0.52120
286760.0000    0.30233
286800.0000    0.16596
286840.0000    0.23870
286880.0000    0.26757
286920.0000    0.55700
286960.0000    0.60999
287000.0000    0.19007
287040.0000    0.43442
287080.0000    0.45340
287120.0000    0.37153
287160.0000    0.55131
287200.0000    0.52390
287240.0000    0.44063
287280.0000    0.30312
287320.0000    0.32381
287360.0000    0.38593
287400.0000    0.28557
287440.0000    0.25861
287480.0000    0.28468
287520.0000    0.07740
287560.0000    0.14385
287600.0000    0.28239
287640.0000    0.11695
287680.0000    0.41920
287720.0000    0.36759
287760.0000    0.38384
287800.0000    0.38032
287840.0000    0.37287
287880.0000    0.46730
287920.0000    0.31154
287960.0000    0.44260
288000.0000    0.44443
288040.0000    0.48877
288080.0000    0.43815
288120.0000    0.38811
288160.0000    0.54845
288200.0000    0.39634
288240.0000    0.50131
288280.0000    0.41230
288320.0000    0.33261
288360.0000    0.40826
288400.0000    0.24600
288440.0000    0.34915
288480.0000    0.36451
288520.0000    0.39424
288560.0000    0.39536
288600.0000    0.46024
288640.0000    0.47130
288680.0000    0.51510
288720.0000    0.22542
288760.0000    0.17862
288800.0000    0.34411
288840.0000    0.22579
288880.0000    0.26901
288920.0000   -0.00156
288960.0000    0.24876
289000.0000    0.53655
289040.0000    0.41026
289080.0000    0.37134
289120.0000    0.50763
289160.0000    0.36103
289200.0000    0.24010
289240.0000    0.47895
289280.0000    0.45789
289320.0000    0.29520
289360.0000    0.29376
289400.0000    0.27464
289440.0000    0.16268
289480.0000    0.14648
289520.0000    0.08274
289560.0000    0.06951
289600.0000    0.45900
289640.0000    0.27851
289680.0000    0.30208
289720.0000    0.04612
289760.0000    0.34580
289800.0000    0.23217
289840.0000    0.14684
289880.0000    0.18155
289920.0000    0.02007
289960.0000    0.13988
290000.0000    0.22854
290040.0000    0.03664
290080.0000    0.08299
290120.0000   -0.03113
290160.0000   -0.08416
290200.0000    0.06724
290240.0000   -0.19011
290280.0000   -0.25693
290320.0000   -0.47214
290360.0000   -0.26948
290400.0000   -0.12013
290440.0000   -0.16345
290480.0000   -0.20189
290520.0000   -0.07284
290560.0000   -0.19201
290600.0000    0.11244
290640.0000    0.17624
290680.0000    0.10055
290720.0000   -0.35979
290760.0000    0.06602
290800.0000    0.18246
290840.0000    0.36056
290880.0000    0.47897
290920.0000    0.03130
290960.0000    0.08581
291000.0000    0.25156
291040.0000    0.19364
291080.0000    0.13346
291120.0000    0.38271
291160.0000    0.39996
291200.0000    0.33801
291240.0000    0.63641
291280.0000    0.39387
291320.0000    0.26317
291360.0000    0.21654
291400.0000    0.35348
291440.0000    0.24632
291480.0000    0.11785
291520.0000    0.42065
291560.0000    0.45629
291600.0000    0.35845
291640.0000    0.55103
291680.0000    0.32084
291720.0000    0.33256
291760.0000    0.37701
291800.0000    0.30474
291840.0000    0.35287
291880.0000    0.53071
291920.0000    0.39682
291960.0000    0.53248
292000.0000    0.53680
292040.0000    0.42112
292080.0000    0.42344
292120.0000    0.55235
292160.0000    0.49271
292200.0000    0.62734
292240.0000    0.36461
292280.0000    0.41346
292320.0000    0.31487
292360.0000    0.60321
292400.0000    0.47449
292440.0000    0.35165
292480.0000    0.55718
292520.0000    0.54712
292560.0000    0.42610
292600.0000    0.55015
292640.0000    0.40735
292680.0000    0.24395
292720.0000    0.36840
292760.0000    0.48219
292800.0000    0.47987
292840.0000    0.53408
292880.0000    0.45893
292920.0000    0.77304
292960.0000    0.46971
293000.0000    0.52631
293040.0000    0.41879
293080.0000    0.45899
293120.0000    0.32327
293160.0000    0.43122
293200.0000    0.34325
293240.0000    0.45586
293280.0000    0.82418
293320.0000    0.50077
293360.0000    0.54735
293400.0000    0.49300
293440.0000    0.42551
293480.0000    0.45724
293520.0000    0.35400
293560.0000    0.31769
293600.0000    0.42280
293640.0000    0.40036
293680.0000    0.03976
293720.0000    0.44030
293760.0000    0.38881
293800.0000    0.43694
293840.0000    0.01844
293880.0000    0.35614
293920.0000   -0.02739
293960.0000    0.02479
294000.0000    0.43595
294040.0000    0.55077
294080.0000    0.44383
294120.0000    0.65813
294160.0000    0.57485
294200.0000    0.39779
294240.0000    0.10676
294280.0000    0.20807
294320.0000    0.56731
294360.0000    0.43968
294400.0000    0.39357
294440.0000    0.26956
294480.0000    0.25545
294520.0000    0.43287
294560.0000    0.51356
294600.0000    0.57790
294640.0000    0.62189
294680.0000    0.66350
294720.0000    0.13257
294760.0000    0.49530
294800.0000    0.58755
294840.0000    0.50908
294880.0000    0.36357
294920.0000    0.53527
294960.0000    0.42896
295000.0000    0.59547
295040.0000    0.46782
295080.0000    0.54095
295120.0000    0.73542
295160.0000    0.65561
295200.0000    0.71901
295240.0000    0.50836
295280.0000    0.31796
295320.0000    0.22481
295360.0000    0.46506
295400.0000    0.50393
295440.0000    0.47387
295480.0000    0.25139
295520.0000    0.35352
295560.0000    0.21500
295600.0000    0.16787
295640.0000    0.25195
295680.0000    0.24721
295720.0000    0.35142
295760.0000    0.13759
295800.0000    0.40288
295840.0000    0.26564
295880.0000    0.50945
295920.0000    0.29309
295960.0000    0.40567
296000.0000    0.14646
296040.0000    0.22981
296080.0000    0.29186
296120.0000    0.21402
296160.0000    0.28829
296200.0000    0.29343
296240.0000   -0.01240
296280.0000    0.03034
296320.0000    0.21068
296360.0000   -0.04763
296400.0000    0.10776
296440.0000    0.15667
296480.0000   -0.06479
296520.0000    0.06493
296560.0000    0.26162
296600.0000    0.45707
296640.0000    0.18452
296680.0000    0.20582
296720.0000    0.26108
296760.0000    0.52391
296800.0000    0.26516
296840.0000    0.32801
296880.0000    0.20006
296920.0000    0.37848
296960.0000    0.33238
297000.0000    0.20668
297040.0000    0.37940
297080.0000    0.33034
297120.0000    0.55156
297160.0000    0.22389
297200.0000    0.41425
297240.0000    0.39366
297280.0000    0.37405
297320.0000    0.36373
297360.0000    0.20807
297400.0000    0.36770
297440.0000    0.30594
297480.0000    0.34996
297520.0000    0.34907
297560.0000    0.15543
297600.0000    0.45085
297640.0000    0.43664
297680.0000    0.16267
297720.0000    0.30333
297760.0000    0.35991
297800.0000    0.22872
297840.0000   -0.04341
297880.0000   -0.06010
297920.0000    0.25573
297960.0000    0.48534
298000.0000    0.43512
298040.0000    0.34495
298080.0000    0.33318
298120.0000    0.42605
298160.0000    0.33106
298200.0000    0.52575
298240.0000    0.17890
298280.0000    0.24647
298320.0000    0.41557
298360.0000    0.28275
298400.0000    0.36424
298440.0000    0.49871
298480.0000    0.17535
298520.0000    0.29147
298560.0000    0.35619
298600.0000    0.29752
298640.0000    0.52574
298680.0000    0.43462
298720.0000    0.53591
298760.0000    0.45981
298800.0000    0.29149
298840.0000    0.30808
298880.0000    0.41247
298920.0000    0.38493
298960.0000    0.33751
299000.0000    0.31597
299040.0000    0.29989
299080.0000    0.59349
299120.0000    0.42120
299160.0000    0.09091
299200.0000    0.29365
299240.0000    0.49426
299280.0000    0.49062
299320.0000    0.45257
299360.0000    0.48823
299400.0000    0.28187
299440.0000    0.24506
299480.0000    0.35925
299520.0000    0.20077
299560.0000    0.28065
299600.0000    0.30675
299640.0000    0.19961
299680.0000    0.24652
299720.0000    0.15437
299760.0000    0.18513
299800.0000    0.29002
299840.0000    0.49524
299880.0000    0.59736
299920.0000    0.53706
299960.0000    0.38246
300000.0000    0.24549
300040.0000    0.43860
300080.0000    0.28769
300120.0000    0.48116
300160.0000    0.30597
300200.0000    0.26686
300240.0000    0.35472
300280.0000   -0.30831
300320.0000   -0.20837
300360.0000    0.13726
300400.0000    0.14348
300440.0000    0.15606
300480.0000    0.17950
300520.0000    0.39178
300560.0000    0.28573
300600.0000    0.55147
300640.0000    0.48788
300680.0000    0.24961
300720.0000    0.46482
300760.0000    0.21022
300800.0000    0.19317
300840.0000    0.37117
300880.0000    0.45453
300920.0000    0.35457
300960.0000    0.37484
301000.0000    0.42968
301040.0000    0.48544
301080.0000    0.56139
301120.0000    0.40212
301160.0000    0.46524
301200.0000    0.40459
301240.0000    0.45585
301280.0000    0.50321
301320.0000    0.52686
301360.0000    0.61063
301400.0000    0.35777
301440.0000    0.32954
301480.0000    0.43609
301520.0000    0.44288
301560.0000    0.42395
301600.0000    0.60428
301640.0000    0.48567
301680.0000    0.37149
301720.0000    0.49959
301760.0000    0.49735
301800.0000    0.47613
301840.0000    0.40831
301880.0000    0.56833
301920.0000    0.53671
301960.0000    0.47908
302000.0000    0.51777
302040.0000    0.52143
302080.0000    0.35731
302120.0000    0.51191
302160.0000    0.52574
302200.0000    0.25490
302240.0000    0.34606
302280.0000    0.13689
302320.0000    0.38191
302360.0000    0.42883
302400.0000    0.62003
302440.0000    0.49198
302480.0000    0.26882
302520.0000    0.06390
302560.0000    0.25754
302600.0000   -0.05993
302640.0000    0.54355
302680.0000    0.14460
302720.0000    0.34497
302760.0000    0.37883
302800.0000    0.45939
302840.0000    0.15467
302880.0000    0.17170
302920.0000    0.29361
302960.0000    0.21982
303000.0000    0.31281
303040.0000    0.41207
303080.0000    0.27453
303120.0000    0.19789
303160.0000    0.36955
303200.0000    0.18613
303240.0000    0.14134
303280.0000    0.01335
303320.0000   -0.12078
303360.0000   -0.05593
303400.0000   -0.12671
303440.0000    0.38324
303480.0000    0.12883
303520.0000    0.53313
303560.0000    0.27274
303600.0000    0.34393
303640.0000    0.58091
303680.0000    0.42914
303720.0000    0.57218
303760.0000    0.57758
303800.0000    0.45822
303840.0000    0.40333
303880.0000    0.49485
303920.0000    0.19969
303960.0000    0.58763
304000.0000    0.33993
304040.0000    0.39601
304080.0000    0.30703
304120.0000    0.39199
304160.0000    0.35648
304200.0000    0.29710
304240.0000   -0.15245
304280.0000    0.30521
304320.0000    0.45539
304360.0000    0.50253
304400.0000    0.55845
304440.0000    0.54961
304480.0000    0.64642
304520.0000    0.57043
304560.0000    0.52841
304600.0000    0.51809
304640.0000    0.51719
304680.0000    0.44452
304720.0000    0.56599
304760.0000    0.45634
304800.0000    0.50725
304840.0000    0.56426
304880.0000    0.57459
304920.0000    0.45342
304960.0000    0.41715
305000.0000    0.44823
305040.0000    0.30860
305080.0000    0.38987
305120.0000    0.48092
305160.0000    0.36630
305200.0000    0.43953
305240.0000    0.54498
305280.0000    0.47479
305320.0000    0.36097
305360.0000    0.44272
305400.0000    0.50406
305440.0000    0.36377
305480.0000    0.59187
305520.0000    0.34237
305560.0000    0.46718
305600.0000    0.52005
305640.0000    0.48226
305680.0000    0.17784
305720.0000    0.51752
305760.0000    0.44405
305800.0000    0.44300
305840.0000    0.44117
305880.0000    0.32507
305920.0000    0.64592
305960.0000    0.51807
306000.0000    0.50095
306040.0000    0.43376
306080.0000    0.61091
306120.0000    0.51600
306160.0000    0.43980
306200.0000    0.42185
306240.0000    0.47281
306280.0000    0.50182
306320.0000    0.56209
306360.0000    0.34896
306400.0000    0.41424
306440.0000    0.36079
306480.0000    0.26861
306520.0000    0.22212
306560.0000    0.35758
306600.0000    0.14013
306640.0000    0.09887
306680.0000    0.18959
306720.0000    0.27202
306760.0000    0.23258
306800.0000    0.24572
306840.0000    0.22795
306880.0000    0.17738
306920.0000    0.16914
306960.0000    0.21068
307000.0000    0.32539
307040.0000    0.17531
307080.0000    0.18959
307120.0000    0.12860
307160.0000    0.08718
307200.0000    0.37044
307240.0000    0.11969
307280.0000    0.22996
307320.0000    0.26103
307360.0000    0.07242
307400.0000    0.43078
307440.0000    0.25353
307480.0000    0.13727
307520.0000    0.23136
307560.0000    0.25577
307600.0000    0.21960
307640.0000    0.18597
307680.0000    0.29858
307720.0000    0.30558
307760.0000    0.44274
307800.0000    0.33254
307840.0000    0.20148
307880.0000    0.36641
307920.0000    0.27720
307960.0000    0.18454
308000.0000    0.23936
308040.0000    0.47000
308080.0000    0.44960
308120.0000    0.28762
308160.0000    0.08981
308200.0000    0.25900
308240.0000    0.31944
308280.0000    0.37640
308320.0000    0.29920
308360.0000    0.18299
308400.0000    0.31294
308440.0000    0.07645
308480.0000    0.04154
308520.0000    0.20090
308560.0000    0.44599
308600.0000    0.33590
308640.0000    0.15215
308680.0000    0.45677
308720.0000    0.52279
308760.0000    0.53425
308800.0000    0.39266
308840.0000    0.43791
308880.0000    0.35914
308920.0000    0.52867
308960.0000    0.14758
309000.0000    0.40228
309040.0000    0.33325
309080.0000    0.39540
309120.0000    0.34446
309160.0000    0.46850
309200.0000    0.58740
309240.0000    0.55967
309280.0000    0.57381
309320.0000    0.43684
309360.0000   -0.10349
309400.0000    0.53840
309440.0000    0.48216
309480.0000    0.18590
309520.0000    0.22886
309560.0000    0.60619
309600.0000    0.63640
309640.0000    0.27094
309680.0000    0.31658
309720.0000    0.34219
309760.0000    0.38560
309800.0000    0.31799
309840.0000    0.22086
309880.0000    0.41807
309920.0000    0.27666
309960.0000    0.11796
310000.0000    0.30019
310040.0000    0.19046
310080.0000    0.23844
310120.0000    0.18613
310160.0000    0.24179
310200.0000    0.15835
310240.0000   -0.04881
310280.0000   -0.19204
310320.0000   -0.25589
310360.0000    0.28822
310400.0000   -0.01740
310440.0000   -0.30464
310480.0000    0.02772
310520.0000    0.56647
310560.0000    0.11858
310600.0000    0.33095
310640.0000    0.25932
310680.0000    0.34710
310720.0000    0.53800
310760.0000    0.53659
310800.0000    0.36698
310840.0000    0.06004
310880.0000    0.11605
310920.0000    0.17977
310960.0000    0.46688
311000.0000    0.34101
311040.0000    0.38675
311080.0000    0.24234
311120.0000    0.19712
311160.0000    0.19210
311200.0000    0.25344
311240.0000    0.20860
311280.0000   -0.11177
311320.0000   -0.22731
311360.0000    0.31091
311400.0000    0.42482
311440.0000    0.56532
311480.0000    0.26129
311520.0000    0.43872
311560.0000    0.35442
311600.0000    0.44897
311640.0000    0.29288
311680.0000   -0.00633
311720.0000   -0.12369
311760.0000    0.04582
311800.0000   -0.09024
311840.0000    0.22092
311880.0000    0.34924
311920.0000    0.30210
311960.0000    0.34978
312000.0000    0.31091
312040.0000    0.32335
312080.0000    0.34426
312120.0000    0.40872
312160.0000    0.35732
312200.0000    0.57652
312240.0000    0.37246
312280.0000    0.50156
312320.0000    0.30689
312360.0000    0.33987
312400.0000    0.27901
312440.0000    0.16678
312480.0000   -0.11409
312520.0000   -0.01368
312560.0000    0.31788
312600.0000    0.29681
312640.0000    0.37256
312680.0000    0.41930
312720.0000    0.31649
312760.0000    0.32837
312800.0000    0.33322
312840.0000    0.38982
312880.0000    0.31468
312920.0000    0.41712
312960.0000    0.41051
313000.0000    0.56982
313040.0000    0.45012
313080.0000    0.42245
313120.0000    0.41658
313160.0000    0.38612
313200.0000    0.40605
313240.0000    0.45066
313280.0000    0.29980
313320.0000    0.44499
313360.0000    0.43594
313400.0000    0.27831
313440.0000    0.27888
313480.0000    0.38829
313520.0000   -0.00823
313560.0000    0.56195
313600.0000    0.24573
313640.0000    0.44626
313680.0000    0.32061
313720.0000    0.12246
313760.0000    0.30808
313800.0000    0.37728
313840.0000    0.41455
313880.0000    0.26768
313920.0000    0.29179
313960.0000    0.34575
314000.0000    0.43787
314040.0000    0.26358
314080.0000    0.29450
314120.0000    0.39285
314160.0000    0.37789
314200.0000    0.41814
314240.0000    0.29946
314280.0000    0.35458
314320.0000    0.42126
314360.0000    0.53073
314400.0000    0.23959
314440.0000    0.15970
314480.0000    0.40606
314520.0000    0.00722
314560.0000   -0.12000
314600.0000   -0.05094
314640.0000    0.10329
314680.0000    0.27350
314720.0000    0.25384
314760.0000    0.17609
314800.0000    0.29060
314840.0000   -0.14161
314880.0000    0.11175
314920.0000    0.06453
314960.0000    0.23674
315000.0000    0.21938
315040.0000    0.40189
315080.0000    0.17371
315120.0000    0.28889
315160.0000    0.12225
315200.0000    0.30431
315240.0000    0.30091
315280.0000    0.37812
315320.0000    0.33995
315360.0000    0.20551
315400.0000    0.31727
315440.0000    0.14547
315480.0000    0.07207
315520.0000    0.16599
315560.0000    0.23085
315600.0000    0.01321
315640.0000    0.19997
315680.0000    0.16383
315720.0000    0.06687
315760.0000    0.19166
315800.0000    0.06045
315840.0000    0.18707
315880.0000    0.08807
315920.0000    0.11073
315960.0000    0.07054
316000.0000    0.09902
316040.0000    0.09408
316080.0000    0.05351
316120.0000    0.01573
316160.0000   -0.04606
316200.0000   -0.06468
316240.0000    0.05712
316280.0000    0.22484
316320.0000    0.01019
316360.0000   -0.15175
316400.0000    0.28033
316440.0000    0.24447
316480.0000    0.26416
316520.0000    0.32145
316560.0000    0.23741
316600.0000    0.16465
316640.0000    0.33017
316680.0000    0.19402
316720.0000   -0.02276
316760.0000   -0.13628
316800.0000    0.01759
316840.0000    0.38470
316880.0000    0.41234
316920.0000    0.42512
316960.0000    0.44322
317000.0000    0.44798
317040.0000    0.40653
317080.0000    0.52356
317120.0000    0.53000
317160.0000    0.50087
317200.0000    0.46803
317240.0000    0.75880
317280.0000    0.68307
317320.0000    0.80980
317360.0000    0.74782
317400.0000    0.77657
317440.0000    0.38590
317480.0000    0.49041
317520.0000    0.67032
317560.0000    0.33527
317600.0000    0.76808
317640.0000    0.67880
317680.0000    0.68566
317720.0000    0.77740
317760.0000    0.58589
317800.0000    0.39606
317840.0000    0.43033
317880.0000    0.52446
317920.0000    0.41859
317960.0000    0.44454
318000.0000    0.66109
318040.0000    0.45050
318080.0000    0.42410
318120.0000    0.43771
318160.0000    0.35028
318200.0000    0.28867
318240.0000    0.51645
318280.0000    0.49358
318320.0000    0.45932
318360.0000    0.32695
318400.0000    0.46579
318440.0000    0.43354
318480.0000    0.50238
318520.0000    0.44442
318560.0000    0.51619
318600.0000    0.37070
318640.0000    0.45351
318680.0000    0.59950
318720.0000    0.35224
318760.0000    0.54945
318800.0000    0.54228
318840.0000    0.50933
318880.0000    0.50602
318920.0000    0.58011
318960.0000    0.26633
319000.0000    0.51609
319040.0000    0.94386
319080.0000    0.83757
319120.0000    1.01692
319160.0000    0.87086
319200.0000    0.91584
319240.0000    0.87953
319280.0000    0.76737
319320.0000    0.80012
319360.0000    0.71574
319400.0000    0.87492
319440.0000    0.82938
319480.0000    0.77298
319520.0000    0.68924
319560.0000    0.64851
319600.0000    0.82211
319640.0000    0.86299
319680.0000    0.86970
319720.0000    0.89483
319760.0000    0.75934
319800.0000    0.90841
319840.0000    0.91206
319880.0000    0.81205
319920.0000    0.89336
319960.0000    0.84236
320000.0000    0.78703
320040.0000    0.81242
320080.0000    0.93519
320120.0000    0.78903
320160.0000    0.82918
320200.0000    0.82027
320240.0000    0.57677
320280.0000    0.18744
320320.0000    0.53361
320360.0000    0.43651
320400.0000    0.49813
320440.0000    0.40719
320480.0000    0.36721
320520.0000    0.27239
320560.0000    0.46868
320600.0000    0.51715
320640.0000    0.40096
320680.0000    0.37472
320720.0000    0.06532
320760.0000    0.44328
320800.0000    0.37386
320840.0000    0.56413
320880.0000    0.37326
320920.0000    0.53912
320960.0000    0.15468
321000.0000    0.42024
321040.0000    0.27610
321080.0000    0.11134
321120.0000    0.11455
321160.0000    0.30872
321200.0000    0.29559
321240.0000    0.18132
321280.0000    0.17269
321320.0000    0.44805
321360.0000    0.35584
321400.0000    0.43416
321440.0000    0.46990
321480.0000    0.45339
321520.0000    0.35619
321560.0000    0.38409
321600.0000    0.53163
321640.0000    0.44587
321680.0000    0.43244
321720.0000    0.44609
321760.0000    0.40146
321800.0000    0.40575
321840.0000    0.13262
321880.0000    0.41758
321920.0000    0.33267
321960.0000    0.40477
322000.0000    0.39513
322040.0000    0.43679
322080.0000    0.39711
322120.0000    0.46294
322160.0000    0.41259
322200.0000    0.39919
322240.0000    0.39377
322280.0000    0.27100
322320.0000    0.25314
322360.0000   -0.05270
322400.0000    0.18432
322440.0000    0.30287
322480.0000    0.25244
322520.0000    0.47678
322560.0000    0.15945
322600.0000    0.30726
322640.0000    0.20922
322680.0000    0.29947
322720.0000    0.44659
322760.0000    0.36474
322800.0000    0.31436
322840.0000    0.32487
322880.0000    0.22829
322920.0000    0.06478
322960.0000    0.42729
323000.0000    0.19575
323040.0000    0.28048
323080.0000    0.10858
323120.0000    0.15943
323160.0000    0.32509
323200.0000    0.21513
323240.0000    0.58739
323280.0000    0.12739
323320.0000    0.32790
323360.0000    0.23416
323400.0000    0.43533
323440.0000    0.26152
323480.0000    0.40403
323520.0000    0.24748
323560.0000    0.12951
323600.0000    0.23297
323640.0000    0.02274
323680.0000    0.22391
323720.0000    0.14567
323760.0000    0.32341
323800.0000    0.26507
323840.0000    0.25579
323880.0000    0.36328
323920.0000    0.17319
323960.0000    0.38083
324000.0000    0.10831
324040.0000   -0.09089
324080.0000    0.09935
324120.0000    0.34221
324160.0000   -0.08781
324200.0000    0.35762
324240.0000    0.18102
324280.0000    0.30640
324320.0000    0.29286
324360.0000    0.23581
324400.0000    0.22354
324440.0000    0.31113
324480.0000    0.25000
324520.0000    0.30744
324560.0000    0.13455
324600.0000    0.26356
324640.0000   -0.10143
324680.0000    0.36806
324720.0000    0.16521
324760.0000    0.18178
324800.0000    0.27346
324840.0000    0.43647
324880.0000    0.27133
324920.0000    0.17169
324960.0000    0.18288
325000.0000    0.38313
325040.0000    0.32324
325080.0000    0.40997
325120.0000    0.16823
325160.0000    0.34467
325200.0000    0.27319
325240.0000    0.46258
325280.0000    0.59109
325320.0000    0.42625
325360.0000    0.34472
325400.0000    0.61444
325440.0000    0.58446
325480.0000    0.48539
325520.0000    0.49684
325560.0000    0.45678
325600.0000    0.33536
325640.0000    0.40321
325680.0000    0.54418
325720.0000    0.36986
325760.0000    0.43090
325800.0000    0.20735
325840.0000    0.25793
325880.0000    0.21568
325920.0000    0.42919
325960.0000    0.32759
326000.0000    0.24485
326040.0000    0.44685
326080.0000    0.26346
326120.0000    0.27077
326160.0000    0.37347
326200.0000    0.34357
326240.0000    0.20450
326280.0000    0.44809
326320.0000    0.28291
326360.0000    0.37192
326400.0000    0.30198
326440.0000    0.19293
326480.0000    0.25183
326520.0000    0.11722
326560.0000    0.15001
326600.0000    0.34470
326640.0000    0.29940
326680.0000    0.17062
326720.0000    0.24600
326760.0000    0.29451
326800.0000    0.22551
326840.0000    0.21993
326880.0000    0.22003
326920.0000    0.26403
326960.0000    0.43219
327000.0000    0.34648
327040.0000    0.25799
327080.0000    0.30278
327120.0000    0.37458
327160.0000    0.45849
327200.0000    0.27422
327240.0000    0.35881
327280.0000    0.37499
327320.0000    0.16777
327360.0000    0.25459
327400.0000    0.15268
327440.0000    0.30779
327480.0000    0.35340
327520.0000    0.31878
327560.0000    0.28162
327600.0000    0.26469
327640.0000    0.30470
327680.0000    0.03628
327720.0000    0.20726
327760.0000    0.07018
327800.0000    0.28550
327840.0000    0.11981
327880.0000    0.39462
327920.0000    0.38723
327960.0000    0.28492
328000.0000    0.28352
328040.0000    0.34563
328080.0000    0.14066
328120.0000    0.38194
328160.0000    0.34869
328200.0000    0.45178
328240.0000    0.23340
328280.0000    0.36325
328320.0000    0.27099
328360.0000    0.11113
328400.0000    0.10886
328440.0000    0.46764
328480.0000    0.19182
328520.0000    0.31380
328560.0000    0.33379
328600.0000    0.26647
328640.0000    0.35611
328680.0000    0.23477
328720.0000    0.32184
328760.0000    0.39541
328800.0000    0.35884
328840.0000    0.34183
328880.0000    0.14561
328920.0000    0.30827
328960.0000    0.35221
329000.0000    0.26844
329040.0000    0.24221
329080.0000    0.30269
329120.0000    0.22643
329160.0000    0.34147
329200.0000    0.38342
329240.0000    0.39106
329280.0000    0.26819
329320.0000    0.37138
329360.0000    0.36402
329400.0000    0.29458
329440.0000    0.34390
329480.0000    0.22932
329520.0000    0.20522
329560.0000    0.15130
329600.0000    0.26486
329640.0000    0.25573
329680.0000    0.22580
329720.0000    0.33530
329760.0000    0.25841
329800.0000    0.26815
329840.0000    0.18673
329880.0000    0.15775
329920.0000    0.05679
329960.0000    0.20301
330000.0000    0.27648
330040.0000    0.25382
330080.0000    0.18158
330120.0000    0.36221
330160.0000    0.11109
330200.0000    0.20276
330240.0000    0.16070
330280.0000   -0.05420
330320.0000    0.17899
330360.0000    0.22751
330400.0000    0.31539
330440.0000    0.25076
330480.0000    0.20739
330520.0000   -0.01136
330560.0000    0.24864
330600.0000    0.09612
330640.0000    0.17312
330680.0000    0.15028
330720.0000    0.24366
330760.0000    0.21157
330800.0000    0.27650
330840.0000    0.19097
330880.0000    0.10820
330920.0000    0.15285
330960.0000    0.25722
331000.0000    0.42633
331040.0000    0.46360
331080.0000    0.47488
331120.0000    0.41851
331160.0000    0.48067
331200.0000    0.47098
331240.0000    0.53765
331280.0000    0.32918
331320.0000    0.17002
331360.0000    0.24857
331400.0000    0.24463
331440.0000    0.05181
331480.0000    0.25850
331520.0000    0.38450
331560.0000    0.07055
331600.0000    0.19235
331640.0000    0.15829
331680.0000    0.16696
331720.0000    0.13647
331760.0000    0.23648
331800.0000    0.16151
331840.0000    0.20986
331880.0000    0.32372
331920.0000    0.26706
331960.0000    0.27453
332000.0000    0.25101
332040.0000    0.32617
332080.0000    0.37925
332120.0000    0.26112
332160.0000    0.12769
332200.0000    0.39951
332240.0000    0.20877
332280.0000    0.20880
332320.0000    0.11153
332360.0000   -0.01383
332400.0000    0.22411
332440.0000    0.18941
332480.0000    0.31714
332520.0000    0.43840
332560.0000    0.31555
332600.0000    0.17941
332640.0000    0.15385
332680.0000    0.37678
332720.0000    0.15102
332760.0000    0.10221
332800.0000    0.35961
332840.0000   -0.06860
332880.0000    0.27589
332920.0000    0.27283
332960.0000    0.09347
333000.0000    0.08786
333040.0000    0.19654
333080.0000    0.13806
333120.0000    0.40836
333160.0000    0.13744
333200.0000    0.19016
333240.0000    0.10179
333280.0000    0.29968
333320.0000    0.43263
333360.0000    0.47604
333400.0000    0.12343
333440.0000    0.26386
333480.0000    0.25143
333520.0000    0.27990
333560.0000    0.25896
333600.0000    0.29200
333640.0000    0.41426
333680.0000    0.38140
333720.0000    0.40116
333760.0000    0.25813
333800.0000    0.18616
333840.0000    0.26296
333880.0000    0.35305
333920.0000    0.22919
333960.0000    0.16377
334000.0000    0.11950
334040.0000    0.31999
334080.0000    0.37999
334120.0000    0.22538
334160.0000    0.19024
334200.0000    0.27636
334240.0000    0.19352
334280.0000    0.18978
334320.0000    0.18320
334360.0000    0.31194
334400.0000    0.33866
334440.0000    0.20562
334480.0000    0.14898
334520.0000    0.27812
334560.0000    0.17943
334600.0000    0.23056
334640.0000    0.52704
334680.0000    0.31529
334720.0000    0.35873
334760.0000    0.41526
334800.0000    0.37753
334840.0000    0.39683
334880.0000    0.52396
334920.0000    0.47804
334960.0000    0.37676
335000.0000    0.35702
335040.0000    0.39346
335080.0000    0.31204
335120.0000    0.50921
335160.0000    0.30132
335200.0000    0.42863
335240.0000    0.21154
335280.0000    0.31304
335320.0000    0.23827
335360.0000    0.51264
335400.0000    0.23979
335440.0000    0.21825
335480.0000    0.25766
335520.0000    0.45387
335560.0000    0.40197
335600.0000    0.04302
335640.0000    0.22116
335680.0000    0.14415
335720.0000    0.29024
335760.0000    0.32148
335800.0000    0.28629
335840.0000    0.06365
335880.0000    0.23354
335920.0000    0.41510
335960.0000    0.43472
336000.0000    0.36224
336040.0000    0.33841
336080.0000    0.28213
336120.0000    0.20915
336160.0000    0.37152
336200.0000    0.41222
336240.0000    0.53299
336280.0000    0.31969
336320.0000    0.37284
336360.0000    0.32050
336400.0000    0.47330
336440.0000    0.49471
336480.0000    0.30439
336520.0000    0.41262
336560.0000    0.34167
336600.0000    0.47524
336640.0000    0.30738
336680.0000    0.06754
336720.0000    0.35732
336760.0000    0.53354
336800.0000    0.42938
336840.0000    0.47207
336880.0000    0.37898
336920.0000    0.35516
336960.0000    0.48750
337000.0000    0.36626
337040.0000    0.21765
337080.0000    0.43936
337120.0000    0.35108
337160.0000    0.50666
337200.0000    0.29566
337240.0000    0.49773
337280.0000    0.27732
337320.0000    0.05331
337360.0000    0.25556
337400.0000    0.32493
337440.0000    0.27225
337480.0000    0.19232
337520.0000    0.32384
337560.0000    0.42249
337600.0000    0.34312
337640.0000    0.32000
337680.0000    0.20472
337720.0000    0.42224
337760.0000    0.21685
337800.0000    0.36378
337840.0000    0.32873
337880.0000    0.19774
337920.0000    0.31538
337960.0000    0.28471
338000.0000    0.52220
338040.0000    0.31130
338080.0000    0.14353
338120.0000    0.25256
338160.0000    0.19003
338200.0000    0.22719
338240.0000    0.39152
338280.0000    0.29402
338320.0000    0.37950
338360.0000    0.50357
338400.0000    0.50611
338440.0000    0.50767
338480.0000    0.37294
338520.0000    0.00076
338560.0000   -0.08634
338600.0000   -0.19429
338640.0000    0.06023
338680.0000    0.05577
338720.0000   -0.17101
338760.0000   -0.27535
338800.0000   -0.54724
338840.0000   -0.31795
338880.0000    0.24749
338920.0000    0.39030
338960.0000    0.32266
339000.0000    0.48788
339040.0000    0.28965
339080.0000    0.23116
339120.0000    0.11294
339160.0000   -0.34359
339200.0000   -0.10283
339240.0000   -0.23249
339280.0000   -0.14231
339320.0000    0.04458
339360.0000   -0.21772
339400.0000   -0.55765
339440.0000    0.06702
339480.0000    0.27847
339520.0000    0.25705
339560.0000    0.31557
339600.0000    0.01185
339640.0000    0.38106
339680.0000    0.36299
339720.0000    0.31571
339760.0000    0.29440
339800.0000    0.51516
339840.0000    0.37382
339880.0000    0.07898
339920.0000    0.10714
339960.0000    0.10243
340000.0000   -0.24388
340040.0000    0.25739
340080.0000    0.21946
340120.0000    0.04112
340160.0000   -0.08192
340200.0000    0.21072
340240.0000    0.29493
340280.0000    0.22444
340320.0000    0.11300
340360.0000    0.07576
340400.0000    0.14290
340440.0000   -0.04957
340480.0000    0.18896
340520.0000   -0.05768
340560.0000    0.37846
340600.0000    0.05378
340640.0000    0.22356
340680.0000    0.10043
340720.0000    0.06079
340760.0000   -0.07148
340800.0000   -0.26378
340840.0000    0.05355
340880.0000   -0.12853
340920.0000   -0.02783
340960.0000   -0.67918
341000.0000    0.23900
341040.0000   -0.28946
341080.0000   -0.21993
341120.0000   -0.24826
341160.0000   -0.23406
341200.0000   -0.22227
341240.0000   -0.00341
341280.0000   -0.26878
341320.0000    0.04443
341360.0000   -0.17685
341400.0000   -0.12874
341440.0000   -0.05353
341480.0000    0.09386
341520.0000   -0.16143
341560.0000   -0.16352
341600.0000    0.03307
341640.0000    0.11787
341680.0000   -0.13699
341720.0000   -0.18953
341760.0000   -0.32658
341800.0000   -0.45782
341840.0000   -0.39394
341880.0000   -0.19053
341920.0000   -0.13040
341960.0000   -0.07725
342000.0000    0.00167
342040.0000    0.08209
342080.0000    0.12390
342120.0000    0.06033
342160.0000    0.01588
342200.0000   -0.16323
342240.0000   -0.15400
342280.0000   -0.22492
342320.0000   -0.42199
342360.0000   -0.07158
342400.0000   -0.05582
342440.0000    0.02372
342480.0000    0.00020
342520.0000   -0.24641
342560.0000   -0.13163
342600.0000   -0.17455
342640.0000   -0.02912
342680.0000    0.01205
342720.0000    0.20026
342760.0000    0.00293
342800.0000    0.19532
342840.0000    0.02631
342880.0000    0.44048
342920.0000   -0.11608
342960.0000    0.08185
343000.0000    0.17537
343040.0000    0.18787
343080.0000    0.03992
343120.0000    0.20398
343160.0000    0.17653
343200.0000    0.43282
343240.0000    0.34768
343280.0000    0.20233
343320.0000    0.03187
343360.0000    0.16645
343400.0000    0.02528
343440.0000    0.17428
343480.0000    0.27284
343520.0000    0.23062
343560.0000    0.22080
343600.0000    0.17141
343640.0000    0.09908
343680.0000    0.16510
343720.0000    0.09875
343760.0000    0.06747
343800.0000    0.17865
343840.0000    0.07627
343880.0000    0.40412
343920.0000    0.08438
343960.0000    0.07666
344000.0000    0.08143
344040.0000    0.36959
344080.0000    0.31662
344120.0000    0.53525
344160.0000    0.42023
344200.0000    0.37342
344240.0000    0.30354
344280.0000    0.34646
344320.0000    0.16345
344360.0000    0.21229
344400.0000    0.33645
344440.0000    0.26938
344480.0000    0.32904
344520.0000    0.29790
344560.0000    0.48359
344600.0000    0.33459
344640.0000    0.11795
344680.0000    0.33852
344720.0000    0.24392
344760.0000    0.32834
344800.0000    0.13883
344840.0000    0.24320
344880.0000   -0.10925
344920.0000    0.21502
344960.0000    0.22876
345000.0000    0.24147
345040.0000    0.26983
345080.0000    0.31255
345120.0000    0.56417
345160.0000    0.28643
345200.0000    0.28367
345240.0000    0.40476
345280.0000    0.56821
345320.0000    0.44259
345360.0000    0.36619
345400.0000    0.26829
345440.0000    0.38815
345480.0000    0.34416
345520.0000    0.52076
345560.0000    0.35415
345600.0000    0.35105
345640.0000    0.31153
345680.0000    0.31245
345720.0000    0.13859
345760.0000    0.29536
345800.0000    0.32044
345840.0000    0.62331
345880.0000    0.12758
345920.0000    0.38250
345960.0000    0.02291
346000.0000    0.20837
346040.0000    0.12367
346080.0000    0.30126
346120.0000    0.36594
346160.0000    0.29249
346200.0000    0.11113
346240.0000    0.25596
346280.0000    0.24434
346320.0000    0.37803
346360.0000    0.45599
346400.0000    0.28731
346440.0000    0.43309
346480.0000    0.07117
346520.0000    0.00864
346560.0000    0.19295
346600.0000    0.27893
346640.0000    0.11790
346680.0000    0.14425
346720.0000    0.31406
346760.0000    0.44985
346800.0000    0.17250
346840.0000    0.15701
346880.0000    0.19102
346920.0000    0.10812
346960.0000    0.27890
347000.0000    0.37647
347040.0000    0.40062
347080.0000    0.26143
347120.0000    0.31415
347160.0000    0.45557
347200.0000    0.27604
347240.0000    0.28874
347280.0000    0.39367
347320.0000    0.22032
347360.0000    0.36027
347400.0000    0.21795
347440.0000    0.33581
347480.0000    0.20966
347520.0000    0.25402
347560.0000    0.47157
347600.0000    0.31203
347640.0000    0.27322
347680.0000    0.51779
347720.0000    0.33798
347760.0000    0.32028
347800.0000    0.43275
347840.0000    0.20403
347880.0000    0.44103
347920.0000    0.42179
347960.0000    0.30010
348000.0000    0.49997
348040.0000    0.43958
348080.0000    0.49992
348120.0000    0.32410
348160.0000    0.41830
348200.0000    0.23474
348240.0000    0.37014
348280.0000    0.44409
348320.0000    0.18313
348360.0000    0.35250
348400.0000    0.36449
348440.0000    0.32155
348480.0000    0.17941
348520.0000    0.40343
348560.0000    0.35775
348600.0000    0.25561
348640.0000    0.26293
348680.0000    0.45217
348720.0000    0.24006
348760.0000    0.40936
348800.0000    0.26523
348840.0000    0.51685
348880.0000    0.30565
348920.0000    0.44746
348960.0000    0.32377
349000.0000    0.33752
349040.0000    0.14822
349080.0000    0.35299
349120.0000    0.38623
349160.0000    0.05258
349200.0000    0.58652
349240.0000    0.21227
349280.0000    0.40203
349320.0000    0.38331
349360.0000    0.18080
349400.0000   -0.00675
349440.0000    0.23086
349480.0000    0.25267
349520.0000    0.26175
349560.0000   -0.10360
349600.0000    0.27662
349640.0000    0.39887
349680.0000    0.26071
349720.0000    0.35488
349760.0000    0.27224
349800.0000   -0.13577
349840.0000    0.18763
349880.0000    0.07646
349920.0000    0.01268
349960.0000   -0.07514
350000.0000   -0.33715
350040.0000   -0.12399
350080.0000   -0.11712
350120.0000    0.26341
350160.0000    0.48367
350200.0000    0.44260
350240.0000    0.40496
350280.0000    0.16377
350320.0000    0.00881
350360.0000   -0.04730
350400.0000   -0.00261
350440.0000    0.12386
350480.0000    0.20751
350520.0000    0.05855
350560.0000    0.33145
350600.0000    0.22713
350640.0000   -0.13648
350680.0000    0.01265
350720.0000    0.10618
350760.0000   -0.14661
350800.0000   -0.19963
350840.0000   -0.19262
350880.0000    0.19653
350920.0000    0.05826
350960.0000    0.01722
351000.0000   -0.16716
351040.0000    0.01003
351080.0000    0.30080
351120.0000    0.14092
351160.0000    0.22409
351200.0000    0.44004
351240.0000    0.32878
351280.0000    0.31556
351320.0000    0.43207
351360.0000    0.53752
351400.0000    0.51543
351440.0000    0.21334
351480.0000    0.11675
351520.0000    0.30355
351560.0000   -0.06077
351600.0000    0.10755
351640.0000    0.29278
351680.0000    0.29100
351720.0000    0.19544
351760.0000    0.37216
351800.0000    0.48714
351840.0000    0.31636
351880.0000    0.14329
351920.0000    0.06585
351960.0000    0.15018
352000.0000    0.17720
352040.0000    0.41677
352080.0000    0.34138
352120.0000    0.47400
352160.0000    0.40886
352200.0000    0.17136
352240.0000    0.05342
352280.0000    0.17850
352320.0000    0.47995
352360.0000    0.44714
352400.0000    0.40161
352440.0000    0.46553
352480.0000    0.00477
352520.0000    0.26213
352560.0000    0.51119
352600.0000    0.40800
352640.0000    0.33168
352680.0000    0.41139
352720.0000    0.49817
352760.0000    0.46525
352800.0000    0.45304
352840.0000    0.33742
352880.0000    0.38066
352920.0000    0.37255
352960.0000    0.17734
353000.0000    0.35106
353040.0000    0.28493
353080.0000    0.16373
353120.0000    0.03335
353160.0000    0.31012
353200.0000   -0.01179
353240.0000   -0.33087
353280.0000    0.48845
353320.0000    0.43497
353360.0000    0.37334
353400.0000    0.48030
353440.0000    0.49088
353480.0000    0.43630
353520.0000    0.38542
353560.0000    0.36820
353600.0000    0.19002
353640.0000    0.43043
353680.0000    0.29383
353720.0000    0.28514
353760.0000    0.43052
353800.0000    0.40474
353840.0000    0.13811
353880.0000   -0.14258
353920.0000   -0.01681
353960.0000    0.07224
354000.0000    0.10670
354040.0000   -0.14551
354080.0000    0.05259
354120.0000    0.03462
354160.0000    0.29869
354200.0000    0.20663
354240.0000    0.34692
354280.0000    0.40445
354320.0000    0.34066
354360.0000    0.30993
354400.0000    0.28416
354440.0000    0.28212
354480.0000    0.29130
354520.0000    0.30099
354560.0000   -0.14527
354600.0000   -0.34103
354640.0000   -0.19522
354680.0000   -0.14927
354720.0000   -0.00790
354760.0000   -0.20676
354800.0000   -0.09570
354840.0000    0.01846
354880.0000   -0.33789
354920.0000   -0.09674
354960.0000    0.30651
355000.0000   -0.22896
355040.0000   -0.09665
355080.0000   -0.22133
355120.0000   -0.32301
355160.0000   -0.29535
355200.0000   -0.13692
355240.0000    0.03501
355280.0000    0.16551
355320.0000    0.30517
355360.0000    0.21092
355400.0000   -0.08747
355440.0000    0.04210
355480.0000   -0.06028
355520.0000    0.31217
355560.0000   -0.07761
355600.0000   -0.31687
355640.0000   -0.09140
355680.0000   -0.02799
355720.0000   -0.02634
355760.0000    0.03651
355800.0000    0.04615
355840.0000    0.04875
355880.0000    0.26381
355920.0000    0.11060
355960.0000    0.21643
356000.0000    0.07420
356040.0000    0.31167
356080.0000    0.10643
356120.0000    0.09007
356160.0000    0.18660
356200.0000    0.21121
356240.0000    0.04024
356280.0000    0.13183
356320.0000    0.14132
356360.0000    0.30191
356400.0000    0.15150
356440.0000    0.39294
356480.0000    0.25305
356520.0000    0.38598
356560.0000    0.37082
356600.0000    0.05607
356640.0000    0.13828
356680.0000    0.14843
356720.0000    0.09561
356760.0000    0.24453
356800.0000    0.24500
356840.0000    0.22885
356880.0000   -0.03239
356920.0000   -0.07356
356960.0000    0.16267
357000.0000    0.24779
357040.0000    0.14145
357080.0000    0.21232
357120.0000    0.03427
357160.0000    0.05602
357200.0000   -0.21731
357240.0000    0.04730
357280.0000   -0.12373
357320.0000   -0.19773
357360.0000   -0.10857
357400.0000   -0.27995
357440.0000   -0.21780
357480.0000   -0.12500
357520.0000    0.00455
357560.0000   -0.15924
357600.0000    0.03480
357640.0000   -0.33345
357680.0000   -0.29199
357720.0000   -0.27158
357760.0000   -0.03845
357800.0000   -0.02522
357840.0000    0.19725
357880.0000    0.42803
357920.0000    0.06871
357960.0000    0.16878
358000.0000   -0.00671
358040.0000    0.47098
358080.0000    0.30846
358120.0000    0.34740
358160.0000    0.17352
358200.0000    0.10407
358240.0000    0.17973
358280.0000   -0.04180
358320.0000   -0.06966
358360.0000    0.11583
358400.0000   -0.13781
358440.0000    0.36350
358480.0000    0.23858
358520.0000    0.36005
358560.0000    0.43186
358600.0000    0.39740
358640.0000    0.31123
358680.0000   -0.15548
358720.0000   -0.07367
358760.0000   -0.05494
358800.0000   -0.12431
358840.0000   -0.10182
358880.0000   -0.23869
358920.0000    0.01927
358960.0000   -0.09299
359000.0000   -0.33435
359040.0000    0.05790
359080.0000    0.26385
359120.0000    0.21808
359160.0000   -0.14397
359200.0000   -0.14054
359240.0000   -0.22489
359280.0000   -0.47206
359320.0000   -0.56413
359360.0000   -0.28450
359400.0000   -0.35809
359440.0000   -0.61941
359480.0000   -0.43983
359520.0000   -0.60274
359560.0000   -0.10367
359600.0000   -0.38678
359640.0000   -0.39124
359680.0000   -0.12737
359720.0000   -0.37606
359760.0000   -0.16212
359800.0000   -0.10627
359840.0000   -0.21430
359880.0000   -0.21636
359920.0000   -0.35917
359960.0000   -0.31626
360000.0000   -0.14517
360040.0000   -0.32400
360080.0000   -0.32631
360120.0000   -0.33343
360160.0000   -0.02334
360200.0000   -0.41926
360240.0000   -0.57323
360280.0000   -0.14014
360320.0000   -0.27426
360360.0000    0.05298
360400.0000   -0.26853
360440.0000   -0.28787
360480.0000   -0.36374
360520.0000   -0.27491
360560.0000   -0.38202
360600.0000   -0.34054
360640.0000   -0.32211
360680.0000   -0.46175
360720.0000   -0.20284
360760.0000   -0.28609
360800.0000   -0.05462
360840.0000    0.01038
360880.0000   -0.01507
360920.0000   -0.01381
360960.0000   -0.07418
361000.0000   -0.25858
361040.0000   -0.57414
361080.0000   -0.01967
361120.0000   -0.43395
361160.0000    0.05257
361200.0000   -0.09475
361240.0000   -0.16283
361280.0000   -0.09701
361320.0000   -0.15354
361360.0000   -0.24186
361400.0000   -0.32841
361440.0000   -0.25024
361480.0000   -0.30599
361520.0000   -0.06672
361560.0000   -0.00126
361600.0000    0.35804
361640.0000   -0.13674
361680.0000   -0.43725
361720.0000   -0.28405
361760.0000   -0.33376
361800.0000   -0.03981
361840.0000   -0.22666
361880.0000   -0.41519
361920.0000   -0.32936
361960.0000   -0.59433
362000.0000    0.07289
362040.0000   -0.00102
362080.0000   -0.11436
362120.0000   -0.12377
362160.0000   -0.09754
362200.0000   -0.11433
362240.0000   -0.36955
362280.0000   -0.07319
362320.0000   -0.25781
362360.0000   -0.26744
362400.0000   -0.17864
362440.0000   -0.07986
362480.0000    0.09446
362520.0000    0.03546
362560.0000    0.29896
362600.0000    0.39085
362640.0000    0.29355
362680.0000    0.38622
362720.0000    0.32139
362760.0000    0.33355
362800.0000    0.40682
362840.0000    0.48664
362880.0000    0.26143
362920.0000    0.27717
362960.0000    0.37001
363000.0000    0.38063
363040.0000    0.26464
363080.0000    0.36971
363120.0000    0.34343
363160.0000    0.47245
363200.0000    0.47831
363240.0000    0.47048
363280.0000    0.45655
363320.0000    0.33543
363360.0000    0.40489
363400.0000    0.32197
363440.0000    0.38516
363480.0000    0.77167
363520.0000    0.59536
363560.0000    0.57684
363600.0000    0.63237
363640.0000    0.66611
363680.0000    0.55876
363720.0000    0.39006
363760.0000    0.25922
363800.0000    0.36118
363840.0000    0.38958
363880.0000    0.34929
363920.0000    0.37081
363960.0000    0.26819
364000.0000    0.11063
364040.0000    0.25464
364080.0000    0.30075
364120.0000    0.28149
364160.0000    0.19892
364200.0000    0.27459
364240.0000    0.15030
364280.0000    0.15160
364320.0000    0.32266
364360.0000    0.23388
364400.0000    0.52061
364440.0000    0.32157
364480.0000    0.39561
364520.0000    0.21849
364560.0000    0.06832
364600.0000    0.07943
364640.0000    0.24464
364680.0000   -0.07775
364720.0000    0.21286
364760.0000    0.28236
364800.0000    0.24354
364840.0000    0.34078
364880.0000    0.32372
364920.0000    0.46712
364960.0000    0.20769
365000.0000    0.26829
365040.0000    0.41242
365080.0000    0.30329
365120.0000    0.31311
365160.0000    0.33879
365200.0000    0.24331
365240.0000    0.35503
365280.0000    0.18355
365320.0000    0.03779
365360.0000    0.29862
365400.0000    0.25699
365440.0000    0.41106
365480.0000    0.09493
365520.0000    0.11985
365560.0000    0.32638
365600.0000    0.05265
365640.0000   -0.02201
365680.0000    0.01653
365720.0000    0.36936
365760.0000    0.26158
365800.0000    0.14796
365840.0000    0.26033
365880.0000    0.39054
365920.0000    0.27440
365960.0000    0.23075
366000.0000    0.17516
366040.0000    0.15082
366080.0000    0.03074
366120.0000    0.29961
366160.0000    0.19855
366200.0000    0.10234
366240.0000    0.15126
366280.0000    0.08281
366320.0000    0.18468
366360.0000   -0.05997
366400.0000    0.13199
366440.0000   -0.05865
366480.0000    0.24278
366520.0000    0.09212
366560.0000   -0.07764
366600.0000    0.58627
366640.0000    0.48769
366680.0000    0.11100
366720.0000    0.42738
366760.0000    0.27828
366800.0000    0.38466
366840.0000    0.46275
366880.0000    0.36406
366920.0000    0.43578
366960.0000    0.45112
367000.0000    0.20318
367040.0000    0.50245
367080.0000    0.41456
367120.0000    0.37795
367160.0000    0.19619
367200.0000    0.31204
367240.0000    0.33167
367280.0000    0.25613
367320.0000    0.51056
367360.0000    0.56946
367400.0000    0.39567
367440.0000    0.34072
367480.0000    0.21571
367520.0000    0.25184
367560.0000    0.27782
367600.0000    0.22218
367640.0000    0.37278
367680.0000    0.20618
367720.0000    0.35738
367760.0000    0.13935
367800.0000   -0.03270
367840.0000   -0.32486
367880.0000   -0.29161
367920.0000   -0.22343
367960.0000    0.22978
368000.0000   -0.07272
368040.0000   -0.06863
368080.0000   -0.15448
368120.0000   -0.31845
368160.0000    0.13571
368200.0000   -0.14461
368240.0000    0.00852
368280.0000    0.01176
368320.0000   -0.31861
368360.0000    0.15709
368400.0000    0.20400
368440.0000    0.26994
368480.0000   -0.13281
368520.0000    0.41025
368560.0000   -0.04143
368600.0000   -0.11188
368640.0000    0.06096
368680.0000   -0.03370
368720.0000   -0.23296
368760.0000    0.20867
368800.0000   -0.29263
368840.0000   -0.08169
368880.0000   -0.20343
368920.0000    0.28067
368960.0000    0.04884
369000.0000   -0.22231
369040.0000   -0.16057
369080.0000    0.02446
369120.0000   -0.20832
369160.0000    0.07212
369200.0000   -0.06792
369240.0000   -0.06606
369280.0000   -0.14836
369320.0000    0.13384
369360.0000    0.17703
369400.0000    0.37595
369440.0000    0.19388
369480.0000    0.06535
369520.0000   -0.05966
369560.0000    0.06870
369600.0000    0.07907
369640.0000   -0.03434
369680.0000   -0.22079
369720.0000   -0.13202
369760.0000    0.07476
369800.0000   -0.06818
369840.0000   -0.11511
369880.0000   -0.24772
369920.0000   -0.25274
369960.0000    0.28069
370000.0000   -0.24085
370040.0000   -0.14163
370080.0000   -0.18679
370120.0000    0.04971
370160.0000   -0.29793
370200.0000    0.06231
370240.0000    0.07184
370280.0000    0.31806
370320.0000    0.41442
370360.0000    0.19175
370400.0000    0.22419
370440.0000    0.41446
370480.0000    0.39419
370520.0000    0.23973
370560.0000    0.29190
370600.0000    0.25636
370640.0000    0.13376
370680.0000    0.09047
370720.0000    0.09488
370760.0000    0.00426
370800.0000    0.25297
370840.0000    0.29140
370880.0000    0.15946
370920.0000   -0.06352
370960.0000    0.10972
371000.0000    0.24123
371040.0000    0.01135
371080.0000    0.22951
371120.0000    0.45738
371160.0000    0.31381
371200.0000    0.34226
371240.0000    0.38236
371280.0000    0.40707
371320.0000    0.39582
371360.0000   -0.03539
371400.0000    0.08842
371440.0000    0.30614
371480.0000    0.53101
371520.0000    0.57195
371560.0000    0.42614
371600.0000    0.34319
371640.0000    0.52576
371680.0000    0.47552
371720.0000    0.41678
371760.0000    0.19082
371800.0000    0.40902
371840.0000    0.41487
371880.0000    0.34428
371920.0000    0.31251
371960.0000    0.30604
372000.0000    0.14584
372040.0000    0.36390
372080.0000    0.14291
372120.0000    0.16127
372160.0000    0.13991
372200.0000   -0.11184
372240.0000    0.00809
372280.0000   -0.08559
372320.0000    0.11479
372360.0000    0.09347
372400.0000    0.06728
372440.0000    0.34022
372480.0000    0.09446
372520.0000    0.34144
372560.0000    0.17228
372600.0000   -0.12172
372640.0000    0.25213
372680.0000   -0.02381
372720.0000    0.19812
372760.0000    0.31973
372800.0000   -0.19733
372840.0000   -0.15615
372880.0000    0.28475
372920.0000    0.32895
372960.0000    0.23308
373000.0000    0.15668
373040.0000    0.20225
373080.0000   -0.02388
373120.0000    0.33245
373160.0000    0.38335
373200.0000    0.08112
373240.0000    0.32929
373280.0000   -0.03564
373320.0000   -0.06213
373360.0000    0.14378
373400.0000    0.17480
373440.0000   -0.03967
373480.0000   -0.02208
373520.0000    0.09732
373560.0000    0.35488
373600.0000    0.38361
373640.0000    0.32335
373680.0000    0.32934
373720.0000    0.20602
373760.0000   -0.17689
373800.0000    0.31691
373840.0000    0.16330
373880.0000    0.15402
373920.0000    0.16322
373960.0000    0.16033
374000.0000    0.13042
374040.0000    0.26877
374080.0000    0.28817
374120.0000    0.15392
374160.0000    0.20382
374200.0000    0.11675
374240.0000   -0.01423
374280.0000    0.18091
374320.0000    0.12671
374360.0000    0.34166
374400.0000   -0.09437
374440.0000    0.36984
374480.0000    0.31169
374520.0000    0.36594
374560.0000    0.28042
374600.0000    0.17590
374640.0000    0.29738
374680.0000    0.16797
374720.0000    0.27834
374760.0000    0.10398
374800.0000    0.38292
374840.0000    0.19359
374880.0000    0.29116
374920.0000   -0.02692
374960.0000    0.12286
375000.0000   -0.00083
375040.0000    0.19759
375080.0000    0.24757
375120.0000    0.06051
375160.0000   -0.01387
375200.0000    0.37832
375240.0000    0.07983
375280.0000    0.32692
375320.0000   -0.21297
375360.0000   -0.17804
375400.0000    0.11668
375440.0000    0.25060
375480.0000    0.30088
375520.0000    0.18059
375560.0000    0.13114
375600.0000    0.34105
375640.0000    0.24624
375680.0000   -0.30013
375720.0000   -0.01906
375760.0000   -0.13832
375800.0000   -0.07340
375840.0000    0.07546
375880.0000    0.01946
375920.0000    0.02211
375960.0000    0.17144
376000.0000    0.06533
376040.0000    0.27936
376080.0000    0.07846
376120.0000    0.37470
376160.0000    0.32742
376200.0000    0.28004
376240.0000    0.28433
376280.0000    0.26371
376320.0000    0.46635
376360.0000    0.32371
376400.0000    0.26391
376440.0000    0.24509
376480.0000    0.32273
376520.0000    0.09219
376560.0000    0.24569
376600.0000    0.17802
376640.0000    0.10068
376680.0000    0.02942
376720.0000    0.18493
376760.0000    0.16670
376800.0000    0.00125
376840.0000    0.09341
376880.0000    0.10439
376920.0000    0.16783
376960.0000    0.28022
377000.0000    0.44571
377040.0000    0.61176
377080.0000    0.55823
377120.0000    0.58427
377160.0000    0.52830
377200.0000    0.57703
377240.0000    0.45631
377280.0000    0.47990
377320.0000    0.60414
377360.0000    0.59511
377400.0000    0.52755
377440.0000    0.56404
377480.0000    0.49605
377520.0000    0.49628
377560.0000    0.62556
377600.0000    0.37992
377640.0000    0.54472
377680.0000    0.49783
377720.0000    0.56885
377760.0000    0.58431
377800.0000    0.64011
377840.0000    0.54140
377880.0000    0.51385
377920.0000    0.50323
377960.0000    0.45674
378000.0000    0.50462
378040.0000    0.33861
378080.0000    0.41620
378120.0000    0.60769
378160.0000    0.51424
378200.0000    0.60353
378240.0000    0.40157
378280.0000    0.49590
378320.0000    0.60144
378360.0000    0.51350
378400.0000    0.50843
378440.0000    0.55867
378480.0000    0.33772
378520.0000    0.58065
378560.0000    0.52769
378600.0000    0.41070
378640.0000    0.48031
378680.0000    0.58333
378720.0000    0.56638
378760.0000    0.43112
378800.0000    0.51174
378840.0000    0.50341
378880.0000    0.59341
378920.0000    0.46884
378960.0000    0.40372
379000.0000    0.49451
379040.0000    0.49790
379080.0000    0.54606
379120.0000    0.62659
379160.0000    0.55390
379200.0000    0.54699
379240.0000    0.51424
379280.0000    0.48907
379320.0000    0.48789
379360.0000    0.54658
379400.0000    0.47293
379440.0000    0.46102
379480.0000    0.53570
379520.0000    0.65183
379560.0000    0.54735
379600.0000    0.63703
379640.0000    0.53531
379680.0000    0.36577
379720.0000    0.43098
379760.0000    0.45416
379800.0000    0.49344
379840.0000    0.57862
379880.0000    0.53807
379920.0000    0.45374
379960.0000    0.42904
380000.0000    0.55571
380040.0000    0.50087
380080.0000    0.52658
380120.0000    0.46058
380160.0000    0.44483
380200.0000    0.46073
380240.0000    0.59440
380280.0000    0.56242
380320.0000    0.60473
380360.0000    0.45398
380400.0000    0.62327
380440.0000    0.48096
380480.0000    0.42075
380520.0000    0.55406
380560.0000    0.42650
380600.0000    0.52492
380640.0000    0.42018
380680.0000    0.43894
380720.0000    0.29585
380760.0000    0.43914
380800.0000    0.52872
380840.0000    0.46807
380880.0000    0.51423
380920.0000    0.61319
380960.0000    0.52069
381000.0000    0.43333
381040.0000    0.59161
381080.0000    0.30806
381120.0000    0.41385
381160.0000    0.33522
381200.0000   -0.08163
381240.0000   -0.11718
381280.0000    0.28856
381320.0000    0.18840
381360.0000    0.02791
381400.0000    0.07123
381440.0000    0.05926
381480.0000    0.32794
381520.0000    0.12269
381560.0000    0.04266
381600.0000   -0.06276
381640.0000    0.25424
381680.0000    0.51516
381720.0000    0.58391
381760.0000    0.50361
381800.0000    0.45407
381840.0000    0.59742
381880.0000    0.36906
381920.0000    0.52654
381960.0000    0.45903
382000.0000    0.47381
382040.0000    0.41273
382080.0000    0.55873
382120.0000    0.55882
382160.0000    0.50308
382200.0000    0.42896
382240.0000    0.43416
382280.0000    0.41937
382320.0000    0.48099
382360.0000    0.38646
382400.0000    0.47716
382440.0000    0.31174
382480.0000    0.37049
382520.0000    0.12147
382560.0000    0.22335
382600.0000    0.19541
382640.0000    0.22589
382680.0000    0.19845
382720.0000    0.31385
382760.0000    0.18062
382800.0000    0.15823
382840.0000   -0.14691
382880.0000   -0.10992
382920.0000    0.03739
382960.0000    0.31100
383000.0000    0.19089
383040.0000    0.20874
383080.0000    0.17384
383120.0000    0.31060
383160.0000    0.18950
383200.0000    0.27552
383240.0000    0.54300
383280.0000    0.02036
383320.0000    0.29243
383360.0000   -0.00921
383400.0000    0.08175
383440.0000    0.28590
383480.0000    0.19190
383520.0000    0.25436
383560.0000   -0.02298
383600.0000    0.14647
383640.0000    0.44979
383680.0000    0.19640
383720.0000    0.16925
383760.0000    0.27448
383800.0000    0.24483
383840.0000    0.26266
383880.0000    0.32572
383920.0000    0.28960
383960.0000    0.23237
384000.0000    0.26115
384040.0000    0.21510
384080.0000    0.33822
384120.0000    0.28865
384160.0000    0.40357
384200.0000    0.29225
384240.0000    0.45769
384280.0000    0.04537
384320.0000    0.15536
384360.0000    0.27022
384400.0000    0.24819
384440.0000    0.23459
384480.0000    0.16565
384520.0000    0.19454
384560.0000    0.44505
384600.0000    0.49637
384640.0000    0.28224
384680.0000    0.07916
384720.0000    0.36452
384760.0000    0.16654
384800.0000    0.44860
384840.0000    0.34735
384880.0000    0.24288
384920.0000    0.21160
384960.0000    0.40493
385000.0000    0.42239
385040.0000    0.44461
385080.0000    0.42472
385120.0000    0.41158
385160.0000    0.43803
385200.0000    0.41742
385240.0000    0.49365
385280.0000    0.21511
385320.0000    0.17655
385360.0000    0.25662
385400.0000    0.16714
385440.0000   -0.00288
385480.0000    0.37470
385520.0000    0.28391
385560.0000    0.23285
385600.0000    0.18678
385640.0000    0.34895
385680.0000    0.26332
385720.0000    0.13392
385760.0000    0.39015
385800.0000    0.20657
385840.0000    0.11992
385880.0000    0.11430
385920.0000    0.39356
385960.0000    0.50463
386000.0000    0.38558
386040.0000    0.44225
386080.0000    0.34306
386120.0000    0.51291
386160.0000    0.40772
386200.0000    0.19887
386240.0000    0.30108
386280.0000    0.33456
386320.0000    0.45863
386360.0000    0.22067
386400.0000    0.11458
386440.0000    0.09384
386480.0000    0.33116
386520.0000    0.20182
386560.0000    0.16638
386600.0000   -0.04202
386640.0000    0.31445
386680.0000    0.21293
386720.0000    0.31079
386760.0000    0.30867
386800.0000    0.34087
386840.0000    0.24494
386880.0000    0.45616
386920.0000    0.32616
386960.0000    0.37068
387000.0000    0.09816
387040.0000    0.17610
387080.0000    0.04044
387120.0000    0.14516
387160.0000   -0.00312
387200.0000   -0.02724
387240.0000   -0.07280
387280.0000   -0.04349
387320.0000    0.07248
387360.0000    0.05825
387400.0000    0.26115
387440.0000    0.18508
387480.0000    0.25594
387520.0000    0.24699
387560.0000    0.19991
387600.0000    0.26762
387640.0000    0.19719
387680.0000    0.35582
387720.0000    0.33088
387760.0000    0.50564
387800.0000    0.01121
387840.0000   -0.09999
387880.0000    0.25028
387920.0000    0.20302
387960.0000    0.34264
388000.0000    0.19304
388040.0000    0.35376
388080.0000    0.24137
388120.0000    0.42495
388160.0000    0.34307
388200.0000    0.53138
388240.0000    0.49412
388280.0000    0.17878
388320.0000    0.39390
388360.0000    0.47644
388400.0000    0.45923
388440.0000    0.53004
388480.0000    0.34474
388520.0000    0.31109
388560.0000    0.14852
388600.0000    0.27633
388640.0000    0.50418
388680.0000    0.38965
388720.0000    0.54510
388760.0000    0.67336
388800.0000    0.72025
388840.0000    0.52582
388880.0000    0.06480
388920.0000    0.39025
388960.0000    0.37394
389000.0000    0.43717
389040.0000    0.41267
389080.0000    0.60321
389120.0000    0.43040
389160.0000    0.58301
389200.0000    0.49024
389240.0000    0.50362
389280.0000    0.48311
389320.0000    0.18232
389360.0000    0.12324
389400.0000    0.30405
389440.0000    0.48840
389480.0000    0.33346
389520.0000    0.30893
389560.0000    0.42689
389600.0000    0.28109
389640.0000    0.49694
389680.0000    0.26950
389720.0000    0.32840
389760.0000    0.46619
389800.0000    0.31181
389840.0000   -0.11885
389880.0000    0.40266
389920.0000    0.03138
389960.0000    0.08021
390000.0000    0.07550
390040.0000    0.22550
390080.0000    0.19693
390120.0000   -0.04365
390160.0000    0.08905
390200.0000    0.23105
390240.0000    0.27767
390280.0000    0.48736
390320.0000    0.37358
390360.0000    0.38849
390400.0000    0.35122
390440.0000    0.34393
390480.0000    0.13697
390520.0000    0.41017
390560.0000    0.20788
390600.0000    0.27835
390640.0000    0.37618
390680.0000    0.27265
390720.0000    0.62648
390760.0000    0.43469
390800.0000    0.38218
390840.0000    0.43266
390880.0000    0.54176
390920.0000    0.47448
390960.0000    0.16201
391000.0000    0.53496
391040.0000    0.42293
391080.0000    0.35572
391120.0000    0.50028
391160.0000    0.38987
391200.0000    0.10751
391240.0000    0.16442
391280.0000    0.45883
391320.0000    0.52428
391360.0000    0.41754
391400.0000    0.17197
391440.0000    0.35840
391480.0000    0.18467
391520.0000    0.19708
391560.0000    0.19045
391600.0000    0.45665
391640.0000    0.28731
391680.0000    0.45849
391720.0000    0.57765
391760.0000    0.54235
391800.0000    0.32485
391840.0000    0.44609
391880.0000    0.22827
391920.0000    0.38637
391960.0000    0.27547
392000.0000    0.35041
392040.0000    0.11524
392080.0000    0.49150
392120.0000    0.39421
392160.0000    0.22818
392200.0000    0.38979
392240.0000    0.62796
392280.0000    0.42228
392320.0000    0.57123
392360.0000    0.53058
392400.0000    0.45052
392440.0000    0.23113
392480.0000    0.44208
392520.0000    0.33183
392560.0000    0.30286
392600.0000    0.40837
392640.0000    0.15271
392680.0000    0.44739
392720.0000    0.42023
392760.0000    0.46973
392800.0000    0.32093
392840.0000    0.19198
392880.0000    0.51106
392920.0000    0.43145
392960.0000    0.61559
393000.0000    0.41874
393040.0000    0.31417
393080.0000    0.58618
393120.0000    0.02997
393160.0000    0.01718
393200.0000    0.26586
393240.0000    0.41905
393280.0000    0.50315
393320.0000    0.40320
393360.0000    0.36456
393400.0000    0.26113
393440.0000    0.45005
393480.0000    0.47907
393520.0000    0.41934
393560.0000    0.39788
393600.0000    0.44833
393640.0000    0.34156
393680.0000    0.22577
393720.0000    0.41721
393760.0000    0.41658
393800.0000    0.18780
393840.0000    0.14446
393880.0000    0.05108
393920.0000   -0.20605
393960.0000    0.26052
394000.0000    0.42410
394040.0000    0.27047
394080.0000    0.24273
394120.0000    0.24323
394160.0000    0.26266
394200.0000    0.39940
394240.0000    0.18558
394280.0000    0.35011
394320.0000    0.41522
394360.0000    0.76647
394400.0000    0.66150
394440.0000    0.37997
394480.0000    0.20505
394520.0000    0.05077
394560.0000    0.23222
394600.0000    0.46102
394640.0000    0.39705
394680.0000    0.31104
394720.0000    0.30645
394760.0000    0.32212
394800.0000    0.34047
394840.0000    0.41582
394880.0000    0.30626
394920.0000    0.46539
394960.0000    0.41421
395000.0000    0.29469
395040.0000    0.30032
395080.0000    0.23444
395120.0000    0.38851
395160.0000    0.32924
395200.0000    0.25855
395240.0000    0.32623
395280.0000    0.57371
395320.0000    0.52117
395360.0000    0.35840
395400.0000    0.12670
395440.0000    0.31657
395480.0000    0.42713
395520.0000    0.24942
395560.0000    0.22829
395600.0000    0.27639
395640.0000    0.05950
395680.0000    0.18683
395720.0000    0.35259
395760.0000    0.06581
395800.0000    0.15854
395840.0000    0.27584
395880.0000    0.17021
395920.0000    0.37342
395960.0000    0.38419
396000.0000    0.49381
396040.0000    0.10797
396080.0000    0.43104
396120.0000    0.29513
396160.0000    0.45359
396200.0000    0.18840
396240.0000    0.52408
396280.0000    0.33374
396320.0000    0.37322
396360.0000    0.31240
396400.0000    0.17207
396440.0000    0.37820
396480.0000    0.10999
396520.0000    0.34553
396560.0000    0.38246
396600.0000    0.25089
396640.0000    0.67759
396680.0000    0.29448
396720.0000    0.40801
396760.0000    0.30297
396800.0000    0.55586
396840.0000    0.31106
396880.0000    0.22322
396920.0000    0.40689
396960.0000    0.47163
397000.0000    0.39043
397040.0000    0.37661
397080.0000    0.28285
397120.0000    0.14301
397160.0000    0.55258
397200.0000    0.36772
397240.0000    0.27773
397280.0000   -0.12056
397320.0000    0.05029
397360.0000    0.20591
397400.0000    0.07696
397440.0000    0.35993
397480.0000    0.16654
397520.0000   -0.00044
397560.0000    0.07630
397600.0000   -0.00998
397640.0000    0.04893
397680.0000    0.11964
397720.0000    0.00117
397760.0000    0.04808
397800.0000    0.41284
397840.0000   -0.00070
397880.0000    0.09812
397920.0000    0.30879
397960.0000    0.41698
398000.0000    0.23625
398040.0000    0.21755
398080.0000    0.35898
398120.0000    0.35457
398160.0000    0.49806
398200.0000    0.49233
398240.0000    0.33691
398280.0000    0.30363
398320.0000    0.24095
398360.0000    0.10657
398400.0000    0.22576
398440.0000    0.30264
398480.0000    0.28113
398520.0000    0.56138
398560.0000    0.08463
398600.0000    0.14142
398640.0000   -0.00149
398680.0000    0.14664
398720.0000    0.01791
398760.0000    0.34777
398800.0000    0.16183
398840.0000    0.36269
398880.0000    0.33958
398920.0000    0.40797
398960.0000    0.46800
399000.0000    0.29661
399040.0000    0.31522
399080.0000    0.22896
399120.0000    0.09770
399160.0000    0.62450
399200.0000    0.36951
399240.0000    0.48191
399280.0000    0.39741
399320.0000    0.32845
399360.0000    0.53622
399400.0000    0.25687
399440.0000    0.39756
399480.0000    0.26331
399520.0000    0.34868
399560.0000    0.45986
399600.0000    0.61150
399640.0000    0.43313
399680.0000    0.46153
399720.0000    0.49649
399760.0000    0.53882
399800.0000    0.36399
399840.0000    0.33527
399880.0000    0.32344
399920.0000    0.26457
399960.0000    0.20128
400000.0000    0.35027
400040.0000    0.37247
400080.0000    0.46733
400120.0000    0.47700
400160.0000    0.32112
400200.0000    0.49051
400240.0000    0.41656
400280.0000    0.41900
400320.0000    0.34033
400360.0000    0.46418
400400.0000    0.41065
400440.0000    0.37040
400480.0000    0.46403
400520.0000    0.41143
400560.0000    0.47679
400600.0000    0.51013
400640.0000    0.44853
400680.0000    0.41038
400720.0000    0.40834
400760.0000    0.44353
400800.0000    0.45013
400840.0000    0.46884
400880.0000    0.47463
400920.0000    0.27281
400960.0000    0.21554
401000.0000    0.42696
401040.0000    0.42393
401080.0000    0.58874
401120.0000    0.20246
401160.0000    0.28636
401200.0000    0.06769
401240.0000    0.04873
401280.0000    0.14698
401320.0000    0.20580
401360.0000    0.09461
401400.0000    0.17293
401440.0000    0.21009
401480.0000    0.37458
401520.0000    0.31047
401560.0000    0.31091
401600.0000    0.22164
401640.0000    0.54294
401680.0000    0.56740
401720.0000    0.17450
401760.0000    0.27391
401800.0000    0.23211
401840.0000   -0.10004
401880.0000    0.09225
401920.0000   -0.00918
401960.0000   -0.06707
402000.0000   -0.07485
402040.0000    0.05548
402080.0000   -0.12526
402120.0000    0.12399
402160.0000   -0.21918
402200.0000    0.02318
402240.0000    0.03191
402280.0000   -0.02204
402320.0000    0.04812
402360.0000    0.06404
402400.0000    0.52010
402440.0000    0.42706
402480.0000    0.46394
402520.0000    0.37947
402560.0000    0.42916
402600.0000    0.40698
402640.0000    0.49732
402680.0000    0.29723
402720.0000    0.14372
402760.0000    0.60317
402800.0000    0.38972
402840.0000    0.51515
402880.0000    0.37112
402920.0000    0.45745
402960.0000    0.30641
403000.0000    0.27500
403040.0000    0.52210
403080.0000    0.33603
403120.0000    0.29204
403160.0000    0.64760
403200.0000    0.22588
403240.0000    0.35402
403280.0000    0.32358
403320.0000    0.64315
403360.0000    0.27146
403400.0000    0.62000
403440.0000    0.57203
403480.0000    0.57536
403520.0000    0.45028
403560.0000    0.33575
403600.0000    0.37791
403640.0000    0.42935
403680.0000    0.26618
403720.0000    0.55012
403760.0000    0.41677
403800.0000    0.64935
403840.0000    0.66756
403880.0000    0.18768
403920.0000    0.12519
403960.0000    0.04115
404000.0000    0.08158
404040.0000   -0.35272
404080.0000   -0.15092
404120.0000    0.25102
404160.0000    0.52206
404200.0000    0.15171
404240.0000   -0.22079
404280.0000    0.18462
404320.0000    0.31335
404360.0000    0.23246
404400.0000    0.28675
404440.0000    0.02148
404480.0000   -0.23675
404520.0000   -0.12855
404560.0000    0.01826
404600.0000   -0.24448
404640.0000   -0.05312
404680.0000   -0.04832
404720.0000    0.10536
404760.0000    0.05014
404800.0000   -0.09744
404840.0000    0.04356
404880.0000    0.12566
404920.0000    0.12658
404960.0000    0.40982
405000.0000    0.53856
405040.0000    0.29863
405080.0000    0.41174
405120.0000    0.40273
405160.0000    0.54141
405200.0000    0.20479
405240.0000   -0.04351
405280.0000    0.62617
405320.0000    0.58486
405360.0000    0.37236
405400.0000    0.33266
405440.0000    0.29321
405480.0000    0.27657
405520.0000   -0.08792
405560.0000    0.24309
405600.0000    0.27409
405640.0000    0.02096
405680.0000    0.08001
405720.0000    0.42653
405760.0000    0.36697
405800.0000    0.39727
405840.0000    0.42403
405880.0000    0.57696
405920.0000    0.33389
405960.0000    0.32912
406000.0000    0.65916
406040.0000    0.48922
406080.0000    0.46121
406120.0000    0.64734
406160.0000    0.44172
406200.0000    0.45308
406240.0000    0.49871
406280.0000    0.56047
406320.0000    0.48484
406360.0000    0.34778
406400.0000    0.33398
406440.0000    0.44393
406480.0000    0.53538
406520.0000    0.57606
406560.0000    0.47790
406600.0000    0.55498
406640.0000    0.48523
406680.0000    0.45224
406720.0000    0.46491
406760.0000    0.43750
406800.0000    0.37583
406840.0000    0.54200
406880.0000    0.57607
406920.0000    0.57924
406960.0000    0.44344
407000.0000    0.41427
407040.0000    0.47602
407080.0000    0.47186
407120.0000    0.61598
407160.0000    0.46059
407200.0000    0.41267
407240.0000    0.56312
407280.0000    0.50679
407320.0000    0.39225
407360.0000    0.56499
407400.0000    0.56511
407440.0000    0.52061
407480.0000    0.43649
407520.0000    0.64203
407560.0000    0.63229
407600.0000    0.45658
407640.0000    0.47180
407680.0000    0.49495
407720.0000    0.42825
407760.0000    0.56857
407800.0000    0.53889
407840.0000    0.60399
407880.0000    0.52500
407920.0000    0.52065
407960.0000    0.48949
408000.0000    0.60010
408040.0000    0.56901
408080.0000    0.61349
408120.0000    0.56210
408160.0000    0.39894
408200.0000    0.54290
408240.0000    0.47689
408280.0000    0.51593
408320.0000    0.60656
408360.0000    0.54591
408400.0000    0.55815
408440.0000    0.50229
408480.0000    0.67066
408520.0000    0.41910
408560.0000    0.59542
408600.0000    0.55872
408640.0000    0.69480
408680.0000    0.45376
408720.0000    0.48554
408760.0000    0.23149
408800.0000    0.46826
408840.0000    0.58612
408880.0000    0.41546
408920.0000    0.54569
408960.0000    0.41434
409000.0000    0.43863
409040.0000    0.44076
409080.0000    0.53316
409120.0000    0.59038
409160.0000    0.66674
409200.0000    0.49355
409240.0000    0.45742
409280.0000    0.50751
409320.0000    0.40813
409360.0000    0.69679
409400.0000    0.48531
409440.0000    0.49761
409480.0000    0.55569
409520.0000    0.47422
409560.0000    0.39423
409600.0000    0.68073
409640.0000    0.54533
409680.0000    0.63381
409720.0000    0.56040
409760.0000    0.56816
409800.0000    0.53112
409840.0000    0.54890
409880.0000    0.54864
409920.0000    0.61947
409960.0000    0.54468
410000.0000    0.63790
410040.0000    0.52344
410080.0000    0.50922
410120.0000    0.30382
410160.0000    0.55434
410200.0000    0.64368
410240.0000    0.52216
410280.0000    0.27228
410320.0000    0.30648
410360.0000    0.36711
410400.0000    0.37241
410440.0000    0.15979
410480.0000   -0.07243
410520.0000    0.35809
410560.0000    0.44143
410600.0000    0.46511
410640.0000    0.52939
410680.0000    0.61855
410720.0000    0.52541
410760.0000    0.50242
410800.0000    0.53895
410840.0000    0.43648
410880.0000    0.59337
410920.0000    0.54557
410960.0000    0.14351
411000.0000    0.49856
411040.0000    0.53679
411080.0000    0.62218
411120.0000    0.38553
411160.0000    0.42443
411200.0000    0.26308
411240.0000    0.35622
411280.0000    0.12366
411320.0000    0.19339
411360.0000    0.11620
411400.0000    0.45430
411440.0000    0.17502
411480.0000    0.26270
411520.0000    0.12771
411560.0000    0.08092
411600.0000    0.10573
411640.0000    0.23864
411680.0000    0.16951
411720.0000    0.05570
411760.0000    0.29345
411800.0000    0.42361
411840.0000    0.53847
411880.0000    0.42998
411920.0000    0.54332
411960.0000    0.25785
412000.0000    0.51439
412040.0000    0.50370
412080.0000    0.49419
412120.0000    0.52721
412160.0000    0.55775
412200.0000    0.36194
412240.0000    0.64407
412280.0000    0.55169
412320.0000    0.41115
412360.0000    0.43991
412400.0000    0.51821
412440.0000    0.36261
412480.0000    0.64494
412520.0000    0.43008
412560.0000    0.46480
412600.0000    0.45143
412640.0000    0.21540
412680.0000    0.43185
412720.0000    0.30264
412760.0000    0.27449
412800.0000    0.13678
412840.0000    0.04189
412880.0000    0.46633
412920.0000    0.59726
412960.0000    0.46732
413000.0000    0.55792
413040.0000    0.35723
413080.0000    0.61580
413120.0000    0.43054
413160.0000    0.51638
413200.0000    0.27119
413240.0000    0.46289
413280.0000    0.69948
413320.0000    0.50461
413360.0000    0.51544
413400.0000    0.63481
413440.0000    0.34694
413480.0000    0.46166
413520.0000    0.66530
413560.0000    0.46689
413600.0000    0.65447
413640.0000    0.57297
413680.0000    0.55841
413720.0000    0.55089
413760.0000    0.51438
413800.0000    0.46714
413840.0000    0.32795
413880.0000    0.53664
413920.0000    0.79392
413960.0000    0.28847
414000.0000   -0.10199
414040.0000    0.03357
414080.0000    0.26743
414120.0000    0.09023
414160.0000    0.19025
414200.0000    0.08807
414240.0000   -0.07959
414280.0000    0.11386
414320.0000    0.26957
414360.0000    0.38755
414400.0000    0.13543
414440.0000    0.07013
414480.0000    0.12155
414520.0000    0.24204
414560.0000    0.38330
414600.0000    0.37820
414640.0000    0.43161
414680.0000    0.21867
414720.0000    0.34064
414760.0000    0.24159
414800.0000    0.21655
414840.0000   -0.01851
414880.0000    0.30157
414920.0000    0.36312
414960.0000    0.27781
415000.0000    0.29396
415040.0000    0.38746
415080.0000    0.10472
415120.0000    0.09168
415160.0000    0.16178
415200.0000    0.27330
415240.0000    0.26049
415280.0000    0.27820
415320.0000    0.02589
415360.0000    0.33468
415400.0000    0.43898
415440.0000    0.58102
415480.0000    0.39503
415520.0000    0.46553
415560.0000    0.48003
415600.0000    0.69050
415640.0000    0.54527
415680.0000    0.56772
415720.0000    0.63616
415760.0000    0.70567
415800.0000    0.50242
415840.0000    0.48081
415880.0000    0.57358
415920.0000    0.53287
415960.0000    0.51081
416000.0000    0.38154
416040.0000    0.63894
416080.0000    0.44131
416120.0000    0.54532
416160.0000    0.45769
416200.0000    0.44397
416240.0000    0.43379
416280.0000    0.68540
416320.0000    0.59678
416360.0000    0.53682
416400.0000    0.62127
416440.0000    0.70331
416480.0000    0.64523
416520.0000    0.51794
416560.0000    0.52589
416600.0000    0.64420
416640.0000    0.42397
416680.0000    0.46977
416720.0000    0.49861
416760.0000    0.30191
416800.0000    0.18345
416840.0000    0.33935
416880.0000    0.55886
416920.0000    0.67761
416960.0000    0.43637
417000.0000    0.48356
417040.0000    0.49897
417080.0000    0.52354
417120.0000    0.46404
417160.0000    0.52154
417200.0000    0.62267
417240.0000    0.63086
417280.0000    0.53199
417320.0000    0.44633
417360.0000    0.43392
417400.0000    0.35964
417440.0000    0.28153
417480.0000    0.60662
417520.0000    0.21455
417560.0000    0.15540
417600.0000    0.16909
417640.0000    0.12829
417680.0000    0.60925
417720.0000    0.69508
417760.0000    0.89637
417800.0000    0.53695
417840.0000    0.69956
417880.0000    0.40933
417920.0000    0.52554
417960.0000    0.33755
418000.0000    0.43439
418040.0000    0.48646
418080.0000    0.29759
418120.0000    0.47950
418160.0000    0.33865
418200.0000    0.45126
418240.0000    0.48747
418280.0000    0.46072
418320.0000    0.60877
418360.0000    0.37290
418400.0000    0.35617
418440.0000    0.32844
418480.0000    0.29587
418520.0000    0.25184
418560.0000    0.37033
418600.0000    0.26831
418640.0000    0.26541
418680.0000    0.30066
418720.0000    0.38130
418760.0000    0.10709
418800.0000    0.21233
418840.0000    0.12613
418880.0000    0.36254
418920.0000    0.46728
418960.0000    0.35845
419000.0000    0.18065
419040.0000    0.19123
419080.0000    0.35858
419120.0000    0.25953
419160.0000    0.44040
419200.0000    0.11430
419240.0000    0.32187
419280.0000    0.26775
419320.0000    0.13287
419360.0000    0.25706
419400.0000    0.46530
419440.0000    0.25950
419480.0000    0.16706
419520.0000    0.09126
419560.0000   -0.05400
419600.0000    0.04724
419640.0000    0.23257
419680.0000    0.24558
419720.0000    0.51150
419760.0000    0.41835
419800.0000    0.33194
419840.0000    0.07707
419880.0000    0.25723
419920.0000    0.49160
419960.0000    0.16893
420000.0000    0.25697
420040.0000   -0.25701
420080.0000    0.38039
420120.0000    0.44825
420160.0000    0.31742
420200.0000    0.42538
420240.0000    0.31499
420280.0000    0.26522
420320.0000    0.02107
420360.0000    0.02423
420400.0000    0.23486
420440.0000   -0.04138
420480.0000    0.23557
420520.0000    0.08791
420560.0000    0.04797
420600.0000    0.07292
420640.0000   -0.25101
420680.0000    0.05452
420720.0000   -0.02760
420760.0000    0.14433
420800.0000    0.09468
420840.0000    0.10704
420880.0000    0.16445
420920.0000    0.05327
420960.0000   -0.02136
421000.0000   -0.08612
421040.0000   -0.21132
421080.0000   -0.11061
421120.0000    0.05665
421160.0000    0.10533
421200.0000   -0.09719
421240.0000   -0.02238
421280.0000   -0.07881
421320.0000    0.08911
421360.0000    0.16594
421400.0000   -0.07487
421440.0000    0.36657
421480.0000    0.22140
421520.0000    0.01729
421560.0000    0.13217
421600.0000    0.08940
421640.0000    0.02795
421680.0000    0.13285
421720.0000    0.46237
421760.0000    0.39990
421800.0000    0.64220
421840.0000    0.29016
421880.0000    0.56152
421920.0000    0.59304
421960.0000    0.59282
422000.0000    0.37793
422040.0000    0.46536
422080.0000    0.45156
422120.0000    0.52240
422160.0000    0.57977
422200.0000    0.57147
422240.0000    0.51834
422280.0000    0.53467
422320.0000    0.38383
422360.0000    0.64138
422400.0000    0.47712
422440.0000    0.33559
422480.0000    0.44333
422520.0000    0.26728
422560.0000    0.37856
422600.0000    0.55450
422640.0000    0.49529
422680.0000    0.57702
422720.0000    0.47180
422760.0000    0.45605
422800.0000    0.53639
422840.0000    0.45510
422880.0000    0.50341
422920.0000    0.50746
422960.0000    0.66367
423000.0000    0.64129
423040.0000    0.56007
423080.0000    0.54957
423120.0000    0.43565
423160.0000    0.55072
423200.0000    0.61283
423240.0000    0.52856
423280.0000    0.65670
423320.0000    0.62441
423360.0000    0.55488
423400.0000    0.54925
423440.0000    0.57463
423480.0000    0.65012
423520.0000    0.40514
423560.0000    0.60689
423600.0000    0.41538
423640.0000    0.45006
423680.0000    0.56289
423720.0000    0.37201
423760.0000    0.43043
423800.0000    0.30593
423840.0000    0.07109
423880.0000   -0.16465
423920.0000    0.05764
423960.0000    0.10211
424000.0000    0.33723
424040.0000    0.01110
424080.0000    0.13321
424120.0000    0.05427
424160.0000    0.19284
424200.0000   -0.10337
424240.0000   -0.08890
424280.0000   -0.09376
424320.0000   -0.06850
424360.0000   -0.08384
424400.0000    0.20525
424440.0000    0.27073
424480.0000    0.14870
424520.0000    0.41959
424560.0000    0.05248
424600.0000    0.07145
424640.0000    0.06154
424680.0000    0.04439
424720.0000    0.32051
424760.0000    0.06171
424800.0000    0.21222
424840.0000    0.46500
424880.0000    0.38148
424920.0000    0.57440
424960.0000    0.39371
425000.0000    0.28271
425040.0000   -0.02736
425080.0000    0.12876
425120.0000   -0.07128
425160.0000   -0.02491
425200.0000    0.12797
425240.0000    0.16787
425280.0000    0.00407
425320.0000   -0.07578
425360.0000    0.13897
425400.0000    0.10427
425440.0000    0.09928
425480.0000    0.11306
425520.0000   -0.00403
425560.0000    0.27894
425600.0000    0.15087
425640.0000    0.16377
425680.0000    0.13176
425720.0000    0.04990
425760.0000    0.01102
425800.0000   -0.17640
425840.0000   -0.07608
425880.0000    0.18084
425920.0000    0.40396
425960.0000    0.26242
426000.0000    0.49414
426040.0000    0.22776
426080.0000    0.38899
426120.0000    0.27101
426160.0000    0.44167
426200.0000    0.39586
426240.0000    0.46103
426280.0000    0.54145
426320.0000    0.40348
426360.0000    0.48316
426400.0000    0.31310
426440.0000    0.49782
426480.0000    0.59223
426520.0000    0.41427
426560.0000    0.37441
426600.0000    0.58158
426640.0000    0.32978
426680.0000    0.34601
426720.0000    0.51841
426760.0000    0.24151
426800.0000    0.38338
426840.0000    0.52300
426880.0000    0.47511
426920.0000    0.16290
426960.0000    0.39902
427000.0000    0.57760
427040.0000    0.13869
427080.0000    0.25854
427120.0000    0.41084
427160.0000    0.35389
427200.0000    0.24804
427240.0000    0.26974
427280.0000    0.42147
427320.0000    0.13816
427360.0000    0.44464
427400.0000    0.57281
427440.0000    0.18558
427480.0000    0.41187
427520.0000    0.74005
427560.0000    0.36148
427600.0000    0.23925
427640.0000    0.30831
427680.0000    0.43689
427720.0000    0.27945
427760.0000    0.23559
427800.0000    0.19668
427840.0000    0.32267
427880.0000    0.23567
427920.0000    0.35273
427960.0000    0.13391
428000.0000    0.29423
428040.0000    0.43714
428080.0000    0.38861
428120.0000    0.35122
428160.0000    0.28905
428200.0000    0.33097
428240.0000    0.33079
428280.0000    0.18417
428320.0000    0.26464
428360.0000    0.25531
428400.0000    0.11769
428440.0000    0.33290
428480.0000    0.15621
428520.0000    0.23455
428560.0000    0.03966
428600.0000    0.17910
428640.0000    0.06159
428680.0000    0.08927
428720.0000    0.21662
428760.0000    0.29075
428800.0000    0.05532
428840.0000    0.22341
428880.0000    0.31209
428920.0000   -0.09153
428960.0000    0.22183
429000.0000    0.27061
429040.0000    0.30724
429080.0000    0.35892
429120.0000    0.22129
429160.0000   -0.04342
429200.0000    0.35833
429240.0000    0.37522
429280.0000    0.17464
429320.0000    0.17408
429360.0000    0.21390
429400.0000    0.12322
429440.0000    0.25229
429480.0000    0.23144
429520.0000    0.20239
429560.0000    0.13112
429600.0000    0.51951
429640.0000    0.48282
429680.0000    0.58101
429720.0000    0.48775
429760.0000    0.04053
429800.0000    0.41543
429840.0000    0.44854
429880.0000    0.26262
429920.0000    0.21229
429960.0000    0.26267
430000.0000    0.44081
430040.0000    0.25774
430080.0000    0.41062
430120.0000    0.44675
430160.0000    0.38563
430200.0000   -0.07992
430240.0000    0.27539
430280.0000    0.39686
430320.0000    0.20276
430360.0000    0.18291
430400.0000    0.09925
430440.0000    0.04104
430480.0000    0.15189
430520.0000    0.42063
430560.0000    0.24474
430600.0000   -0.25311
430640.0000    0.32764
430680.0000    0.37037
430720.0000    0.41055
430760.0000    0.32859
430800.0000    0.39285
430840.0000    0.63498
430880.0000    0.21176
430920.0000    0.19167
430960.0000    0.12158
431000.0000    0.46908
431040.0000    0.38081
431080.0000    0.17248
431120.0000    0.45783
431160.0000    0.54896
431200.0000    0.32798
431240.0000    0.45219
431280.0000    0.47197
431320.0000    0.55517
431360.0000    0.56866
431400.0000    0.50659
431440.0000    0.49218
431480.0000    0.38436
431520.0000    0.63083
431560.0000    0.44325
431600.0000    0.43925
431640.0000    0.61257
431680.0000    0.52894
431720.0000    0.43571
431760.0000    0.66714
431800.0000    0.45763
431840.0000    0.37879
431880.0000    0.49339
431920.0000    0.47465
431960.0000    0.67013
432000.0000    0.58767
432040.0000    0.60439
432080.0000    0.44645
432120.0000    0.64748
432160.0000    0.36669
432200.0000    0.45923
432240.0000    0.42471
432280.0000    0.21387
432320.0000    0.37738
432360.0000    0.41506
432400.0000    0.44056
432440.0000    0.48730
432480.0000    0.19076
432520.0000    0.43101
432560.0000    0.24306
432600.0000    0.02931
432640.0000   -0.05603
432680.0000    0.10971
432720.0000    0.17774
432760.0000    0.33088
432800.0000    0.21290
432840.0000    0.05997
432880.0000    0.08715
432920.0000    0.08775
432960.0000   -0.05712
433000.0000   -0.07151
433040.0000    0.49394
433080.0000    0.14270
433120.0000    0.36534
433160.0000    0.15409
433200.0000    0.40815
433240.0000    0.56650
433280.0000    0.42705
433320.0000    0.06039
433360.0000    0.32671
433400.0000    0.49773
433440.0000    0.44538
433480.0000    0.58191
433520.0000    0.50588
433560.0000    0.56456
433600.0000    0.61690
433640.0000    0.58484
433680.0000    0.57669
433720.0000    0.59672
433760.0000    0.85538
433800.0000    0.68985
433840.0000    0.68967
433880.0000    0.53670
433920.0000    0.53672
433960.0000    0.35961
434000.0000    0.34543
434040.0000    0.57841
434080.0000    0.31167
434120.0000    0.55601
434160.0000    0.36807
434200.0000    0.39613
434240.0000    0.24883
434280.0000   -0.03203
434320.0000    0.46129
434360.0000   -0.17790
434400.0000    0.14692
434440.0000    0.25666
434480.0000    0.09745
434520.0000    0.07774
434560.0000    0.19135
434600.0000    0.11642
434640.0000    0.23108
434680.0000    0.18625
434720.0000    0.36149
434760.0000    0.50466
434800.0000    0.40076
434840.0000    0.45219
434880.0000    0.53067
434920.0000    0.44652
434960.0000    0.15343
435000.0000    0.18470
435040.0000    0.10796
435080.0000    0.29824
435120.0000    0.38925
435160.0000    0.30467
435200.0000    0.20055
435240.0000    0.25602
435280.0000    0.05181
435320.0000    0.34880
435360.0000    0.21216
435400.0000    0.04207
435440.0000    0.33633
435480.0000    0.31704
435520.0000    0.33016
435560.0000    0.42771
435600.0000    0.60692
435640.0000    0.40472
435680.0000    0.17331
435720.0000    0.56884
435760.0000    0.33759
435800.0000    0.50959
435840.0000    0.51943
435880.0000    0.56726
435920.0000    0.13405
435960.0000   -0.05777
436000.0000   -0.24891
436040.0000    0.17255
436080.0000   -0.40823
436120.0000    0.25097
436160.0000   -0.02900
436200.0000    0.07025
436240.0000    0.34440
436280.0000   -0.06016
436320.0000    0.15739
436360.0000    0.20751
436400.0000    0.37248
436440.0000   -0.44449
436480.0000   -0.27342
436520.0000   -0.05444
436560.0000    0.18310
436600.0000    0.20589
436640.0000    0.17731
436680.0000    0.28808
436720.0000    0.06575
436760.0000    0.12026
436800.0000    0.10243
436840.0000   -0.06920
436880.0000    0.01933
436920.0000   -0.10129
436960.0000    0.18003
437000.0000    0.17984
437040.0000    0.16146
437080.0000   -0.06938
437120.0000    0.22148
437160.0000   -0.01501
437200.0000    0.19043
437240.0000    0.27420
437280.0000   -0.03732
437320.0000    0.19682
437360.0000    0.12093
437400.0000   -0.12693
437440.0000    0.01331
437480.0000    0.29608
437520.0000    0.04935
437560.0000    0.12790
437600.0000    0.06308
437640.0000    0.27700
437680.0000    0.16962
437720.0000    0.28141
437760.0000    0.15573
437800.0000    0.04304
437840.0000    0.04120
437880.0000    0.27724
437920.0000    0.26569
437960.0000    0.22119
438000.0000    0.07212
438040.0000    0.32262
438080.0000    0.61262
438120.0000    0.37140
438160.0000    0.20163
438200.0000    0.27744
438240.0000    0.30048
438280.0000    0.40403
438320.0000    0.52047
438360.0000    0.49387
438400.0000    0.58534
438440.0000    0.73268
438480.0000    0.10411
438520.0000    0.55381
438560.0000    0.27406
438600.0000   -0.08874
438640.0000   -0.00297
438680.0000    0.06836
438720.0000    0.11922
438760.0000    0.17183
438800.0000    0.01127
438840.0000    0.36081
438880.0000    0.44426
438920.0000    0.41751
438960.0000    0.43134
439000.0000    0.55651
439040.0000    0.52397
439080.0000    0.17244
439120.0000    0.48375
439160.0000    0.54309
439200.0000    0.38142
439240.0000    0.39643
439280.0000    0.22269
439320.0000    0.53721
439360.0000    0.47841
439400.0000    0.45103
439440.0000    0.41809
439480.0000    0.57461
439520.0000    0.14725
439560.0000    0.34969
439600.0000    0.28895
439640.0000    0.39839
439680.0000    0.34549
439720.0000    0.18595
439760.0000    0.24173
439800.0000    0.37939
439840.0000    0.27139
439880.0000    0.17807
439920.0000    0.31253
439960.0000    0.31294
440000.0000    0.21997
440040.0000   -0.07510
440080.0000    0.15559
440120.0000    0.32773
440160.0000    0.44916
440200.0000    0.36284
440240.0000    0.45698
440280.0000    0.52618
440320.0000    0.30110
440360.0000    0.35797
440400.0000    0.29207
440440.0000    0.42455
440480.0000    0.19751
440520.0000    0.54456
440560.0000    0.31362
440600.0000    0.26505
440640.0000    0.03931
440680.0000   -0.04252
440720.0000    0.01527
440760.0000    0.18311
440800.0000    0.35976
440840.0000    0.04153
440880.0000    0.16198
440920.0000    0.45286
440960.0000    0.41644
441000.0000    0.44818
441040.0000    0.62508
441080.0000    0.51055
441120.0000    0.46729
441160.0000    0.47656
441200.0000    0.53141
441240.0000    0.45559
441280.0000    0.51083
441320.0000    0.63553
441360.0000    0.50826
441400.0000    0.33064
441440.0000    0.38704
441480.0000    0.23863
441520.0000    0.18301
441560.0000    0.24257
441600.0000    0.14738
441640.0000   -0.22889
441680.0000    0.12926
441720.0000    0.20305
441760.0000    0.16690
441800.0000    0.16470
441840.0000    0.22038
441880.0000    0.24149
441920.0000    0.15519
441960.0000    0.22663
442000.0000   -0.08172
442040.0000    0.50891
442080.0000    0.14571
442120.0000    0.33368
442160.0000    0.33806
442200.0000    0.41404
442240.0000    0.17910
442280.0000    0.24889
442320.0000    0.39009
442360.0000    0.24151
442400.0000    0.19019
442440.0000    0.26083
442480.0000    0.18012
442520.0000    0.04156
442560.0000    0.35100
442600.0000    0.25990
442640.0000    0.39054
442680.0000    0.08404
442720.0000    0.07879
442760.0000    0.06118
442800.0000    0.13069
442840.0000    0.06627
442880.0000    0.35122
442920.0000   -0.14266
442960.0000    0.06836
443000.0000    0.20746
443040.0000   -0.02497
443080.0000   -0.19849
443120.0000   -0.40709
443160.0000   -0.28993
443200.0000    0.03677
443240.0000   -0.15133
443280.0000   -0.00143
443320.0000   -0.25407
443360.0000   -0.09493
443400.0000    0.31192
443440.0000    0.15548
443480.0000    0.22436
443520.0000    0.34277
443560.0000    0.14994
443600.0000    0.28971
443640.0000    0.28020
443680.0000    0.15215
443720.0000    0.10178
443760.0000    0.21425
443800.0000   -0.10284
443840.0000    0.25985
443880.0000    0.20538
443920.0000    0.13739
443960.0000    0.08513
444000.0000    0.07865
444040.0000    0.06748
444080.0000    0.16223
444120.0000    0.31720
444160.0000    0.28648
444200.0000   -0.01156
444240.0000    0.34743
444280.0000    0.20639
444320.0000    0.58808
444360.0000    0.51130
444400.0000    0.38147
444440.0000    0.64080
444480.0000    0.23126
444520.0000    0.33146
444560.0000    0.34942
444600.0000    0.48122
444640.0000    0.61264
444680.0000    0.58074
444720.0000    0.46321
444760.0000    0.29631
444800.0000    0.40279
444840.0000    0.42735
444880.0000    0.70731
444920.0000    0.26560
444960.0000    0.42762
445000.0000    0.69056
445040.0000    0.71843
445080.0000    0.60300
445120.0000    0.51866
445160.0000    0.52280
445200.0000    0.63777
445240.0000    0.49219
445280.0000    0.47530
445320.0000    0.56719
445360.0000    0.53357
445400.0000    0.62310
445440.0000    0.64275
445480.0000    0.57759
445520.0000    0.56297
445560.0000    0.68806
445600.0000    0.57401
445640.0000    0.56765
445680.0000    0.48160
445720.0000    0.60202
445760.0000    0.48677
445800.0000    0.61051
445840.0000    0.50358
445880.0000    0.58099
445920.0000    0.64980
445960.0000    0.66802
446000.0000    0.69950
446040.0000    0.52411
446080.0000    0.36471
446120.0000    0.34266
446160.0000    0.51634
446200.0000    0.48068
446240.0000    0.40094
446280.0000    0.47263
446320.0000    0.63606
446360.0000    0.41321
446400.0000    0.20564
446440.0000    0.36498
446480.0000    0.19231
446520.0000    0.09099
446560.0000    0.32823
446600.0000    0.10028
446640.0000    0.27499
446680.0000    0.57852
446720.0000    0.64010
446760.0000    0.29740
446800.0000    0.40958
446840.0000    0.42299
446880.0000    0.68155
446920.0000    0.55855
446960.0000    0.53942
447000.0000    0.37283
447040.0000    0.40380
447080.0000    0.01736
447120.0000    0.47299
447160.0000    0.55353
447200.0000    0.65962
447240.0000    0.77692
447280.0000    0.98113
447320.0000    0.92169
447360.0000    0.76344
447400.0000    0.90094
447440.0000    0.84421
447480.0000    0.90113
447520.0000    0.79052
447560.0000    0.86818
447600.0000    0.79441
447640.0000    0.63784
447680.0000    0.97461
447720.0000    0.79564
447760.0000    0.66747
447800.0000    0.79919
447840.0000    0.74956
447880.0000    0.79943
447920.0000    0.93521
447960.0000    0.81066
448000.0000    0.72349
448040.0000    0.81836
448080.0000    0.82604
448120.0000    0.74050
448160.0000    0.72175
448200.0000    0.82576
448240.0000    0.89025
448280.0000    0.80807
448320.0000    0.88558
448360.0000    0.85680
448400.0000    0.80768
448440.0000    0.59476
448480.0000    0.82108
448520.0000    0.81027
448560.0000    0.67799
448600.0000    0.79434
448640.0000    0.99836
448680.0000    0.92835
448720.0000    0.86754
448760.0000    0.80140
448800.0000    0.90319
448840.0000    0.79252
448880.0000    0.71708
448920.0000    0.79901
448960.0000    0.86312
449000.0000    0.70679
449040.0000    0.89823
449080.0000    0.88322
449120.0000    0.90185
449160.0000    0.91500
449200.0000    0.97165
449240.0000    0.88941
449280.0000    0.86660
449320.0000    0.81850
449360.0000    0.94035
449400.0000    1.08701
449440.0000    0.78052
449480.0000    0.84246
449520.0000    0.66497
449560.0000    0.79834
449600.0000    0.88278
449640.0000    0.89254
449680.0000    0.99308
449720.0000    1.03402
449760.0000    0.92550
449800.0000    0.97105
449840.0000    0.94608
449880.0000    0.84574
449920.0000    0.77623
449960.0000    0.88725
450000.0000    0.90237
450040.0000    0.86363
450080.0000    0.91480
450120.0000    0.69762
450160.0000    1.00680
450200.0000    0.87904
450240.0000    0.78680
450280.0000    0.81416
450320.0000    0.72931
450360.0000    0.74373
450400.0000    0.72251
450440.0000    0.85777
450480.0000    0.93526
450520.0000    0.75710
450560.0000    0.80263
450600.0000    0.88224
450640.0000    0.85943
450680.0000    0.80912
450720.0000    0.94758
450760.0000    0.86140
450800.0000    0.96478
450840.0000    0.97589
450880.0000    0.89643
450920.0000    0.98568
450960.0000    0.91803
451000.0000    0.90078
451040.0000    0.92671
451080.0000    0.93316
451120.0000    0.76658
451160.0000    0.88655
451200.0000    0.85190
451240.0000    0.76037
451280.0000    0.91207
451320.0000    0.86996
451360.0000    0.99435
451400.0000    0.78419
451440.0000    0.82080
451480.0000    0.89711
451520.0000    0.90618
451560.0000    0.90379
451600.0000    0.87295
451640.0000    0.85070
451680.0000    0.62965
451720.0000    0.53224
451760.0000    0.42411
451800.0000    0.63939
451840.0000    0.41900
451880.0000    0.53969
451920.0000    0.63050
451960.0000    0.41002
452000.0000    0.45283
452040.0000    0.48893
452080.0000    0.51526
452120.0000    0.69234
452160.0000    0.45898
452200.0000    0.58195
452240.0000    0.21125
452280.0000    0.32771
452320.0000    0.37837
452360.0000    0.79450
452400.0000    0.61365
452440.0000    0.66680
452480.0000    0.37192
452520.0000    0.53655
452560.0000    0.60257
452600.0000    0.65715
452640.0000    0.54464
452680.0000    0.71906
452720.0000    0.68147
452760.0000    0.51475
452800.0000    0.58278
452840.0000    0.40280
452880.0000    0.45148
452920.0000    0.64239
452960.0000    0.59447
453000.0000    0.57370
453040.0000    0.51421
453080.0000    0.59314
453120.0000    0.55702
453160.0000    0.50289
453200.0000    0.40219
453240.0000    0.61331
453280.0000    0.70107
453320.0000    0.53449
453360.0000    0.61068
453400.0000    0.90369
453440.0000    0.87544
453480.0000    0.80917
453520.0000    1.00326
453560.0000    0.83752
453600.0000    0.79719
453640.0000    0.68600
453680.0000    0.88032
453720.0000    0.89247
453760.0000    0.94208
453800.0000    0.83148
453840.0000    0.98259
453880.0000    0.80214
453920.0000    0.83784
453960.0000    0.76628
454000.0000    0.85639
454040.0000    0.97033
454080.0000    0.91152
454120.0000    0.91587
454160.0000    0.79173
454200.0000    0.85628
454240.0000    0.73114
454280.0000    0.87152
454320.0000    0.79099
454360.0000    0.92281
454400.0000    0.80035
454440.0000    0.72738
454480.0000    0.86204
454520.0000    0.85936
454560.0000    0.82432
454600.0000    0.88952
454640.0000    0.83679
454680.0000    0.78882
454720.0000    0.76218
454760.0000    0.89810
454800.0000    0.81829
454840.0000    0.86629
454880.0000    0.89043
454920.0000    0.79884
454960.0000    0.81065
455000.0000    0.73365
455040.0000    0.81122
455080.0000    0.86920
455120.0000    0.96237
455160.0000    0.84611
455200.0000    0.91221
455240.0000    0.81672
455280.0000    0.71754
455320.0000    0.81737
455360.0000    0.86476
455400.0000    0.64317
455440.0000    0.68030
455480.0000    0.78023
455520.0000    0.84670
455560.0000    0.65127
455600.0000    0.76586
455640.0000    0.60032
455680.0000    0.63040
455720.0000    0.77193
455760.0000    0.78336
455800.0000    0.77391
455840.0000    0.81360
455880.0000    0.80741
455920.0000    0.81462
455960.0000    0.73210
456000.0000    0.84287
456040.0000    0.82229
456080.0000    0.85645
456120.0000    0.73396
456160.0000    0.75061
456200.0000    0.84024
456240.0000    0.83301
456280.0000    0.73862
456320.0000    0.88894
456360.0000    0.93766
456400.0000    0.65873
456440.0000    0.95079
456480.0000    0.72431
456520.0000    0.85601
456560.0000    0.81907
456600.0000    0.89774
456640.0000    0.83214
456680.0000    0.77255
456720.0000    0.88860
456760.0000    0.76254
456800.0000    0.90350
456840.0000    0.84825
456880.0000    0.97542
456920.0000    0.70846
456960.0000    0.77853
457000.0000    0.83782
457040.0000    1.03635
457080.0000    0.76117
457120.0000    0.80987
457160.0000    0.88258
457200.0000    0.90048
457240.0000    0.79059
457280.0000    0.84155
457320.0000    0.86138
457360.0000    0.78614
457400.0000    0.86546
457440.0000    0.95031
457480.0000    0.86829
457520.0000    0.91354
457560.0000    0.86247
457600.0000    0.81615
457640.0000    0.89177
457680.0000    0.96849
457720.0000    0.89123
457760.0000    1.00126
457800.0000    0.81832
457840.0000    0.80138
457880.0000    0.92800
457920.0000    0.87014
457960.0000    0.93337
458000.0000    0.84519
458040.0000    0.97336
458080.0000    0.97077
458120.0000    0.89270
458160.0000    1.02804
458200.0000    0.98944
458240.0000    0.99187
458280.0000    0.95615
458320.0000    0.84688
458360.0000    0.99156
458400.0000    0.97249
458440.0000    0.87980
458480.0000    0.83175
458520.0000    0.91422
458560.0000    0.93473
458600.0000    0.84312
458640.0000    0.92829
458680.0000    1.00605
458720.0000    0.82638
458760.0000    0.96161
458800.0000    0.84746
458840.0000    0.92159
458880.0000    0.88307
458920.0000    0.82561
458960.0000    0.88579
459000.0000    0.95391
459040.0000    0.88735
459080.0000    0.97436
459120.0000    0.97379
459160.0000    0.93926
459200.0000    0.93632
459240.0000    0.89043
459280.0000    0.93628
459320.0000    0.73764
459360.0000    0.82377
459400.0000    0.75564
459440.0000    0.83607
459480.0000    0.90404
459520.0000    0.82324
459560.0000    0.83297
459600.0000    0.84864
459640.0000    0.86514
459680.0000    0.84681
459720.0000    0.83821
459760.0000    0.87881
459800.0000    0.90146
459840.0000    0.82813
459880.0000    0.95458
459920.0000    1.02056
459960.0000    1.04367
460000.0000    0.95631
460040.0000    0.88578
460080.0000    1.02659
460120.0000    0.76828
460160.0000    0.94807
460200.0000    0.92065
460240.0000    0.97957
460280.0000    0.93205
460320.0000    0.73083
460360.0000    0.85141
460400.0000    0.87577
460440.0000    0.99439
460480.0000    0.88388
460520.0000    0.88133
460560.0000    0.94234
460600.0000    0.94269
460640.0000    1.00504
460680.0000    0.93739
460720.0000    0.87845
460760.0000    0.93741
460800.0000    1.00749
460840.0000    1.10522
460880.0000    0.89654
460920.0000    0.88278
460960.0000    1.06466
461000.0000    0.99303
461040.0000    0.97447
461080.0000    0.85219
461120.0000    0.83653
461160.0000    0.98167
461200.0000    0.83971
461240.0000    1.00173
461280.0000    0.80660
461320.0000    0.90605
461360.0000    0.93347
461400.0000    0.91560
461440.0000    0.87729
461480.0000    0.99259
461520.0000    0.96816
461560.0000    0.92441
461600.0000    1.01935
461640.0000    0.96268
461680.0000    0.92084
461720.0000    0.96164
461760.0000    0.90113
461800.0000    0.93248
461840.0000    0.90548
461880.0000    0.90880
461920.0000    0.93518
461960.0000    0.96145
462000.0000    0.93288
462040.0000    1.05717
462080.0000    0.88160
462120.0000    0.92010
462160.0000    0.98148
462200.0000    0.87611
462240.0000    0.98029
462280.0000    0.78280
462320.0000    0.84085
462360.0000    1.01755
462400.0000    0.92682
462440.0000    0.86470
462480.0000    1.07131
462520.0000    1.09011
462560.0000    0.81622
462600.0000    0.94990
462640.0000    1.06142
462680.0000    0.86335
462720.0000    0.97381
462760.0000    0.93683
462800.0000    1.07769
462840.0000    0.87950
462880.0000    0.82925
462920.0000    0.88662
462960.0000    0.89349
463000.0000    0.98587
463040.0000    1.07387
463080.0000    0.98541
463120.0000    1.03088
463160.0000    1.05192
463200.0000    1.04510
463240.0000    0.99156
463280.0000    0.80868
463320.0000    0.74725
463360.0000    0.87131
463400.0000    0.89535
463440.0000    0.87846
463480.0000    1.03576
463520.0000    1.02605
463560.0000    1.08266
463600.0000    1.06173
463640.0000    1.04103
463680.0000    1.00125
463720.0000    0.94620
463760.0000    0.98811
463800.0000    0.93196
463840.0000    0.95699
463880.0000    1.06987
463920.0000    0.95499
463960.0000    1.05802
464000.0000    0.79873
464040.0000    0.76854
464080.0000    0.95663
464120.0000    0.87292
464160.0000    0.85930
464200.0000    1.02305
464240.0000    0.93842
464280.0000    0.72311
464320.0000    0.78266
464360.0000    0.92702
464400.0000    0.79858
464440.0000    0.87156
464480.0000    0.80407
464520.0000    0.70006
464560.0000    0.41027
464600.0000    0.64654
464640.0000    0.46535
464680.0000    0.18226
464720.0000   -0.05337
464760.0000   -0.33412
464800.0000    0.05840
464840.0000   -0.37325
464880.0000   -0.35520
464920.0000    0.23498
464960.0000    0.49307
465000.0000    0.52839
465040.0000    0.31481
465080.0000    0.28793
465120.0000    0.63205
465160.0000    0.56461
465200.0000    0.70076
465240.0000    0.61719
465280.0000    0.38710
465320.0000    0.70976
465360.0000    0.46201
465400.0000    0.63157
465440.0000    0.36144
465480.0000    0.76078
465520.0000    0.43534
465560.0000    0.65320
465600.0000    0.63705
465640.0000    0.78342
465680.0000    0.74879
465720.0000    0.89629
465760.0000    0.79368
465800.0000    0.87748
465840.0000    0.91587
465880.0000    0.97421
465920.0000    0.92616
465960.0000    0.83614
466000.0000    0.91354
466040.0000    1.01702
466080.0000    0.91738
466120.0000    0.93149
466160.0000    0.75224
466200.0000    0.86857
466240.0000    0.79008
466280.0000    0.88529
466320.0000    0.86256
466360.0000    0.89254
466400.0000    0.86484
466440.0000    0.92809
466480.0000    0.93337
466520.0000    0.93628
466560.0000    0.86608
466600.0000    0.89277
466640.0000    0.85032
466680.0000    0.67256
466720.0000    0.77640
466760.0000    0.64723
466800.0000    0.82745
466840.0000    0.89284
466880.0000    0.82327
466920.0000    0.90277
466960.0000    0.81029
467000.0000    0.90294
467040.0000    0.87796
467080.0000    0.84310
467120.0000    0.76512
467160.0000    0.82452
467200.0000    0.80701
467240.0000    0.77638
467280.0000    0.97207
467320.0000    0.67144
467360.0000    0.57048
467400.0000    0.26678
467440.0000    0.34359
467480.0000    0.15987
467520.0000    0.31814
467560.0000    0.12504
467600.0000    0.06585
467640.0000    0.26730
467680.0000   -0.14597
467720.0000    0.00191
467760.0000    0.00149
467800.0000    0.17209
467840.0000    0.10315
467880.0000    0.01359
467920.0000    0.16833
467960.0000   -0.01207
468000.0000    0.69600
468040.0000    0.28703
468080.0000    0.33445
468120.0000    0.32240
468160.0000    0.45717
468200.0000    0.11029
468240.0000   -0.01232
468280.0000    0.22893
468320.0000   -0.24220
468360.0000    0.31928
468400.0000    0.32454
468440.0000    0.06739
468480.0000   -0.15677
468520.0000   -0.20745
468560.0000   -0.33490
468600.0000   -0.01283
468640.0000   -0.12461
468680.0000   -0.38507
468720.0000   -0.04867
468760.0000    0.14558
468800.0000   -0.15148
468840.0000   -0.26850
468880.0000   -0.03940
468920.0000    0.02050
468960.0000   -0.34693
469000.0000    0.05742
469040.0000    0.08631
469080.0000    0.03646
469120.0000   -0.03376
469160.0000    0.41128
469200.0000   -0.04279
469240.0000   -0.04735
469280.0000    0.07741
469320.0000   -0.06384
469360.0000   -0.09945
469400.0000    0.01304
469440.0000    0.08832
469480.0000    0.17240
469520.0000   -0.06390
469560.0000    0.16778
469600.0000   -0.17545
469640.0000    0.04258
469680.0000    0.31762
469720.0000   -0.15421
469760.0000   -0.27664
469800.0000    0.14508
469840.0000   -0.14590
469880.0000    0.01505
469920.0000   -0.16926
469960.0000    0.06321
470000.0000    0.11774
470040.0000   -0.18184
470080.0000   -0.12767
470120.0000   -0.16885
470160.0000   -0.26289
470200.0000    0.03258
470240.0000   -0.16237
470280.0000   -0.20022
470320.0000   -0.27521
470360.0000   -0.25324
470400.0000   -0.35083
470440.0000   -0.45917
470480.0000   -0.28005
470520.0000   -0.36223
470560.0000   -0.58023
470600.0000   -0.62646
470640.0000   -0.30864
470680.0000    0.08290
470720.0000    0.30571
470760.0000    0.16400
470800.0000    0.29583
470840.0000   -0.28340
470880.0000   -0.20603
470920.0000   -0.07823
470960.0000    0.26871
471000.0000    0.30276
471040.0000    0.45327
471080.0000    0.36569
471120.0000    0.21991
471160.0000    0.01525
471200.0000    0.14294
471240.0000   -0.35876
471280.0000   -0.21842
471320.0000   -0.35454
471360.0000   -0.40735
471400.0000    0.16768
471440.0000   -0.25167
471480.0000   -0.28695
471520.0000   -0.39622
471560.0000   -0.38690
471600.0000   -0.25158
471640.0000   -0.54144
471680.0000   -0.25332
471720.0000   -0.13944
471760.0000   -0.15316
471800.0000   -0.44778
471840.0000   -0.17325
471880.0000   -0.09611
471920.0000   -0.26577
471960.0000   -0.07590
472000.0000   -0.25464
472040.0000   -0.13391
472080.0000   -0.23319
472120.0000   -0.40790
472160.0000   -0.20616
472200.0000    0.10386
472240.0000    0.18798
472280.0000   -0.03585
472320.0000   -0.04245
472360.0000    0.31015
472400.0000    0.27376
472440.0000    0.29779
472480.0000    0.16344
472520.0000    0.43507
472560.0000    0.10848
472600.0000    0.27004
472640.0000    0.29849
472680.0000    0.50654
472720.0000    0.28671
472760.0000    0.24891
472800.0000    0.35204
472840.0000    0.30932
472880.0000    0.45285
472920.0000    0.37107
472960.0000    0.09613
473000.0000    0.19840
473040.0000   -0.04982
473080.0000    0.14031
473120.0000   -0.00634
473160.0000    0.41462
473200.0000    0.24864
473240.0000    0.15014
473280.0000    0.25696
473320.0000    0.26601
473360.0000   -0.01850
473400.0000    0.11219
473440.0000    0.12869
473480.0000    0.11926
473520.0000    0.23530
473560.0000    0.08866
473600.0000    0.06063
473640.0000   -0.08284
473680.0000    0.01427
473720.0000   -0.18243
473760.0000   -0.00722
473800.0000   -0.00613
473840.0000    0.17907
473880.0000    0.21905
473920.0000    0.04878
473960.0000    0.08717
474000.0000    0.07776
474040.0000    0.00175
474080.0000    0.08717
474120.0000    0.14577
474160.0000    0.41726
474200.0000    0.23742
474240.0000   -0.22744
474280.0000   -0.25331
474320.0000    0.07554
474360.0000   -0.17887
474400.0000   -0.06620
474440.0000   -0.34063
474480.0000   -0.20615
474520.0000   -0.20564
474560.0000   -0.13506
474600.0000   -0.15737
474640.0000   -0.28390
474680.0000   -0.07034
474720.0000   -0.13372
474760.0000   -0.10227
474800.0000   -0.09440
474840.0000   -0.09531
474880.0000    0.27063
474920.0000    0.56610
474960.0000    0.31692
475000.0000    0.22633
475040.0000    0.21077
475080.0000    0.57789
475120.0000    0.20960
475160.0000    0.18552
475200.0000    0.12147
475240.0000    0.18558
475280.0000    0.16057
475320.0000    0.26315
475360.0000    0.30266
475400.0000    0.63532
475440.0000    0.33705
475480.0000    0.56609
475520.0000    0.58224
475560.0000    0.33855
475600.0000    0.09188
475640.0000    0.44296
475680.0000    0.04211
475720.0000    0.23856
475760.0000   -0.00083
475800.0000    0.29839
475840.0000    0.03786
475880.0000    0.22269
475920.0000    0.28560
475960.0000    0.37114
476000.0000    0.59736
476040.0000    0.40363
476080.0000    0.61062
476120.0000    0.61388
476160.0000    0.81494
476200.0000    0.71009
476240.0000    0.72611
476280.0000    0.62908
476320.0000    0.83356
476360.0000    0.96514
476400.0000    0.98184
476440.0000    0.80993
476480.0000    0.88270
476520.0000    0.81658
476560.0000    0.90807
476600.0000    0.93462
476640.0000    0.93630
476680.0000    0.96895
476720.0000    1.01013
476760.0000    0.88877
476800.0000    1.00401
476840.0000    0.98002
476880.0000    0.96984
476920.0000    0.87515
476960.0000    0.84894
477000.0000    0.92416
477040.0000    0.85295
477080.0000    0.96283
477120.0000    0.86633
477160.0000    0.93736
477200.0000    0.82164
477240.0000    0.76857
477280.0000    0.82840
477320.0000    0.81284
477360.0000    0.87842
477400.0000    0.83005
477440.0000    0.95298
477480.0000    0.88574
477520.0000    0.76593
477560.0000    0.92318
477600.0000    0.91195
477640.0000    0.90071
477680.0000    0.91638
477720.0000    0.81510
477760.0000    0.99778
477800.0000    0.87546
477840.0000    0.93484
477880.0000    0.83705
477920.0000    0.81185
477960.0000    0.74838
478000.0000    1.04996
478040.0000    0.98454
478080.0000    0.87906
478120.0000    0.88843
478160.0000    0.67556
478200.0000    0.75971
478240.0000    0.65458
478280.0000    0.62370
478320.0000    0.66134
478360.0000    0.95026
478400.0000    0.87334
478440.0000    0.81458
478480.0000    1.02867
478520.0000    1.03782
478560.0000    0.87863
478600.0000    0.84825
478640.0000    0.93533
478680.0000    0.91303
478720.0000    0.98519
478760.0000    0.93811
478800.0000    1.05758
478840.0000    1.04148
478880.0000    0.95121
478920.0000    0.78866
478960.0000    0.90047
479000.0000    0.84649
479040.0000    0.91354
479080.0000    0.83184
479120.0000    0.82932
479160.0000    0.80070
479200.0000    0.81279
479240.0000    0.81576
479280.0000    0.85776
479320.0000    0.88894
479360.0000    0.77921
479400.0000    0.73903
479440.0000    0.85940
479480.0000    0.79564
479520.0000    0.81904
479560.0000    0.78300
479600.0000    0.79586
479640.0000    0.78716
479680.0000    0.73013
479720.0000    0.63583
479760.0000    0.89867
479800.0000    0.85392
479840.0000    0.95124
479880.0000    0.70820
479920.0000    0.89223
479960.0000    0.83292
480000.0000    0.94582
480040.0000    0.98276
480080.0000    0.75435
480120.0000    0.82582
480160.0000    0.91658
480200.0000    0.99005
480240.0000    0.98861
480280.0000    0.86334
480320.0000    0.77434
480360.0000    0.82814
480400.0000    0.89290
480440.0000    0.94400
480480.0000    0.97831
480520.0000    0.84722
480560.0000    0.77396
480600.0000    0.87388
480640.0000    0.80201
480680.0000    0.78013
480720.0000    0.78421
480760.0000    0.79773
480800.0000    0.88235
480840.0000    0.73321
480880.0000    0.91339
480920.0000    0.85381
480960.0000    0.93764
481000.0000    0.91859
481040.0000    0.88219
481080.0000    0.86595
481120.0000    0.80894
481160.0000    0.87169
481200.0000    0.87442
481240.0000    0.82609
481280.0000    0.93783
481320.0000    0.85436
481360.0000    0.79063
481400.0000    0.84431
481440.0000    0.93617
481480.0000    0.91805
481520.0000    1.06476
481560.0000    0.63379
481600.0000    0.64197
481640.0000    0.41840
481680.0000    0.62624
481720.0000    0.60239
481760.0000    0.61868
481800.0000    0.76351
481840.0000    0.93497
481880.0000    0.87207
481920.0000    0.86298
481960.0000    0.87618
482000.0000    0.81178
482040.0000    0.86026
482080.0000    0.75648
482120.0000    0.64749
482160.0000    0.68328
482200.0000    0.65243
482240.0000    0.57815
482280.0000    0.77849
482320.0000    0.83964
482360.0000    0.76691
482400.0000    0.88778
482440.0000    0.87092
482480.0000    0.84019
482520.0000    0.67182
482560.0000    0.87681
482600.0000    0.67687
482640.0000    0.86598
482680.0000    0.75883
482720.0000    0.89107
482760.0000    0.82154
482800.0000    0.77918
482840.0000    0.82757
482880.0000    0.85723
482920.0000    0.81965
482960.0000    0.94903
483000.0000    0.97082
483040.0000    0.48071
483080.0000    0.59466
483120.0000    0.20418
483160.0000    0.24190
483200.0000    0.35824
483240.0000    0.58017
483280.0000    0.70713
483320.0000    0.78858
483360.0000    0.97929
483400.0000    0.63422
483440.0000    0.68007
483480.0000    0.90901
483520.0000    0.86314
483560.0000    0.85910
483600.0000    0.85498
483640.0000    0.89401
483680.0000    0.87784
483720.0000    0.81330
483760.0000    0.89938
483800.0000    0.73138
483840.0000    0.84782
483880.0000    0.88534
483920.0000    0.79785
483960.0000    0.83972
484000.0000    0.79736
484040.0000    0.79014
484080.0000    0.97077
484120.0000    0.87914
484160.0000    0.84984
484200.0000    0.83151
484240.0000    0.80534
484280.0000    0.86891
484320.0000    0.82178
484360.0000    0.84207
484400.0000    0.93699
484440.0000    1.01110
484480.0000    0.80186
484520.0000    0.81302
484560.0000    0.81868
484600.0000    0.87192
484640.0000    0.82577
484680.0000    0.93088
484720.0000    0.86230
484760.0000    0.81549
484800.0000    0.81603
484840.0000    0.89497
484880.0000    0.85087
484920.0000    0.88606
484960.0000    1.00610
485000.0000    0.97224
485040.0000    0.92201
485080.0000    0.91303
485120.0000    0.86484
485160.0000    1.02943
485200.0000    0.91382
485240.0000    0.90029
485280.0000    0.89268
485320.0000    0.83744
485360.0000    0.86056
485400.0000    0.89534
485440.0000    0.94552
485480.0000    1.00463
485520.0000    0.94044
485560.0000    0.62460
485600.0000    0.87178
485640.0000    0.80974
485680.0000    0.83934
485720.0000    0.73363
485760.0000    0.78587
485800.0000    0.52393
485840.0000    0.69098
485880.0000    0.76069
485920.0000    0.80224
485960.0000    0.57451
486000.0000    0.73587
486040.0000    0.65179
486080.0000    0.76312
486120.0000    0.56495
486160.0000    0.94771
486200.0000    0.86885
486240.0000    0.80875
486280.0000    0.83529
486320.0000    0.82912
486360.0000    0.88376
486400.0000    0.77463
486440.0000    0.84770
486480.0000    1.01146
486520.0000    0.86026
486560.0000    0.83280
486600.0000    0.92923
486640.0000    0.87630
486680.0000    0.81807
486720.0000    0.80447
486760.0000    0.79545
486800.0000    1.07835
486840.0000    0.98392
486880.0000    0.82951
486920.0000    0.91918
486960.0000    0.89764
487000.0000    0.94423
487040.0000    1.11208
487080.0000    1.03795
487120.0000    1.07385
487160.0000    0.88427
487200.0000    0.98684
487240.0000    0.77687
487280.0000    0.76869
487320.0000    0.55466
487360.0000    0.69824
487400.0000    0.72817
487440.0000    0.52203
487480.0000    0.56199
487520.0000    0.70336
487560.0000    0.67854
487600.0000    0.37554
487640.0000    0.57179
487680.0000    0.73849
487720.0000    0.48404
487760.0000    0.68891
487800.0000    0.24417
487840.0000    0.55052
487880.0000    0.63534
487920.0000    0.46479
487960.0000    0.33163
488000.0000    0.63871
488040.0000    0.54913
488080.0000    0.78364
488120.0000    0.81809
488160.0000    0.52644
488200.0000    0.65863
488240.0000    0.51764
488280.0000    0.46354
488320.0000    0.63343
488360.0000    0.60026
488400.0000    0.53569
488440.0000    0.60798
488480.0000    0.74072
488520.0000    0.37910
488560.0000    0.32228
488600.0000    0.50463
488640.0000    0.53770
488680.0000    0.69840
488720.0000    0.31357
488760.0000    0.31855
488800.0000    0.54851
488840.0000    0.69566
488880.0000    0.66019
488920.0000    0.64070
488960.0000    0.60598
489000.0000    0.62434
489040.0000    0.56987
489080.0000    0.51388
489120.0000    0.49061
489160.0000    0.27504
489200.0000    0.58371
489240.0000    0.70428
489280.0000    0.64955
489320.0000    0.44811
489360.0000    0.52968
489400.0000    0.61871
489440.0000    0.63935
489480.0000    0.43949
489520.0000    0.70192
489560.0000    0.63577
489600.0000    0.45147
489640.0000    0.77153
489680.0000    0.55259
489720.0000    0.41559
489760.0000    0.40875
489800.0000    0.45860
489840.0000    0.69178
489880.0000    0.76546
489920.0000    0.66172
489960.0000    0.58683
490000.0000    0.66463
490040.0000    0.80513
490080.0000    1.05638
490120.0000    0.82620
490160.0000    0.90027
490200.0000    0.96108
490240.0000    1.04947
490280.0000    1.01213
490320.0000    1.00348
490360.0000    0.86441
490400.0000    1.03299
490440.0000    0.95871
490480.0000    0.87049
490520.0000    0.96410
490560.0000    1.02815
490600.0000    1.00451
490640.0000    1.07539
490680.0000    1.06025
490720.0000    0.91009
490760.0000    1.08539
490800.0000    0.94072
490840.0000    0.80380
490880.0000    0.70652
490920.0000    0.99178
490960.0000    1.00714
491000.0000    0.93596
491040.0000    1.14495
491080.0000    0.98515
491120.0000    1.03547
491160.0000    0.95140
491200.0000    1.06388
491240.0000    0.89937
491280.0000    0.92406
491320.0000    0.92392
491360.0000    0.82782
491400.0000    1.12542
491440.0000    0.99634
491480.0000    0.81779
491520.0000    0.51577
491560.0000    0.82429
491600.0000    0.87261
491640.0000    0.74046
491680.0000    0.60092
491720.0000    0.63325
491760.0000    0.61147
491800.0000    0.65116
491840.0000    0.69510
491880.0000    0.62795
491920.0000    0.59196
491960.0000    0.73158
492000.0000    1.02110
492040.0000    0.84988
492080.0000    0.69982
492120.0000    0.79078
492160.0000    0.68881
492200.0000    0.65214
492240.0000    0.65601
492280.0000    0.65761
492320.0000    0.52386
492360.0000    0.91725
492400.0000    0.71648
492440.0000    0.84510
492480.0000    0.92273
492520.0000    0.84110
492560.0000    0.88088
492600.0000    0.87667
492640.0000    0.83268
492680.0000    0.86710
492720.0000    0.89102
492760.0000    0.92573
492800.0000    0.95233
492840.0000    0.87670
492880.0000    0.82820
492920.0000    0.88911
492960.0000    0.99736
493000.0000    0.86355
493040.0000    0.95848
493080.0000    0.86342
493120.0000    0.84422
493160.0000    0.85248
493200.0000    0.83689
493240.0000    0.91912
493280.0000    0.85106
493320.0000    0.99101
493360.0000    0.84583
493400.0000    0.80320
493440.0000    0.89653
493480.0000    0.87020
493520.0000    0.86581
493560.0000    0.81617
493600.0000    0.81644
493640.0000    0.81512
493680.0000    0.81292
493720.0000    0.78424
493760.0000    0.76572
493800.0000    0.72892
493840.0000    0.82156
493880.0000    0.56938
493920.0000    0.65298
493960.0000    0.53309
494000.0000    0.63165
494040.0000    0.31983
494080.0000    0.78376
494120.0000    0.57530
494160.0000    0.55845
494200.0000    0.70517
494240.0000    0.72775
494280.0000    0.68168
494320.0000    0.48268
494360.0000    0.43780
494400.0000    0.52957
494440.0000    0.48508
494480.0000    0.48537
494520.0000    0.50710
494560.0000    0.21170
494600.0000    0.41051
494640.0000    0.46849
494680.0000    0.09292
494720.0000    0.52315
494760.0000    0.50885
494800.0000    0.49316
494840.0000    0.45415
494880.0000    0.46579
494920.0000    0.31097
494960.0000    0.50396
495000.0000    0.18143
495040.0000    0.34831
495080.0000    0.49426
495120.0000    0.74332
495160.0000    0.79254
495200.0000    0.75922
495240.0000    0.68533
495280.0000    0.54599
495320.0000    0.64431
495360.0000    0.53457
495400.0000    0.45960
495440.0000    0.48638
495480.0000    0.53447
495520.0000    0.45468
495560.0000    0.39271
495600.0000    0.64670
495640.0000    0.61390
495680.0000    0.50590
495720.0000    0.68523
495760.0000    0.52431
495800.0000    0.51822
495840.0000    0.57392
495880.0000    0.47821
495920.0000    0.77960
495960.0000    0.35101
496000.0000    0.48427
496040.0000    0.70657
496080.0000    0.52929
496120.0000    0.54638
496160.0000    0.52664
496200.0000    0.61164
496240.0000    0.51692
496280.0000    0.46353
496320.0000    0.55246
496360.0000    0.50275
496400.0000    0.54493
496440.0000    0.64397
496480.0000    0.52156
496520.0000    0.57997
496560.0000    0.47569
496600.0000    0.49493
496640.0000    0.43892
496680.0000    0.60454
496720.0000    0.60948
496760.0000    0.63535
496800.0000    0.63353
496840.0000    0.57415
496880.0000    0.67859
496920.0000    0.51288
496960.0000    0.67025
497000.0000    0.57937
497040.0000    0.56503
497080.0000    0.54321
497120.0000    0.47700
497160.0000    0.54355
497200.0000    0.60454
497240.0000    0.57216
497280.0000    0.57651
497320.0000    0.50312
497360.0000    0.55785
497400.0000    0.48388
497440.0000    0.62360
497480.0000    0.60901
497520.0000    0.61289
497560.0000    0.69384
497600.0000    0.74368
497640.0000    0.65649
497680.0000    0.54432
497720.0000    0.67584
497760.0000    0.75542
497800.0000    0.72712
497840.0000    0.82128
497880.0000    0.62946
497920.0000    0.89089
497960.0000    0.86494
498000.0000    0.68923
498040.0000    0.90836
498080.0000    0.81629
498120.0000    0.88507
498160.0000    0.76808
498200.0000    1.01267
498240.0000    0.88246
498280.0000    0.74279
498320.0000    0.94833
498360.0000    0.75225
498400.0000    0.80821
498440.0000    0.89438
498480.0000    0.53046
498520.0000    0.30015
498560.0000    0.52014
498600.0000    0.61435
498640.0000    0.51991
498680.0000    0.52417
498720.0000    0.38646
498760.0000    0.62260
498800.0000    0.73406
498840.0000    0.75771
498880.0000    0.80357
498920.0000    0.75581
498960.0000    0.68588
499000.0000    0.75039
499040.0000    0.87351
499080.0000    0.99960
499120.0000    0.69152
499160.0000    1.03029
499200.0000    0.96836
499240.0000    0.79540
499280.0000    0.94317
499320.0000    0.87283
499360.0000    0.77628
499400.0000    0.66536
499440.0000    0.81623
499480.0000    1.08331
499520.0000    0.80486
499560.0000    0.93637
499600.0000    0.86400
499640.0000    0.79969
499680.0000    0.89722
499720.0000    0.95379
499760.0000    0.91546
499800.0000    0.81465
499840.0000    0.92206
499880.0000    0.67982
499920.0000    0.76366
499960.0000    0.88655
500000.0000    0.61965
500040.0000    0.73426
500080.0000    0.75057
500120.0000    0.75199
500160.0000    0.69418
500200.0000    0.76760
500240.0000    0.85002
500280.0000    0.88815
500320.0000    0.77960
500360.0000    0.76828
500400.0000    0.86485
500440.0000    0.67131
500480.0000    0.69311
500520.0000    0.82047
500560.0000    0.77930
500600.0000    0.82045
500640.0000    0.88724
500680.0000    0.82200
500720.0000    0.83605
500760.0000    0.75657
500800.0000    0.60350
500840.0000    0.86467
500880.0000    0.81437
500920.0000    0.90136
500960.0000    0.93669
501000.0000    0.80198
501040.0000    0.70570
501080.0000    0.71847
501120.0000    0.74120
501160.0000    0.70124
501200.0000    0.66850
501240.0000    0.54829
501280.0000    0.78021
501320.0000    0.89263
501360.0000    0.90464
501400.0000    0.80262
501440.0000    0.68832
501480.0000    0.84431
501520.0000    0.73076
501560.0000    0.71452
501600.0000    0.84248
501640.0000    0.78778
501680.0000    0.81443
501720.0000    0.61722
501760.0000    0.77432
501800.0000    0.82982
501840.0000    0.97441
501880.0000    0.85574
501920.0000    0.76998
501960.0000    0.73937
502000.0000    0.75876
502040.0000    0.84211
502080.0000    0.70821
502120.0000    0.80133
502160.0000    0.85031
502200.0000    0.86381
502240.0000    0.88313
502280.0000    1.04110
502320.0000    0.90531
502360.0000    0.89035
502400.0000    0.93310
502440.0000    0.84592
502480.0000    0.76016
502520.0000    0.92938
502560.0000    0.62099
502600.0000    0.74606
502640.0000    0.82630
502680.0000    0.75980
502720.0000    0.73871
502760.0000    0.79221
502800.0000    0.77828
502840.0000    0.69740
502880.0000    0.81753
502920.0000    0.70818
502960.0000    0.84947
503000.0000    0.91264
503040.0000    0.87401
503080.0000    0.76752
503120.0000    0.69379
503160.0000    0.66237
503200.0000    0.79679
503240.0000    0.70224
503280.0000    0.65541
503320.0000    0.74133
503360.0000    0.94848
503400.0000    0.92553
503440.0000    0.92938
503480.0000    0.69288
503520.0000    0.71138
503560.0000    0.67261
503600.0000    0.66910
503640.0000    0.78422
503680.0000    0.77366
503720.0000    0.71208
503760.0000    0.81764
503800.0000    0.68467
503840.0000    0.85481
503880.0000    0.84855
503920.0000    0.79273
503960.0000    0.78263
504000.0000    0.75254
504040.0000    0.74171
504080.0000    0.72509
504120.0000    0.80577
504160.0000    0.77368
504200.0000    0.69593
504240.0000    0.49989
504280.0000    0.67151
504320.0000    1.01708
504360.0000    0.96080
504400.0000    0.95494
504440.0000    0.89352
504480.0000    1.03334
504520.0000    0.95286
504560.0000    0.91279
504600.0000    1.00457
504640.0000    0.98946
504680.0000    0.96450
504720.0000    1.01047
504760.0000    0.92561
504800.0000    1.03463
504840.0000    0.93396
504880.0000    0.99993
504920.0000    0.97218
504960.0000    1.00072
505000.0000    0.75091
505040.0000    0.72617
505080.0000    0.64623
505120.0000    0.68778
505160.0000    0.63778
505200.0000    0.55951
505240.0000    0.65204
505280.0000    0.69120
505320.0000    0.89040
505360.0000    0.70735
505400.0000    0.73015
505440.0000    0.50543
505480.0000    0.75935
505520.0000    0.82283
505560.0000    0.77241
505600.0000    0.76660
505640.0000    0.77147
505680.0000    0.74830
505720.0000    0.71300
505760.0000    0.72787
505800.0000    0.85683
505840.0000    0.86568
505880.0000    0.75397
505920.0000    0.73604
505960.0000    0.89625
506000.0000    0.75226
506040.0000    0.73175
506080.0000    0.82725
506120.0000    0.99203
506160.0000    0.75150
506200.0000    0.90561
506240.0000    1.07849
506280.0000    1.04998
506320.0000    1.04546
506360.0000    1.00880
506400.0000    0.75071
506440.0000    0.90741
506480.0000    0.90231
506520.0000    0.71104
506560.0000    0.91149
506600.0000    0.67068
506640.0000    0.56943
506680.0000    0.68084
506720.0000    0.75485
506760.0000    0.77211
506800.0000    0.75310
506840.0000    0.77938
506880.0000    0.85587
506920.0000    0.75741
506960.0000    0.74152
507000.0000    0.87933
507040.0000    0.87533
507080.0000    0.66810
507120.0000    0.71614
507160.0000    0.76539
507200.0000    0.66251
507240.0000    0.93771
507280.0000    0.87895
507320.0000    0.49699
507360.0000    0.55636
507400.0000    0.55218
507440.0000    0.53837
507480.0000    0.55201
507520.0000    0.53222
507560.0000    0.61762
507600.0000    0.57037
507640.0000    0.46570
507680.0000    0.53867
507720.0000    0.59935
507760.0000    0.51807
507800.0000    0.38658
507840.0000    0.56822
507880.0000    0.57781
507920.0000    0.44089
507960.0000    0.35622
508000.0000    0.54998
508040.0000    0.53389
508080.0000    0.46294
508120.0000    0.68351
508160.0000    0.43562
508200.0000    0.55422
508240.0000    0.52908
508280.0000    0.49297
508320.0000    0.52508
508360.0000    0.44206
508400.0000    0.78184
508440.0000    0.85477
508480.0000    0.73455
508520.0000    0.72119
508560.0000    0.80050
508600.0000    0.74104
508640.0000    0.70275
508680.0000    0.80319
508720.0000    0.71698
508760.0000    0.90247
508800.0000    0.78148
508840.0000    0.87477
508880.0000    0.81171
508920.0000    0.71401
508960.0000    0.72488
509000.0000    0.96079
509040.0000    0.84933
509080.0000    0.87243
509120.0000    0.93479
509160.0000    0.88839
509200.0000    0.88436
509240.0000    0.94897
509280.0000    0.85320
509320.0000    0.81523
509360.0000    1.01340
509400.0000    0.92263
509440.0000    0.83923
509480.0000    0.98334
509520.0000    1.09110
509560.0000    1.07595
509600.0000    0.91958
509640.0000    0.83466
509680.0000    0.99616
509720.0000    1.08652
509760.0000    1.07868
509800.0000    0.85648
509840.0000    0.97128
509880.0000    0.97185
509920.0000    1.10291
509960.0000    0.83625
510000.0000    0.86041
510040.0000    0.89363
510080.0000    0.86358
510120.0000    1.22274
510160.0000    1.10204
510200.0000    1.02712
510240.0000    0.92109
510280.0000    0.90907
510320.0000    0.90425
510360.0000    0.88786
510400.0000    0.90386
510440.0000    0.76119
510480.0000    0.84674
510520.0000    0.81392
510560.0000    0.85897
510600.0000    0.97315
510640.0000    0.91646
510680.0000    0.84348
510720.0000    0.78352
510760.0000    0.96255
510800.0000    0.95126
510840.0000    0.97826
510880.0000    0.79924
510920.0000    0.73845
510960.0000    0.64058
511000.0000    0.82776
511040.0000    0.89225
511080.0000    0.80773
511120.0000    0.95536
511160.0000    0.97182
511200.0000    1.08688
511240.0000    1.12350
511280.0000    1.10209
511320.0000    0.96112
511360.0000    1.14993
511400.0000    1.05331
511440.0000    1.01905
511480.0000    0.97828
511520.0000    1.18055
511560.0000    1.12777
511600.0000    0.97424
511640.0000    0.86835
511680.0000    1.00232
511720.0000    1.01022
511760.0000    0.91513
511800.0000    0.78306
511840.0000    0.83978
511880.0000    1.06070
511920.0000    0.93774
511960.0000    0.85674
512000.0000    0.62556
512040.0000    0.61118
512080.0000    0.49308
512120.0000    0.68275
512160.0000    0.70659
512200.0000    1.01210
512240.0000    0.95164
512280.0000    0.67617
512320.0000    0.83370
512360.0000    0.72070
512400.0000    0.77831
512440.0000    0.74329
512480.0000    0.81642
512520.0000    0.70168
512560.0000    0.68306
512600.0000    0.65012
512640.0000    0.70160
512680.0000    0.51076
512720.0000    0.71470
512760.0000    0.70029
512800.0000    0.68315
512840.0000    0.56898
512880.0000    0.90742
512920.0000    0.70779
512960.0000    0.62600
513000.0000    0.80719
513040.0000    0.91650
513080.0000    0.92828
513120.0000    0.76936
513160.0000    0.83398
513200.0000    0.78372
513240.0000    0.69443
513280.0000    0.79916
513320.0000    0.64432
513360.0000    0.33998
513400.0000    0.82519
513440.0000    0.83627
513480.0000    1.01516
513520.0000    0.87297
513560.0000    0.87353
513600.0000    0.52863
513640.0000    0.86006
513680.0000    0.91340
513720.0000    0.71047
513760.0000    0.76021
513800.0000    0.92573
513840.0000    0.56676
513880.0000    0.67173
513920.0000    0.92554
513960.0000    0.84493
514000.0000    0.72471
514040.0000    1.08622
514080.0000    0.89807
514120.0000    0.71263
514160.0000    0.91824
514200.0000    0.97582
514240.0000    0.99220
514280.0000    0.94306
514320.0000    0.84669
514360.0000    0.89941
514400.0000    1.00869
514440.0000    0.80320
514480.0000    0.82719
514520.0000    1.00264
514560.0000    0.69854
514600.0000    0.70359
514640.0000    0.75416
514680.0000    0.45430
514720.0000    0.47295
514760.0000    0.60837
514800.0000    0.52710
514840.0000    0.55709
514880.0000    0.63239
514920.0000    0.57552
514960.0000    0.95606
515000.0000    0.66139
515040.0000    1.03151
515080.0000    0.86669
515120.0000    0.80689
515160.0000    0.83668
515200.0000    0.82481
515240.0000    0.74328
515280.0000    0.70846
515320.0000    0.79637
515360.0000    0.46991
515400.0000    0.76753
515440.0000    0.61093
515480.0000    0.83812
515520.0000    0.77489
515560.0000    0.74423
515600.0000    0.87624
515640.0000    0.68233
515680.0000    0.34730
515720.0000    0.64981
515760.0000    0.47477
515800.0000    0.73578
515840.0000    0.78405
515880.0000    0.53752
515920.0000    0.79086
515960.0000    0.86665
516000.0000    0.91597
516040.0000    0.96050
516080.0000    0.91999
516120.0000    1.06240
516160.0000    0.80627
516200.0000    0.77796
516240.0000    0.74916
516280.0000    0.82443
516320.0000    0.85821
516360.0000    0.72576
516400.0000    0.95743
516440.0000    1.00822
516480.0000    1.18316
516520.0000    1.32616
516560.0000    1.02680
516600.0000    1.04517
516640.0000    0.95844
516680.0000    1.06002
516720.0000    1.24282
516760.0000    1.11255
516800.0000    0.97572
516840.0000    0.85633
516880.0000    0.86244
516920.0000    1.09026
516960.0000    0.76664
517000.0000    0.70717
517040.0000    0.82863
517080.0000    1.13301
517120.0000    1.02308
517160.0000    0.88282
517200.0000    0.61353
517240.0000    0.70432
517280.0000    0.92071
517320.0000    0.79716
517360.0000    0.80907
517400.0000    0.66962
517440.0000    0.85843
517480.0000    0.59177
517520.0000    0.82704
517560.0000    0.63814
517600.0000    0.66326
517640.0000    0.67732
517680.0000    0.70316
517720.0000    0.78766
517760.0000    0.75963
517800.0000    0.93237
517840.0000    0.89698
517880.0000    0.68883
517920.0000    0.76275
517960.0000    0.89088
518000.0000    0.73634
518040.0000    0.80204
518080.0000    0.94660
518120.0000    0.80144
518160.0000    0.83310
518200.0000    0.57861
518240.0000    0.60228
518280.0000    0.49027
518320.0000    0.73573
518360.0000    0.78490
518400.0000    0.75299
518440.0000    0.61413
518480.0000    0.66145
518520.0000    0.51849
518560.0000    0.85053
518600.0000    0.63842
518640.0000    0.82435
518680.0000    0.84365
518720.0000    0.87807
518760.0000    0.70924
518800.0000    0.79377
518840.0000    0.83404
518880.0000    0.82412
518920.0000    0.73411
518960.0000    0.79822
519000.0000    0.87379
519040.0000    0.68111
519080.0000    0.87551
519120.0000    0.92827
519160.0000    0.87478
519200.0000    0.87760
519240.0000    0.75060
519280.0000    0.69707
519320.0000    0.70950
519360.0000    0.77828
519400.0000    0.68727
519440.0000    0.71419
519480.0000    0.67897
519520.0000    0.76093
519560.0000    0.59706
519600.0000    0.68204
519640.0000    0.64883
519680.0000    0.67819
519720.0000    0.64566
519760.0000    0.57737
519800.0000    0.62700
519840.0000    0.77557
519880.0000    0.77533
519920.0000    0.67066
519960.0000    0.78450
520000.0000    0.85326
520040.0000    0.86153
520080.0000    0.79521
520120.0000    0.73890
520160.0000    0.67507
520200.0000    0.74528
520240.0000    0.89760
520280.0000    0.82179
520320.0000    0.93542
520360.0000    0.70183
520400.0000    0.78856
520440.0000    0.76494
520480.0000    0.67761
520520.0000    0.88370
520560.0000    0.60071
520600.0000    0.75603
520640.0000    0.71071
520680.0000    0.85078
520720.0000    0.78115
520760.0000    0.85416
520800.0000    0.80010
520840.0000    0.87524
520880.0000    0.78536
520920.0000    0.79293
520960.0000    0.63936
521000.0000    0.86660
521040.0000    0.77818
521080.0000    0.60734
521120.0000    0.70296
521160.0000    0.70785
521200.0000    0.72169
521240.0000    0.68794
521280.0000    0.90536
521320.0000    0.70813
521360.0000    0.79561
521400.0000    0.71023
521440.0000    0.71635
521480.0000    0.71968
521520.0000    0.72514
521560.0000    0.78775
521600.0000    0.66536
521640.0000    0.55294
521680.0000    0.82435
521720.0000    0.77064
521760.0000    0.85271
521800.0000    0.82309
521840.0000    0.71467
521880.0000    0.87567
521920.0000    0.86139
521960.0000    0.71538
522000.0000    0.68916
522040.0000    0.64785
522080.0000    0.68115
522120.0000    0.83521
522160.0000    0.62445
522200.0000    0.65550
522240.0000    0.84530
522280.0000    0.72639
522320.0000    0.86366
522360.0000    0.60729
522400.0000    0.77970
522440.0000    0.69686
522480.0000    0.69199
522520.0000    0.75083
522560.0000    0.95707
522600.0000    0.75560
522640.0000    1.07891
522680.0000    0.96930
522720.0000    0.67412
522760.0000    0.92097
522800.0000    0.81498
522840.0000    0.75016
522880.0000    0.70751
522920.0000    0.61885
522960.0000    0.92757
523000.0000    0.80720
523040.0000    0.78519
523080.0000    0.74632
523120.0000    0.94163
523160.0000    0.91058
523200.0000    0.75064
523240.0000    0.79397
523280.0000    0.59807
523320.0000    0.74677
523360.0000    0.71887
523400.0000    0.85858
523440.0000    0.90775
523480.0000    0.75307
523520.0000    0.75926
523560.0000    0.68596
523600.0000    0.86087
523640.0000    0.79630
523680.0000    0.79557
523720.0000    0.68150
523760.0000    0.73593
523800.0000    0.82303
523840.0000    0.91643
523880.0000    0.62739
523920.0000    0.71247
523960.0000    0.91674
524000.0000    0.77338
524040.0000    0.84565
524080.0000    0.74828
524120.0000    0.67451
524160.0000    0.58886
524200.0000    0.58425
524240.0000    0.22091
524280.0000    0.39600
524320.0000    0.18462
524360.0000    0.31859
524400.0000    0.62937
524440.0000    0.42498
524480.0000    0.70794
524520.0000    0.58998
524560.0000    0.87370
524600.0000    0.86894
524640.0000    0.83918
524680.0000    0.69363
524720.0000    0.86934
524760.0000    0.74942
524800.0000    0.92103
524840.0000    0.81563
524880.0000    0.71984
524920.0000    0.80428
524960.0000    0.81952
525000.0000    0.88353
525040.0000    0.84486
525080.0000    0.76728
525120.0000    0.81819
525160.0000    0.76635
525200.0000    0.85894
525240.0000    0.78759
525280.0000    0.83152
525320.0000    0.67479
525360.0000    0.85443
525400.0000    0.70727
525440.0000    0.86611
525480.0000    0.57357
525520.0000    0.91793
525560.0000    0.73100
525600.0000    0.78682
525640.0000    0.74438
525680.0000    0.80660
525720.0000    0.55008
525760.0000    0.64284
525800.0000    0.70354
525840.0000    0.65538
525880.0000    0.60242
525920.0000    0.64268
525960.0000    0.76693
526000.0000    0.71005
526040.0000    0.63745
526080.0000    0.73739
526120.0000    0.70708
526160.0000    0.77728
526200.0000    0.80247
526240.0000    0.69478
526280.0000    0.67521
526320.0000    0.71310
526360.0000    0.66944
526400.0000    0.65808
526440.0000    0.69405
526480.0000    0.72975
526520.0000    0.61834
526560.0000    0.82504
526600.0000    0.68196
526640.0000    0.68987
526680.0000    0.59682
526720.0000    0.86599
526760.0000    0.64656
526800.0000    0.82142
526840.0000    0.91214
526880.0000    0.91187
526920.0000    0.77860
526960.0000    0.85945
527000.0000    0.93355
527040.0000    0.79089
527080.0000    0.89562
527120.0000    0.65268
527160.0000    0.74609
527200.0000    0.79423
527240.0000    0.74309
527280.0000    0.65417
527320.0000    0.82683
527360.0000    0.97745
527400.0000    0.67116
527440.0000    0.83860
527480.0000    0.93313
527520.0000    0.63177
527560.0000    0.64763
527600.0000    0.49495
527640.0000    0.52538
527680.0000    0.45335
527720.0000    0.52140
527760.0000    0.72005
527800.0000    0.82446
527840.0000    0.90277
527880.0000    0.82076
527920.0000    0.72174
527960.0000    0.60123
528000.0000    0.70494
528040.0000    0.79782
528080.0000    0.86045
528120.0000    0.72746
528160.0000    0.63097
528200.0000    0.65632
528240.0000    0.75642
528280.0000    0.54507
528320.0000    0.74747
528360.0000    0.79400
528400.0000    0.59132
528440.0000    0.60384
528480.0000    0.85587
528520.0000    0.60650
528560.0000    0.60003
528600.0000    0.56845
528640.0000    0.65263
528680.0000    0.76004
528720.0000    0.84707
528760.0000    0.75855
528800.0000    0.83282
528840.0000    0.83492
528880.0000    0.85931
528920.0000    0.94591
528960.0000    0.79949
529000.0000    0.81007
529040.0000    0.67788
529080.0000    0.60093
529120.0000    0.65793
529160.0000    0.86057
529200.0000    0.83958
529240.0000    0.76316
529280.0000    0.82184
529320.0000    0.67135
529360.0000    0.59248
529400.0000    0.73474
529440.0000    0.54224
529480.0000    0.78993
529520.0000    0.77081
529560.0000    0.87703
529600.0000    0.70165
529640.0000    0.69970
529680.0000    0.78032
529720.0000    0.76630
529760.0000    0.71172
529800.0000    0.82143
529840.0000    0.57647
529880.0000    0.64775
529920.0000    0.70369
529960.0000    0.82724
530000.0000    1.03724
530040.0000    0.95709
530080.0000    0.97046
530120.0000    0.90818
530160.0000    0.85581
530200.0000    0.99580
530240.0000    0.87389
530280.0000    0.97667
530320.0000    0.84024
530360.0000    0.76112
530400.0000    0.72859
530440.0000    0.63233
530480.0000    0.82446
530520.0000    0.58810
530560.0000    0.82385
530600.0000    0.77652
530640.0000    0.80426
530680.0000    0.77328
530720.0000    0.65563
530760.0000    0.89094
530800.0000    0.83604
530840.0000    0.77473
530880.0000    0.81974
530920.0000    0.68959
530960.0000    0.65778
531000.0000    0.99428
531040.0000    0.85325
531080.0000    0.88862
531120.0000    0.87489
531160.0000    0.94262
531200.0000    0.74361
531240.0000    0.92534
531280.0000    0.97374
531320.0000    0.84337
531360.0000    0.71931
531400.0000    0.95768
531440.0000    0.83197
531480.0000    0.77979
531520.0000    0.92687
531560.0000    0.93034
531600.0000    0.79457
531640.0000    0.91318
531680.0000    0.91253
531720.0000    0.99804
531760.0000    0.94202
531800.0000    0.91351
531840.0000    0.90450
531880.0000    0.94992
531920.0000    0.89581
531960.0000    0.88853
532000.0000    1.09196
532040.0000    0.96981
532080.0000    0.81983
532120.0000    0.87009
532160.0000    0.88822
532200.0000    1.00763
532240.0000    1.00367
532280.0000    0.95796
532320.0000    0.72776
532360.0000    0.87501
532400.0000    0.66420
532440.0000    0.81695
532480.0000    0.94626
532520.0000    0.77722
532560.0000    0.74027
532600.0000    0.70132
532640.0000    0.87961
532680.0000    0.78159
532720.0000    0.73679
532760.0000    0.88854
532800.0000    0.86800
532840.0000    0.68275
532880.0000    0.58089
532920.0000    0.59665
532960.0000    0.76103
533000.0000    0.82664
533040.0000    0.73114
533080.0000    0.74855
533120.0000    0.65569
533160.0000    0.48430
533200.0000    0.47108
533240.0000    0.63417
533280.0000    0.79656
533320.0000    0.86555
533360.0000    0.51766
533400.0000    0.92030
533440.0000    0.71136
533480.0000    0.68468
533520.0000    0.77100
533560.0000    0.64782
533600.0000    0.63343
533640.0000    0.78566
533680.0000    0.79849
533720.0000    0.81352
533760.0000    0.52427
533800.0000    0.72434
533840.0000    0.62920
533880.0000    0.94468
533920.0000    0.79916
533960.0000    0.77360
534000.0000    0.61195
534040.0000    0.79863
534080.0000    0.71948
534120.0000    0.45310
534160.0000    0.72081
534200.0000    0.87286
534240.0000    0.66538
534280.0000    0.70922
534320.0000    0.62707
534360.0000    0.78758
534400.0000    0.49691
534440.0000    0.64988
534480.0000    0.88784
534520.0000    0.60052
534560.0000    0.67813
534600.0000    0.73016
534640.0000    0.61001
534680.0000    0.90548
534720.0000    0.55234
534760.0000    0.66832
534800.0000    0.49363
534840.0000    0.58310
534880.0000    0.60198
534920.0000    0.60908
534960.0000    0.77280
535000.0000    0.84944
535040.0000    0.85872
535080.0000    0.88844
535120.0000    0.76933
535160.0000    0.43916
535200.0000    0.14728
535240.0000    0.58537
535280.0000    0.57929
535320.0000   -0.04076
535360.0000    0.46712
535400.0000    0.48837
535440.0000    0.52501
535480.0000    0.59118
535520.0000    0.35780
535560.0000    0.47412
535600.0000    0.58051
535640.0000    0.42246
535680.0000    0.67065
535720.0000    0.84168
535760.0000    0.31407
535800.0000    0.50496
535840.0000    0.42931
535880.0000    0.51229
535920.0000    0.33822
535960.0000    0.58516
536000.0000    0.40380
536040.0000    0.79765
536080.0000    0.86701
536120.0000    0.68614
536160.0000    0.79611
536200.0000    1.01856
536240.0000    0.61899
536280.0000    0.82376
536320.0000    0.66964
536360.0000    0.60596
536400.0000    0.68973
536440.0000    0.62618
536480.0000    0.64716
536520.0000    0.64919
536560.0000    0.64614
536600.0000    0.78702
536640.0000    0.68912
536680.0000    0.79129
536720.0000    0.70626
536760.0000    0.69791
536800.0000    0.68465
536840.0000    0.31616
536880.0000    0.72332
536920.0000    0.69307
536960.0000    0.74765
537000.0000    0.72968
537040.0000    0.75773
537080.0000    0.59461
537120.0000    0.79619
537160.0000    0.53901
537200.0000    0.53973
537240.0000    0.51479
537280.0000    0.56555
537320.0000    0.87594
537360.0000    0.70133
537400.0000    0.75080
537440.0000    0.82823
537480.0000    0.70867
537520.0000    0.74483
537560.0000    0.94070
537600.0000    0.70906
537640.0000    0.88996
537680.0000    0.74196
537720.0000    0.69531
537760.0000    0.81334
537800.0000    0.91188
537840.0000    0.78483
537880.0000    1.04221
537920.0000    0.62852
537960.0000    0.99457
538000.0000    0.64426
538040.0000    0.79994
538080.0000    0.63074
538120.0000    0.67384
538160.0000    0.65144
538200.0000    0.68130
538240.0000    0.63511
538280.0000    0.62597
538320.0000    0.57931
538360.0000    0.81148
538400.0000    0.57050
538440.0000    0.68809
538480.0000    0.65108
538520.0000    0.96141
538560.0000    0.57869
538600.0000    0.87187
538640.0000    0.85120
538680.0000    0.80865
538720.0000    0.64956
538760.0000    0.79180
538800.0000    0.65898
538840.0000    0.80736
538880.0000    0.78060
538920.0000    0.77172
538960.0000    0.66760
539000.0000    0.55443
539040.0000    0.83601
539080.0000    0.70556
539120.0000    0.59788
539160.0000    0.66267
539200.0000    0.67836
539240.0000    0.63551
539280.0000    0.82045
539320.0000    0.76496
539360.0000    0.70388
539400.0000    0.90068
539440.0000    0.79632
539480.0000    0.75982
539520.0000    0.85175
539560.0000    0.77722
539600.0000    0.42446
539640.0000    0.75826
539680.0000    0.73936
539720.0000    0.43366
539760.0000    0.81290
539800.0000    0.68489
539840.0000    0.50135
539880.0000    0.62587
539920.0000    0.65498
539960.0000    0.63912
540000.0000    0.71156
540040.0000    0.72434
540080.0000    0.63112
540120.0000    0.84308
540160.0000    0.89026
540200.0000    0.81969
540240.0000    0.87115
540280.0000    0.89357
540320.0000    0.68950
540360.0000    0.85965
540400.0000    0.94992
540440.0000    0.98779
540480.0000    0.98353
540520.0000    0.84795
540560.0000    0.61118
540600.0000    0.85849
540640.0000    0.63297
540680.0000    0.66826
540720.0000    0.85866
540760.0000    0.69880
540800.0000    0.63833
540840.0000    0.85210
540880.0000    0.81828
540920.0000    0.71706
540960.0000    0.65632
541000.0000    0.61962
541040.0000    0.82858
541080.0000    0.67294
541120.0000    0.79641
541160.0000    0.80704
541200.0000    0.75183
541240.0000    0.71320
541280.0000    0.81608
541320.0000    0.86623
541360.0000    0.72354
541400.0000    0.90373
541440.0000    0.65698
541480.0000    0.81093
541520.0000    0.72247
541560.0000    0.90724
541600.0000    0.66013
541640.0000    0.70616
541680.0000    0.76663
541720.0000    0.97881
541760.0000    0.39146
541800.0000    0.54825
541840.0000    0.61102
541880.0000    0.63277
541920.0000    0.51786
541960.0000    0.63977
542000.0000    0.46219
542040.0000    0.65599
542080.0000    0.32420
542120.0000    0.57756
542160.0000    0.65286
542200.0000    0.94045
542240.0000    0.71441
542280.0000    0.77768
542320.0000    0.90414
542360.0000    0.79983
542400.0000    0.95481
542440.0000    0.61583
542480.0000    0.70119
542520.0000    0.87698
542560.0000    1.10402
542600.0000    1.00031
542640.0000    0.76444
542680.0000    0.74820
542720.0000    0.85512
542760.0000    0.83875
542800.0000    0.85027
542840.0000    0.75620
542880.0000    0.61959
542920.0000    0.78608
542960.0000    0.93010
543000.0000    0.87794
543040.0000    0.77405
543080.0000    0.57355
543120.0000    0.43780
543160.0000    0.42271
543200.0000    0.56655
543240.0000    0.32139
543280.0000    0.46857
543320.0000    0.41808
543360.0000    0.84421
543400.0000    0.82675
543440.0000    0.76919
543480.0000    0.67366
543520.0000    0.65951
543560.0000    0.92079
543600.0000    0.85363
543640.0000    0.93641
543680.0000    0.60410
543720.0000    0.62443
543760.0000    0.65514
543800.0000    0.25891
543840.0000    0.86028
543880.0000    0.79922
543920.0000    0.90953
543960.0000    0.69080
544000.0000    0.52645
544040.0000    0.63481
544080.0000    0.73431
544120.0000    0.76973
544160.0000    0.74174
544200.0000    0.76407
544240.0000    0.80230
544280.0000    0.77908
544320.0000    0.95072
544360.0000    0.68657
544400.0000    0.65963
544440.0000    0.85404
544480.0000    0.75527
544520.0000    0.83583
544560.0000    0.73872
544600.0000    0.75294
544640.0000    0.72260
544680.0000    0.62486
544720.0000    0.70974
544760.0000    0.97717
544800.0000    0.74484
544840.0000    0.99193
544880.0000    0.72815
544920.0000    0.85346
544960.0000    0.75967
545000.0000    1.00175
545040.0000    1.01964
545080.0000    0.81272
545120.0000    0.84401
545160.0000    0.74671
545200.0000    0.70014
545240.0000    0.58927
545280.0000    0.60500
545320.0000    0.56698
545360.0000    0.77138
545400.0000    0.40949
545440.0000    0.85800
545480.0000    0.37773
545520.0000    0.77810
545560.0000    0.67910
545600.0000    0.41822
545640.0000    0.80779
545680.0000    0.50892
545720.0000    0.49526
545760.0000    0.62283
545800.0000    0.60773
545840.0000    0.72268
545880.0000    0.43038
545920.0000    0.59755
545960.0000    0.62918
546000.0000    0.60780
546040.0000    0.71892
546080.0000    0.47048
546120.0000    0.64939
546160.0000    0.33940
546200.0000    0.62419
546240.0000    0.43053
546280.0000    0.65892
546320.0000    0.53297
546360.0000    0.69399
546400.0000    0.59683
546440.0000    0.42674
546480.0000    0.43494
546520.0000    0.47191
546560.0000    0.67256
546600.0000    0.59068
546640.0000    0.75527
546680.0000    0.63457
546720.0000    0.74975
546760.0000    0.76475
546800.0000    0.65605
546840.0000    0.84622
546880.0000    0.69129
546920.0000    0.55752
546960.0000    0.69640
547000.0000    0.71596
547040.0000    0.73534
547080.0000    0.60085
547120.0000    0.61609
547160.0000    0.63991
547200.0000    0.52766
547240.0000    0.67396
547280.0000    0.65073
547320.0000    0.70932
547360.0000    0.56724
547400.0000    0.63437
547440.0000    0.65946
547480.0000    0.65627
547520.0000    0.71356
547560.0000    0.69395
547600.0000    0.78473
547640.0000    1.04305
547680.0000    0.79747
547720.0000    0.52350
547760.0000    0.71765
547800.0000    0.52915
547840.0000    0.71270
547880.0000    0.76096
547920.0000    0.82842
547960.0000    0.96953
548000.0000    0.53919
548040.0000    0.80161
548080.0000    0.68361
548120.0000    0.73150
548160.0000    0.66169
548200.0000    0.63721
548240.0000    0.63224
548280.0000    0.36505
548320.0000    0.55910
548360.0000    0.45752
548400.0000    0.56844
548440.0000    0.50398
548480.0000    0.42574
548520.0000    0.54805
548560.0000    0.47900
548600.0000    0.45818
548640.0000    0.56637
548680.0000    0.59121
548720.0000    0.73659
548760.0000    0.61452
548800.0000    0.56515
548840.0000    0.38706
548880.0000    0.31237
548920.0000    0.41798
548960.0000    0.48906
549000.0000    0.58794
549040.0000    0.47235
549080.0000    0.49410
549120.0000    0.79800
549160.0000    0.54925
549200.0000    0.36298
549240.0000    0.96046
549280.0000    0.48323
549320.0000    0.70993
549360.0000    0.67517
549400.0000    0.65107
549440.0000    0.82905
549480.0000    0.83080
549520.0000    0.64347
549560.0000    0.66810
549600.0000    0.37056
549640.0000    0.26965
549680.0000    0.29635
549720.0000    0.07477
549760.0000    0.18472
549800.0000    0.55267
549840.0000    0.31726
549880.0000    0.38107
549920.0000    0.55297
549960.0000    0.47714
550000.0000    0.40170
550040.0000    0.30063
550080.0000    0.84621
550120.0000    0.80221
550160.0000    0.69377
550200.0000    0.40474
550240.0000    0.52488
550280.0000    0.27455
550320.0000    0.57172
550360.0000    0.39862
550400.0000    0.40603
550440.0000   -0.03993
550480.0000    0.30044
550520.0000    0.43192
550560.0000    0.36298
550600.0000    0.39514
550640.0000    0.24452
550680.0000    0.57309
550720.0000    0.24389
550760.0000    0.29393
550800.0000    0.54753
550840.0000    0.37510
550880.0000    0.60653
550920.0000    0.68380
550960.0000    0.74869
551000.0000    0.73342
551040.0000    0.58680
551080.0000    0.67811
551120.0000    0.04959
551160.0000    0.46774
551200.0000    0.45052
551240.0000    0.07976
551280.0000    0.36932
551320.0000    0.25262
551360.0000    0.53889
551400.0000    0.18722
551440.0000    0.36657
551480.0000    0.57879
551520.0000    0.35931
551560.0000    0.57155
551600.0000    0.56026
551640.0000    0.31755
551680.0000    0.25566
551720.0000    0.65151
551760.0000    0.81879
551800.0000    0.87620
551840.0000    0.84396
551880.0000    0.35050
551920.0000    0.81342
551960.0000    0.58299
552000.0000    0.51325
552040.0000    0.69361
552080.0000    0.83197
552120.0000    0.63504
552160.0000    0.65143
552200.0000    0.58485
552240.0000    0.80526
552280.0000    0.46042
552320.0000    0.73983
552360.0000    0.71259
552400.0000    0.59998
552440.0000    0.57775
552480.0000    0.65101
552520.0000    0.68181
552560.0000    0.51706
552600.0000    0.60565
552640.0000    0.64292
552680.0000    0.66363
552720.0000    0.44855
552760.0000    0.69562
552800.0000    0.54006
552840.0000    0.71158
552880.0000    0.77673
552920.0000    0.95624
552960.0000    0.82530
553000.0000    0.62646
553040.0000    0.89755
553080.0000    0.71917
553120.0000    0.72110
553160.0000    0.85238
553200.0000    0.69659
553240.0000    0.71410
553280.0000    0.94522
553320.0000    0.68766
553360.0000    0.85351
553400.0000    0.92853
553440.0000    0.82820
553480.0000    0.69763
553520.0000    0.63851
553560.0000    0.74867
553600.0000    0.69738
553640.0000    0.82923
553680.0000    0.59720
553720.0000    0.65001
553760.0000    0.38370
553800.0000    0.38903
553840.0000    0.25816
553880.0000   -0.05799
553920.0000    0.46725
553960.0000    0.47191
554000.0000    0.68136
554040.0000    0.80038
554080.0000    0.71058
554120.0000    0.83402
554160.0000    0.71278
554200.0000    0.87352
554240.0000    0.78310
554280.0000    0.66860
554320.0000    0.79965
554360.0000    0.64220
554400.0000    0.81114
554440.0000    0.73039
554480.0000    0.33022
554520.0000    0.24557
554560.0000    0.67953
554600.0000    0.71156
554640.0000    0.70564
554680.0000    0.87787
554720.0000    0.78850
554760.0000    0.81673
554800.0000    0.70858
554840.0000    0.33740
554880.0000    0.40577
554920.0000    0.56045
554960.0000    0.57663
555000.0000    0.89576
555040.0000    0.89541
555080.0000    0.77548
555120.0000    0.70280
555160.0000    0.82960
555200.0000    0.65249
555240.0000    0.80385
555280.0000    0.77618
555320.0000    0.60766
555360.0000    0.72159
555400.0000    0.82870
555440.0000    0.28230
555480.0000    0.50522
555520.0000    0.69235
555560.0000    0.59977
555600.0000    0.61761
555640.0000    0.56340
555680.0000    0.42725
555720.0000    0.76193
555760.0000    0.47212
555800.0000    0.69280
555840.0000    0.28137
555880.0000    0.73128
555920.0000    0.56609
555960.0000    0.72760
556000.0000    0.67547
556040.0000    0.79596
556080.0000    0.70489
556120.0000    0.86112
556160.0000    0.95565
556200.0000    0.87869
556240.0000    0.77362
556280.0000    0.53866
556320.0000    0.94395
556360.0000    0.73824
556400.0000    0.72599
556440.0000    0.72612
556480.0000    0.70871
556520.0000    0.68182
556560.0000    0.68799
556600.0000    0.66206
556640.0000    0.91180
556680.0000    0.77298
556720.0000    0.99124
556760.0000    0.71493
556800.0000    0.82209
556840.0000    0.78999
556880.0000    0.90623
556920.0000    0.72658
556960.0000    0.69724
557000.0000    1.03179
557040.0000    0.80879
557080.0000    0.92367
557120.0000    0.94452
557160.0000    0.74276
557200.0000    0.92133
557240.0000    0.57926
557280.0000    0.90193
557320.0000    1.01250
557360.0000    0.92927
557400.0000    0.90129
557440.0000    1.05125
557480.0000    0.81141
557520.0000    0.87522
557560.0000    0.63910
557600.0000    0.81432
557640.0000    0.83789
557680.0000    0.65166
557720.0000    0.77654
557760.0000    0.64287
557800.0000    0.73365
557840.0000    0.66796
557880.0000    0.41614
557920.0000    0.72585
557960.0000    0.75681
558000.0000    0.75421
558040.0000    0.77839
558080.0000    0.81006
558120.0000    0.62273
558160.0000    0.84919
558200.0000    0.81317
558240.0000    0.86063
558280.0000    0.71106
558320.0000    0.50017
558360.0000    0.66600
558400.0000    0.67538
558440.0000    0.33054
558480.0000    0.42639
558520.0000    0.15415
558560.0000    0.48048
558600.0000    0.52587
558640.0000    0.29216
558680.0000    0.20074
558720.0000    0.31511
558760.0000    0.13044
558800.0000    0.43708
558840.0000    0.63457
558880.0000    0.76676
558920.0000    0.71889
558960.0000    1.03407
559000.0000    0.87276
559040.0000    0.77991
559080.0000    0.88523
559120.0000    0.79190
559160.0000    0.85646
559200.0000    1.10050
559240.0000    0.74841
559280.0000    0.89214
559320.0000    0.90257
559360.0000    0.71258
559400.0000    0.95043
559440.0000    0.88563
559480.0000    1.00730
559520.0000    0.97387
559560.0000    1.00205
559600.0000    0.83203
559640.0000    0.90247
559680.0000    0.72783
559720.0000    0.82493
559760.0000    0.90530
559800.0000    1.04217
559840.0000    0.84520
559880.0000    0.99193
559920.0000    0.92122
559960.0000    0.92816
560000.0000    0.79909
560040.0000    0.91951
560080.0000    0.69318
560120.0000    0.65590
560160.0000    0.79705
560200.0000    0.37823
560240.0000    0.33974
560280.0000    0.34443
560320.0000    0.40180
560360.0000    0.87188
560400.0000    0.93191
560440.0000    0.76035
560480.0000    0.64663
560520.0000    0.70778
560560.0000    0.75163
560600.0000    0.72339
560640.0000    0.81896
560680.0000    0.84422
560720.0000    0.93690
560760.0000    0.93201
560800.0000    0.94742
560840.0000    0.79764
560880.0000    0.75229
560920.0000    0.83119
560960.0000    0.74975
561000.0000    0.45157
561040.0000    0.42151
561080.0000    0.52636
561120.0000    0.52418
561160.0000    0.60880
561200.0000    0.67841
561240.0000    0.83000
561280.0000    0.69207
561320.0000    0.74543
561360.0000    0.61775
561400.0000    0.51721
561440.0000    0.69910
561480.0000    0.55472
561520.0000    0.56448
561560.0000    0.73586
561600.0000    0.82625
561640.0000    0.81474
561680.0000    1.02164
561720.0000    0.96051
561760.0000    0.92695
561800.0000    0.72446
561840.0000    0.62413
561880.0000    0.86801
561920.0000    1.10711
561960.0000    0.79650
562000.0000    0.79807
562040.0000    0.84666
562080.0000    0.63867
562120.0000    0.84623
562160.0000    0.70556
562200.0000    1.04983
562240.0000    0.88913
562280.0000    0.84785
562320.0000    1.02536
562360.0000    0.45218
562400.0000    0.77374
562440.0000    0.70424
562480.0000    0.82652
562520.0000    1.07033
562560.0000    0.94643
562600.0000    0.88170
562640.0000    1.03192
562680.0000    0.94349
562720.0000    0.80718
562760.0000    0.75191
562800.0000    0.93975
562840.0000    0.86597
562880.0000    0.78218
562920.0000    0.61467
562960.0000    0.78862
563000.0000    0.79774
563040.0000    0.67832
563080.0000    0.86500
563120.0000    0.62882
563160.0000    1.02865
563200.0000    0.72587
563240.0000    0.73878
563280.0000    0.56796
563320.0000    0.41967
563360.0000    0.08260
563400.0000    0.15470
563440.0000   -0.17079
563480.0000    0.02577
563520.0000    0.02590
563560.0000    0.04523
563600.0000    0.08767
563640.0000   -0.04604
563680.0000   -0.31811
563720.0000   -0.46957
563760.0000    0.03272
563800.0000    0.09150
563840.0000    0.18559
563880.0000   -0.06609
563920.0000   -0.14922
563960.0000    0.20562
564000.0000    0.17306
564040.0000    0.23816
564080.0000    0.11527
564120.0000    0.14946
564160.0000    0.70694
564200.0000    0.87345
564240.0000    0.66242
564280.0000    0.56100
564320.0000    0.67160
564360.0000    0.78551
564400.0000    0.67605
564440.0000    0.68439
564480.0000    0.63163
564520.0000    0.82690
564560.0000    0.73252
564600.0000    0.73598
564640.0000    0.73185
564680.0000    0.78007
564720.0000    0.67934
564760.0000    0.38790
564800.0000    0.55953
564840.0000    0.66092
564880.0000    0.77987
564920.0000    0.73862
564960.0000    0.90812
565000.0000    0.82279
565040.0000    0.53993
565080.0000    0.64866
565120.0000    0.61668
565160.0000    0.63757
565200.0000    0.72870
565240.0000    0.68390
565280.0000    0.30480
565320.0000    0.83805
565360.0000    0.61989
565400.0000    0.61165
565440.0000    0.36551
565480.0000    0.27339
565520.0000    0.66958
565560.0000    0.69314
565600.0000    0.96008
565640.0000    0.52724
565680.0000    0.62657
565720.0000    0.64755
565760.0000    0.47365
565800.0000    0.28320
565840.0000    0.18266
565880.0000   -0.14339
565920.0000   -0.30736
565960.0000    0.23530
566000.0000   -0.07234
566040.0000    0.12301
566080.0000   -0.15885
566120.0000   -0.08087
566160.0000    0.12553
566200.0000   -0.02940
566240.0000    0.02404
566280.0000   -0.00334
566320.0000   -0.21109
566360.0000    0.25352
566400.0000   -0.36393
566440.0000   -0.25391
566480.0000   -0.20751
566520.0000   -0.36891
566560.0000   -0.26295
566600.0000   -0.16761
566640.0000   -0.22529
566680.0000   -0.06919
566720.0000   -0.14001
566760.0000   -0.08073
566800.0000   -0.00267
566840.0000    0.34546
566880.0000   -0.11216
566920.0000    0.05736
566960.0000    0.23434
567000.0000    0.35618
567040.0000   -0.10349
567080.0000    0.01739
567120.0000   -0.03043
567160.0000   -0.05481
567200.0000    0.12198
567240.0000    0.02059
567280.0000    0.39338
567320.0000    0.43913
567360.0000    0.41256
567400.0000    0.29423
567440.0000    0.30678
567480.0000    0.25088
567520.0000    0.43328
567560.0000    0.15129
567600.0000    0.23937
567640.0000    0.28692
567680.0000    0.33560
567720.0000    0.28477
567760.0000   -0.01200
567800.0000   -0.05114
567840.0000    0.04578
567880.0000    0.24911
567920.0000    0.41947
567960.0000    0.50955
568000.0000    0.41427
568040.0000   -0.01606
568080.0000    0.08891
568120.0000    0.23464
568160.0000    0.03978
568200.0000    0.09485
568240.0000    0.23191
568280.0000    0.26306
568320.0000    0.32309
568360.0000    0.25554
568400.0000    0.12909
568440.0000    0.10998
568480.0000    0.38791
568520.0000    0.37844
568560.0000    0.37066
568600.0000   -0.07045
568640.0000   -0.02495
568680.0000   -0.12816
568720.0000    0.42121
568760.0000    0.22670
568800.0000    0.05000
568840.0000    0.43146
568880.0000    0.51344
568920.0000    0.69082
568960.0000    0.74602
569000.0000    0.76615
569040.0000    0.76788
569080.0000    0.67847
569120.0000    0.71731
569160.0000    0.85964
569200.0000    0.77992
569240.0000    0.96325
569280.0000    0.55101
569320.0000    0.69227
569360.0000    0.63316
569400.0000    0.81583
569440.0000    0.83001
569480.0000    0.53783
569520.0000    0.74754
569560.0000    0.27596
569600.0000    0.11055
569640.0000    0.23151
569680.0000    0.63204
569720.0000    0.34774
569760.0000    0.12539
569800.0000    0.13620
569840.0000    0.30143
569880.0000    0.32238
569920.0000    0.12186
569960.0000    0.28645
570000.0000    0.45207
570040.0000    0.11961
570080.0000   -0.11492
570120.0000    0.01103
570160.0000    0.21275
570200.0000    0.36293
570240.0000    0.15734
570280.0000    0.09304
570320.0000    0.04757
570360.0000    0.25845
570400.0000    0.43900
570440.0000    0.45813
570480.0000    0.21156
570520.0000    0.35125
570560.0000    0.69990
570600.0000    0.71058
570640.0000    0.82690
570680.0000    0.65579
570720.0000    0.70050
570760.0000    0.54550
570800.0000    0.87033
570840.0000    0.84191
570880.0000    0.68618
570920.0000    0.41773
570960.0000    0.16221
571000.0000    0.31360
571040.0000    0.01601
571080.0000    0.15972
571120.0000    0.29917
571160.0000    0.67982
571200.0000    0.71045
571240.0000    0.90031
571280.0000    0.84453
571320.0000    0.90825
571360.0000    0.72324
571400.0000    0.45140
571440.0000    0.14116
571480.0000    0.71384
571520.0000    0.81421
571560.0000    0.61864
571600.0000    0.76961
571640.0000    0.39313
571680.0000    0.30446
571720.0000    0.60496
571760.0000    0.76613
571800.0000    0.73383
571840.0000    0.82313
571880.0000    0.84485
571920.0000    0.74199
571960.0000    0.80967
572000.0000    0.66472
572040.0000    0.76775
572080.0000    0.72856
572120.0000    0.74649
572160.0000    0.13026
572200.0000    0.28809
572240.0000    0.30772
572280.0000    0.19582
572320.0000    0.71016
572360.0000    0.74843
572400.0000    0.56125
572440.0000    0.00237
572480.0000    0.03255
572520.0000    0.51317
572560.0000    0.62226
572600.0000    0.35052
572640.0000    0.40594
572680.0000    0.55365
572720.0000    0.17661
572760.0000    0.51827
572800.0000    0.57035
572840.0000    0.72005
572880.0000    0.54658
572920.0000    0.71915
572960.0000    0.51518
573000.0000    0.35129
573040.0000    0.39789
573080.0000    0.47540
573120.0000    0.49393
573160.0000    0.56869
573200.0000    0.44408
573240.0000    0.58841
573280.0000    0.45577
573320.0000    0.24887
573360.0000    0.11541
573400.0000    0.60881
573440.0000    0.65377
573480.0000    0.67427
573520.0000    0.49633
573560.0000    0.27453
573600.0000    0.60339
573640.0000    0.51472
573680.0000    0.66961
573720.0000    0.39036
573760.0000    0.55032
573800.0000    0.47999
573840.0000    0.41966
573880.0000    0.49495
573920.0000    0.68814
573960.0000    0.73043
574000.0000    0.78962
574040.0000    0.59737
574080.0000    0.68333
574120.0000    0.74317
574160.0000    0.75817
574200.0000    0.54916
574240.0000    0.59762
574280.0000    0.40101
574320.0000    0.70983
574360.0000    0.01695
574400.0000    0.23588
574440.0000    0.55218
574480.0000    0.60404
574520.0000    0.40622
574560.0000   -0.02403
574600.0000    0.32356
574640.0000    0.39344
574680.0000    0.10634
574720.0000    0.30883
574760.0000    0.61235
574800.0000    0.34335
574840.0000    0.39980
574880.0000    0.62385
574920.0000    0.70976
574960.0000    0.58495
575000.0000    0.78449
575040.0000    0.70684
575080.0000    0.62488
575120.0000    0.71743
575160.0000    0.51114
575200.0000    0.80214
575240.0000    0.68172
575280.0000    0.72840
575320.0000    0.75956
575360.0000    0.78290
575400.0000    0.62190
575440.0000    0.79407
575480.0000    0.69744
575520.0000    0.76564
575560.0000    0.74744
575600.0000    0.92695
575640.0000    0.95932
575680.0000    0.67515
575720.0000    0.68648
575760.0000    0.77599
575800.0000    0.60296
575840.0000    0.76454
575880.0000    1.00586
575920.0000    0.86312
575960.0000    0.65975
576000.0000    0.85600
576040.0000    0.66949
576080.0000    0.81715
576120.0000    0.71714
576160.0000    0.74545
576200.0000    0.71300
576240.0000    0.67125
576280.0000    0.71505
576320.0000    0.74517
576360.0000    0.86921
576400.0000    0.75557
576440.0000    0.46135
576480.0000    0.55061
576520.0000    0.65816
576560.0000    0.64211
576600.0000    0.55452
576640.0000    0.78908
576680.0000    0.72388
576720.0000    0.74979
576760.0000    0.81079
576800.0000    0.80982
576840.0000    0.72046
576880.0000    0.69184
576920.0000    0.69665
576960.0000    0.90646
577000.0000    0.71563
577040.0000    0.86580
577080.0000    0.87247
577120.0000    0.84893
577160.0000    0.66742
577200.0000    0.74522
577240.0000    0.70601
577280.0000    0.69497
577320.0000    0.79550
577360.0000    0.85387
577400.0000    0.86466
577440.0000    0.65239
577480.0000    0.65813
577520.0000    0.73022
577560.0000    0.80375
577600.0000    0.60156
577640.0000    0.78995
577680.0000    0.45925
577720.0000    0.77595
577760.0000    0.87081
577800.0000    0.72044
577840.0000    0.65918
577880.0000    0.69146
577920.0000    0.60622
577960.0000    0.68668
578000.0000    0.75837
578040.0000    0.55074
578080.0000    0.76879
578120.0000    0.74358
578160.0000    0.59145
578200.0000    0.57823
578240.0000    0.73241
578280.0000    0.79286
578320.0000    0.82999
578360.0000    0.74893
578400.0000    0.64419
578440.0000    0.57513
578480.0000    0.76688
578520.0000    0.48245
578560.0000    0.58298
578600.0000    0.64268
578640.0000    0.56146
578680.0000    0.55906
578720.0000    0.43299
578760.0000    0.52973
578800.0000    0.60670
578840.0000    0.50132
578880.0000    0.63566
578920.0000    0.65253
578960.0000    0.65235
579000.0000    0.75649
579040.0000    0.67089
579080.0000    0.82517
579120.0000    0.62580
579160.0000    0.76437
579200.0000    0.48515
579240.0000    0.29042
579280.0000    0.69781
579320.0000    0.64958
579360.0000    0.70953
579400.0000    0.70942
579440.0000    0.93624
579480.0000    0.88180
579520.0000    0.65065
579560.0000    0.58679
579600.0000    0.71374
579640.0000    0.68840
579680.0000    0.64465
579720.0000    0.75674
579760.0000    0.71265
579800.0000    0.85735
579840.0000    0.68255
579880.0000    0.97116
579920.0000    0.91310
579960.0000    0.72816
580000.0000    0.87591
580040.0000    0.85819
580080.0000    0.92638
580120.0000    0.34835
580160.0000    0.61120
580200.0000    0.55715
580240.0000    0.75744
580280.0000    0.93569
580320.0000    0.79969
580360.0000    0.71770
580400.0000    0.77598
580440.0000    0.75643
580480.0000    0.80935
580520.0000    0.78630
580560.0000    0.63254
580600.0000    0.44738
580640.0000    0.78662
580680.0000    0.64904
580720.0000    0.62653
580760.0000    0.76505
580800.0000    0.92095
580840.0000    0.63808
580880.0000    0.62808
580920.0000    0.84662
580960.0000    0.75551
581000.0000    0.80463
581040.0000    0.75330
581080.0000    0.77789
581120.0000    0.75164
581160.0000    0.79070
581200.0000    0.94984
581240.0000    0.73233
581280.0000    0.83667
581320.0000    0.77603
581360.0000    0.81363
581400.0000    0.66810
581440.0000    0.85044
581480.0000    0.42090
581520.0000    0.64565
581560.0000    0.65461
581600.0000    0.47091
581640.0000    0.53887
581680.0000    0.62151
581720.0000    0.75508
581760.0000    0.27444
581800.0000    0.26225
581840.0000    0.53780
581880.0000    0.19239
581920.0000    0.69019
581960.0000    0.53223
582000.0000    0.96464
582040.0000    0.66442
582080.0000    0.71186
582120.0000    0.26802
582160.0000    0.64231
582200.0000    0.75311
582240.0000    0.78866
582280.0000    0.49202
582320.0000    0.87435
582360.0000    0.78077
582400.0000    0.74289
582440.0000    0.33860
582480.0000    0.62144
582520.0000    0.69444
582560.0000    0.75951
582600.0000    0.82964
582640.0000    0.67734
582680.0000    0.77707
582720.0000    0.86199
582760.0000    0.80902
582800.0000    0.81431
582840.0000    0.83416
582880.0000    0.90453
582920.0000    0.52337
582960.0000    0.86206
583000.0000    0.91933
583040.0000    0.79415
583080.0000    0.73315
583120.0000    0.66312
583160.0000    0.79557
583200.0000    0.77347
583240.0000    0.55759
583280.0000    0.78705
583320.0000    0.79106
583360.0000    0.75196
583400.0000    0.70617
583440.0000    0.67875
583480.0000    0.73397
583520.0000    0.70315
583560.0000    0.70280
583600.0000    0.68059
583640.0000    0.73560
583680.0000    0.69007
583720.0000    0.48351
583760.0000    0.84737
583800.0000    0.72367
583840.0000    0.56241
583880.0000    0.55409
583920.0000    0.70899
583960.0000    0.76872
584000.0000    0.63563
584040.0000    0.70100
584080.0000    0.67791
584120.0000    0.80721
584160.0000    0.94361
584200.0000    0.66726
584240.0000    0.63393
584280.0000    0.58026
584320.0000    0.59120
584360.0000    0.72799
584400.0000    0.66573
584440.0000    0.63980
584480.0000    0.80632
584520.0000    0.70263
584560.0000    0.64604
584600.0000    0.64984
584640.0000    0.55956
584680.0000    0.77311
584720.0000    0.72545
584760.0000    0.75553
584800.0000    0.72476
584840.0000    0.80925
584880.0000    0.63802
584920.0000    0.67756
584960.0000    0.79546
585000.0000    0.66292
585040.0000    0.70321
585080.0000    0.74931
585120.0000    0.64334
585160.0000    0.78614
585200.0000    0.85429
585240.0000    0.69037
585280.0000    0.87787
585320.0000    0.81628
585360.0000    0.68374
585400.0000    0.85866
585440.0000    0.73499
585480.0000    0.77309
585520.0000    0.55958
585560.0000    0.70399
585600.0000    0.57506
585640.0000    0.46764
585680.0000    0.34985
585720.0000    0.46096
585760.0000    0.32367
585800.0000    0.60949
585840.0000    0.55376
585880.0000    0.67254
585920.0000    0.45798
585960.0000    0.40142
586000.0000    0.52033
586040.0000    0.49565
586080.0000    0.60754
586120.0000    0.70587
586160.0000    0.66814
586200.0000    0.40272
586240.0000    0.86165
586280.0000    0.74109
586320.0000    0.76636
586360.0000    0.77537
586400.0000    0.68602
586440.0000    0.74393
586480.0000    0.77175
586520.0000    0.86093
586560.0000    0.79814
586600.0000    0.84292
586640.0000    0.68857
586680.0000    0.89611
586720.0000    0.72146
586760.0000    0.65361
586800.0000    0.80761
586840.0000    0.49862
586880.0000    0.82674
586920.0000    0.60510
586960.0000    0.70052
587000.0000    0.63307
587040.0000    0.74881
587080.0000    0.66981
587120.0000    0.83364
587160.0000    0.64532
587200.0000    0.87264
587240.0000    0.88749
587280.0000    0.81329
587320.0000    0.70196
587360.0000    0.61465
587400.0000    0.67305
587440.0000    0.72948
587480.0000    0.70338
587520.0000    0.57103
587560.0000    0.70070
587600.0000    0.63905
587640.0000    0.78019
587680.0000    0.91733
587720.0000    0.69671
587760.0000    0.45969
587800.0000    0.65709
587840.0000    0.64811
587880.0000    0.66596
587920.0000    0.61171
587960.0000    0.59236
588000.0000    0.65218
588040.0000    0.75343
588080.0000    0.59661
588120.0000    0.41229
588160.0000    0.86070
588200.0000    0.63349
588240.0000    0.70163
588280.0000    0.71093
588320.0000    0.80556
588360.0000    0.76374
588400.0000    0.71221
588440.0000    0.59939
588480.0000    0.70206
588520.0000    0.65367
588560.0000    0.63252
588600.0000    0.57822
588640.0000    0.77796
588680.0000    0.66163
588720.0000    0.66565
588760.0000    0.68696
588800.0000    0.70258
588840.0000    0.61624
588880.0000    0.67412
588920.0000    0.72840
588960.0000    0.73839
589000.0000    0.21254
589040.0000    0.81124
589080.0000    0.37901
589120.0000    0.65287
589160.0000    0.68233
589200.0000    0.66445
589240.0000    0.45934
589280.0000    0.78020
589320.0000    0.83352
589360.0000    0.64866
589400.0000    0.75706
589440.0000    0.52668
589480.0000    0.74883
589520.0000    0.70869
589560.0000    0.79634
589600.0000    0.85349
589640.0000    0.88424
589680.0000    0.64193
589720.0000    0.73579
589760.0000    0.80394
589800.0000    0.80658
589840.0000    0.71897
589880.0000    0.79981
589920.0000    0.45961
589960.0000    0.55657
590000.0000    0.52034
590040.0000    0.59754
590080.0000    0.62957
590120.0000    0.87360
590160.0000    0.53903
590200.0000    0.72131
590240.0000    0.85833
590280.0000    0.54964
590320.0000    0.74324
590360.0000    0.59832
590400.0000    0.62263
590440.0000    0.78115
590480.0000    0.63776
590520.0000    0.71192
590560.0000    0.76511
590600.0000    0.56097
590640.0000    0.65910
590680.0000    0.67567
590720.0000    0.69186
590760.0000    0.60893
590800.0000    0.57386
590840.0000    0.85669
590880.0000    0.71729
590920.0000    0.79420
590960.0000    0.55348
591000.0000    0.82577
591040.0000    0.63145
591080.0000    0.62116
591120.0000    0.70763
591160.0000    0.74648
591200.0000    0.67980
591240.0000    0.77562
591280.0000    0.66082
591320.0000    0.87594
591360.0000    0.80529
591400.0000    0.74459
591440.0000    0.93466
591480.0000    0.93353
591520.0000    0.81365
591560.0000    0.84808
591600.0000    0.88998
591640.0000    0.60001
591680.0000    0.25018
591720.0000    0.74302
591760.0000    0.75914
591800.0000    0.77378
591840.0000    0.57621
591880.0000    0.58556
591920.0000    0.58326
591960.0000    1.09918
592000.0000    0.99451
592040.0000    0.59343
592080.0000    0.78742
592120.0000    0.67774
592160.0000    0.74880
592200.0000    0.80832
592240.0000    0.71798
592280.0000    0.67234
592320.0000    0.62835
592360.0000    0.72417
592400.0000    0.39663
592440.0000    0.42629
592480.0000    0.45606
592520.0000    0.77712
592560.0000    0.81693
592600.0000    0.73745
592640.0000    0.90850
592680.0000    0.92405
592720.0000    0.71420
592760.0000    0.77497
592800.0000    0.71822
592840.0000    0.74091
592880.0000    0.96109
592920.0000    0.65408
592960.0000    0.76038
593000.0000    0.75586
593040.0000    0.82138
593080.0000    0.71119
593120.0000    0.42800
593160.0000    0.57360
593200.0000    0.39007
593240.0000    0.72329
593280.0000    0.59248
593320.0000    0.56315
593360.0000    0.60511
593400.0000    0.52726
593440.0000    0.71434
593480.0000    0.80749
593520.0000    0.75209
593560.0000    0.71200
593600.0000    0.66035
593640.0000    0.52245
593680.0000    0.76892
593720.0000    0.67455
593760.0000    0.72516
593800.0000    0.68833
593840.0000    0.74440
593880.0000    0.71300
593920.0000    0.72551
593960.0000    0.81234
594000.0000    0.66082
594040.0000    1.02023
594080.0000    0.80521
594120.0000    0.68706
594160.0000    0.68478
594200.0000    0.35761
594240.0000    0.59603
594280.0000    0.64570
594320.0000    1.10937
594360.0000    0.91162
594400.0000    1.03978
594440.0000    1.05079
594480.0000    1.06198
594520.0000    0.55940
594560.0000    0.40881
594600.0000    0.54792
594640.0000    0.82198
594680.0000    0.49488
594720.0000    0.41947
594760.0000    0.83236
594800.0000    0.81338
594840.0000    0.76430
594880.0000    0.63217
594920.0000    0.57074
594960.0000    0.59832
595000.0000    0.35248
595040.0000    0.41698
595080.0000    0.41154
595120.0000    0.72323
595160.0000    0.76196
595200.0000    0.70771
595240.0000    0.60655
595280.0000    0.19366
595320.0000   -0.00451
595360.0000   -0.07418
595400.0000    0.23153
595440.0000    0.62825
595480.0000    0.77847
595520.0000    0.74183
595560.0000    1.05531
595600.0000    0.84880
595640.0000    0.54838
595680.0000    0.43944
595720.0000    0.15762
595760.0000    0.55195
595800.0000    0.24599
595840.0000    0.31903
595880.0000    0.50236
595920.0000    0.46697
595960.0000    0.68486
596000.0000    0.50203
596040.0000    0.56574
596080.0000    0.19301
596120.0000    0.18609
596160.0000    0.34964
596200.0000    0.39699
596240.0000    0.53872
596280.0000    0.27315
596320.0000    0.42276
596360.0000    0.36211
596400.0000    0.48196
596440.0000    0.37968
596480.0000    0.26827
596520.0000    0.13540
596560.0000    0.43964
596600.0000    0.16851
596640.0000    0.38703
596680.0000    0.15300
596720.0000    0.71635
596760.0000    0.81133
596800.0000    0.55216
596840.0000    0.62790
596880.0000    0.69269
596920.0000    0.70196
596960.0000    0.50718
597000.0000    0.51538
597040.0000    0.88562
597080.0000    0.36533
597120.0000    0.20320
597160.0000    0.61773
597200.0000    0.31903
597240.0000    0.40441
597280.0000    0.51392
597320.0000    0.44414
597360.0000    0.54793
597400.0000    0.67233
597440.0000    0.54308
597480.0000    0.77740
597520.0000    0.76103
597560.0000    0.83709
597600.0000    0.64468
597640.0000    0.60255
597680.0000    0.56163
597720.0000    0.61621
597760.0000    0.43741
597800.0000    0.53887
597840.0000    0.33351
597880.0000    0.65556
597920.0000    0.69605
597960.0000    0.67850
598000.0000    0.59334
598040.0000    0.83322
598080.0000    0.74344
598120.0000    0.54550
598160.0000    0.57710
598200.0000    0.80621
598240.0000    0.62191
598280.0000    0.84355
598320.0000    0.94060
598360.0000    0.72375
598400.0000    0.82320
598440.0000    0.71615
598480.0000    0.68905
598520.0000    0.59401
598560.0000    0.43236
598600.0000    0.73438
598640.0000    0.58418
598680.0000    0.49199
598720.0000    0.78125
598760.0000    0.95190
598800.0000    0.75685
598840.0000    0.61443
598880.0000    0.75888
598920.0000    0.48009
598960.0000    0.49271
599000.0000    0.49633
599040.0000    0.49859
599080.0000    0.62163
599120.0000    0.78668
599160.0000    0.51754
599200.0000    0.78325
599240.0000    0.76213
599280.0000    0.93113
599320.0000    0.61267
599360.0000    0.53450
599400.0000    0.68588
599440.0000    0.63930
599480.0000    0.50854
599520.0000    0.74862
599560.0000    0.54304
599600.0000    0.67450
599640.0000    0.40186
599680.0000    0.42806
599720.0000    0.15935
599760.0000    0.27898
599800.0000    0.45373
599840.0000    0.70798
599880.0000    0.43750
599920.0000    0.52382
599960.0000    0.58362
600000.0000    0.31796
600040.0000    0.33891
600080.0000    0.27448
600120.0000    0.13501
600160.0000    0.07417
600200.0000    0.58858
600240.0000    0.42257
600280.0000    0.28344
600320.0000    0.38028
600360.0000    0.34001
600400.0000    0.29917
600440.0000    0.13682
600480.0000    0.01911
600520.0000    0.11811
600560.0000    0.54555
600600.0000    0.89519
600640.0000    0.82822
600680.0000    0.27647
600720.0000    0.89523
600760.0000    0.35388
600800.0000    0.45615
600840.0000    0.54118
600880.0000    0.42137
600920.0000    0.69167
600960.0000    0.23728
601000.0000    0.55589
601040.0000    0.54543
601080.0000    0.26401
601120.0000    0.61525
601160.0000    0.53408
601200.0000    0.48980
601240.0000    0.22686
601280.0000    0.56673
601320.0000    0.48880
601360.0000    0.18257
601400.0000    0.34796
601440.0000    0.34558
601480.0000    0.17710
601520.0000    0.21919
601560.0000    0.48929
601600.0000    0.43111
601640.0000    0.42210
601680.0000    0.62612
601720.0000    0.49206
601760.0000    0.64096
601800.0000    0.51318
601840.0000    0.82919
601880.0000    0.26824
601920.0000    0.59328
601960.0000    0.41544
602000.0000    0.17173
602040.0000    0.48737
602080.0000    0.55405
602120.0000    0.46933
602160.0000    0.71541
602200.0000    0.28082
602240.0000    0.44456
602280.0000    0.71272
602320.0000    0.79281
602360.0000    0.82363
602400.0000    0.77760
602440.0000    0.72587
602480.0000    0.46799
602520.0000    0.22018
602560.0000    0.74920
602600.0000    0.52685
602640.0000    0.92741
602680.0000    0.48196
602720.0000    0.64002
602760.0000    0.28818
602800.0000    0.76905
602840.0000    0.74967
602880.0000    0.94469
602920.0000    0.69585
602960.0000    0.82034
603000.0000    0.80270
603040.0000    0.53991
603080.0000    0.79260
603120.0000    0.55964
603160.0000    0.18932
603200.0000    0.31561
603240.0000    0.21599
603280.0000    0.12213
603320.0000    0.24888
603360.0000    0.45038
603400.0000    0.52481
603440.0000    0.30125
603480.0000    0.39097
603520.0000    0.37310
603560.0000    0.37664
603600.0000   -0.06579
603640.0000    0.18849
603680.0000    0.22527
603720.0000    0.07485
603760.0000    0.45161
603800.0000    0.29912
603840.0000    0.29576
603880.0000    0.34366
603920.0000    0.25336
603960.0000    0.40581
604000.0000    0.33250
604040.0000    0.56606
604080.0000    0.17554
604120.0000    0.35149
604160.0000    0.44481
604200.0000    0.40536
604240.0000    0.71102
604280.0000    0.28920
604320.0000    0.49511
604360.0000    0.57942
604400.0000    0.47055
604440.0000    0.17620
604480.0000    0.34454
604520.0000    0.71915
604560.0000    0.56206
604600.0000    0.77428
604640.0000    0.69770
604680.0000    0.57460
604720.0000    0.26260
604760.0000    0.39491
604800.0000    0.56912
604840.0000    0.73733
604880.0000    0.69862
604920.0000    0.88426
604960.0000    0.79146
605000.0000    0.90468
605040.0000    0.80572
605080.0000    0.90437
605120.0000    0.52434
605160.0000    0.14940
605200.0000    0.51246
605240.0000    0.64452
605280.0000    0.62644
605320.0000    0.72969
605360.0000    0.61457
605400.0000    0.74049
605440.0000    0.86338
605480.0000    0.73065
605520.0000    0.63627
605560.0000    0.79149
605600.0000    0.64036
605640.0000    0.76961
605680.0000    0.47788
605720.0000    0.70852
605760.0000    0.67847
605800.0000    0.38302
605840.0000    0.40273
605880.0000    0.44046
605920.0000    0.53808
605960.0000    0.45489
606000.0000    0.51059
606040.0000    0.30909
606080.0000    0.55514
606120.0000    0.42043
606160.0000    0.82209
606200.0000    0.50172
606240.0000    0.75300
606280.0000    0.74952
606320.0000    0.68549
606360.0000    0.79033
606400.0000    0.79078
606440.0000    0.66498
606480.0000    0.75177
606520.0000    0.67671
606560.0000    0.66392
606600.0000    0.88530
606640.0000    0.71966
606680.0000    0.70449
606720.0000    0.54849
606760.0000    0.68996
606800.0000    0.83177
606840.0000    0.76270
606880.0000    0.74216
606920.0000    0.69073
606960.0000    0.70187
607000.0000    0.57424
607040.0000    0.81542
607080.0000    0.54087
607120.0000    0.46570
607160.0000    0.83149
607200.0000    0.52718
607240.0000    0.78674
607280.0000    0.72102
607320.0000    0.68941
607360.0000    0.80599
607400.0000    0.79894
607440.0000    0.66320
607480.0000    0.77761
607520.0000    1.03383
607560.0000    0.76638
607600.0000    0.81101
607640.0000    0.94506
607680.0000    0.93468
607720.0000    0.65438
607760.0000    0.76523
607800.0000    0.95362
607840.0000    0.86056
607880.0000    0.65178
607920.0000    0.54802
607960.0000    0.15866
608000.0000    0.27983
608040.0000    0.42842
608080.0000    0.40442
608120.0000    0.22457
608160.0000    0.45227
608200.0000    0.61978
608240.0000    0.75556
608280.0000    0.69542
608320.0000    0.57761
608360.0000    0.72995
608400.0000    0.78518
608440.0000    0.42052
608480.0000    0.16430
608520.0000    0.50030
608560.0000    0.55574
608600.0000    0.80490
608640.0000    0.78953
608680.0000    0.68668
608720.0000    0.63784
608760.0000    0.61365
608800.0000    0.79658
608840.0000    0.74278
608880.0000    0.93020
608920.0000    0.74207
608960.0000    0.43794
609000.0000    0.61898
609040.0000    0.80165
609080.0000    0.64373
609120.0000    0.81924
609160.0000    0.69465
609200.0000    0.85328
609240.0000    0.75067
609280.0000    0.83257
609320.0000    0.72275
609360.0000    0.82511
609400.0000    0.75841
609440.0000    0.76191
609480.0000    0.90751
609520.0000    0.80250
609560.0000    0.42504
609600.0000    0.79154
609640.0000    0.77008
609680.0000    0.72952
609720.0000    0.73233
609760.0000    0.93984
609800.0000    0.58567
609840.0000    0.78533
609880.0000    0.81046
609920.0000    0.71861
609960.0000    0.73872
610000.0000    0.65743
610040.0000    0.70310
610080.0000    0.87991
610120.0000    0.81293
610160.0000    0.79801
610200.0000    0.85982
610240.0000    0.93324
610280.0000    0.71219
610320.0000    0.85963
610360.0000    0.77371
610400.0000    0.45468
610440.0000    0.77735
610480.0000    0.61627
610520.0000    0.63784
610560.0000    0.65156
610600.0000    0.73619
610640.0000    0.94085
610680.0000    0.85533
610720.0000    0.73020
610760.0000    0.89536
610800.0000    0.90965
610840.0000    0.82816
610880.0000    0.69634
610920.0000    0.68476
610960.0000    0.83628
611000.0000    0.83453
611040.0000    0.55250
611080.0000    1.06352
611120.0000    0.75027
611160.0000    0.66614
611200.0000    0.78148
611240.0000    0.57679
611280.0000    0.78673
611320.0000    0.84380
611360.0000    0.67721
611400.0000    0.48746
611440.0000    0.77916
611480.0000    0.60311
611520.0000    0.81906
611560.0000    0.71784
611600.0000    0.67435
611640.0000    0.97722
611680.0000    0.97108
611720.0000    0.66626
611760.0000    0.88927
611800.0000    0.87078
611840.0000    0.77675
611880.0000    0.88495
611920.0000    0.80302
611960.0000    0.85684
612000.0000    0.93889
612040.0000    0.87331
612080.0000    0.81303
612120.0000    0.72931
612160.0000    0.77752
612200.0000    0.76592
612240.0000    0.64457
612280.0000    0.76905
612320.0000    0.60243
612360.0000    0.71911
612400.0000    0.87107
612440.0000    0.85022
612480.0000    0.68871
612520.0000    0.71514
612560.0000    0.82573
612600.0000    0.57503
612640.0000    0.71475
612680.0000    0.89680
612720.0000    0.93202
612760.0000    0.93971
612800.0000    0.67954
612840.0000    0.80257
612880.0000    0.71047
612920.0000    0.89321
612960.0000    0.84956
613000.0000    0.69290
613040.0000    0.57742
613080.0000    0.58403
613120.0000    0.90533
613160.0000    0.87292
613200.0000    0.89663
613240.0000    0.82701
613280.0000    0.90490
613320.0000    0.77704
613360.0000    0.71366
613400.0000    0.82501
613440.0000    0.83693
613480.0000    0.63262
613520.0000    0.85204
613560.0000    0.88724
613600.0000    0.72502
613640.0000    0.74856
613680.0000    0.56330
613720.0000    0.68693
613760.0000    0.75658
613800.0000    0.84921
613840.0000    0.68294
613880.0000    0.75727
613920.0000    0.68001
613960.0000    0.58909
614000.0000    0.77712
614040.0000    0.91411
614080.0000    0.69485
614120.0000    0.83502
614160.0000    0.70715
614200.0000    0.75807
614240.0000    0.81571
614280.0000    0.94245
614320.0000    0.62932
614360.0000    0.91388
614400.0000    0.77494
614440.0000    0.84861
614480.0000    0.88805
614520.0000    0.57720
614560.0000    0.88041
614600.0000    0.81833
614640.0000    0.90375
614680.0000    0.81305
614720.0000    0.76894
614760.0000    0.75067
614800.0000    0.55250
614840.0000    0.49573
614880.0000    0.71728
614920.0000    0.67641
614960.0000    0.64074
615000.0000    0.61405
615040.0000    0.72116
615080.0000    0.84267
615120.0000    0.74607
615160.0000    0.82497
615200.0000    0.78320
615240.0000    0.69546
615280.0000    0.77718
615320.0000    0.75542
615360.0000    0.73612
615400.0000    0.95807
615440.0000    0.91700
615480.0000    0.82671
615520.0000    0.80142
615560.0000    0.87355
615600.0000    0.87814
615640.0000    0.72409
615680.0000    0.57879
615720.0000    0.78821
615760.0000    0.88405
615800.0000    0.73260
615840.0000    0.72117
615880.0000    0.84492
615920.0000    0.87955
615960.0000    0.81160
616000.0000    0.83108
616040.0000    0.93701
616080.0000    0.89159
616120.0000    0.93334
616160.0000    0.74653
616200.0000    0.65101
616240.0000    0.65590
616280.0000    0.66664
616320.0000    0.62561
616360.0000    0.64935
616400.0000    0.71199
616440.0000    0.87686
616480.0000    0.91441
616520.0000    0.88637
616560.0000    1.09600
616600.0000    1.01907
616640.0000    1.11019
616680.0000    1.00209
616720.0000    0.88671
616760.0000    0.87633
616800.0000    0.95464
616840.0000    0.88341
616880.0000    0.82223
616920.0000    0.87060
616960.0000    0.74067
617000.0000    0.79516
617040.0000    0.72929
617080.0000    0.81198
617120.0000    0.82062
617160.0000    0.91241
617200.0000    0.72472
617240.0000    0.80270
617280.0000    0.84292
617320.0000    0.90797
617360.0000    0.77980
617400.0000    0.75241
617440.0000    0.75104
617480.0000    0.77681
617520.0000    0.94431
617560.0000    1.11777
617600.0000    0.77605
617640.0000    0.83927
617680.0000    0.71402
617720.0000    0.83962
617760.0000    0.93975
617800.0000    1.08819
617840.0000    0.72086
617880.0000    0.78384
617920.0000    0.89311
617960.0000    0.84339
618000.0000    0.81648
618040.0000    0.80045
618080.0000    0.75375
618120.0000    0.55973
618160.0000    0.57657
618200.0000    0.66259
618240.0000    0.27870
618280.0000    0.79516
618320.0000    0.72037
618360.0000    0.64057
618400.0000    0.47946
618440.0000    0.61211
618480.0000    0.76080
618520.0000    0.59219
618560.0000    0.82564
618600.0000    0.67277
618640.0000    0.60225
618680.0000    0.58865
618720.0000    0.76915
618760.0000    0.87856
618800.0000    0.67953
618840.0000    0.61492
618880.0000    0.73037
618920.0000    0.78957
618960.0000    0.57925
619000.0000    0.61321
619040.0000    0.64712
619080.0000    0.50247
619120.0000    0.70165
619160.0000    0.60221
619200.0000    0.64966
619240.0000    0.62032
619280.0000    0.47680
619320.0000    0.55460
619360.0000    0.69907
619400.0000    0.69330
619440.0000    0.62472
619480.0000    0.70342
619520.0000    0.72391
619560.0000    0.70267
619600.0000    0.64688
619640.0000    0.63241
619680.0000    0.62643
619720.0000    0.70576
619760.0000    0.41130
619800.0000    0.69504
619840.0000    0.53883
619880.0000    0.73108
619920.0000    0.63145
619960.0000    0.69987
620000.0000    0.80399
620040.0000    0.69511
620080.0000    0.59010
620120.0000    0.32742
620160.0000    0.53985
620200.0000    0.57420
620240.0000    0.53284
620280.0000    0.69877
620320.0000    0.79079
620360.0000    0.79158
620400.0000    0.54577
620440.0000    0.65458
620480.0000    0.82995
620520.0000    0.77070
620560.0000    0.77893
620600.0000    0.63150
620640.0000    0.62544
620680.0000    0.80182
620720.0000    0.63624
620760.0000    0.75077
620800.0000    0.81638
620840.0000    0.79891
620880.0000    0.73612
620920.0000    0.60684
620960.0000    0.61117
621000.0000    0.72857
621040.0000    0.61935
621080.0000    0.57880
621120.0000    0.62611
621160.0000    0.46888
621200.0000    0.79029
621240.0000    0.74690
621280.0000    0.55287
621320.0000    0.72379
621360.0000    0.76834
621400.0000    0.67622
621440.0000    0.62428
621480.0000    0.66175
621520.0000    0.62544
621560.0000    0.86925
621600.0000    0.85054
621640.0000    0.82441
621680.0000    0.84465
621720.0000    0.82020
621760.0000    0.76429
621800.0000    0.80177
621840.0000    0.64574
621880.0000    0.80353
621920.0000    0.80905
621960.0000    0.70632
622000.0000    0.67138
622040.0000    0.40307
622080.0000    0.71078
622120.0000    0.81097
622160.0000    0.87637
622200.0000    1.02952
622240.0000    0.63694
622280.0000    0.68982
622320.0000    0.72325
622360.0000    0.81796
622400.0000    0.89051
622440.0000    0.62256
622480.0000    0.72593
622520.0000    0.73991
622560.0000    0.71588
622600.0000    0.85155
622640.0000    0.65146
622680.0000    0.58017
622720.0000    0.66279
622760.0000    0.69012
622800.0000    0.74515
622840.0000    0.79072
622880.0000    0.58874
622920.0000    0.78759
622960.0000    0.77167
623000.0000    0.79549
623040.0000    0.74012
623080.0000    0.63408
623120.0000    0.69427
623160.0000    0.80477
623200.0000    0.65931
623240.0000    0.60867
623280.0000    0.77499
623320.0000    0.72327
623360.0000    0.59668
623400.0000    0.64969
623440.0000    0.85043
623480.0000    0.76617
623520.0000    0.69984
623560.0000    0.88159
623600.0000    0.75180
623640.0000    0.77510
623680.0000    0.84015
623720.0000    0.31973
623760.0000    0.39007
623800.0000    0.73363
623840.0000    0.78270
623880.0000    0.75525
623920.0000    0.57732
623960.0000    0.73243
624000.0000    0.58586
624040.0000    0.71142
624080.0000    0.65861
624120.0000    0.52539
624160.0000    0.63547
624200.0000    0.83012
624240.0000    0.62248
624280.0000    0.60664
624320.0000    0.81960
624360.0000    0.65783
624400.0000    0.57134
624440.0000    0.59550
624480.0000    0.74912
624520.0000    0.64488
624560.0000    0.60191
624600.0000    0.61483
624640.0000    0.75182
624680.0000    0.67134
624720.0000    0.80843
624760.0000    0.69338
624800.0000    0.67282
624840.0000    0.59754
624880.0000    0.83697
624920.0000    0.65419
624960.0000    0.62111
625000.0000    0.64971
625040.0000    0.84972
625080.0000    0.62321
625120.0000    0.67599
625160.0000    0.78842
625200.0000    0.67549
625240.0000    0.39515
625280.0000    0.54962
625320.0000    0.75164
625360.0000    0.54620
625400.0000    0.66866
625440.0000    0.75347
625480.0000    0.83480
625520.0000    0.88318
625560.0000    0.90226
625600.0000    0.81049
625640.0000    0.76451
625680.0000    0.55490
625720.0000    0.74848
625760.0000    0.70076
625800.0000    0.98746
625840.0000    0.67708
625880.0000    0.74355
625920.0000    0.74959
625960.0000    0.73501
626000.0000    0.68141
626040.0000    0.78620
626080.0000    0.82292
626120.0000    0.92048
626160.0000    0.65984
626200.0000    0.71402
626240.0000    0.80129
626280.0000    0.72263
626320.0000    0.74389
626360.0000    0.88540
626400.0000    0.85475
626440.0000    0.81676
626480.0000    0.74160
626520.0000    0.84925
626560.0000    0.94065
626600.0000    0.86202
626640.0000    0.71534
626680.0000    0.80252
626720.0000    0.69978
626760.0000    0.74934
626800.0000    0.67533
626840.0000    0.76809
626880.0000    0.70250
626920.0000    0.77528
626960.0000    0.87502
627000.0000    0.89502
627040.0000    0.79241
627080.0000    0.79977
627120.0000    0.85704
627160.0000    0.74018
627200.0000    0.87136
627240.0000    0.83062
627280.0000    0.79358
627320.0000    0.82878
627360.0000    0.78771
627400.0000    0.72402
627440.0000    0.67532
627480.0000    0.83944
627520.0000    0.83186
627560.0000    0.74597
627600.0000    0.77819
627640.0000    0.67310
627680.0000    0.72043
627720.0000    0.49871
627760.0000    0.71676
627800.0000    0.46523
627840.0000    0.67495
627880.0000    0.87820
627920.0000    0.42514
627960.0000    0.53131
628000.0000    0.75027
628040.0000    0.63030
628080.0000    0.83204
628120.0000    0.65066
628160.0000    0.73560
628200.0000    0.59562
628240.0000    0.47793
628280.0000    0.57806
628320.0000    0.36715
628360.0000    0.53076
628400.0000    0.48261
628440.0000    0.69848
628480.0000    0.41524
628520.0000    0.66129
628560.0000    0.34242
628600.0000    0.50943
628640.0000    0.72347
628680.0000    0.69385
628720.0000    0.62175
628760.0000    0.75253
628800.0000    0.65723
628840.0000    0.52581
628880.0000    0.70781
628920.0000    0.62571
628960.0000    0.78289
629000.0000    0.70133
629040.0000    0.74856
629080.0000    0.66271
629120.0000    0.72250
629160.0000    0.71288
629200.0000    0.76876
629240.0000    0.52580
629280.0000    0.71698
629320.0000    0.56356
629360.0000    0.76993
629400.0000    0.60266
629440.0000    0.63453
629480.0000    0.73452
629520.0000    0.50749
629560.0000    0.66299
629600.0000    0.81048
629640.0000    0.71611
629680.0000    0.66090
629720.0000    0.78066
629760.0000    0.78635
629800.0000    0.64468
629840.0000    0.76527
629880.0000    0.84519
629920.0000    0.72778
629960.0000    0.75941
630000.0000    0.76056
630040.0000    0.49456
630080.0000    0.90580
630120.0000    0.69620
630160.0000    0.73193
630200.0000    0.69544
630240.0000    0.66416
630280.0000    0.83461
630320.0000    1.04114
630360.0000    0.88984
630400.0000    0.68998
630440.0000    0.71735
630480.0000    0.67093
630520.0000    0.73005
630560.0000    0.63767
630600.0000    0.88669
630640.0000    0.85069
630680.0000    0.86825
630720.0000    0.76276
630760.0000    0.70205
630800.0000    0.75459
630840.0000    0.71178
630880.0000    0.58709
630920.0000    0.51055
630960.0000    0.45866
631000.0000    0.47634
631040.0000    0.44653
631080.0000    0.58042
631120.0000    0.46822
631160.0000    0.59554
631200.0000    0.63322
631240.0000    0.39829
631280.0000    0.46601
631320.0000    0.47971
631360.0000    0.68077
631400.0000    0.57774
631440.0000    0.62551
631480.0000    0.69881
631520.0000    0.60740
631560.0000    0.69454
631600.0000    0.63055
631640.0000    0.63572
631680.0000    0.64749
631720.0000    0.72428
631760.0000    0.60991
631800.0000    0.58831
631840.0000    0.63451
631880.0000    0.63739
631920.0000    0.72423
631960.0000    0.52365
632000.0000    0.63404
632040.0000    0.61528
632080.0000    0.72836
632120.0000    0.71625
632160.0000    0.65700
632200.0000    0.71946
632240.0000    0.80045
632280.0000    0.66565
632320.0000    0.69353
632360.0000    0.66594
632400.0000    0.69837
632440.0000    0.58803
632480.0000    0.65901
632520.0000    0.80421
632560.0000    0.72842
632600.0000    0.96046
632640.0000    0.74036
632680.0000    0.81980
632720.0000    0.75276
632760.0000    0.64604
632800.0000    0.72482
632840.0000    0.60988
632880.0000    0.79350
632920.0000    0.66109
632960.0000    0.72326
633000.0000    0.63225
633040.0000    0.74944
633080.0000    0.58112
633120.0000    0.65191
633160.0000    0.64290
633200.0000    0.60091
633240.0000    0.85857
633280.0000    0.83296
633320.0000    0.83861
633360.0000    0.68765
633400.0000    0.77136
633440.0000    0.52691
633480.0000    0.79358
633520.0000    0.65150
633560.0000    0.77159
633600.0000    0.77414
633640.0000    0.66522
633680.0000    0.74503
633720.0000    0.69527
633760.0000    0.70489
633800.0000    0.77278
633840.0000    0.72612
633880.0000    0.71139
633920.0000    0.70853
633960.0000    0.76506
634000.0000    0.76113
634040.0000    0.63695
634080.0000    0.73870
634120.0000    0.69173
634160.0000    0.79634
634200.0000    0.91020
634240.0000    0.82253
634280.0000    0.69472
634320.0000    0.69527
634360.0000    0.78079
634400.0000    0.81085
634440.0000    0.78244
634480.0000    0.88827
634520.0000    0.70930
634560.0000    0.64551
634600.0000    0.80659
634640.0000    0.79662
634680.0000    0.70733
634720.0000    0.80906
634760.0000    0.93123
634800.0000    0.70294
634840.0000    0.80086
634880.0000    0.65058
634920.0000    0.67757
634960.0000    0.81289
635000.0000    0.70561
635040.0000    0.69042
635080.0000    0.73361
635120.0000    0.55406
635160.0000    0.65790
635200.0000    0.63722
635240.0000    0.65540
635280.0000    0.83477
635320.0000    0.79609
635360.0000    0.72451
635400.0000    0.84638
635440.0000    0.64152
635480.0000    0.71311
635520.0000    0.63263
635560.0000    0.82655
635600.0000    0.74283
635640.0000    0.67141
635680.0000    0.83181
635720.0000    0.69260
635760.0000    0.75218
635800.0000    0.69689
635840.0000    0.83556
635880.0000    0.85159
635920.0000    0.78288
635960.0000    0.70382
636000.0000    0.75911
636040.0000    0.73424
636080.0000    0.80815
636120.0000    0.76381
636160.0000    0.71108
636200.0000    0.68633
636240.0000    0.76806
636280.0000    0.69948
636320.0000    0.75087
636360.0000    0.70525
636400.0000    0.69586
636440.0000    0.88285
636480.0000    0.70268
636520.0000    0.67972
636560.0000    0.76981
636600.0000    0.69741
636640.0000    0.81366
636680.0000    0.77864
636720.0000    0.60062
636760.0000    0.76243
636800.0000    0.75198
636840.0000    0.78238
636880.0000    0.64730
636920.0000    0.78988
636960.0000    0.85416
637000.0000    0.82977
637040.0000    0.44363
637080.0000    0.70740
637120.0000    0.75063
637160.0000    0.80390
637200.0000    0.65747
637240.0000    0.88235
637280.0000    0.75577
637320.0000    0.79010
637360.0000    0.73316
637400.0000    0.84674
637440.0000    0.98695
637480.0000    1.17714
637520.0000    0.98935
637560.0000    0.94065
637600.0000    0.69303
637640.0000    0.97059
637680.0000    0.63050
637720.0000    0.59872
637760.0000    0.89167
637800.0000    0.50667
637840.0000    0.84622
637880.0000    0.62669
637920.0000    0.84722
637960.0000    0.69825
638000.0000    0.68752
638040.0000    0.86866
638080.0000    0.94573
638120.0000    0.84258
638160.0000    0.91124
638200.0000    0.89345
638240.0000    0.92207
638280.0000    1.02246
638320.0000    0.97986
638360.0000    0.90392
638400.0000    0.90231
638440.0000    0.86485
638480.0000    0.81709
638520.0000    0.91322
638560.0000    0.86133
638600.0000    0.73697
638640.0000    0.84336
638680.0000    0.77803
638720.0000    0.83824
638760.0000    0.81645
638800.0000    0.91902
638840.0000    0.73260
638880.0000    0.60854
638920.0000    0.78552
638960.0000    1.04510
639000.0000    0.89769
639040.0000    0.78267
639080.0000    0.89764
639120.0000    0.91820
639160.0000    0.82241
639200.0000    0.76307
639240.0000    0.78527
639280.0000    0.74040
639320.0000    0.51460
639360.0000    0.84256
639400.0000    0.65180
639440.0000    0.79008
639480.0000    0.80911
639520.0000    0.70400
639560.0000    0.71566
639600.0000    0.92904
639640.0000    0.71340
639680.0000    0.83598
639720.0000    0.99232
639760.0000    0.97583
639800.0000    0.92913
639840.0000    0.71367
639880.0000    0.83320
639920.0000    0.69312
639960.0000    0.82140
640000.0000    0.99488
640040.0000    0.65467
640080.0000    0.69759
640120.0000    0.90024
640160.0000    0.72850
640200.0000    0.67868
640240.0000    0.74042
640280.0000    0.82767
640320.0000    0.78178
640360.0000    0.69945
640400.0000    0.71615
640440.0000    0.69064
640480.0000    0.82909
640520.0000    0.65705
640560.0000    0.87900
640600.0000    0.97619
640640.0000    0.96043
640680.0000    1.00299
640720.0000    0.90368
640760.0000    1.11624
640800.0000    0.72623
640840.0000    0.77588
640880.0000    0.73969
640920.0000    0.81880
640960.0000    0.71236
641000.0000    0.77263
641040.0000    0.73307
641080.0000    0.94959
641120.0000    0.78143
641160.0000    0.83655
641200.0000    0.88958
641240.0000    0.76129
641280.0000    0.72649
641320.0000    0.67573
641360.0000    0.66028
641400.0000    0.67385
641440.0000    0.45111
641480.0000    0.31341
641520.0000    0.78037
641560.0000    0.93918
641600.0000    0.88164
641640.0000    0.76523
641680.0000    0.71388
641720.0000    0.73831
641760.0000    0.55426
641800.0000    0.65710
641840.0000    0.78269
641880.0000    0.74166
641920.0000    0.71862
641960.0000    0.78352
642000.0000    0.91794
642040.0000    0.81308
642080.0000    0.87247
642120.0000    0.69619
642160.0000    0.81754
642200.0000    0.83975
642240.0000    0.75403
642280.0000    0.76761
642320.0000    0.72879
642360.0000    0.80968
642400.0000    0.91118
642440.0000    0.81357
642480.0000    0.86370
642520.0000    0.91032
642560.0000    0.84750
642600.0000    0.82073
642640.0000    0.70779
642680.0000    0.73059
642720.0000    0.81583
642760.0000    0.76146
642800.0000    0.72200
642840.0000    0.78479
642880.0000    0.79587
642920.0000    0.70518
642960.0000    0.61970
643000.0000    0.73436
643040.0000    0.74204
643080.0000    0.72620
643120.0000    0.71267
643160.0000    0.79467
643200.0000    0.71276
643240.0000    0.84802
643280.0000    0.79387
643320.0000    0.71602
643360.0000    0.43654
643400.0000    0.66520
643440.0000    0.62027
643480.0000    0.26987
643520.0000    0.58945
643560.0000    0.75849
643600.0000    0.69637
643640.0000    0.65837
643680.0000    0.64499
643720.0000    0.64187
643760.0000    0.70097
643800.0000    0.69401
643840.0000    0.65182
643880.0000    0.55975
643920.0000    0.51904
643960.0000    0.59753
644000.0000    0.29298
644040.0000    0.49089
644080.0000    0.74947
644120.0000    0.63821
644160.0000    0.46986
644200.0000    0.43976
644240.0000    0.44529
644280.0000    0.56388
644320.0000    0.51496
644360.0000    0.76745
644400.0000    0.69969
644440.0000    0.64684
644480.0000    0.60460
644520.0000    0.60767
644560.0000    0.54037
644600.0000    0.66476
644640.0000    0.62491
644680.0000    0.59185
644720.0000    0.70358
644760.0000    0.68898
644800.0000    0.51204
644840.0000    0.73359
644880.0000    0.59927
644920.0000    0.37889
644960.0000    0.59460
645000.0000    0.60022
645040.0000    0.64337
645080.0000    0.41734
645120.0000    0.41886
645160.0000    0.71368
645200.0000    0.50101
645240.0000    0.63411
645280.0000    0.64637
645320.0000    0.62809
645360.0000    0.75406
645400.0000    0.41081
645440.0000    0.42526
645480.0000    0.64982
645520.0000    0.44687
645560.0000    0.66190
645600.0000    0.58604
645640.0000    0.44099
645680.0000    0.56019
645720.0000    0.73605
645760.0000    0.59285
645800.0000    0.57680
645840.0000    0.68003
645880.0000    0.53637
645920.0000    0.70830
645960.0000    0.67285
646000.0000    0.83561
646040.0000    0.55059
646080.0000    0.72701
646120.0000    0.60041
646160.0000    0.58163
646200.0000    0.73621
646240.0000    0.68752
646280.0000    0.82238
646320.0000    0.83831
646360.0000    0.69732
646400.0000    0.53473
646440.0000    0.45874
646480.0000    0.62548
646520.0000    0.51663
646560.0000    0.43153
646600.0000    0.62517
646640.0000    0.49461
646680.0000    0.50824
646720.0000    0.54449
646760.0000    0.63637
646800.0000    0.66348
646840.0000    0.27263
646880.0000    0.36124
646920.0000    0.70151
646960.0000    0.47272
647000.0000    0.69488
647040.0000    0.39405
647080.0000    0.62779
647120.0000    0.51289
647160.0000    0.43842
647200.0000    0.66126
647240.0000    0.66198
647280.0000    0.74450
647320.0000    0.59502
647360.0000    0.53732
647400.0000    0.41139
647440.0000    0.61415
647480.0000    0.71183
647520.0000    0.66530
647560.0000    0.67476
647600.0000    0.53474
647640.0000    0.70112
647680.0000    0.67484
647720.0000    0.55837
647760.0000    0.49307
647800.0000    0.36615
647840.0000    0.62178
647880.0000    0.61726
647920.0000    0.63083
647960.0000    0.46452
648000.0000    0.74709
648040.0000    0.75115
648080.0000    0.31764
648120.0000    0.60585
648160.0000    0.32649
648200.0000    0.77046
648240.0000    0.74241
648280.0000    0.70378
648320.0000    0.80682
648360.0000    0.67851
648400.0000    0.47543
648440.0000    0.60754
648480.0000    0.76522
648520.0000    0.45503
648560.0000    0.74276
648600.0000    0.69862
648640.0000    0.72469
648680.0000    0.72041
648720.0000    0.42665
648760.0000    0.25631
648800.0000    0.52524
648840.0000    0.28158
648880.0000    0.41042
648920.0000    0.78850
648960.0000    0.59823
649000.0000    0.62669
649040.0000    0.51170
649080.0000    0.59437
649120.0000    0.42902
649160.0000    0.47713
649200.0000    0.49979
649240.0000    0.58051
649280.0000    0.53035
649320.0000    0.74204
649360.0000    0.56034
649400.0000    0.51787
649440.0000    0.58769
649480.0000    0.60273
649520.0000    0.41101
649560.0000    0.53534
649600.0000    0.72283
649640.0000    0.66648
649680.0000    0.79792
649720.0000    0.65529
649760.0000    0.68100
649800.0000    0.91718
649840.0000    0.39380
649880.0000    0.66461
649920.0000    0.53988
649960.0000    0.38173
650000.0000    0.70339
650040.0000    0.39907
650080.0000    0.57654
650120.0000    0.55173
650160.0000    0.71465
650200.0000    0.77450
650240.0000    0.58663
650280.0000    0.58104
650320.0000    0.70644
650360.0000    0.80245
650400.0000    0.82733
650440.0000    0.57309
650480.0000    0.75318
650520.0000    0.60133
650560.0000    0.72341
650600.0000    0.64849
650640.0000    0.55600
650680.0000    0.72088
650720.0000    0.83272
650760.0000    0.79981
650800.0000    0.62175
650840.0000    0.76507
650880.0000    0.77230
650920.0000    0.68689
650960.0000    0.82036
651000.0000    0.80674
651040.0000    0.67491
651080.0000    0.60515
651120.0000    0.72080
651160.0000    0.70737
651200.0000    0.61670
651240.0000    0.78114
651280.0000    0.64839
651320.0000    0.64130
651360.0000    0.78896
651400.0000    0.80391
651440.0000    0.62020
651480.0000    0.83103
651520.0000    0.77964
651560.0000    0.82470
651600.0000    0.85129
651640.0000    0.60147
651680.0000    0.95910
651720.0000    0.88960
651760.0000    0.86065
651800.0000    0.81203
651840.0000    0.76644
651880.0000    0.55630
651920.0000    0.64023
651960.0000    0.51922
652000.0000    0.70307
652040.0000    0.53002
652080.0000    0.57213
652120.0000    0.55986
652160.0000    0.60750
652200.0000    0.59058
652240.0000    0.49415
652280.0000    0.47717
652320.0000    0.48602
652360.0000    0.40589
652400.0000    0.50390
652440.0000    0.42458
652480.0000    0.53585
652520.0000    0.62491
652560.0000    0.55694
652600.0000    0.67397
652640.0000    0.51960
652680.0000    0.55387
652720.0000    0.55593
652760.0000    0.81163
652800.0000    0.46833
652840.0000    0.42996
652880.0000    0.66975
652920.0000    0.59389
652960.0000    0.56794
653000.0000    0.85646
653040.0000    0.69646
653080.0000    0.66499
653120.0000    0.73946
653160.0000    0.63889
653200.0000    0.46452
653240.0000    0.56988
653280.0000    0.70284
653320.0000    0.68834
653360.0000    0.41680
653400.0000    0.67531
653440.0000    0.52173
653480.0000    0.54476
653520.0000    0.80124
653560.0000    0.68824
653600.0000    0.92019
653640.0000    0.71776
653680.0000    0.67845
653720.0000    0.72084
653760.0000    0.66915
653800.0000    0.79930
653840.0000    0.70217
653880.0000    0.68101
653920.0000    0.63720
653960.0000    0.68530
654000.0000    0.80191
654040.0000    0.56716
654080.0000    0.56157
654120.0000    0.74693
654160.0000    0.73502
654200.0000    0.23695
654240.0000    0.72720
654280.0000    0.83065
654320.0000    0.72701
654360.0000    0.39765
654400.0000    0.43262
654440.0000    0.79669
654480.0000    0.63711
654520.0000    0.59594
654560.0000    0.46876
654600.0000    0.32451
654640.0000    0.57192
654680.0000    0.70317
654720.0000    0.50658
654760.0000    0.47628
654800.0000    0.76704
654840.0000    0.82235
654880.0000    0.66472
654920.0000    0.60778
654960.0000    0.67868
655000.0000    0.70998
655040.0000    0.70881
655080.0000    0.67567
655120.0000    0.62785
655160.0000    0.74405
655200.0000    0.77637
655240.0000    0.81792
655280.0000    0.68345
655320.0000    0.83157
655360.0000    0.78740
655400.0000    0.51127
655440.0000    0.65546
655480.0000    0.89503
655520.0000    0.87214
655560.0000    0.87958
655600.0000    0.89636
655640.0000    0.72136
655680.0000    0.74054
655720.0000    0.70142
655760.0000    0.84394
655800.0000    0.88876
655840.0000    0.80556
655880.0000    0.73104
655920.0000    0.85832
655960.0000    0.84102
656000.0000    1.12767
656040.0000    0.93108
656080.0000    0.96933
656120.0000    0.93256
656160.0000    0.81346
656200.0000    0.71478
656240.0000    0.66963
656280.0000    0.73847
656320.0000    0.74491
656360.0000    0.79930
656400.0000    0.86457
656440.0000    0.99909
656480.0000    0.89561
656520.0000    0.86528
656560.0000    0.89387
656600.0000    0.74799
656640.0000    0.96650
656680.0000    0.86732
656720.0000    0.77778
656760.0000    0.75116
656800.0000    0.86009
656840.0000    0.84557
656880.0000    0.91242
656920.0000    0.86454
656960.0000    0.92238
657000.0000    0.87459
657040.0000    0.85126
657080.0000    0.84199
657120.0000    0.83838
657160.0000    0.88928
657200.0000    1.03736
657240.0000    0.97871
657280.0000    0.72990
657320.0000    0.89462
657360.0000    0.79944
657400.0000    0.89250
657440.0000    1.08950
657480.0000    0.97045
657520.0000    1.12745
657560.0000    0.92221
657600.0000    0.87007
657640.0000    0.81180
657680.0000    0.63213
657720.0000    0.68964
657760.0000    0.57512
657800.0000    0.69785
657840.0000    0.71370
657880.0000    0.88215
657920.0000    0.83472
657960.0000    0.96687
658000.0000    0.70095
658040.0000    0.49122
658080.0000    0.81519
658120.0000    0.66444
658160.0000    0.66743
658200.0000    0.65390
658240.0000    0.76016
658280.0000    0.39783
658320.0000    0.70346
658360.0000    0.68471
658400.0000    0.72580
658440.0000    0.59648
658480.0000    0.71346
658520.0000    0.82873
658560.0000    0.62866
658600.0000    0.84676
658640.0000    0.73796
658680.0000    0.66290
658720.0000    0.64547
658760.0000    0.67197
658800.0000    0.53583
658840.0000    0.86414
658880.0000    0.87873
658920.0000    0.56049
658960.0000    0.58554
659000.0000    0.76998
659040.0000    0.79699
659080.0000    0.57960
659120.0000    0.74255
659160.0000    0.72747
659200.0000    0.64888
659240.0000    0.80278
659280.0000    0.65982
659320.0000    0.65500
659360.0000    0.61683
659400.0000    0.81318
659440.0000    0.72649
659480.0000    0.71927
659520.0000    0.84191
659560.0000    0.68351
659600.0000    1.09182
659640.0000    0.78933
659680.0000    0.65408
659720.0000    0.76814
659760.0000    0.90239
659800.0000    0.73904
659840.0000    0.91908
659880.0000    0.73161
659920.0000    0.70587
659960.0000    0.65777
660000.0000    0.77610
660040.0000    0.74546
660080.0000    0.68192
660120.0000    0.86792
660160.0000    0.82936
660200.0000    0.52360
660240.0000    0.95460
660280.0000    0.79999
660320.0000    0.87687
660360.0000    0.76676
660400.0000    0.58196
660440.0000    0.62169
660480.0000    0.73479
660520.0000    0.82878
660560.0000    0.73768
660600.0000    0.64638
660640.0000    0.89348
660680.0000    0.79158
660720.0000    0.94215
660760.0000    0.86169
660800.0000    0.75897
660840.0000    0.78887
660880.0000    0.60325
660920.0000    0.71982
660960.0000    0.61405
661000.0000    0.85736
661040.0000    0.35379
661080.0000    0.70885
661120.0000    0.69137
661160.0000    0.60471
661200.0000    0.63947
661240.0000    0.79135
661280.0000    0.69163
661320.0000    0.72981
661360.0000    0.85253
661400.0000    0.81697
661440.0000    0.74582
661480.0000    0.63422
661520.0000    0.81073
661560.0000    0.85506
661600.0000    0.93396
661640.0000    1.08471
661680.0000    0.72602
661720.0000    0.93877
661760.0000    1.02523
661800.0000    1.06104
661840.0000    0.93736
661880.0000    1.00749
661920.0000    1.05575
661960.0000    1.00151
662000.0000    0.96421
662040.0000    0.98435
662080.0000    1.05269
662120.0000    0.90108
662160.0000    0.85192
662200.0000    0.74485
662240.0000    0.89182
662280.0000    0.90778
662320.0000    0.87014
662360.0000    0.85682
662400.0000    0.44136
662440.0000    0.82293
662480.0000    0.78749
662520.0000    0.86852
662560.0000    0.82420
662600.0000    0.73346
662640.0000    0.88793
662680.0000    0.72375
662720.0000    0.44654
662760.0000    0.73757
662800.0000    0.79069
662840.0000    0.97796
662880.0000    0.88661
662920.0000    1.03017
662960.0000    0.91387
663000.0000    1.02153
663040.0000    0.98028
663080.0000    1.01607
663120.0000    1.09564
663160.0000    1.13731
663200.0000    1.17491
663240.0000    0.89822
663280.0000    0.85828
663320.0000    0.97956
663360.0000    1.02167
663400.0000    0.91958
663440.0000    0.85299
663480.0000    0.90177
663520.0000    0.95230
663560.0000    0.93094
663600.0000    0.90055
663640.0000    1.02541
663680.0000    0.98489
663720.0000    1.16823
663760.0000    1.09013
663800.0000    1.19647
663840.0000    0.77938
663880.0000    0.88116
663920.0000    1.01207
663960.0000    0.79331
664000.0000    0.87217
664040.0000    0.68412
664080.0000    1.09207
664120.0000    0.85743
664160.0000    0.90624
664200.0000    0.86978
664240.0000   -0.00118
664280.0000    0.71661
664320.0000    0.73429
664360.0000    0.93508
664400.0000    0.78392
664440.0000    0.96361
664480.0000    0.90265
664520.0000    0.96620
664560.0000    0.95458
664600.0000    1.06571
664640.0000    0.89360
664680.0000    0.78822
664720.0000    0.96636
664760.0000    0.78723
664800.0000    0.89856
664840.0000    0.85328
664880.0000    0.67732
664920.0000    0.90819
664960.0000    0.76603
665000.0000    0.78741
665040.0000    0.82571
665080.0000    0.99903
665120.0000    0.72652
665160.0000    0.39474
665200.0000    0.63111
665240.0000    0.67805
665280.0000    0.65672
665320.0000    0.90990
665360.0000    0.85335
665400.0000    1.07545
665440.0000    1.05823
665480.0000    0.92804
665520.0000    0.72426
665560.0000    0.57956
665600.0000    0.63636
665640.0000    1.12295
665680.0000    0.97401
665720.0000    0.89817
665760.0000    0.88407
665800.0000    0.64258
665840.0000    0.85092
665880.0000    0.94428
665920.0000    0.94723
665960.0000    0.80806
666000.0000    0.97492
666040.0000    0.96417
666080.0000    1.00797
666120.0000    0.85299
666160.0000    0.70684
666200.0000    0.64773
666240.0000    0.79187
666280.0000    0.67568
666320.0000    0.56183
666360.0000    0.72752
666400.0000    0.72951
666440.0000    0.60116
666480.0000    0.39358
666520.0000    0.52300
666560.0000    0.42579
666600.0000    0.46578
666640.0000    0.65934
666680.0000    0.71054
666720.0000    0.90215
666760.0000    0.32685
666800.0000    0.45327
666840.0000    0.33126
666880.0000    0.50249
666920.0000    0.37471
666960.0000    0.23617
667000.0000    0.37636
667040.0000    0.36875
667080.0000    0.31275
667120.0000    0.31772
667160.0000    0.45331
667200.0000    0.56673
667240.0000    0.51283
667280.0000    0.60718
667320.0000    0.56932
667360.0000    0.68432
667400.0000   -0.01190
667440.0000    0.39944
667480.0000    0.51301
667520.0000    0.44279
667560.0000    0.49702
667600.0000    0.90603
667640.0000    0.60064
667680.0000    0.47714
667720.0000    0.44137
667760.0000    0.47830
667800.0000    0.48690
667840.0000    0.53739
667880.0000    0.63007
667920.0000    0.69521
667960.0000    0.28487
668000.0000    0.42492
668040.0000    0.43597
668080.0000    0.47416
668120.0000    0.55033
668160.0000    0.35899
668200.0000    0.54183
668240.0000    0.71114
668280.0000    0.43650
668320.0000    0.50031
668360.0000    0.63478
668400.0000    0.50611
668440.0000    0.66182
668480.0000    0.64263
668520.0000    0.75602
668560.0000    0.90910
668600.0000    0.48657
668640.0000    0.58405
668680.0000    0.54743
668720.0000    0.56840
668760.0000    0.56414
668800.0000    0.29079
668840.0000    0.49388
668880.0000    0.55173
668920.0000    0.54862
668960.0000    0.49730
669000.0000    0.65181
669040.0000    0.63153
669080.0000    0.70808
669120.0000    0.91714
669160.0000    0.76756
669200.0000    0.79233
669240.0000    0.93982
669280.0000    0.79182
669320.0000    0.82115
669360.0000    0.75664
669400.0000    0.63483
669440.0000    0.70285
669480.0000    0.64394
669520.0000    0.71974
669560.0000    0.60069
669600.0000    0.93876
669640.0000    0.78161
669680.0000    0.81162
669720.0000    0.89550
669760.0000    0.95221
669800.0000    0.88782
669840.0000    0.72085
669880.0000    0.81580
669920.0000    0.89669
669960.0000    0.97964
670000.0000    0.98379
670040.0000    0.77677
670080.0000    0.87270
670120.0000    0.76652
670160.0000    0.69860
670200.0000    0.86505
670240.0000    0.74716
670280.0000    0.66510
670320.0000    0.77309
670360.0000    0.71789
670400.0000    0.80016
670440.0000    1.01264
670480.0000    0.98723
670520.0000    0.92776
670560.0000    1.03345
670600.0000    1.06201
670640.0000    1.09769
670680.0000    1.03323
670720.0000    0.82055
670760.0000    0.92259
670800.0000    0.45791
670840.0000    0.95435
670880.0000    0.79898
670920.0000    0.42748
670960.0000    0.37221
671000.0000    0.03905
671040.0000   -0.12121
671080.0000    0.14726
671120.0000    0.36383
671160.0000    0.23975
671200.0000    0.05197
671240.0000    0.31874
671280.0000    0.72420
671320.0000    0.87261
671360.0000    0.76175
671400.0000    0.73537
671440.0000    0.59596
671480.0000    0.81919
671520.0000    0.52953
671560.0000    0.84644
671600.0000    0.73239
671640.0000    0.60383
671680.0000    0.66192
671720.0000    0.62878
671760.0000    0.43603
671800.0000    0.18263
671840.0000    0.24946
671880.0000    0.16747
671920.0000    0.31456
671960.0000    0.27732
672000.0000    0.34824
672040.0000    0.56172
672080.0000    0.75665
672120.0000    0.69124
672160.0000    0.63144
672200.0000    0.58615
672240.0000    0.73044
672280.0000    0.62426
672320.0000    0.56044
672360.0000    0.70791
672400.0000    0.61819
672440.0000    0.44192
672480.0000    0.41655
672520.0000    0.22281
672560.0000    0.69145
672600.0000    0.69230
672640.0000    0.84731
672680.0000    0.82463
672720.0000    0.72432
672760.0000    0.69691
672800.0000    0.76558
672840.0000    0.65350
672880.0000    0.79684
672920.0000    0.63060
672960.0000    0.80763
673000.0000    0.81165
673040.0000    1.07777
673080.0000    0.90412
673120.0000    0.84225
673160.0000    0.85364
673200.0000    0.85951
673240.0000    0.93340
673280.0000    0.91969
673320.0000    0.58951
673360.0000    0.59282
673400.0000    0.85811
673440.0000    0.57917
673480.0000    0.88310
673520.0000    0.69923
673560.0000    0.88744
673600.0000    0.84271
673640.0000    0.79025
673680.0000    0.76670
673720.0000    0.66899
673760.0000    0.88976
673800.0000    0.78088
673840.0000    0.84767
673880.0000    0.88209
673920.0000    0.91477
673960.0000    0.80791
674000.0000    0.90164
674040.0000    0.84703
674080.0000    0.75405
674120.0000    0.69159
674160.0000    0.79067
674200.0000    0.77742
674240.0000    0.73128
674280.0000    0.87877
674320.0000    0.88390
674360.0000    0.81437
674400.0000    0.82060
674440.0000    0.70520
674480.0000    0.69234
674520.0000    0.67157
674560.0000    0.72345
674600.0000    0.80049
674640.0000    0.68208
674680.0000    0.78212
674720.0000    0.84219
674760.0000    0.80941
674800.0000    0.45764
674840.0000    0.89059
674880.0000    0.93135
674920.0000    0.77668
674960.0000    0.74575
675000.0000    0.74203
675040.0000    0.77075
675080.0000    0.91223
675120.0000    0.88927
675160.0000    0.90703
675200.0000    0.79465
675240.0000    0.81469
675280.0000    0.86558
675320.0000    0.79848
675360.0000    0.90908
675400.0000    0.80758
675440.0000    0.85468
675480.0000    0.71307
675520.0000    0.85192
675560.0000    0.77901
675600.0000    0.81584
675640.0000    0.97511
675680.0000    0.78751
675720.0000    0.69513
675760.0000    0.83084
675800.0000    0.55714
675840.0000    0.70759
675880.0000    0.69222
675920.0000    0.73675
675960.0000    0.63013
676000.0000    0.69095
676040.0000    0.64341
676080.0000    0.66345
676120.0000    0.62290
676160.0000    0.78472
676200.0000    0.64603
676240.0000    0.30143
676280.0000    0.37534
676320.0000    0.62132
676360.0000    0.73595
676400.0000    0.73554
676440.0000    0.64048
676480.0000    0.75563
676520.0000    0.75545
676560.0000    0.60617
676600.0000    0.80105
676640.0000    0.80316
676680.0000    0.74945
676720.0000    0.66424
676760.0000    0.77234
676800.0000    0.57516
676840.0000    0.73545
676880.0000    0.66264
676920.0000    0.71494
676960.0000    0.54060
677000.0000    0.52100
677040.0000    0.66778
677080.0000    0.71565
677120.0000    0.82113
677160.0000    0.80596
677200.0000    0.76975
677240.0000    0.80171
677280.0000    0.72264
677320.0000    0.88279
677360.0000    0.82149
677400.0000    0.76724
677440.0000    0.66005
677480.0000    0.69841
677520.0000    0.58285
677560.0000    0.79841
677600.0000    0.72244
677640.0000    0.72576
677680.0000    0.82601
677720.0000    0.66312
677760.0000    0.79647
677800.0000    0.59263
677840.0000    0.72247
677880.0000    0.67021
677920.0000    0.62549
677960.0000    0.54566
678000.0000    0.68256
678040.0000    0.74839
678080.0000    0.52831
678120.0000    0.70731
678160.0000    0.72585
678200.0000    0.68036
678240.0000    0.65888
678280.0000    0.59505
678320.0000    0.68739
678360.0000    0.56498
678400.0000    0.47734
678440.0000    0.68776
678480.0000    0.64797
678520.0000    0.54939
678560.0000    0.71429
678600.0000    0.59596
678640.0000    0.71962
678680.0000    0.71062
678720.0000    0.78786
678760.0000    0.57950
678800.0000    0.76094
678840.0000    0.37163
678880.0000    0.51028
678920.0000    0.61172
678960.0000    0.51444
679000.0000    0.45257
679040.0000    0.59388
679080.0000    0.46321
679120.0000    0.21660
679160.0000    0.34781
679200.0000    0.28479
679240.0000    0.37918
679280.0000    0.55138
679320.0000    0.52472
679360.0000    0.45868
679400.0000    0.74318
679440.0000    0.63154
679480.0000    0.67538
679520.0000    0.70641
679560.0000    1.07772
679600.0000    0.74714
679640.0000    0.56278
679680.0000    0.55486
679720.0000    0.52319
679760.0000    0.47356
679800.0000    0.39742
679840.0000    0.47220
679880.0000    0.30275
679920.0000    0.55492
679960.0000    0.45508
680000.0000    0.59531
680040.0000    0.12647
680080.0000    0.23688
680120.0000    0.65887
680160.0000    0.37097
680200.0000    0.55087
680240.0000    0.45778
680280.0000    0.44786
680320.0000   -0.07113
680360.0000    0.17400
680400.0000    0.43665
680440.0000    0.40042
680480.0000    0.53819
680520.0000    0.23291
680560.0000    0.24924
680600.0000    0.14718
680640.0000    0.18893
680680.0000    0.32157
680720.0000    0.29427
680760.0000    0.52145
680800.0000    0.17374
680840.0000    0.41332
680880.0000    0.31927
680920.0000    0.22954
680960.0000    0.73493
681000.0000    0.26361
681040.0000    0.24615
681080.0000    0.25334
681120.0000    0.01001
681160.0000    0.21696
681200.0000    0.35185
681240.0000    0.29231
681280.0000    0.18652
681320.0000    0.20216
681360.0000    0.04774
681400.0000    0.40959
681440.0000    0.47571
681480.0000    0.29727
681520.0000    0.27978
681560.0000    0.47553
681600.0000    0.46708
681640.0000    0.42416
681680.0000    0.48691
681720.0000    0.20364
681760.0000    0.37410
681800.0000    0.42359
681840.0000    0.22137
681880.0000    0.27506
681920.0000   -0.05316
681960.0000    0.22612
682000.0000   -0.03401
682040.0000   -0.12113
682080.0000    0.08017
682120.0000   -0.01414
682160.0000   -0.37941
682200.0000   -0.45322
682240.0000   -0.02215
682280.0000   -0.28561
682320.0000   -0.14910
682360.0000    0.31066
682400.0000   -0.20225
682440.0000   -0.26029
682480.0000   -0.50540
682520.0000   -0.29329
682560.0000   -0.80221
682600.0000   -0.82070
682640.0000   -0.43627
682680.0000   -0.23317
682720.0000    0.19600
682760.0000   -0.05791
682800.0000   -0.17343
682840.0000    0.31159
682880.0000    0.26283
682920.0000    0.04024
682960.0000    0.31078
683000.0000    0.10879
683040.0000    0.19843
683080.0000    0.35972
683120.0000    0.09209
683160.0000   -0.01205
683200.0000   -0.12453
683240.0000   -0.27778
683280.0000    0.05429
683320.0000    0.15964
683360.0000    0.09975
683400.0000    0.23729
683440.0000    0.37306
683480.0000    0.33933
683520.0000    0.05290
683560.0000   -0.05551
683600.0000    0.36346
683640.0000    0.13540
683680.0000    0.25279
683720.0000    0.51310
683760.0000    0.26886
683800.0000    0.52691
683840.0000    0.52021
683880.0000    0.36599
683920.0000    0.21003
683960.0000    0.45411
684000.0000    0.30432
684040.0000    0.60047
684080.0000    0.28111
684120.0000    0.47503
684160.0000    0.36078
684200.0000    0.56083
684240.0000    0.67880
684280.0000    0.84973
684320.0000    0.70408
684360.0000    0.76818
684400.0000    0.86055
684440.0000    0.86518
684480.0000    0.81826
684520.0000    0.71836
684560.0000    0.74439
684600.0000    0.71822
684640.0000    0.65092
684680.0000    0.78648
684720.0000    0.70307
684760.0000    0.29010
684800.0000    0.55841
684840.0000    0.65382
684880.0000    0.77499
684920.0000    0.38137
684960.0000    0.54616
685000.0000    0.74098
685040.0000    0.89001
685080.0000    0.56860
685120.0000    0.86313
685160.0000    0.88328
685200.0000    0.63997
685240.0000    0.63145
685280.0000    0.69664
685320.0000    0.69977
685360.0000    0.75678
685400.0000    0.76528
685440.0000    0.72171
685480.0000    0.55297
685520.0000    0.66608
685560.0000    0.61195
685600.0000    0.71583
685640.0000    0.78450
685680.0000    0.64095
685720.0000    0.89395
685760.0000    1.05960
685800.0000    0.92785
685840.0000    0.75039
685880.0000    0.68703
685920.0000    0.80059
685960.0000    0.82962
686000.0000    0.72103
686040.0000    0.87150
686080.0000    0.78967
686120.0000    0.69019
686160.0000    0.80099
686200.0000    1.04083
686240.0000    0.87848
686280.0000    0.77762
686320.0000    0.71067
686360.0000    0.89050
686400.0000    0.84076
686440.0000    0.71250
686480.0000    0.82776
686520.0000    0.84153
686560.0000    0.75317
686600.0000    0.74740
686640.0000    0.82970
686680.0000    0.90648
686720.0000    0.63178
686760.0000    0.77246
686800.0000    0.64373
686840.0000    0.57934
686880.0000    0.59878
686920.0000    0.55767
686960.0000    0.71603
687000.0000    0.73388
687040.0000    0.62539
687080.0000    0.81169
687120.0000    0.64032
687160.0000    0.79656
687200.0000    0.68747
687240.0000    0.78305
687280.0000    0.86427
687320.0000    0.83393
687360.0000    0.54955
687400.0000    0.83529
687440.0000    0.75166
687480.0000    0.46290
687520.0000    0.53137
687560.0000    0.81456
687600.0000    0.88311
687640.0000    0.69155
687680.0000    0.77317
687720.0000    0.82617
687760.0000    0.70940
687800.0000    1.01325
687840.0000    0.77311
687880.0000    0.72164
687920.0000    0.92030
687960.0000    0.71992
688000.0000    0.82094
688040.0000    0.56034
688080.0000    0.69524
688120.0000    1.03395
688160.0000    0.78781
688200.0000    0.80043
688240.0000    0.65406
688280.0000    0.75590
688320.0000    0.79029
688360.0000    0.69274
688400.0000    0.59448
688440.0000    0.68752
688480.0000    0.62173
688520.0000    0.71665
688560.0000    0.64607
688600.0000    0.66773
688640.0000    0.65167
688680.0000    0.81274
688720.0000    0.68145
688760.0000    0.74879
688800.0000    0.77209
688840.0000    0.96202
688880.0000    0.85136
688920.0000    0.84423
688960.0000    0.66256
689000.0000    0.59515
689040.0000    0.55063
689080.0000    0.66421
689120.0000    0.63621
689160.0000    0.61178
689200.0000    0.74727
689240.0000    0.73210
689280.0000    0.75454
689320.0000    0.78668
689360.0000    0.90567
689400.0000    0.90642
689440.0000    0.86492
689480.0000    0.96845
689520.0000    0.82907
689560.0000    0.72122
689600.0000    0.88642
689640.0000    0.68895
689680.0000    0.66316
689720.0000    0.73331
689760.0000    0.82509
689800.0000    0.87265
689840.0000    0.61982
689880.0000    0.74097
689920.0000    0.71340
689960.0000    0.86700
690000.0000    0.71777
690040.0000    0.75625
690080.0000    0.69338
690120.0000    0.90519
690160.0000    0.83818
690200.0000    0.89430
690240.0000    0.68678
690280.0000    0.60233
690320.0000    0.75725
690360.0000    0.71549
690400.0000    0.67544
690440.0000    0.55505
690480.0000    0.70164
690520.0000    0.61482
690560.0000    0.64896
690600.0000    0.61440
690640.0000    0.63035
690680.0000    0.98717
690720.0000    0.71102
690760.0000    0.70410
690800.0000    0.93399
690840.0000    0.83847
690880.0000    0.81810
690920.0000    0.70744
690960.0000    0.73930
691000.0000    0.64806
691040.0000    0.83922
691080.0000    0.71176
691120.0000    0.82335
691160.0000    0.82732
691200.0000    0.88362
691240.0000    0.75453
691280.0000    0.77542
691320.0000    0.82254
691360.0000    0.89714
691400.0000    0.82721
691440.0000    0.94039
691480.0000    0.63767
691520.0000    0.85587
691560.0000    0.97643
691600.0000    0.77333
691640.0000    0.67587
691680.0000    0.76474
691720.0000    0.72342
691760.0000    0.80551
691800.0000    0.75821
691840.0000    0.61781
691880.0000    0.77466
691920.0000    0.86905
691960.0000    0.47771
692000.0000    0.67831
692040.0000    0.82380
692080.0000    0.70617
692120.0000    0.79200
692160.0000    0.99705
692200.0000    0.84171
692240.0000    0.81660
692280.0000    0.93287
692320.0000    0.72237
692360.0000    0.73462
692400.0000    0.64076
692440.0000    0.76542
692480.0000    0.76492
692520.0000    0.80264
692560.0000    0.77421
692600.0000    0.85136
692640.0000    0.75144
692680.0000    0.82539
692720.0000    0.63060
692760.0000    0.74340
692800.0000    0.79293
692840.0000    0.80915
692880.0000    0.97186
692920.0000    0.76483
692960.0000    0.96052
693000.0000    0.77878
693040.0000    0.85750
693080.0000    1.08443
693120.0000    0.91367
693160.0000    0.71591
693200.0000    0.84024
693240.0000    0.86694
693280.0000    0.48794
693320.0000    0.98291
693360.0000    0.87742
693400.0000    0.82867
693440.0000    0.72899
693480.0000    0.85171
693520.0000    1.00218
693560.0000    0.81808
693600.0000    0.72640
693640.0000    0.67991
693680.0000    0.76188
693720.0000    0.78096
693760.0000    0.80677
693800.0000    0.87170
693840.0000    0.80512
693880.0000    0.84790
693920.0000    0.83585
693960.0000    0.93557
694000.0000    0.85660
694040.0000    0.93505
694080.0000    0.74375
694120.0000    0.80405
694160.0000    0.75899
694200.0000    0.62840
694240.0000    0.86765
694280.0000    0.66411
694320.0000    0.80484
694360.0000    0.49673
694400.0000    0.52158
694440.0000    0.52029
694480.0000    0.66215
694520.0000    0.79131
694560.0000    0.74181
694600.0000    0.51028
694640.0000    0.74403
694680.0000    0.85735
694720.0000    0.58497
694760.0000    0.58241
694800.0000    0.64675
694840.0000    0.89847
694880.0000    0.77937
694920.0000    0.67673
694960.0000    0.78001
695000.0000    0.48575
695040.0000    0.75477
695080.0000    0.58062
695120.0000    0.81328
695160.0000    0.69060
695200.0000    0.67491
695240.0000    0.82023
695280.0000    0.78503
695320.0000    0.66458
695360.0000    0.90717
695400.0000    0.76355
695440.0000    0.69111
695480.0000    0.86572
695520.0000    0.83649
695560.0000    0.98080
695600.0000    0.96417
695640.0000    0.82425
695680.0000    0.81262
695720.0000    0.91469
695760.0000    0.68340
695800.0000    0.56945
695840.0000    0.66764
695880.0000    0.78539
695920.0000    0.72457
695960.0000    0.74167
696000.0000    0.52353
696040.0000    0.54170
696080.0000    0.70126
696120.0000    0.62115
696160.0000    0.76315
696200.0000    0.53313
696240.0000    0.24895
696280.0000    0.61348
696320.0000    0.78948
696360.0000    0.64270
696400.0000    0.74348
696440.0000    0.65703
696480.0000    0.68066
696520.0000    0.70974
696560.0000    0.83510
696600.0000    0.79613
696640.0000    0.65856
696680.0000    0.84391
696720.0000    0.63754
696760.0000    0.74869
696800.0000    0.88118
696840.0000    0.68275
696880.0000    0.94930
696920.0000    0.84456
696960.0000    0.77085
697000.0000    0.84930
697040.0000    0.86661
697080.0000    0.62462
697120.0000    0.81858
697160.0000    0.73312
697200.0000    0.84278
697240.0000    0.67727
697280.0000    0.69079
697320.0000    0.50259
697360.0000    0.61349
697400.0000    0.83978
697440.0000    0.78867
697480.0000    0.71085
697520.0000    0.86672
697560.0000    0.83761
697600.0000    0.78233
697640.0000    0.72484
697680.0000    0.38287
697720.0000    0.80915
697760.0000    0.50458
697800.0000    0.64335
697840.0000    0.69785
697880.0000    0.67414
697920.0000    0.73885
697960.0000    0.88574
698000.0000    0.95745
698040.0000    0.85653
698080.0000    0.91990
698120.0000    0.92614
698160.0000    0.83617
698200.0000    0.99859
698240.0000    0.95258
698280.0000    0.69144
698320.0000    0.88274
698360.0000    0.84275
698400.0000    0.74945
698440.0000    0.65406
698480.0000    0.69141
698520.0000    0.77788
698560.0000    0.84515
698600.0000    0.74504
698640.0000    0.72774
698680.0000    0.72916
698720.0000    0.76145
698760.0000    0.87663
698800.0000    0.83342
698840.0000    0.77982
698880.0000    0.92126
698920.0000    0.76428
698960.0000    0.94027
699000.0000    0.75461
699040.0000    0.32368
699080.0000    0.50925
699120.0000    0.82088
699160.0000    0.71529
699200.0000    0.79451
699240.0000    0.79527
699280.0000    0.77535
699320.0000    0.74829
699360.0000    0.65128
699400.0000    0.68693
699440.0000    0.98492
699480.0000    0.74056
699520.0000    0.90414
699560.0000    0.85842
699600.0000    0.93168
699640.0000    0.78227
699680.0000    0.70430
699720.0000    0.80109
699760.0000    0.66233
699800.0000    0.72915
699840.0000    0.70565
699880.0000    0.71468
699920.0000    0.89212
699960.0000    0.62016
700000.0000    0.80697
700040.0000    0.71166
700080.0000    0.79298
700120.0000    0.78426
700160.0000    0.93069
700200.0000    0.80907
700240.0000    0.75210
700280.0000    0.93779
700320.0000    0.56900
700360.0000    0.70711
700400.0000    0.83077
700440.0000    0.82347
700480.0000    0.65939
700520.0000    0.68813
700560.0000    0.70090
700600.0000    0.62770
700640.0000    0.65807
700680.0000    0.74361
700720.0000    0.87676
700760.0000    0.82661
700800.0000    0.75054
700840.0000    0.54715
700880.0000    0.73967
700920.0000    0.68054
700960.0000    0.64500
701000.0000    0.74963
701040.0000    0.68190
701080.0000    0.74386
701120.0000    0.69935
701160.0000    0.70644
701200.0000    0.70027
701240.0000    0.66554
701280.0000    0.84704
701320.0000    0.73444
701360.0000    0.55145
701400.0000    0.61600
701440.0000    0.75001
701480.0000    0.63310
701520.0000    0.81582
701560.0000    0.70913
701600.0000    0.67048
701640.0000    0.68496
701680.0000    0.62072
701720.0000    0.78013
701760.0000    0.73963
701800.0000    0.73687
701840.0000    0.76318
701880.0000    0.80948
701920.0000    0.73270
701960.0000    0.72760
702000.0000    0.67952
702040.0000    0.69878
702080.0000    0.66906
702120.0000    0.81172
702160.0000    0.81787
702200.0000    0.71274
702240.0000    0.81261
702280.0000    0.73454
702320.0000    0.71111
702360.0000    0.95277
702400.0000    0.76304
702440.0000    0.85601
702480.0000    0.50810
702520.0000    0.80799
702560.0000    0.73170
702600.0000    0.75472
702640.0000    0.72902
702680.0000    0.54803
702720.0000    0.86568
702760.0000    0.79802
702800.0000    0.96590
702840.0000    0.73814
702880.0000    0.63730
702920.0000    0.67838
702960.0000    0.76870
703000.0000    0.84111
703040.0000    0.71933
703080.0000    0.72258
703120.0000    0.71911
703160.0000    0.78071
703200.0000    0.71938
703240.0000    0.82157
703280.0000    0.70993
703320.0000    0.85702
703360.0000    0.89648
703400.0000    0.73406
703440.0000    0.85122
703480.0000    0.74720
703520.0000    0.66864
703560.0000    0.77708
703600.0000    0.56998
703640.0000    0.71809
703680.0000    0.75735
703720.0000    0.93367
703760.0000    0.76840
703800.0000    0.69748
703840.0000    0.79130
703880.0000    0.77101
703920.0000    0.57187
703960.0000    0.75084
704000.0000    0.84791
704040.0000    0.70236
704080.0000    0.81900
704120.0000    0.43278
704160.0000    0.70357
704200.0000    0.67949
704240.0000    0.79968
704280.0000    0.57259
704320.0000    0.62159
704360.0000    0.70626
704400.0000    0.76794
704440.0000    0.86993
704480.0000    0.76600
704520.0000    0.82046
704560.0000    0.65722
704600.0000    0.71977
704640.0000    0.71237
704680.0000    0.70458
704720.0000    0.66734
704760.0000    0.58675
704800.0000    0.68765
704840.0000    0.57141
704880.0000    0.77605
704920.0000    0.70506
704960.0000    0.77337
705000.0000    0.87031
705040.0000    0.72305
705080.0000    0.80756
705120.0000    0.60941
705160.0000    0.60182
705200.0000    0.51286
705240.0000    0.44989
705280.0000    0.55210
705320.0000    0.49207
705360.0000    0.61202
705400.0000    0.64742
705440.0000    0.53695
705480.0000    0.66524
705520.0000    0.41836
705560.0000    0.40588
705600.0000    0.62293
705640.0000    0.57435
705680.0000    0.62419
705720.0000    0.65894
705760.0000    0.93800
705800.0000    0.99808
705840.0000    0.56190
705880.0000    0.57736
705920.0000    0.49973
705960.0000    0.62220
706000.0000    0.60506
706040.0000    0.65876
706080.0000    0.67443
706120.0000    0.62236
706160.0000    0.75488
706200.0000    0.80270
706240.0000    0.63959
706280.0000    0.68534
706320.0000    0.73595
706360.0000    0.74078
706400.0000    0.95838
706440.0000    0.64406
706480.0000    0.45611
706520.0000    0.70609
706560.0000    0.68073
706600.0000    0.47008
706640.0000    0.43473
706680.0000    0.66891
706720.0000    0.74046
706760.0000    1.00554
706800.0000    0.78528
706840.0000    0.75506
706880.0000    0.31390
706920.0000    0.62289
706960.0000    0.78649
707000.0000    0.49254
707040.0000    1.09701
707080.0000    0.33113
707120.0000    0.45726
707160.0000    0.63644
707200.0000    0.67966
707240.0000    0.69164
707280.0000    0.71756
707320.0000    0.71630
707360.0000    0.66565
707400.0000    0.87344
707440.0000    0.64881
707480.0000    0.64003
707520.0000    0.68121
707560.0000    0.58176
707600.0000    0.53634
707640.0000    0.85530
707680.0000    0.56024
707720.0000    0.79472
707760.0000    0.76252
707800.0000    0.79208
707840.0000    0.77122
707880.0000    0.25632
707920.0000    0.75843
707960.0000    0.78185
708000.0000    0.53605
708040.0000    0.47927
708080.0000    1.04774
708120.0000    0.49833
708160.0000    0.77075
708200.0000    0.70805
708240.0000    0.68680
708280.0000    0.47696
708320.0000    0.68387
708360.0000    0.66017
708400.0000    0.77650
708440.0000    0.82072
708480.0000    0.78694
708520.0000    0.83225
708560.0000    0.85731
708600.0000    0.89708
708640.0000    0.82364
708680.0000    0.90684
708720.0000    0.75495
708760.0000    0.81555
708800.0000    0.80240
708840.0000    0.56302
708880.0000    0.54287
708920.0000    0.75524
708960.0000    0.37956
709000.0000    0.49607
709040.0000    0.65338
709080.0000    0.57022
709120.0000    0.51535
709160.0000    0.71641
709200.0000    0.80598
709240.0000    0.75847
709280.0000    0.93737
709320.0000    0.68143
709360.0000    0.83697
709400.0000    0.72365
709440.0000    0.83029
709480.0000    0.81058
709520.0000    0.77001
709560.0000    0.79555
709600.0000    0.90096
709640.0000    0.83023
709680.0000    0.85767
709720.0000    0.81284
709760.0000    0.75981
709800.0000    0.95426
709840.0000    0.82750
709880.0000    0.92841
709920.0000    0.68777
709960.0000    0.82722
710000.0000    0.91874
710040.0000    0.79146
710080.0000    0.65487
710120.0000    0.78900
710160.0000    0.85635
710200.0000    0.67919
710240.0000    0.45496
710280.0000    0.86169
710320.0000    0.70920
710360.0000    0.77722
710400.0000    0.73186
710440.0000    0.87771
710480.0000    0.82926
710520.0000    0.80147
710560.0000    0.73667
710600.0000    0.64467
710640.0000    0.74365
710680.0000    0.65324
710720.0000    0.70875
710760.0000    0.79990
710800.0000    0.74869
710840.0000    0.54400
710880.0000    0.75668
710920.0000    0.71310
710960.0000    0.72981
711000.0000    0.67913
711040.0000    0.74711
711080.0000    0.70252
711120.0000    0.62646
711160.0000    0.54372
711200.0000    0.59728
711240.0000    0.60063
711280.0000    0.75793
711320.0000    0.87957
711360.0000    0.89923
711400.0000    0.82506
711440.0000    0.86656
711480.0000    0.74892
711520.0000    0.53604
711560.0000    0.43145
711600.0000    0.73985
711640.0000    0.72159
711680.0000    0.28476
711720.0000    0.37899
711760.0000    0.66541
711800.0000    0.60893
711840.0000    0.72249
711880.0000    0.27067
711920.0000    0.37621
711960.0000    0.59351
712000.0000    0.65780
712040.0000    0.53767
712080.0000    0.62938
712120.0000    0.78534
712160.0000    0.67269
712200.0000    0.59840
712240.0000    0.62957
712280.0000    0.59518
712320.0000    0.63815
712360.0000    0.53954
712400.0000    0.71077
712440.0000    0.75773
712480.0000    0.66150
712520.0000    0.54059
712560.0000    0.60758
712600.0000    0.65931
712640.0000    0.98245
712680.0000    0.75805
712720.0000    0.76248
712760.0000    0.67611
712800.0000    0.65775
712840.0000    0.56341
712880.0000    0.72083
712920.0000    0.75657
712960.0000    0.77686
713000.0000    0.68212
713040.0000    0.57060
713080.0000    0.68575
713120.0000    0.67794
713160.0000    0.55783
713200.0000    0.46284
713240.0000    0.60124
713280.0000    0.62827
713320.0000    0.62886
713360.0000    0.69748
713400.0000    0.55897
713440.0000    0.73621
713480.0000    0.49013
713520.0000    0.58488
713560.0000    0.72357
713600.0000    0.54653
713640.0000    0.67855
713680.0000    0.77644
713720.0000    0.83215
713760.0000    0.66016
713800.0000    0.51582
713840.0000    0.52200
713880.0000    0.68453
713920.0000    0.86337
713960.0000    0.71553
714000.0000    0.67767
714040.0000    0.61617
714080.0000    0.50962
714120.0000    0.68195
714160.0000    0.81981
714200.0000    0.63728
714240.0000    0.63867
714280.0000    0.63745
714320.0000    0.64443
714360.0000    0.68712
714400.0000    0.67597
714440.0000    0.60187
714480.0000    0.49720
714520.0000    0.59877
714560.0000    0.79261
714600.0000    0.72064
714640.0000    0.80156
714680.0000    0.80854
714720.0000    0.73005
714760.0000    0.66675
714800.0000    0.67737
714840.0000    0.63508
714880.0000    0.67283
714920.0000    0.61183
714960.0000    0.68826
715000.0000    0.54192
715040.0000    0.51128
715080.0000    0.79599
715120.0000    0.69864
715160.0000    0.75740
715200.0000    0.75130
715240.0000    0.71264
715280.0000    0.70424
715320.0000    0.79666
715360.0000    0.72389
715400.0000    0.76102
715440.0000    0.68528
715480.0000    0.76341
715520.0000    0.46651
715560.0000    0.60710
715600.0000    0.65742
715640.0000    0.67935
715680.0000    0.82153
715720.0000    0.69681
715760.0000    0.79638
715800.0000    0.76891
715840.0000    0.80062
715880.0000    0.68147
715920.0000    0.59807
715960.0000    0.71972
716000.0000    0.58558
716040.0000    0.72503
716080.0000    0.67487
716120.0000    0.61107
716160.0000    0.59633
716200.0000    0.56100
716240.0000    0.79443
716280.0000    0.81380
716320.0000    0.50668
716360.0000    0.84034
716400.0000    0.52339
716440.0000    0.72890
716480.0000    0.80508
716520.0000    0.69681
716560.0000    0.66966
716600.0000    0.56120
716640.0000    0.73442
716680.0000    0.60729
716720.0000    0.73348
716760.0000    0.80794
716800.0000    0.64249
716840.0000    0.76503
716880.0000    0.71614
716920.0000    0.73865
716960.0000    0.56910
717000.0000    0.71301
717040.0000    0.81805
717080.0000    0.76714
717120.0000    0.73796
717160.0000    0.67550
717200.0000    0.64132
717240.0000    0.79198
717280.0000    0.60308
717320.0000    0.53281
717360.0000    0.69438
717400.0000    0.57399
717440.0000    0.64823
717480.0000    0.69425
717520.0000    0.75952
717560.0000    0.66534
717600.0000    0.68930
717640.0000    0.74058
717680.0000    0.72169
717720.0000    0.63561
717760.0000    0.92723
717800.0000    0.94005
717840.0000    1.04771
717880.0000    0.88086
717920.0000    1.01555
717960.0000    0.94948
718000.0000    0.74779
718040.0000    0.74679
718080.0000    0.72607
718120.0000    0.79547
718160.0000    0.69554
718200.0000    0.65033
718240.0000    0.79310
718280.0000    0.84672
718320.0000    0.66848
718360.0000    0.79579
718400.0000    0.56464
718440.0000    0.85711
718480.0000    0.70108
718520.0000    0.71730
718560.0000    0.62228
718600.0000    0.66938
718640.0000    0.67242
718680.0000    0.82101
718720.0000    0.66544
718760.0000    0.62503
718800.0000    0.72241
718840.0000    0.67286
718880.0000    0.76751
718920.0000    0.84343
718960.0000    0.76891
719000.0000    0.70566
719040.0000    0.65005
719080.0000    0.81296
719120.0000    0.58011
719160.0000    0.68233
719200.0000    0.82073
719240.0000    0.50964
719280.0000    0.61977
719320.0000    0.87894
719360.0000    0.69936
719400.0000    0.68944
719440.0000    0.75020
719480.0000    0.74345
719520.0000    0.78816
719560.0000    0.89738
719600.0000    0.84562
719640.0000    0.74431
719680.0000    0.84046
719720.0000    0.68605
719760.0000    0.60568
719800.0000    0.93369
719840.0000    0.79269
719880.0000    0.85329
719920.0000    0.52369
719960.0000    0.79282
720000.0000    0.58305
720040.0000    0.80166
720080.0000    0.88599
720120.0000    0.90199
720160.0000    0.89545
720200.0000    0.94412
720240.0000    0.78338
720280.0000    0.86473
720320.0000    0.79137
720360.0000    0.69294
720400.0000    0.77403
720440.0000    0.65586
720480.0000    0.70829
720520.0000    0.74348
720560.0000    0.48402
720600.0000    0.62186
720640.0000    0.76824
720680.0000    0.74521
720720.0000    0.69714
720760.0000    0.75633
720800.0000    0.87919
720840.0000    0.67739
720880.0000    0.84579
720920.0000    0.81452
720960.0000    0.84051
721000.0000    0.91555
721040.0000    0.82639
721080.0000    0.91106
721120.0000    0.94467
721160.0000    0.92056
721200.0000    0.67201
721240.0000    0.70733
721280.0000    0.67687
721320.0000    0.65851
721360.0000    0.75300
721400.0000    0.81047
721440.0000    0.80280
721480.0000    0.60457
721520.0000    0.60562
721560.0000    0.75012
721600.0000    0.51249
721640.0000    0.57739
721680.0000    0.52638
721720.0000    0.78529
721760.0000    0.51219
721800.0000    0.43577
721840.0000    0.47605
721880.0000    0.66556
721920.0000    0.53771
721960.0000    0.79631
722000.0000    0.76719
722040.0000    0.70007
722080.0000    0.71040
722120.0000    0.62305
722160.0000    0.80901
722200.0000    0.73951
722240.0000    0.74437
722280.0000    0.75301
722320.0000    0.81588
722360.0000    0.78088
722400.0000    0.72425
722440.0000    0.75725
722480.0000    0.75781
722520.0000    0.65864
722560.0000    0.68332
722600.0000    0.73847
722640.0000    0.62459
722680.0000    0.61081
722720.0000    0.66193
722760.0000    0.77059
722800.0000    0.72055
722840.0000    0.63289
722880.0000    0.65967
722920.0000    0.80749
722960.0000    0.67346
723000.0000    0.50889
723040.0000    0.50297
723080.0000    0.58116
723120.0000    0.75404
723160.0000    0.70720
723200.0000    0.86896
723240.0000    0.75628
723280.0000    0.80210
723320.0000    0.67464
723360.0000    0.64940
723400.0000    0.59228
723440.0000    0.71191
723480.0000    0.66279
723520.0000    0.74860
723560.0000    0.67837
723600.0000    0.66103
723640.0000    0.77561
723680.0000    0.83813
723720.0000    0.65768
723760.0000    0.70690
723800.0000    0.69739
723840.0000    0.71385
[truncated: 158,795 more chars]
