# Supplementary material for: Comment on 'Valid molecular dynamics simulations of human hemoglobin require a surprisingly large box size'
Source: eLife. 2019 Jun 20;8:e44718. doi: 10.7554/eLife.44718 (PMC6586461; doi:10.7554/eLife.44718)
Supplement: Figure 4—source data 1. — The zip archive contains a README file describing which source files correspond to the different panels. [file elife-44718-fig4-data1.zip › figure4/panels_EF/charmm/box1/eq20/proj.xvg]

25000.0000   -0.10211
25040.0000    0.23016
25080.0000    0.01696
25120.0000    0.04323
25160.0000    0.16956
25200.0000   -0.16355
25240.0000    0.07423
25280.0000    0.13877
25320.0000   -0.22869
25360.0000   -0.17484
25400.0000    0.05243
25440.0000   -0.05108
25480.0000    0.03474
25520.0000    0.05611
25560.0000   -0.28467
25600.0000    0.02725
25640.0000    0.29751
25680.0000    0.33386
25720.0000    0.14140
25760.0000    0.18252
25800.0000   -0.08518
25840.0000    0.23426
25880.0000    0.22815
25920.0000   -0.14502
25960.0000   -0.29629
26000.0000   -0.25304
26040.0000   -0.10008
26080.0000   -0.38917
26120.0000   -0.08868
26160.0000   -0.14410
26200.0000    0.12963
26240.0000   -0.06240
26280.0000    0.04578
26320.0000   -0.10526
26360.0000   -0.05758
26400.0000   -0.16599
26440.0000   -0.56129
26480.0000   -0.12939
26520.0000   -0.12116
26560.0000   -0.08705
26600.0000   -0.13341
26640.0000   -0.03570
26680.0000   -0.08329
26720.0000   -0.32609
26760.0000    0.21168
26800.0000   -0.00309
26840.0000    0.10447
26880.0000    0.01716
26920.0000    0.06147
26960.0000    0.20116
27000.0000    0.19558
27040.0000   -0.17427
27080.0000   -0.08416
27120.0000   -0.35431
27160.0000   -0.01355
27200.0000   -0.09140
27240.0000   -0.27854
27280.0000   -0.11379
27320.0000   -0.05352
27360.0000    0.10416
27400.0000   -0.22693
27440.0000   -0.11027
27480.0000   -0.39476
27520.0000   -0.45880
27560.0000   -0.36097
27600.0000   -0.36822
27640.0000   -0.30853
27680.0000   -0.00955
27720.0000   -0.08820
27760.0000    0.04055
27800.0000   -0.27269
27840.0000    0.18174
27880.0000    0.16466
27920.0000   -0.23711
27960.0000   -0.19460
28000.0000   -0.13777
28040.0000    0.04639
28080.0000   -0.02219
28120.0000    0.05332
28160.0000   -0.10460
28200.0000   -0.03076
28240.0000   -0.11763
28280.0000   -0.18211
28320.0000   -0.05842
28360.0000   -0.21262
28400.0000   -0.43102
28440.0000   -0.45317
28480.0000   -0.36624
28520.0000   -0.30366
28560.0000    0.10407
28600.0000   -0.39055
28640.0000   -0.01903
28680.0000   -0.18282
28720.0000   -0.23093
28760.0000   -0.27517
28800.0000   -0.09133
28840.0000    0.03842
28880.0000   -0.01003
28920.0000   -0.42386
28960.0000    0.00597
29000.0000   -0.06559
29040.0000    0.18711
29080.0000   -0.04064
29120.0000   -0.00212
29160.0000   -0.36012
29200.0000   -0.07979
29240.0000   -0.09866
29280.0000   -0.17247
29320.0000   -0.15199
29360.0000   -0.21841
29400.0000    0.00527
29440.0000   -0.03191
29480.0000    0.13432
29520.0000    0.06859
29560.0000    0.13926
29600.0000   -0.06877
29640.0000    0.10496
29680.0000    0.06785
29720.0000   -0.07356
29760.0000   -0.09814
29800.0000   -0.09774
29840.0000   -0.23182
29880.0000   -0.36230
29920.0000   -0.15668
29960.0000   -0.27726
30000.0000   -0.26246
30040.0000   -0.06940
30080.0000   -0.19640
30120.0000   -0.02506
30160.0000   -0.00556
30200.0000    0.04185
30240.0000    0.00426
30280.0000   -0.04562
30320.0000    0.02083
30360.0000    0.19210
30400.0000    0.20107
30440.0000    0.02419
30480.0000    0.00191
30520.0000    0.31551
30560.0000    0.01284
30600.0000    0.14703
30640.0000   -0.03305
30680.0000    0.22604
30720.0000   -0.17062
30760.0000    0.01301
30800.0000   -0.05016
30840.0000    0.11763
30880.0000   -0.16109
30920.0000   -0.19875
30960.0000   -0.03564
31000.0000   -0.08408
31040.0000    0.14914
31080.0000    0.10983
31120.0000    0.40755
31160.0000    0.34819
31200.0000    0.09871
31240.0000    0.35805
31280.0000    0.28803
31320.0000    0.07953
31360.0000    0.17560
31400.0000   -0.21767
31440.0000   -0.93680
31480.0000   -0.65534
31520.0000   -0.47604
31560.0000   -0.29584
31600.0000   -0.03029
31640.0000   -0.16328
31680.0000   -0.38219
31720.0000   -0.16062
31760.0000    0.00541
31800.0000   -0.11568
31840.0000   -0.14886
31880.0000   -0.05777
31920.0000   -0.06554
31960.0000   -0.00012
32000.0000   -0.10149
32040.0000   -0.24361
32080.0000    0.15263
32120.0000    0.27848
32160.0000    0.13452
32200.0000    0.10748
32240.0000    0.28838
32280.0000   -0.09239
32320.0000    0.09971
32360.0000    0.32152
32400.0000   -0.08044
32440.0000    0.15334
32480.0000   -0.10368
32520.0000   -0.19662
32560.0000   -0.16193
32600.0000    0.08612
32640.0000    0.08729
32680.0000   -0.24215
32720.0000    0.06815
32760.0000   -0.02371
32800.0000    0.08155
32840.0000    0.05604
32880.0000   -0.18571
32920.0000   -0.30888
32960.0000   -0.22505
33000.0000   -0.38671
33040.0000   -0.25507
33080.0000   -0.13578
33120.0000   -0.01549
33160.0000   -0.11109
33200.0000    0.04227
33240.0000    0.32296
33280.0000    0.35776
33320.0000    0.41122
33360.0000    0.14321
33400.0000    0.19036
33440.0000    0.13772
33480.0000    0.09070
33520.0000    0.15794
33560.0000    0.09231
33600.0000   -0.11784
33640.0000    0.13889
33680.0000   -0.08942
33720.0000    0.31845
33760.0000    0.27485
33800.0000    0.36139
33840.0000    0.38632
33880.0000   -0.20154
33920.0000    0.08450
33960.0000   -0.67076
34000.0000   -0.21190
34040.0000   -0.21780
34080.0000    0.08888
34120.0000   -0.05319
34160.0000    0.05364
34200.0000    0.19785
34240.0000    0.26315
34280.0000    0.03049
34320.0000    0.22080
34360.0000    0.06981
34400.0000    0.11081
34440.0000    0.08050
34480.0000   -0.09669
34520.0000   -0.11407
34560.0000   -0.05578
34600.0000   -0.05977
34640.0000   -0.12681
34680.0000    0.08761
34720.0000    0.29881
34760.0000    0.35610
34800.0000    0.50626
34840.0000    0.59699
34880.0000    0.22387
34920.0000    0.43442
34960.0000    0.39311
35000.0000    0.34511
35040.0000    0.44795
35080.0000    0.32373
35120.0000    0.11363
35160.0000    0.29793
35200.0000    0.32033
35240.0000    0.35982
35280.0000    0.36876
35320.0000    0.25422
35360.0000    0.11952
35400.0000    0.15605
35440.0000    0.18100
35480.0000    0.14598
35520.0000    0.42860
35560.0000    0.14352
35600.0000    0.19316
35640.0000   -0.20091
35680.0000    0.10503
35720.0000   -0.03100
35760.0000   -0.19388
35800.0000    0.09407
35840.0000    0.05578
35880.0000   -0.07549
35920.0000   -0.00238
35960.0000    0.06041
36000.0000    0.06789
36040.0000    0.05059
36080.0000    0.05880
36120.0000   -0.11198
36160.0000   -0.06215
36200.0000    0.15836
36240.0000   -0.10899
36280.0000    0.03711
36320.0000   -0.21646
36360.0000   -0.46671
36400.0000   -0.38819
36440.0000   -0.39274
36480.0000   -0.45767
36520.0000    0.09948
36560.0000    0.08603
36600.0000    0.06022
36640.0000    0.16914
36680.0000   -0.16609
36720.0000    0.26149
36760.0000   -0.11847
36800.0000   -0.64122
36840.0000   -0.63413
36880.0000   -0.29270
36920.0000   -0.50308
36960.0000   -0.01047
37000.0000    0.16591
37040.0000    0.04753
37080.0000   -0.10471
37120.0000   -0.10433
37160.0000    0.12685
37200.0000   -0.03398
37240.0000   -0.18206
37280.0000    0.10581
37320.0000   -0.13116
37360.0000   -0.01262
37400.0000   -0.22734
37440.0000    0.12394
37480.0000   -0.05141
37520.0000    0.03770
37560.0000   -0.01129
37600.0000    0.10865
37640.0000    0.06866
37680.0000   -0.38076
37720.0000   -0.45456
37760.0000   -0.25317
37800.0000   -0.15302
37840.0000   -0.62829
37880.0000   -0.17816
37920.0000   -0.28018
37960.0000   -0.35700
38000.0000   -0.41378
38040.0000   -0.76222
38080.0000   -0.47603
38120.0000   -0.40313
38160.0000   -0.06446
38200.0000   -0.21183
38240.0000   -0.21370
38280.0000    0.22941
38320.0000   -0.09647
38360.0000    0.11201
38400.0000    0.07851
38440.0000   -0.04136
38480.0000   -0.17031
38520.0000    0.19397
38560.0000   -0.18017
38600.0000   -0.16633
38640.0000   -0.01931
38680.0000    0.18434
38720.0000    0.00606
38760.0000    0.11175
38800.0000    0.20660
38840.0000   -0.12909
38880.0000   -0.31129
38920.0000   -0.55203
38960.0000   -0.41040
39000.0000   -0.03217
39040.0000   -0.43904
39080.0000   -0.48009
39120.0000   -0.27709
39160.0000   -0.41554
39200.0000   -0.45075
39240.0000   -0.45053
39280.0000   -0.20938
39320.0000   -0.37168
39360.0000   -0.43930
39400.0000   -0.35186
39440.0000   -0.23708
39480.0000   -0.42475
39520.0000   -0.59904
39560.0000   -0.69106
39600.0000   -0.34822
39640.0000   -0.40128
39680.0000   -0.53576
39720.0000   -0.41495
39760.0000   -0.49659
39800.0000   -0.18431
39840.0000   -0.46986
39880.0000   -0.69719
39920.0000   -0.49949
39960.0000   -0.51254
40000.0000   -0.56724
40040.0000   -0.17536
40080.0000   -0.04936
40120.0000   -0.20328
40160.0000   -0.07500
40200.0000    0.01959
40240.0000   -0.12009
40280.0000   -0.11533
40320.0000   -0.11552
40360.0000   -0.07499
40400.0000   -0.09708
40440.0000   -0.01123
40480.0000    0.09469
40520.0000   -0.17921
40560.0000   -0.13999
40600.0000   -0.40934
40640.0000   -0.42441
40680.0000   -0.35713
40720.0000   -0.41856
40760.0000   -0.30688
40800.0000   -0.30724
40840.0000   -0.42046
40880.0000   -0.15810
40920.0000    0.15253
40960.0000   -0.20240
41000.0000    0.13041
41040.0000    0.07169
41080.0000   -0.01258
41120.0000    0.21717
41160.0000    0.33873
41200.0000    0.10330
41240.0000   -0.02310
41280.0000   -0.12292
41320.0000   -0.07942
41360.0000    0.16129
41400.0000   -0.04070
41440.0000    0.01756
41480.0000   -0.02872
41520.0000   -0.10551
41560.0000    0.11567
41600.0000   -0.06295
41640.0000   -0.28758
41680.0000    0.17540
41720.0000   -0.01192
41760.0000    0.31048
41800.0000    0.18358
41840.0000    0.16915
41880.0000   -0.28566
41920.0000   -0.09658
41960.0000   -0.14812
42000.0000   -0.11880
42040.0000   -0.06495
42080.0000    0.20575
42120.0000    0.11485
42160.0000   -0.28217
42200.0000   -0.06342
42240.0000   -0.28232
42280.0000   -0.14560
42320.0000   -0.19406
42360.0000    0.00960
42400.0000   -0.15430
42440.0000   -0.00235
42480.0000   -0.20984
42520.0000   -0.21091
42560.0000   -0.19794
42600.0000   -0.23453
42640.0000   -0.08856
42680.0000   -0.02384
42720.0000   -0.28194
42760.0000   -0.51694
42800.0000   -0.05572
42840.0000   -0.32073
42880.0000   -0.34576
42920.0000   -0.20040
42960.0000   -0.09730
43000.0000    0.02042
43040.0000   -0.21358
43080.0000   -0.14030
43120.0000    0.09136
43160.0000   -0.12223
43200.0000   -0.11177
43240.0000   -0.01230
43280.0000   -0.29606
43320.0000   -0.25990
43360.0000    0.00132
43400.0000    0.04009
43440.0000   -0.20956
43480.0000   -0.12365
43520.0000   -0.02445
43560.0000   -0.09246
43600.0000   -0.14765
43640.0000    0.05443
43680.0000    0.03201
43720.0000   -0.01774
43760.0000   -0.25346
43800.0000   -0.24802
43840.0000   -0.24633
43880.0000   -0.22232
43920.0000   -0.05491
43960.0000   -0.26232
44000.0000   -0.42038
44040.0000   -0.12069
44080.0000   -0.16843
44120.0000   -0.16498
44160.0000   -0.12425
44200.0000   -0.07495
44240.0000    0.11636
44280.0000   -0.11612
44320.0000    0.23495
44360.0000   -0.10856
44400.0000    0.06466
44440.0000   -0.01167
44480.0000    0.24857
44520.0000    0.02233
44560.0000    0.03236
44600.0000   -0.01611
44640.0000   -0.02777
44680.0000   -0.03692
44720.0000    0.02584
44760.0000    0.03643
44800.0000   -0.22998
44840.0000   -0.01520
44880.0000    0.15014
44920.0000   -0.01820
44960.0000   -0.02871
45000.0000    0.19916
45040.0000   -0.14272
45080.0000    0.18128
45120.0000   -0.07202
45160.0000   -0.07695
45200.0000   -0.30387
45240.0000    0.03474
45280.0000    0.33515
45320.0000    0.26049
45360.0000    0.42904
45400.0000    0.46109
45440.0000    0.24943
45480.0000    0.38545
45520.0000    0.42061
45560.0000    0.10955
45600.0000    0.20416
45640.0000    0.08233
45680.0000    0.12583
45720.0000    0.14667
45760.0000   -0.07508
45800.0000    0.03841
45840.0000    0.04839
45880.0000    0.18975
45920.0000    0.00871
45960.0000    0.14797
46000.0000    0.08131
46040.0000    0.08831
46080.0000   -0.03623
46120.0000    0.01790
46160.0000   -0.14265
46200.0000    0.09290
46240.0000    0.20467
46280.0000    0.21564
46320.0000    0.06718
46360.0000   -0.05854
46400.0000   -0.09643
46440.0000   -0.26766
46480.0000   -0.01289
46520.0000   -0.00296
46560.0000    0.21453
46600.0000    0.13753
46640.0000    0.26960
46680.0000    0.34414
46720.0000    0.30552
46760.0000    0.39114
46800.0000   -0.26980
46840.0000   -0.39171
46880.0000   -0.12356
46920.0000    0.09620
46960.0000    0.13008
47000.0000   -0.08468
47040.0000   -0.18231
47080.0000    0.00267
47120.0000   -0.08200
47160.0000   -0.28472
47200.0000    0.06498
47240.0000   -0.00041
47280.0000    0.06742
47320.0000   -0.12069
47360.0000   -0.16546
47400.0000    0.03578
47440.0000   -0.02742
47480.0000    0.07919
47520.0000   -0.14702
47560.0000   -0.21598
47600.0000   -0.28473
47640.0000   -0.22079
47680.0000   -0.05726
47720.0000   -0.26916
47760.0000   -0.14352
47800.0000   -0.17338
47840.0000    0.08364
47880.0000    0.12185
47920.0000    0.16963
47960.0000   -0.05100
48000.0000    0.06382
48040.0000   -0.12415
48080.0000   -0.14448
48120.0000   -0.04401
48160.0000   -0.33268
48200.0000   -0.27822
48240.0000   -0.05654
48280.0000   -0.17305
48320.0000    0.11949
48360.0000   -0.06514
48400.0000    0.04899
48440.0000   -0.16148
48480.0000   -0.00678
48520.0000    0.01239
48560.0000   -0.01390
48600.0000    0.16706
48640.0000   -0.05084
48680.0000   -0.00139
48720.0000   -0.27993
48760.0000   -0.13225
48800.0000   -0.17724
48840.0000   -0.13910
48880.0000   -0.10165
48920.0000   -0.10385
48960.0000    0.00211
49000.0000   -0.15680
49040.0000   -0.19518
49080.0000   -0.13321
49120.0000   -0.29605
49160.0000   -0.19734
49200.0000   -0.24759
49240.0000   -0.28465
49280.0000   -0.05085
49320.0000   -0.31324
49360.0000   -0.22385
49400.0000   -0.04845
49440.0000    0.13716
49480.0000   -0.18319
49520.0000   -0.09448
49560.0000    0.10237
49600.0000    0.15276
49640.0000   -0.01822
49680.0000   -0.02058
49720.0000   -0.19283
49760.0000   -0.06367
49800.0000   -0.03433
49840.0000   -0.04322
49880.0000   -0.12861
49920.0000   -0.13490
49960.0000   -0.23365
50000.0000   -0.10699
50040.0000   -0.04858
50080.0000    0.15846
50120.0000   -0.15212
50160.0000    0.15323
50200.0000   -0.01385
50240.0000   -0.04963
50280.0000    0.07426
50320.0000    0.08739
50360.0000    0.29845
50400.0000    0.13961
50440.0000    0.06839
50480.0000    0.03185
50520.0000    0.05331
50560.0000    0.16242
50600.0000   -0.01934
50640.0000    0.01695
50680.0000   -0.03735
50720.0000    0.10180
50760.0000    0.15754
50800.0000   -0.02296
50840.0000   -0.08601
50880.0000    0.04845
50920.0000    0.12443
50960.0000   -0.18435
51000.0000    0.01982
51040.0000    0.05763
51080.0000   -0.27965
51120.0000    0.06577
51160.0000    0.09056
51200.0000    0.18729
51240.0000    0.00345
51280.0000    0.20882
51320.0000    0.08179
51360.0000    0.10905
51400.0000    0.08129
51440.0000   -0.19124
51480.0000    0.27813
51520.0000   -0.09381
51560.0000   -0.39659
51600.0000   -0.15077
51640.0000   -0.07709
51680.0000   -0.11570
51720.0000    0.12121
51760.0000   -0.13927
51800.0000    0.02411
51840.0000    0.10123
51880.0000    0.10315
51920.0000   -0.01421
51960.0000   -0.15942
52000.0000    0.16370
52040.0000    0.13430
52080.0000    0.21705
52120.0000    0.09702
52160.0000    0.03487
52200.0000    0.03864
52240.0000   -0.01032
52280.0000   -0.04109
52320.0000    0.23955
52360.0000    0.10602
52400.0000    0.24313
52440.0000   -0.06511
52480.0000    0.11685
52520.0000    0.20209
52560.0000   -0.02453
52600.0000   -0.00710
52640.0000    0.03894
52680.0000    0.21029
52720.0000    0.11063
52760.0000    0.29698
52800.0000    0.04452
52840.0000    0.02672
52880.0000    0.05245
52920.0000    0.07001
52960.0000   -0.05480
53000.0000    0.04408
53040.0000   -0.15593
53080.0000   -0.04233
53120.0000    0.05829
53160.0000   -0.18502
53200.0000   -0.05300
53240.0000   -0.03104
53280.0000   -0.02535
53320.0000    0.11600
53360.0000    0.14458
53400.0000   -0.07663
53440.0000    0.02453
53480.0000   -0.15035
53520.0000    0.02058
53560.0000    0.08267
53600.0000   -0.19256
53640.0000    0.12624
53680.0000    0.25566
53720.0000   -0.17684
53760.0000   -0.18938
53800.0000    0.02950
53840.0000    0.01572
53880.0000   -0.00949
53920.0000    0.07037
53960.0000   -0.00148
54000.0000   -0.11905
54040.0000    0.34941
54080.0000    0.18911
54120.0000    0.11456
54160.0000    0.21220
54200.0000    0.03339
54240.0000    0.02887
54280.0000    0.06141
54320.0000   -0.00599
54360.0000    0.11365
54400.0000    0.10549
54440.0000    0.13402
54480.0000    0.05929
54520.0000    0.17255
54560.0000    0.07911
54600.0000    0.09777
54640.0000   -0.21615
54680.0000   -0.01376
54720.0000    0.30549
54760.0000    0.06600
54800.0000    0.19170
54840.0000    0.38018
54880.0000   -0.10701
54920.0000    0.14739
54960.0000    0.05680
55000.0000    0.29597
55040.0000   -0.04083
55080.0000    0.16592
55120.0000    0.19601
55160.0000   -0.03107
55200.0000   -0.16619
55240.0000    0.19111
55280.0000    0.24700
55320.0000    0.11482
55360.0000    0.03984
55400.0000   -0.10113
55440.0000    0.21996
55480.0000    0.07088
55520.0000    0.02201
55560.0000    0.05764
55600.0000   -0.12649
55640.0000    0.05496
55680.0000    0.12201
55720.0000    0.07142
55760.0000    0.18609
55800.0000    0.02722
55840.0000    0.31882
55880.0000    0.25467
55920.0000    0.44309
55960.0000    0.30899
56000.0000    0.21009
56040.0000    0.00237
56080.0000    0.22928
56120.0000    0.28393
56160.0000    0.30072
56200.0000   -0.12312
56240.0000    0.03887
56280.0000    0.03817
56320.0000    0.09108
56360.0000   -0.11847
56400.0000    0.23603
56440.0000    0.15306
56480.0000    0.23898
56520.0000    0.29809
56560.0000    0.19259
56600.0000    0.30159
56640.0000    0.01877
56680.0000    0.47026
56720.0000    0.04876
56760.0000    0.02491
56800.0000    0.24002
56840.0000    0.08142
56880.0000    0.17885
56920.0000   -0.08727
56960.0000    0.18645
57000.0000   -0.12719
57040.0000    0.11021
57080.0000    0.21014
57120.0000    0.11013
57160.0000    0.31964
57200.0000   -0.10194
57240.0000    0.37948
57280.0000    0.06788
57320.0000    0.10694
57360.0000   -0.03386
57400.0000    0.01450
57440.0000    0.14051
57480.0000    0.03063
57520.0000    0.21487
57560.0000    0.31902
57600.0000    0.36155
57640.0000    0.29396
57680.0000    0.33403
57720.0000    0.36866
57760.0000    0.45252
57800.0000    0.16359
57840.0000    0.31491
57880.0000    0.21145
57920.0000    0.18311
57960.0000    0.25569
58000.0000    0.16107
58040.0000    0.29678
58080.0000    0.26101
58120.0000    0.13519
58160.0000    0.14265
58200.0000    0.11058
58240.0000    0.15864
58280.0000    0.18550
58320.0000    0.32085
58360.0000   -0.02340
58400.0000   -0.35397
58440.0000   -0.20148
58480.0000   -0.04261
58520.0000   -0.18910
58560.0000    0.02915
58600.0000    0.07403
58640.0000    0.03945
58680.0000   -0.13425
58720.0000    0.10442
58760.0000    0.23610
58800.0000    0.27840
58840.0000    0.31058
58880.0000    0.27575
58920.0000    0.17699
58960.0000    0.21121
59000.0000    0.20419
59040.0000    0.42011
59080.0000   -0.14445
59120.0000    0.24241
59160.0000    0.13816
59200.0000    0.35153
59240.0000   -0.41136
59280.0000   -0.34273
59320.0000   -0.28492
59360.0000   -0.29024
59400.0000   -0.41409
59440.0000   -0.40368
59480.0000   -0.55182
59520.0000   -0.38531
59560.0000   -0.14491
59600.0000   -0.17107
59640.0000   -0.10562
59680.0000    0.20111
59720.0000    0.09888
59760.0000    0.11116
59800.0000    0.53795
59840.0000    0.47533
59880.0000    0.35539
59920.0000    0.31336
59960.0000    0.61493
60000.0000    0.18807
60040.0000    0.37636
60080.0000    0.27396
60120.0000    0.16046
60160.0000    0.07492
60200.0000    0.47924
60240.0000    0.31858
60280.0000    0.28914
60320.0000    0.16808
60360.0000    0.38036
60400.0000   -0.04689
60440.0000   -0.06779
60480.0000   -0.00726
60520.0000    0.14864
60560.0000    0.25901
60600.0000    0.10650
60640.0000    0.17573
60680.0000    0.06259
60720.0000    0.09890
60760.0000   -0.01321
60800.0000    0.29702
60840.0000    0.14750
60880.0000    0.10201
60920.0000    0.03989
60960.0000   -0.09943
61000.0000   -0.14965
61040.0000    0.07266
61080.0000   -0.09829
61120.0000    0.16058
61160.0000    0.21386
61200.0000   -0.21512
61240.0000   -0.32555
61280.0000   -0.16326
61320.0000    0.05957
61360.0000    0.13458
61400.0000   -0.10112
61440.0000    0.11582
61480.0000    0.19093
61520.0000   -0.42212
61560.0000    0.14282
61600.0000   -0.02028
61640.0000    0.05492
61680.0000    0.39389
61720.0000    0.05090
61760.0000   -0.03149
61800.0000    0.16556
61840.0000    0.17209
61880.0000    0.07464
61920.0000   -0.14739
61960.0000   -0.11513
62000.0000    0.04028
62040.0000    0.14258
62080.0000   -0.13025
62120.0000    0.18445
62160.0000    0.18623
62200.0000    0.12703
62240.0000    0.03554
62280.0000    0.15157
62320.0000    0.04394
62360.0000   -0.01499
62400.0000   -0.02386
62440.0000   -0.55861
62480.0000   -0.57077
62520.0000   -0.34179
62560.0000   -0.17544
62600.0000   -0.09791
62640.0000   -0.14521
62680.0000   -0.00157
62720.0000    0.00025
62760.0000   -0.04831
62800.0000    0.23786
62840.0000   -0.02615
62880.0000   -0.23431
62920.0000    0.06806
62960.0000   -0.13218
63000.0000   -0.18522
63040.0000   -0.03825
63080.0000    0.18013
63120.0000    0.15148
63160.0000    0.10746
63200.0000   -0.21078
63240.0000   -0.26600
63280.0000   -0.37840
63320.0000   -0.36570
63360.0000   -0.22858
63400.0000    0.11999
63440.0000    0.25518
63480.0000    0.00469
63520.0000   -0.06375
63560.0000    0.26663
63600.0000    0.07160
63640.0000    0.02275
63680.0000    0.26164
63720.0000    0.00750
63760.0000   -0.06507
63800.0000    0.11461
63840.0000   -0.07186
63880.0000    0.01117
63920.0000   -0.05980
63960.0000   -0.47089
64000.0000   -0.17247
64040.0000   -0.39309
64080.0000   -0.26577
64120.0000   -0.14249
64160.0000    0.07948
64200.0000   -0.15671
64240.0000    0.10837
64280.0000    0.17344
64320.0000    0.04406
64360.0000   -0.04552
64400.0000    0.09254
64440.0000   -0.05147
64480.0000   -0.20949
64520.0000   -0.09452
64560.0000   -0.00230
64600.0000   -0.03050
64640.0000   -0.36464
64680.0000   -0.33362
64720.0000   -0.19529
64760.0000    0.23140
64800.0000    0.18600
64840.0000   -0.19801
64880.0000    0.04839
64920.0000   -0.50253
64960.0000   -0.39858
65000.0000   -0.16721
65040.0000    0.25080
65080.0000   -0.00122
65120.0000   -0.20459
65160.0000    0.05938
65200.0000   -0.40100
65240.0000   -0.60398
65280.0000   -0.69304
65320.0000   -0.65469
65360.0000   -0.61657
65400.0000   -0.35624
65440.0000   -0.39513
65480.0000   -0.41763
65520.0000   -0.33909
65560.0000    0.10500
65600.0000    0.06028
65640.0000    0.27104
65680.0000   -0.22528
65720.0000    0.16128
65760.0000    0.28223
65800.0000    0.18298
65840.0000   -0.05614
65880.0000   -0.35681
65920.0000   -0.01148
65960.0000   -0.28935
66000.0000   -0.03854
66040.0000   -0.08702
66080.0000   -0.52948
66120.0000   -0.19502
66160.0000   -0.53765
66200.0000   -0.38312
66240.0000   -0.62534
66280.0000   -0.50898
66320.0000   -0.49493
66360.0000   -0.36909
66400.0000   -0.37679
66440.0000   -0.04746
66480.0000    0.04738
66520.0000   -0.36272
66560.0000   -0.25623
66600.0000   -0.00497
66640.0000    0.10569
66680.0000   -0.02160
66720.0000   -0.40804
66760.0000   -0.33606
66800.0000   -0.21586
66840.0000   -0.01969
66880.0000   -0.06269
66920.0000   -0.21125
66960.0000   -0.37504
67000.0000   -0.61992
67040.0000   -0.22501
67080.0000   -0.04467
67120.0000   -0.01889
67160.0000   -0.09670
67200.0000   -0.09399
67240.0000   -0.07580
67280.0000   -0.17354
67320.0000   -0.00963
67360.0000   -0.04409
67400.0000    0.14173
67440.0000    0.02635
67480.0000   -0.23383
67520.0000   -0.04188
67560.0000   -0.20549
67600.0000   -0.20326
67640.0000   -0.32568
67680.0000   -0.32260
67720.0000   -0.74547
67760.0000   -0.08383
67800.0000   -0.50884
67840.0000   -0.57577
67880.0000   -0.77187
67920.0000   -0.46049
67960.0000   -0.46213
68000.0000   -0.43092
68040.0000   -0.59772
68080.0000   -0.52983
68120.0000   -0.61420
68160.0000    0.19879
68200.0000    0.19332
68240.0000   -0.18765
68280.0000   -0.25852
68320.0000   -0.44665
68360.0000   -0.32130
68400.0000   -0.28481
68440.0000   -0.43845
68480.0000   -0.33264
68520.0000   -0.15346
68560.0000    0.00045
68600.0000   -0.36933
68640.0000   -0.25849
68680.0000   -0.05524
68720.0000    0.06130
68760.0000   -0.13072
68800.0000   -0.13067
68840.0000   -0.37700
68880.0000   -0.44024
68920.0000   -0.18539
68960.0000   -0.08414
69000.0000    0.09925
69040.0000   -0.15325
69080.0000    0.00253
69120.0000   -0.21776
69160.0000   -0.03158
69200.0000   -0.26374
69240.0000   -0.31313
69280.0000   -0.18483
69320.0000    0.03341
69360.0000   -0.02555
69400.0000    0.02392
69440.0000   -0.38163
69480.0000   -0.60116
69520.0000   -0.04590
69560.0000   -0.49942
69600.0000   -0.23961
69640.0000   -0.29105
69680.0000   -0.59504
69720.0000   -0.44705
69760.0000   -0.65164
69800.0000   -0.59922
69840.0000   -0.62197
69880.0000   -0.74801
69920.0000   -0.15889
69960.0000    0.04690
70000.0000    0.01666
70040.0000    0.01839
70080.0000   -0.07705
70120.0000   -0.34413
70160.0000   -0.36496
70200.0000   -0.47557
70240.0000   -0.04393
70280.0000   -0.30692
70320.0000   -0.56987
70360.0000   -0.02921
70400.0000   -0.44128
70440.0000   -0.10478
70480.0000   -0.46718
70520.0000   -0.33494
70560.0000   -0.37309
70600.0000   -0.39822
70640.0000   -0.41111
70680.0000   -0.26844
70720.0000   -0.66694
70760.0000   -0.50084
70800.0000   -0.45894
70840.0000   -0.39145
70880.0000   -0.48591
70920.0000   -0.51380
70960.0000   -0.66256
71000.0000   -0.51050
71040.0000   -0.67095
71080.0000   -0.57013
71120.0000   -0.19220
71160.0000   -0.36097
71200.0000   -0.48959
71240.0000   -0.08687
71280.0000   -0.27908
71320.0000   -0.21049
71360.0000   -0.30134
71400.0000    0.05085
71440.0000   -0.20422
71480.0000   -0.21666
71520.0000   -0.10356
71560.0000   -0.17414
71600.0000   -0.01582
71640.0000    0.03263
71680.0000   -0.26234
71720.0000    0.22755
71760.0000   -0.02371
71800.0000   -0.04657
71840.0000   -0.08965
71880.0000   -0.44397
71920.0000   -0.31324
71960.0000    0.17834
72000.0000   -0.06843
72040.0000   -0.50602
72080.0000   -0.23267
72120.0000   -0.29769
72160.0000   -0.46301
72200.0000   -0.60309
72240.0000   -0.76540
72280.0000   -0.41500
72320.0000   -0.49117
72360.0000   -0.65044
72400.0000   -0.51168
72440.0000   -0.20924
72480.0000   -0.20203
72520.0000   -0.07423
72560.0000   -0.16850
72600.0000   -0.17744
72640.0000   -0.46673
72680.0000   -0.42589
72720.0000   -0.54247
72760.0000   -0.56748
72800.0000   -0.58681
72840.0000   -0.58971
72880.0000   -0.59668
72920.0000   -0.61162
72960.0000   -0.60684
73000.0000   -0.64353
73040.0000   -0.48095
73080.0000   -0.61761
73120.0000   -0.36850
73160.0000   -0.35899
73200.0000   -0.35842
73240.0000   -0.37114
73280.0000   -0.55938
73320.0000   -0.64236
73360.0000   -0.53056
73400.0000   -0.36991
73440.0000   -0.57561
73480.0000   -0.44405
73520.0000   -0.60687
73560.0000   -0.31595
73600.0000   -0.39789
73640.0000   -0.37224
73680.0000   -0.59251
73720.0000   -0.50719
73760.0000   -0.55710
73800.0000   -0.45409
73840.0000   -0.69832
73880.0000   -0.54801
73920.0000   -0.34589
73960.0000   -0.65828
74000.0000   -0.66515
74040.0000   -0.50198
74080.0000   -0.59303
74120.0000   -0.56462
74160.0000    0.01041
74200.0000   -0.09965
74240.0000   -0.12308
74280.0000   -0.03180
74320.0000   -0.59079
74360.0000   -0.25644
74400.0000   -0.32560
74440.0000   -0.26082
74480.0000    0.07267
74520.0000   -0.09851
74560.0000   -0.05469
74600.0000   -0.26304
74640.0000   -0.30167
74680.0000   -0.64847
74720.0000   -0.87581
74760.0000   -0.70176
74800.0000   -0.70090
74840.0000   -0.36043
74880.0000   -0.47675
74920.0000   -0.68957
74960.0000   -0.60890
75000.0000   -0.57682
75040.0000   -0.68130
75080.0000   -0.68130
75120.0000   -0.65089
75160.0000   -0.84741
75200.0000   -0.77187
75240.0000   -0.80533
75280.0000   -0.67404
75320.0000   -0.79953
75360.0000   -0.62793
75400.0000   -0.44137
75440.0000   -0.24038
75480.0000   -0.48414
75520.0000   -0.58247
75560.0000   -0.53391
75600.0000   -0.48938
75640.0000   -0.48915
75680.0000   -0.48709
75720.0000   -0.30113
75760.0000   -0.42022
75800.0000   -0.68092
75840.0000   -0.05369
75880.0000    0.05503
75920.0000   -0.37988
75960.0000   -0.27780
76000.0000    0.18904
76040.0000   -0.26210
76080.0000   -0.28473
76120.0000    0.17826
76160.0000   -0.13182
76200.0000   -0.10132
76240.0000   -0.33970
76280.0000   -0.30642
76320.0000   -0.10358
76360.0000   -0.55597
76400.0000   -0.55872
76440.0000   -0.72376
76480.0000   -0.63810
76520.0000   -0.58800
76560.0000   -0.56803
76600.0000   -0.43781
76640.0000   -0.43768
76680.0000   -0.54616
76720.0000   -0.41374
76760.0000   -0.81603
76800.0000   -0.92233
76840.0000   -0.88305
76880.0000   -0.77305
76920.0000   -0.42244
76960.0000   -0.46464
77000.0000   -0.69582
77040.0000   -0.20774
77080.0000   -0.26773
77120.0000   -0.20648
77160.0000   -0.17189
77200.0000   -0.35392
77240.0000   -0.18773
77280.0000   -0.23783
77320.0000   -0.35141
77360.0000   -0.31701
77400.0000   -0.47963
77440.0000   -0.38742
77480.0000   -0.41235
77520.0000   -0.76446
77560.0000   -0.12476
77600.0000   -0.31216
77640.0000   -0.17665
77680.0000   -0.12214
77720.0000   -0.15653
77760.0000    0.20783
77800.0000    0.13942
77840.0000   -0.48388
77880.0000    0.06217
77920.0000   -0.02984
77960.0000   -0.03751
78000.0000   -0.12012
78040.0000    0.01142
78080.0000   -0.08995
78120.0000    0.06514
78160.0000    0.10614
78200.0000    0.23251
78240.0000    0.05705
78280.0000   -0.08193
78320.0000   -0.30220
78360.0000   -0.06265
78400.0000   -0.38645
78440.0000    0.03484
78480.0000   -0.36097
78520.0000   -0.33751
78560.0000   -0.50101
78600.0000   -0.30545
78640.0000   -0.48446
78680.0000    0.03909
78720.0000   -0.22422
78760.0000    0.00866
78800.0000   -0.01407
78840.0000   -0.33673
78880.0000   -0.53510
78920.0000   -0.23522
78960.0000   -0.48660
79000.0000   -0.55636
79040.0000   -0.12560
79080.0000   -0.30017
79120.0000   -0.41428
79160.0000   -0.48507
79200.0000   -0.25269
79240.0000   -0.45628
79280.0000   -0.36706
79320.0000   -0.30245
79360.0000   -0.54807
79400.0000   -0.49208
79440.0000   -0.54462
79480.0000   -0.48549
79520.0000   -0.34708
79560.0000   -0.51916
79600.0000   -0.44555
79640.0000   -0.60584
79680.0000   -0.35152
79720.0000   -0.52531
79760.0000   -0.58495
79800.0000   -0.19370
79840.0000   -0.47020
79880.0000   -0.43086
79920.0000   -0.39215
79960.0000   -0.43373
80000.0000   -0.49852
80040.0000   -0.37588
80080.0000   -0.16491
80120.0000   -0.58689
80160.0000   -0.05608
80200.0000   -0.06853
80240.0000    0.00100
80280.0000    0.09544
80320.0000   -0.01266
80360.0000    0.08044
80400.0000   -0.05213
80440.0000   -0.03476
80480.0000   -0.10090
80520.0000   -0.10850
80560.0000    0.00177
80600.0000    0.10531
80640.0000    0.04419
80680.0000    0.00455
80720.0000    0.05799
80760.0000    0.05031
80800.0000   -0.32025
80840.0000   -0.28858
80880.0000    0.05050
80920.0000   -0.04429
80960.0000   -0.24790
81000.0000    0.12733
81040.0000    0.18840
81080.0000    0.05027
81120.0000   -0.22581
81160.0000   -0.12498
81200.0000   -0.25720
81240.0000   -0.28937
81280.0000   -0.50586
81320.0000   -0.30640
81360.0000   -0.08999
81400.0000    0.16347
81440.0000    0.25509
81480.0000    0.18115
81520.0000    0.15489
81560.0000    0.00885
81600.0000    0.01288
81640.0000   -0.08751
81680.0000    0.09100
81720.0000    0.31764
81760.0000    0.06654
81800.0000    0.15484
81840.0000    0.01763
81880.0000    0.30925
81920.0000    0.16978
81960.0000   -0.06682
82000.0000    0.08939
82040.0000    0.09021
82080.0000    0.39617
82120.0000    0.04348
82160.0000    0.11695
82200.0000    0.19351
82240.0000   -0.02190
82280.0000   -0.06805
82320.0000    0.03330
82360.0000    0.05735
82400.0000   -0.06847
82440.0000    0.03840
82480.0000    0.09939
82520.0000   -0.04581
82560.0000    0.12770
82600.0000    0.14957
82640.0000    0.15201
82680.0000    0.31347
82720.0000   -0.08163
82760.0000    0.06191
82800.0000   -0.54861
82840.0000   -0.02218
82880.0000   -0.05235
82920.0000    0.00209
82960.0000   -0.17203
83000.0000   -0.04376
83040.0000   -0.18803
83080.0000   -0.17662
83120.0000    0.11232
83160.0000    0.00575
83200.0000   -0.15627
83240.0000   -0.43501
83280.0000   -0.30235
83320.0000   -0.48973
83360.0000   -0.45236
83400.0000   -0.68833
83440.0000   -0.80321
83480.0000   -0.59697
83520.0000   -0.49578
83560.0000   -0.50054
83600.0000   -0.51004
83640.0000   -0.36717
83680.0000    0.31905
83720.0000   -0.08846
83760.0000   -0.09281
83800.0000   -0.39226
83840.0000   -0.57410
83880.0000   -0.63157
83920.0000   -0.69064
83960.0000   -0.48650
84000.0000   -0.62006
84040.0000   -0.50061
84080.0000   -0.46519
84120.0000   -0.42210
84160.0000   -0.55216
84200.0000   -0.62762
84240.0000   -0.48759
84280.0000   -0.46707
84320.0000   -0.55010
84360.0000   -0.34620
84400.0000   -0.35035
84440.0000   -0.54983
84480.0000   -0.29925
84520.0000   -0.47437
84560.0000   -0.36831
84600.0000   -0.50010
84640.0000   -0.50187
84680.0000   -0.46117
84720.0000   -0.47291
84760.0000   -0.67674
84800.0000   -0.34015
84840.0000   -0.76400
84880.0000   -0.73499
84920.0000   -0.52292
84960.0000   -0.47869
85000.0000   -0.51746
85040.0000   -0.37518
85080.0000   -0.49155
85120.0000   -0.52064
85160.0000   -0.61567
85200.0000   -0.60917
85240.0000   -0.44934
85280.0000   -0.44311
85320.0000   -0.52855
85360.0000   -0.37498
85400.0000   -0.37749
85440.0000   -0.14431
85480.0000   -0.11771
85520.0000    0.01316
85560.0000    0.06793
85600.0000    0.02085
85640.0000    0.15741
85680.0000   -0.48936
85720.0000   -0.10960
85760.0000   -0.59341
85800.0000   -0.58097
85840.0000   -0.40402
85880.0000   -0.33606
85920.0000   -0.46147
85960.0000   -0.15466
86000.0000   -0.60484
86040.0000   -0.45119
86080.0000   -0.59273
86120.0000   -0.40161
86160.0000   -0.18386
86200.0000   -0.41544
86240.0000   -0.09622
86280.0000   -0.05034
86320.0000   -0.21720
86360.0000   -0.12157
86400.0000    0.10259
86440.0000   -0.05766
86480.0000   -0.03297
86520.0000   -0.22586
86560.0000   -0.48731
86600.0000   -0.57990
86640.0000   -0.58609
86680.0000   -0.48030
86720.0000   -0.53116
86760.0000   -0.60999
86800.0000   -0.68590
86840.0000   -0.49356
86880.0000   -0.52609
86920.0000   -0.49796
86960.0000   -0.26912
87000.0000   -0.47215
87040.0000   -0.51015
87080.0000   -0.41568
87120.0000   -0.48214
87160.0000   -0.48874
87200.0000   -0.58137
87240.0000   -0.40269
87280.0000   -0.03366
87320.0000   -0.38611
87360.0000   -0.22281
87400.0000   -0.29108
87440.0000    0.07319
87480.0000   -0.27252
87520.0000   -0.06818
87560.0000    0.04324
87600.0000   -0.08979
87640.0000   -0.23953
87680.0000   -0.28291
87720.0000    0.02142
87760.0000   -0.16892
87800.0000    0.01231
87840.0000   -0.07917
87880.0000   -0.19677
87920.0000   -0.19722
87960.0000   -0.47278
88000.0000   -0.28566
88040.0000   -0.32362
88080.0000    0.01959
88120.0000   -0.07581
88160.0000   -0.03069
88200.0000    0.06882
88240.0000   -0.16758
88280.0000   -0.34950
88320.0000   -0.10363
88360.0000   -0.30152
88400.0000   -0.18787
88440.0000   -0.00636
88480.0000    0.15195
88520.0000    0.01232
88560.0000    0.02591
88600.0000    0.00768
88640.0000   -0.03103
88680.0000   -0.16528
88720.0000    0.00379
88760.0000    0.06402
88800.0000   -0.17796
88840.0000   -0.04954
88880.0000   -0.00294
88920.0000    0.18923
88960.0000    0.01324
89000.0000   -0.28157
89040.0000    0.00465
89080.0000    0.03549
89120.0000   -0.24357
89160.0000    0.22547
89200.0000   -0.02115
89240.0000    0.26388
89280.0000   -0.05613
89320.0000   -0.08132
89360.0000   -0.31814
89400.0000   -0.03119
89440.0000    0.01846
89480.0000   -0.09410
89520.0000    0.17638
89560.0000    0.09481
89600.0000   -0.04988
89640.0000   -0.25396
89680.0000   -0.20951
89720.0000    0.24722
89760.0000    0.06051
89800.0000    0.04480
89840.0000    0.15756
89880.0000    0.25311
89920.0000    0.10178
89960.0000    0.04350
90000.0000    0.20204
90040.0000   -0.20701
90080.0000   -0.12858
90120.0000    0.18162
90160.0000    0.04704
90200.0000    0.25423
90240.0000    0.16679
90280.0000    0.11359
90320.0000    0.09600
90360.0000    0.08196
90400.0000    0.04696
90440.0000   -0.18042
90480.0000    0.18170
90520.0000    0.31583
90560.0000    0.11680
90600.0000   -0.30895
90640.0000   -0.12162
90680.0000   -0.44858
90720.0000   -0.29330
90760.0000   -0.62933
90800.0000   -0.68158
90840.0000   -0.02806
90880.0000    0.19578
90920.0000   -0.02542
90960.0000    0.24360
91000.0000    0.09284
91040.0000    0.01843
91080.0000    0.02468
91120.0000    0.19385
91160.0000    0.60685
91200.0000    0.25242
91240.0000    0.11789
91280.0000   -0.28968
91320.0000   -0.36437
91360.0000   -0.16528
91400.0000   -0.31435
91440.0000   -0.17986
91480.0000    0.10001
91520.0000    0.21421
91560.0000   -0.02160
91600.0000   -0.26933
91640.0000   -0.02236
91680.0000   -0.05661
91720.0000    0.30903
91760.0000    0.38295
91800.0000    0.12395
91840.0000   -0.16723
91880.0000   -0.29629
91920.0000   -0.20892
91960.0000   -0.34756
92000.0000   -0.36635
92040.0000   -0.27980
92080.0000   -0.14575
92120.0000   -0.36391
92160.0000   -0.20795
92200.0000   -0.08740
92240.0000   -0.15019
92280.0000   -0.40280
92320.0000   -0.24364
92360.0000   -0.24336
92400.0000    0.06120
92440.0000   -0.26198
92480.0000   -0.27425
92520.0000   -0.53714
92560.0000   -0.39565
92600.0000   -0.55996
92640.0000   -0.42161
92680.0000   -0.37435
92720.0000   -0.43663
92760.0000   -0.48961
92800.0000   -0.59716
92840.0000   -0.53199
92880.0000   -0.67125
92920.0000   -0.46552
92960.0000   -0.24617
93000.0000   -0.39739
93040.0000   -0.60657
93080.0000   -0.73941
93120.0000   -0.22231
93160.0000   -0.37323
93200.0000   -0.33853
93240.0000   -0.28189
93280.0000   -0.37545
93320.0000   -0.27794
93360.0000   -0.15983
93400.0000   -0.37027
93440.0000   -0.62720
93480.0000   -0.27948
93520.0000   -0.29007
93560.0000    0.08020
93600.0000   -0.18816
93640.0000   -0.11115
93680.0000   -0.15796
93720.0000   -0.20657
93760.0000   -0.27582
93800.0000   -0.22309
93840.0000   -0.20045
93880.0000   -0.52913
93920.0000   -0.21667
93960.0000   -0.58275
94000.0000   -0.20106
94040.0000   -0.00077
94080.0000   -0.37799
94120.0000   -0.28418
94160.0000   -0.47916
94200.0000   -0.14813
94240.0000   -0.23732
94280.0000   -0.11085
94320.0000    0.00181
94360.0000   -0.10247
94400.0000   -0.29670
94440.0000   -0.18721
94480.0000   -0.03497
94520.0000   -0.70521
94560.0000   -0.61594
94600.0000   -0.66507
94640.0000   -0.66831
94680.0000   -0.52212
94720.0000   -0.64857
94760.0000   -0.48735
94800.0000   -0.77857
94840.0000   -0.73435
94880.0000   -0.73913
94920.0000   -0.56287
94960.0000   -0.85370
95000.0000   -0.77927
95040.0000   -0.25688
95080.0000   -0.39151
95120.0000   -0.44646
95160.0000   -0.51910
95200.0000   -0.51249
95240.0000   -0.67795
95280.0000   -0.56637
95320.0000   -0.40732
95360.0000   -0.54359
95400.0000   -0.56846
95440.0000   -0.19125
95480.0000   -0.62990
95520.0000   -0.22564
95560.0000   -0.18887
95600.0000   -0.50219
95640.0000   -0.37106
95680.0000   -0.90893
95720.0000   -0.78598
95760.0000   -0.54400
95800.0000   -0.79271
95840.0000   -0.50779
95880.0000   -0.80482
95920.0000   -0.49500
95960.0000   -0.73286
96000.0000   -0.44782
96040.0000   -0.62700
96080.0000   -0.69312
96120.0000   -0.47859
96160.0000   -0.64329
96200.0000   -0.77849
96240.0000   -0.79030
96280.0000   -0.39249
96320.0000   -0.77638
96360.0000   -0.52232
96400.0000   -0.67291
96440.0000   -0.61518
96480.0000   -0.49166
96520.0000   -0.64487
96560.0000   -0.79464
96600.0000   -0.57961
96640.0000   -0.43406
96680.0000   -0.62606
96720.0000   -0.78527
96760.0000   -0.70893
96800.0000   -0.73235
96840.0000   -0.60667
96880.0000   -0.47916
96920.0000   -0.46446
96960.0000   -0.37923
97000.0000   -0.25955
97040.0000   -0.56927
97080.0000   -0.76345
97120.0000   -0.72572
97160.0000   -0.75403
97200.0000   -0.73785
97240.0000   -0.72303
97280.0000   -0.64423
97320.0000   -0.64192
97360.0000   -0.52395
97400.0000   -0.55104
97440.0000   -0.52502
97480.0000   -0.67711
97520.0000   -0.51969
97560.0000   -0.56519
97600.0000   -0.81756
97640.0000   -0.47381
97680.0000   -0.47925
97720.0000   -0.56356
97760.0000   -0.63779
97800.0000   -0.74052
97840.0000   -0.54241
97880.0000   -0.36147
97920.0000   -0.69561
97960.0000   -0.36647
98000.0000   -0.46819
98040.0000   -0.15964
98080.0000   -0.45243
98120.0000   -0.27547
98160.0000   -0.66549
98200.0000   -0.52008
98240.0000    0.02112
98280.0000   -0.23044
98320.0000   -0.27770
98360.0000   -0.35539
98400.0000   -0.24359
98440.0000   -0.44841
98480.0000    0.17609
98520.0000   -0.29312
98560.0000    0.07872
98600.0000    0.17643
98640.0000   -0.04853
98680.0000   -0.15276
98720.0000   -0.05929
98760.0000   -0.19774
98800.0000   -0.43621
98840.0000    0.07777
98880.0000   -0.23214
98920.0000   -0.09452
98960.0000   -0.30163
99000.0000   -0.10446
99040.0000   -0.12391
99080.0000   -0.57416
99120.0000   -0.71178
99160.0000   -0.18749
99200.0000    0.06087
99240.0000   -0.07858
99280.0000   -0.47272
99320.0000   -0.43378
99360.0000   -0.03017
99400.0000    0.04005
99440.0000    0.22860
99480.0000   -0.08904
99520.0000    0.16374
99560.0000    0.25296
99600.0000    0.21710
99640.0000    0.21133
99680.0000    0.01148
99720.0000    0.23008
99760.0000   -0.10572
99800.0000    0.14197
99840.0000    0.07571
99880.0000   -0.09378
99920.0000    0.03545
99960.0000    0.06714
100000.0000    0.56454
100040.0000    0.21688
100080.0000    0.35113
100120.0000   -0.16360
100160.0000    0.19740
100200.0000    0.57680
100240.0000    0.37411
100280.0000   -0.26965
100320.0000   -0.15113
100360.0000    0.21192
100400.0000   -0.17910
100440.0000   -0.18197
100480.0000   -0.11730
100520.0000   -0.05251
100560.0000   -0.23311
100600.0000   -0.62700
100640.0000   -0.93652
100680.0000   -0.22362
100720.0000   -0.09287
100760.0000   -0.62762
100800.0000   -0.88113
100840.0000   -0.17360
100880.0000   -0.05639
100920.0000   -0.11995
100960.0000    0.05049
101000.0000    0.04457
101040.0000   -0.03518
101080.0000    0.09727
101120.0000   -0.46113
101160.0000    0.13096
101200.0000    0.00427
101240.0000   -0.51414
101280.0000   -0.25003
101320.0000   -0.25401
101360.0000   -0.38744
101400.0000   -0.51930
101440.0000   -0.41456
101480.0000   -0.21654
101520.0000   -0.35166
101560.0000   -0.05366
101600.0000    0.21654
101640.0000   -0.17042
101680.0000   -0.26262
101720.0000   -0.06671
101760.0000    0.04172
101800.0000   -0.30451
101840.0000   -0.39615
101880.0000   -0.06444
101920.0000   -0.18494
101960.0000    0.08775
102000.0000    0.29821
102040.0000    0.29200
102080.0000   -0.42466
102120.0000   -0.08351
102160.0000   -0.26065
102200.0000   -0.23043
102240.0000   -0.42229
102280.0000   -0.34498
102320.0000   -0.44126
102360.0000   -0.63857
102400.0000   -0.54764
102440.0000   -0.33781
102480.0000   -0.52564
102520.0000   -0.05975
102560.0000   -0.31229
102600.0000   -0.44726
102640.0000    0.13093
102680.0000    0.26325
102720.0000   -0.07202
102760.0000   -0.37520
102800.0000   -0.57741
102840.0000   -0.44734
102880.0000   -0.39239
102920.0000   -0.39925
102960.0000   -0.41071
103000.0000   -0.55338
103040.0000   -0.24319
103080.0000   -0.28360
103120.0000   -0.29526
103160.0000   -0.33495
103200.0000   -0.30729
103240.0000   -0.06992
103280.0000    0.16666
103320.0000    0.04108
103360.0000    0.03289
103400.0000   -0.07854
103440.0000    0.09995
103480.0000    0.21360
103520.0000    0.08754
103560.0000    0.18296
103600.0000    0.16066
103640.0000   -0.16119
103680.0000   -0.39191
103720.0000   -0.10799
103760.0000   -0.42748
103800.0000   -0.33901
103840.0000   -0.36627
103880.0000    0.06092
103920.0000   -0.30408
103960.0000   -0.45967
104000.0000   -0.58021
104040.0000    0.14790
104080.0000   -0.20839
104120.0000    0.07975
104160.0000    0.13827
104200.0000   -0.06973
104240.0000   -0.17998
104280.0000    0.02993
104320.0000    0.08425
104360.0000   -0.23064
104400.0000   -0.25387
104440.0000   -0.35839
104480.0000   -0.28488
104520.0000   -0.50718
104560.0000   -0.50535
104600.0000   -0.55037
104640.0000   -0.29795
104680.0000   -0.56270
104720.0000   -0.36381
104760.0000   -0.47028
104800.0000   -0.47841
104840.0000   -0.54193
104880.0000   -0.02310
104920.0000   -0.25179
104960.0000   -0.62468
105000.0000   -0.71557
105040.0000   -0.53290
105080.0000   -0.37515
105120.0000   -0.51008
105160.0000   -0.51210
105200.0000   -0.42017
105240.0000   -0.45907
105280.0000   -0.68214
105320.0000   -0.60103
105360.0000   -0.55877
105400.0000   -0.56507
105440.0000   -0.36046
105480.0000   -0.29170
105520.0000   -0.29488
105560.0000   -0.41723
105600.0000   -0.19367
105640.0000   -0.06448
105680.0000   -0.06937
105720.0000   -0.15606
105760.0000    0.25978
105800.0000   -0.08755
105840.0000   -0.09028
105880.0000   -0.01684
105920.0000   -0.26397
105960.0000    0.17753
106000.0000   -0.08807
106040.0000    0.15863
106080.0000    0.04796
106120.0000    0.01205
106160.0000    0.04603
106200.0000    0.06412
106240.0000    0.13807
106280.0000   -0.12935
106320.0000    0.21390
106360.0000   -0.17593
106400.0000    0.14138
106440.0000   -0.86970
106480.0000   -0.33540
106520.0000   -0.32363
106560.0000    0.23946
106600.0000   -0.38888
106640.0000    0.15610
106680.0000   -0.03288
106720.0000   -0.07529
106760.0000   -0.02332
106800.0000   -0.43980
106840.0000   -0.40096
106880.0000   -0.13231
106920.0000   -0.51462
106960.0000   -0.43400
107000.0000   -0.11890
107040.0000   -0.27461
107080.0000   -0.19763
107120.0000   -0.30348
107160.0000   -0.30416
107200.0000   -0.47768
107240.0000   -0.50083
107280.0000   -0.56292
107320.0000   -0.26797
107360.0000   -0.57159
107400.0000   -0.52736
107440.0000   -0.53072
107480.0000   -0.34147
107520.0000   -0.53812
107560.0000   -0.54814
107600.0000   -0.66312
107640.0000   -0.46674
107680.0000   -0.40610
107720.0000   -0.36415
107760.0000   -0.53899
107800.0000   -0.59709
107840.0000   -0.56826
107880.0000   -0.48629
107920.0000   -0.04903
107960.0000    0.11111
108000.0000   -0.09685
108040.0000    0.14794
108080.0000    0.10696
108120.0000   -0.01331
108160.0000    0.32974
108200.0000    0.17439
108240.0000    0.02825
108280.0000    0.13061
108320.0000    0.16126
108360.0000   -0.30012
108400.0000   -0.19888
108440.0000   -0.60564
108480.0000   -0.31859
108520.0000   -0.73638
108560.0000   -0.43957
108600.0000   -0.04669
108640.0000    0.07307
108680.0000    0.03091
108720.0000    0.12351
108760.0000   -0.29126
108800.0000   -0.05883
108840.0000    0.04736
108880.0000   -0.06774
108920.0000    0.16759
108960.0000   -0.01083
109000.0000    0.40587
109040.0000    0.36418
109080.0000    0.47519
109120.0000   -0.01548
109160.0000    0.10161
109200.0000   -0.09466
109240.0000    0.16397
109280.0000    0.11798
109320.0000    0.01742
109360.0000    0.22453
109400.0000   -0.06417
109440.0000    0.18755
109480.0000    0.22801
109520.0000    0.01964
109560.0000   -0.10305
109600.0000    0.00910
109640.0000   -0.50524
109680.0000   -0.19332
109720.0000   -0.13075
109760.0000   -0.27267
109800.0000    0.06823
109840.0000   -0.15367
109880.0000    0.01114
109920.0000    0.17022
109960.0000    0.07541
110000.0000    0.14419
110040.0000    0.18941
110080.0000   -0.01799
110120.0000   -0.04614
110160.0000    0.26771
110200.0000   -0.06346
110240.0000    0.20382
110280.0000    0.03389
110320.0000    0.10551
110360.0000   -0.04311
110400.0000    0.23662
110440.0000    0.11026
110480.0000   -0.16528
110520.0000    0.10068
110560.0000   -0.19507
110600.0000   -0.29931
110640.0000   -0.30190
110680.0000   -0.39056
110720.0000   -0.32924
110760.0000   -0.15759
110800.0000   -0.01437
110840.0000    0.12287
110880.0000   -0.35389
110920.0000   -0.37818
110960.0000   -0.13403
111000.0000    0.04992
111040.0000    0.07117
111080.0000    0.05628
111120.0000   -0.09686
111160.0000   -0.06981
111200.0000    0.11195
111240.0000    0.05778
111280.0000   -0.08076
111320.0000   -0.16632
111360.0000    0.10262
111400.0000    0.00479
111440.0000   -0.02574
111480.0000   -0.20084
111520.0000   -0.07952
111560.0000   -0.09212
111600.0000   -0.36806
111640.0000   -0.08601
111680.0000   -0.22632
111720.0000   -0.49514
111760.0000   -0.45579
111800.0000   -0.67947
111840.0000   -0.56641
111880.0000   -0.58748
111920.0000   -0.53303
111960.0000   -0.14596
112000.0000   -0.10586
112040.0000    0.05347
112080.0000   -0.01881
112120.0000   -0.67822
112160.0000   -0.25690
112200.0000    0.05940
112240.0000   -0.25019
112280.0000   -0.07916
112320.0000   -0.29485
112360.0000    0.01191
112400.0000    0.08987
112440.0000    0.09867
112480.0000   -0.21524
112520.0000   -0.21115
112560.0000   -0.23122
112600.0000    0.14371
112640.0000    0.14556
112680.0000    0.38107
112720.0000    0.20983
112760.0000   -0.09363
112800.0000    0.34619
112840.0000    0.12232
112880.0000    0.12565
112920.0000    0.06505
112960.0000   -0.23444
113000.0000   -0.30461
113040.0000   -0.75207
113080.0000   -0.63152
113120.0000   -0.38624
113160.0000   -0.16766
113200.0000    0.06871
113240.0000   -0.25206
113280.0000   -0.08067
113320.0000    0.05731
113360.0000    0.31297
113400.0000   -0.15281
113440.0000    0.13282
113480.0000    0.12258
113520.0000    0.20507
113560.0000   -0.04913
113600.0000    0.02335
113640.0000    0.25837
113680.0000    0.38994
113720.0000    0.07298
113760.0000    0.50765
113800.0000    0.24989
113840.0000    0.26624
113880.0000    0.34087
113920.0000    0.14525
113960.0000    0.36241
114000.0000    0.21544
114040.0000    0.10930
114080.0000    0.33015
114120.0000    0.22586
114160.0000    0.59770
114200.0000    0.27217
114240.0000    0.39448
114280.0000   -0.02419
114320.0000    0.23845
114360.0000    0.49979
114400.0000    0.23125
114440.0000    0.15480
114480.0000   -0.33822
114520.0000    0.00802
114560.0000    0.21042
114600.0000    0.20033
114640.0000    0.07786
114680.0000    0.38131
114720.0000    0.41348
114760.0000    0.26556
114800.0000    0.40237
114840.0000    0.36924
114880.0000    0.39850
114920.0000    0.15722
114960.0000    0.32117
115000.0000    0.37364
115040.0000    0.46654
115080.0000    0.40541
115120.0000    0.38708
115160.0000    0.43119
115200.0000    0.43342
115240.0000    0.18780
115280.0000    0.48554
115320.0000    0.28498
115360.0000    0.67262
115400.0000    0.44204
115440.0000    0.51348
115480.0000    0.27245
115520.0000    0.21549
115560.0000    0.38324
115600.0000    0.40384
115640.0000    0.15655
115680.0000    0.36431
115720.0000    0.67344
115760.0000    0.44367
115800.0000    0.12212
115840.0000    0.50654
115880.0000    0.45699
115920.0000    0.28323
115960.0000   -0.04108
116000.0000    0.30967
116040.0000    0.11206
116080.0000    0.18515
116120.0000    0.38731
116160.0000    0.44622
116200.0000    0.45022
116240.0000    0.30407
116280.0000    0.43056
116320.0000    0.60656
116360.0000    0.51371
116400.0000    0.24030
116440.0000    0.15759
116480.0000    0.45071
116520.0000    0.46521
116560.0000    0.26686
116600.0000    0.61900
116640.0000    0.34511
116680.0000    0.36323
116720.0000    0.32002
116760.0000    0.19404
116800.0000    0.25458
116840.0000    0.50225
116880.0000    0.38022
116920.0000    0.14949
116960.0000    0.42697
117000.0000    0.37927
117040.0000    0.57310
117080.0000    0.74889
117120.0000    0.66468
117160.0000    0.46937
117200.0000    0.21971
117240.0000    0.53474
117280.0000    0.16417
117320.0000    0.41206
117360.0000    0.18599
117400.0000    0.33072
117440.0000    0.20630
117480.0000    0.28936
117520.0000    0.22713
117560.0000    0.26674
117600.0000    0.39008
117640.0000    0.24798
117680.0000    0.32459
117720.0000    0.32481
117760.0000    0.18974
117800.0000    0.22202
117840.0000    0.25251
117880.0000    0.51119
117920.0000    0.43882
117960.0000    0.42044
118000.0000    0.17381
118040.0000    0.29163
118080.0000    0.13060
118120.0000    0.18115
118160.0000    0.15162
118200.0000    0.22865
118240.0000    0.35828
118280.0000    0.16438
118320.0000    0.22197
118360.0000   -0.01007
118400.0000    0.42566
118440.0000    0.43241
118480.0000    0.24306
118520.0000    0.11017
118560.0000    0.07617
118600.0000    0.39273
118640.0000    0.36988
118680.0000    0.37684
118720.0000    0.32994
118760.0000    0.02634
118800.0000    0.16500
118840.0000    0.23852
118880.0000    0.35537
118920.0000    0.05825
118960.0000    0.26856
119000.0000    0.09715
119040.0000    0.23936
119080.0000    0.20305
119120.0000    0.36774
119160.0000    0.19576
119200.0000    0.19950
119240.0000    0.24659
119280.0000    0.13319
119320.0000    0.19698
119360.0000    0.17523
119400.0000    0.21093
119440.0000    0.11559
119480.0000    0.05365
119520.0000   -0.01073
119560.0000    0.22022
119600.0000    0.35794
119640.0000    0.37351
119680.0000    0.23991
119720.0000    0.16687
119760.0000    0.54037
119800.0000    0.59080
119840.0000    0.51354
119880.0000    0.33615
119920.0000    0.28135
119960.0000    0.47130
120000.0000    0.17221
120040.0000    0.57322
120080.0000    0.39776
120120.0000    0.26811
120160.0000    0.42854
120200.0000    0.33157
120240.0000    0.39597
120280.0000    0.32354
120320.0000    0.17637
120360.0000    0.39583
120400.0000    0.20082
120440.0000    0.49861
120480.0000    0.47751
120520.0000    0.29707
120560.0000    0.27372
120600.0000    0.16651
120640.0000    0.15828
120680.0000    0.15392
120720.0000    0.21141
120760.0000    0.37422
120800.0000   -0.06371
120840.0000    0.29432
120880.0000    0.30678
120920.0000    0.34313
120960.0000   -0.02191
121000.0000    0.05523
121040.0000    0.10940
121080.0000    0.20394
121120.0000    0.50202
121160.0000    0.31479
121200.0000    0.32564
121240.0000    0.26080
121280.0000    0.50958
121320.0000    0.61043
121360.0000    0.33274
121400.0000    0.29460
121440.0000    0.37727
121480.0000    0.51379
121520.0000    0.56618
121560.0000    0.33969
121600.0000    0.25310
121640.0000    0.51790
121680.0000    0.18606
121720.0000    0.48301
121760.0000    0.41404
121800.0000    0.32364
121840.0000    0.32002
121880.0000    0.29628
121920.0000   -0.01799
121960.0000    0.22019
122000.0000   -0.03538
122040.0000    0.81725
122080.0000    0.44519
122120.0000    0.40513
122160.0000    0.21822
122200.0000    0.18351
122240.0000    0.03735
122280.0000    0.11695
122320.0000    0.48602
122360.0000    0.23738
122400.0000    0.29741
122440.0000    0.67373
122480.0000    0.39993
122520.0000    0.61310
122560.0000    0.54198
122600.0000    0.47498
122640.0000    0.57557
122680.0000    0.13569
122720.0000    0.14780
122760.0000    0.07126
122800.0000    0.21558
122840.0000    0.41544
122880.0000    0.57961
122920.0000    0.32846
122960.0000    0.20152
123000.0000    0.45184
123040.0000    0.04601
123080.0000    0.14893
123120.0000    0.32371
123160.0000    0.44141
123200.0000    0.31435
123240.0000    0.27975
123280.0000    0.21509
123320.0000    0.40116
123360.0000    0.48611
123400.0000    0.34752
123440.0000    0.63838
123480.0000    0.34751
123520.0000    0.53506
123560.0000    0.27860
123600.0000    0.30443
123640.0000    0.24943
123680.0000    0.37918
123720.0000    0.15748
123760.0000    0.20842
123800.0000    0.28162
123840.0000   -0.00474
123880.0000    0.05973
123920.0000   -0.15442
123960.0000    0.26093
124000.0000    0.44088
124040.0000    0.44177
124080.0000    0.59559
124120.0000    0.03673
124160.0000    0.47640
124200.0000    0.26086
124240.0000    0.20377
124280.0000    0.35051
124320.0000    0.08934
124360.0000    0.33701
124400.0000    0.42016
124440.0000    0.51698
124480.0000    0.55603
124520.0000    0.50859
124560.0000    0.59920
124600.0000    0.67517
124640.0000    0.38545
124680.0000    0.44605
124720.0000    0.60634
124760.0000    0.50373
124800.0000    0.52827
124840.0000    0.28215
124880.0000    0.35631
124920.0000    0.17841
124960.0000    0.31192
125000.0000    0.35736
125040.0000    0.21754
125080.0000    0.39636
125120.0000    0.42265
125160.0000    0.31563
125200.0000    0.40067
125240.0000    0.45648
125280.0000    0.12982
125320.0000    0.32968
125360.0000    0.31593
125400.0000    0.12930
125440.0000    0.42489
125480.0000    0.28252
125520.0000    0.23886
125560.0000    0.31159
125600.0000    0.14258
125640.0000    0.53031
125680.0000    0.50074
125720.0000    0.38739
125760.0000    0.25367
125800.0000    0.32067
125840.0000    0.39944
125880.0000    0.44507
125920.0000    0.49989
125960.0000    0.46015
126000.0000    0.50798
126040.0000    0.42755
126080.0000    0.36987
126120.0000    0.34345
126160.0000    0.34045
126200.0000    0.56301
126240.0000    0.40909
126280.0000    0.40704
126320.0000    0.45453
126360.0000    0.48557
126400.0000    0.04517
126440.0000    0.38858
126480.0000    0.48634
126520.0000    0.49674
126560.0000    0.34753
126600.0000    0.48682
126640.0000    0.36059
126680.0000    0.19187
126720.0000    0.22761
126760.0000    0.31252
126800.0000    0.21760
126840.0000    0.16171
126880.0000    0.35898
126920.0000    0.35409
126960.0000    0.44908
127000.0000    0.11769
127040.0000    0.20006
127080.0000    0.33673
127120.0000   -0.05652
127160.0000    0.33511
127200.0000    0.15195
127240.0000    0.47650
127280.0000    0.29447
127320.0000    0.36910
127360.0000    0.44633
127400.0000    0.35453
127440.0000    0.20470
127480.0000    0.49302
127520.0000    0.22035
127560.0000    0.26670
127600.0000    0.07277
127640.0000    0.14844
127680.0000    0.01513
127720.0000    0.01286
127760.0000   -0.13291
127800.0000    0.03990
127840.0000    0.14698
127880.0000    0.34520
127920.0000    0.24190
127960.0000   -0.04932
128000.0000    0.03644
128040.0000    0.19225
128080.0000    0.11428
128120.0000   -0.33477
128160.0000    0.38507
128200.0000    0.15907
128240.0000    0.04854
128280.0000    0.19106
128320.0000    0.07214
128360.0000    0.25149
128400.0000    0.44294
128440.0000    0.38758
128480.0000    0.24541
128520.0000    0.08544
128560.0000   -0.33083
128600.0000    0.02679
128640.0000   -0.09142
128680.0000    0.00808
128720.0000    0.01423
128760.0000   -0.15757
128800.0000   -0.41005
128840.0000   -0.01118
128880.0000   -0.39750
128920.0000   -0.51681
128960.0000   -0.43312
129000.0000   -0.42612
129040.0000    0.05407
129080.0000   -0.44575
129120.0000   -0.36446
129160.0000   -0.24034
129200.0000    0.06351
129240.0000   -0.29726
129280.0000    0.23592
129320.0000    0.48390
129360.0000    0.30315
129400.0000    0.17376
129440.0000   -0.03132
129480.0000   -0.04893
129520.0000   -0.07323
129560.0000    0.22299
129600.0000    0.22135
129640.0000    0.15721
129680.0000   -0.12377
129720.0000    0.24695
129760.0000    0.26648
129800.0000    0.12813
129840.0000    0.19657
129880.0000    0.48824
129920.0000    0.29320
129960.0000    0.24122
130000.0000    0.07680
130040.0000    0.20743
130080.0000    0.23722
130120.0000    0.13111
130160.0000    0.33041
130200.0000    0.17478
130240.0000   -0.07783
130280.0000    0.12322
130320.0000   -0.27207
130360.0000   -0.19970
130400.0000    0.14095
130440.0000    0.02240
130480.0000    0.01397
130520.0000    0.15116
130560.0000   -0.14656
130600.0000   -0.01792
130640.0000   -0.30677
130680.0000    0.26088
130720.0000    0.02250
130760.0000    0.04301
130800.0000    0.35324
130840.0000    0.25569
130880.0000   -0.00312
130920.0000    0.06355
130960.0000    0.27532
131000.0000    0.28553
131040.0000    0.28169
131080.0000   -0.00576
131120.0000    0.19194
131160.0000   -0.24092
131200.0000   -0.30254
131240.0000   -0.28727
131280.0000   -0.03101
131320.0000   -0.46178
131360.0000   -0.18959
131400.0000   -0.32538
131440.0000   -0.10722
131480.0000   -0.36540
131520.0000   -0.47894
131560.0000   -0.16221
131600.0000   -0.34936
131640.0000   -0.16261
131680.0000   -0.45609
131720.0000   -0.46500
131760.0000   -0.33518
131800.0000   -0.47991
131840.0000   -0.31167
131880.0000   -0.29122
131920.0000   -0.33155
131960.0000   -0.42363
132000.0000   -0.05886
132040.0000   -0.43438
132080.0000   -0.31026
132120.0000   -0.19873
132160.0000    0.08580
132200.0000    0.09766
132240.0000    0.10261
132280.0000    0.15966
132320.0000   -0.27358
132360.0000   -0.35439
132400.0000    0.05396
132440.0000   -0.30835
132480.0000    0.13505
132520.0000   -0.04467
132560.0000   -0.33833
132600.0000    0.13098
132640.0000    0.21652
132680.0000    0.34794
132720.0000    0.46772
132760.0000    0.01685
132800.0000    0.16325
132840.0000    0.10926
132880.0000    0.25914
132920.0000    0.01175
132960.0000   -0.20629
133000.0000   -0.47316
133040.0000   -0.14286
133080.0000   -0.06396
133120.0000    0.02219
133160.0000    0.05767
133200.0000   -0.21170
133240.0000    0.22746
133280.0000   -0.21246
133320.0000   -0.31379
133360.0000   -0.11886
133400.0000   -0.17357
133440.0000    0.35723
133480.0000    0.22029
133520.0000    0.27993
133560.0000    0.26567
133600.0000    0.02142
133640.0000    0.12324
133680.0000    0.27115
133720.0000   -0.19530
133760.0000    0.18058
133800.0000    0.15343
133840.0000    0.13833
133880.0000    0.19863
133920.0000    0.07895
133960.0000   -0.00547
134000.0000    0.26195
134040.0000    0.15233
134080.0000    0.18014
134120.0000    0.09582
134160.0000    0.06410
134200.0000    0.22898
134240.0000   -0.00291
134280.0000    0.35364
134320.0000    0.05235
134360.0000    0.05245
134400.0000    0.18599
134440.0000    0.18592
134480.0000    0.13933
134520.0000    0.28612
134560.0000    0.02085
134600.0000    0.13029
134640.0000    0.16224
134680.0000    0.08436
134720.0000    0.06080
134760.0000   -0.18674
134800.0000   -0.23889
134840.0000    0.08918
134880.0000   -0.02404
134920.0000    0.10762
134960.0000    0.40815
135000.0000    0.29680
135040.0000    0.39711
135080.0000    0.11651
135120.0000    0.18924
135160.0000    0.16695
135200.0000    0.22156
135240.0000    0.22649
135280.0000   -0.00313
135320.0000    0.11230
135360.0000    0.10556
135400.0000    0.20253
135440.0000    0.14905
135480.0000    0.26212
135520.0000    0.06206
135560.0000    0.19173
135600.0000   -0.25177
135640.0000    0.27015
135680.0000    0.26220
135720.0000    0.22899
135760.0000    0.24152
135800.0000    0.35287
135840.0000    0.14822
135880.0000    0.23435
135920.0000    0.26155
135960.0000    0.27822
136000.0000    0.31465
136040.0000    0.19624
136080.0000   -0.11954
136120.0000   -0.21658
136160.0000   -0.52896
136200.0000   -0.26912
136240.0000   -0.23648
136280.0000   -0.29201
136320.0000   -0.34935
136360.0000   -0.12485
136400.0000    0.28461
136440.0000    0.34652
136480.0000    0.26766
136520.0000    0.17290
136560.0000    0.17486
136600.0000    0.30382
136640.0000    0.02623
136680.0000    0.12408
136720.0000   -0.19865
136760.0000   -0.00602
136800.0000    0.11698
136840.0000    0.05664
136880.0000   -0.53678
136920.0000   -0.18227
136960.0000   -0.04208
137000.0000    0.11183
137040.0000    0.14185
137080.0000    0.31796
137120.0000   -0.01970
137160.0000   -0.42257
137200.0000   -0.35141
137240.0000   -0.36687
137280.0000   -0.29936
137320.0000   -0.24391
137360.0000   -0.16935
137400.0000    0.32086
137440.0000    0.09939
137480.0000    0.19518
137520.0000    0.28973
137560.0000    0.38178
137600.0000    0.18615
137640.0000   -0.15718
137680.0000    0.29795
137720.0000   -0.20475
137760.0000    0.35654
137800.0000    0.37746
137840.0000    0.26754
137880.0000   -0.38076
137920.0000   -0.29978
137960.0000   -0.21632
138000.0000   -0.27338
138040.0000   -0.04236
138080.0000   -0.23045
138120.0000   -0.26807
138160.0000   -0.13904
138200.0000   -0.11324
138240.0000    0.02633
138280.0000   -0.05833
138320.0000   -0.03005
138360.0000    0.02992
138400.0000   -0.00954
138440.0000   -0.06553
138480.0000    0.20594
138520.0000   -0.04486
138560.0000   -0.01804
138600.0000   -0.30560
138640.0000   -0.40249
138680.0000    0.14319
138720.0000   -0.17526
138760.0000    0.10514
138800.0000    0.19248
138840.0000    0.25182
138880.0000    0.38281
138920.0000    0.30422
138960.0000    0.36195
139000.0000   -0.17355
139040.0000   -0.05138
139080.0000   -0.00189
139120.0000   -0.06947
139160.0000    0.11056
139200.0000    0.09412
139240.0000    0.30984
139280.0000    0.16518
139320.0000   -0.08862
139360.0000    0.06251
139400.0000   -0.04851
139440.0000   -0.02158
139480.0000    0.16176
139520.0000    0.33225
139560.0000    0.16782
139600.0000   -0.08107
139640.0000    0.46837
139680.0000    0.29171
139720.0000    0.22709
139760.0000    0.12959
139800.0000    0.43461
139840.0000    0.53421
139880.0000   -0.03689
139920.0000   -0.05749
139960.0000    0.40436
140000.0000    0.19650
140040.0000    0.11739
140080.0000    0.20929
140120.0000   -0.00795
140160.0000    0.22879
140200.0000    0.32691
140240.0000    0.11759
140280.0000    0.09868
140320.0000    0.15218
140360.0000    0.19708
140400.0000   -0.05928
140440.0000   -0.00353
140480.0000    0.02080
140520.0000   -0.18909
140560.0000    0.10552
140600.0000    0.29724
140640.0000    0.26536
140680.0000    0.06140
140720.0000    0.10304
140760.0000    0.48358
140800.0000    0.28058
140840.0000    0.16551
140880.0000    0.13624
140920.0000    0.22955
140960.0000    0.20614
141000.0000    0.24368
141040.0000    0.32319
141080.0000    0.19712
141120.0000    0.22519
141160.0000    0.22181
141200.0000    0.14202
141240.0000   -0.02050
141280.0000    0.11423
141320.0000   -0.06856
141360.0000    0.17883
141400.0000    0.24498
141440.0000    0.14812
141480.0000    0.19836
141520.0000    0.06839
141560.0000    0.08567
141600.0000    0.06472
141640.0000   -0.15290
141680.0000   -0.08929
141720.0000   -0.08269
141760.0000   -0.02063
141800.0000   -0.44444
141840.0000   -0.54690
141880.0000   -0.19772
141920.0000   -0.43669
141960.0000   -0.29495
142000.0000   -0.39371
142040.0000   -0.22888
142080.0000   -0.29327
142120.0000   -0.30921
142160.0000   -0.26261
142200.0000    0.17521
142240.0000    0.14148
142280.0000   -0.20359
142320.0000    0.00055
142360.0000    0.00474
142400.0000   -0.03706
142440.0000    0.16097
142480.0000    0.07523
142520.0000    0.04696
142560.0000    0.11410
142600.0000   -0.35167
142640.0000   -0.22604
142680.0000    0.48044
142720.0000    0.12920
142760.0000    0.51128
142800.0000    0.08494
142840.0000    0.26659
142880.0000   -0.45477
142920.0000    0.17275
142960.0000    0.36570
143000.0000   -0.12694
143040.0000    0.20976
143080.0000   -0.22275
143120.0000   -0.09364
143160.0000    0.12121
143200.0000   -0.17634
143240.0000   -0.06595
143280.0000    0.01771
143320.0000    0.18742
143360.0000    0.02072
143400.0000   -0.08953
143440.0000    0.21004
143480.0000    0.08806
143520.0000   -0.18508
143560.0000   -0.33388
143600.0000   -0.07766
143640.0000   -0.10081
143680.0000   -0.09322
143720.0000    0.20719
143760.0000    0.05934
143800.0000    0.07757
143840.0000    0.06019
143880.0000    0.04768
143920.0000   -0.09558
143960.0000   -0.28139
144000.0000   -0.11481
144040.0000    0.11623
144080.0000    0.22623
144120.0000    0.01389
144160.0000    0.20639
144200.0000   -0.04274
144240.0000   -0.25453
144280.0000   -0.27914
144320.0000    0.09715
144360.0000   -0.18790
144400.0000   -0.34443
144440.0000    0.00137
144480.0000   -0.27838
144520.0000   -0.12103
144560.0000   -0.11267
144600.0000   -0.04424
144640.0000   -0.35873
144680.0000   -0.02693
144720.0000   -0.09797
144760.0000   -0.05321
144800.0000   -0.09324
144840.0000   -0.02511
144880.0000   -0.18416
144920.0000   -0.35437
144960.0000   -0.24757
145000.0000   -0.03968
145040.0000    0.04155
145080.0000   -0.13864
145120.0000   -0.15630
145160.0000   -0.18897
145200.0000   -0.32587
145240.0000   -0.27083
145280.0000   -0.08821
145320.0000   -0.16352
145360.0000   -0.30784
145400.0000    0.01734
145440.0000   -0.15812
145480.0000    0.02801
145520.0000   -0.17739
145560.0000   -0.29916
145600.0000   -0.16730
145640.0000   -0.17723
145680.0000    0.02727
145720.0000   -0.29924
145760.0000   -0.12952
145800.0000    0.03960
145840.0000   -0.06352
145880.0000   -0.40350
145920.0000   -0.42862
145960.0000   -0.16135
146000.0000   -0.20206
146040.0000   -0.03825
146080.0000   -0.10892
146120.0000    0.13927
146160.0000   -0.11863
146200.0000   -0.36332
146240.0000   -0.02487
146280.0000   -0.07121
146320.0000   -0.10153
146360.0000   -0.14036
146400.0000   -0.05731
146440.0000   -0.25475
146480.0000   -0.27206
146520.0000    0.06444
146560.0000   -0.21901
146600.0000   -0.14138
146640.0000   -0.27181
146680.0000   -0.31354
146720.0000   -0.06017
146760.0000   -0.20056
146800.0000    0.25141
146840.0000   -0.47153
146880.0000    0.22626
146920.0000    0.13427
146960.0000    0.05580
147000.0000    0.13184
147040.0000   -0.00918
147080.0000    0.21513
147120.0000   -0.29359
147160.0000   -0.07978
147200.0000    0.09263
147240.0000    0.09072
147280.0000    0.07188
147320.0000    0.22481
147360.0000   -0.19684
147400.0000   -0.28470
147440.0000    0.01916
147480.0000    0.16331
147520.0000   -0.05590
147560.0000    0.10636
147600.0000    0.09775
147640.0000    0.42944
147680.0000    0.08329
147720.0000    0.21260
147760.0000    0.20600
147800.0000    0.18326
147840.0000    0.36435
147880.0000    0.31941
147920.0000    0.28393
147960.0000    0.29825
148000.0000    0.30555
148040.0000    0.14183
148080.0000    0.39546
148120.0000    0.25842
148160.0000    0.28219
148200.0000    0.39308
148240.0000    0.28158
148280.0000    0.43800
148320.0000    0.12239
148360.0000    0.12271
148400.0000    0.04811
148440.0000    0.22201
148480.0000    0.05953
148520.0000   -0.10035
148560.0000   -0.09705
148600.0000    0.17775
148640.0000    0.29835
148680.0000   -0.01787
148720.0000    0.16810
148760.0000    0.01370
148800.0000    0.31353
148840.0000    0.11323
148880.0000    0.27951
148920.0000   -0.03306
148960.0000    0.16812
149000.0000    0.00755
149040.0000   -0.07653
149080.0000    0.04124
149120.0000    0.32564
149160.0000    0.13605
149200.0000    0.18024
149240.0000    0.13968
149280.0000   -0.14161
149320.0000   -0.11122
149360.0000   -0.02559
149400.0000    0.15363
149440.0000    0.09410
149480.0000    0.00284
149520.0000    0.32988
149560.0000   -0.22507
149600.0000   -0.18682
149640.0000    0.19534
149680.0000    0.16139
149720.0000    0.18552
149760.0000    0.19320
149800.0000    0.24803
149840.0000    0.06788
149880.0000    0.42189
149920.0000    0.30734
149960.0000    0.35595
150000.0000    0.21135
150040.0000    0.48292
150080.0000    0.19145
150120.0000    0.09252
150160.0000    0.50374
150200.0000    0.36366
150240.0000    0.02687
150280.0000    0.25581
150320.0000    0.05515
150360.0000    0.08844
150400.0000    0.28931
150440.0000    0.27588
150480.0000    0.30510
150520.0000    0.40545
150560.0000    0.28007
150600.0000    0.16814
150640.0000    0.43616
150680.0000    0.34957
150720.0000    0.44936
150760.0000    0.49280
150800.0000    0.51040
150840.0000    0.56461
150880.0000    0.66385
150920.0000    0.65142
150960.0000    0.64891
151000.0000    0.69122
151040.0000    0.59292
151080.0000    0.56865
151120.0000    0.55394
151160.0000    0.64049
151200.0000    0.26644
151240.0000    0.39303
151280.0000    0.33822
151320.0000    0.42421
151360.0000    0.75574
151400.0000    0.55570
151440.0000    0.62851
151480.0000    0.62256
151520.0000    0.61371
151560.0000    0.58755
151600.0000    0.82076
151640.0000    0.69455
151680.0000    0.92268
151720.0000    0.03547
151760.0000    0.25205
151800.0000    0.40149
151840.0000    0.28597
151880.0000    0.17068
151920.0000    0.34593
151960.0000    0.31061
152000.0000   -0.11594
152040.0000    0.26839
152080.0000    0.25958
152120.0000    0.28997
152160.0000    0.29022
152200.0000    0.32495
152240.0000    0.15406
152280.0000    0.12732
152320.0000    0.28167
152360.0000    0.32157
152400.0000    0.19926
152440.0000    0.31961
152480.0000    0.28701
152520.0000    0.14867
152560.0000    0.20497
152600.0000    0.33153
152640.0000    0.30161
152680.0000    0.26934
152720.0000    0.24258
152760.0000    0.26023
152800.0000    0.23948
152840.0000    0.31222
152880.0000    0.04847
152920.0000    0.10711
152960.0000    0.28707
153000.0000    0.10513
153040.0000    0.37680
153080.0000   -0.04985
153120.0000    0.01459
153160.0000   -0.05532
153200.0000    0.42848
153240.0000    0.27717
153280.0000    0.20823
153320.0000    0.26115
153360.0000    0.24805
153400.0000    0.15619
153440.0000    0.15367
153480.0000    0.15055
153520.0000    0.27480
153560.0000    0.21007
153600.0000    0.13621
153640.0000   -0.30602
153680.0000    0.15011
153720.0000   -0.23896
153760.0000    0.18302
153800.0000    0.48072
153840.0000    0.23006
153880.0000    0.04098
153920.0000    0.15672
153960.0000    0.11892
154000.0000    0.12679
154040.0000    0.02474
154080.0000   -0.36819
154120.0000    0.26030
154160.0000   -0.09202
154200.0000    0.22918
154240.0000    0.14366
154280.0000   -0.02076
154320.0000   -0.00726
154360.0000    0.04228
154400.0000    0.15979
154440.0000    0.06141
154480.0000    0.13213
154520.0000    0.29871
154560.0000    0.08029
154600.0000   -0.08291
154640.0000   -0.14861
154680.0000   -0.07908
154720.0000    0.18619
154760.0000    0.30819
154800.0000    0.22768
154840.0000    0.23117
154880.0000    0.11579
154920.0000    0.13402
154960.0000    0.04035
155000.0000    0.17515
155040.0000    0.26579
155080.0000    0.26728
155120.0000    0.28761
155160.0000   -0.17277
155200.0000    0.15620
155240.0000   -0.08280
155280.0000    0.03051
155320.0000    0.06299
155360.0000    0.05931
155400.0000    0.01611
155440.0000    0.22310
155480.0000    0.22709
155520.0000    0.24708
155560.0000    0.16393
155600.0000    0.39519
155640.0000    0.28687
155680.0000    0.22467
155720.0000    0.16930
155760.0000    0.08121
155800.0000    0.20026
155840.0000    0.08188
155880.0000    0.29581
155920.0000    0.32987
155960.0000    0.17165
156000.0000    0.24524
156040.0000    0.16407
156080.0000    0.36934
156120.0000    0.36522
156160.0000    0.15104
156200.0000    0.31341
156240.0000    0.09102
156280.0000    0.15218
156320.0000    0.12385
156360.0000    0.20535
156400.0000    0.19483
156440.0000    0.04969
156480.0000   -0.10910
156520.0000    0.15481
156560.0000    0.15893
156600.0000    0.12110
156640.0000    0.04629
156680.0000    0.21653
156720.0000    0.28724
156760.0000    0.17881
156800.0000    0.12277
156840.0000    0.07412
156880.0000    0.45874
156920.0000    0.42076
156960.0000    0.10997
157000.0000   -0.04770
157040.0000    0.10594
157080.0000    0.04821
157120.0000    0.18568
157160.0000    0.19531
157200.0000    0.09587
157240.0000    0.29845
157280.0000   -0.20524
157320.0000   -0.04739
157360.0000   -0.53488
157400.0000   -0.29278
157440.0000   -0.15329
157480.0000    0.00308
157520.0000    0.05066
157560.0000    0.23509
157600.0000    0.08610
157640.0000    0.17544
157680.0000    0.11434
157720.0000   -0.02034
157760.0000    0.01280
157800.0000    0.17624
157840.0000    0.06350
157880.0000    0.08877
157920.0000    0.15719
157960.0000    0.18854
158000.0000    0.20500
158040.0000    0.12230
158080.0000    0.13173
158120.0000    0.27186
158160.0000    0.10191
158200.0000    0.12191
158240.0000    0.17099
158280.0000    0.10841
158320.0000    0.08158
158360.0000    0.17168
158400.0000    0.10692
158440.0000    0.04880
158480.0000    0.16700
158520.0000    0.29821
158560.0000   -0.05431
158600.0000    0.02351
158640.0000    0.10896
158680.0000    0.28372
158720.0000    0.12321
158760.0000    0.33569
158800.0000    0.18333
158840.0000    0.08647
158880.0000    0.21263
158920.0000   -0.04724
158960.0000    0.46084
159000.0000    0.53488
159040.0000    0.56333
159080.0000    0.67587
159120.0000    0.57217
159160.0000    0.35836
159200.0000    0.34832
159240.0000    0.41332
159280.0000    0.41102
159320.0000    0.47997
159360.0000    0.29969
159400.0000    0.46971
159440.0000    0.38122
159480.0000    0.42249
159520.0000    0.38624
159560.0000    0.28812
159600.0000    0.26453
159640.0000    0.08498
159680.0000    0.38452
159720.0000    0.33776
159760.0000    0.41988
159800.0000    0.11661
159840.0000    0.51911
159880.0000    0.27604
159920.0000    0.24456
159960.0000   -0.02071
160000.0000    0.29104
160040.0000    0.45310
160080.0000    0.49483
160120.0000    0.23042
160160.0000   -0.01231
160200.0000    0.45402
160240.0000    0.24270
160280.0000    0.10149
160320.0000    0.07441
160360.0000    0.27096
160400.0000   -0.05967
160440.0000    0.16956
160480.0000    0.15812
160520.0000    0.16898
160560.0000    0.02196
160600.0000   -0.00504
160640.0000    0.19997
160680.0000    0.10911
160720.0000    0.37381
160760.0000   -0.32747
160800.0000   -0.51397
160840.0000   -0.50073
160880.0000    0.11800
160920.0000    0.51598
160960.0000    0.55573
161000.0000    0.69244
161040.0000    0.26859
161080.0000    0.51082
161120.0000    0.47827
161160.0000    0.24193
161200.0000    0.42160
161240.0000    0.45362
161280.0000    0.14976
161320.0000    0.38982
161360.0000    0.49061
161400.0000    0.51032
161440.0000    0.31709
161480.0000    0.23352
161520.0000    0.34751
161560.0000    0.22081
161600.0000    0.44464
161640.0000    0.34492
161680.0000    0.51418
161720.0000    0.32509
161760.0000    0.41299
161800.0000    0.76622
161840.0000    0.50335
161880.0000    0.50417
161920.0000    0.44083
161960.0000    0.37248
162000.0000    0.21519
162040.0000    0.33306
162080.0000    0.47278
162120.0000    0.47000
162160.0000    0.63309
162200.0000    0.29310
162240.0000    0.31544
162280.0000    0.28504
162320.0000    0.41549
162360.0000    0.39603
162400.0000    0.46358
162440.0000    0.31817
162480.0000    0.44293
162520.0000    0.40799
162560.0000    0.47862
162600.0000    0.55186
162640.0000    0.55314
162680.0000    0.17258
162720.0000   -0.00454
162760.0000   -0.06117
162800.0000   -0.13974
162840.0000   -0.19145
162880.0000   -0.15955
162920.0000    0.13030
162960.0000    0.24368
163000.0000    0.33639
163040.0000    0.15019
163080.0000    0.32299
163120.0000    0.09199
163160.0000    0.24057
163200.0000    0.09301
163240.0000    0.48740
163280.0000    0.49085
163320.0000    0.44427
163360.0000    0.27371
163400.0000    0.06810
163440.0000    0.03830
163480.0000    0.21610
163520.0000    0.47547
163560.0000    0.15470
163600.0000    0.22600
163640.0000    0.07610
163680.0000    0.47189
163720.0000    0.20673
163760.0000    0.03136
163800.0000    0.51596
163840.0000    0.62426
163880.0000    0.18646
163920.0000    0.27933
163960.0000    0.36581
164000.0000    0.33235
164040.0000   -0.28144
164080.0000    0.26034
164120.0000    0.17481
164160.0000    0.29980
164200.0000    0.26328
164240.0000    0.24992
164280.0000    0.17881
164320.0000    0.38131
164360.0000    0.76239
164400.0000    0.58103
164440.0000    0.50062
164480.0000    0.50027
164520.0000    0.46387
164560.0000    0.27739
164600.0000    0.62679
164640.0000    0.53360
164680.0000    0.12180
164720.0000    0.37860
164760.0000    0.19357
164800.0000    0.54830
164840.0000    0.54321
164880.0000    0.34674
164920.0000    0.43382
164960.0000    0.21075
165000.0000    0.40169
165040.0000    0.58556
165080.0000    0.57405
165120.0000    0.48349
165160.0000    0.59033
165200.0000    0.74979
165240.0000    0.52908
165280.0000    0.46624
165320.0000    0.41786
165360.0000    0.79043
165400.0000    0.49862
165440.0000    0.81602
165480.0000    0.55756
165520.0000    0.69165
165560.0000    0.51147
165600.0000    0.44934
165640.0000    0.66402
165680.0000    0.61166
165720.0000    0.38663
165760.0000    0.29824
165800.0000    0.60348
165840.0000    0.22699
165880.0000    0.55109
165920.0000    0.43013
165960.0000    0.66731
166000.0000    0.59657
166040.0000    0.26602
166080.0000    0.74488
166120.0000    0.43427
166160.0000    0.39319
166200.0000    0.14832
166240.0000    0.37369
166280.0000    0.44656
166320.0000    0.59937
166360.0000    0.45775
166400.0000    0.47932
166440.0000    0.44863
166480.0000    0.55317
166520.0000    0.48011
166560.0000    0.50795
166600.0000    0.01503
166640.0000   -0.05926
166680.0000    0.46687
166720.0000    0.19770
166760.0000    0.20863
166800.0000    0.06074
166840.0000    0.00913
166880.0000    0.12247
166920.0000    0.65886
166960.0000    0.67404
167000.0000    0.53225
167040.0000    0.45330
167080.0000    0.13766
167120.0000    0.23838
167160.0000    0.16223
167200.0000    0.33912
167240.0000   -0.08098
167280.0000    0.41566
167320.0000    0.30465
167360.0000    0.36194
167400.0000    0.40073
167440.0000    0.45434
167480.0000    0.41220
167520.0000    0.24833
167560.0000    0.33511
167600.0000    0.45890
167640.0000    0.45584
167680.0000    0.56444
167720.0000    0.07400
167760.0000    0.46153
167800.0000    0.45307
167840.0000    0.52714
167880.0000    0.54635
167920.0000    0.63079
167960.0000    0.32771
168000.0000    0.37792
168040.0000    0.48766
168080.0000    0.36595
168120.0000    0.28615
168160.0000    0.28700
168200.0000    0.27159
168240.0000    0.50343
168280.0000    0.48199
168320.0000    0.11729
168360.0000    0.36024
168400.0000    0.27950
168440.0000    0.37945
168480.0000    0.38254
168520.0000    0.56910
168560.0000    0.52214
168600.0000    0.36495
168640.0000    0.33546
168680.0000    0.30788
168720.0000    0.45580
168760.0000    0.37366
168800.0000    0.32828
168840.0000    0.49935
168880.0000    0.14727
168920.0000    0.52483
168960.0000    0.21053
169000.0000    0.15006
169040.0000    0.32512
169080.0000   -0.27903
169120.0000   -0.13345
169160.0000   -0.08735
169200.0000    0.31462
169240.0000   -0.27430
169280.0000   -0.11595
169320.0000   -0.43599
169360.0000   -0.52916
169400.0000   -0.86364
169440.0000   -0.59104
169480.0000   -0.46969
169520.0000   -0.41506
169560.0000   -0.35807
169600.0000   -0.38358
169640.0000   -0.50960
169680.0000   -0.54192
169720.0000   -0.11982
169760.0000   -0.25317
169800.0000   -0.64263
169840.0000   -0.33892
169880.0000   -0.50280
169920.0000   -0.56071
169960.0000   -0.78995
170000.0000   -0.50012
170040.0000   -0.37997
170080.0000   -0.26260
170120.0000   -0.46697
170160.0000   -0.30974
170200.0000   -0.49741
170240.0000   -0.36116
170280.0000    0.10185
170320.0000   -0.18456
170360.0000   -0.80637
170400.0000   -0.43106
170440.0000   -0.55999
170480.0000   -0.44469
170520.0000   -0.40481
170560.0000   -0.24229
170600.0000   -0.41781
170640.0000   -0.44534
170680.0000   -0.67723
170720.0000   -0.60650
170760.0000   -0.73943
170800.0000   -0.56213
170840.0000   -0.72172
170880.0000   -0.40826
170920.0000   -0.52979
170960.0000   -0.58354
171000.0000   -0.75879
171040.0000   -0.52448
171080.0000   -0.56743
171120.0000   -0.70330
171160.0000   -0.48397
171200.0000   -0.68052
171240.0000   -0.78629
171280.0000   -0.83263
171320.0000   -0.66781
171360.0000   -0.74949
171400.0000   -0.57164
171440.0000   -0.31768
171480.0000   -0.32582
171520.0000   -0.22318
171560.0000   -0.24279
171600.0000   -0.51661
171640.0000   -0.52250
171680.0000   -0.09329
171720.0000   -0.21674
171760.0000   -0.18780
171800.0000   -0.05810
171840.0000    0.06023
171880.0000   -0.03743
171920.0000   -0.06406
171960.0000   -0.00174
172000.0000   -0.06737
172040.0000   -0.02598
172080.0000    0.00557
172120.0000   -0.07559
172160.0000    0.01401
172200.0000   -0.09081
172240.0000   -0.61341
172280.0000   -0.27235
172320.0000   -0.27539
172360.0000   -0.46768
172400.0000   -0.49043
172440.0000   -0.56128
172480.0000   -0.41610
172520.0000   -0.50415
172560.0000   -0.49987
172600.0000   -0.39380
172640.0000   -0.67453
172680.0000   -0.64567
172720.0000   -0.60433
172760.0000   -0.85229
172800.0000   -0.52192
172840.0000   -0.53138
172880.0000   -0.53662
172920.0000   -0.39722
172960.0000   -0.60058
173000.0000   -0.69879
173040.0000   -0.39113
173080.0000   -0.60103
173120.0000   -0.53446
173160.0000   -0.70946
173200.0000   -0.51192
173240.0000   -0.77938
173280.0000   -0.54717
173320.0000   -0.59543
173360.0000   -0.76690
173400.0000   -0.24055
173440.0000   -0.29464
173480.0000   -0.42532
173520.0000   -0.42137
173560.0000   -0.55760
173600.0000   -0.17512
173640.0000    0.03784
173680.0000   -0.19059
173720.0000   -0.32072
173760.0000   -0.30490
173800.0000   -0.22795
173840.0000   -0.42585
173880.0000   -0.41872
173920.0000   -0.28692
173960.0000   -0.42882
174000.0000   -0.34760
174040.0000   -0.29684
174080.0000   -0.17588
174120.0000   -0.34207
174160.0000   -0.22532
174200.0000   -0.41387
174240.0000   -0.23403
174280.0000   -0.41190
174320.0000   -0.15175
174360.0000   -0.40394
174400.0000   -0.53330
174440.0000   -0.44913
174480.0000   -0.40414
174520.0000   -0.22760
174560.0000   -0.37596
174600.0000   -0.18245
174640.0000   -0.26486
174680.0000   -0.00764
174720.0000   -0.29938
174760.0000   -0.04402
174800.0000   -0.16263
174840.0000   -0.28863
174880.0000   -0.08501
174920.0000   -0.11688
174960.0000   -0.16562
175000.0000   -0.20011
175040.0000   -0.20141
175080.0000   -0.06009
175120.0000   -0.19233
175160.0000   -0.30972
175200.0000   -0.10510
175240.0000   -0.33863
175280.0000   -0.26562
175320.0000   -0.29355
175360.0000   -0.12950
175400.0000   -0.26420
175440.0000   -0.32363
175480.0000    0.01017
175520.0000   -0.20915
175560.0000   -0.29359
175600.0000   -0.31001
175640.0000   -0.23127
175680.0000   -0.28151
175720.0000   -0.12755
175760.0000   -0.09511
175800.0000   -0.06650
175840.0000   -0.23271
175880.0000   -0.09294
175920.0000   -0.16450
175960.0000   -0.14190
176000.0000   -0.21204
176040.0000   -0.07053
176080.0000   -0.04038
176120.0000   -0.11395
176160.0000   -0.16781
176200.0000   -0.25635
176240.0000   -0.53162
176280.0000   -0.21024
176320.0000   -0.13813
176360.0000   -0.09013
176400.0000   -0.49488
176440.0000   -0.46649
176480.0000   -0.35400
176520.0000   -0.25317
176560.0000   -0.23350
176600.0000   -0.38154
176640.0000   -0.48831
176680.0000   -0.42186
176720.0000   -0.45820
176760.0000   -0.44179
176800.0000   -0.34962
176840.0000   -0.32295
176880.0000   -0.47499
176920.0000   -0.34539
176960.0000    0.17687
177000.0000    0.17760
177040.0000    0.12018
177080.0000    0.07878
177120.0000    0.04310
177160.0000   -0.08747
177200.0000   -0.02170
177240.0000   -0.37291
177280.0000   -0.21244
177320.0000    0.08832
177360.0000    0.25942
177400.0000    0.00743
177440.0000    0.45585
177480.0000   -0.07539
177520.0000    0.33574
177560.0000    0.28889
177600.0000    0.23000
177640.0000    0.24690
177680.0000    0.08193
177720.0000    0.02445
177760.0000    0.20109
177800.0000    0.22791
177840.0000   -0.00079
177880.0000   -0.01886
177920.0000   -0.43636
177960.0000   -0.05577
178000.0000    0.10053
178040.0000    0.15932
178080.0000    0.24101
178120.0000    0.27622
178160.0000    0.12161
178200.0000   -0.21280
178240.0000   -0.22749
178280.0000   -0.39578
178320.0000    0.06587
178360.0000   -0.20541
178400.0000   -0.32337
178440.0000   -0.30090
178480.0000   -0.10274
178520.0000   -0.43736
178560.0000   -0.56647
178600.0000   -0.61534
178640.0000   -0.65033
178680.0000   -0.13807
178720.0000   -0.15604
178760.0000    0.05259
178800.0000   -0.08361
178840.0000   -0.36346
178880.0000   -0.04900
178920.0000    0.23131
178960.0000    0.35690
179000.0000    0.16343
179040.0000    0.18655
179080.0000    0.30796
179120.0000    0.16579
179160.0000    0.37684
179200.0000    0.12202
179240.0000   -0.14931
179280.0000   -0.23405
179320.0000   -0.07600
179360.0000   -0.54643
179400.0000   -0.56162
179440.0000   -0.61636
179480.0000   -0.31672
179520.0000   -0.44563
179560.0000   -0.52134
179600.0000   -0.40318
179640.0000   -0.23469
179680.0000   -0.54625
179720.0000   -0.48163
179760.0000   -0.60935
179800.0000   -0.03185
179840.0000   -0.22684
179880.0000   -0.89430
179920.0000   -0.71494
179960.0000   -0.82631
180000.0000   -0.54125
180040.0000   -0.51743
180080.0000   -0.66248
180120.0000   -0.74523
180160.0000   -0.34298
180200.0000   -0.50128
180240.0000   -0.53774
180280.0000   -0.51066
180320.0000   -0.26565
180360.0000   -0.57171
180400.0000   -0.36983
180440.0000   -0.48733
180480.0000   -0.71454
180520.0000   -0.61084
180560.0000   -0.28573
180600.0000   -0.67644
180640.0000   -0.42666
180680.0000   -0.48127
180720.0000   -0.39049
180760.0000   -0.18348
180800.0000   -0.39540
180840.0000   -0.76838
180880.0000   -0.71325
180920.0000   -0.53325
180960.0000   -0.51490
181000.0000   -0.58186
181040.0000   -0.58330
181080.0000   -0.63583
181120.0000   -0.43350
181160.0000   -0.25156
181200.0000   -0.59228
181240.0000   -0.44143
181280.0000   -0.36878
181320.0000   -0.57365
181360.0000   -0.50027
181400.0000   -0.38280
181440.0000   -0.07696
181480.0000   -0.39309
181520.0000   -0.40047
181560.0000   -0.18644
181600.0000    0.00197
181640.0000   -0.25752
181680.0000   -0.25174
181720.0000   -0.56675
181760.0000   -0.50565
181800.0000   -0.16602
181840.0000   -0.07089
181880.0000   -0.43458
181920.0000   -0.51319
181960.0000   -0.56668
182000.0000   -0.20582
182040.0000   -0.34704
182080.0000   -0.29113
182120.0000   -0.36214
182160.0000   -0.37306
182200.0000   -0.63396
182240.0000   -0.41987
182280.0000   -0.18350
182320.0000   -0.34242
182360.0000   -0.40539
182400.0000   -0.35773
182440.0000   -0.32550
182480.0000   -0.04316
182520.0000   -0.21970
182560.0000   -0.25602
182600.0000   -0.35695
182640.0000    0.00690
182680.0000   -0.06609
182720.0000   -0.11026
182760.0000   -0.23788
182800.0000   -0.37661
182840.0000   -0.02990
182880.0000    0.05037
182920.0000   -0.04034
182960.0000    0.03418
183000.0000    0.00972
183040.0000   -0.31360
183080.0000   -0.15484
183120.0000    0.17807
183160.0000    0.12626
183200.0000    0.11710
183240.0000   -0.38488
183280.0000   -0.12965
183320.0000   -0.00297
183360.0000   -0.16046
183400.0000   -0.20535
183440.0000   -0.23380
183480.0000   -0.35021
183520.0000   -0.42237
183560.0000   -0.63337
183600.0000   -0.42490
183640.0000   -0.28406
183680.0000    0.00438
183720.0000   -0.30640
183760.0000   -0.37574
183800.0000   -0.24557
183840.0000   -0.27083
183880.0000   -0.30943
183920.0000   -0.19051
183960.0000   -0.32174
184000.0000   -0.15133
184040.0000   -0.21442
184080.0000   -0.21734
184120.0000   -0.17634
184160.0000   -0.07228
184200.0000    0.00888
184240.0000   -0.01108
184280.0000    0.15967
184320.0000    0.06260
184360.0000   -0.28059
184400.0000    0.14487
184440.0000    0.00653
184480.0000   -0.10824
184520.0000   -0.07459
184560.0000    0.10371
184600.0000   -0.18819
184640.0000   -0.05012
184680.0000   -0.75281
184720.0000   -0.39375
184760.0000   -0.12931
184800.0000   -0.43342
184840.0000   -0.31727
184880.0000   -0.52007
184920.0000   -0.41540
184960.0000   -0.04457
185000.0000    0.24926
185040.0000    0.28182
185080.0000   -0.06063
185120.0000    0.05365
185160.0000    0.15702
185200.0000   -0.07200
185240.0000    0.05633
185280.0000    0.01681
185320.0000   -0.06969
185360.0000    0.05587
185400.0000    0.05590
185440.0000    0.04640
185480.0000    0.18752
185520.0000    0.07403
185560.0000    0.05586
185600.0000    0.34088
185640.0000    0.03455
185680.0000    0.45662
185720.0000   -0.09114
185760.0000   -0.05149
185800.0000   -0.16053
185840.0000    0.10845
185880.0000    0.00603
185920.0000   -0.17550
185960.0000    0.00977
186000.0000   -0.35032
186040.0000    0.04255
186080.0000    0.25777
186120.0000    0.24484
186160.0000    0.11136
186200.0000    0.16706
186240.0000   -0.06143
186280.0000    0.18507
186320.0000    0.23398
186360.0000    0.00488
186400.0000   -0.10881
186440.0000   -0.01251
186480.0000    0.03737
186520.0000   -0.16341
186560.0000    0.13869
186600.0000    0.12212
186640.0000    0.11057
186680.0000    0.25495
186720.0000    0.39451
186760.0000    0.46654
186800.0000    0.29112
186840.0000    0.27208
186880.0000    0.16418
186920.0000   -0.22544
186960.0000   -0.27892
187000.0000    0.08778
187040.0000   -0.05910
187080.0000    0.23307
187120.0000    0.16910
187160.0000    0.08221
187200.0000    0.17644
187240.0000    0.13687
187280.0000   -0.06725
187320.0000    0.21471
187360.0000    0.08018
187400.0000    0.12937
187440.0000    0.33295
187480.0000    0.23029
187520.0000   -0.00718
187560.0000    0.13519
187600.0000    0.15059
187640.0000    0.03416
187680.0000    0.09327
187720.0000    0.03504
187760.0000   -0.05767
187800.0000    0.14177
187840.0000    0.21123
187880.0000    0.11595
187920.0000    0.00128
187960.0000   -0.25629
188000.0000    0.07825
188040.0000    0.07329
188080.0000    0.22620
188120.0000   -0.22419
188160.0000   -0.36017
188200.0000   -0.49187
188240.0000   -0.54479
188280.0000   -0.63016
188320.0000   -0.15554
188360.0000   -0.40807
188400.0000   -0.29079
188440.0000   -0.04476
188480.0000   -0.29341
188520.0000   -0.26097
188560.0000   -0.01450
188600.0000   -0.18422
188640.0000   -0.27984
188680.0000   -0.30761
188720.0000   -0.52913
188760.0000   -0.52868
188800.0000   -0.28536
188840.0000   -0.67270
188880.0000   -0.41096
188920.0000   -0.50579
188960.0000   -0.60366
189000.0000   -0.48328
189040.0000   -0.47005
189080.0000   -0.07427
189120.0000    0.03186
189160.0000   -0.68771
189200.0000   -0.55158
189240.0000   -0.64571
189280.0000   -0.43536
189320.0000   -0.56373
189360.0000   -0.25028
189400.0000   -0.55093
189440.0000   -0.61384
189480.0000   -0.76071
189520.0000   -0.69024
189560.0000   -0.90643
189600.0000   -0.64262
189640.0000   -0.67000
189680.0000   -0.58272
189720.0000   -0.77089
189760.0000   -0.73697
189800.0000   -0.53846
189840.0000   -0.81682
189880.0000   -0.29413
189920.0000   -0.64637
189960.0000   -0.56589
190000.0000   -0.49494
190040.0000    0.01336
190080.0000    0.01333
190120.0000   -0.13532
190160.0000   -0.23039
190200.0000    0.15900
190240.0000   -0.08479
190280.0000   -0.11194
190320.0000   -0.25920
190360.0000   -0.03657
190400.0000    0.28884
190440.0000    0.00813
190480.0000   -0.08635
190520.0000    0.10086
190560.0000   -0.00785
190600.0000    0.07158
190640.0000    0.01441
190680.0000    0.07543
190720.0000    0.13846
190760.0000   -0.00102
190800.0000   -0.04884
190840.0000    0.17116
190880.0000    0.45988
190920.0000    0.37900
190960.0000    0.06742
191000.0000    0.33100
191040.0000    0.30408
191080.0000    0.10541
191120.0000   -0.07138
191160.0000    0.34134
191200.0000    0.36556
191240.0000    0.28290
191280.0000    0.08026
191320.0000    0.26842
191360.0000   -0.49389
191400.0000    0.05719
191440.0000   -0.17959
191480.0000    0.18759
191520.0000    0.10213
191560.0000   -0.02428
191600.0000   -0.07356
191640.0000    0.32869
191680.0000    0.01078
191720.0000    0.01003
191760.0000   -0.05449
191800.0000    0.11283
191840.0000    0.10036
191880.0000   -0.12135
191920.0000   -0.28040
191960.0000    0.01534
192000.0000   -0.05487
192040.0000   -0.09479
192080.0000   -0.10534
192120.0000   -0.02964
192160.0000   -0.07377
192200.0000   -0.03252
192240.0000   -0.28214
192280.0000   -0.24150
192320.0000   -0.23187
192360.0000   -0.51603
192400.0000   -0.23024
192440.0000   -0.31938
192480.0000   -0.34665
192520.0000   -0.36049
192560.0000   -0.14916
192600.0000   -0.34632
192640.0000   -0.14284
192680.0000    0.00416
192720.0000   -0.23520
192760.0000    0.06211
192800.0000   -0.05667
192840.0000   -0.23783
192880.0000   -0.12414
192920.0000   -0.65538
192960.0000   -0.26123
193000.0000   -0.21359
193040.0000   -0.58791
193080.0000   -0.38810
193120.0000   -0.43062
193160.0000   -0.49760
193200.0000   -0.28645
193240.0000   -0.28549
193280.0000   -0.38866
193320.0000   -0.43856
193360.0000   -0.53353
193400.0000   -0.63386
193440.0000   -0.55425
193480.0000   -0.59905
193520.0000   -0.41411
193560.0000   -0.66857
193600.0000   -0.29189
193640.0000   -0.09779
193680.0000   -0.17095
193720.0000   -0.32536
193760.0000    0.17166
193800.0000    0.17804
193840.0000    0.01865
193880.0000    0.13391
193920.0000    0.40247
193960.0000   -0.09738
194000.0000   -0.14931
194040.0000   -0.04592
194080.0000   -0.28104
194120.0000   -0.20380
194160.0000   -0.00557
194200.0000    0.21927
194240.0000   -0.03262
194280.0000   -0.25424
194320.0000   -0.37958
194360.0000    0.07321
194400.0000    0.03797
194440.0000   -0.04585
194480.0000    0.18408
194520.0000   -0.05798
194560.0000   -0.08628
194600.0000   -0.04372
194640.0000   -0.29498
194680.0000   -0.27597
194720.0000    0.15968
194760.0000    0.07007
194800.0000   -0.20896
194840.0000   -0.03077
194880.0000    0.09295
194920.0000    0.33815
194960.0000    0.10319
195000.0000   -0.10160
195040.0000   -0.12347
195080.0000    0.11121
195120.0000    0.32188
195160.0000    0.31557
195200.0000    0.49750
195240.0000    0.13645
195280.0000    0.47966
195320.0000    0.39845
195360.0000    0.28373
195400.0000    0.50505
195440.0000    0.50801
195480.0000    0.03737
195520.0000    0.00042
195560.0000    0.08234
195600.0000    0.14468
195640.0000    0.25318
195680.0000    0.29756
195720.0000    0.07263
195760.0000    0.04461
195800.0000    0.11468
195840.0000    0.07896
195880.0000    0.21225
195920.0000    0.39112
195960.0000   -0.02879
196000.0000   -0.14371
196040.0000   -0.10121
196080.0000   -0.20867
196120.0000   -0.11416
196160.0000   -0.01283
196200.0000    0.03779
196240.0000    0.20720
196280.0000    0.09943
196320.0000   -0.30562
196360.0000   -0.33059
196400.0000   -0.11513
196440.0000   -0.15399
196480.0000   -0.07063
196520.0000   -0.11100
196560.0000   -0.06090
196600.0000   -0.14484
196640.0000    0.04758
196680.0000    0.09324
196720.0000    0.30765
196760.0000    0.30113
196800.0000    0.07828
196840.0000    0.13735
196880.0000   -0.08496
196920.0000    0.07695
196960.0000   -0.00880
197000.0000   -0.23739
197040.0000    0.06862
197080.0000   -0.30266
197120.0000    0.23815
197160.0000    0.24783
197200.0000   -0.27446
197240.0000   -0.04187
197280.0000   -0.08244
197320.0000    0.07014
197360.0000    0.13753
197400.0000    0.12457
197440.0000    0.22448
197480.0000    0.13860
197520.0000    0.11024
197560.0000    0.19676
197600.0000    0.02059
197640.0000    0.30119
197680.0000    0.39539
197720.0000    0.00175
197760.0000   -0.31282
197800.0000   -0.05590
197840.0000   -0.12557
197880.0000    0.25860
197920.0000    0.31863
197960.0000    0.16263
198000.0000    0.13049
198040.0000    0.09862
198080.0000    0.10108
198120.0000    0.36324
198160.0000    0.18503
198200.0000    0.28480
198240.0000    0.48527
198280.0000    0.48574
198320.0000    0.53939
198360.0000    0.47544
198400.0000    0.04461
198440.0000    0.34600
198480.0000    0.49581
198520.0000    0.58651
198560.0000    0.40302
198600.0000    0.31820
198640.0000    0.49973
198680.0000    0.43654
198720.0000    0.67754
198760.0000    0.54348
198800.0000    0.42133
198840.0000    0.43799
198880.0000    0.69370
198920.0000    0.22607
198960.0000    0.51903
199000.0000    0.68963
199040.0000    0.60046
199080.0000    0.50966
199120.0000    0.35946
199160.0000    0.47960
199200.0000    0.43638
199240.0000    0.47463
199280.0000    0.52070
199320.0000    0.49786
199360.0000    0.36917
199400.0000    0.56479
199440.0000    0.49171
199480.0000    0.50475
199520.0000    0.23110
199560.0000    0.47749
199600.0000    0.30147
199640.0000    0.27114
199680.0000    0.37193
199720.0000    0.58121
199760.0000    0.45770
199800.0000    0.50834
199840.0000    0.60945
199880.0000    0.28435
199920.0000    0.25794
199960.0000    0.41357
200000.0000    0.45427
200040.0000    0.23627
200080.0000    0.37853
200120.0000    0.55999
200160.0000    0.63254
200200.0000    0.54890
200240.0000    0.58975
200280.0000    0.48647
200320.0000    0.55572
200360.0000    0.50877
200400.0000    0.47131
200440.0000   -0.03303
200480.0000    0.13478
200520.0000    0.17141
200560.0000    0.53375
200600.0000    0.34179
200640.0000    0.48508
200680.0000    0.40030
200720.0000    0.18759
200760.0000    0.30594
200800.0000    0.30181
200840.0000    0.30680
200880.0000    0.16910
200920.0000    0.19743
200960.0000    0.38033
201000.0000    0.40648
201040.0000    0.46158
201080.0000    0.45069
201120.0000    0.46233
201160.0000    0.39105
201200.0000    0.60824
201240.0000    0.34900
201280.0000    0.48831
201320.0000    0.40699
201360.0000    0.39742
201400.0000    0.60661
201440.0000    0.42565
201480.0000    0.45727
201520.0000    0.34492
201560.0000    0.48062
201600.0000    0.40886
201640.0000    0.41885
201680.0000    0.45762
201720.0000    0.37105
201760.0000    0.34141
201800.0000    0.30429
201840.0000    0.37682
201880.0000    0.48791
201920.0000    0.01346
201960.0000   -0.23344
202000.0000    0.12010
202040.0000    0.18018
202080.0000    0.50456
202120.0000    0.39183
202160.0000    0.61370
202200.0000    0.21003
202240.0000    0.51811
202280.0000    0.43469
202320.0000    0.52447
202360.0000    0.30165
202400.0000    0.52134
202440.0000    0.50602
202480.0000    0.31911
202520.0000    0.48943
202560.0000    0.35518
202600.0000    0.36964
202640.0000    0.24606
202680.0000    0.13709
202720.0000    0.18625
202760.0000    0.31305
202800.0000    0.44930
202840.0000    0.30290
202880.0000    0.09128
202920.0000    0.26813
202960.0000    0.33369
203000.0000    0.04618
203040.0000    0.09671
203080.0000    0.33699
203120.0000    0.30243
203160.0000    0.45765
203200.0000    0.47249
203240.0000    0.18087
203280.0000    0.31787
203320.0000    0.33157
203360.0000    0.38374
203400.0000    0.26171
203440.0000    0.15613
203480.0000    0.49416
203520.0000    0.35230
203560.0000    0.60162
203600.0000    0.46898
203640.0000    0.40531
203680.0000    0.27030
203720.0000    0.16288
203760.0000    0.35424
203800.0000    0.62209
203840.0000    0.42916
203880.0000    0.41398
203920.0000    0.38886
203960.0000    0.47680
204000.0000    0.39154
204040.0000    0.49030
204080.0000    0.40103
204120.0000    0.36014
204160.0000   -0.03767
204200.0000    0.18169
204240.0000    0.41211
204280.0000    0.22675
204320.0000    0.07226
204360.0000    0.31881
204400.0000    0.36027
204440.0000    0.47878
204480.0000    0.37907
204520.0000    0.33231
204560.0000    0.25133
204600.0000    0.48005
204640.0000    0.32916
204680.0000    0.37081
204720.0000    0.35579
204760.0000    0.35001
204800.0000    0.18343
204840.0000    0.38781
204880.0000    0.39807
204920.0000    0.51745
204960.0000    0.53186
205000.0000    0.57444
205040.0000    0.70400
205080.0000    0.50560
205120.0000    0.66911
205160.0000    0.57272
205200.0000    0.61691
205240.0000    0.59499
205280.0000    0.79051
205320.0000    0.56393
205360.0000    0.44535
205400.0000    0.66573
205440.0000    0.50617
205480.0000    0.60802
205520.0000    0.55148
205560.0000    0.59553
205600.0000    0.49144
205640.0000    0.51555
205680.0000    0.54608
205720.0000    0.42541
205760.0000    0.50409
205800.0000    0.36331
205840.0000    0.58048
205880.0000    0.36909
205920.0000    0.34957
205960.0000    0.28437
206000.0000    0.44680
206040.0000    0.47515
206080.0000    0.52214
206120.0000    0.18026
206160.0000    0.13841
206200.0000    0.04017
206240.0000    0.55113
206280.0000    0.18021
206320.0000    0.32547
206360.0000    0.60675
206400.0000    0.25916
206440.0000    0.38653
206480.0000    0.65728
206520.0000    0.43609
206560.0000    0.31275
206600.0000    0.52342
206640.0000    0.48712
206680.0000    0.11895
206720.0000    0.39502
206760.0000    0.38308
206800.0000    0.23739
206840.0000    0.49447
206880.0000    0.03129
206920.0000    0.39177
206960.0000    0.42372
207000.0000    0.23890
207040.0000    0.54729
207080.0000   -0.01020
207120.0000    0.61368
207160.0000    0.49666
207200.0000   -0.04116
207240.0000    0.39332
207280.0000    0.29085
207320.0000    0.45423
207360.0000    0.34332
207400.0000    0.09461
207440.0000    0.05802
207480.0000    0.06161
207520.0000   -0.45384
207560.0000    0.05805
207600.0000   -0.08119
207640.0000   -0.03994
207680.0000    0.17583
207720.0000   -0.24672
207760.0000   -0.11832
207800.0000   -0.37501
207840.0000   -0.03376
207880.0000   -0.57212
207920.0000   -0.56758
207960.0000   -0.51722
208000.0000   -0.48249
208040.0000   -0.81011
208080.0000   -0.66417
208120.0000   -0.63623
208160.0000   -0.62701
208200.0000   -0.93416
208240.0000   -0.73260
208280.0000   -0.70438
208320.0000   -1.20433
208360.0000   -0.55669
208400.0000   -0.55890
208440.0000   -0.31534
208480.0000   -0.54971
208520.0000   -0.40474
208560.0000   -0.16074
208600.0000   -0.49933
208640.0000   -0.48165
208680.0000   -1.23848
208720.0000   -0.55698
208760.0000   -0.71323
208800.0000   -0.57922
208840.0000   -0.15967
208880.0000   -0.34801
208920.0000   -0.68479
208960.0000   -0.53845
209000.0000   -0.47579
209040.0000   -0.02561
209080.0000    0.03703
209120.0000   -0.32723
209160.0000   -0.32476
209200.0000   -0.37436
209240.0000   -0.48384
209280.0000   -0.58526
209320.0000   -0.47083
209360.0000   -0.56080
209400.0000   -0.65969
209440.0000   -0.47847
209480.0000   -0.46470
209520.0000   -0.57242
209560.0000   -0.61157
209600.0000   -0.60049
209640.0000   -0.42948
209680.0000   -0.36583
209720.0000   -0.51159
209760.0000   -0.31719
209800.0000   -0.51374
209840.0000   -0.57449
209880.0000   -0.13274
209920.0000   -0.54037
209960.0000   -0.43961
210000.0000   -0.46706
210040.0000   -0.22317
210080.0000   -0.29898
210120.0000    0.23787
210160.0000    0.16812
210200.0000    0.34889
210240.0000    0.35607
210280.0000    0.39653
210320.0000   -0.07208
210360.0000   -0.03214
210400.0000   -0.17957
210440.0000   -0.38580
210480.0000    0.05718
210520.0000    0.04784
210560.0000    0.12330
210600.0000    0.13157
210640.0000    0.07665
210680.0000   -0.14103
210720.0000   -0.26691
210760.0000   -0.24133
210800.0000   -0.20542
210840.0000   -0.44467
210880.0000    0.20359
210920.0000    0.08144
210960.0000   -0.21081
211000.0000   -0.00488
211040.0000   -0.04984
211080.0000   -0.05956
211120.0000   -0.44095
211160.0000   -0.11611
211200.0000    0.18491
211240.0000   -0.12282
211280.0000   -0.15520
211320.0000   -0.04134
211360.0000   -0.07049
211400.0000   -0.18952
211440.0000   -0.18593
211480.0000   -0.41093
211520.0000   -0.22701
211560.0000   -0.12020
211600.0000   -0.28099
211640.0000   -0.24228
211680.0000   -0.32589
211720.0000    0.00457
211760.0000   -0.00855
211800.0000   -0.01640
211840.0000   -0.03082
211880.0000   -0.11540
211920.0000   -0.06027
211960.0000    0.00457
212000.0000    0.04445
212040.0000   -0.10302
212080.0000   -0.09591
212120.0000   -0.01423
212160.0000   -0.26380
212200.0000   -0.17801
212240.0000   -0.19349
212280.0000    0.12568
212320.0000    0.04904
212360.0000   -0.33869
212400.0000   -0.41281
212440.0000   -0.78758
212480.0000   -0.70084
212520.0000   -0.80182
212560.0000   -0.57698
212600.0000   -0.72860
212640.0000   -0.77391
212680.0000   -0.74834
212720.0000   -0.83198
212760.0000   -0.86030
212800.0000   -0.79330
212840.0000   -0.78901
212880.0000   -0.84644
212920.0000   -0.92454
212960.0000   -0.49711
213000.0000   -0.71528
213040.0000   -0.67886
213080.0000   -0.51165
213120.0000   -0.80405
213160.0000   -0.75026
213200.0000   -1.06247
213240.0000   -0.80975
213280.0000   -0.75931
213320.0000   -0.61195
213360.0000   -0.59637
213400.0000   -0.32878
213440.0000   -0.54786
213480.0000   -0.41065
213520.0000   -0.15535
213560.0000   -0.18042
213600.0000   -0.09836
213640.0000   -0.09021
213680.0000   -0.13663
213720.0000   -0.02240
213760.0000    0.01358
213800.0000   -0.23120
213840.0000   -0.17648
213880.0000   -0.49928
213920.0000   -0.51870
213960.0000   -0.23936
214000.0000   -0.34190
214040.0000   -0.37929
214080.0000   -0.07284
214120.0000   -0.32474
214160.0000   -0.37829
214200.0000   -0.15281
214240.0000   -0.32973
214280.0000   -0.61675
214320.0000   -0.38472
214360.0000   -0.40843
214400.0000   -0.42342
214440.0000   -0.59943
214480.0000   -0.66715
214520.0000   -0.66607
214560.0000   -0.51930
214600.0000   -0.77106
214640.0000   -0.43536
214680.0000   -0.37779
214720.0000   -0.61096
214760.0000   -0.28062
214800.0000   -0.64667
214840.0000   -0.25463
214880.0000   -0.25170
214920.0000   -0.08007
214960.0000   -0.10146
215000.0000   -0.04647
215040.0000   -0.17495
215080.0000   -0.20003
215120.0000   -0.04311
215160.0000    0.16077
215200.0000    0.11884
215240.0000    0.33212
215280.0000    0.18553
215320.0000    0.12965
215360.0000   -0.36626
215400.0000    0.15525
215440.0000    0.02691
215480.0000    0.10931
215520.0000    0.03801
215560.0000    0.13173
215600.0000    0.06773
215640.0000   -0.14224
215680.0000    0.09501
215720.0000    0.20224
215760.0000    0.11233
215800.0000   -0.18475
215840.0000    0.05394
215880.0000   -0.32373
215920.0000   -0.00374
215960.0000   -0.15222
216000.0000   -0.12612
216040.0000   -0.03060
216080.0000   -0.08153
216120.0000   -0.34109
216160.0000   -0.07696
216200.0000   -0.10738
216240.0000    0.06564
216280.0000   -0.03769
216320.0000   -0.07042
216360.0000   -0.47387
216400.0000   -0.29520
216440.0000   -0.31992
216480.0000   -0.28359
216520.0000   -0.13691
216560.0000   -0.25974
216600.0000   -0.12501
216640.0000   -0.19695
216680.0000   -0.16720
216720.0000   -0.25924
216760.0000   -0.04786
216800.0000   -0.05850
216840.0000   -0.22878
216880.0000   -0.28039
216920.0000    0.00055
216960.0000   -0.45442
217000.0000   -0.14252
217040.0000   -0.14418
217080.0000   -0.40366
217120.0000   -0.76009
217160.0000   -0.24916
217200.0000   -0.38722
217240.0000   -0.24076
217280.0000   -0.12051
217320.0000   -0.07615
217360.0000    0.00112
217400.0000   -0.11956
217440.0000   -0.03940
217480.0000   -0.04842
217520.0000   -0.16311
217560.0000    0.01653
217600.0000   -0.20829
217640.0000   -0.14159
217680.0000   -0.05460
217720.0000   -0.06129
217760.0000   -0.21893
217800.0000    0.09180
217840.0000   -0.21082
217880.0000   -0.07007
217920.0000   -0.12384
217960.0000   -0.21896
218000.0000    0.09294
218040.0000   -0.22183
218080.0000   -0.05534
218120.0000   -0.02031
218160.0000   -0.10750
218200.0000    0.16503
218240.0000   -0.11876
218280.0000    0.18120
218320.0000    0.14722
218360.0000    0.10121
218400.0000   -0.09148
218440.0000    0.19179
218480.0000    0.07535
218520.0000   -0.06778
218560.0000   -0.03996
218600.0000   -0.59312
218640.0000   -0.27421
218680.0000   -0.07961
218720.0000    0.04729
218760.0000   -0.31574
218800.0000   -0.30420
218840.0000   -0.49145
218880.0000   -0.27288
218920.0000   -0.39357
218960.0000   -0.29516
219000.0000   -0.36152
219040.0000   -0.21344
219080.0000   -0.37955
219120.0000   -0.40915
219160.0000   -0.38200
219200.0000   -0.35747
219240.0000   -0.24147
219280.0000   -0.29080
219320.0000   -0.34559
219360.0000   -0.08346
219400.0000   -0.05429
219440.0000   -0.18394
219480.0000    0.24348
219520.0000    0.19790
219560.0000    0.20112
219600.0000   -0.05311
219640.0000   -0.04905
219680.0000   -0.18105
219720.0000    0.06895
219760.0000    0.15168
219800.0000    0.16889
219840.0000    0.01073
219880.0000    0.33318
219920.0000    0.39315
219960.0000    0.12524
220000.0000    0.14350
220040.0000   -0.06428
220080.0000    0.38545
220120.0000   -0.03789
220160.0000    0.15948
220200.0000   -0.12178
220240.0000    0.14759
220280.0000   -0.12884
220320.0000    0.09599
220360.0000    0.19137
220400.0000    0.19233
220440.0000    0.14984
220480.0000    0.16106
220520.0000    0.07919
220560.0000    0.33602
220600.0000    0.07664
220640.0000    0.24694
220680.0000    0.35169
220720.0000    0.39961
220760.0000    0.11419
220800.0000    0.13577
220840.0000    0.12553
220880.0000    0.09032
220920.0000    0.01711
220960.0000    0.09501
221000.0000    0.27199
221040.0000    0.28169
221080.0000   -0.19529
221120.0000   -0.00393
221160.0000   -0.11670
221200.0000    0.10511
221240.0000   -0.18042
221280.0000    0.04101
221320.0000    0.25436
221360.0000    0.25444
221400.0000   -0.08729
221440.0000    0.13429
221480.0000   -0.05310
221520.0000    0.17721
221560.0000    0.08841
221600.0000    0.20013
221640.0000    0.24234
221680.0000    0.32189
221720.0000    0.03668
221760.0000    0.25602
221800.0000    0.34392
221840.0000    0.04997
221880.0000   -0.00473
221920.0000    0.17599
221960.0000    0.08877
222000.0000    0.09689
222040.0000    0.15606
222080.0000    0.49634
222120.0000    0.29764
222160.0000    0.09252
222200.0000    0.36115
222240.0000    0.17387
222280.0000    0.18027
222320.0000    0.30983
222360.0000    0.07441
222400.0000    0.15187
222440.0000    0.01112
222480.0000    0.16757
222520.0000   -0.06202
222560.0000    0.08237
222600.0000    0.09304
222640.0000    0.13472
222680.0000    0.16324
222720.0000    0.01946
222760.0000   -0.13543
222800.0000   -0.10131
222840.0000   -0.54313
222880.0000   -0.57296
222920.0000   -0.39824
222960.0000   -0.46897
223000.0000   -0.63995
223040.0000   -0.44487
223080.0000   -0.15741
223120.0000    0.38811
223160.0000    0.17510
223200.0000   -0.01618
223240.0000    0.04573
223280.0000    0.08993
223320.0000    0.00915
223360.0000   -0.19062
223400.0000   -0.41793
223440.0000    0.12683
223480.0000   -0.05644
223520.0000    0.03878
223560.0000    0.08986
223600.0000   -0.13847
223640.0000   -0.25432
223680.0000    0.21451
223720.0000   -0.04748
223760.0000    0.28562
223800.0000    0.10393
223840.0000    0.29092
223880.0000    0.02850
223920.0000   -0.05657
223960.0000   -0.50853
224000.0000   -0.49908
224040.0000   -0.60252
224080.0000   -0.19881
224120.0000   -0.55459
224160.0000   -0.50044
224200.0000    0.18302
224240.0000   -0.29830
224280.0000   -0.13692
224320.0000   -0.13963
224360.0000   -0.12278
224400.0000    0.08159
224440.0000    0.02165
224480.0000    0.10053
224520.0000   -0.07271
224560.0000    0.07451
224600.0000    0.07468
224640.0000   -0.12834
224680.0000   -0.07038
224720.0000    0.15743
224760.0000    0.07699
224800.0000   -0.01402
224840.0000    0.04167
224880.0000    0.27597
224920.0000    0.06287
224960.0000    0.12748
225000.0000    0.16476
225040.0000   -0.04944
225080.0000   -0.01267
225120.0000    0.18935
225160.0000   -0.12831
225200.0000   -0.08182
225240.0000    0.05042
225280.0000    0.18904
225320.0000    0.18964
225360.0000   -0.03276
225400.0000   -0.17632
225440.0000   -0.16957
225480.0000   -0.52335
225520.0000   -0.36874
225560.0000   -0.53619
225600.0000   -0.55914
225640.0000    0.04951
225680.0000   -0.38351
225720.0000   -0.03303
225760.0000   -0.07549
225800.0000    0.19609
225840.0000   -0.09181
225880.0000   -0.35763
225920.0000   -0.39392
225960.0000   -0.35470
226000.0000   -0.16976
226040.0000   -0.51540
226080.0000   -0.64442
226120.0000   -0.15031
226160.0000    0.00156
226200.0000   -0.43305
226240.0000   -0.60180
226280.0000   -0.47703
226320.0000   -0.59247
226360.0000   -0.37171
226400.0000   -0.75481
226440.0000   -0.62981
226480.0000   -0.92226
226520.0000   -0.69325
226560.0000   -0.18828
226600.0000   -0.47588
226640.0000   -0.11661
226680.0000    0.17650
226720.0000   -0.01416
226760.0000    0.07119
226800.0000   -0.04600
226840.0000    0.16811
226880.0000   -0.10174
226920.0000    0.40859
226960.0000    0.20175
227000.0000   -0.01260
227040.0000   -0.12455
227080.0000   -0.50327
227120.0000   -0.38513
227160.0000    0.11263
227200.0000    0.04168
227240.0000    0.37539
227280.0000    0.40845
227320.0000    0.54799
227360.0000    0.36239
227400.0000    0.28748
227440.0000    0.41137
227480.0000    0.45782
227520.0000    0.56173
227560.0000    0.61395
227600.0000    0.48269
227640.0000    0.31561
227680.0000    0.35478
227720.0000    0.43481
227760.0000    0.48877
227800.0000    0.70826
227840.0000    0.30019
227880.0000    0.26935
227920.0000    0.52504
227960.0000    0.17188
228000.0000    0.27034
228040.0000    0.39092
228080.0000    0.28466
228120.0000   -0.02135
228160.0000    0.41314
228200.0000    0.66166
228240.0000    0.01902
228280.0000    0.03157
228320.0000    0.10643
228360.0000    0.28247
228400.0000   -0.30376
228440.0000   -0.49925
228480.0000   -0.69587
228520.0000   -0.28105
228560.0000   -0.26710
228600.0000   -0.37540
228640.0000   -0.48506
228680.0000   -0.27305
228720.0000   -0.96828
228760.0000   -0.62255
228800.0000   -0.85665
228840.0000   -0.52179
228880.0000   -0.63761
228920.0000   -0.47732
228960.0000   -0.53983
229000.0000   -0.34871
229040.0000   -0.18987
229080.0000   -0.10660
229120.0000   -0.28761
229160.0000   -0.58066
229200.0000   -0.80593
229240.0000   -0.68088
229280.0000   -0.65369
229320.0000   -0.14827
229360.0000    0.08870
229400.0000   -0.10724
229440.0000   -0.37143
229480.0000   -0.10114
229520.0000   -0.22188
229560.0000   -0.18331
229600.0000   -0.59328
229640.0000   -0.61148
229680.0000   -0.83106
229720.0000   -0.60300
229760.0000   -0.66551
229800.0000   -0.61031
229840.0000   -0.85655
229880.0000   -0.65809
229920.0000   -0.84063
229960.0000   -0.67506
230000.0000   -0.62493
230040.0000   -1.08381
230080.0000   -0.85715
230120.0000   -0.60837
230160.0000   -0.91030
230200.0000   -0.62745
230240.0000   -0.77200
230280.0000   -0.78152
230320.0000   -0.72402
230360.0000   -0.49074
230400.0000   -0.90969
230440.0000   -0.42703
230480.0000   -0.16647
230520.0000   -0.40753
230560.0000   -0.51721
230600.0000   -0.70115
230640.0000   -0.57160
230680.0000   -0.73879
230720.0000   -0.42466
230760.0000   -0.50610
230800.0000   -0.66046
230840.0000   -0.49394
230880.0000   -0.46722
230920.0000   -0.33933
230960.0000   -0.43269
231000.0000   -0.67211
231040.0000   -0.78024
231080.0000   -0.69112
231120.0000   -0.58424
231160.0000   -0.85354
231200.0000   -0.70767
231240.0000   -0.33266
231280.0000   -0.57518
231320.0000   -0.52883
231360.0000   -0.37873
231400.0000   -0.09270
231440.0000   -0.23033
231480.0000   -0.22296
231520.0000   -0.24459
231560.0000    0.14936
231600.0000   -0.21537
231640.0000   -0.12752
231680.0000    0.16426
231720.0000   -0.15772
231760.0000   -0.07304
231800.0000   -0.40648
231840.0000   -0.37582
231880.0000   -0.16047
231920.0000   -0.02471
231960.0000   -0.20153
232000.0000   -0.36831
232040.0000   -0.22216
232080.0000   -0.20360
232120.0000   -0.32244
232160.0000   -0.37123
232200.0000   -0.24859
232240.0000   -0.17898
232280.0000   -0.44890
232320.0000   -0.32744
232360.0000   -0.05496
232400.0000   -0.42817
232440.0000   -0.17503
232480.0000   -0.09198
232520.0000   -0.12364
232560.0000   -0.24054
232600.0000   -0.14812
232640.0000   -0.62480
232680.0000   -0.27169
232720.0000   -0.41244
232760.0000   -0.71505
232800.0000   -0.50727
232840.0000   -0.32454
232880.0000   -0.49774
232920.0000   -0.47019
232960.0000   -0.61965
233000.0000   -0.68862
233040.0000   -0.44554
233080.0000   -0.50768
233120.0000   -0.59027
233160.0000   -0.42842
233200.0000   -0.11306
233240.0000   -0.44523
233280.0000   -0.33175
233320.0000   -0.13686
233360.0000   -0.54943
233400.0000   -0.38266
233440.0000   -0.89279
233480.0000   -0.58556
233520.0000   -0.22164
233560.0000   -0.44928
233600.0000   -0.64256
233640.0000   -0.52576
233680.0000   -0.16467
233720.0000   -0.46676
233760.0000   -0.54103
233800.0000    0.03631
233840.0000    0.06205
233880.0000    0.23521
233920.0000    0.23652
233960.0000   -0.14109
234000.0000   -0.11234
234040.0000    0.07130
234080.0000    0.03140
234120.0000   -0.35854
234160.0000   -0.15971
234200.0000   -0.55424
234240.0000   -0.69976
234280.0000   -0.58557
234320.0000   -0.40463
234360.0000   -0.55453
234400.0000   -0.72301
234440.0000   -0.66274
234480.0000   -0.26202
234520.0000   -0.29006
234560.0000   -0.43010
234600.0000   -0.68756
234640.0000   -0.23773
234680.0000   -0.21258
234720.0000   -0.49574
234760.0000   -0.41234
234800.0000   -0.28864
234840.0000   -0.59868
234880.0000   -0.46119
234920.0000   -0.44267
234960.0000   -0.17853
235000.0000   -0.49336
235040.0000   -0.02374
235080.0000   -0.39330
235120.0000    0.13484
235160.0000   -0.09418
235200.0000   -0.07634
235240.0000    0.07859
235280.0000   -0.10026
235320.0000   -0.26109
235360.0000   -0.02978
235400.0000   -0.10034
235440.0000   -0.25097
235480.0000   -0.32853
235520.0000   -0.54996
235560.0000   -0.29974
235600.0000   -0.30589
235640.0000   -0.54294
235680.0000   -0.60781
235720.0000   -0.37076
235760.0000   -0.30746
235800.0000   -0.22871
235840.0000   -0.39803
235880.0000   -0.35073
235920.0000   -0.19544
235960.0000   -0.31911
236000.0000   -0.33583
236040.0000   -0.22568
236080.0000   -0.33791
236120.0000   -0.29705
236160.0000   -0.20532
236200.0000    0.04584
236240.0000    0.04337
236280.0000   -0.22874
236320.0000   -0.15385
236360.0000   -0.28456
236400.0000   -0.56773
236440.0000   -0.61456
236480.0000   -0.45682
236520.0000   -0.40945
236560.0000   -0.52098
236600.0000   -0.40533
236640.0000   -0.59080
236680.0000   -0.80330
236720.0000   -0.54053
236760.0000   -0.49194
236800.0000   -0.46518
236840.0000   -0.80508
236880.0000   -0.52671
236920.0000   -0.23833
236960.0000   -0.59757
237000.0000   -0.50266
237040.0000   -0.38902
237080.0000   -0.76078
237120.0000   -0.65157
237160.0000   -0.79952
237200.0000   -0.68752
237240.0000   -0.83433
237280.0000   -0.82962
237320.0000   -0.67794
237360.0000   -0.56295
237400.0000   -0.67581
237440.0000   -0.68165
237480.0000   -0.59232
237520.0000   -0.56805
237560.0000   -0.02080
237600.0000   -0.08716
237640.0000    0.01870
237680.0000   -0.22851
237720.0000   -0.50363
237760.0000    0.14546
237800.0000    0.11280
237840.0000   -0.51570
237880.0000   -0.40881
237920.0000   -0.28825
237960.0000   -0.17998
238000.0000   -0.46694
238040.0000   -0.42327
238080.0000   -0.54093
238120.0000   -0.54745
238160.0000   -0.40038
238200.0000   -0.11218
238240.0000   -0.22403
238280.0000   -0.13772
238320.0000   -0.37931
238360.0000   -0.21039
238400.0000   -0.33816
238440.0000   -0.29452
238480.0000   -0.20004
238520.0000   -0.25739
238560.0000   -0.11109
238600.0000   -0.24131
238640.0000   -0.00106
238680.0000    0.06483
238720.0000    0.21447
238760.0000    0.01635
238800.0000    0.26963
238840.0000    0.23945
238880.0000    0.11600
238920.0000    0.16461
238960.0000    0.23119
239000.0000   -0.23858
239040.0000   -0.18406
239080.0000   -0.34050
239120.0000   -0.42953
239160.0000   -0.10492
239200.0000   -0.03513
239240.0000    0.06004
239280.0000   -0.16305
239320.0000    0.17001
239360.0000    0.04642
239400.0000    0.11877
239440.0000    0.17507
239480.0000    0.08619
239520.0000    0.18921
239560.0000    0.22512
239600.0000   -0.10773
239640.0000   -0.16417
239680.0000   -0.90510
239720.0000   -0.43961
239760.0000   -0.45542
239800.0000   -0.68217
239840.0000   -0.54408
239880.0000   -0.74657
239920.0000   -0.24801
239960.0000   -0.55030
240000.0000   -0.40100
240040.0000   -0.51640
240080.0000   -0.27358
240120.0000   -0.32382
240160.0000   -0.01169
240200.0000   -0.00955
240240.0000    0.09945
240280.0000   -0.39776
240320.0000    0.01786
240360.0000   -0.40750
240400.0000   -0.38537
240440.0000    0.10238
240480.0000    0.00248
240520.0000    0.13165
240560.0000    0.22027
240600.0000    0.08396
240640.0000    0.20495
240680.0000    0.45182
240720.0000    0.14102
240760.0000   -0.04290
240800.0000    0.20715
240840.0000    0.20532
240880.0000    0.30999
240920.0000    0.18376
240960.0000    0.09162
241000.0000    0.04968
241040.0000    0.24012
241080.0000    0.19367
241120.0000    0.29723
241160.0000    0.26899
241200.0000    0.00413
241240.0000    0.06284
241280.0000   -0.06257
241320.0000    0.03748
241360.0000    0.21347
241400.0000    0.48435
241440.0000    0.34803
241480.0000    0.03402
241520.0000    0.16450
241560.0000    0.23071
241600.0000    0.09863
241640.0000    0.28984
241680.0000   -0.05575
241720.0000    0.23083
241760.0000    0.07984
241800.0000   -0.35399
241840.0000    0.00848
241880.0000    0.16169
241920.0000    0.36526
241960.0000    0.18132
242000.0000    0.03704
242040.0000    0.26240
242080.0000   -0.18142
242120.0000    0.11116
242160.0000    0.15882
242200.0000    0.15383
242240.0000    0.06298
242280.0000    0.28090
242320.0000    0.12355
242360.0000    0.29910
242400.0000    0.30743
242440.0000    0.01531
242480.0000   -0.02158
242520.0000    0.05294
242560.0000    0.02433
242600.0000    0.25114
242640.0000    0.14783
242680.0000    0.13441
242720.0000    0.24852
242760.0000    0.26553
242800.0000    0.11040
242840.0000    0.22426
242880.0000    0.06607
242920.0000    0.34236
242960.0000    0.27085
243000.0000    0.27400
243040.0000    0.18970
243080.0000    0.03758
243120.0000    0.20664
243160.0000    0.05491
243200.0000    0.01575
243240.0000    0.14370
243280.0000    0.20270
243320.0000    0.12164
243360.0000    0.18946
243400.0000    0.29332
243440.0000    0.30144
243480.0000    0.31172
243520.0000    0.30057
243560.0000    0.38306
243600.0000    0.15147
243640.0000    0.24243
243680.0000    0.10500
243720.0000    0.12579
243760.0000    0.23344
243800.0000    0.03996
243840.0000    0.22343
243880.0000    0.13263
243920.0000    0.01867
243960.0000    0.07258
244000.0000    0.04170
244040.0000    0.03471
244080.0000    0.25474
244120.0000    0.36902
244160.0000   -0.11876
244200.0000    0.16396
244240.0000    0.10672
244280.0000   -0.15906
244320.0000   -0.06334
244360.0000    0.42736
244400.0000    0.35630
244440.0000   -0.09783
244480.0000   -0.24032
244520.0000    0.42784
244560.0000    0.02917
244600.0000    0.13223
244640.0000    0.31476
244680.0000    0.20407
244720.0000    0.09720
244760.0000    0.02807
244800.0000    0.42235
244840.0000    0.09219
244880.0000   -0.04892
244920.0000    0.01700
244960.0000   -0.33030
245000.0000   -0.40617
245040.0000   -0.50375
245080.0000   -0.52168
245120.0000   -0.55346
245160.0000   -0.45298
245200.0000   -0.20401
245240.0000   -0.06871
245280.0000   -0.01024
245320.0000    0.17519
245360.0000    0.05038
245400.0000    0.35900
245440.0000   -0.33691
245480.0000   -0.15078
245520.0000   -0.23323
245560.0000    0.15355
245600.0000    0.35110
245640.0000    0.00832
245680.0000    0.14486
245720.0000    0.01020
245760.0000   -0.05920
245800.0000    0.15618
245840.0000   -0.03727
245880.0000   -0.07449
245920.0000    0.10610
245960.0000   -0.28941
246000.0000   -0.55969
246040.0000   -0.59748
246080.0000   -0.38809
246120.0000   -0.43696
246160.0000   -0.71182
246200.0000   -0.69447
246240.0000   -0.71827
246280.0000   -0.82217
246320.0000   -0.68904
246360.0000   -0.50503
246400.0000   -0.64584
246440.0000   -0.44483
246480.0000   -0.46180
246520.0000   -0.86966
246560.0000   -0.59072
246600.0000   -1.12202
246640.0000   -0.81654
246680.0000   -0.89325
246720.0000   -0.83939
246760.0000   -0.47946
246800.0000   -0.60362
246840.0000   -0.43039
246880.0000   -0.68851
246920.0000   -0.56597
246960.0000   -0.68880
247000.0000   -0.02916
247040.0000   -0.27955
247080.0000   -0.00308
247120.0000   -0.06477
247160.0000   -0.48590
247200.0000   -0.48806
247240.0000   -0.53509
247280.0000   -0.24830
247320.0000   -0.35521
247360.0000   -0.01418
247400.0000   -0.25174
247440.0000   -0.11127
247480.0000   -0.14956
247520.0000   -0.03561
247560.0000   -0.04228
247600.0000   -0.26354
247640.0000   -0.63028
247680.0000   -0.12672
247720.0000   -0.30658
247760.0000   -0.41411
247800.0000    0.03309
247840.0000   -0.22301
247880.0000    0.04024
247920.0000   -0.16323
247960.0000   -0.15333
248000.0000    0.14048
248040.0000    0.20453
248080.0000   -0.09131
248120.0000    0.09426
248160.0000    0.15414
248200.0000    0.24803
248240.0000    0.14980
248280.0000    0.10682
248320.0000    0.22483
248360.0000    0.05277
248400.0000   -0.08582
248440.0000   -0.21770
248480.0000    0.13449
248520.0000    0.04615
248560.0000   -0.13497
248600.0000   -0.33490
248640.0000   -0.18915
248680.0000   -0.59225
248720.0000   -0.41663
248760.0000   -0.51871
248800.0000   -0.29299
248840.0000   -0.26753
248880.0000   -0.12814
248920.0000   -0.25860
248960.0000   -0.32131
249000.0000   -0.26894
249040.0000   -0.06038
249080.0000    0.13819
249120.0000   -0.15264
249160.0000   -0.14244
249200.0000   -0.18422
249240.0000   -0.16452
249280.0000   -0.21295
249320.0000   -0.45364
249360.0000   -0.28782
249400.0000   -0.61645
249440.0000   -0.35672
249480.0000   -0.29206
249520.0000   -0.44397
249560.0000   -0.40405
249600.0000   -0.37070
249640.0000   -0.31523
249680.0000   -0.38387
249720.0000    0.16681
249760.0000    0.10664
249800.0000    0.09987
249840.0000    0.16415
249880.0000    0.02717
249920.0000   -0.17154
249960.0000   -0.39291
250000.0000   -0.12500
250040.0000   -0.42576
250080.0000    0.04335
250120.0000    0.07292
250160.0000   -0.22125
250200.0000    0.07669
250240.0000    0.17769
250280.0000    0.14818
250320.0000    0.14160
250360.0000    0.21014
250400.0000   -0.11461
250440.0000   -0.11541
250480.0000   -0.00791
250520.0000    0.20977
250560.0000    0.17688
250600.0000    0.23492
250640.0000    0.04491
250680.0000    0.05831
250720.0000   -0.08852
250760.0000    0.05224
250800.0000   -0.42509
250840.0000   -0.44554
250880.0000   -0.32387
250920.0000   -0.36883
250960.0000   -0.29910
251000.0000    0.02985
251040.0000    0.15300
251080.0000    0.06163
251120.0000    0.09363
251160.0000    0.17721
251200.0000    0.53161
251240.0000    0.30643
251280.0000    0.52285
251320.0000    0.71048
251360.0000    0.29795
251400.0000    0.58196
251440.0000    0.56215
251480.0000    0.45226
251520.0000    0.72155
251560.0000    0.47604
251600.0000    0.43845
251640.0000    0.37623
251680.0000    0.48681
251720.0000    0.49611
251760.0000    0.44321
251800.0000    0.48250
251840.0000    0.26770
251880.0000    0.06076
251920.0000    0.35114
251960.0000    0.47596
252000.0000    0.40010
252040.0000    0.11998
252080.0000    0.26087
252120.0000    0.25275
252160.0000    0.23229
252200.0000    0.26517
252240.0000    0.29209
252280.0000   -0.05204
252320.0000    0.39640
252360.0000    0.28888
252400.0000    0.34339
252440.0000    0.23110
252480.0000    0.09625
252520.0000    0.01023
252560.0000    0.27159
252600.0000    0.35426
252640.0000    0.09481
252680.0000    0.22711
252720.0000    0.23111
252760.0000    0.15935
252800.0000    0.64811
252840.0000    0.35947
252880.0000    0.43594
252920.0000    0.57770
252960.0000    0.31304
253000.0000    0.47413
253040.0000    0.34448
253080.0000    0.46200
253120.0000    0.50297
253160.0000    0.59286
253200.0000    0.53634
253240.0000    0.66786
253280.0000    0.61336
253320.0000    0.47619
253360.0000    0.70728
253400.0000    0.66233
253440.0000    0.59187
253480.0000    0.49057
253520.0000    0.64017
253560.0000    0.46924
253600.0000    0.59509
253640.0000    0.66398
253680.0000    0.50635
253720.0000    0.65766
253760.0000    0.45721
253800.0000    0.43547
253840.0000    0.64852
253880.0000    0.69869
253920.0000    0.68761
253960.0000    0.45387
254000.0000    0.56236
254040.0000    0.52226
254080.0000    0.61528
254120.0000    0.56207
254160.0000    0.50149
254200.0000    0.67883
254240.0000    0.57084
254280.0000    0.64118
254320.0000    0.67990
254360.0000    0.09101
254400.0000    0.46016
254440.0000    0.47614
254480.0000    0.21759
254520.0000    0.47542
254560.0000    0.17810
254600.0000    0.35060
254640.0000    0.55454
254680.0000    0.43867
254720.0000    0.54342
254760.0000    0.12404
254800.0000    0.49926
254840.0000   -0.32855
254880.0000   -0.00734
254920.0000    0.05782
254960.0000    0.05495
255000.0000    0.29314
255040.0000   -0.00345
255080.0000    0.22277
255120.0000    0.35658
255160.0000    0.50055
255200.0000    0.30788
255240.0000    0.27154
255280.0000    0.23942
255320.0000    0.16786
255360.0000    0.40275
255400.0000    0.29730
255440.0000   -0.13466
255480.0000    0.20148
255520.0000    0.27595
255560.0000    0.38410
255600.0000    0.36781
255640.0000    0.07284
255680.0000    0.26648
255720.0000    0.07026
255760.0000    0.08406
255800.0000    0.28705
255840.0000    0.43358
255880.0000    0.36254
255920.0000    0.46377
255960.0000    0.24245
256000.0000    0.49128
256040.0000    0.24256
256080.0000    0.39917
256120.0000    0.10932
256160.0000    0.04645
256200.0000   -0.20432
256240.0000   -0.29876
256280.0000   -0.29266
256320.0000   -0.41004
256360.0000   -0.06904
256400.0000    0.04711
256440.0000    0.26906
256480.0000    0.50419
256520.0000    0.39831
256560.0000    0.24144
256600.0000    0.25964
256640.0000    0.50980
256680.0000    0.19710
256720.0000    0.40437
256760.0000    0.21684
256800.0000    0.18704
256840.0000    0.30506
256880.0000    0.43235
256920.0000    0.16986
256960.0000    0.37533
257000.0000    0.25200
257040.0000    0.16741
257080.0000    0.37307
257120.0000    0.51000
257160.0000    0.07317
257200.0000    0.25460
257240.0000    0.14737
257280.0000    0.23972
257320.0000    0.23096
257360.0000    0.54919
257400.0000    0.39808
257440.0000    0.41211
257480.0000    0.29567
257520.0000    0.35582
257560.0000    0.26419
257600.0000    0.15601
257640.0000    0.04276
257680.0000   -0.16812
257720.0000   -0.31916
257760.0000   -0.07498
257800.0000   -0.04844
257840.0000   -0.95188
257880.0000   -0.49739
257920.0000   -0.08351
257960.0000   -0.04046
258000.0000   -0.04994
258040.0000    0.18590
258080.0000    0.47278
258120.0000    0.41957
258160.0000    0.29469
258200.0000    0.41002
258240.0000    0.35598
258280.0000    0.24290
258320.0000   -0.01401
258360.0000    0.20585
258400.0000    0.32145
258440.0000    0.17487
258480.0000    0.15928
258520.0000    0.40608
258560.0000    0.43789
258600.0000    0.25898
258640.0000    0.34026
258680.0000    0.29654
258720.0000    0.29883
258760.0000    0.32476
258800.0000    0.40205
258840.0000    0.32711
258880.0000    0.26577
258920.0000    0.29985
258960.0000    0.34985
259000.0000    0.11793
259040.0000   -0.00083
259080.0000    0.25257
259120.0000    0.06331
259160.0000    0.40228
259200.0000    0.37585
259240.0000    0.32676
259280.0000    0.36755
259320.0000    0.20792
259360.0000    0.39521
259400.0000    0.08952
259440.0000    0.28488
259480.0000    0.30525
259520.0000   -0.05254
259560.0000    0.20457
259600.0000    0.37260
259640.0000    0.25350
259680.0000   -0.12715
259720.0000    0.40834
259760.0000    0.37544
259800.0000    0.48433
259840.0000    0.21283
259880.0000    0.28161
259920.0000    0.48804
259960.0000    0.40454
260000.0000    0.31770
260040.0000    0.09019
260080.0000    0.42526
260120.0000    0.43372
260160.0000    0.30436
260200.0000    0.46045
260240.0000    0.50630
260280.0000    0.32163
260320.0000    0.41406
260360.0000    0.41965
260400.0000    0.42597
260440.0000    0.41508
260480.0000    0.44110
260520.0000    0.39719
260560.0000    0.46657
260600.0000    0.43042
260640.0000    0.50685
260680.0000    0.41728
260720.0000    0.37695
260760.0000    0.38841
260800.0000    0.25448
260840.0000    0.12648
260880.0000    0.36536
260920.0000    0.45987
260960.0000    0.15739
261000.0000    0.29856
261040.0000    0.41175
261080.0000    0.50871
261120.0000    0.27572
261160.0000    0.37131
261200.0000    0.31742
261240.0000    0.29143
261280.0000    0.43529
261320.0000    0.20792
261360.0000    0.32202
261400.0000    0.21260
261440.0000    0.33342
261480.0000    0.45801
261520.0000    0.19956
261560.0000    0.16979
261600.0000   -0.02723
261640.0000   -0.20778
261680.0000    0.02676
261720.0000   -0.52747
261760.0000   -0.44443
261800.0000   -0.42445
261840.0000   -0.04355
261880.0000   -0.10412
261920.0000   -0.40169
261960.0000   -0.28332
262000.0000    0.07804
262040.0000    0.20891
262080.0000    0.02076
262120.0000    0.21742
262160.0000   -0.26137
262200.0000   -0.68483
262240.0000   -0.51475
262280.0000    0.00402
262320.0000    0.06581
262360.0000    0.33894
262400.0000    0.22898
262440.0000    0.39734
262480.0000    0.47195
262520.0000    0.50580
262560.0000    0.61379
262600.0000    0.44132
262640.0000    0.45449
262680.0000    0.56709
262720.0000    0.44807
262760.0000    0.14528
262800.0000    0.28312
262840.0000    0.33328
262880.0000    0.45487
262920.0000   -0.21096
262960.0000    0.24278
263000.0000    0.24961
263040.0000   -0.15842
263080.0000    0.23649
263120.0000    0.55775
263160.0000    0.51882
263200.0000    0.48253
263240.0000    0.33767
263280.0000    0.12163
263320.0000    0.29092
263360.0000    0.43473
263400.0000    0.48500
263440.0000    0.43497
263480.0000    0.32242
263520.0000    0.56552
263560.0000    0.54574
263600.0000   -0.00786
263640.0000    0.29346
263680.0000    0.21363
263720.0000    0.23247
263760.0000    0.27498
263800.0000    0.42945
263840.0000    0.17221
263880.0000    0.35572
263920.0000    0.16340
263960.0000    0.41282
264000.0000    0.27729
264040.0000    0.44488
264080.0000    0.33166
264120.0000    0.40772
264160.0000    0.28135
264200.0000    0.43803
264240.0000    0.47338
264280.0000    0.36796
264320.0000    0.24299
264360.0000    0.36508
264400.0000    0.36315
264440.0000    0.41821
264480.0000    0.44820
264520.0000    0.21050
264560.0000    0.33913
264600.0000    0.19567
264640.0000    0.16886
264680.0000    0.32074
264720.0000    0.33753
264760.0000    0.23745
264800.0000    0.34568
264840.0000    0.29056
264880.0000    0.32436
264920.0000    0.53017
264960.0000    0.52768
265000.0000    0.37806
265040.0000    0.28994
265080.0000    0.33978
265120.0000    0.33933
265160.0000    0.39330
265200.0000    0.58421
265240.0000    0.46000
265280.0000    0.03443
265320.0000    0.31108
265360.0000    0.39456
265400.0000    0.17592
265440.0000    0.26324
265480.0000    0.46431
265520.0000    0.07220
265560.0000    0.35200
265600.0000    0.12732
265640.0000    0.49077
265680.0000    0.30077
265720.0000    0.48318
265760.0000    0.57553
265800.0000    0.27564
265840.0000    0.38169
265880.0000    0.47071
265920.0000    0.33841
265960.0000    0.19949
266000.0000   -0.15385
266040.0000    0.30353
266080.0000    0.30324
266120.0000    0.33400
266160.0000    0.21337
266200.0000    0.31613
266240.0000    0.46354
266280.0000    0.22131
266320.0000    0.29299
266360.0000    0.03479
266400.0000    0.15419
266440.0000    0.37888
266480.0000    0.25435
266520.0000    0.15869
266560.0000    0.28586
266600.0000    0.01998
266640.0000   -0.43610
266680.0000   -0.17856
266720.0000   -0.65687
266760.0000   -0.70985
266800.0000   -0.78426
266840.0000   -0.76595
266880.0000   -0.49300
266920.0000   -0.13363
266960.0000   -0.09071
267000.0000   -0.29235
267040.0000   -0.06809
267080.0000   -0.10089
267120.0000    0.00645
267160.0000    0.02333
267200.0000   -0.19631
267240.0000   -0.01965
267280.0000   -0.19566
267320.0000    0.14823
267360.0000    0.10341
267400.0000    0.23945
267440.0000    0.51028
267480.0000    0.33431
267520.0000    0.08300
267560.0000    0.18753
267600.0000   -0.02431
267640.0000   -0.05867
267680.0000   -0.01744
267720.0000   -0.02969
267760.0000    0.04740
267800.0000   -0.02667
267840.0000    0.08785
267880.0000   -0.02097
267920.0000    0.17867
267960.0000    0.09906
268000.0000    0.17059
268040.0000   -0.15650
268080.0000   -0.23980
268120.0000   -0.20372
268160.0000   -0.10723
268200.0000   -0.05566
268240.0000   -0.16868
268280.0000   -0.17470
268320.0000   -0.11271
268360.0000    0.07893
268400.0000    0.34401
268440.0000   -0.01450
268480.0000    0.24395
268520.0000   -0.17518
268560.0000   -0.51904
268600.0000   -0.03207
268640.0000   -0.07821
268680.0000   -0.39569
268720.0000    0.09928
268760.0000    0.20766
268800.0000    0.01089
268840.0000   -0.02724
268880.0000   -0.18246
268920.0000   -0.14188
268960.0000    0.12464
269000.0000    0.01370
269040.0000    0.11806
269080.0000    0.10688
269120.0000   -0.03744
269160.0000    0.08155
269200.0000    0.05645
269240.0000   -0.01926
269280.0000    0.06401
269320.0000   -0.02649
269360.0000   -0.11385
269400.0000   -0.07645
269440.0000    0.14374
269480.0000   -0.12731
269520.0000   -0.24572
269560.0000   -0.01008
269600.0000   -0.08026
269640.0000   -0.17101
269680.0000   -0.23617
269720.0000    0.10254
269760.0000    0.00430
269800.0000   -0.13469
269840.0000   -0.02751
269880.0000   -0.08913
269920.0000   -0.72890
269960.0000   -0.13554
270000.0000   -0.03765
270040.0000   -0.17796
270080.0000   -0.09120
270120.0000    0.02281
270160.0000   -0.00064
270200.0000    0.00432
270240.0000   -0.20946
270280.0000    0.23691
270320.0000    0.01937
270360.0000   -0.36409
270400.0000   -0.35826
270440.0000   -0.06793
270480.0000   -0.25208
270520.0000   -0.00315
270560.0000   -0.36789
270600.0000   -0.27625
270640.0000   -0.21585
270680.0000   -0.53044
270720.0000   -0.31534
270760.0000   -0.19348
270800.0000   -0.06752
270840.0000    0.13629
270880.0000    0.36922
270920.0000    0.08073
270960.0000    0.30863
271000.0000    0.06449
271040.0000    0.05162
271080.0000    0.10921
271120.0000   -0.05247
271160.0000   -0.11191
271200.0000   -0.09349
271240.0000   -0.43399
271280.0000   -0.35074
271320.0000   -0.07486
271360.0000   -0.38097
271400.0000   -0.05674
271440.0000    0.23027
271480.0000   -0.20949
271520.0000    0.17165
271560.0000   -0.41408
271600.0000   -0.48765
271640.0000   -0.53648
271680.0000   -0.36623
271720.0000   -0.09480
271760.0000   -0.42793
271800.0000   -0.08417
271840.0000   -0.40631
271880.0000   -0.23970
271920.0000   -0.29406
271960.0000   -0.24748
272000.0000    0.14466
272040.0000   -0.18905
272080.0000   -0.09146
272120.0000    0.03612
272160.0000   -0.18634
272200.0000   -0.30535
272240.0000   -0.32262
272280.0000   -0.39197
272320.0000   -0.31168
272360.0000   -0.39488
272400.0000   -0.34493
272440.0000    0.00860
272480.0000   -0.44369
272520.0000   -0.47286
272560.0000   -0.36322
272600.0000   -0.13545
272640.0000   -0.54366
272680.0000   -0.59357
272720.0000   -0.46945
272760.0000   -0.31977
272800.0000   -0.24416
272840.0000   -0.46603
272880.0000   -0.34810
272920.0000   -0.57788
272960.0000   -0.65229
273000.0000   -0.65104
273040.0000   -0.47363
273080.0000   -0.67018
273120.0000   -0.28909
273160.0000   -0.32223
273200.0000   -0.35680
273240.0000   -0.51168
273280.0000   -0.35351
273320.0000   -0.21903
273360.0000   -0.34315
273400.0000   -0.53863
273440.0000   -0.40783
273480.0000   -0.52522
273520.0000   -0.69948
273560.0000   -0.38474
273600.0000   -0.74612
273640.0000   -0.50967
273680.0000   -0.71086
273720.0000   -0.30163
273760.0000   -0.02023
273800.0000   -0.45406
273840.0000   -0.26462
273880.0000   -0.35619
273920.0000   -0.53646
273960.0000   -0.27591
274000.0000    0.23604
274040.0000   -0.23669
274080.0000   -0.35846
274120.0000   -0.14403
274160.0000   -0.33986
274200.0000   -0.15884
274240.0000   -0.43294
274280.0000   -0.29119
274320.0000   -0.48571
274360.0000   -0.37279
274400.0000   -0.70749
274440.0000   -0.62392
274480.0000   -0.25838
274520.0000   -0.59416
274560.0000   -0.60740
274600.0000   -0.57744
274640.0000   -0.61444
274680.0000   -0.65358
274720.0000   -0.63916
274760.0000   -0.61198
274800.0000   -0.61610
274840.0000   -0.44343
274880.0000   -0.57014
274920.0000   -1.00515
274960.0000   -0.18112
275000.0000   -0.40388
275040.0000   -0.22413
275080.0000   -0.28623
275120.0000   -0.01131
275160.0000   -0.26423
275200.0000   -0.31403
275240.0000   -0.26560
275280.0000   -0.67342
275320.0000   -0.32789
275360.0000   -0.59935
275400.0000   -0.41864
275440.0000   -0.56019
275480.0000   -0.07603
275520.0000   -0.18447
275560.0000   -0.37976
275600.0000   -0.26865
275640.0000   -0.54499
275680.0000   -0.53849
275720.0000   -0.43451
275760.0000   -0.50560
275800.0000   -0.55547
275840.0000   -0.35834
275880.0000   -0.55291
275920.0000   -0.26690
275960.0000   -0.81128
276000.0000   -0.57266
276040.0000   -0.41215
276080.0000   -0.60150
276120.0000   -0.55170
276160.0000   -0.68748
276200.0000   -0.33158
276240.0000   -0.52898
276280.0000   -0.54870
276320.0000   -0.42380
276360.0000   -0.40146
276400.0000   -0.40638
276440.0000    0.09598
276480.0000    0.07903
276520.0000   -0.14077
276560.0000   -0.23325
276600.0000   -0.34962
276640.0000   -0.35390
276680.0000   -0.50119
276720.0000   -0.50479
276760.0000   -0.49742
276800.0000   -0.32449
276840.0000   -0.28080
276880.0000   -0.52621
276920.0000    0.08928
276960.0000   -0.05031
277000.0000   -0.00827
277040.0000   -0.28198
277080.0000   -0.07457
277120.0000   -0.45238
277160.0000   -0.48622
277200.0000   -0.59153
277240.0000   -0.50611
277280.0000   -0.30259
277320.0000   -0.26356
277360.0000   -0.36945
277400.0000   -0.70451
277440.0000   -0.22169
277480.0000   -0.30235
277520.0000   -0.54468
277560.0000   -0.47607
277600.0000   -0.36580
277640.0000   -0.43385
277680.0000   -0.43055
277720.0000   -0.47593
277760.0000   -0.47712
277800.0000   -0.41522
277840.0000   -0.57084
277880.0000   -0.59587
277920.0000   -0.45283
277960.0000   -0.70757
278000.0000   -0.46959
278040.0000   -0.49738
278080.0000   -0.47188
278120.0000   -0.42019
278160.0000   -0.81149
278200.0000   -0.44528
278240.0000   -0.75288
278280.0000   -0.73824
278320.0000   -0.73557
278360.0000   -0.64666
278400.0000   -0.46770
278440.0000   -0.39426
278480.0000   -0.73770
278520.0000   -0.71472
278560.0000   -0.68591
278600.0000   -0.53430
278640.0000   -0.32458
278680.0000   -0.32483
278720.0000   -0.54026
278760.0000   -0.52037
278800.0000   -0.47904
278840.0000   -0.37900
278880.0000   -0.35966
278920.0000   -0.53270
278960.0000   -0.35276
279000.0000   -0.33472
279040.0000   -0.28742
279080.0000   -0.41833
279120.0000   -0.50385
279160.0000   -0.42875
279200.0000   -0.48004
279240.0000   -0.39528
279280.0000   -0.51629
279320.0000   -0.35787
279360.0000   -0.25293
279400.0000   -0.59132
279440.0000   -0.60177
279480.0000   -0.41962
279520.0000   -0.46838
279560.0000   -0.56569
279600.0000   -0.46479
279640.0000   -0.63785
279680.0000   -0.65112
279720.0000   -0.48083
279760.0000    0.08548
279800.0000    0.07049
279840.0000    0.24721
279880.0000   -0.16427
279920.0000   -0.03350
279960.0000   -0.07756
280000.0000   -0.47720
280040.0000   -0.09694
280080.0000   -0.33156
280120.0000   -0.40259
280160.0000    0.07171
280200.0000   -0.37343
280240.0000   -0.23601
280280.0000   -0.54169
280320.0000   -0.66510
280360.0000   -0.75142
280400.0000   -0.61216
280440.0000   -0.35133
280480.0000   -0.69878
280520.0000   -0.54582
280560.0000   -0.31613
280600.0000   -0.37399
280640.0000   -0.60348
280680.0000    0.03875
280720.0000   -0.08097
280760.0000   -0.11791
280800.0000   -0.26030
280840.0000   -0.28853
280880.0000   -0.37490
280920.0000   -0.44287
280960.0000   -0.29342
281000.0000   -0.43583
281040.0000   -0.39362
281080.0000    0.02330
281120.0000   -0.05700
281160.0000   -0.25122
281200.0000   -0.27569
281240.0000   -0.21031
281280.0000   -0.07413
281320.0000   -0.11645
281360.0000   -0.09135
281400.0000   -0.32637
281440.0000    0.15859
281480.0000   -0.17489
281520.0000    0.07733
281560.0000   -0.09452
281600.0000   -0.25105
281640.0000   -0.22055
281680.0000   -0.37961
281720.0000   -0.28839
281760.0000   -0.56912
281800.0000   -0.37569
281840.0000   -0.20522
281880.0000   -0.34244
281920.0000   -0.38153
281960.0000   -0.11551
282000.0000    0.25320
282040.0000   -0.14472
282080.0000   -0.08635
282120.0000   -0.23464
282160.0000   -0.44139
282200.0000   -0.30612
282240.0000   -0.32410
282280.0000   -0.36984
282320.0000   -0.56936
282360.0000   -0.38135
282400.0000   -0.50083
282440.0000   -0.41765
282480.0000   -0.50183
282520.0000   -0.13263
282560.0000   -0.13664
282600.0000   -0.48242
282640.0000   -0.41521
282680.0000   -0.22604
282720.0000   -0.43315
282760.0000   -0.17048
282800.0000   -0.37124
282840.0000    0.06441
282880.0000   -0.13423
282920.0000    0.00371
282960.0000    0.07792
283000.0000   -0.01485
283040.0000   -0.06670
283080.0000   -0.54349
283120.0000   -0.48952
283160.0000   -0.73071
283200.0000   -0.74789
283240.0000   -0.54240
283280.0000   -0.57552
283320.0000   -0.50700
283360.0000   -0.35713
283400.0000   -0.31055
283440.0000   -0.56502
283480.0000   -0.59459
283520.0000   -0.53445
283560.0000   -0.53815
283600.0000   -0.49603
283640.0000   -0.06537
283680.0000   -0.41922
283720.0000   -0.18105
283760.0000   -0.18410
283800.0000   -0.55219
283840.0000   -0.41810
283880.0000   -0.59838
283920.0000   -0.83681
283960.0000   -0.96384
284000.0000   -0.83777
284040.0000   -0.57127
284080.0000   -0.70053
284120.0000   -0.66211
284160.0000   -0.63992
284200.0000   -0.71872
284240.0000   -0.72417
284280.0000   -0.72194
284320.0000   -0.35259
284360.0000   -0.42552
284400.0000   -0.36209
284440.0000   -0.54517
284480.0000   -0.84838
284520.0000   -1.01963
284560.0000   -0.49328
284600.0000   -0.47157
284640.0000   -0.34865
284680.0000   -0.11174
284720.0000   -0.15327
284760.0000   -0.24218
284800.0000   -0.21483
284840.0000   -0.41965
284880.0000   -0.44679
284920.0000   -0.40649
284960.0000   -0.09534
285000.0000   -0.02580
285040.0000   -0.28549
285080.0000   -0.03637
285120.0000   -0.01531
285160.0000   -0.49884
285200.0000   -0.31265
285240.0000   -0.56148
285280.0000   -0.69131
285320.0000   -0.18737
285360.0000    0.08402
285400.0000   -0.08382
285440.0000   -0.14626
285480.0000   -0.00686
285520.0000   -0.11163
285560.0000   -0.18194
285600.0000   -0.03470
285640.0000   -0.47687
285680.0000   -0.43905
285720.0000   -0.49457
285760.0000    0.19687
285800.0000   -0.11828
285840.0000   -0.18845
285880.0000    0.06649
285920.0000    0.01552
285960.0000   -0.17202
286000.0000   -0.12098
286040.0000   -0.50507
286080.0000   -0.42013
286120.0000   -0.18243
286160.0000   -0.27776
286200.0000   -0.12386
286240.0000   -0.22109
286280.0000   -0.22079
286320.0000    0.10274
286360.0000   -0.17836
286400.0000   -0.12131
286440.0000   -0.38633
286480.0000    0.21635
286520.0000   -0.10071
286560.0000   -0.22467
286600.0000   -0.36157
286640.0000   -0.31443
286680.0000   -0.08685
286720.0000   -0.29256
286760.0000   -0.54005
286800.0000   -0.46773
286840.0000   -0.15385
286880.0000   -0.04470
286920.0000   -0.49016
286960.0000   -0.47127
287000.0000   -0.41229
287040.0000   -0.52057
287080.0000   -0.56014
287120.0000   -0.80601
287160.0000   -0.61651
287200.0000   -0.52744
287240.0000   -0.59221
287280.0000   -0.35954
287320.0000   -0.41187
287360.0000   -0.25075
287400.0000   -0.40604
287440.0000   -0.59496
287480.0000   -0.37302
287520.0000   -0.89163
287560.0000   -0.84197
287600.0000   -0.46641
287640.0000   -0.63193
287680.0000   -0.28100
287720.0000   -0.27630
287760.0000   -0.11756
287800.0000   -0.05871
287840.0000   -0.02066
287880.0000   -0.03043
287920.0000    0.08091
287960.0000   -0.24673
288000.0000   -0.21418
288040.0000   -0.58445
288080.0000   -0.41441
288120.0000   -0.56154
288160.0000   -0.62381
288200.0000   -0.14468
288240.0000   -0.53133
288280.0000   -0.51018
288320.0000   -0.29758
288360.0000   -0.40848
288400.0000   -0.36499
288440.0000   -0.55383
288480.0000   -0.40882
288520.0000   -0.50118
288560.0000    0.05024
288600.0000   -0.17686
288640.0000   -0.14176
288680.0000   -0.42583
288720.0000   -0.43706
288760.0000   -0.04035
288800.0000   -0.46323
288840.0000   -0.52278
288880.0000   -0.22312
288920.0000   -0.26481
288960.0000   -0.23066
289000.0000   -0.37346
289040.0000   -0.41384
289080.0000   -0.52755
289120.0000   -0.50010
289160.0000   -0.46354
289200.0000   -0.17208
289240.0000   -0.07266
289280.0000   -0.27850
289320.0000   -0.21826
289360.0000    0.03005
289400.0000    0.07667
289440.0000   -0.12082
289480.0000    0.18237
289520.0000   -0.05970
289560.0000   -0.07794
289600.0000    0.00803
289640.0000   -0.10218
289680.0000    0.07158
289720.0000   -0.52499
289760.0000   -0.47950
289800.0000   -0.28357
289840.0000   -0.21951
289880.0000    0.03874
289920.0000    0.27181
289960.0000   -0.09310
290000.0000    0.14988
290040.0000    0.04738
290080.0000    0.05450
290120.0000   -0.08487
290160.0000   -0.55538
290200.0000   -0.42099
290240.0000   -0.40749
290280.0000   -0.56868
290320.0000   -0.24833
290360.0000   -0.09197
290400.0000    0.18544
290440.0000   -0.37747
290480.0000   -0.02303
290520.0000   -0.34812
290560.0000   -0.51242
290600.0000   -0.43154
290640.0000   -0.40819
290680.0000   -0.43943
290720.0000   -0.75169
290760.0000   -0.71551
290800.0000   -0.89495
290840.0000   -0.73073
290880.0000   -0.71970
290920.0000   -0.50681
290960.0000   -0.57695
291000.0000   -0.81469
291040.0000   -0.64058
291080.0000   -0.51132
291120.0000   -0.28797
291160.0000    0.02936
291200.0000   -0.26988
291240.0000   -0.26507
291280.0000   -0.43129
291320.0000   -0.35009
291360.0000   -0.41231
291400.0000   -0.43418
291440.0000   -0.73312
291480.0000   -0.50594
291520.0000   -0.17277
291560.0000   -0.49643
291600.0000   -0.46224
291640.0000   -0.57787
291680.0000   -0.19179
291720.0000   -0.60984
291760.0000   -0.39906
291800.0000   -0.61110
291840.0000   -0.58034
291880.0000   -0.47460
291920.0000   -0.82432
291960.0000   -0.22050
292000.0000   -0.34119
292040.0000   -0.44411
292080.0000   -0.42056
292120.0000   -0.12741
292160.0000   -0.04832
292200.0000   -0.32274
292240.0000   -0.12900
292280.0000   -0.13869
292320.0000   -0.36587
292360.0000   -0.14195
292400.0000   -0.18643
292440.0000   -0.12002
292480.0000   -0.26085
292520.0000   -0.01943
292560.0000   -0.28607
292600.0000   -0.22490
292640.0000   -0.13726
292680.0000   -0.24542
292720.0000   -0.24234
292760.0000    0.08051
292800.0000   -0.26798
292840.0000   -0.17028
292880.0000   -0.37312
292920.0000   -0.02944
292960.0000   -0.35625
293000.0000   -0.25324
293040.0000   -0.30366
293080.0000   -0.20239
293120.0000   -0.28094
293160.0000   -0.10939
293200.0000   -0.30403
293240.0000   -0.15880
293280.0000   -0.33169
293320.0000   -0.03450
293360.0000   -0.17527
293400.0000   -0.32031
293440.0000   -0.08089
293480.0000   -0.16804
293520.0000   -0.05685
293560.0000    0.14123
293600.0000   -0.17719
293640.0000   -0.07802
293680.0000   -0.06249
293720.0000   -0.20476
293760.0000   -0.23667
293800.0000   -0.41961
293840.0000   -0.41820
293880.0000   -0.13591
293920.0000   -0.19076
293960.0000   -0.23302
294000.0000   -0.22798
294040.0000    0.23989
294080.0000    0.08413
294120.0000    0.00099
294160.0000    0.14721
294200.0000    0.39308
294240.0000    0.15440
294280.0000    0.18126
294320.0000    0.26993
294360.0000    0.32279
294400.0000    0.34717
294440.0000    0.24913
294480.0000    0.29834
294520.0000    0.32392
294560.0000    0.09450
294600.0000    0.25207
294640.0000    0.27427
294680.0000    0.44897
294720.0000    0.45485
294760.0000    0.35327
294800.0000    0.39693
294840.0000    0.34804
294880.0000    0.41124
294920.0000    0.50079
294960.0000   -0.06535
295000.0000   -0.03752
295040.0000   -0.01190
295080.0000    0.14445
295120.0000   -0.11144
295160.0000   -0.04409
295200.0000    0.04703
295240.0000   -0.14659
295280.0000   -0.17430
295320.0000   -0.19076
295360.0000   -0.23999
295400.0000    0.04096
295440.0000   -0.12750
295480.0000   -0.20948
295520.0000   -0.14607
295560.0000   -0.33604
295600.0000   -0.30353
295640.0000   -0.18283
295680.0000   -0.31723
295720.0000   -0.27333
295760.0000   -0.05743
295800.0000   -0.03018
295840.0000   -0.00279
295880.0000   -0.12463
295920.0000   -0.20087
295960.0000   -0.18233
296000.0000   -0.24970
296040.0000   -0.17077
296080.0000    0.10399
296120.0000   -0.17617
296160.0000   -0.33053
296200.0000   -0.20163
296240.0000   -0.24958
296280.0000   -0.34956
296320.0000   -0.30532
296360.0000   -0.02339
296400.0000    0.01479
296440.0000   -0.33966
296480.0000    0.04076
296520.0000   -0.29117
296560.0000   -0.17168
296600.0000   -0.16701
296640.0000   -0.08964
296680.0000   -0.08195
296720.0000   -0.17114
296760.0000   -0.36737
296800.0000   -0.05073
296840.0000   -0.35188
296880.0000   -0.45234
296920.0000    0.00092
296960.0000   -0.40966
297000.0000   -0.31492
297040.0000   -0.10066
297080.0000   -0.17550
297120.0000   -0.31825
297160.0000   -0.05608
297200.0000    0.13123
297240.0000    0.09744
297280.0000   -0.10139
297320.0000   -0.08526
297360.0000   -0.17386
297400.0000   -0.24840
297440.0000   -0.12732
297480.0000    0.16184
297520.0000   -0.18654
297560.0000   -0.02531
297600.0000    0.19397
297640.0000   -0.13035
297680.0000   -0.23983
297720.0000   -0.30257
297760.0000   -0.03081
297800.0000   -0.21820
297840.0000   -0.42605
297880.0000   -0.44375
297920.0000   -0.24121
297960.0000   -0.34613
298000.0000   -0.13963
298040.0000   -0.29752
298080.0000   -0.33725
298120.0000   -0.24031
298160.0000   -0.02709
298200.0000   -0.18335
298240.0000   -0.02920
298280.0000   -0.38487
298320.0000   -0.43304
298360.0000   -0.15674
298400.0000   -0.17497
298440.0000   -0.57216
298480.0000   -0.24618
298520.0000   -0.60545
298560.0000   -0.32460
298600.0000   -0.19402
298640.0000   -0.02081
298680.0000    0.00577
298720.0000   -0.24130
298760.0000   -0.21232
298800.0000   -0.08293
298840.0000   -0.16049
298880.0000   -0.33325
298920.0000   -0.43205
298960.0000   -0.32559
299000.0000   -0.48409
299040.0000    0.10725
299080.0000   -0.43842
299120.0000   -0.33778
299160.0000   -0.07509
299200.0000   -0.04453
299240.0000   -0.53983
299280.0000   -0.34587
299320.0000   -0.19881
299360.0000   -0.12537
299400.0000    0.02963
299440.0000   -0.02488
299480.0000   -0.14323
299520.0000   -0.01076
299560.0000    0.04552
299600.0000    0.08752
299640.0000    0.05767
299680.0000   -0.15820
299720.0000   -0.16993
299760.0000   -0.01404
299800.0000   -0.46248
299840.0000   -0.05281
299880.0000   -0.25837
299920.0000    0.08455
299960.0000    0.21675
300000.0000    0.16673
300040.0000    0.04734
300080.0000   -0.01912
300120.0000    0.00190
300160.0000    0.23209
300200.0000    0.12676
300240.0000   -0.34494
300280.0000   -0.23492
300320.0000   -0.29248
300360.0000   -0.16808
300400.0000   -0.07497
300440.0000   -0.35565
300480.0000   -0.45248
300520.0000   -0.36546
300560.0000   -0.21940
300600.0000   -0.11592
300640.0000   -0.06909
300680.0000   -0.43379
300720.0000   -0.07671
300760.0000   -0.22656
300800.0000   -0.63187
300840.0000   -0.39035
300880.0000   -0.24273
300920.0000   -0.31294
300960.0000   -0.23817
301000.0000   -0.62664
301040.0000   -0.49084
301080.0000    0.07018
301120.0000   -0.33666
301160.0000   -0.16526
301200.0000    0.03621
301240.0000   -0.22907
301280.0000    0.04466
301320.0000    0.04183
301360.0000   -0.16321
301400.0000   -0.09918
301440.0000   -0.16752
301480.0000   -0.15858
301520.0000   -0.24936
301560.0000   -0.38645
301600.0000   -0.22941
301640.0000   -0.48755
301680.0000   -0.29547
301720.0000   -0.20214
301760.0000   -0.11615
301800.0000   -0.22275
301840.0000   -0.30175
301880.0000   -0.09373
301920.0000   -0.35502
301960.0000   -0.14583
302000.0000   -0.21122
302040.0000   -0.49820
302080.0000   -0.09704
302120.0000   -0.23931
302160.0000   -0.32264
302200.0000   -0.29812
302240.0000   -0.14348
302280.0000   -0.52601
302320.0000   -0.45430
302360.0000   -0.28131
302400.0000   -0.32428
302440.0000   -0.40205
302480.0000    0.00326
302520.0000   -0.15925
302560.0000   -0.00596
302600.0000   -0.19641
302640.0000    0.15256
302680.0000   -0.24491
302720.0000    0.01080
302760.0000   -0.18171
302800.0000   -0.12819
302840.0000   -0.32441
302880.0000   -0.15993
302920.0000   -0.21914
302960.0000   -0.41644
303000.0000   -0.41767
303040.0000   -0.35033
303080.0000   -0.29871
303120.0000   -0.06349
303160.0000   -0.11159
303200.0000    0.07675
303240.0000   -0.42804
303280.0000   -0.36328
303320.0000   -0.20383
303360.0000   -0.17954
303400.0000   -0.38051
303440.0000   -0.35782
303480.0000   -0.25655
303520.0000   -0.40334
303560.0000   -0.19972
303600.0000   -0.25989
303640.0000   -0.46180
303680.0000   -0.37039
303720.0000   -0.51241
303760.0000   -0.45319
303800.0000   -0.16019
303840.0000   -0.38451
303880.0000   -0.43669
303920.0000   -0.66520
303960.0000   -0.40193
304000.0000   -0.20263
304040.0000   -0.50969
304080.0000   -0.24003
304120.0000   -0.35811
304160.0000   -0.46863
304200.0000   -0.45270
304240.0000   -0.34581
304280.0000   -0.04483
304320.0000   -0.45143
304360.0000   -0.30247
304400.0000   -0.39487
304440.0000   -0.52503
304480.0000   -0.46163
304520.0000   -0.68340
304560.0000   -0.47227
304600.0000   -0.65034
304640.0000   -0.22123
304680.0000   -0.09033
304720.0000   -0.24127
304760.0000   -0.37071
304800.0000   -0.12084
304840.0000   -0.31653
304880.0000   -0.14379
304920.0000   -0.24019
304960.0000   -0.42294
305000.0000   -0.31097
305040.0000   -0.34999
305080.0000   -0.26571
305120.0000   -0.46911
305160.0000   -0.30844
305200.0000   -0.21904
305240.0000   -0.55345
305280.0000   -0.53867
305320.0000   -0.70117
305360.0000   -0.46015
305400.0000   -0.53904
305440.0000   -0.60998
305480.0000   -0.46251
305520.0000   -0.24057
305560.0000   -0.50504
305600.0000   -0.27901
305640.0000   -0.18884
305680.0000    0.03662
305720.0000   -0.02628
305760.0000    0.17346
305800.0000    0.19836
305840.0000    0.11020
305880.0000    0.24560
305920.0000    0.00307
305960.0000    0.04682
306000.0000    0.08923
306040.0000    0.22772
306080.0000    0.04141
306120.0000   -0.13279
306160.0000   -0.17142
306200.0000   -0.10244
306240.0000   -0.09443
306280.0000   -0.09154
306320.0000    0.13682
306360.0000   -0.17381
306400.0000    0.14343
306440.0000    0.08030
306480.0000    0.01009
306520.0000   -0.02876
306560.0000    0.15271
306600.0000   -0.00258
306640.0000    0.04233
306680.0000   -0.11431
306720.0000   -0.37568
306760.0000   -0.18199
306800.0000   -0.06267
306840.0000   -0.08908
306880.0000   -0.05646
306920.0000    0.11016
306960.0000    0.15006
307000.0000    0.17823
307040.0000    0.02041
307080.0000    0.04862
307120.0000   -0.12351
307160.0000    0.23527
307200.0000    0.02340
307240.0000    0.01458
307280.0000    0.11485
307320.0000    0.22827
307360.0000    0.15620
307400.0000    0.34706
307440.0000    0.06506
307480.0000   -0.06455
307520.0000    0.33428
307560.0000   -0.25951
307600.0000   -0.16072
307640.0000   -0.41920
307680.0000   -0.54171
307720.0000   -0.13693
307760.0000   -0.13870
307800.0000   -0.29389
307840.0000   -0.41744
307880.0000   -0.24523
307920.0000   -0.23813
307960.0000   -0.38268
308000.0000   -0.08818
308040.0000    0.16842
308080.0000   -0.36683
308120.0000   -0.32306
308160.0000   -0.22450
308200.0000   -0.22431
308240.0000   -0.61569
308280.0000   -0.18436
308320.0000   -0.46266
308360.0000   -0.35781
308400.0000   -0.23939
308440.0000   -0.17612
308480.0000   -0.24971
308520.0000   -0.36976
308560.0000   -0.19381
308600.0000   -0.14290
308640.0000   -0.30441
308680.0000   -0.09555
308720.0000    0.04023
308760.0000   -0.04599
308800.0000    0.03777
308840.0000   -0.18656
308880.0000   -0.34792
308920.0000    0.09397
308960.0000   -0.09566
309000.0000   -0.03947
309040.0000    0.04016
309080.0000   -0.26023
309120.0000   -0.00030
309160.0000    0.07591
309200.0000   -0.06732
309240.0000    0.05453
309280.0000    0.26100
309320.0000    0.01541
309360.0000   -0.14877
309400.0000   -0.22111
309440.0000    0.14002
309480.0000   -0.06559
309520.0000    0.13726
309560.0000    0.14224
309600.0000    0.07480
309640.0000    0.04937
309680.0000   -0.02212
309720.0000   -0.17061
309760.0000    0.05346
309800.0000    0.11147
309840.0000    0.03542
309880.0000    0.21494
309920.0000    0.56525
309960.0000    0.42233
310000.0000    0.46699
310040.0000    0.18881
310080.0000    0.59706
310120.0000    0.21164
310160.0000    0.05649
310200.0000    0.47487
310240.0000    0.14020
310280.0000    0.22075
310320.0000    0.21043
310360.0000    0.35133
310400.0000    0.08349
310440.0000    0.19222
310480.0000    0.10416
310520.0000    0.31881
310560.0000    0.04004
310600.0000    0.27052
310640.0000    0.08174
310680.0000   -0.27273
310720.0000   -0.21592
310760.0000   -0.00111
310800.0000    0.14372
310840.0000   -0.32147
310880.0000    0.00067
310920.0000   -0.20088
310960.0000   -0.49903
311000.0000   -0.51091
311040.0000    0.23262
311080.0000    0.24352
311120.0000    0.09812
311160.0000   -0.15201
311200.0000   -0.27664
311240.0000   -0.08113
311280.0000    0.04854
311320.0000    0.17436
311360.0000   -0.18935
311400.0000   -0.38359
311440.0000    0.10536
311480.0000    0.16040
311520.0000   -0.11604
311560.0000   -0.20162
311600.0000   -0.08200
311640.0000    0.10614
311680.0000   -0.16183
311720.0000    0.48605
311760.0000   -0.29733
311800.0000    0.25921
311840.0000   -0.09601
311880.0000   -0.09438
311920.0000    0.24258
311960.0000   -0.24055
312000.0000   -0.64494
312040.0000   -0.51973
312080.0000   -0.46178
312120.0000   -0.53244
312160.0000   -0.33835
312200.0000   -0.52145
312240.0000   -0.54888
312280.0000   -0.10131
312320.0000   -0.08620
312360.0000   -0.20900
312400.0000   -0.07940
312440.0000   -0.24637
312480.0000   -0.56878
312520.0000   -0.52174
312560.0000   -0.49338
312600.0000   -0.26802
312640.0000   -0.11964
312680.0000   -0.06883
312720.0000   -0.48744
312760.0000   -0.49526
312800.0000   -0.24362
312840.0000    0.23664
312880.0000   -0.15467
312920.0000   -0.41746
312960.0000   -0.31983
313000.0000   -0.60369
313040.0000   -0.31980
313080.0000   -0.47126
313120.0000   -0.24622
313160.0000   -0.10817
313200.0000   -0.04356
313240.0000   -0.24786
313280.0000   -0.49404
313320.0000   -0.34930
313360.0000   -0.41671
313400.0000   -0.54636
313440.0000   -0.16106
313480.0000   -0.45166
313520.0000   -0.47328
313560.0000   -0.34308
313600.0000   -0.13991
313640.0000   -0.43603
313680.0000   -0.33278
313720.0000   -0.37610
313760.0000   -0.29930
313800.0000   -0.60849
313840.0000   -0.45928
313880.0000   -0.47566
313920.0000   -0.12917
313960.0000   -0.55353
314000.0000   -0.34234
314040.0000   -0.60685
314080.0000   -0.23477
314120.0000   -0.47751
314160.0000   -0.36134
314200.0000   -0.15798
314240.0000   -0.25396
314280.0000   -0.12493
314320.0000   -0.41655
314360.0000   -0.23467
314400.0000   -0.22338
314440.0000    0.02821
314480.0000   -0.25450
314520.0000   -0.40053
314560.0000   -0.54724
314600.0000   -0.46139
314640.0000   -0.35115
314680.0000   -0.52963
314720.0000   -0.50895
314760.0000   -0.47481
314800.0000   -0.41498
314840.0000   -0.38987
314880.0000   -0.21124
314920.0000   -0.60164
314960.0000   -0.59992
315000.0000   -0.50273
315040.0000   -0.39393
315080.0000   -0.50916
315120.0000   -0.76288
315160.0000   -0.60952
315200.0000   -0.27418
315240.0000   -0.50108
315280.0000   -0.33429
315320.0000   -0.47314
315360.0000   -0.28940
315400.0000   -0.29740
315440.0000   -0.28877
315480.0000   -0.39973
315520.0000   -0.12868
315560.0000   -0.60356
315600.0000   -0.48110
315640.0000   -0.53431
315680.0000   -0.50299
315720.0000   -0.52537
315760.0000   -0.70529
315800.0000   -0.43314
315840.0000   -0.54191
315880.0000   -0.75242
315920.0000   -0.60652
315960.0000   -0.53265
316000.0000   -0.21894
316040.0000   -0.19568
316080.0000   -0.58090
316120.0000   -0.51889
316160.0000   -0.39238
316200.0000   -0.52146
316240.0000   -0.49291
316280.0000   -0.44531
316320.0000   -0.38267
316360.0000   -0.48837
316400.0000   -0.45443
316440.0000   -0.55021
316480.0000   -0.30000
316520.0000   -0.51442
316560.0000   -0.55217
316600.0000   -0.51895
316640.0000   -0.34539
316680.0000   -0.56938
316720.0000   -0.49017
316760.0000   -0.46334
316800.0000   -0.38790
316840.0000   -0.12762
316880.0000   -0.34792
316920.0000   -0.28278
316960.0000   -0.50613
317000.0000   -0.40763
317040.0000   -0.58085
317080.0000   -0.63498
317120.0000   -0.23441
317160.0000   -0.55624
317200.0000   -0.51474
317240.0000   -0.63525
317280.0000   -0.54584
317320.0000   -0.32250
317360.0000   -0.29278
317400.0000   -0.74708
317440.0000   -0.57041
317480.0000   -0.59913
317520.0000   -0.42213
317560.0000   -0.37171
317600.0000   -0.00971
317640.0000   -0.26510
317680.0000   -0.44333
317720.0000   -0.23551
317760.0000   -0.38104
317800.0000   -0.03039
317840.0000   -0.28222
317880.0000    0.05952
317920.0000   -0.05411
317960.0000   -0.04731
318000.0000    0.36223
318040.0000    0.23542
318080.0000    0.26627
318120.0000    0.35410
318160.0000    0.28999
318200.0000    0.34219
318240.0000    0.05282
318280.0000    0.19949
318320.0000    0.68168
318360.0000    0.67096
318400.0000    0.53601
318440.0000    0.77033
318480.0000    0.36193
318520.0000    0.56702
318560.0000    0.49831
318600.0000    0.03929
318640.0000   -0.04351
318680.0000   -0.00381
318720.0000   -0.26674
318760.0000    0.18948
318800.0000    0.09628
318840.0000    0.36833
318880.0000   -0.06180
318920.0000   -0.30501
318960.0000   -0.25834
319000.0000   -0.19348
319040.0000   -0.10400
319080.0000   -0.01948
319120.0000   -0.05755
319160.0000   -0.51993
319200.0000   -0.53803
319240.0000   -0.53921
319280.0000   -0.35032
319320.0000   -0.37463
319360.0000   -0.52540
319400.0000   -0.55946
319440.0000   -0.48568
319480.0000   -0.58688
319520.0000   -0.84734
319560.0000   -0.45603
319600.0000   -0.55835
319640.0000   -0.24934
319680.0000   -0.51950
319720.0000   -0.65805
319760.0000   -0.68156
319800.0000   -0.78304
319840.0000   -0.30624
319880.0000   -0.33794
319920.0000   -0.17668
319960.0000   -0.29293
320000.0000   -0.32010
320040.0000   -0.31981
320080.0000   -0.29481
320120.0000   -0.49352
320160.0000   -0.27078
320200.0000   -0.30844
320240.0000   -0.41998
320280.0000   -0.44734
320320.0000   -0.50518
320360.0000   -0.41742
320400.0000   -0.62560
320440.0000   -0.36029
320480.0000   -0.32062
320520.0000   -0.46744
320560.0000   -0.64558
320600.0000   -0.26476
320640.0000   -0.41081
320680.0000   -0.40964
320720.0000   -0.25426
320760.0000   -0.42186
320800.0000    0.15375
320840.0000   -0.08277
320880.0000   -0.07271
320920.0000    0.01235
320960.0000   -0.23587
321000.0000    0.09474
321040.0000   -0.13089
321080.0000    0.01552
321120.0000   -0.14085
321160.0000   -0.06211
321200.0000   -0.60190
321240.0000   -0.59640
321280.0000   -0.51636
321320.0000   -0.33081
321360.0000   -0.75037
321400.0000   -0.52030
321440.0000   -0.33494
321480.0000   -0.62138
321520.0000   -0.03022
321560.0000   -0.29316
321600.0000   -0.14838
321640.0000   -0.43353
321680.0000   -0.13279
321720.0000    0.13710
321760.0000    0.11960
321800.0000   -0.04243
321840.0000    0.00398
321880.0000   -0.15006
321920.0000    0.00359
321960.0000   -0.19492
322000.0000   -0.24194
322040.0000    0.01164
322080.0000    0.18379
322120.0000   -0.16094
322160.0000   -0.09407
322200.0000   -0.10599
322240.0000   -0.07622
322280.0000   -0.26596
322320.0000    0.06014
322360.0000    0.24700
322400.0000    0.10218
322440.0000    0.02774
322480.0000    0.02662
322520.0000   -0.42992
322560.0000   -0.31052
322600.0000   -0.47770
322640.0000   -0.39017
322680.0000   -0.41674
322720.0000   -0.13891
322760.0000   -0.20528
322800.0000   -0.71775
322840.0000   -0.28372
322880.0000   -0.27904
322920.0000    0.03166
322960.0000    0.23527
323000.0000    0.22458
323040.0000   -0.47662
323080.0000   -0.45567
323120.0000   -0.45434
323160.0000   -0.34424
323200.0000    0.13262
323240.0000    0.01415
323280.0000    0.24929
323320.0000    0.15889
323360.0000   -0.27478
323400.0000    0.06786
323440.0000    0.17709
323480.0000    0.07091
323520.0000    0.11950
323560.0000   -0.27978
323600.0000   -0.55874
323640.0000   -0.42931
323680.0000   -0.13423
323720.0000   -0.07021
323760.0000   -0.14433
323800.0000   -0.06969
323840.0000   -0.38480
323880.0000   -0.54905
323920.0000   -0.71956
323960.0000   -0.49453
324000.0000   -0.39355
324040.0000   -0.70328
324080.0000   -0.34234
324120.0000   -0.12754
324160.0000   -0.20789
324200.0000   -0.18672
324240.0000   -0.43538
324280.0000   -0.34080
324320.0000   -0.44900
324360.0000   -0.42336
324400.0000   -0.60439
324440.0000   -0.02726
324480.0000    0.00956
324520.0000    0.00976
324560.0000   -0.22492
324600.0000   -0.24646
324640.0000   -0.43300
324680.0000    0.00824
324720.0000    0.11759
324760.0000    0.07608
324800.0000    0.01537
324840.0000    0.17225
324880.0000   -0.05055
324920.0000    0.03307
324960.0000   -0.01241
325000.0000   -0.00184
325040.0000    0.03704
325080.0000   -0.00447
325120.0000   -0.03584
325160.0000    0.08603
325200.0000   -0.16530
325240.0000   -0.15465
325280.0000    0.03142
325320.0000   -0.04873
325360.0000   -0.43947
325400.0000   -0.10042
325440.0000   -0.06283
325480.0000   -0.08090
325520.0000   -0.09640
325560.0000   -0.05486
325600.0000    0.04772
325640.0000   -0.11274
325680.0000    0.04270
325720.0000    0.08520
325760.0000   -0.17697
325800.0000   -0.01905
325840.0000    0.19809
325880.0000    0.16448
325920.0000   -0.30959
325960.0000    0.13933
326000.0000    0.02966
326040.0000    0.12613
326080.0000   -0.09403
326120.0000   -0.03893
326160.0000    0.07766
326200.0000   -0.08622
326240.0000   -0.47473
326280.0000   -0.35179
326320.0000    0.12865
326360.0000    0.08383
326400.0000    0.10351
326440.0000    0.10141
326480.0000   -0.10556
326520.0000    0.08155
326560.0000    0.15236
326600.0000    0.22638
326640.0000    0.10858
326680.0000    0.09630
326720.0000    0.05767
326760.0000   -0.23434
326800.0000    0.05383
326840.0000   -0.12564
326880.0000   -0.11075
326920.0000   -0.04585
326960.0000    0.14674
327000.0000    0.08524
327040.0000    0.17229
327080.0000    0.21393
327120.0000    0.12238
327160.0000   -0.06412
327200.0000    0.36583
327240.0000    0.09198
327280.0000    0.09275
327320.0000    0.23120
327360.0000    0.12696
327400.0000    0.16929
327440.0000    0.24919
327480.0000    0.27686
327520.0000   -0.03121
327560.0000    0.05490
327600.0000    0.13415
327640.0000    0.15563
327680.0000    0.19739
327720.0000   -0.02452
327760.0000    0.28779
327800.0000    0.39757
327840.0000    0.16639
327880.0000    0.29437
327920.0000   -0.04081
327960.0000    0.23547
328000.0000    0.02549
328040.0000    0.07993
328080.0000   -0.01004
328120.0000    0.20931
328160.0000   -0.07034
328200.0000   -0.09487
328240.0000   -0.06962
328280.0000   -0.07882
328320.0000   -0.11616
328360.0000   -0.12819
328400.0000   -0.25330
328440.0000   -0.48759
328480.0000    0.03299
328520.0000   -0.11820
328560.0000   -0.15792
328600.0000    0.25973
328640.0000    0.07409
328680.0000    0.13286
328720.0000   -0.01050
328760.0000    0.27445
328800.0000   -0.05659
328840.0000    0.00402
328880.0000    0.01975
328920.0000   -0.10937
328960.0000   -0.10082
329000.0000    0.09048
329040.0000   -0.08087
329080.0000   -0.34048
329120.0000   -0.41056
329160.0000    0.04146
329200.0000   -0.22035
329240.0000   -0.37177
329280.0000   -0.38616
329320.0000   -0.40313
329360.0000   -0.52895
329400.0000   -0.17490
329440.0000   -0.44154
329480.0000   -0.10051
329520.0000   -0.41750
329560.0000   -0.38979
329600.0000   -0.00527
329640.0000   -0.27110
329680.0000   -0.43794
329720.0000   -0.24562
329760.0000   -0.31756
329800.0000   -0.25858
329840.0000   -0.12390
329880.0000   -0.26184
329920.0000   -0.00564
329960.0000   -0.08861
330000.0000   -0.19688
330040.0000   -0.23179
330080.0000   -0.69382
330120.0000    0.06163
330160.0000   -0.04506
330200.0000   -0.04115
330240.0000   -0.02858
330280.0000    0.18059
330320.0000    0.06540
330360.0000    0.25653
330400.0000    0.18508
330440.0000    0.02914
330480.0000    0.15780
330520.0000    0.07960
330560.0000    0.13903
330600.0000   -0.18008
330640.0000   -0.38259
330680.0000   -0.46277
330720.0000   -0.36511
330760.0000   -0.41698
330800.0000   -0.61298
330840.0000   -0.50658
330880.0000   -0.60409
330920.0000   -0.16374
330960.0000   -0.20219
331000.0000   -0.32462
331040.0000   -0.11160
331080.0000   -0.02050
331120.0000   -0.18614
331160.0000    0.15630
331200.0000    0.03067
331240.0000   -0.14151
331280.0000   -0.11931
331320.0000   -0.00347
331360.0000   -0.06033
331400.0000   -0.24568
331440.0000   -0.18269
331480.0000   -0.01808
331520.0000    0.30423
331560.0000    0.10021
331600.0000    0.12755
331640.0000   -0.22871
331680.0000    0.02749
331720.0000    0.01356
331760.0000   -0.19456
331800.0000   -0.19266
331840.0000   -0.17086
331880.0000   -0.12420
331920.0000    0.14834
331960.0000    0.30734
332000.0000    0.37881
332040.0000    0.32268
332080.0000    0.32694
332120.0000    0.72743
332160.0000    0.36983
332200.0000    0.74595
332240.0000    0.73151
332280.0000    0.08099
332320.0000    0.36712
332360.0000    0.47303
332400.0000    0.50463
332440.0000    0.21247
332480.0000    0.28126
332520.0000    0.39016
332560.0000    0.45369
332600.0000    0.15772
332640.0000    0.36674
332680.0000    0.18429
332720.0000    0.38927
332760.0000    0.35931
332800.0000    0.46294
332840.0000    0.41221
332880.0000    0.43142
332920.0000    0.53450
332960.0000    0.55874
333000.0000    0.13729
333040.0000    0.24141
333080.0000    0.21090
333120.0000    0.19523
333160.0000    0.20053
333200.0000    0.32307
333240.0000    0.16039
333280.0000    0.26062
333320.0000    0.23371
333360.0000    0.32053
333400.0000   -0.07345
333440.0000    0.26230
333480.0000    0.08381
333520.0000    0.35870
333560.0000    0.35529
333600.0000    0.24132
333640.0000    0.08319
333680.0000    0.16685
333720.0000    0.14771
333760.0000    0.16911
333800.0000    0.15113
333840.0000    0.23718
333880.0000    0.14576
333920.0000    0.10842
333960.0000    0.17443
334000.0000    0.37750
334040.0000    0.17676
334080.0000    0.30814
334120.0000    0.39043
334160.0000   -0.01269
334200.0000    0.07307
334240.0000    0.24165
334280.0000    0.56527
334320.0000    0.34535
334360.0000    0.14367
334400.0000   -0.03798
334440.0000    0.11874
334480.0000    0.15282
334520.0000    0.05212
334560.0000    0.13615
334600.0000    0.07974
334640.0000    0.02690
334680.0000    0.03106
334720.0000   -0.20707
334760.0000    0.21832
334800.0000    0.10562
334840.0000   -0.03742
334880.0000   -0.08029
334920.0000    0.09576
334960.0000   -0.02583
335000.0000    0.12658
335040.0000    0.14353
335080.0000    0.14457
335120.0000    0.16087
335160.0000    0.24769
335200.0000    0.10342
335240.0000   -0.25726
335280.0000   -0.60409
335320.0000   -0.56085
335360.0000   -0.74087
335400.0000   -0.44917
335440.0000    0.19820
335480.0000    0.10421
335520.0000    0.19941
335560.0000    0.13285
335600.0000   -0.37683
335640.0000   -0.02589
335680.0000   -0.25116
335720.0000   -0.11230
335760.0000   -0.48838
335800.0000   -0.25231
335840.0000   -0.52106
335880.0000    0.12263
335920.0000   -0.15537
335960.0000   -0.30887
336000.0000   -0.03149
336040.0000    0.14079
336080.0000   -0.01098
336120.0000   -0.10571
336160.0000   -0.03838
336200.0000   -0.00328
336240.0000    0.07473
336280.0000   -0.12085
336320.0000    0.19345
336360.0000   -0.16059
336400.0000   -0.12797
336440.0000   -0.22092
336480.0000   -0.02485
336520.0000    0.00491
336560.0000   -0.04975
336600.0000    0.03549
336640.0000    0.08117
336680.0000    0.17027
336720.0000   -0.15923
336760.0000    0.05397
336800.0000   -0.04880
336840.0000   -0.14110
336880.0000    0.05473
336920.0000   -0.12256
336960.0000   -0.14189
337000.0000   -0.16347
337040.0000   -0.04303
337080.0000   -0.31057
337120.0000   -0.57383
337160.0000   -0.31566
337200.0000   -0.03330
337240.0000   -0.01496
337280.0000   -0.22594
337320.0000   -0.23528
337360.0000   -0.08848
337400.0000    0.13908
337440.0000   -0.01713
337480.0000    0.10621
337520.0000   -0.05295
337560.0000    0.25957
337600.0000    0.07141
337640.0000    0.04515
337680.0000   -0.13564
337720.0000   -0.33944
337760.0000   -0.07651
337800.0000   -0.07905
337840.0000   -0.13015
337880.0000   -0.20965
337920.0000   -0.59979
337960.0000   -0.14270
338000.0000   -0.67425
338040.0000    0.04157
338080.0000   -0.10244
338120.0000   -0.58998
338160.0000   -0.68528
338200.0000   -0.33584
338240.0000   -0.55906
338280.0000   -0.44157
338320.0000   -0.55144
338360.0000   -0.40413
338400.0000   -0.51524
338440.0000   -0.07246
338480.0000    0.03855
338520.0000    0.07803
338560.0000   -0.00095
338600.0000   -0.01259
338640.0000    0.01526
338680.0000   -0.20754
338720.0000   -0.43771
338760.0000   -0.23514
338800.0000   -0.22142
338840.0000    0.05122
338880.0000    0.02178
338920.0000    0.45822
338960.0000    0.35854
339000.0000    0.40971
339040.0000    0.52947
339080.0000    0.55055
339120.0000    0.26196
339160.0000    0.15164
339200.0000    0.48704
339240.0000    0.18882
339280.0000    0.36795
339320.0000    0.31305
339360.0000    0.37387
339400.0000    0.39840
339440.0000    0.28356
339480.0000    0.30311
339520.0000    0.25163
339560.0000    0.17651
339600.0000    0.09843
339640.0000    0.30950
339680.0000    0.63534
339720.0000    0.50873
339760.0000    0.50868
339800.0000    0.39860
339840.0000    0.52523
339880.0000    0.64500
339920.0000    0.01058
339960.0000    0.43785
340000.0000    0.40903
340040.0000    0.18406
340080.0000    0.29355
340120.0000    0.01889
340160.0000   -0.01361
340200.0000   -0.01915
340240.0000   -0.06299
340280.0000   -0.11855
340320.0000    0.37082
340360.0000    0.13158
340400.0000    0.15316
340440.0000   -0.04806
340480.0000    0.35667
340520.0000    0.21219
340560.0000    0.35468
340600.0000    0.41257
340640.0000   -0.12709
340680.0000    0.05666
340720.0000    0.05267
340760.0000    0.15594
340800.0000    0.14603
340840.0000    0.18125
340880.0000    0.09596
340920.0000    0.13751
340960.0000    0.17431
341000.0000    0.06966
341040.0000    0.05597
341080.0000    0.01476
341120.0000    0.17056
341160.0000    0.06383
341200.0000   -0.00159
341240.0000   -0.21782
341280.0000    0.14761
341320.0000    0.19139
341360.0000    0.15608
341400.0000    0.14751
341440.0000    0.32338
341480.0000    0.66333
341520.0000    0.55439
341560.0000    0.46144
341600.0000    0.07975
341640.0000    0.07886
341680.0000    0.12481
341720.0000    0.05702
341760.0000    0.43322
341800.0000    0.43055
341840.0000    0.30954
341880.0000    0.32837
341920.0000    0.09076
341960.0000   -0.25479
342000.0000   -0.23270
342040.0000    0.03055
342080.0000    0.10451
342120.0000    0.06424
342160.0000   -0.05457
342200.0000    0.21024
342240.0000    0.10277
342280.0000    0.28013
342320.0000    0.13115
342360.0000    0.16634
342400.0000   -0.81542
342440.0000   -0.42608
342480.0000   -0.44199
342520.0000   -0.03192
342560.0000   -0.21231
342600.0000   -0.20159
342640.0000   -0.38261
342680.0000   -0.29098
342720.0000   -0.34314
342760.0000   -0.25686
342800.0000   -0.19193
342840.0000    0.04749
342880.0000   -0.08574
342920.0000   -0.32141
342960.0000   -0.33063
343000.0000    0.00443
343040.0000   -0.33760
343080.0000   -0.22501
343120.0000   -0.47419
343160.0000   -0.15333
343200.0000   -0.37067
343240.0000   -0.32958
343280.0000   -0.37700
343320.0000   -0.17355
343360.0000   -0.13124
343400.0000   -0.08950
343440.0000    0.11797
343480.0000   -0.33803
343520.0000   -0.36455
343560.0000    0.12586
343600.0000   -0.09697
343640.0000    0.04467
343680.0000   -0.04959
343720.0000    0.13017
343760.0000   -0.05282
343800.0000    0.05845
343840.0000    0.07204
343880.0000   -0.28766
343920.0000   -0.31112
343960.0000   -0.05153
344000.0000   -0.31822
344040.0000   -0.67118
344080.0000   -0.48478
344120.0000   -0.60199
344160.0000   -0.77429
344200.0000   -0.48621
344240.0000   -0.67352
344280.0000   -0.54785
344320.0000   -0.51091
344360.0000   -0.34612
344400.0000   -0.26923
344440.0000   -0.37499
344480.0000   -0.50688
344520.0000   -0.70866
344560.0000   -0.50373
344600.0000   -0.07515
344640.0000   -0.60727
344680.0000   -0.59301
344720.0000   -0.46352
344760.0000   -0.41079
344800.0000   -0.32155
344840.0000   -0.43680
344880.0000   -0.24475
344920.0000   -0.51597
344960.0000   -0.51196
345000.0000   -0.35197
345040.0000   -0.46662
345080.0000   -0.43237
345120.0000   -0.31864
345160.0000   -0.16143
345200.0000   -0.43081
345240.0000   -0.14230
345280.0000   -0.31249
345320.0000   -0.47632
345360.0000   -0.41389
345400.0000   -0.21292
345440.0000   -0.23532
345480.0000   -0.40003
345520.0000   -0.45704
345560.0000   -0.65060
345600.0000   -0.47740
345640.0000   -0.68997
345680.0000   -0.44980
345720.0000   -0.62099
345760.0000   -0.45205
345800.0000   -0.52519
345840.0000   -0.38903
345880.0000   -0.06293
345920.0000   -0.39880
345960.0000   -0.17236
346000.0000    0.17279
346040.0000    0.19169
346080.0000    0.10236
346120.0000   -0.07383
346160.0000   -0.10581
346200.0000   -0.15899
346240.0000    0.01724
346280.0000   -0.36341
346320.0000   -0.17621
346360.0000   -0.26160
346400.0000    0.21293
346440.0000   -0.19678
346480.0000   -0.34798
346520.0000   -0.26861
346560.0000   -0.49876
346600.0000   -0.31771
346640.0000   -0.30548
346680.0000   -0.41061
346720.0000   -0.35718
346760.0000   -0.41512
346800.0000   -0.30827
346840.0000   -0.52714
346880.0000   -0.17103
346920.0000   -0.34138
346960.0000   -0.20519
347000.0000   -0.19481
347040.0000   -0.14790
347080.0000   -0.14538
347120.0000   -0.51337
347160.0000   -0.33155
347200.0000   -0.22590
347240.0000   -0.25863
347280.0000   -0.19774
347320.0000   -0.06188
347360.0000    0.26102
347400.0000    0.17499
347440.0000    0.09329
347480.0000    0.41651
347520.0000    0.37420
347560.0000    0.50270
347600.0000    0.48887
347640.0000    0.28896
347680.0000    0.14135
347720.0000    0.17544
347760.0000    0.28856
347800.0000   -0.00895
347840.0000    0.01236
347880.0000    0.22101
347920.0000    0.18311
347960.0000    0.26638
348000.0000    0.43596
348040.0000    0.37655
348080.0000    0.37708
348120.0000    0.31303
348160.0000    0.37281
348200.0000    0.37087
348240.0000    0.50236
348280.0000    0.32140
348320.0000    0.43776
348360.0000    0.41976
348400.0000    0.34716
348440.0000    0.37627
348480.0000    0.30543
348520.0000    0.23701
348560.0000    0.37541
348600.0000    0.42419
348640.0000    0.33579
348680.0000   -0.09809
348720.0000    0.34244
348760.0000    0.12710
348800.0000    0.28622
348840.0000    0.10549
348880.0000    0.36689
348920.0000    0.49717
348960.0000    0.42281
349000.0000    0.01422
349040.0000    0.19103
349080.0000    0.10746
349120.0000    0.28914
349160.0000    0.30240
349200.0000    0.47739
349240.0000    0.25405
349280.0000    0.09964
349320.0000    0.24736
349360.0000    0.48867
349400.0000    0.16700
349440.0000    0.23975
349480.0000    0.53009
349520.0000    0.50469
349560.0000    0.61543
349600.0000    0.07398
349640.0000    0.38508
349680.0000    0.61549
349720.0000    0.31778
349760.0000    0.44074
349800.0000    0.40675
349840.0000    0.28527
349880.0000    0.17072
349920.0000    0.12543
349960.0000    0.34735
350000.0000    0.23904
350040.0000    0.14453
350080.0000    0.20062
350120.0000    0.40869
350160.0000    0.30546
350200.0000    0.46689
350240.0000    0.18274
350280.0000    0.41477
350320.0000    0.15888
350360.0000    0.34795
350400.0000    0.23966
350440.0000    0.15958
350480.0000    0.19041
350520.0000    0.22842
350560.0000    0.04909
350600.0000    0.35065
350640.0000    0.46060
350680.0000    0.34762
350720.0000    0.30665
350760.0000    0.33233
350800.0000    0.28525
350840.0000    0.18286
350880.0000    0.43613
350920.0000    0.48999
350960.0000    0.22689
351000.0000    0.44043
351040.0000    0.27972
351080.0000    0.35696
351120.0000    0.36180
351160.0000    0.56511
351200.0000    0.41500
351240.0000    0.47710
351280.0000    0.44843
351320.0000    0.50003
351360.0000    0.27044
351400.0000    0.41025
351440.0000    0.43606
351480.0000    0.60627
351520.0000    0.40775
351560.0000    0.40627
351600.0000    0.49763
351640.0000    0.17197
351680.0000    0.45299
351720.0000    0.37990
351760.0000    0.23707
351800.0000    0.16226
351840.0000    0.27991
351880.0000    0.44760
351920.0000    0.25287
351960.0000    0.14480
352000.0000    0.46925
352040.0000    0.36162
352080.0000    0.44828
352120.0000    0.49231
352160.0000    0.53697
352200.0000    0.42191
352240.0000    0.18017
352280.0000    0.42210
352320.0000    0.37626
352360.0000    0.43362
352400.0000    0.01951
352440.0000    0.33742
352480.0000    0.28682
352520.0000    0.01277
352560.0000    0.26294
352600.0000    0.12870
352640.0000    0.06676
352680.0000    0.35646
352720.0000    0.08807
352760.0000    0.47065
352800.0000    0.35918
352840.0000    0.48760
352880.0000    0.32380
352920.0000    0.47876
352960.0000    0.53737
353000.0000    0.53517
353040.0000    0.26023
353080.0000    0.37709
353120.0000    0.48375
353160.0000    0.31614
353200.0000    0.45253
353240.0000    0.26380
353280.0000    0.32569
353320.0000    0.29117
353360.0000    0.35080
353400.0000    0.32590
353440.0000    0.36076
353480.0000    0.28144
353520.0000    0.39132
353560.0000    0.34004
353600.0000    0.40682
353640.0000    0.36435
353680.0000    0.29961
353720.0000    0.28863
353760.0000    0.39247
353800.0000    0.39826
353840.0000    0.35687
353880.0000    0.41200
353920.0000    0.39700
353960.0000    0.35013
354000.0000    0.31889
354040.0000    0.33790
354080.0000    0.27179
354120.0000    0.30500
354160.0000    0.55123
354200.0000    0.41515
354240.0000    0.27816
354280.0000    0.31102
354320.0000    0.33837
354360.0000    0.38541
354400.0000    0.49108
354440.0000    0.23961
354480.0000    0.40992
354520.0000    0.30953
354560.0000    0.32259
354600.0000    0.33199
354640.0000    0.44078
354680.0000    0.21787
354720.0000    0.43300
354760.0000    0.35547
354800.0000    0.45789
354840.0000    0.44448
354880.0000    0.28777
354920.0000    0.34909
354960.0000    0.29671
355000.0000    0.29402
355040.0000    0.12541
355080.0000    0.37175
355120.0000   -0.21436
355160.0000    0.10178
355200.0000    0.40568
355240.0000    0.23623
355280.0000    0.16715
355320.0000    0.33608
355360.0000    0.50983
355400.0000    0.43415
355440.0000    0.45289
355480.0000    0.56880
355520.0000    0.29679
355560.0000    0.22111
355600.0000    0.30527
355640.0000    0.27703
355680.0000    0.32197
355720.0000    0.21549
355760.0000    0.50545
355800.0000    0.40573
355840.0000    0.17309
355880.0000    0.28063
355920.0000    0.16696
355960.0000    0.09686
356000.0000    0.15493
356040.0000    0.24610
356080.0000    0.28880
356120.0000    0.41157
356160.0000    0.16461
356200.0000    0.13618
356240.0000    0.31275
356280.0000    0.08296
356320.0000    0.41367
356360.0000    0.12227
356400.0000   -0.03047
356440.0000    0.04821
356480.0000    0.13452
356520.0000   -0.31946
356560.0000    0.08104
356600.0000   -0.38939
356640.0000   -0.34667
356680.0000   -0.35883
356720.0000   -0.36343
356760.0000   -0.49016
356800.0000   -0.42135
356840.0000   -0.57601
356880.0000   -0.36870
356920.0000   -0.47341
356960.0000   -0.44809
357000.0000   -0.51642
357040.0000   -0.24320
357080.0000   -0.61610
357120.0000   -0.45860
357160.0000   -0.53148
357200.0000   -0.24656
357240.0000   -0.24632
357280.0000   -0.18821
357320.0000   -0.27540
357360.0000   -0.02727
357400.0000   -0.27872
357440.0000   -0.02295
357480.0000    0.24142
357520.0000   -0.24158
357560.0000    0.05470
357600.0000   -0.15380
357640.0000    0.15514
357680.0000    0.01806
357720.0000   -0.08128
357760.0000   -0.04275
357800.0000   -0.01396
357840.0000   -0.20482
357880.0000   -0.22161
357920.0000   -0.10462
357960.0000   -0.32427
358000.0000   -0.39461
358040.0000   -0.25072
358080.0000    0.21339
358120.0000    0.05400
358160.0000   -0.24030
358200.0000   -0.22018
358240.0000   -0.07570
358280.0000   -0.32627
358320.0000   -0.33838
358360.0000    0.06878
358400.0000   -0.00783
358440.0000   -0.39860
358480.0000   -0.53043
358520.0000   -0.22484
358560.0000   -0.05300
358600.0000   -0.48076
358640.0000    0.01180
358680.0000   -0.27660
358720.0000   -0.11838
358760.0000   -0.33798
358800.0000   -0.52191
358840.0000   -0.24423
358880.0000   -0.23862
358920.0000   -0.60171
358960.0000   -0.26499
359000.0000   -0.20007
359040.0000   -0.12980
359080.0000    0.04954
359120.0000   -0.07871
359160.0000   -0.19264
359200.0000   -0.07813
359240.0000   -0.02089
359280.0000   -0.18864
359320.0000   -0.30899
359360.0000   -0.14735
359400.0000   -0.02445
359440.0000    0.02782
359480.0000   -0.28643
359520.0000   -0.43357
359560.0000   -0.31292
359600.0000   -0.16805
359640.0000   -0.34406
359680.0000   -0.52800
359720.0000   -0.11861
359760.0000   -0.18026
359800.0000   -0.12035
359840.0000   -0.02661
359880.0000   -0.08810
359920.0000   -0.28270
359960.0000   -0.07703
360000.0000   -0.07931
360040.0000    0.14803
360080.0000    0.19052
360120.0000    0.12636
360160.0000   -0.20213
360200.0000   -0.00129
360240.0000   -0.07285
360280.0000   -0.06856
360320.0000    0.07771
360360.0000    0.02509
360400.0000   -0.19929
360440.0000    0.04331
360480.0000    0.29911
360520.0000    0.08441
360560.0000   -0.00312
360600.0000    0.05981
360640.0000   -0.02605
360680.0000    0.11875
360720.0000   -0.08269
360760.0000    0.19851
360800.0000    0.13479
360840.0000   -0.08174
360880.0000    0.06371
360920.0000   -0.01020
360960.0000    0.13516
361000.0000   -0.23963
361040.0000   -0.21520
361080.0000   -0.52701
361120.0000   -0.49744
361160.0000   -0.15785
361200.0000   -0.47011
361240.0000   -0.45193
361280.0000   -0.54264
361320.0000   -0.42765
361360.0000   -0.71198
361400.0000   -0.52246
361440.0000   -0.52768
361480.0000   -0.94512
361520.0000   -0.20647
361560.0000   -0.36053
361600.0000   -0.18504
361640.0000   -0.47793
361680.0000   -0.38327
361720.0000   -0.55676
361760.0000   -0.22088
361800.0000   -0.31527
361840.0000   -0.51986
361880.0000   -0.02634
361920.0000   -0.52962
361960.0000   -0.36334
362000.0000   -0.59806
362040.0000   -0.40325
362080.0000   -0.47810
362120.0000   -0.20304
362160.0000   -0.39549
362200.0000   -0.19923
362240.0000   -0.22922
362280.0000   -0.22042
362320.0000   -0.13019
362360.0000   -0.44178
362400.0000   -0.17668
362440.0000   -0.43673
362480.0000   -0.28308
362520.0000   -0.18652
362560.0000   -0.24201
362600.0000   -0.19371
362640.0000   -0.17537
362680.0000   -0.25366
362720.0000   -0.41797
362760.0000   -0.46609
362800.0000   -0.33876
362840.0000   -0.46326
362880.0000   -0.55901
362920.0000   -0.58541
362960.0000   -0.49563
363000.0000    0.09797
363040.0000   -0.04611
363080.0000   -0.31065
363120.0000   -0.58574
363160.0000   -0.39802
363200.0000   -0.45614
363240.0000    0.07374
363280.0000   -0.66629
363320.0000   -0.53826
363360.0000   -0.47731
363400.0000   -0.37268
363440.0000   -0.12149
363480.0000   -0.06188
363520.0000    0.11843
363560.0000   -0.23675
363600.0000   -0.59307
363640.0000   -0.48187
363680.0000   -0.27853
363720.0000   -0.17931
363760.0000    0.01765
363800.0000   -0.05672
363840.0000   -0.02394
363880.0000   -0.17300
363920.0000   -0.09768
363960.0000   -0.41891
364000.0000   -0.55129
364040.0000   -0.06749
364080.0000   -0.50174
364120.0000   -0.21095
364160.0000    0.13438
364200.0000   -0.34943
364240.0000   -0.01200
364280.0000   -0.05206
364320.0000   -0.13826
364360.0000   -0.11272
364400.0000   -0.20863
364440.0000   -0.62595
364480.0000   -0.52356
364520.0000   -0.37401
364560.0000   -0.15298
364600.0000   -0.21393
364640.0000   -0.24871
364680.0000   -0.25551
364720.0000   -0.65989
364760.0000   -0.55141
364800.0000   -0.56737
364840.0000   -0.60737
364880.0000   -0.33455
364920.0000   -0.38597
364960.0000   -0.41235
365000.0000   -0.32138
365040.0000   -0.47073
365080.0000   -0.38092
365120.0000    0.05883
365160.0000   -0.04032
365200.0000    0.14115
365240.0000    0.04760
365280.0000   -0.00131
365320.0000   -0.25035
365360.0000   -0.56244
365400.0000   -0.38251
365440.0000   -0.44333
365480.0000   -0.62510
365520.0000   -0.36752
365560.0000   -0.45259
365600.0000   -0.54152
365640.0000   -0.32445
365680.0000   -0.18064
365720.0000   -0.01291
365760.0000    0.13074
365800.0000    0.17529
365840.0000    0.05013
365880.0000   -0.04972
365920.0000    0.06094
365960.0000    0.09796
366000.0000   -0.24512
366040.0000    0.08206
366080.0000   -0.05358
366120.0000   -0.06497
366160.0000    0.13479
366200.0000   -0.12223
366240.0000    0.22520
366280.0000   -0.02749
366320.0000   -0.15793
366360.0000    0.13277
366400.0000   -0.06477
366440.0000   -0.02290
366480.0000   -0.10004
366520.0000   -0.15767
366560.0000   -0.07206
366600.0000   -0.54108
366640.0000   -0.13261
366680.0000   -0.29200
366720.0000   -0.41260
366760.0000   -0.37462
366800.0000   -0.47491
366840.0000   -0.44706
366880.0000   -0.59201
366920.0000   -0.48278
366960.0000   -0.35727
367000.0000   -0.46148
367040.0000   -0.65515
367080.0000   -0.49582
367120.0000   -0.43194
367160.0000   -0.26882
367200.0000   -0.33576
367240.0000   -0.44938
367280.0000   -0.63459
367320.0000   -0.51300
367360.0000   -0.59156
367400.0000   -0.58700
367440.0000   -0.61487
367480.0000   -0.45245
367520.0000   -0.49177
367560.0000   -0.57248
367600.0000   -0.59893
367640.0000   -0.50643
367680.0000   -0.80758
367720.0000   -0.65702
367760.0000   -0.80161
367800.0000   -0.50808
367840.0000   -0.96314
367880.0000   -1.04473
367920.0000   -0.78206
367960.0000   -0.78281
368000.0000   -0.94448
368040.0000   -0.82829
368080.0000   -0.77154
368120.0000   -0.64422
368160.0000   -0.66848
368200.0000   -0.58063
368240.0000   -0.68758
368280.0000   -0.70968
368320.0000   -0.74316
368360.0000   -0.96885
368400.0000   -0.96901
368440.0000   -0.67402
368480.0000   -0.88752
368520.0000   -1.08469
368560.0000   -0.61540
368600.0000   -0.63947
368640.0000   -0.63203
368680.0000   -0.64219
368720.0000   -0.47553
368760.0000   -0.42168
368800.0000   -0.50081
368840.0000   -0.28501
368880.0000   -0.42511
368920.0000   -0.65007
368960.0000   -0.41296
369000.0000   -0.23042
369040.0000   -0.59257
369080.0000   -0.17163
369120.0000   -0.19708
369160.0000   -0.14558
369200.0000    0.22603
369240.0000    0.25971
369280.0000    0.24136
369320.0000    0.34371
369360.0000    0.04219
369400.0000    0.07267
369440.0000   -0.07958
369480.0000   -0.05213
369520.0000   -0.05490
369560.0000   -0.12303
369600.0000    0.03946
369640.0000   -0.41857
369680.0000   -0.19416
369720.0000   -0.20476
369760.0000   -0.60907
369800.0000   -0.53914
369840.0000   -0.09795
369880.0000   -0.00313
369920.0000   -0.38747
369960.0000   -0.40776
370000.0000   -0.40694
370040.0000   -0.64009
370080.0000   -0.33264
370120.0000   -0.42147
370160.0000   -0.38371
370200.0000   -0.28122
370240.0000   -0.22855
370280.0000   -0.09122
370320.0000   -0.15571
370360.0000   -0.16474
370400.0000    0.20564
370440.0000   -0.12122
370480.0000   -0.06129
370520.0000   -0.07330
370560.0000    0.09384
370600.0000    0.38114
370640.0000    0.06126
370680.0000    0.06203
370720.0000   -0.04646
370760.0000    0.01313
370800.0000    0.07661
370840.0000   -0.03360
370880.0000   -0.01569
370920.0000    0.14780
370960.0000    0.01143
371000.0000    0.01907
371040.0000    0.03979
371080.0000   -0.13210
371120.0000   -0.01896
371160.0000    0.02635
371200.0000   -0.05930
371240.0000   -0.11768
371280.0000   -0.09030
371320.0000    0.10040
371360.0000    0.16252
371400.0000    0.07507
371440.0000    0.13988
371480.0000   -0.11456
371520.0000   -0.08657
371560.0000    0.12162
371600.0000   -0.06788
371640.0000   -0.07703
371680.0000   -0.21350
371720.0000   -0.00428
371760.0000   -0.13395
371800.0000   -0.02836
371840.0000    0.08840
371880.0000    0.01295
371920.0000    0.01384
371960.0000    0.00694
372000.0000    0.00679
372040.0000    0.23789
372080.0000    0.06372
372120.0000    0.30520
372160.0000    0.13043
372200.0000   -0.20997
372240.0000    0.22095
372280.0000   -0.47768
372320.0000    0.14682
372360.0000   -0.02179
372400.0000    0.00897
372440.0000   -0.10982
372480.0000   -0.34272
372520.0000   -0.00787
372560.0000    0.05229
372600.0000   -0.28890
372640.0000   -0.13382
372680.0000    0.06512
372720.0000   -0.07937
372760.0000   -0.02134
372800.0000    0.30302
372840.0000   -0.25505
372880.0000   -0.48159
372920.0000   -0.48976
372960.0000   -0.07564
373000.0000   -0.13030
373040.0000   -0.12723
373080.0000    0.09838
373120.0000    0.19124
373160.0000    0.33461
373200.0000   -0.03383
373240.0000   -0.23878
373280.0000   -0.18511
373320.0000   -0.35272
373360.0000   -0.35084
373400.0000   -0.35015
373440.0000   -0.34924
373480.0000   -0.65022
373520.0000   -0.29612
373560.0000   -0.30193
373600.0000   -0.54405
373640.0000   -0.66680
373680.0000   -0.72919
373720.0000   -0.64689
373760.0000   -0.68989
373800.0000   -0.50545
373840.0000   -0.35409
373880.0000   -0.44124
373920.0000   -0.40872
373960.0000   -0.53171
374000.0000   -0.60203
374040.0000   -0.36521
374080.0000   -0.43960
374120.0000   -0.48245
374160.0000   -0.48709
374200.0000   -0.27573
374240.0000   -0.22792
374280.0000   -0.36128
374320.0000   -0.37547
374360.0000   -0.50695
374400.0000   -0.54011
374440.0000   -0.41003
374480.0000   -0.44236
374520.0000   -0.26162
374560.0000   -0.60416
374600.0000   -0.81398
374640.0000   -0.54362
374680.0000   -0.85550
374720.0000   -0.52517
374760.0000   -0.63133
374800.0000   -0.58284
374840.0000   -0.63067
374880.0000   -0.91601
374920.0000   -0.70011
374960.0000   -0.57945
375000.0000   -0.54047
375040.0000   -0.45505
375080.0000   -0.55804
375120.0000   -0.74965
375160.0000   -0.38428
375200.0000   -0.70918
375240.0000   -0.67300
375280.0000   -0.62702
375320.0000   -0.38672
375360.0000   -0.31465
375400.0000   -0.61563
375440.0000   -0.37250
375480.0000   -0.46061
375520.0000   -0.43842
375560.0000   -0.51933
375600.0000   -0.80798
375640.0000   -0.59856
375680.0000   -0.38652
375720.0000   -0.65615
375760.0000   -0.32801
375800.0000   -0.16182
375840.0000   -0.08251
375880.0000   -0.12048
375920.0000    0.12629
375960.0000   -0.41444
376000.0000   -0.83877
376040.0000   -0.31651
376080.0000   -0.31091
376120.0000   -0.54720
376160.0000   -0.34496
376200.0000   -0.39767
376240.0000   -0.40057
376280.0000   -0.58372
376320.0000   -0.38624
376360.0000   -0.74742
376400.0000   -0.67215
376440.0000   -0.71487
376480.0000   -0.63807
376520.0000   -0.28493
376560.0000   -0.34193
376600.0000   -0.26039
376640.0000   -0.39697
376680.0000   -0.35591
376720.0000   -0.23582
376760.0000   -0.01842
376800.0000   -0.32835
376840.0000   -0.47661
376880.0000   -0.65120
376920.0000   -0.20472
376960.0000   -0.53261
377000.0000   -0.29038
377040.0000   -0.32978
377080.0000   -0.34325
377120.0000   -0.17398
377160.0000   -0.17833
377200.0000   -0.63084
377240.0000   -0.37409
377280.0000   -0.76612
377320.0000   -0.54397
377360.0000   -0.43764
377400.0000   -0.39271
377440.0000   -0.19833
377480.0000   -0.61577
377520.0000   -0.33261
377560.0000   -0.56056
377600.0000   -0.41422
377640.0000   -0.28307
377680.0000   -0.18807
377720.0000   -0.33611
377760.0000   -0.09357
377800.0000   -0.90701
377840.0000   -0.29497
377880.0000   -0.29183
377920.0000   -0.74322
377960.0000   -0.29928
378000.0000   -0.44065
378040.0000   -0.42235
378080.0000   -0.69775
378120.0000   -0.81896
378160.0000   -0.67590
378200.0000   -0.62572
378240.0000   -0.50251
378280.0000   -0.30387
378320.0000   -0.31709
378360.0000   -0.55940
378400.0000   -0.81934
378440.0000   -0.59169
378480.0000   -0.43125
378520.0000   -0.54200
378560.0000   -0.63635
378600.0000   -0.48570
378640.0000   -0.52929
378680.0000   -0.34598
378720.0000   -0.95484
378760.0000   -0.79437
378800.0000   -0.58836
378840.0000   -0.55015
378880.0000   -0.44026
378920.0000   -0.25940
378960.0000   -0.37536
379000.0000   -0.41748
379040.0000   -0.54343
379080.0000   -0.86414
379120.0000   -0.57639
379160.0000   -0.82771
379200.0000   -0.54047
379240.0000   -0.59968
379280.0000   -0.56953
379320.0000   -0.23486
379360.0000   -0.45616
379400.0000   -0.75764
379440.0000   -0.63020
379480.0000   -0.70778
379520.0000   -0.40115
379560.0000   -0.60449
379600.0000   -0.54950
379640.0000   -0.67207
379680.0000   -0.66474
379720.0000   -0.64962
379760.0000   -0.68838
379800.0000   -0.40868
379840.0000   -0.61422
379880.0000   -0.61446
379920.0000   -0.69583
379960.0000   -0.48046
380000.0000   -0.60177
380040.0000   -0.37023
380080.0000   -0.24946
380120.0000   -0.30847
380160.0000   -0.04434
380200.0000   -0.39897
380240.0000   -0.41231
380280.0000   -0.22833
380320.0000   -0.68349
380360.0000   -0.45617
380400.0000   -0.67245
380440.0000   -0.55372
380480.0000   -0.19892
380520.0000   -0.44996
380560.0000   -0.47619
380600.0000   -0.27904
380640.0000   -0.49061
380680.0000   -0.49174
380720.0000   -0.35462
380760.0000   -0.50531
380800.0000   -0.59257
380840.0000   -0.41840
380880.0000   -0.23082
380920.0000   -0.64943
380960.0000   -0.43727
381000.0000   -0.39601
381040.0000   -0.35867
381080.0000   -0.61227
381120.0000    0.07284
381160.0000   -0.41464
381200.0000   -0.17297
381240.0000   -0.40511
381280.0000   -0.15913
381320.0000   -0.52052
381360.0000   -0.46802
381400.0000   -0.78813
381440.0000   -0.45774
381480.0000   -0.58677
381520.0000   -0.61307
381560.0000   -0.41205
381600.0000   -0.73228
381640.0000   -0.47241
381680.0000   -0.51058
381720.0000   -0.46112
381760.0000   -0.25479
381800.0000   -0.49647
381840.0000   -0.56391
381880.0000   -0.50547
381920.0000   -0.14695
381960.0000   -0.73047
382000.0000   -0.53889
382040.0000   -0.63797
382080.0000   -0.38086
382120.0000   -0.52314
382160.0000   -0.62688
382200.0000   -0.59714
382240.0000   -0.37646
382280.0000   -0.14145
382320.0000   -0.18656
382360.0000   -0.48238
382400.0000   -0.22218
382440.0000   -0.09964
382480.0000   -0.27357
382520.0000   -0.45756
382560.0000   -0.70166
382600.0000   -0.56710
382640.0000   -0.73398
382680.0000   -0.37000
382720.0000   -0.82547
382760.0000   -0.77565
382800.0000   -0.54820
382840.0000   -0.61659
382880.0000   -0.58842
382920.0000   -0.61389
382960.0000   -0.67263
383000.0000   -0.64919
383040.0000   -0.66688
383080.0000   -0.73758
383120.0000   -0.84324
383160.0000   -0.57264
383200.0000   -0.69272
383240.0000   -0.66496
383280.0000   -0.55860
383320.0000   -0.57663
383360.0000   -0.49723
383400.0000   -0.44941
383440.0000   -0.45020
383480.0000   -0.55349
383520.0000   -0.58425
383560.0000   -0.61619
383600.0000   -0.50369
383640.0000   -0.83404
383680.0000   -0.61906
383720.0000   -0.55829
383760.0000   -0.66712
383800.0000   -0.72141
383840.0000   -0.66400
383880.0000   -0.63964
383920.0000   -0.66634
383960.0000   -0.72833
384000.0000   -0.48032
384040.0000   -0.60348
384080.0000   -0.65284
384120.0000   -0.52099
384160.0000   -0.73447
384200.0000   -0.64026
384240.0000   -0.68376
384280.0000   -0.65260
384320.0000   -0.54656
384360.0000   -0.51526
384400.0000   -0.64020
384440.0000   -0.66627
384480.0000   -0.71103
384520.0000   -0.51417
384560.0000   -0.67998
384600.0000   -0.74384
384640.0000   -0.56601
384680.0000   -0.59160
384720.0000   -0.54268
384760.0000   -0.62607
384800.0000   -0.64921
384840.0000   -0.24279
384880.0000   -0.29160
384920.0000   -0.22835
384960.0000   -0.33549
385000.0000   -0.38077
385040.0000   -0.29238
385080.0000   -0.31884
385120.0000   -0.26325
385160.0000   -0.17244
385200.0000   -0.35899
385240.0000   -0.37992
385280.0000   -0.48476
385320.0000   -0.29315
385360.0000   -0.32307
385400.0000   -0.47381
385440.0000   -0.35815
385480.0000   -0.65318
385520.0000   -0.45773
385560.0000   -0.47737
385600.0000   -0.56347
385640.0000   -0.44179
385680.0000   -0.42715
385720.0000   -0.48993
385760.0000   -0.59881
385800.0000   -0.61965
385840.0000   -0.54109
385880.0000   -0.69239
385920.0000   -0.52309
385960.0000   -0.58175
386000.0000   -0.60120
386040.0000   -0.56866
386080.0000   -0.57019
386120.0000   -0.53121
386160.0000   -0.58182
386200.0000   -0.69144
386240.0000   -0.47349
386280.0000   -0.36921
386320.0000   -0.51608
386360.0000   -0.50528
386400.0000   -0.59036
386440.0000   -0.52214
386480.0000   -0.63022
386520.0000   -0.64314
386560.0000   -0.68237
386600.0000   -0.17828
386640.0000   -0.51984
386680.0000   -0.33977
386720.0000   -0.51217
386760.0000   -0.53114
386800.0000   -0.38664
386840.0000   -0.35349
386880.0000   -0.74017
386920.0000   -0.88471
386960.0000   -0.52789
387000.0000   -0.69469
387040.0000   -0.61091
387080.0000   -0.54439
387120.0000   -0.48070
387160.0000   -0.61501
387200.0000   -0.58369
387240.0000   -0.41000
387280.0000   -0.65644
387320.0000   -0.51352
387360.0000   -0.61009
387400.0000   -0.49926
387440.0000   -0.54788
387480.0000   -0.49861
387520.0000   -0.43736
387560.0000   -0.52047
387600.0000   -0.51739
387640.0000   -0.56221
387680.0000   -0.58760
387720.0000   -0.71541
387760.0000   -0.86917
387800.0000   -0.45507
387840.0000   -0.54613
387880.0000   -0.76287
387920.0000   -0.52732
387960.0000   -0.66795
388000.0000   -0.64567
388040.0000   -0.62482
388080.0000   -0.52218
388120.0000   -0.55050
388160.0000   -0.52813
388200.0000   -0.61571
388240.0000   -0.49217
388280.0000   -0.53124
388320.0000   -0.63063
388360.0000   -0.62462
388400.0000   -0.15257
388440.0000   -0.56311
388480.0000   -0.58441
388520.0000   -0.81500
388560.0000   -0.85314
388600.0000   -0.65271
388640.0000   -0.60389
388680.0000   -0.72764
388720.0000   -0.53584
388760.0000   -0.49258
388800.0000    0.06297
388840.0000    0.18549
388880.0000   -0.06415
388920.0000    0.03863
388960.0000   -0.32041
389000.0000   -0.15697
389040.0000   -0.09568
389080.0000   -0.05904
389120.0000   -0.08790
389160.0000   -0.01712
389200.0000   -0.15786
389240.0000   -0.06398
389280.0000   -0.08561
389320.0000   -0.02604
389360.0000   -0.21749
389400.0000    0.00441
389440.0000    0.01769
389480.0000   -0.17480
389520.0000    0.01594
389560.0000    0.04125
389600.0000   -0.09508
389640.0000   -0.10030
389680.0000   -0.33712
389720.0000    0.16128
389760.0000    0.01556
389800.0000    0.08471
389840.0000   -0.23978
389880.0000   -0.34176
389920.0000   -0.27064
389960.0000   -0.25755
390000.0000   -0.08281
390040.0000   -0.01442
390080.0000   -0.05724
390120.0000   -0.16877
390160.0000   -0.16177
390200.0000   -0.12713
390240.0000    0.05975
390280.0000   -0.09895
390320.0000   -0.12550
390360.0000   -0.20856
390400.0000   -0.28783
390440.0000   -0.16358
390480.0000   -0.35600
390520.0000   -0.26231
390560.0000    0.01191
390600.0000   -0.17301
390640.0000   -0.17016
390680.0000   -0.24705
390720.0000   -0.11482
390760.0000   -0.21237
390800.0000   -0.24471
390840.0000    0.03298
390880.0000   -0.15179
390920.0000   -0.03694
390960.0000   -0.13559
391000.0000   -0.12278
391040.0000   -0.03816
391080.0000    0.04803
391120.0000   -0.13198
391160.0000   -0.15736
391200.0000   -0.17968
391240.0000   -0.21234
391280.0000   -0.11106
391320.0000   -0.00393
391360.0000    0.01992
391400.0000   -0.39900
391440.0000   -0.11500
391480.0000   -0.10272
391520.0000   -0.09459
391560.0000   -0.24788
391600.0000   -0.13091
391640.0000   -0.26991
391680.0000   -0.36540
391720.0000   -0.09845
391760.0000   -0.34300
391800.0000   -0.07109
391840.0000   -0.07765
391880.0000   -0.29032
391920.0000   -0.48619
391960.0000   -0.34262
392000.0000   -0.56061
392040.0000   -0.17963
392080.0000   -0.09585
392120.0000   -0.61488
392160.0000    0.01010
392200.0000   -0.30057
392240.0000   -0.33905
392280.0000   -0.02513
392320.0000   -0.00738
392360.0000    0.15316
392400.0000   -0.11786
392440.0000   -0.42373
392480.0000   -0.44342
392520.0000    0.03784
392560.0000   -0.15445
392600.0000   -0.29485
392640.0000    0.17465
392680.0000   -0.26804
392720.0000    0.01852
392760.0000   -0.25207
392800.0000   -0.29265
392840.0000   -0.25959
392880.0000   -0.08002
392920.0000   -0.45439
392960.0000   -0.34451
393000.0000   -0.29768
393040.0000   -0.58755
393080.0000   -0.33761
393120.0000   -0.52954
393160.0000   -0.52418
393200.0000   -0.50580
393240.0000   -0.41977
393280.0000   -0.42056
393320.0000   -0.42403
393360.0000   -0.41855
393400.0000   -0.29327
393440.0000   -0.06052
393480.0000   -0.45489
393520.0000   -0.23846
393560.0000   -0.51152
393600.0000   -0.34962
393640.0000   -0.52837
393680.0000   -0.29657
393720.0000   -0.15356
393760.0000   -0.42644
393800.0000   -0.51293
393840.0000   -0.49252
393880.0000   -0.50657
393920.0000   -0.87069
393960.0000   -0.43170
394000.0000   -0.16213
394040.0000   -0.16647
394080.0000   -0.17719
394120.0000    0.19052
394160.0000   -0.08664
394200.0000   -0.01086
394240.0000   -0.06712
394280.0000   -0.03277
394320.0000   -0.04806
394360.0000    0.16870
394400.0000   -0.28105
394440.0000   -0.11898
394480.0000   -0.05210
394520.0000    0.14322
394560.0000   -0.02212
394600.0000   -0.05271
394640.0000   -0.08912
394680.0000   -0.02242
394720.0000    0.09960
394760.0000    0.08657
394800.0000   -0.13197
394840.0000   -0.19536
394880.0000   -0.01323
394920.0000   -0.58787
394960.0000   -0.58797
395000.0000   -0.40905
395040.0000   -0.88149
395080.0000   -0.29920
395120.0000   -0.66357
395160.0000   -0.86008
395200.0000   -0.51240
395240.0000   -0.28206
395280.0000   -0.26223
395320.0000   -0.29139
395360.0000   -0.32793
395400.0000   -0.47634
395440.0000   -0.68247
395480.0000   -0.41226
395520.0000   -0.41790
395560.0000   -0.59193
395600.0000   -0.36915
395640.0000   -0.63341
395680.0000   -0.67045
395720.0000   -0.49265
395760.0000   -0.52235
395800.0000   -0.59489
395840.0000   -0.39231
395880.0000   -0.81971
395920.0000   -0.64947
395960.0000   -0.75739
396000.0000   -0.59962
396040.0000   -0.60788
396080.0000   -0.58081
396120.0000   -0.66258
396160.0000   -0.43330
396200.0000   -0.48564
396240.0000   -0.41714
396280.0000   -0.42599
396320.0000   -0.50826
396360.0000   -0.19363
396400.0000   -0.44367
396440.0000   -0.66461
396480.0000   -0.45393
396520.0000   -0.45182
396560.0000   -0.54564
396600.0000   -0.44895
396640.0000   -0.23815
396680.0000   -0.43387
396720.0000   -0.27745
396760.0000   -0.47704
396800.0000   -0.32589
396840.0000   -0.33353
396880.0000   -0.39398
396920.0000   -0.40092
396960.0000   -0.32168
397000.0000   -0.31559
397040.0000   -0.36828
397080.0000   -0.44029
397120.0000   -0.45323
397160.0000   -0.39389
397200.0000   -0.49534
397240.0000   -0.08294
397280.0000   -0.27751
397320.0000   -0.00481
397360.0000   -0.23806
397400.0000   -0.26860
397440.0000   -0.00698
397480.0000    0.33327
397520.0000   -0.15386
397560.0000    0.06017
397600.0000    0.07720
397640.0000   -0.05605
397680.0000   -0.27076
397720.0000   -0.13323
397760.0000   -0.16839
397800.0000   -0.23064
397840.0000   -0.02496
397880.0000   -0.24784
397920.0000   -0.18411
397960.0000   -0.10800
398000.0000   -0.16204
398040.0000   -0.33685
398080.0000    0.14257
398120.0000   -0.14941
398160.0000   -0.15534
398200.0000   -0.05665
398240.0000   -0.19847
398280.0000   -0.11521
398320.0000   -0.17188
398360.0000   -0.03942
398400.0000   -0.08500
398440.0000   -0.39574
398480.0000   -0.78185
398520.0000   -0.41913
398560.0000   -0.36551
398600.0000   -0.25221
398640.0000   -0.45793
398680.0000   -0.07951
398720.0000   -0.24950
398760.0000   -0.04726
398800.0000    0.12693
398840.0000    0.39273
398880.0000    0.11103
398920.0000   -0.13044
398960.0000    0.05545
399000.0000   -0.07162
399040.0000    0.13005
399080.0000    0.08330
399120.0000    0.07112
399160.0000    0.05692
399200.0000   -0.04120
399240.0000    0.00769
399280.0000    0.05895
399320.0000    0.17476
399360.0000    0.00663
399400.0000    0.10964
399440.0000    0.03552
399480.0000    0.24569
399520.0000    0.14773
399560.0000    0.59376
399600.0000    0.46055
399640.0000    0.34537
399680.0000    0.37621
399720.0000    0.11073
399760.0000    0.14146
399800.0000    0.14110
399840.0000   -0.06118
399880.0000    0.08815
399920.0000   -0.00043
399960.0000    0.32047
400000.0000    0.01311
400040.0000   -0.10090
400080.0000    0.05479
400120.0000   -0.12397
400160.0000    0.18579
400200.0000   -0.09087
400240.0000    0.16778
400280.0000   -0.08380
400320.0000   -0.17526
400360.0000   -0.13337
400400.0000   -0.13788
400440.0000    0.03133
400480.0000    0.00162
400520.0000   -0.10807
400560.0000    0.16914
400600.0000    0.39977
400640.0000    0.06733
400680.0000    0.10537
400720.0000    0.31371
400760.0000    0.09530
400800.0000    0.20868
400840.0000    0.27857
400880.0000    0.15934
400920.0000    0.19069
400960.0000    0.24666
401000.0000    0.33245
401040.0000   -0.11287
401080.0000   -0.15315
401120.0000    0.16757
401160.0000    0.07896
401200.0000    0.18099
401240.0000    0.09172
401280.0000    0.31087
401320.0000    0.07763
401360.0000    0.12496
401400.0000    0.00985
401440.0000    0.05044
401480.0000   -0.01200
401520.0000   -0.08540
401560.0000   -0.08519
401600.0000   -0.19711
401640.0000   -0.00493
401680.0000    0.25236
401720.0000   -0.13793
401760.0000    0.08304
401800.0000    0.18801
401840.0000    0.17822
401880.0000   -0.02206
401920.0000   -0.27173
401960.0000   -0.35332
402000.0000   -0.35574
402040.0000   -0.03344
402080.0000    0.11432
402120.0000   -0.15937
402160.0000   -0.39576
402200.0000   -0.49153
402240.0000   -0.39075
402280.0000   -0.72078
402320.0000   -0.26272
402360.0000   -0.20702
402400.0000   -0.31286
402440.0000   -0.29548
402480.0000   -0.23304
402520.0000   -0.11542
402560.0000    0.11706
402600.0000   -0.13023
402640.0000   -0.00126
402680.0000   -0.41426
402720.0000   -0.20368
402760.0000   -0.00403
402800.0000    0.07390
402840.0000    0.03009
402880.0000   -0.13803
402920.0000   -0.21127
402960.0000   -0.09200
403000.0000    0.03220
403040.0000   -0.10686
403080.0000    0.11585
403120.0000    0.14969
403160.0000    0.05884
403200.0000   -0.06999
403240.0000   -0.26861
403280.0000   -0.18198
403320.0000   -0.07311
403360.0000    0.12225
403400.0000    0.31196
403440.0000   -0.02026
403480.0000   -0.11787
403520.0000   -0.31237
403560.0000    0.11104
403600.0000    0.10261
403640.0000    0.24548
403680.0000   -0.09805
403720.0000   -0.04966
403760.0000   -0.09468
403800.0000   -0.35101
403840.0000    0.01861
403880.0000   -0.27232
403920.0000    0.07567
403960.0000   -0.11701
404000.0000    0.00847
404040.0000    0.03921
404080.0000    0.10520
404120.0000    0.19610
404160.0000    0.05973
404200.0000   -0.04883
404240.0000   -0.01777
404280.0000    0.07197
404320.0000   -0.07500
404360.0000   -0.19013
404400.0000   -0.21352
404440.0000   -0.14891
404480.0000    0.09189
404520.0000   -0.11379
404560.0000   -0.29085
404600.0000   -0.14388
404640.0000    0.07864
404680.0000   -0.11000
404720.0000   -0.15744
404760.0000   -0.22588
404800.0000   -0.18643
404840.0000   -0.04724
404880.0000    0.04847
404920.0000   -0.05187
404960.0000   -0.27493
405000.0000   -0.25352
405040.0000   -0.12392
405080.0000    0.12487
405120.0000   -0.29153
405160.0000   -0.41815
405200.0000   -0.40615
405240.0000   -0.09533
405280.0000   -0.46957
405320.0000   -0.56111
405360.0000   -0.42042
405400.0000   -0.48668
405440.0000   -0.55603
405480.0000   -0.46957
405520.0000    0.13448
405560.0000    0.23864
405600.0000    0.21926
405640.0000    0.35986
405680.0000    0.36582
405720.0000    0.17857
405760.0000    0.44674
405800.0000    0.29012
405840.0000    0.23016
405880.0000    0.22060
405920.0000    0.38939
405960.0000    0.49334
406000.0000    0.57359
406040.0000    0.26139
406080.0000   -0.04016
406120.0000    0.25353
406160.0000    0.30035
406200.0000    0.31542
406240.0000    0.50694
406280.0000    0.43420
406320.0000    0.30613
406360.0000    0.50772
406400.0000    0.16133
406440.0000    0.18075
406480.0000    0.19655
406520.0000    0.51182
406560.0000    0.40851
406600.0000    0.38332
406640.0000    0.29649
406680.0000    0.56402
406720.0000    0.69493
406760.0000    0.44938
406800.0000    0.48087
406840.0000    0.42121
406880.0000    0.66847
406920.0000    0.31025
406960.0000    0.31794
407000.0000    0.24568
407040.0000    0.37360
407080.0000    0.27062
407120.0000    0.46483
407160.0000    0.26177
407200.0000    0.37797
407240.0000    0.25492
407280.0000    0.45631
407320.0000    0.32708
407360.0000    0.07579
407400.0000   -0.32790
407440.0000   -0.14413
407480.0000    0.02965
407520.0000    0.10201
407560.0000    0.23525
407600.0000    0.47537
407640.0000    0.44844
407680.0000    0.48781
407720.0000    0.51775
407760.0000    0.53389
407800.0000    0.37256
407840.0000    0.36843
407880.0000    0.27538
407920.0000    0.22208
407960.0000    0.08713
408000.0000    0.28997
408040.0000    0.19257
408080.0000    0.22644
408120.0000    0.20591
408160.0000    0.31313
408200.0000    0.39430
408240.0000    0.35349
408280.0000    0.21435
408320.0000    0.13201
408360.0000    0.25565
408400.0000    0.23040
408440.0000    0.12006
408480.0000    0.07498
408520.0000    0.20481
408560.0000    0.31524
408600.0000   -0.01986
408640.0000    0.29197
408680.0000    0.61195
408720.0000    0.23494
408760.0000    0.27191
408800.0000    0.52800
408840.0000    0.17708
408880.0000    0.61230
408920.0000    0.36682
408960.0000    0.32080
409000.0000    0.24836
409040.0000    0.33951
409080.0000    0.21842
409120.0000    0.48927
409160.0000    0.44150
409200.0000    0.25043
409240.0000    0.31355
409280.0000    0.24580
409320.0000    0.12516
409360.0000    0.43905
409400.0000    0.35728
409440.0000    0.52683
409480.0000    0.17714
409520.0000    0.29764
409560.0000    0.30134
409600.0000    0.10332
409640.0000    0.28628
409680.0000    0.29244
409720.0000    0.49399
409760.0000    0.42728
409800.0000    0.40899
409840.0000    0.29132
409880.0000    0.58281
409920.0000    0.35658
409960.0000    0.15205
410000.0000    0.27449
410040.0000    0.20410
410080.0000    0.20744
410120.0000    0.43976
410160.0000    0.48301
410200.0000    0.49730
410240.0000    0.35879
410280.0000    0.46274
410320.0000    0.39962
410360.0000    0.42687
410400.0000    0.27442
410440.0000    0.30669
410480.0000    0.08703
410520.0000    0.40844
410560.0000    0.25636
410600.0000    0.32325
410640.0000    0.51123
410680.0000    0.39654
410720.0000    0.41157
410760.0000    0.42735
410800.0000    0.33954
410840.0000    0.57105
410880.0000    0.40629
410920.0000    0.17512
410960.0000   -0.15653
411000.0000   -0.24676
411040.0000    0.10339
411080.0000    0.16072
411120.0000   -0.09994
411160.0000    0.26562
411200.0000    0.22708
411240.0000    0.01081
411280.0000    0.08450
411320.0000   -0.09570
411360.0000   -0.27373
411400.0000   -0.10752
411440.0000    0.12974
411480.0000    0.18465
411520.0000    0.01661
411560.0000    0.25618
411600.0000    0.23365
411640.0000    0.16556
411680.0000   -0.09878
411720.0000    0.19774
411760.0000   -0.00836
411800.0000    0.22229
411840.0000    0.14425
411880.0000    0.09134
411920.0000    0.24686
411960.0000    0.12255
412000.0000    0.11699
412040.0000   -0.01217
412080.0000   -0.13595
412120.0000   -0.34959
412160.0000    0.10723
412200.0000    0.37950
412240.0000    0.23693
412280.0000   -0.15241
412320.0000    0.09493
412360.0000    0.09617
412400.0000    0.44928
412440.0000    0.29254
412480.0000    0.08298
412520.0000    0.03405
412560.0000    0.15804
412600.0000    0.08707
412640.0000    0.26551
412680.0000    0.10999
412720.0000    0.19417
412760.0000    0.09878
412800.0000    0.14197
412840.0000    0.27262
412880.0000   -0.00036
412920.0000    0.25221
412960.0000   -0.00499
413000.0000   -0.07002
413040.0000    0.01402
413080.0000    0.10864
413120.0000   -0.08599
413160.0000    0.47237
413200.0000    0.16726
413240.0000    0.04880
413280.0000    0.21751
413320.0000   -0.08141
413360.0000    0.12112
413400.0000   -0.03884
413440.0000   -0.30835
413480.0000   -0.32782
413520.0000   -0.00400
413560.0000   -0.06002
413600.0000    0.06819
413640.0000    0.06096
413680.0000    0.02643
413720.0000   -0.26368
413760.0000   -0.03466
413800.0000   -0.20529
413840.0000   -0.28019
413880.0000   -0.13173
413920.0000   -0.12140
413960.0000   -0.14111
414000.0000   -0.00230
414040.0000   -0.08317
414080.0000   -0.12358
414120.0000   -0.04001
414160.0000   -0.33696
414200.0000    0.12371
414240.0000    0.23170
414280.0000   -0.33726
414320.0000   -0.17340
414360.0000   -0.41473
414400.0000   -0.31653
414440.0000   -0.31537
414480.0000   -0.35264
414520.0000   -0.09372
414560.0000   -0.24264
414600.0000   -0.52036
414640.0000   -0.21727
414680.0000   -0.06440
414720.0000   -0.30275
414760.0000   -0.38470
414800.0000   -0.30624
414840.0000   -0.23165
414880.0000   -0.37765
414920.0000   -0.30165
414960.0000   -0.26222
415000.0000   -0.42388
415040.0000   -0.13985
415080.0000   -0.49789
415120.0000   -0.25683
415160.0000   -0.18781
415200.0000    0.03545
415240.0000   -0.19121
415280.0000   -0.09101
415320.0000   -0.10098
415360.0000   -0.20014
415400.0000   -0.13630
415440.0000   -0.32208
415480.0000    0.06466
415520.0000   -0.03617
415560.0000    0.01134
415600.0000    0.14426
415640.0000   -0.03125
415680.0000   -0.27623
415720.0000    0.16280
415760.0000   -0.35023
415800.0000    0.09218
415840.0000   -0.02654
415880.0000    0.05034
415920.0000    0.24232
415960.0000    0.05763
416000.0000   -0.11269
416040.0000    0.02467
416080.0000   -0.08522
416120.0000   -0.22826
416160.0000   -0.18549
416200.0000   -0.29051
416240.0000   -0.18761
416280.0000   -0.28991
416320.0000   -0.28070
416360.0000   -0.58622
416400.0000   -0.13157
416440.0000   -0.01463
416480.0000    0.04868
416520.0000   -0.16133
416560.0000    0.17692
416600.0000   -0.17074
416640.0000   -0.22461
416680.0000   -0.12639
416720.0000   -0.27719
416760.0000   -0.19649
416800.0000   -0.19145
416840.0000   -0.48472
416880.0000   -0.20549
416920.0000   -0.12298
416960.0000   -0.08305
417000.0000   -0.24836
417040.0000    0.00789
417080.0000   -0.13918
417120.0000   -0.22211
417160.0000   -0.23724
417200.0000   -0.39831
417240.0000   -0.11551
417280.0000   -0.55105
417320.0000   -0.19971
417360.0000   -0.17801
417400.0000   -0.15447
417440.0000   -0.36612
417480.0000   -0.17415
417520.0000   -0.29595
417560.0000   -0.07027
417600.0000    0.03518
417640.0000   -0.25826
417680.0000   -0.05340
417720.0000   -0.06346
417760.0000   -0.22500
417800.0000   -0.25539
417840.0000   -0.42477
417880.0000   -0.17981
417920.0000   -0.21100
417960.0000   -0.09658
418000.0000   -0.08896
418040.0000   -0.09777
418080.0000   -0.32521
418120.0000   -0.12413
418160.0000   -0.11572
418200.0000   -0.19976
418240.0000   -0.30184
418280.0000   -0.22887
418320.0000   -0.25847
418360.0000   -0.04013
418400.0000    0.31085
418440.0000   -0.19643
418480.0000   -0.26412
418520.0000   -0.20220
418560.0000   -0.46746
418600.0000   -0.34376
418640.0000   -0.50378
418680.0000   -0.47774
418720.0000   -0.35008
418760.0000   -0.22144
418800.0000   -0.28043
418840.0000   -0.30430
418880.0000   -0.37306
418920.0000   -0.12602
418960.0000   -0.36834
419000.0000   -0.05858
419040.0000   -0.23946
419080.0000   -0.24162
419120.0000   -0.31219
419160.0000   -0.04049
419200.0000    0.19463
419240.0000    0.10502
419280.0000    0.02221
419320.0000   -0.00824
419360.0000   -0.27369
419400.0000   -0.29690
419440.0000   -0.29444
419480.0000   -0.30888
419520.0000   -0.21888
419560.0000   -0.24049
419600.0000   -0.42468
419640.0000   -0.17855
419680.0000   -0.42058
419720.0000   -0.29340
419760.0000   -0.39028
419800.0000   -0.29486
419840.0000   -0.41030
419880.0000   -0.33906
419920.0000   -0.30599
419960.0000   -0.28760
420000.0000   -0.23579
420040.0000   -0.42497
420080.0000   -0.34345
420120.0000   -0.22912
420160.0000   -0.22538
420200.0000   -0.18683
420240.0000   -0.18934
420280.0000   -0.10716
420320.0000   -0.44808
420360.0000   -0.44576
420400.0000   -0.27139
420440.0000   -0.24550
420480.0000   -0.31404
420520.0000   -0.23625
420560.0000   -0.26740
420600.0000   -0.19140
420640.0000   -0.63671
420680.0000   -0.34878
420720.0000   -0.40466
420760.0000   -0.42779
420800.0000   -0.20393
420840.0000   -0.53218
420880.0000   -0.05505
420920.0000   -0.21257
420960.0000   -0.40636
421000.0000   -0.34654
421040.0000   -0.15959
421080.0000   -0.21031
421120.0000   -0.26624
421160.0000   -0.20413
421200.0000   -0.21778
421240.0000   -0.30531
421280.0000   -0.15383
421320.0000   -0.22553
421360.0000   -0.36133
421400.0000   -0.15209
421440.0000   -0.15565
421480.0000   -0.27100
421520.0000   -0.29253
421560.0000   -0.18431
421600.0000   -0.21199
421640.0000   -0.34466
421680.0000   -0.21161
421720.0000   -0.31845
421760.0000   -0.03608
421800.0000   -0.14305
421840.0000    0.10325
421880.0000    0.00444
421920.0000    0.02642
421960.0000    0.05275
422000.0000    0.05152
422040.0000   -0.48419
422080.0000   -0.21982
422120.0000   -0.36845
422160.0000   -0.07052
422200.0000   -0.16060
422240.0000   -0.15756
422280.0000   -0.32264
422320.0000   -0.15987
422360.0000   -0.39668
422400.0000   -0.22668
422440.0000   -0.30657
422480.0000   -0.37361
422520.0000   -0.41325
422560.0000   -0.10313
422600.0000   -0.18322
422640.0000   -0.21433
422680.0000   -0.25160
422720.0000   -0.23266
422760.0000   -0.37336
422800.0000   -0.30812
422840.0000   -0.26503
422880.0000   -0.32405
422920.0000   -0.18318
422960.0000   -0.20385
423000.0000   -0.15435
423040.0000   -0.26549
423080.0000   -0.22481
423120.0000   -0.35508
423160.0000   -0.25386
423200.0000   -0.23905
423240.0000   -0.11188
423280.0000   -0.35052
423320.0000   -0.19990
423360.0000   -0.15574
423400.0000   -0.17374
423440.0000    0.03190
423480.0000   -0.15287
423520.0000    0.22868
423560.0000   -0.09395
423600.0000   -0.24282
423640.0000   -0.08024
423680.0000   -0.29842
423720.0000   -0.28672
423760.0000   -0.21724
423800.0000   -0.19248
423840.0000   -0.32942
423880.0000   -0.34845
423920.0000   -0.69623
423960.0000   -0.38642
424000.0000   -0.55471
424040.0000   -0.43502
424080.0000   -0.67781
424120.0000   -0.63991
424160.0000   -0.53587
424200.0000   -0.59132
424240.0000   -0.54593
424280.0000   -0.24788
424320.0000   -0.32856
424360.0000   -0.41374
424400.0000   -0.53211
424440.0000   -0.63138
424480.0000   -0.65086
424520.0000   -0.69797
424560.0000   -0.67587
424600.0000   -0.09934
424640.0000   -0.39338
424680.0000   -0.40840
424720.0000   -0.15712
424760.0000   -0.26996
424800.0000   -0.13138
424840.0000   -0.09234
424880.0000   -0.22078
424920.0000   -0.05525
424960.0000   -0.16675
425000.0000   -0.00221
425040.0000    0.34661
425080.0000   -0.05121
425120.0000   -0.13926
425160.0000   -0.02059
425200.0000   -0.01309
425240.0000    0.03290
425280.0000    0.01596
425320.0000   -0.17524
425360.0000   -0.21875
425400.0000   -0.06796
425440.0000   -0.20280
425480.0000   -0.03377
425520.0000   -0.31079
425560.0000   -0.13300
425600.0000   -0.17224
425640.0000   -0.13971
425680.0000   -0.16849
425720.0000   -0.19478
425760.0000   -0.10000
425800.0000   -0.26876
425840.0000   -0.19561
425880.0000   -0.31780
425920.0000   -0.05028
425960.0000   -0.14516
426000.0000   -0.04799
426040.0000   -0.08335
426080.0000   -0.03666
426120.0000   -0.30511
426160.0000   -0.18461
426200.0000   -0.05342
426240.0000   -0.13901
426280.0000   -0.19542
426320.0000   -0.14885
426360.0000   -0.11773
426400.0000   -0.05987
426440.0000   -0.16607
426480.0000   -0.38461
426520.0000   -0.11931
426560.0000   -0.13599
426600.0000   -0.26833
426640.0000   -0.45054
426680.0000   -0.22444
426720.0000   -0.26012
426760.0000   -0.01047
426800.0000   -0.13673
426840.0000   -0.52185
426880.0000   -0.19313
426920.0000    0.05361
426960.0000   -0.29630
427000.0000   -0.03179
427040.0000   -0.10510
427080.0000    0.05507
427120.0000   -0.17085
427160.0000    0.11558
427200.0000    0.04732
427240.0000    0.02269
427280.0000    0.01382
427320.0000   -0.21814
427360.0000    0.02760
427400.0000   -0.40744
427440.0000   -0.56017
427480.0000    0.00409
427520.0000   -0.38844
427560.0000   -0.09727
427600.0000   -0.03628
427640.0000   -0.05142
427680.0000    0.13811
427720.0000    0.14325
427760.0000    0.01495
427800.0000   -0.16980
427840.0000   -0.25610
427880.0000   -0.71443
427920.0000   -0.52819
427960.0000   -0.49236
428000.0000   -0.16495
428040.0000   -0.48925
428080.0000   -0.07530
428120.0000    0.17183
428160.0000   -0.21769
428200.0000   -0.12741
428240.0000   -0.20942
428280.0000   -0.25471
428320.0000   -0.39809
428360.0000   -0.28902
428400.0000   -0.44617
428440.0000   -0.27306
428480.0000   -0.00746
428520.0000   -0.41141
428560.0000   -0.36193
428600.0000   -0.21807
428640.0000   -0.36629
428680.0000   -0.71123
428720.0000   -0.55380
428760.0000   -0.25405
428800.0000   -0.07856
428840.0000   -0.14074
428880.0000   -0.05932
428920.0000   -0.27600
428960.0000   -0.13901
429000.0000   -0.24733
429040.0000   -0.17726
429080.0000   -0.20722
429120.0000   -0.46362
429160.0000   -0.27196
429200.0000   -0.51764
429240.0000   -0.57100
429280.0000   -0.47141
429320.0000   -0.34108
429360.0000   -0.44011
429400.0000    0.08397
429440.0000   -0.13924
429480.0000   -0.08980
429520.0000   -0.50258
429560.0000   -0.40914
429600.0000   -0.23643
429640.0000   -0.15226
429680.0000   -0.19549
429720.0000   -0.00699
429760.0000    0.01220
429800.0000    0.25585
429840.0000    0.11595
429880.0000    0.18279
429920.0000    0.18927
429960.0000    0.27219
430000.0000    0.35039
430040.0000    0.00894
430080.0000    0.01557
430120.0000    0.05304
430160.0000   -0.03586
430200.0000    0.01943
430240.0000   -0.18498
430280.0000   -0.04402
430320.0000    0.05953
430360.0000   -0.18970
430400.0000   -0.07829
430440.0000    0.53996
430480.0000   -0.12598
430520.0000    0.02282
430560.0000    0.04090
430600.0000   -0.10012
430640.0000    0.06381
430680.0000    0.05621
430720.0000   -0.14786
430760.0000    0.18573
430800.0000   -0.05811
430840.0000   -0.10195
430880.0000    0.11454
430920.0000    0.02093
430960.0000    0.08520
431000.0000   -0.11713
431040.0000   -0.05581
431080.0000    0.07849
431120.0000   -0.00620
431160.0000   -0.01703
431200.0000   -0.00666
431240.0000   -0.07977
431280.0000    0.05839
431320.0000    0.03734
431360.0000   -0.02372
431400.0000    0.06661
431440.0000    0.22043
431480.0000    0.06848
431520.0000    0.03138
431560.0000   -0.05432
431600.0000   -0.14456
431640.0000   -0.04481
431680.0000    0.07740
431720.0000   -0.13020
431760.0000    0.16953
431800.0000    0.06437
431840.0000   -0.00148
431880.0000    0.04363
431920.0000   -0.54357
431960.0000   -0.62153
432000.0000   -0.02722
432040.0000   -0.29563
432080.0000   -0.27418
432120.0000   -0.62827
432160.0000   -0.28985
432200.0000   -0.16840
432240.0000   -0.21861
432280.0000   -0.08614
432320.0000   -0.43291
432360.0000   -0.37760
432400.0000   -0.03284
432440.0000   -0.38909
432480.0000   -0.20787
432520.0000   -0.04704
432560.0000   -0.03594
432600.0000    0.00774
432640.0000    0.12621
432680.0000   -0.05375
432720.0000    0.24874
432760.0000    0.20261
432800.0000    0.38347
432840.0000    0.14613
432880.0000    0.08998
432920.0000    0.18773
432960.0000    0.11441
433000.0000    0.21712
433040.0000    0.13488
433080.0000   -0.21567
433120.0000   -0.60201
433160.0000   -0.49347
433200.0000   -0.08721
433240.0000   -0.25048
433280.0000    0.14395
433320.0000    0.15948
433360.0000    0.11120
433400.0000    0.13609
433440.0000    0.35706
433480.0000    0.03594
433520.0000   -0.30841
433560.0000   -0.00131
433600.0000    0.12511
433640.0000    0.11134
433680.0000   -0.02395
433720.0000   -0.02386
433760.0000    0.03989
433800.0000    0.02726
433840.0000    0.07096
433880.0000    0.03938
433920.0000   -0.11252
433960.0000   -0.23419
434000.0000   -0.40316
434040.0000    0.10292
434080.0000   -0.22613
434120.0000   -0.41870
434160.0000   -0.32495
434200.0000   -0.44076
434240.0000   -0.32556
434280.0000   -0.19238
434320.0000   -0.06708
434360.0000   -0.15489
434400.0000    0.01899
434440.0000   -0.13246
434480.0000   -0.14595
434520.0000    0.07747
434560.0000    0.09861
434600.0000   -0.01387
434640.0000   -0.38627
434680.0000   -0.39244
434720.0000   -0.20247
434760.0000   -0.01592
434800.0000   -0.30492
434840.0000   -0.47218
434880.0000   -0.14987
434920.0000   -0.17361
434960.0000   -0.22557
435000.0000    0.08938
435040.0000    0.01909
435080.0000   -0.19032
435120.0000   -0.07715
435160.0000    0.29565
435200.0000    0.03104
435240.0000    0.18514
435280.0000   -0.26101
435320.0000   -0.17393
435360.0000   -0.41713
435400.0000   -0.54217
435440.0000   -0.31657
435480.0000   -0.25505
435520.0000   -0.47612
435560.0000   -0.42595
435600.0000   -0.49985
435640.0000   -0.73122
435680.0000   -0.74090
435720.0000   -0.26078
435760.0000   -0.36715
435800.0000   -0.11101
435840.0000    0.19544
435880.0000   -0.18661
435920.0000   -0.39594
435960.0000   -0.00041
436000.0000    0.00361
436040.0000   -0.09497
436080.0000    0.28597
436120.0000    0.27416
436160.0000    0.31002
436200.0000    0.30558
436240.0000    0.10247
436280.0000    0.09585
436320.0000    0.00473
436360.0000   -0.10044
436400.0000    0.24883
436440.0000    0.16959
436480.0000    0.16485
436520.0000    0.24123
436560.0000    0.13282
436600.0000    0.12913
436640.0000    0.22857
436680.0000   -0.04726
436720.0000    0.20600
436760.0000    0.06649
436800.0000   -0.12249
436840.0000   -0.09247
436880.0000    0.05461
436920.0000    0.30838
436960.0000    0.39581
437000.0000    0.45544
437040.0000    0.28827
437080.0000    0.08902
437120.0000    0.01032
437160.0000    0.02285
437200.0000    0.07950
437240.0000   -0.00507
437280.0000    0.16931
437320.0000    0.28154
437360.0000    0.16241
437400.0000    0.08701
437440.0000    0.06941
437480.0000    0.10602
437520.0000    0.03903
437560.0000    0.42903
437600.0000    0.35679
437640.0000    0.26490
437680.0000    0.08532
437720.0000    0.35636
437760.0000    0.21240
437800.0000    0.01430
437840.0000    0.07050
437880.0000    0.22623
437920.0000   -0.03101
437960.0000    0.12540
438000.0000    0.19352
438040.0000    0.00459
438080.0000    0.17051
438120.0000   -0.04150
438160.0000    0.10204
438200.0000   -0.17984
438240.0000    0.00215
438280.0000    0.13797
438320.0000    0.05499
438360.0000   -0.07893
438400.0000   -0.26255
438440.0000   -0.02537
438480.0000    0.06471
438520.0000   -0.10204
438560.0000    0.13717
438600.0000    0.16468
438640.0000    0.17091
438680.0000   -0.19856
438720.0000   -0.44953
438760.0000    0.07711
438800.0000    0.05082
438840.0000    0.03155
438880.0000    0.08556
438920.0000   -0.19885
438960.0000   -0.06040
439000.0000   -0.10415
439040.0000   -0.23752
439080.0000   -0.33833
439120.0000   -0.21835
439160.0000   -0.25287
439200.0000   -0.21816
439240.0000   -0.40312
439280.0000    0.03902
439320.0000   -0.16696
439360.0000   -0.02583
439400.0000   -0.34551
439440.0000   -0.10617
439480.0000   -0.23958
439520.0000    0.19863
439560.0000   -0.06648
439600.0000   -0.21045
439640.0000   -0.07122
439680.0000   -0.27995
439720.0000   -0.19734
439760.0000   -0.15260
439800.0000   -0.24308
439840.0000   -0.25186
439880.0000   -0.16385
439920.0000   -0.02987
439960.0000   -0.28042
440000.0000   -0.11580
440040.0000   -0.03827
440080.0000    0.10086
440120.0000   -0.35128
440160.0000   -0.32209
440200.0000   -0.29976
440240.0000   -0.35064
440280.0000   -0.24646
440320.0000    0.11837
440360.0000   -0.19956
440400.0000   -0.60523
440440.0000   -0.28958
440480.0000   -0.51382
440520.0000   -0.25131
440560.0000   -0.15625
440600.0000   -0.29224
440640.0000   -0.33150
440680.0000   -0.55430
440720.0000   -0.03450
440760.0000   -0.09883
440800.0000   -0.22861
440840.0000   -0.55285
440880.0000   -0.67758
440920.0000   -0.55566
440960.0000   -0.28979
441000.0000   -0.37697
441040.0000   -0.59278
441080.0000   -0.07358
441120.0000   -0.18983
441160.0000   -0.38978
441200.0000   -0.36031
441240.0000    0.05919
441280.0000   -0.25147
441320.0000    0.05051
441360.0000   -0.06220
441400.0000   -0.23418
441440.0000   -0.09255
441480.0000    0.07373
441520.0000    0.29911
441560.0000   -0.25290
441600.0000   -0.32213
441640.0000   -0.48859
441680.0000   -0.55215
441720.0000   -0.75260
441760.0000   -0.45191
441800.0000   -0.46720
441840.0000   -0.75505
441880.0000   -0.37080
441920.0000   -0.23316
441960.0000   -0.40845
442000.0000   -0.12960
442040.0000   -0.13870
442080.0000   -0.06328
442120.0000   -0.00130
442160.0000   -0.20781
442200.0000   -0.06626
442240.0000   -0.17799
442280.0000   -0.16880
442320.0000   -0.02939
442360.0000   -0.00713
442400.0000   -0.05418
442440.0000   -0.13700
442480.0000   -0.43964
442520.0000   -0.11706
442560.0000   -0.01766
442600.0000   -0.12670
442640.0000   -0.08520
442680.0000   -0.04158
442720.0000   -0.00238
442760.0000   -0.06122
442800.0000   -0.05854
442840.0000    0.00517
442880.0000    0.03963
442920.0000   -0.00559
442960.0000    0.09149
443000.0000    0.19892
443040.0000   -0.29159
443080.0000   -0.03194
443120.0000   -0.04441
443160.0000    0.00364
443200.0000   -0.03503
443240.0000    0.19289
443280.0000   -0.43976
443320.0000   -0.50323
443360.0000   -0.05369
443400.0000   -0.23799
443440.0000   -0.28625
443480.0000   -0.45667
443520.0000   -0.24350
443560.0000   -0.30485
443600.0000   -0.60436
443640.0000   -0.46333
443680.0000   -0.31166
443720.0000   -0.43737
443760.0000   -0.25306
443800.0000   -0.56150
443840.0000   -0.04959
443880.0000   -0.12808
443920.0000   -0.16975
443960.0000   -0.28483
444000.0000    0.00722
444040.0000   -0.00720
444080.0000   -0.15668
444120.0000    0.15513
444160.0000    0.04990
444200.0000    0.17313
444240.0000   -0.20613
444280.0000    0.06027
444320.0000    0.04246
444360.0000    0.04674
444400.0000   -0.00584
444440.0000   -0.16148
444480.0000   -0.00017
444520.0000   -0.29408
444560.0000   -0.16142
444600.0000   -0.12119
444640.0000   -0.24599
444680.0000    0.10011
444720.0000    0.14087
444760.0000   -0.07730
444800.0000   -0.04320
444840.0000   -0.23990
444880.0000   -0.18667
444920.0000   -0.32614
444960.0000   -0.37378
445000.0000   -0.63232
445040.0000   -0.19794
445080.0000   -0.28622
445120.0000   -0.01013
445160.0000    0.09252
445200.0000    0.16454
445240.0000    0.14967
445280.0000   -0.11436
445320.0000   -0.08247
445360.0000    0.14076
445400.0000   -0.16506
445440.0000    0.07524
445480.0000    0.33215
445520.0000   -0.12010
445560.0000   -0.13993
445600.0000   -0.15674
445640.0000   -0.33937
445680.0000   -0.55811
445720.0000   -0.01647
445760.0000   -0.09577
445800.0000   -0.29067
445840.0000    0.06480
445880.0000   -0.16661
445920.0000   -0.31108
445960.0000   -0.53033
446000.0000   -0.07190
446040.0000   -0.37089
446080.0000   -0.28048
446120.0000   -0.15328
446160.0000    0.18321
446200.0000   -0.26397
446240.0000   -0.26161
446280.0000    0.11210
446320.0000    0.20266
446360.0000   -0.03288
446400.0000   -0.49189
446440.0000    0.17416
446480.0000    0.11568
446520.0000    0.42889
446560.0000    0.01699
446600.0000   -0.11801
446640.0000    0.21084
446680.0000    0.16843
446720.0000   -0.13641
446760.0000    0.35058
446800.0000    0.29234
446840.0000    0.10462
446880.0000    0.11219
446920.0000    0.10520
446960.0000    0.31402
447000.0000    0.30618
447040.0000    0.22170
447080.0000    0.55942
447120.0000    0.56783
447160.0000    0.31928
447200.0000    0.43621
447240.0000    0.26340
447280.0000    0.39597
447320.0000   -0.28869
447360.0000    0.05876
447400.0000   -0.40790
447440.0000    0.00540
447480.0000    0.08444
447520.0000    0.02636
447560.0000    0.14268
447600.0000    0.12945
447640.0000   -0.00376
447680.0000   -0.14773
447720.0000    0.03946
447760.0000   -0.02723
447800.0000   -0.00320
447840.0000   -0.03395
447880.0000   -0.07222
447920.0000    0.00315
447960.0000   -0.08710
448000.0000   -0.44912
448040.0000   -0.46713
448080.0000   -0.24294
448120.0000   -0.12651
448160.0000    0.14209
448200.0000   -0.20507
448240.0000   -0.04366
448280.0000   -0.17710
448320.0000    0.02963
448360.0000    0.20679
448400.0000   -0.25049
448440.0000   -0.28345
448480.0000   -0.30270
448520.0000   -0.21822
448560.0000   -0.32709
448600.0000   -0.04130
448640.0000   -0.26629
448680.0000   -0.26829
448720.0000   -0.12803
448760.0000   -0.06212
448800.0000   -0.42346
448840.0000   -0.50171
448880.0000   -0.19373
448920.0000   -0.54620
448960.0000   -0.13881
449000.0000   -0.71719
449040.0000   -0.58169
449080.0000   -0.82292
449120.0000   -0.53774
449160.0000   -0.59221
449200.0000   -0.79959
449240.0000   -0.63148
449280.0000   -0.35304
449320.0000   -0.34873
449360.0000   -0.32310
449400.0000   -0.48856
449440.0000   -0.61143
449480.0000   -0.26367
449520.0000   -0.50514
449560.0000   -0.69728
449600.0000   -0.61576
449640.0000   -0.38686
449680.0000   -0.48060
449720.0000   -0.51642
449760.0000   -0.26147
449800.0000   -0.53855
449840.0000   -0.30309
449880.0000   -0.22979
449920.0000   -0.27402
449960.0000   -0.28923
450000.0000   -0.51106
450040.0000   -0.13201
450080.0000   -0.53850
450120.0000   -0.56186
450160.0000   -0.47443
450200.0000   -0.55440
450240.0000   -0.26692
450280.0000   -0.42827
450320.0000   -0.60741
450360.0000   -0.50247
450400.0000   -0.46302
450440.0000   -0.41426
450480.0000   -0.17693
450520.0000    0.01435
450560.0000   -0.02847
450600.0000   -0.04405
450640.0000    0.13766
450680.0000   -0.13345
450720.0000    0.04602
450760.0000   -0.04273
450800.0000    0.05351
450840.0000    0.00881
450880.0000    0.06967
450920.0000    0.10670
450960.0000    0.19837
451000.0000    0.08777
451040.0000    0.13500
451080.0000    0.09355
451120.0000    0.06614
451160.0000    0.12852
451200.0000    0.18811
451240.0000    0.18281
451280.0000   -0.03503
451320.0000    0.33028
451360.0000    0.02556
451400.0000    0.00425
451440.0000    0.01878
451480.0000    0.09994
451520.0000    0.07320
451560.0000   -0.14849
451600.0000   -0.05502
451640.0000   -0.05201
451680.0000   -0.01245
451720.0000    0.15892
451760.0000   -0.26243
451800.0000   -0.13428
451840.0000   -0.38490
451880.0000   -0.56588
451920.0000   -0.13925
451960.0000   -0.02935
452000.0000   -0.21826
452040.0000   -0.15132
452080.0000   -0.25353
452120.0000   -0.11008
452160.0000   -0.26730
452200.0000   -0.34685
452240.0000   -0.47906
452280.0000   -0.36581
452320.0000   -0.24880
452360.0000   -0.35620
452400.0000   -0.30230
452440.0000   -0.52686
452480.0000   -0.66945
452520.0000   -0.53167
452560.0000   -0.77454
452600.0000   -0.38065
452640.0000   -0.73101
452680.0000   -0.18500
452720.0000   -0.16462
452760.0000   -0.35851
452800.0000   -0.44661
452840.0000   -0.45442
452880.0000   -0.26451
452920.0000   -0.43938
452960.0000   -0.55544
453000.0000   -0.56338
453040.0000   -0.43622
453080.0000   -0.39271
453120.0000   -0.56098
453160.0000   -0.74712
453200.0000   -0.60938
453240.0000   -0.77597
453280.0000   -0.95252
453320.0000   -0.73412
453360.0000   -0.57795
453400.0000   -0.55670
453440.0000   -0.79588
453480.0000   -0.50716
453520.0000   -0.39569
453560.0000   -0.42844
453600.0000   -0.34887
453640.0000   -0.30138
453680.0000   -0.29886
453720.0000   -0.65876
453760.0000   -0.36049
453800.0000   -0.52506
453840.0000   -0.65565
453880.0000   -0.34681
453920.0000   -0.45802
453960.0000   -0.12437
454000.0000   -0.40386
454040.0000   -0.36231
454080.0000   -0.50922
454120.0000   -0.30608
454160.0000   -0.53758
454200.0000   -0.34018
454240.0000   -0.17199
454280.0000   -0.43147
454320.0000   -0.41604
454360.0000   -0.53282
454400.0000   -0.36902
454440.0000   -0.22026
454480.0000   -0.49481
454520.0000   -0.47269
454560.0000   -0.61262
454600.0000   -0.49380
454640.0000   -0.44895
454680.0000   -0.63310
454720.0000   -0.34166
454760.0000   -0.35003
454800.0000   -0.46677
454840.0000   -0.58530
454880.0000   -0.47944
454920.0000   -0.30080
454960.0000   -0.52992
455000.0000   -0.82880
455040.0000   -0.84047
455080.0000   -0.38603
455120.0000   -0.54684
455160.0000   -0.65074
455200.0000   -0.69804
455240.0000   -0.67762
455280.0000   -0.63432
455320.0000   -0.48616
455360.0000   -0.43918
455400.0000   -0.44321
455440.0000   -0.25201
455480.0000    0.23623
455520.0000    0.09398
455560.0000   -0.08182
455600.0000   -0.04539
455640.0000   -0.22651
455680.0000   -0.09771
455720.0000   -0.31949
455760.0000   -0.34982
455800.0000   -0.03806
455840.0000   -0.19780
455880.0000    0.12647
455920.0000    0.04386
455960.0000   -0.26239
456000.0000   -0.07748
456040.0000    0.01990
456080.0000   -0.03014
456120.0000    0.00364
456160.0000    0.00911
456200.0000   -0.00610
456240.0000    0.15474
456280.0000    0.26083
456320.0000    0.18398
456360.0000    0.07685
456400.0000   -0.00661
456440.0000   -0.05624
456480.0000   -0.28932
456520.0000    0.08011
456560.0000   -0.04071
456600.0000    0.07152
456640.0000    0.02928
456680.0000    0.17735
456720.0000    0.28417
456760.0000   -0.05003
456800.0000    0.05340
456840.0000   -0.01654
456880.0000    0.10254
456920.0000    0.30148
456960.0000   -0.10689
457000.0000    0.10881
457040.0000   -0.00790
457080.0000   -0.12172
457120.0000    0.00699
457160.0000   -0.13200
457200.0000   -0.09347
457240.0000    0.15582
457280.0000    0.03754
457320.0000    0.06829
457360.0000   -0.28116
457400.0000    0.09880
457440.0000   -0.05271
457480.0000    0.16310
457520.0000    0.00997
457560.0000   -0.02985
457600.0000    0.22990
457640.0000   -0.06105
457680.0000    0.04285
457720.0000    0.06248
457760.0000   -0.05957
457800.0000   -0.06918
457840.0000   -0.05521
457880.0000   -0.07182
457920.0000   -0.05671
457960.0000   -0.18832
458000.0000   -0.05060
458040.0000    0.24113
458080.0000    0.06180
458120.0000    0.13920
458160.0000    0.29676
458200.0000    0.17656
458240.0000    0.24281
458280.0000    0.03367
458320.0000    0.00465
458360.0000    0.06978
458400.0000   -0.02904
458440.0000    0.01043
458480.0000   -0.45319
458520.0000   -0.19872
458560.0000   -0.30986
458600.0000   -0.43661
458640.0000    0.14071
458680.0000    0.09358
458720.0000   -0.15323
458760.0000    0.17472
458800.0000    0.02118
458840.0000    0.51003
458880.0000    0.33414
458920.0000    0.12751
458960.0000    0.10056
459000.0000    0.12291
459040.0000    0.16013
459080.0000    0.19120
459120.0000   -0.07433
459160.0000   -0.76571
459200.0000   -0.51136
459240.0000   -0.43628
459280.0000   -0.54143
459320.0000   -0.51837
459360.0000   -0.41412
459400.0000   -0.22649
459440.0000   -0.38089
459480.0000    0.11782
459520.0000   -0.35290
459560.0000   -0.07757
459600.0000   -0.18013
459640.0000    0.28676
459680.0000   -0.08257
459720.0000    0.27424
459760.0000    0.19935
459800.0000   -0.28418
459840.0000    0.15675
459880.0000    0.01107
459920.0000    0.34285
459960.0000    0.01028
460000.0000   -0.05849
460040.0000   -0.22307
460080.0000    0.06621
460120.0000    0.04638
460160.0000    0.23250
460200.0000   -0.06702
460240.0000    0.13617
460280.0000   -0.19870
460320.0000   -0.18334
460360.0000   -0.13627
460400.0000   -0.40850
460440.0000   -0.04647
460480.0000   -0.54662
460520.0000   -0.65615
460560.0000   -0.59141
460600.0000   -0.69644
460640.0000   -0.28236
460680.0000   -0.26014
460720.0000   -0.42918
460760.0000    0.01614
460800.0000   -0.34905
460840.0000   -0.72190
460880.0000   -0.49266
460920.0000   -0.70188
460960.0000   -0.73190
461000.0000   -0.67140
461040.0000   -0.79239
461080.0000   -0.31446
461120.0000   -0.60057
461160.0000   -0.73738
461200.0000   -0.66532
461240.0000   -0.64348
461280.0000   -0.61919
461320.0000   -0.72931
461360.0000   -0.49998
461400.0000   -0.50554
461440.0000   -0.39453
461480.0000   -0.52454
461520.0000    0.00575
461560.0000    0.12433
461600.0000   -0.32553
461640.0000   -0.27811
461680.0000   -0.47573
461720.0000   -0.02969
461760.0000   -0.04157
461800.0000   -0.27842
461840.0000   -0.56271
461880.0000   -0.56559
461920.0000   -0.69132
461960.0000   -0.46355
462000.0000   -0.37138
462040.0000   -0.75438
462080.0000   -0.63309
462120.0000   -0.82867
462160.0000   -0.56298
462200.0000   -0.40852
462240.0000   -0.58985
462280.0000   -0.79798
462320.0000   -0.49925
462360.0000   -0.48869
462400.0000   -0.32281
462440.0000   -0.71741
462480.0000   -0.69588
462520.0000   -0.28726
462560.0000   -0.23968
462600.0000   -0.37560
462640.0000   -0.63759
462680.0000   -0.68083
462720.0000   -0.32841
462760.0000   -0.47260
462800.0000   -0.49024
462840.0000   -0.55461
462880.0000   -0.64007
462920.0000   -0.23823
462960.0000   -0.52069
463000.0000   -0.24960
463040.0000   -0.21324
463080.0000   -0.34482
463120.0000   -0.54309
463160.0000   -0.75192
463200.0000   -0.54515
463240.0000   -0.66888
463280.0000   -0.59484
463320.0000   -0.40538
463360.0000   -0.67084
463400.0000   -0.76201
463440.0000   -0.55324
463480.0000   -0.74268
463520.0000   -0.64354
463560.0000   -0.66723
463600.0000   -0.88855
463640.0000   -0.52596
463680.0000   -0.51788
463720.0000   -0.34088
463760.0000   -0.42161
463800.0000   -0.49361
463840.0000   -0.64617
463880.0000   -0.65290
463920.0000   -0.54072
463960.0000   -0.74281
464000.0000   -0.65606
464040.0000   -0.73937
464080.0000   -0.82878
464120.0000   -0.72315
464160.0000   -0.76143
464200.0000   -0.98034
464240.0000   -0.29419
464280.0000   -0.53674
464320.0000   -0.89753
464360.0000   -0.70868
464400.0000   -0.83594
464440.0000   -0.57382
464480.0000   -0.62163
464520.0000   -0.54313
464560.0000   -0.58191
464600.0000   -0.55527
464640.0000   -0.83268
464680.0000   -0.66333
464720.0000   -0.52943
464760.0000   -0.68657
464800.0000   -0.43927
464840.0000   -0.55616
464880.0000   -0.70733
464920.0000   -0.67709
464960.0000   -0.78302
465000.0000   -0.84672
465040.0000   -0.72392
465080.0000   -0.69773
465120.0000   -0.73360
465160.0000   -0.65979
465200.0000   -0.53564
465240.0000   -0.64186
465280.0000   -0.57723
465320.0000   -0.56594
465360.0000   -0.73917
465400.0000   -0.61323
465440.0000   -0.63907
465480.0000   -0.42882
465520.0000   -0.45635
465560.0000   -0.69944
465600.0000   -0.61775
465640.0000   -0.64851
465680.0000   -0.79584
465720.0000   -0.57451
465760.0000   -0.78158
465800.0000   -0.74583
465840.0000   -0.75476
465880.0000   -0.54632
465920.0000   -0.42882
465960.0000   -0.39109
466000.0000   -0.47316
466040.0000   -0.72770
466080.0000   -0.69682
466120.0000   -0.68413
466160.0000   -0.73481
466200.0000   -0.43876
466240.0000   -0.42458
466280.0000   -0.50548
466320.0000   -0.30247
466360.0000   -0.56694
466400.0000   -0.46369
466440.0000   -0.71339
466480.0000   -0.61184
466520.0000   -0.45974
466560.0000   -0.57633
466600.0000   -0.51226
466640.0000   -0.61071
466680.0000   -0.59086
466720.0000   -0.46674
466760.0000   -0.73103
466800.0000   -0.60887
466840.0000   -0.58444
466880.0000   -0.65883
466920.0000   -0.61167
466960.0000   -0.60444
467000.0000   -0.68964
467040.0000   -0.51748
467080.0000   -0.41597
467120.0000   -0.62464
467160.0000   -0.42112
467200.0000   -0.79847
467240.0000   -0.54754
467280.0000   -0.42605
467320.0000   -0.59498
467360.0000   -0.57233
467400.0000   -0.38132
467440.0000   -0.31273
467480.0000   -0.72591
467520.0000   -0.83784
467560.0000   -0.77570
467600.0000   -0.66507
467640.0000   -0.70046
467680.0000   -0.57439
467720.0000   -0.48834
467760.0000   -0.72585
467800.0000   -0.64782
467840.0000   -0.58837
467880.0000   -0.90706
467920.0000   -0.81521
467960.0000   -0.71433
468000.0000   -0.45343
468040.0000   -0.68044
468080.0000   -0.33483
468120.0000   -0.39032
468160.0000   -0.27935
468200.0000   -0.25701
468240.0000   -0.43374
468280.0000   -0.34561
468320.0000   -0.53306
468360.0000   -0.42367
468400.0000   -0.14549
468440.0000   -0.29200
468480.0000   -0.19675
468520.0000   -0.03607
468560.0000   -0.04548
468600.0000   -0.16119
468640.0000   -0.22994
468680.0000   -0.38521
468720.0000   -0.26836
468760.0000   -0.32999
468800.0000   -0.44023
468840.0000   -0.47951
468880.0000   -0.26346
468920.0000   -0.33143
468960.0000   -0.46047
469000.0000   -0.33352
469040.0000   -0.52532
469080.0000   -0.65478
469120.0000   -0.45757
469160.0000   -0.49417
469200.0000   -0.67188
469240.0000   -0.36398
469280.0000   -0.70433
469320.0000   -0.51203
469360.0000   -0.38549
469400.0000   -0.52984
469440.0000   -0.53621
469480.0000   -0.73406
469520.0000   -0.47525
469560.0000   -0.39903
469600.0000   -0.31823
469640.0000   -0.11907
469680.0000   -0.39627
469720.0000   -0.61540
469760.0000   -0.54770
469800.0000   -0.39842
469840.0000   -0.45442
469880.0000   -0.45610
469920.0000   -0.15380
469960.0000   -0.06513
470000.0000    0.08384
470040.0000    0.15911
470080.0000   -0.23025
470120.0000   -0.28723
470160.0000   -0.53337
470200.0000   -0.71067
470240.0000   -0.52513
470280.0000   -0.62323
470320.0000   -0.54376
470360.0000   -0.67160
470400.0000   -0.53875
470440.0000   -0.38250
470480.0000   -0.34187
470520.0000   -0.28849
470560.0000   -0.46666
470600.0000   -0.21457
470640.0000   -0.38462
470680.0000   -0.67729
470720.0000   -0.56644
470760.0000   -0.62191
470800.0000    0.02218
470840.0000   -0.10063
470880.0000   -0.01934
470920.0000   -0.05178
470960.0000   -0.39914
471000.0000   -0.31475
471040.0000   -0.29899
471080.0000   -0.45122
471120.0000   -0.45447
471160.0000   -0.44615
471200.0000   -0.17682
471240.0000   -0.04644
471280.0000   -0.19188
471320.0000   -0.09351
471360.0000   -0.20505
471400.0000   -0.04760
471440.0000   -0.26523
471480.0000   -0.34399
471520.0000   -0.40536
471560.0000   -0.56780
471600.0000   -0.52121
471640.0000   -0.63459
471680.0000   -0.20595
471720.0000   -0.46878
471760.0000   -0.26968
471800.0000   -0.68909
471840.0000   -0.79113
471880.0000   -0.65486
471920.0000   -0.24719
471960.0000   -0.28638
472000.0000   -0.51206
472040.0000   -0.66954
472080.0000   -0.50258
472120.0000   -0.52158
472160.0000   -0.44881
472200.0000   -0.49781
472240.0000   -0.56124
472280.0000   -0.43199
472320.0000   -0.47144
472360.0000   -0.53118
472400.0000   -0.43330
472440.0000   -0.47092
472480.0000   -0.06407
472520.0000   -0.09257
472560.0000   -0.17866
472600.0000    0.05823
472640.0000   -0.21366
472680.0000   -0.46258
472720.0000   -0.42561
472760.0000   -0.63085
472800.0000   -0.68672
472840.0000   -0.58519
472880.0000   -0.90792
472920.0000   -0.50918
472960.0000   -0.44716
473000.0000   -0.50153
473040.0000   -0.46863
473080.0000   -0.42907
473120.0000   -0.67617
473160.0000   -0.55591
473200.0000   -0.35181
473240.0000   -0.46173
473280.0000   -0.88208
473320.0000   -0.55702
473360.0000   -0.53275
473400.0000   -0.17623
473440.0000   -0.07359
473480.0000   -0.12436
473520.0000   -0.11623
473560.0000   -0.29424
473600.0000   -0.11067
473640.0000    0.20970
473680.0000   -0.01284
473720.0000   -0.00219
473760.0000    0.08360
473800.0000    0.09935
473840.0000    0.21875
473880.0000   -0.06332
473920.0000    0.06665
473960.0000    0.12819
474000.0000   -0.08324
474040.0000   -0.07189
474080.0000    0.05374
474120.0000    0.23062
474160.0000    0.36920
474200.0000    0.27414
474240.0000    0.11129
474280.0000   -0.00634
474320.0000    0.36578
474360.0000    0.07122
474400.0000   -0.01288
474440.0000    0.17608
474480.0000    0.27011
474520.0000    0.08827
474560.0000   -0.01647
474600.0000    0.00248
474640.0000   -0.16564
474680.0000   -0.02043
474720.0000   -0.07208
474760.0000   -0.08380
474800.0000    0.04602
474840.0000   -0.12554
474880.0000   -0.13099
474920.0000    0.08454
474960.0000    0.15950
475000.0000   -0.15943
475040.0000    0.22271
475080.0000    0.04720
475120.0000    0.09890
475160.0000    0.01098
475200.0000    0.07746
475240.0000    0.18769
475280.0000    0.21256
475320.0000    0.27874
475360.0000    0.12815
475400.0000    0.05560
475440.0000   -0.10629
475480.0000   -0.33659
475520.0000    0.34366
475560.0000    0.28836
475600.0000   -0.10078
475640.0000   -0.07000
475680.0000    0.04063
475720.0000   -0.04258
475760.0000   -0.02636
475800.0000   -0.03819
475840.0000    0.14549
475880.0000   -0.23090
475920.0000    0.09319
475960.0000   -0.25386
476000.0000   -0.39039
476040.0000   -0.54046
476080.0000   -0.68112
476120.0000   -0.47872
476160.0000   -0.70500
476200.0000   -0.36631
476240.0000   -0.19110
476280.0000   -0.45608
476320.0000   -0.27557
476360.0000   -0.40869
476400.0000   -0.70726
476440.0000   -0.73233
476480.0000   -0.65483
476520.0000   -0.43565
476560.0000   -0.39418
476600.0000   -0.40581
476640.0000   -0.33450
476680.0000   -0.05404
476720.0000    0.11741
476760.0000   -0.30757
476800.0000   -0.35445
476840.0000   -0.37706
476880.0000   -0.56892
476920.0000   -0.44349
476960.0000   -0.46323
477000.0000   -0.48350
477040.0000   -0.34579
477080.0000   -0.70303
477120.0000   -0.54063
477160.0000   -0.44908
477200.0000   -0.75005
477240.0000   -0.81299
477280.0000   -0.74977
477320.0000   -0.75021
477360.0000   -0.50993
477400.0000   -0.41649
477440.0000   -0.57152
477480.0000   -0.75410
477520.0000   -0.21398
477560.0000   -0.26048
477600.0000   -0.19886
477640.0000   -0.10471
477680.0000   -0.37302
477720.0000   -0.74408
477760.0000   -0.30174
477800.0000   -0.31976
477840.0000   -0.25720
477880.0000   -0.56416
477920.0000   -0.34110
477960.0000   -0.25587
478000.0000   -0.49543
478040.0000   -0.34127
478080.0000   -0.25694
478120.0000   -0.16192
478160.0000   -0.45875
478200.0000   -0.36270
478240.0000   -0.54628
478280.0000   -0.42556
478320.0000   -0.68244
478360.0000   -0.20189
478400.0000   -0.20148
478440.0000   -0.43995
478480.0000   -0.21956
478520.0000   -0.15797
478560.0000   -0.14204
478600.0000   -0.01337
478640.0000   -0.15184
478680.0000   -0.35236
478720.0000   -0.38696
478760.0000   -0.57955
478800.0000   -0.28755
478840.0000   -0.50819
478880.0000   -0.48940
478920.0000   -0.54650
478960.0000   -0.73225
479000.0000   -0.41630
479040.0000   -0.39725
479080.0000   -0.37534
479120.0000   -0.47200
479160.0000   -0.30995
479200.0000   -0.07346
479240.0000   -0.13808
479280.0000   -0.02427
479320.0000   -0.39689
479360.0000   -0.06210
479400.0000   -0.61953
479440.0000   -0.55079
479480.0000   -0.58427
479520.0000   -0.39096
479560.0000   -0.50720
479600.0000   -0.62102
479640.0000   -0.55701
479680.0000   -0.44010
479720.0000   -0.48486
479760.0000   -0.54808
479800.0000   -0.42496
479840.0000   -0.19791
479880.0000   -0.37116
479920.0000   -0.37679
479960.0000   -0.48432
480000.0000   -0.60111
480040.0000   -0.22435
480080.0000   -0.12315
480120.0000    0.04306
480160.0000   -0.10712
480200.0000   -0.65794
480240.0000   -0.54567
480280.0000   -0.39928
480320.0000   -0.23274
480360.0000   -0.50822
480400.0000   -0.55815
480440.0000   -0.46085
480480.0000   -0.55505
480520.0000   -0.36073
480560.0000   -0.21950
480600.0000   -0.41729
480640.0000   -0.37279
480680.0000   -0.29979
480720.0000   -0.10511
480760.0000   -0.21596
480800.0000   -0.68492
480840.0000   -0.36781
480880.0000   -0.27493
480920.0000   -0.32091
480960.0000   -0.06705
481000.0000   -0.01967
481040.0000   -0.38461
481080.0000   -0.17759
481120.0000   -0.33164
481160.0000   -0.12006
481200.0000   -0.18883
481240.0000   -0.20240
481280.0000   -0.20718
481320.0000   -0.09562
481360.0000   -0.27558
481400.0000   -0.35101
481440.0000   -0.59474
481480.0000   -0.20386
481520.0000   -0.11976
481560.0000   -0.06668
481600.0000   -0.13801
481640.0000   -0.43873
481680.0000   -0.43947
481720.0000   -0.37946
481760.0000   -0.47828
481800.0000   -0.22988
481840.0000   -0.37786
481880.0000   -0.37927
481920.0000    0.15654
481960.0000    0.04182
482000.0000   -0.20057
482040.0000   -0.35950
482080.0000   -0.13193
482120.0000   -0.29043
482160.0000   -0.62164
482200.0000   -0.57531
482240.0000   -0.63673
482280.0000   -0.29507
482320.0000   -0.34871
482360.0000   -0.37530
482400.0000   -0.34548
482440.0000   -0.19270
482480.0000   -0.20899
482520.0000   -0.29663
482560.0000    0.06507
482600.0000    0.11801
482640.0000    0.02427
482680.0000   -0.25232
482720.0000   -0.25324
482760.0000   -0.08318
482800.0000   -0.04032
482840.0000    0.05159
482880.0000   -0.00025
482920.0000   -0.21585
482960.0000    0.15852
483000.0000   -0.25340
483040.0000   -0.27750
483080.0000   -0.33774
483120.0000   -0.15589
483160.0000    0.19848
483200.0000    0.02361
483240.0000   -0.08587
483280.0000   -0.14957
483320.0000   -0.38828
483360.0000   -0.46321
483400.0000   -0.62325
483440.0000   -0.36981
483480.0000   -0.19004
483520.0000   -0.22771
483560.0000   -0.17119
483600.0000   -0.41221
483640.0000   -0.50303
483680.0000   -0.37618
483720.0000   -0.21160
483760.0000   -0.03270
483800.0000   -0.51387
483840.0000   -0.36481
483880.0000   -0.21626
483920.0000   -0.44809
483960.0000   -0.48411
484000.0000   -0.74335
484040.0000   -0.72432
484080.0000   -0.54312
484120.0000   -0.60263
484160.0000   -0.75037
484200.0000   -0.76901
484240.0000   -0.51872
484280.0000   -0.71084
484320.0000   -0.55742
484360.0000   -0.50785
484400.0000   -0.61023
484440.0000   -0.75214
484480.0000   -0.51712
484520.0000   -0.54480
484560.0000   -0.28581
484600.0000   -0.43043
484640.0000   -0.75756
484680.0000   -0.28914
484720.0000   -0.39233
484760.0000   -0.08237
484800.0000   -0.35756
484840.0000   -0.61268
484880.0000   -0.55485
484920.0000   -0.32493
484960.0000   -0.48004
485000.0000   -0.31602
485040.0000   -0.29645
485080.0000   -0.04595
485120.0000   -0.47180
485160.0000   -0.23451
485200.0000   -0.60746
485240.0000   -0.38343
485280.0000   -0.40650
485320.0000   -0.12817
485360.0000   -0.24665
485400.0000   -0.32115
485440.0000   -0.10979
485480.0000    0.01373
485520.0000   -0.18907
485560.0000   -0.43543
485600.0000   -0.44947
485640.0000   -0.44929
485680.0000   -0.40709
485720.0000   -0.51292
485760.0000   -0.55153
485800.0000   -0.44859
485840.0000   -0.70433
485880.0000   -0.41170
485920.0000   -0.44835
485960.0000   -0.08628
486000.0000   -0.02710
486040.0000   -0.14004
486080.0000   -0.22348
486120.0000   -0.18842
486160.0000   -0.22216
486200.0000   -0.33508
486240.0000   -0.30660
486280.0000   -0.51213
486320.0000   -0.51522
486360.0000   -0.36735
486400.0000   -0.58864
486440.0000   -0.45586
486480.0000   -0.39839
486520.0000   -0.57291
486560.0000   -0.37370
486600.0000   -0.21872
486640.0000   -0.33372
486680.0000   -0.25967
486720.0000   -0.32283
486760.0000   -0.02485
486800.0000   -0.46563
486840.0000   -0.48659
486880.0000   -0.29887
486920.0000   -0.46808
486960.0000   -0.33776
487000.0000   -0.40832
487040.0000   -0.41770
487080.0000   -0.60417
487120.0000   -0.62145
487160.0000   -0.67439
487200.0000   -0.95745
487240.0000   -0.92594
487280.0000   -0.34561
487320.0000   -0.58740
487360.0000   -0.49965
487400.0000   -0.49053
487440.0000   -0.48602
487480.0000   -0.57592
487520.0000   -0.43424
487560.0000   -0.50887
487600.0000   -0.46293
487640.0000   -0.18114
487680.0000   -0.48482
487720.0000   -0.35633
487760.0000   -0.42359
487800.0000   -0.59213
487840.0000   -0.53146
487880.0000   -0.44189
487920.0000   -0.39148
487960.0000   -0.35226
488000.0000   -0.42982
488040.0000   -0.24040
488080.0000   -0.54180
488120.0000   -0.51291
488160.0000   -0.28680
488200.0000   -0.38591
488240.0000   -0.30947
488280.0000   -0.36724
488320.0000   -0.24474
488360.0000   -0.43561
488400.0000   -0.35490
488440.0000   -0.33265
488480.0000    0.05261
488520.0000   -0.08844
488560.0000   -0.17191
488600.0000    0.12035
488640.0000    0.01525
488680.0000   -0.06089
488720.0000   -0.04415
488760.0000   -0.26147
488800.0000   -0.34634
488840.0000    0.06099
488880.0000    0.11982
488920.0000    0.02881
488960.0000    0.17447
489000.0000    0.07889
489040.0000    0.14543
489080.0000   -0.24207
489120.0000   -0.17325
489160.0000    0.06773
489200.0000   -0.18184
489240.0000    0.29098
489280.0000    0.10462
489320.0000    0.10276
489360.0000   -0.17085
489400.0000   -0.25787
489440.0000   -0.38873
489480.0000   -0.30334
489520.0000   -0.37400
489560.0000   -0.66189
489600.0000   -0.21279
489640.0000   -0.18232
489680.0000   -0.68896
489720.0000   -0.40319
489760.0000   -0.45077
489800.0000   -0.42426
489840.0000   -0.46153
489880.0000   -0.59652
489920.0000   -0.36803
489960.0000   -0.36155
490000.0000   -0.62421
490040.0000   -0.71827
490080.0000   -0.38770
490120.0000   -0.46072
490160.0000   -0.57110
490200.0000   -0.47153
490240.0000   -0.42653
490280.0000    0.05527
490320.0000   -0.26080
490360.0000   -0.46923
490400.0000   -0.49694
490440.0000   -0.41348
490480.0000   -0.43103
490520.0000   -0.35278
490560.0000   -0.25300
490600.0000   -0.34185
490640.0000   -0.55027
490680.0000   -0.41161
490720.0000   -0.55325
490760.0000   -0.29883
490800.0000   -0.35631
490840.0000   -0.38008
490880.0000   -0.17286
490920.0000   -0.32076
490960.0000   -0.09200
491000.0000   -0.38598
491040.0000   -0.46171
491080.0000   -0.46002
491120.0000   -0.32775
491160.0000   -0.58727
491200.0000   -0.22538
491240.0000   -0.03672
491280.0000    0.07769
491320.0000   -0.56455
491360.0000   -0.07835
491400.0000   -0.14005
491440.0000   -0.11442
491480.0000   -0.06679
491520.0000    0.02184
491560.0000    0.26261
491600.0000    0.11466
491640.0000   -0.32858
491680.0000   -0.16283
491720.0000    0.12112
491760.0000   -0.09510
491800.0000   -0.08536
491840.0000   -0.00358
491880.0000   -0.10977
491920.0000    0.08302
491960.0000   -0.18406
492000.0000    0.07655
492040.0000   -0.04488
492080.0000   -0.40344
492120.0000   -0.48121
492160.0000   -0.16890
492200.0000   -0.43690
492240.0000   -0.46629
492280.0000   -0.17102
492320.0000   -0.32456
492360.0000   -0.22698
492400.0000   -0.41123
492440.0000   -0.73030
492480.0000   -0.53791
492520.0000   -0.44248
492560.0000   -0.03876
492600.0000    0.04652
492640.0000   -0.03739
492680.0000    0.10533
492720.0000    0.11546
492760.0000    0.08925
492800.0000    0.18387
492840.0000    0.35009
492880.0000    0.25986
492920.0000    0.53617
492960.0000   -0.06591
493000.0000    0.02484
493040.0000    0.03369
493080.0000   -0.41876
493120.0000   -0.35802
493160.0000   -0.17172
493200.0000   -0.44986
493240.0000   -0.66202
493280.0000   -0.36236
493320.0000   -0.72297
493360.0000   -0.34974
493400.0000    0.28705
493440.0000    0.11817
493480.0000   -0.12282
493520.0000   -0.02680
493560.0000   -0.14705
493600.0000   -0.13961
493640.0000   -0.18508
493680.0000    0.06726
493720.0000    0.04841
493760.0000    0.25623
493800.0000    0.46620
493840.0000   -0.11451
493880.0000    0.14477
493920.0000    0.07583
493960.0000   -0.18902
494000.0000   -0.02291
494040.0000   -0.14195
494080.0000    0.07430
494120.0000   -0.26604
494160.0000    0.14852
494200.0000   -0.12919
494240.0000   -0.28169
494280.0000    0.17663
494320.0000   -0.07489
494360.0000   -0.12143
494400.0000    0.02666
494440.0000   -0.20875
494480.0000    0.13388
494520.0000    0.19901
494560.0000   -0.06252
494600.0000   -0.11198
494640.0000    0.04562
494680.0000   -0.11548
494720.0000   -0.13010
494760.0000   -0.04476
494800.0000    0.12245
494840.0000    0.11482
494880.0000   -0.04591
494920.0000   -0.09909
494960.0000   -0.43933
495000.0000   -0.18091
495040.0000   -0.13253
495080.0000   -0.13239
495120.0000   -0.10861
495160.0000   -0.20861
495200.0000   -0.11152
495240.0000   -0.39816
495280.0000   -0.42740
495320.0000    0.06516
495360.0000    0.14236
495400.0000   -0.08082
495440.0000    0.09130
495480.0000    0.11078
495520.0000    0.13166
495560.0000    0.20376
495600.0000   -0.00550
495640.0000    0.32004
495680.0000   -0.10990
495720.0000   -0.15758
495760.0000   -0.13742
495800.0000    0.06578
495840.0000    0.06681
495880.0000    0.23865
495920.0000    0.03400
495960.0000   -0.09024
496000.0000   -0.05631
496040.0000    0.02209
496080.0000   -0.14146
496120.0000    0.05941
496160.0000   -0.17951
496200.0000   -0.10417
496240.0000    0.06127
496280.0000    0.08151
496320.0000   -0.05510
496360.0000   -0.01149
496400.0000   -0.31595
496440.0000   -0.13051
496480.0000    0.03855
496520.0000    0.03209
496560.0000    0.01293
496600.0000    0.02026
496640.0000    0.07014
496680.0000   -0.14513
496720.0000   -0.00896
496760.0000   -0.15452
496800.0000   -0.10917
496840.0000   -0.63131
496880.0000   -0.10205
496920.0000    0.27894
496960.0000    0.09515
497000.0000    0.03879
497040.0000   -0.63261
497080.0000   -0.38828
497120.0000   -0.58749
497160.0000   -0.63206
497200.0000   -0.56628
497240.0000   -0.58567
497280.0000   -0.25647
497320.0000   -0.73144
497360.0000   -0.64434
497400.0000   -0.39738
497440.0000   -0.51397
497480.0000   -0.58113
497520.0000   -1.04626
497560.0000   -0.70006
497600.0000   -0.41514
497640.0000   -0.35467
497680.0000   -0.63177
497720.0000   -0.61897
497760.0000   -0.48900
497800.0000   -0.51830
497840.0000   -0.52978
497880.0000   -0.52978
497920.0000   -0.69727
497960.0000   -0.62023
498000.0000   -0.00482
498040.0000   -0.07267
498080.0000   -0.39158
498120.0000   -0.17983
498160.0000   -0.45483
498200.0000   -0.56177
498240.0000   -0.64933
498280.0000   -0.44454
498320.0000   -0.27587
498360.0000   -0.46827
498400.0000   -0.72904
498440.0000   -0.53234
498480.0000   -0.65091
498520.0000   -0.63510
498560.0000   -0.59592
498600.0000   -0.31613
498640.0000   -0.21053
498680.0000    0.08388
498720.0000   -0.20760
498760.0000   -0.34169
498800.0000   -0.28385
498840.0000   -0.19784
498880.0000   -0.59893
498920.0000   -0.53477
498960.0000   -0.48509
499000.0000   -0.38631
499040.0000   -0.58299
499080.0000   -0.55114
499120.0000   -0.89430
499160.0000   -0.72644
499200.0000   -0.50419
499240.0000   -0.53457
499280.0000   -0.46448
499320.0000   -0.28415
499360.0000   -0.49293
499400.0000   -0.46589
499440.0000   -0.48126
499480.0000   -0.39678
499520.0000   -0.50584
499560.0000   -0.21933
499600.0000   -0.43397
499640.0000   -0.59944
499680.0000   -0.46512
499720.0000   -0.47502
499760.0000   -0.27398
499800.0000    0.09196
499840.0000    0.08702
499880.0000   -0.17265
499920.0000   -0.33479
499960.0000   -0.16349
500000.0000    0.14456
500040.0000   -0.07083
500080.0000    0.13544
500120.0000   -0.34696
500160.0000   -0.02681
500200.0000   -0.37421
500240.0000   -0.48376
500280.0000   -0.30990
500320.0000   -0.26141
500360.0000   -0.17364
500400.0000   -0.22743
500440.0000   -0.43146
500480.0000   -0.07475
500520.0000    0.15300
500560.0000   -0.28623
500600.0000   -0.28992
500640.0000   -0.17094
500680.0000   -0.53560
500720.0000   -0.30626
500760.0000   -0.03657
500800.0000   -0.36866
500840.0000   -0.24808
500880.0000   -0.30954
500920.0000   -0.13400
500960.0000   -0.49917
501000.0000   -0.19173
501040.0000   -0.36793
501080.0000   -0.29183
501120.0000   -0.35056
501160.0000   -0.59224
501200.0000   -0.37257
501240.0000   -0.42543
501280.0000   -0.31215
501320.0000   -0.33979
501360.0000   -0.63396
501400.0000   -0.40071
501440.0000   -0.23539
501480.0000   -0.25900
501520.0000    0.10290
501560.0000   -0.29050
501600.0000   -0.23650
501640.0000   -0.10021
501680.0000   -0.46530
501720.0000   -0.35145
501760.0000   -0.40774
501800.0000    0.10833
501840.0000    0.02094
501880.0000   -0.27712
501920.0000   -0.15092
501960.0000   -0.14824
502000.0000   -0.20045
502040.0000   -0.28283
502080.0000   -0.23131
502120.0000    0.00313
502160.0000   -0.14850
502200.0000   -0.26192
502240.0000   -0.05064
502280.0000   -0.10890
502320.0000   -0.07944
502360.0000   -0.06423
502400.0000   -0.05214
502440.0000   -0.06666
502480.0000   -0.15717
502520.0000    0.03153
502560.0000   -0.04984
502600.0000   -0.17267
502640.0000   -0.09188
502680.0000    0.10419
502720.0000   -0.16688
502760.0000   -0.19245
502800.0000   -0.25761
502840.0000    0.16324
502880.0000   -0.14967
502920.0000   -0.15046
502960.0000   -0.03872
503000.0000   -0.23383
503040.0000   -0.23510
503080.0000   -0.11723
503120.0000   -0.30780
503160.0000   -0.06654
503200.0000   -0.29861
503240.0000   -0.33396
503280.0000   -0.39271
503320.0000   -0.11850
503360.0000   -0.27074
503400.0000   -0.47492
503440.0000   -0.25184
503480.0000   -0.30635
503520.0000   -0.19105
503560.0000   -0.30313
503600.0000   -0.14156
503640.0000   -0.40821
503680.0000   -0.18227
503720.0000   -0.31295
503760.0000   -0.11472
503800.0000   -0.20202
503840.0000   -0.06983
503880.0000   -0.02078
503920.0000   -0.39291
503960.0000   -0.16364
504000.0000   -0.36072
504040.0000   -0.26397
504080.0000   -0.41974
504120.0000   -0.35895
504160.0000   -0.19146
504200.0000   -0.11425
504240.0000   -0.07483
504280.0000   -0.34789
504320.0000   -0.18798
504360.0000   -0.14638
504400.0000   -0.17536
504440.0000   -0.33066
504480.0000   -0.48023
504520.0000   -0.27755
504560.0000   -0.22772
504600.0000   -0.06868
504640.0000    0.20476
504680.0000    0.28468
504720.0000   -0.18376
504760.0000   -0.13035
504800.0000    0.16820
504840.0000   -0.08773
504880.0000   -0.35409
504920.0000   -0.47009
504960.0000   -0.61066
505000.0000   -0.43837
505040.0000   -0.56684
505080.0000   -0.41593
505120.0000   -0.27557
505160.0000   -0.44044
505200.0000   -0.07376
505240.0000   -0.19942
505280.0000   -0.23045
505320.0000   -0.08568
505360.0000   -0.31853
505400.0000   -0.34274
505440.0000   -0.32243
505480.0000    0.05326
505520.0000   -0.25135
505560.0000   -0.24459
505600.0000   -0.19251
505640.0000   -0.21761
505680.0000   -0.21941
505720.0000   -0.28964
505760.0000   -0.47600
505800.0000   -0.48086
505840.0000   -0.56182
505880.0000   -0.60581
505920.0000   -0.33542
505960.0000   -0.18544
506000.0000    0.02165
506040.0000   -0.32078
506080.0000   -0.22928
506120.0000   -0.13327
506160.0000   -0.53041
506200.0000   -0.37308
506240.0000   -0.41181
506280.0000   -0.48021
506320.0000   -0.30807
506360.0000   -0.48057
506400.0000   -0.04197
506440.0000   -0.11290
506480.0000   -0.48281
506520.0000   -0.44209
506560.0000   -0.37556
506600.0000   -0.45541
506640.0000   -0.34122
506680.0000   -0.31036
506720.0000   -0.28593
506760.0000   -0.20787
506800.0000    0.02183
506840.0000   -0.01219
506880.0000   -0.12987
506920.0000    0.05813
506960.0000   -0.08471
507000.0000    0.45317
507040.0000   -0.19766
507080.0000    0.21836
507120.0000   -0.18756
507160.0000    0.04693
507200.0000   -0.03224
507240.0000    0.14233
507280.0000    0.21605
507320.0000    0.36781
507360.0000    0.00448
507400.0000   -0.18396
507440.0000   -0.25192
507480.0000   -0.50221
507520.0000   -0.45535
507560.0000   -0.50953
507600.0000   -0.66126
507640.0000   -0.40213
507680.0000   -0.49621
507720.0000   -0.26249
507760.0000   -0.23330
507800.0000   -0.20115
507840.0000   -0.09341
507880.0000   -0.44300
507920.0000   -0.32248
507960.0000    0.08888
508000.0000   -0.17031
508040.0000   -0.26267
508080.0000   -0.27171
508120.0000   -0.31828
508160.0000   -0.17520
508200.0000   -0.33970
508240.0000   -0.39311
508280.0000   -0.44108
508320.0000   -0.30716
508360.0000   -0.41782
508400.0000   -0.43916
508440.0000   -0.24228
508480.0000   -0.61657
508520.0000   -0.58895
508560.0000   -0.29762
508600.0000   -0.09274
508640.0000   -0.40526
508680.0000   -0.60072
508720.0000   -0.43953
508760.0000   -0.65512
508800.0000   -0.89409
508840.0000   -0.95380
508880.0000   -0.88241
508920.0000   -0.50309
508960.0000   -0.65507
509000.0000   -0.92080
509040.0000   -0.68921
509080.0000   -0.56895
509120.0000   -0.63581
509160.0000   -0.86480
509200.0000   -0.92090
509240.0000   -0.65728
509280.0000   -0.76280
509320.0000   -0.44351
509360.0000   -0.91714
509400.0000   -1.10503
509440.0000   -0.87017
509480.0000   -0.79052
509520.0000   -1.03005
509560.0000   -0.62315
509600.0000   -0.69280
509640.0000   -0.86878
509680.0000   -0.71966
509720.0000   -0.67445
509760.0000   -0.82887
509800.0000   -0.86949
509840.0000   -0.77437
509880.0000   -0.52391
509920.0000   -0.44715
509960.0000   -0.19001
510000.0000   -0.44290
510040.0000   -0.40043
510080.0000   -0.30306
510120.0000   -0.62347
510160.0000   -0.68432
510200.0000   -0.45905
510240.0000   -0.55724
510280.0000   -0.39873
510320.0000   -0.25614
510360.0000   -0.13540
510400.0000   -0.36266
510440.0000   -0.49531
510480.0000   -0.47504
510520.0000   -0.24143
510560.0000   -0.33550
510600.0000   -0.33231
510640.0000   -0.43305
510680.0000   -0.20871
510720.0000   -0.32735
510760.0000   -0.46410
510800.0000   -0.52155
510840.0000   -0.45911
510880.0000   -0.61357
510920.0000   -0.60082
510960.0000   -0.51955
511000.0000   -0.58954
511040.0000   -0.60231
511080.0000   -0.37670
511120.0000   -0.54653
511160.0000   -0.50990
511200.0000   -0.71421
511240.0000   -0.53043
511280.0000   -0.57760
511320.0000   -0.71224
511360.0000   -0.51511
511400.0000   -0.76755
511440.0000   -0.57482
511480.0000   -0.42807
511520.0000   -0.34986
511560.0000   -0.24013
511600.0000   -0.80649
511640.0000   -0.33934
511680.0000    0.00493
511720.0000   -0.35146
511760.0000   -0.18562
511800.0000   -0.24165
511840.0000   -0.22453
511880.0000   -0.18858
511920.0000   -0.43468
511960.0000   -0.37523
512000.0000   -0.33539
512040.0000   -0.18041
512080.0000   -0.26220
512120.0000   -0.35123
512160.0000   -0.27396
512200.0000   -0.18455
512240.0000   -0.06551
512280.0000   -0.48072
512320.0000    0.07370
512360.0000    0.11499
512400.0000   -0.22739
512440.0000   -0.35792
512480.0000   -0.30251
512520.0000   -0.32791
512560.0000   -0.00275
512600.0000   -0.24049
512640.0000   -0.15740
512680.0000   -0.03030
512720.0000   -0.21514
512760.0000   -0.23441
512800.0000   -0.05551
512840.0000   -0.12224
512880.0000   -0.22206
512920.0000   -0.19782
512960.0000   -0.51059
513000.0000    0.00028
513040.0000    0.16742
513080.0000   -0.41257
513120.0000   -0.15025
513160.0000   -0.35793
513200.0000   -0.01775
513240.0000    0.09601
513280.0000    0.07599
513320.0000   -0.19383
513360.0000   -0.21229
513400.0000   -0.25951
513440.0000   -0.21576
513480.0000   -0.00126
513520.0000    0.02287
513560.0000    0.03338
513600.0000   -0.11379
513640.0000   -0.61098
513680.0000   -0.22404
513720.0000   -0.16768
513760.0000   -0.11963
513800.0000   -0.39241
513840.0000   -0.11935
513880.0000   -0.23609
513920.0000    0.02769
513960.0000   -0.00861
514000.0000   -0.23081
514040.0000    0.03794
514080.0000   -0.12341
514120.0000   -0.17231
514160.0000   -0.36079
514200.0000   -0.07661
514240.0000   -0.08622
514280.0000   -0.36380
514320.0000   -0.45573
514360.0000   -0.25076
514400.0000   -0.48055
514440.0000   -0.32407
514480.0000   -0.58473
514520.0000   -0.05325
514560.0000   -0.28850
514600.0000   -0.34638
514640.0000   -0.38145
514680.0000   -0.33983
514720.0000   -0.20583
514760.0000   -0.37296
514800.0000   -0.40019
514840.0000   -0.17350
514880.0000   -0.31136
514920.0000   -0.35753
514960.0000   -0.30095
515000.0000   -0.21104
515040.0000   -0.07709
515080.0000   -0.27779
515120.0000   -0.02306
515160.0000   -0.19930
515200.0000   -0.39405
515240.0000   -0.33261
515280.0000   -0.37320
515320.0000   -0.27094
515360.0000    0.00106
515400.0000   -0.53369
515440.0000   -0.34866
515480.0000   -0.13228
515520.0000   -0.37512
515560.0000   -0.18219
515600.0000   -0.32179
515640.0000   -0.28661
515680.0000   -0.02763
515720.0000   -0.20301
515760.0000   -0.12898
515800.0000   -0.56992
515840.0000   -0.16024
515880.0000   -0.20656
515920.0000   -0.06743
515960.0000    0.01624
516000.0000    0.02032
516040.0000   -0.32131
516080.0000   -0.23883
516120.0000   -0.27687
516160.0000   -0.22585
516200.0000   -0.33312
516240.0000   -0.19480
516280.0000   -0.18192
516320.0000   -0.19474
516360.0000   -0.17140
516400.0000   -0.19939
516440.0000   -0.06859
516480.0000   -0.42594
516520.0000   -0.18858
516560.0000   -0.31309
516600.0000   -0.01390
516640.0000   -0.41716
516680.0000   -0.20516
516720.0000   -0.45180
516760.0000   -0.27274
516800.0000   -0.16191
516840.0000   -0.16318
516880.0000   -0.60805
516920.0000   -0.33096
516960.0000   -0.31901
517000.0000   -0.14501
517040.0000   -0.33742
517080.0000   -0.15958
517120.0000   -0.11077
517160.0000   -0.35439
517200.0000   -0.43653
517240.0000   -0.11725
517280.0000   -0.29384
517320.0000   -0.32968
517360.0000   -0.18158
517400.0000   -0.07737
517440.0000   -0.14575
517480.0000    0.10526
517520.0000    0.01767
517560.0000   -0.08228
517600.0000   -0.15581
517640.0000    0.12810
517680.0000   -0.15858
517720.0000   -0.06128
517760.0000    0.00521
517800.0000   -0.08913
517840.0000   -0.12700
517880.0000   -0.18720
517920.0000    0.05261
517960.0000   -0.25408
518000.0000   -0.01669
518040.0000   -0.09238
518080.0000    0.16000
518120.0000    0.21144
518160.0000   -0.03950
518200.0000    0.27479
518240.0000    0.27637
518280.0000    0.01353
518320.0000   -0.12978
518360.0000    0.10041
518400.0000    0.36425
518440.0000    0.39440
518480.0000   -0.07425
518520.0000   -0.13970
518560.0000    0.14471
518600.0000    0.39446
518640.0000    0.00321
518680.0000   -0.44429
518720.0000   -0.54125
518760.0000   -0.47179
518800.0000   -0.20580
518840.0000   -0.21848
518880.0000   -0.26636
518920.0000   -0.38455
518960.0000   -0.15606
519000.0000   -0.51713
519040.0000   -0.52601
519080.0000   -0.39150
519120.0000   -0.26584
519160.0000   -0.07499
519200.0000   -0.16296
519240.0000   -0.22548
519280.0000   -0.26259
519320.0000   -0.14024
519360.0000   -0.30864
519400.0000   -0.31261
519440.0000   -0.09574
519480.0000    0.18337
519520.0000   -0.18102
519560.0000   -0.68361
519600.0000   -0.23477
519640.0000   -0.05608
519680.0000   -0.31006
519720.0000   -0.29295
519760.0000   -0.18437
519800.0000   -0.23168
519840.0000   -0.04199
519880.0000   -0.04734
519920.0000   -0.26452
519960.0000   -0.28661
520000.0000   -0.34242
520040.0000   -0.13456
520080.0000   -0.59967
520120.0000   -0.36833
520160.0000   -0.29818
520200.0000   -0.13301
520240.0000   -0.22796
520280.0000   -0.12660
520320.0000   -0.15910
520360.0000   -0.56359
520400.0000   -0.30508
520440.0000   -0.66360
520480.0000   -0.67995
520520.0000   -0.70311
520560.0000   -0.82643
520600.0000   -0.50416
520640.0000   -0.65896
520680.0000   -0.70276
520720.0000   -0.43809
520760.0000   -0.54619
520800.0000   -0.17488
520840.0000   -0.36633
520880.0000   -0.19222
520920.0000   -0.22994
520960.0000   -0.68107
521000.0000   -0.74855
521040.0000   -0.24446
521080.0000   -0.50879
521120.0000   -0.24678
521160.0000   -0.13739
521200.0000   -0.04257
521240.0000   -0.20760
521280.0000   -0.24626
521320.0000   -0.27935
521360.0000   -0.35598
521400.0000   -0.52123
521440.0000   -0.56226
521480.0000   -0.61852
521520.0000   -0.40024
521560.0000   -0.59040
521600.0000   -0.22369
521640.0000   -0.30446
521680.0000   -0.27552
521720.0000   -0.33634
521760.0000   -0.50017
521800.0000   -0.56161
521840.0000   -0.30673
521880.0000   -0.32490
521920.0000   -0.16339
521960.0000   -0.32071
522000.0000   -0.36315
522040.0000   -0.41172
522080.0000   -0.12858
522120.0000   -0.32934
522160.0000   -0.31550
522200.0000   -0.37788
522240.0000   -0.28072
522280.0000   -0.19092
522320.0000    0.02101
522360.0000    0.03039
522400.0000   -0.38347
522440.0000   -0.47457
522480.0000   -0.22861
522520.0000   -0.20157
522560.0000   -0.32774
522600.0000   -0.45298
522640.0000   -0.03191
522680.0000   -0.28996
522720.0000   -0.41586
522760.0000   -0.06681
522800.0000   -0.26927
522840.0000   -0.00507
522880.0000    0.05796
522920.0000   -0.26751
522960.0000    0.08101
523000.0000   -0.08535
523040.0000    0.04774
523080.0000    0.25069
523120.0000   -0.14642
523160.0000    0.06631
523200.0000   -0.14611
523240.0000   -0.13496
523280.0000    0.15574
523320.0000   -0.24835
523360.0000   -0.01203
523400.0000   -0.36023
523440.0000   -0.22600
523480.0000   -0.30640
523520.0000   -0.15615
523560.0000   -0.05532
523600.0000   -0.21600
523640.0000   -0.35336
523680.0000   -0.14747
523720.0000   -0.03845
523760.0000   -0.30698
523800.0000   -0.26774
523840.0000   -0.69386
523880.0000   -0.34742
523920.0000   -0.25791
523960.0000   -0.40740
524000.0000   -0.68124
524040.0000   -0.39477
524080.0000   -0.30623
524120.0000   -0.16030
524160.0000   -0.22083
524200.0000   -0.11005
524240.0000   -0.08352
524280.0000   -0.13400
524320.0000    0.08201
524360.0000   -0.30369
524400.0000   -0.18008
524440.0000   -0.53353
524480.0000   -0.51631
524520.0000   -0.20920
524560.0000   -0.01590
524600.0000    0.07933
524640.0000   -0.35317
524680.0000   -0.00405
524720.0000    0.11114
524760.0000    0.02681
524800.0000   -0.39937
524840.0000   -0.43112
524880.0000   -0.17457
524920.0000   -0.02832
524960.0000    0.28454
525000.0000    0.11001
525040.0000    0.07877
525080.0000   -0.01827
525120.0000    0.01491
525160.0000    0.15000
525200.0000    0.23275
525240.0000   -0.17150
525280.0000   -0.05567
525320.0000    0.02078
525360.0000    0.17753
525400.0000   -0.11289
525440.0000   -0.01001
525480.0000   -0.02802
525520.0000   -0.21491
525560.0000    0.11725
525600.0000   -0.07383
525640.0000   -0.14266
525680.0000   -0.10337
525720.0000   -0.32279
525760.0000   -0.28660
525800.0000   -0.44678
525840.0000   -0.35843
525880.0000   -0.23259
525920.0000   -0.15916
525960.0000   -0.35174
526000.0000   -0.52483
526040.0000   -0.44763
526080.0000    0.04607
526120.0000   -0.05155
526160.0000   -0.21186
526200.0000   -0.43989
526240.0000   -0.08822
526280.0000   -0.19056
526320.0000   -0.25361
526360.0000    0.02159
526400.0000   -0.07524
526440.0000   -0.30590
526480.0000   -0.40868
526520.0000   -0.65568
526560.0000   -0.25395
526600.0000   -0.17692
526640.0000    0.33903
526680.0000    0.17496
526720.0000    0.16219
526760.0000    0.35789
526800.0000   -0.32708
526840.0000    0.06427
526880.0000    0.06764
526920.0000    0.09040
526960.0000    0.18852
527000.0000    0.23542
527040.0000    0.53231
527080.0000    0.09152
527120.0000    0.07708
527160.0000   -0.05897
527200.0000    0.27756
527240.0000    0.09650
527280.0000    0.13567
527320.0000    0.20580
527360.0000   -0.07801
527400.0000    0.14036
527440.0000    0.04461
527480.0000    0.10898
527520.0000   -0.05031
527560.0000    0.35235
527600.0000    0.06730
527640.0000    0.07405
527680.0000    0.05203
527720.0000    0.09689
527760.0000   -0.01165
527800.0000   -0.03943
527840.0000   -0.00831
527880.0000    0.10401
527920.0000   -0.02047
527960.0000    0.09198
528000.0000   -0.04393
528040.0000   -0.02207
528080.0000   -0.02500
528120.0000    0.05572
528160.0000   -0.07791
528200.0000    0.08790
528240.0000    0.14942
528280.0000   -0.25574
528320.0000   -0.32230
528360.0000   -0.01269
528400.0000    0.07706
528440.0000   -0.07404
528480.0000    0.16679
528520.0000   -0.00069
528560.0000   -0.12075
528600.0000    0.00480
528640.0000    0.12777
528680.0000   -0.14219
528720.0000    0.06122
528760.0000    0.03433
528800.0000    0.11178
528840.0000    0.29223
528880.0000    0.17391
528920.0000   -0.10133
528960.0000   -0.02234
529000.0000    0.24231
529040.0000    0.11076
529080.0000    0.15429
529120.0000   -0.19409
529160.0000    0.07947
529200.0000    0.29633
529240.0000    0.21749
529280.0000    0.27991
529320.0000   -0.06403
529360.0000    0.00229
529400.0000    0.05710
529440.0000   -0.12563
529480.0000    0.04630
529520.0000   -0.06426
529560.0000   -0.01210
529600.0000    0.22193
529640.0000    0.17743
529680.0000    0.34346
529720.0000    0.25652
529760.0000    0.41358
529800.0000    0.23311
529840.0000    0.42232
529880.0000    0.14036
529920.0000    0.10776
529960.0000   -0.06153
530000.0000   -0.12936
530040.0000   -0.11953
530080.0000   -0.04670
530120.0000    0.01653
530160.0000   -0.31742
530200.0000   -0.50458
530240.0000   -0.23652
530280.0000   -0.35751
530320.0000   -0.25710
530360.0000   -0.08986
530400.0000   -0.08039
530440.0000    0.05682
530480.0000    0.03923
530520.0000   -0.21463
530560.0000   -0.06984
530600.0000   -0.28785
530640.0000   -0.34429
530680.0000   -0.07090
530720.0000   -0.02139
530760.0000   -0.09695
530800.0000   -0.49726
530840.0000   -0.20436
530880.0000    0.10286
530920.0000   -0.28344
530960.0000   -0.22427
531000.0000   -0.22051
531040.0000   -0.28990
531080.0000   -0.47050
531120.0000   -0.26971
531160.0000   -0.63364
531200.0000   -0.30099
531240.0000   -0.16115
531280.0000   -0.64194
531320.0000   -0.35379
531360.0000   -0.35014
531400.0000   -0.12872
531440.0000   -0.42322
531480.0000   -0.11588
531520.0000   -0.24692
531560.0000   -0.49342
531600.0000   -0.39219
531640.0000   -0.41648
531680.0000    0.03756
531720.0000    0.30304
531760.0000    0.16597
531800.0000    0.41176
531840.0000    0.26897
531880.0000    0.23547
531920.0000    0.44345
531960.0000    0.54953
532000.0000    0.19305
532040.0000    0.32432
532080.0000    0.11569
532120.0000    0.16709
532160.0000    0.51055
532200.0000    0.12934
532240.0000    0.45211
532280.0000    0.49858
532320.0000    0.01038
532360.0000    0.02572
532400.0000    0.24974
532440.0000    0.21325
532480.0000    0.36165
532520.0000    0.57986
532560.0000    0.20561
532600.0000    0.34401
532640.0000    0.28780
532680.0000    0.45024
532720.0000    0.52296
532760.0000    0.56174
532800.0000    0.39259
532840.0000    0.32393
532880.0000    0.39487
532920.0000    0.27659
532960.0000    0.44193
533000.0000    0.34358
533040.0000    0.51227
533080.0000    0.29823
533120.0000    0.09746
533160.0000    0.02779
533200.0000    0.04836
533240.0000    0.39474
533280.0000    0.14916
533320.0000    0.26122
533360.0000    0.27640
533400.0000    0.26022
533440.0000    0.25974
533480.0000    0.34787
533520.0000    0.08276
533560.0000    0.04722
533600.0000    0.32775
533640.0000    0.29727
533680.0000    0.41216
533720.0000    0.33102
533760.0000    0.27485
533800.0000    0.03629
533840.0000    0.09977
533880.0000    0.07618
533920.0000    0.34397
533960.0000    0.15503
534000.0000    0.40133
534040.0000    0.57589
534080.0000    0.15624
534120.0000    0.10938
534160.0000    0.39186
534200.0000    0.21426
534240.0000    0.14789
534280.0000    0.19053
534320.0000    0.22545
534360.0000    0.21750
534400.0000   -0.16186
534440.0000    0.24213
534480.0000    0.33116
534520.0000    0.41991
534560.0000    0.44858
534600.0000    0.38100
534640.0000    0.53109
534680.0000    0.31047
534720.0000   -0.27249
534760.0000   -0.53158
534800.0000   -0.51833
534840.0000   -0.66270
534880.0000   -0.54072
534920.0000   -0.08635
534960.0000   -0.02533
535000.0000   -0.09717
535040.0000   -0.16027
535080.0000    0.44597
535120.0000   -0.18468
535160.0000   -0.10494
535200.0000    0.01880
535240.0000   -0.22524
535280.0000    0.00570
535320.0000    0.19050
535360.0000    0.36539
535400.0000    0.38199
535440.0000    0.36635
535480.0000    0.19073
535520.0000   -0.24400
535560.0000   -0.55654
535600.0000   -0.23888
535640.0000   -0.26876
535680.0000   -0.22387
535720.0000    0.45809
535760.0000   -0.01330
535800.0000    0.27718
535840.0000    0.48859
535880.0000    0.51380
535920.0000    0.28145
535960.0000    0.44319
536000.0000    0.67756
536040.0000    0.23495
536080.0000    0.34991
536120.0000    0.09720
536160.0000    0.32640
536200.0000   -0.09448
536240.0000   -0.28193
536280.0000   -0.35219
536320.0000   -0.68788
536360.0000   -0.24622
536400.0000   -0.42759
536440.0000   -0.38871
536480.0000    0.03390
536520.0000    0.25154
536560.0000   -0.04474
536600.0000   -0.37296
536640.0000   -0.28276
536680.0000    0.01160
536720.0000    0.02414
536760.0000   -0.26868
536800.0000   -0.44262
536840.0000   -0.12463
536880.0000   -0.02292
536920.0000    0.08915
536960.0000   -0.12528
537000.0000   -0.12191
537040.0000   -0.03030
537080.0000   -0.07295
537120.0000   -0.31066
537160.0000   -0.36194
537200.0000   -0.58578
537240.0000   -0.30419
537280.0000    0.04735
537320.0000   -0.56291
537360.0000   -0.64368
537400.0000   -0.13049
537440.0000   -0.25369
537480.0000    0.21309
537520.0000    0.23897
537560.0000    0.13696
537600.0000   -0.00077
537640.0000    0.02563
537680.0000    0.12589
537720.0000    0.35462
537760.0000    0.25293
537800.0000    0.23050
537840.0000    0.04937
537880.0000   -0.13501
537920.0000   -0.18676
537960.0000   -0.27347
538000.0000   -0.09763
538040.0000   -0.02945
538080.0000   -0.13878
538120.0000   -0.00423
538160.0000    0.00837
538200.0000   -0.12935
538240.0000   -0.16800
538280.0000   -0.11431
538320.0000    0.24791
538360.0000   -0.03441
538400.0000   -0.34845
538440.0000   -0.00009
538480.0000   -0.10429
538520.0000   -0.01705
538560.0000    0.18564
538600.0000    0.18295
538640.0000   -0.03598
538680.0000   -0.12619
538720.0000   -0.05393
538760.0000    0.13424
538800.0000   -0.01616
538840.0000    0.01350
538880.0000   -0.04012
538920.0000   -0.24729
538960.0000    0.23960
539000.0000    0.13065
539040.0000   -0.08341
539080.0000    0.42394
539120.0000    0.46891
539160.0000    0.40219
539200.0000    0.56577
539240.0000    0.41550
539280.0000    0.47890
539320.0000    0.27052
539360.0000    0.22559
539400.0000    0.27340
539440.0000    0.35002
539480.0000    0.12117
539520.0000    0.20336
539560.0000    0.40216
539600.0000    0.33170
539640.0000    0.37751
539680.0000    0.24686
539720.0000    0.24300
539760.0000    0.32318
539800.0000   -0.21224
539840.0000   -0.43005
539880.0000   -0.14081
539920.0000   -0.40699
539960.0000   -0.15206
540000.0000   -0.31955
540040.0000   -0.23630
540080.0000   -0.18603
540120.0000   -0.11377
540160.0000   -0.01925
540200.0000   -0.12256
540240.0000    0.15061
540280.0000    0.08385
540320.0000    0.35124
540360.0000   -0.06447
540400.0000    0.14452
540440.0000   -0.53342
540480.0000   -0.33385
540520.0000    0.15552
540560.0000    0.08673
540600.0000   -0.07332
540640.0000    0.21578
540680.0000    0.34539
540720.0000   -0.12305
540760.0000    0.23411
540800.0000    0.16871
540840.0000    0.13598
540880.0000   -0.09358
540920.0000   -0.23490
540960.0000   -0.26615
541000.0000   -0.30404
541040.0000   -0.69537
541080.0000   -0.27172
541120.0000   -0.15859
541160.0000   -0.34201
541200.0000   -0.39507
541240.0000   -0.19208
541280.0000   -0.32888
541320.0000   -0.37667
541360.0000    0.07864
541400.0000    0.23634
541440.0000    0.01419
541480.0000    0.09481
541520.0000   -0.26714
541560.0000   -0.28799
541600.0000   -0.27606
541640.0000    0.03929
541680.0000    0.23822
541720.0000   -0.30319
541760.0000   -0.34187
541800.0000   -0.30878
541840.0000   -0.16867
541880.0000   -0.28927
541920.0000    0.01202
541960.0000    0.19333
542000.0000   -0.43540
542040.0000    0.26795
542080.0000    0.10350
542120.0000   -0.05638
542160.0000    0.02779
542200.0000    0.02459
542240.0000   -0.09101
542280.0000   -0.01608
542320.0000    0.09165
542360.0000   -0.00146
542400.0000   -0.05322
542440.0000    0.00986
542480.0000    0.03552
542520.0000   -0.27610
542560.0000   -0.54296
542600.0000   -0.28537
542640.0000   -0.44244
542680.0000   -0.15198
542720.0000   -0.41744
542760.0000    0.01776
542800.0000   -0.09792
542840.0000   -0.06881
542880.0000   -0.02087
542920.0000   -0.11772
542960.0000   -0.03891
543000.0000    0.01344
543040.0000   -0.08628
543080.0000   -0.03196
543120.0000   -0.00151
543160.0000    0.26043
543200.0000    0.24420
543240.0000    0.27813
543280.0000    0.17947
543320.0000    0.11430
543360.0000   -0.05337
543400.0000    0.22021
543440.0000    0.08347
543480.0000    0.20093
543520.0000    0.01417
543560.0000   -0.25206
543600.0000   -0.10625
543640.0000   -0.12615
543680.0000    0.11945
543720.0000    0.17863
543760.0000   -0.26558
543800.0000    0.02517
543840.0000    0.10547
543880.0000    0.11631
543920.0000   -0.12802
543960.0000    0.00797
544000.0000    0.17605
544040.0000   -0.06105
544080.0000   -0.15618
544120.0000   -0.05460
544160.0000    0.02434
544200.0000   -0.21780
544240.0000    0.04623
544280.0000    0.25255
544320.0000    0.07453
544360.0000    0.18407
544400.0000    0.06153
544440.0000   -0.06393
544480.0000    0.27335
544520.0000    0.15265
544560.0000   -0.00092
544600.0000   -0.07082
544640.0000   -0.00226
544680.0000    0.22847
544720.0000   -0.05697
544760.0000    0.06379
544800.0000    0.09647
544840.0000    0.08361
544880.0000   -0.07970
544920.0000    0.16242
544960.0000    0.20358
545000.0000    0.34056
545040.0000    0.24134
545080.0000    0.30554
545120.0000    0.30771
545160.0000    0.11222
545200.0000   -0.30684
545240.0000    0.16786
545280.0000    0.14940
545320.0000    0.24529
545360.0000    0.04556
545400.0000   -0.02270
545440.0000   -0.06285
545480.0000   -0.19228
545520.0000   -0.04432
545560.0000    0.05544
545600.0000    0.30998
545640.0000    0.13098
545680.0000   -0.02295
545720.0000    0.17950
545760.0000    0.26063
545800.0000    0.06258
545840.0000    0.12120
545880.0000   -0.04373
545920.0000   -0.01560
545960.0000   -0.07216
546000.0000    0.19798
546040.0000    0.20531
546080.0000    0.20364
546120.0000    0.02501
546160.0000    0.56366
546200.0000   -0.09719
546240.0000   -0.26135
546280.0000    0.10712
546320.0000   -0.09601
546360.0000   -0.54493
546400.0000   -0.76273
546440.0000   -0.59520
546480.0000   -0.74723
546520.0000   -0.39446
546560.0000    0.20958
546600.0000    0.09433
546640.0000    0.04854
546680.0000    0.09605
546720.0000   -0.03962
546760.0000    0.08810
546800.0000    0.13877
546840.0000   -0.02434
546880.0000   -0.08917
546920.0000   -0.11246
546960.0000   -0.31183
547000.0000    0.01011
547040.0000    0.06791
547080.0000   -0.11696
547120.0000    0.09404
547160.0000    0.13822
547200.0000   -0.26343
547240.0000    0.12812
547280.0000   -0.12584
547320.0000   -0.10835
547360.0000    0.07591
547400.0000    0.14052
547440.0000    0.01067
547480.0000   -0.66054
547520.0000   -0.06014
547560.0000   -0.58649
547600.0000   -0.26188
547640.0000   -0.33847
547680.0000   -0.42608
547720.0000   -0.30476
547760.0000   -0.32074
547800.0000   -0.08153
547840.0000    0.09654
547880.0000   -0.17803
547920.0000    0.17366
547960.0000    0.18153
548000.0000    0.10925
548040.0000   -0.26503
548080.0000   -0.41482
548120.0000   -0.47061
548160.0000   -0.37795
548200.0000   -0.27675
548240.0000   -0.24193
548280.0000   -0.14378
548320.0000    0.03033
548360.0000   -0.03227
548400.0000   -0.13433
548440.0000   -0.12465
548480.0000   -0.14501
548520.0000    0.35603
548560.0000    0.08991
548600.0000    0.21293
548640.0000   -0.24886
548680.0000   -0.45927
548720.0000   -0.43388
548760.0000   -0.52622
548800.0000   -0.28379
548840.0000   -0.45908
548880.0000   -0.23619
548920.0000   -0.03917
548960.0000   -0.50999
549000.0000   -0.55962
549040.0000   -0.69831
549080.0000   -0.54543
549120.0000   -0.29380
549160.0000   -0.03328
549200.0000   -0.41878
549240.0000   -0.40987
549280.0000   -0.29954
549320.0000   -0.40749
549360.0000   -0.19039
549400.0000   -0.17968
549440.0000    0.01219
549480.0000   -0.03604
549520.0000    0.07046
549560.0000   -0.05066
549600.0000    0.21611
549640.0000    0.00210
549680.0000    0.00626
549720.0000    0.06875
549760.0000    0.11028
549800.0000    0.16434
549840.0000   -0.06167
549880.0000    0.17810
549920.0000    0.16348
549960.0000    0.47955
550000.0000    0.25426
550040.0000    0.16123
550080.0000    0.47101
550120.0000    0.49885
550160.0000    0.38111
550200.0000    0.34805
550240.0000    0.43639
550280.0000    0.45277
550320.0000    0.64829
550360.0000    0.79715
550400.0000    0.66405
550440.0000    0.58252
550480.0000    0.64495
550520.0000    0.63571
550560.0000    0.52146
550600.0000    0.30003
550640.0000    0.44581
550680.0000    0.36829
550720.0000    0.61358
550760.0000    0.56049
550800.0000    0.44308
550840.0000    0.59321
550880.0000    0.60396
550920.0000    0.45774
550960.0000    0.52004
551000.0000    0.34754
551040.0000    0.41210
551080.0000    0.51607
551120.0000    0.37576
551160.0000    0.28929
551200.0000    0.05243
551240.0000    0.16199
551280.0000    0.11601
551320.0000    0.15707
551360.0000    0.05963
551400.0000    0.05827
551440.0000    0.24531
551480.0000    0.15595
551520.0000    0.32314
551560.0000    0.25194
551600.0000   -0.08646
551640.0000    0.24075
551680.0000    0.37773
551720.0000    0.48925
551760.0000    0.37173
551800.0000    0.52656
551840.0000    0.30726
551880.0000    0.43464
551920.0000    0.43193
551960.0000    0.25033
552000.0000    0.73173
552040.0000    0.45451
552080.0000    0.38663
552120.0000    0.22700
552160.0000    0.22621
552200.0000    0.34020
552240.0000    0.07058
552280.0000    0.30031
552320.0000    0.37124
552360.0000    0.38052
552400.0000    0.41585
552440.0000    0.30404
552480.0000    0.32353
552520.0000    0.24765
552560.0000    0.33759
552600.0000    0.26120
552640.0000    0.44372
552680.0000    0.36302
552720.0000    0.32424
552760.0000    0.40005
552800.0000    0.38807
552840.0000    0.37933
552880.0000    0.41526
552920.0000    0.22237
552960.0000    0.35157
553000.0000    0.49113
553040.0000    0.36352
553080.0000    0.48192
553120.0000    0.37026
553160.0000    0.21443
553200.0000    0.44327
553240.0000    0.55216
553280.0000    0.46625
553320.0000    0.43233
553360.0000    0.33407
553400.0000    0.73159
553440.0000    0.39357
553480.0000    0.20399
553520.0000    0.57007
553560.0000    0.41605
553600.0000    0.37938
553640.0000    0.31510
553680.0000    0.36299
553720.0000    0.36628
553760.0000    0.45716
553800.0000    0.49153
553840.0000    0.59186
553880.0000    0.20498
553920.0000    0.43479
553960.0000    0.42088
554000.0000    0.45615
554040.0000    0.39876
554080.0000    0.44354
554120.0000    0.38086
554160.0000    0.14070
554200.0000   -0.20305
554240.0000    0.38366
554280.0000    0.21645
554320.0000    0.46583
554360.0000    0.43503
554400.0000    0.37793
554440.0000    0.36295
554480.0000    0.38639
554520.0000    0.26846
554560.0000    0.29873
554600.0000    0.31543
554640.0000    0.37126
554680.0000    0.32216
554720.0000    0.39945
554760.0000    0.58868
554800.0000    0.32768
554840.0000    0.39322
554880.0000    0.35235
554920.0000    0.27805
554960.0000    0.29350
555000.0000    0.13559
555040.0000    0.12087
555080.0000    0.02992
555120.0000    0.11556
555160.0000    0.08472
555200.0000    0.01443
555240.0000   -0.12403
555280.0000   -0.16816
555320.0000   -0.08388
555360.0000   -0.27744
555400.0000   -0.11899
555440.0000    0.00895
555480.0000   -0.14671
555520.0000   -0.11994
555560.0000   -0.30231
555600.0000   -0.16566
555640.0000   -0.22201
555680.0000   -0.13955
555720.0000   -0.33607
555760.0000   -0.15531
555800.0000   -0.35215
555840.0000   -0.15386
555880.0000    0.42750
555920.0000    0.17318
555960.0000    0.34323
556000.0000    0.34958
556040.0000    0.33504
556080.0000    0.04428
556120.0000    0.23492
556160.0000    0.36872
556200.0000    0.47634
556240.0000    0.32046
556280.0000    0.30957
556320.0000    0.42759
556360.0000    0.38858
556400.0000    0.39540
556440.0000    0.37539
556480.0000    0.40904
556520.0000    0.31969
556560.0000    0.34323
556600.0000    0.18465
556640.0000    0.34628
556680.0000    0.27846
556720.0000    0.28405
556760.0000    0.35581
556800.0000    0.25248
556840.0000    0.39004
556880.0000    0.23478
556920.0000    0.40983
556960.0000    0.31299
557000.0000    0.43959
557040.0000    0.51513
557080.0000    0.31937
557120.0000    0.40162
557160.0000    0.32880
557200.0000    0.26304
557240.0000   -0.23870
557280.0000   -0.07367
557320.0000   -0.25586
557360.0000   -0.08993
557400.0000   -0.17494
557440.0000    0.00356
557480.0000   -0.18931
557520.0000   -0.11076
557560.0000   -0.16328
557600.0000   -0.18507
557640.0000    0.01014
557680.0000   -0.32188
557720.0000   -0.34476
557760.0000   -0.37709
557800.0000   -0.12639
557840.0000    0.15009
557880.0000   -0.66148
557920.0000   -0.34800
557960.0000    0.09584
558000.0000   -0.21184
558040.0000   -0.06651
558080.0000   -0.08466
558120.0000   -0.05672
558160.0000   -0.02688
558200.0000   -0.01062
558240.0000   -0.04628
558280.0000   -0.36594
558320.0000   -0.04568
558360.0000   -0.01126
558400.0000    0.08293
558440.0000    0.13231
558480.0000   -0.13779
558520.0000    0.39090
558560.0000    0.17141
558600.0000    0.12505
558640.0000   -0.11292
558680.0000    0.11349
558720.0000   -0.01077
558760.0000    0.17832
558800.0000   -0.11265
558840.0000   -0.20091
558880.0000   -0.54684
558920.0000   -0.48318
558960.0000   -0.07290
559000.0000   -0.42737
559040.0000   -0.72220
559080.0000   -0.38903
559120.0000   -0.64866
559160.0000   -0.22357
559200.0000   -0.16406
559240.0000    0.04856
559280.0000   -0.03248
559320.0000    0.03101
559360.0000   -0.06442
559400.0000   -0.13201
559440.0000   -0.36956
559480.0000   -0.24805
559520.0000   -0.02149
559560.0000   -0.19237
559600.0000   -0.33279
559640.0000   -0.21737
559680.0000   -0.09460
559720.0000   -0.24033
559760.0000   -0.47367
559800.0000   -0.05224
559840.0000   -0.43929
559880.0000   -0.18028
559920.0000   -0.09602
559960.0000   -0.03278
560000.0000    0.04024
560040.0000    0.04018
560080.0000   -0.34202
560120.0000   -0.05701
560160.0000   -0.16017
560200.0000    0.25692
560240.0000    0.32180
560280.0000   -0.18894
560320.0000   -0.13718
560360.0000    0.21191
560400.0000    0.01788
560440.0000    0.24577
560480.0000    0.17480
560520.0000    0.15256
560560.0000    0.06015
560600.0000   -0.12698
560640.0000   -0.11011
560680.0000   -0.24666
560720.0000   -0.20339
560760.0000   -0.09572
560800.0000    0.23087
560840.0000   -0.03355
560880.0000   -0.15801
560920.0000   -0.10436
560960.0000    0.12284
561000.0000    0.22012
561040.0000   -0.01193
561080.0000    0.29420
561120.0000    0.46690
561160.0000    0.31045
561200.0000    0.34327
561240.0000    0.09544
561280.0000    0.04394
561320.0000    0.08888
561360.0000    0.16044
561400.0000   -0.08840
561440.0000    0.02040
561480.0000    0.18684
561520.0000    0.19328
561560.0000   -0.06926
561600.0000    0.27922
561640.0000    0.35472
561680.0000    0.31187
561720.0000    0.04544
561760.0000   -0.24671
561800.0000    0.07216
561840.0000   -0.17636
561880.0000   -0.04610
561920.0000   -0.26621
561960.0000    0.20787
562000.0000    0.12915
562040.0000    0.03884
562080.0000    0.10728
562120.0000    0.15901
562160.0000   -0.06619
562200.0000    0.10133
562240.0000    0.00342
562280.0000   -0.08692
562320.0000    0.08163
562360.0000    0.05175
562400.0000    0.08709
562440.0000   -0.03950
562480.0000   -0.02232
562520.0000   -0.05473
562560.0000    0.02327
562600.0000    0.01593
562640.0000   -0.05233
562680.0000    0.06649
562720.0000    0.10930
562760.0000   -0.21021
562800.0000    0.11045
562840.0000    0.20167
562880.0000    0.20210
562920.0000    0.10079
562960.0000    0.04153
563000.0000    0.19835
563040.0000    0.08247
563080.0000   -0.13042
563120.0000    0.07237
563160.0000    0.19467
563200.0000   -0.09567
563240.0000   -0.09399
563280.0000    0.04466
563320.0000    0.04539
563360.0000   -0.25534
563400.0000   -0.04259
563440.0000   -0.05919
563480.0000   -0.03048
563520.0000   -0.01913
563560.0000   -0.05139
563600.0000   -0.02822
563640.0000    0.03729
563680.0000   -0.12877
563720.0000   -0.09115
563760.0000   -0.07912
563800.0000   -0.01932
563840.0000   -0.00659
563880.0000    0.01171
563920.0000   -0.01853
563960.0000    0.13238
564000.0000    0.29159
564040.0000    0.23492
564080.0000    0.10121
564120.0000   -0.07880
564160.0000   -0.01383
564200.0000    0.09672
564240.0000   -0.03883
564280.0000    0.09596
564320.0000   -0.01072
564360.0000    0.20335
564400.0000    0.13789
564440.0000    0.14003
564480.0000   -0.00786
564520.0000   -0.01392
564560.0000   -0.13383
564600.0000   -0.04785
564640.0000    0.07224
564680.0000   -0.03916
564720.0000   -0.03091
564760.0000    0.22059
564800.0000    0.32923
564840.0000    0.12932
564880.0000   -0.09218
564920.0000   -0.43582
564960.0000   -0.05725
565000.0000    0.01942
565040.0000    0.23057
565080.0000   -0.08771
565120.0000   -0.60416
565160.0000   -0.55287
565200.0000   -0.55708
565240.0000   -0.38464
565280.0000   -0.30773
565320.0000    0.05962
565360.0000   -0.43665
565400.0000   -0.04706
565440.0000    0.01103
565480.0000   -0.00641
565520.0000   -0.10900
565560.0000   -0.32710
565600.0000   -0.13143
565640.0000    0.04299
565680.0000    0.30706
565720.0000    0.28219
565760.0000    0.18850
565800.0000    0.44358
565840.0000    0.49290
565880.0000    0.57799
565920.0000    0.20941
565960.0000    0.58877
566000.0000    0.64053
566040.0000    0.55031
566080.0000    0.18458
566120.0000   -0.37930
566160.0000   -0.02921
566200.0000   -0.00067
566240.0000   -0.27100
566280.0000    0.01945
566320.0000   -0.47546
566360.0000   -0.14733
566400.0000   -0.53314
566440.0000   -0.80827
566480.0000   -1.00645
566520.0000   -0.92391
566560.0000   -0.66213
566600.0000   -0.75150
566640.0000   -0.71744
566680.0000   -0.78955
566720.0000   -0.64314
566760.0000   -0.64348
566800.0000   -0.52319
566840.0000   -0.36169
566880.0000   -0.49722
566920.0000   -0.37920
566960.0000   -0.36238
567000.0000   -0.25047
567040.0000   -0.17462
567080.0000   -0.19484
567120.0000   -0.01682
567160.0000   -0.21147
567200.0000   -0.05030
567240.0000    0.02521
567280.0000    0.08263
567320.0000    0.21248
567360.0000   -0.39720
567400.0000   -0.41551
567440.0000   -0.61298
567480.0000   -0.51766
567520.0000   -0.33399
567560.0000   -0.68616
567600.0000   -0.32080
567640.0000   -0.66101
567680.0000   -0.52830
567720.0000   -0.32346
567760.0000   -0.72651
567800.0000   -0.58792
567840.0000   -0.49752
567880.0000   -0.66188
567920.0000   -0.30963
567960.0000   -0.64815
568000.0000    0.10204
568040.0000    0.02797
568080.0000   -0.03365
568120.0000   -0.13734
568160.0000   -0.14612
568200.0000   -0.17765
568240.0000   -0.04339
568280.0000   -0.10484
568320.0000   -0.73448
568360.0000   -0.48870
568400.0000   -0.42608
568440.0000   -0.57523
568480.0000   -0.11949
568520.0000   -0.07748
568560.0000   -0.23695
568600.0000   -0.32276
568640.0000    0.07725
568680.0000    0.07401
568720.0000   -0.03820
568760.0000   -0.19729
568800.0000   -0.16388
568840.0000   -0.17713
568880.0000   -0.01028
568920.0000    0.13458
568960.0000   -0.13981
569000.0000   -0.31442
569040.0000    0.05574
569080.0000   -0.28073
569120.0000   -0.18168
569160.0000   -0.20529
569200.0000    0.02767
569240.0000   -0.16904
569280.0000   -0.16596
569320.0000   -0.26197
569360.0000   -0.09218
569400.0000   -0.20197
569440.0000   -0.11632
569480.0000   -0.11359
569520.0000   -0.19632
569560.0000   -0.02368
569600.0000   -0.00292
569640.0000    0.17685
569680.0000   -0.09127
569720.0000   -0.02998
569760.0000    0.07212
569800.0000   -0.07290
569840.0000   -0.41503
569880.0000   -0.22416
569920.0000   -0.01742
569960.0000   -0.13067
570000.0000   -0.20793
570040.0000   -0.10229
570080.0000   -0.14151
570120.0000   -0.06156
570160.0000   -0.13366
570200.0000    0.19619
570240.0000    0.05003
570280.0000    0.10167
570320.0000   -0.06724
570360.0000    0.00065
570400.0000   -0.00319
570440.0000   -0.04936
570480.0000    0.01694
570520.0000   -0.04159
570560.0000   -0.18271
570600.0000    0.13046
570640.0000    0.10397
570680.0000   -0.25023
570720.0000    0.09875
570760.0000   -0.07855
570800.0000    0.25057
570840.0000    0.23885
570880.0000    0.03297
570920.0000    0.02989
570960.0000   -0.15578
571000.0000    0.13702
571040.0000    0.09730
571080.0000   -0.27192
571120.0000    0.08794
571160.0000   -0.01625
571200.0000    0.01242
571240.0000    0.22552
571280.0000   -0.07005
571320.0000   -0.35051
571360.0000   -0.10569
571400.0000   -0.05551
571440.0000   -0.09850
571480.0000    0.16093
571520.0000   -0.16282
571560.0000   -0.54574
571600.0000   -0.86264
571640.0000   -0.56835
571680.0000   -0.40486
571720.0000   -0.67678
571760.0000   -0.90217
571800.0000   -0.54996
571840.0000   -0.55699
571880.0000   -0.41761
571920.0000   -0.54888
571960.0000   -0.47252
572000.0000   -0.23820
572040.0000   -0.56767
572080.0000   -0.78110
572120.0000   -0.63756
572160.0000   -0.56338
572200.0000   -0.60523
572240.0000   -0.65824
572280.0000   -0.50320
572320.0000   -0.72437
572360.0000   -0.68241
572400.0000   -0.47107
572440.0000   -0.66872
572480.0000   -0.50717
572520.0000   -0.61760
572560.0000   -0.44254
572600.0000   -0.66015
572640.0000   -0.87880
572680.0000   -0.36119
572720.0000   -0.25340
572760.0000   -0.35717
572800.0000   -0.65707
572840.0000   -0.58698
572880.0000   -0.49940
572920.0000   -0.18816
572960.0000    0.06675
573000.0000   -0.52813
573040.0000   -0.47787
573080.0000   -0.53168
573120.0000   -0.34205
573160.0000   -0.64601
573200.0000   -0.80337
573240.0000   -0.35365
573280.0000   -0.64500
573320.0000   -0.43007
573360.0000   -0.45083
573400.0000   -0.08344
573440.0000   -0.04497
573480.0000   -0.07033
573520.0000    0.04851
573560.0000    0.14402
573600.0000   -0.00525
573640.0000   -0.28305
573680.0000   -0.21866
573720.0000   -0.20553
573760.0000    0.03833
573800.0000   -0.12502
573840.0000   -0.38144
573880.0000   -0.39243
573920.0000    0.21807
573960.0000   -0.04509
574000.0000    0.12182
574040.0000    0.04304
574080.0000   -0.20701
574120.0000    0.22618
574160.0000    0.34296
574200.0000   -0.02431
574240.0000    0.10286
574280.0000   -0.22783
574320.0000    0.03486
574360.0000    0.10672
574400.0000    0.10985
574440.0000   -0.06715
574480.0000    0.14358
574520.0000    0.12464
574560.0000    0.16136
574600.0000   -0.34219
574640.0000   -0.14990
574680.0000   -0.06394
574720.0000    0.10946
574760.0000   -0.17036
574800.0000    0.16575
574840.0000   -0.12690
574880.0000   -0.19255
574920.0000   -0.01750
574960.0000   -0.38582
575000.0000   -0.21408
575040.0000   -0.02528
575080.0000    0.12410
575120.0000   -0.09085
575160.0000    0.00614
575200.0000   -0.06864
575240.0000   -0.35635
575280.0000    0.18881
575320.0000    0.07680
575360.0000   -0.06250
575400.0000   -0.30085
575440.0000   -0.12583
575480.0000   -0.02257
575520.0000    0.06869
575560.0000    0.06073
575600.0000   -0.04373
575640.0000   -0.33260
575680.0000   -0.18236
575720.0000   -0.03217
575760.0000   -0.01879
575800.0000   -0.20322
575840.0000    0.01328
575880.0000   -0.22902
575920.0000   -0.46541
575960.0000   -0.15748
576000.0000   -0.41493
576040.0000   -0.55287
576080.0000   -0.60831
576120.0000   -0.62762
576160.0000   -0.53836
576200.0000   -0.51730
576240.0000   -0.10699
576280.0000   -0.17786
576320.0000   -0.05390
576360.0000   -0.11885
576400.0000    0.28837
576440.0000    0.22335
576480.0000    0.02373
576520.0000    0.13730
576560.0000    0.06196
576600.0000    0.04815
576640.0000   -0.25474
576680.0000   -0.04157
576720.0000    0.02838
576760.0000    0.17408
576800.0000   -0.01268
576840.0000    0.00410
576880.0000   -0.25433
576920.0000   -0.17337
576960.0000    0.05952
577000.0000   -0.14173
577040.0000   -0.13645
577080.0000   -0.01494
577120.0000    0.18026
577160.0000    0.24591
577200.0000   -0.05358
577240.0000    0.06966
577280.0000    0.31532
577320.0000   -0.09291
577360.0000   -0.08605
577400.0000   -0.30070
577440.0000   -0.28976
577480.0000   -0.11688
577520.0000   -0.33522
577560.0000   -0.13686
577600.0000   -0.27079
577640.0000   -0.73474
577680.0000   -0.46639
577720.0000   -0.50889
577760.0000   -0.81442
577800.0000   -0.62433
577840.0000   -0.73870
577880.0000   -0.80005
577920.0000   -0.35292
577960.0000   -0.12091
578000.0000   -0.45450
578040.0000   -0.60526
578080.0000   -0.52249
578120.0000   -0.36174
578160.0000   -0.71114
578200.0000   -0.68123
578240.0000   -0.42755
578280.0000   -0.57275
578320.0000    0.00689
578360.0000   -0.11831
578400.0000    0.10255
578440.0000    0.04433
578480.0000    0.04709
578520.0000    0.02578
578560.0000   -0.20646
578600.0000   -0.30482
578640.0000   -0.55110
578680.0000   -0.55193
578720.0000   -0.38969
578760.0000   -0.49665
578800.0000   -0.63015
578840.0000   -0.27140
578880.0000   -0.40745
578920.0000   -0.37356
578960.0000   -0.39483
579000.0000   -0.40939
579040.0000   -0.52061
579080.0000   -0.68399
579120.0000   -0.20907
579160.0000   -0.62899
579200.0000   -0.55678
579240.0000   -0.30387
579280.0000   -0.54988
579320.0000   -0.45235
579360.0000   -0.46760
579400.0000   -0.31691
579440.0000   -0.56733
579480.0000   -0.78977
579520.0000   -0.77791
579560.0000   -0.82540
579600.0000   -0.63179
579640.0000   -0.64543
579680.0000   -0.58863
579720.0000   -0.67181
579760.0000   -0.56143
579800.0000   -0.84072
579840.0000   -0.80482
579880.0000   -0.69029
579920.0000   -0.49855
579960.0000   -0.35966
580000.0000   -0.21684
580040.0000   -0.75413
580080.0000   -0.14174
580120.0000   -0.92642
580160.0000   -0.86206
580200.0000   -0.42956
580240.0000   -0.30930
580280.0000   -0.55962
580320.0000   -0.70043
580360.0000   -0.83076
580400.0000   -0.67352
580440.0000   -0.53559
580480.0000   -0.68829
580520.0000   -0.54303
580560.0000   -0.26229
580600.0000   -0.40375
580640.0000   -0.27299
580680.0000   -0.56092
580720.0000   -0.22986
580760.0000   -0.36569
580800.0000   -0.71637
580840.0000   -0.75116
580880.0000   -0.63279
580920.0000    0.02442
580960.0000   -0.66510
581000.0000   -0.40120
581040.0000   -0.25081
581080.0000   -0.22927
581120.0000   -0.50693
581160.0000   -0.33399
581200.0000   -0.56397
581240.0000   -0.32549
581280.0000   -0.61827
581320.0000   -0.33183
581360.0000   -0.59210
581400.0000   -0.56352
581440.0000   -0.20446
581480.0000   -0.38669
581520.0000   -0.47417
581560.0000   -0.46129
581600.0000   -0.40724
581640.0000   -0.37885
581680.0000   -0.58182
581720.0000   -0.24247
581760.0000   -0.30399
581800.0000   -0.02506
581840.0000   -0.17653
581880.0000   -0.11087
581920.0000    0.16499
581960.0000   -0.53545
582000.0000   -0.44103
582040.0000   -0.51241
582080.0000   -0.78281
582120.0000   -0.39878
582160.0000   -0.15155
582200.0000   -0.31306
582240.0000   -0.41728
582280.0000   -0.07238
582320.0000   -0.59724
582360.0000   -0.52811
582400.0000   -0.41821
582440.0000   -0.53375
582480.0000   -0.56286
582520.0000   -0.61271
582560.0000   -0.46135
582600.0000   -0.22976
582640.0000   -0.57701
582680.0000   -0.23801
582720.0000   -0.00126
582760.0000   -0.21443
582800.0000   -0.50404
582840.0000   -0.29875
582880.0000   -0.36303
582920.0000   -0.16080
582960.0000   -0.67124
583000.0000   -0.59020
583040.0000   -0.04579
583080.0000   -0.37678
583120.0000   -0.22560
583160.0000   -0.46741
583200.0000   -0.40559
583240.0000   -0.21670
583280.0000   -0.43508
583320.0000   -0.02157
583360.0000   -0.45951
583400.0000    0.00369
583440.0000   -0.38824
583480.0000   -0.37471
583520.0000   -0.28062
583560.0000   -0.28184
583600.0000   -0.61140
583640.0000   -0.43189
583680.0000   -0.39157
583720.0000   -0.64006
583760.0000   -0.20642
583800.0000   -0.14473
583840.0000   -0.24921
583880.0000   -0.19962
583920.0000   -0.19967
583960.0000   -0.23649
584000.0000   -0.29123
584040.0000   -0.08414
584080.0000    0.10816
584120.0000   -0.04140
584160.0000   -0.28696
584200.0000   -0.24393
584240.0000   -0.19945
584280.0000   -0.25996
584320.0000    0.10550
584360.0000   -0.13966
584400.0000   -0.56350
584440.0000   -0.03897
584480.0000   -0.02124
584520.0000   -0.08046
584560.0000   -0.46264
584600.0000   -0.09648
584640.0000   -0.20212
584680.0000   -0.03774
584720.0000   -0.18919
584760.0000   -0.15453
584800.0000   -0.00446
584840.0000   -0.13470
584880.0000   -0.65775
584920.0000   -0.38001
584960.0000   -0.32002
585000.0000   -0.35988
585040.0000   -0.57792
585080.0000   -0.53094
585120.0000   -0.20713
585160.0000   -0.01209
585200.0000   -0.09018
585240.0000   -0.58935
585280.0000   -0.59510
585320.0000   -0.73408
585360.0000   -0.59359
585400.0000   -0.38906
585440.0000   -0.36330
585480.0000   -0.67038
585520.0000   -0.10297
585560.0000   -0.07337
585600.0000   -0.19623
585640.0000   -0.42238
585680.0000   -0.34169
585720.0000   -0.27457
585760.0000   -0.34973
585800.0000    0.08318
585840.0000    0.35506
585880.0000   -0.15783
585920.0000   -0.04449
585960.0000   -0.10089
586000.0000   -0.13892
586040.0000    0.02678
586080.0000   -0.17488
586120.0000   -0.11993
586160.0000   -0.01815
586200.0000   -0.07622
586240.0000   -0.08772
586280.0000   -0.03576
586320.0000   -0.44356
586360.0000   -0.34496
586400.0000   -0.38520
586440.0000   -0.50318
586480.0000   -0.49522
586520.0000   -0.71329
586560.0000   -0.76010
586600.0000   -0.58969
586640.0000   -0.64818
586680.0000   -0.71654
586720.0000   -0.28230
586760.0000   -0.70915
586800.0000   -0.93505
586840.0000   -0.69170
586880.0000   -0.67877
586920.0000   -0.47291
586960.0000   -0.32747
587000.0000   -0.40537
587040.0000   -0.05000
587080.0000    0.26364
587120.0000   -0.08127
587160.0000    0.28479
587200.0000    0.28075
587240.0000   -0.02953
587280.0000    0.13205
587320.0000   -0.11347
587360.0000   -0.16193
587400.0000   -0.22155
587440.0000   -0.11454
587480.0000   -0.04761
587520.0000    0.08632
587560.0000   -0.24064
587600.0000   -0.26713
587640.0000   -0.47913
587680.0000   -0.80108
587720.0000   -0.57998
587760.0000   -0.41958
587800.0000   -0.63587
587840.0000   -0.63482
587880.0000   -0.45322
587920.0000   -0.56103
587960.0000   -0.49472
588000.0000   -0.42728
588040.0000   -0.49817
588080.0000   -0.08165
588120.0000   -0.31119
588160.0000   -0.33226
588200.0000   -0.52079
588240.0000   -0.27124
588280.0000   -0.71820
588320.0000   -0.40592
588360.0000   -0.62539
588400.0000   -1.01480
588440.0000   -0.46624
588480.0000   -0.61760
588520.0000   -0.44872
588560.0000   -0.64134
588600.0000   -0.31409
588640.0000   -0.66564
588680.0000   -0.23520
588720.0000   -0.01217
588760.0000    0.08003
588800.0000    0.08570
588840.0000    0.00646
588880.0000   -0.05064
588920.0000   -0.41025
588960.0000    0.12294
589000.0000    0.21296
589040.0000    0.01307
589080.0000    0.00041
589120.0000   -0.01559
589160.0000   -0.24035
589200.0000    0.00551
589240.0000   -0.33552
589280.0000   -0.06244
589320.0000   -0.20095
589360.0000   -0.14872
589400.0000    0.16384
589440.0000    0.12515
589480.0000   -0.21378
589520.0000    0.19449
589560.0000    0.07078
589600.0000    0.02846
589640.0000   -0.05810
589680.0000   -0.31398
589720.0000   -0.05475
589760.0000   -0.24968
589800.0000   -0.02834
589840.0000    0.34540
589880.0000    0.19427
589920.0000    0.26910
589960.0000   -0.27637
590000.0000    0.18824
590040.0000    0.30136
590080.0000    0.38005
590120.0000    0.33401
590160.0000    0.25046
590200.0000    0.27152
590240.0000    0.62536
590280.0000    0.23645
590320.0000    0.64026
590360.0000    0.38043
590400.0000    0.46968
590440.0000    0.16184
590480.0000    0.59569
590520.0000    0.57864
590560.0000    0.07925
590600.0000    0.32015
590640.0000    0.30373
590680.0000    0.28423
590720.0000    0.47354
590760.0000    0.08303
590800.0000    0.29195
590840.0000    0.31620
590880.0000    0.36264
590920.0000    0.31062
590960.0000    0.49672
591000.0000    0.33345
591040.0000    0.33555
591080.0000    0.13629
591120.0000    0.25142
591160.0000    0.08215
591200.0000   -0.35302
591240.0000   -0.50681
591280.0000   -0.15376
591320.0000   -0.52515
591360.0000   -0.57539
591400.0000   -0.17144
591440.0000   -0.02773
591480.0000   -0.14879
591520.0000    0.12317
591560.0000    0.13052
591600.0000   -0.02622
591640.0000    0.17368
591680.0000    0.15218
591720.0000    0.11384
591760.0000   -0.19930
591800.0000    0.03290
591840.0000    0.01987
591880.0000   -0.06996
591920.0000    0.32944
591960.0000   -0.10096
592000.0000   -0.03218
592040.0000    0.13361
592080.0000   -0.20300
592120.0000   -0.11352
592160.0000    0.10741
592200.0000    0.15806
592240.0000    0.06194
592280.0000   -0.06507
592320.0000    0.32507
592360.0000    0.39763
592400.0000    0.51631
592440.0000    0.23503
592480.0000    0.49224
592520.0000    0.33626
592560.0000    0.48450
592600.0000    0.52107
592640.0000    0.59457
592680.0000    0.33426
592720.0000    0.39560
592760.0000    0.56318
592800.0000    0.55471
592840.0000    0.51565
592880.0000    0.42764
592920.0000    0.38137
592960.0000    0.38386
593000.0000    0.47438
593040.0000    0.25510
593080.0000    0.36900
593120.0000    0.39558
593160.0000    0.50004
593200.0000    0.46233
593240.0000    0.32668
593280.0000    0.40822
593320.0000    0.37640
593360.0000    0.24356
593400.0000    0.25965
593440.0000    0.20222
593480.0000    0.47922
593520.0000    0.35948
593560.0000    0.39996
593600.0000    0.51121
593640.0000    0.44830
593680.0000    0.69103
593720.0000    0.42555
593760.0000    0.54995
593800.0000    0.18702
593840.0000    0.36981
593880.0000    0.15810
593920.0000    0.23181
593960.0000    0.22680
594000.0000    0.24168
594040.0000    0.52227
594080.0000    0.29586
594120.0000    0.49234
594160.0000    0.39297
594200.0000    0.47010
594240.0000    0.35358
594280.0000    0.48307
594320.0000    0.27969
594360.0000    0.46990
594400.0000    0.39547
594440.0000    0.33655
594480.0000   -0.04233
594520.0000    0.18662
594560.0000    0.60879
594600.0000    0.42607
594640.0000    0.37945
594680.0000    0.26912
594720.0000    0.45951
594760.0000    0.12670
594800.0000    0.33040
594840.0000    0.37182
594880.0000    0.42119
594920.0000    0.14006
594960.0000    0.36023
595000.0000    0.31402
595040.0000    0.37764
595080.0000   -0.00062
595120.0000    0.31896
595160.0000    0.34004
595200.0000    0.19249
595240.0000    0.20512
595280.0000    0.53665
595320.0000    0.33375
595360.0000    0.01489
595400.0000    0.50677
595440.0000    0.24869
595480.0000    0.43562
595520.0000    0.33705
595560.0000    0.43267
595600.0000    0.35728
595640.0000    0.42259
595680.0000    0.30698
595720.0000    0.13673
595760.0000    0.47754
595800.0000    0.34697
595840.0000    0.32090
595880.0000    0.09311
595920.0000    0.51570
595960.0000    0.45890
596000.0000    0.41325
596040.0000    0.24464
596080.0000    0.42579
596120.0000    0.06202
596160.0000    0.34074
596200.0000    0.52778
596240.0000    0.43353
596280.0000    0.44252
596320.0000    0.15686
596360.0000    0.31053
596400.0000    0.38866
596440.0000    0.40006
596480.0000    0.31918
596520.0000    0.39630
596560.0000    0.36648
596600.0000    0.34214
596640.0000    0.16563
596680.0000    0.32197
596720.0000    0.27682
596760.0000    0.27562
596800.0000    0.44861
596840.0000    0.20699
596880.0000    0.28531
596920.0000    0.26579
596960.0000    0.50117
597000.0000    0.37968
597040.0000    0.61710
597080.0000    0.47541
597120.0000    0.65858
597160.0000    0.42660
597200.0000    0.29682
597240.0000    0.47667
597280.0000    0.18815
597320.0000    0.39613
597360.0000    0.47208
597400.0000    0.22495
597440.0000    0.43557
597480.0000    0.34267
597520.0000    0.39164
597560.0000    0.44205
597600.0000    0.44312
597640.0000    0.47905
597680.0000    0.54072
597720.0000    0.25463
597760.0000    0.29913
597800.0000    0.30329
597840.0000    0.37901
597880.0000    0.23988
597920.0000    0.28273
597960.0000    0.18704
598000.0000    0.43260
598040.0000    0.33092
598080.0000    0.37887
598120.0000    0.14142
598160.0000    0.25062
598200.0000    0.48505
598240.0000    0.27506
598280.0000    0.39254
598320.0000    0.34017
598360.0000    0.20304
598400.0000    0.42896
598440.0000    0.40714
598480.0000    0.40893
598520.0000    0.39701
598560.0000    0.31323
598600.0000    0.33139
598640.0000    0.68670
598680.0000    0.53941
598720.0000    0.35940
598760.0000    0.37236
598800.0000    0.32763
598840.0000    0.34128
598880.0000    0.20508
598920.0000    0.31894
598960.0000    0.34911
599000.0000    0.36769
599040.0000    0.25045
599080.0000    0.32129
599120.0000    0.13604
599160.0000    0.32079
599200.0000    0.29445
599240.0000    0.17923
599280.0000    0.28431
599320.0000    0.27020
599360.0000    0.32773
599400.0000    0.38440
599440.0000    0.24868
599480.0000    0.23537
599520.0000    0.23746
599560.0000    0.46254
599600.0000    0.16235
599640.0000    0.36515
599680.0000    0.17734
599720.0000    0.29888
599760.0000    0.30257
599800.0000    0.53165
599840.0000    0.42851
599880.0000    0.36376
599920.0000    0.42845
599960.0000    0.26640
600000.0000    0.37350
600040.0000    0.27149
600080.0000    0.50812
600120.0000    0.40382
600160.0000    0.09649
600200.0000    0.34321
600240.0000    0.39354
600280.0000    0.42392
600320.0000    0.32330
600360.0000    0.19768
600400.0000    0.34403
600440.0000    0.50138
600480.0000    0.26422
600520.0000    0.30493
600560.0000    0.27048
600600.0000    0.37027
600640.0000    0.30164
600680.0000    0.22504
600720.0000    0.34932
600760.0000    0.30172
600800.0000    0.27826
600840.0000    0.19721
600880.0000    0.26750
600920.0000    0.31598
600960.0000    0.27929
601000.0000    0.10696
601040.0000    0.33727
601080.0000    0.34370
601120.0000    0.23630
601160.0000    0.25182
601200.0000    0.26663
601240.0000    0.17606
601280.0000    0.27722
601320.0000    0.43592
601360.0000    0.40723
601400.0000    0.35277
601440.0000    0.30287
601480.0000    0.40525
601520.0000    0.32020
601560.0000    0.29240
601600.0000    0.16179
601640.0000    0.21410
601680.0000    0.24664
601720.0000    0.16219
601760.0000    0.15742
601800.0000    0.30144
601840.0000    0.04690
601880.0000    0.25506
601920.0000    0.31153
601960.0000    0.27070
602000.0000    0.46758
602040.0000    0.38391
602080.0000    0.40360
602120.0000    0.32198
602160.0000    0.14168
602200.0000    0.32337
602240.0000    0.08338
602280.0000    0.17557
602320.0000    0.33919
602360.0000    0.34567
602400.0000   -0.05934
602440.0000    0.22086
602480.0000    0.36423
602520.0000    0.47881
602560.0000    0.49719
602600.0000    0.35750
602640.0000    0.10367
602680.0000    0.51645
602720.0000    0.09971
602760.0000    0.31973
602800.0000    0.36379
602840.0000    0.23988
602880.0000    0.16566
602920.0000    0.21755
602960.0000    0.08439
603000.0000    0.14576
603040.0000    0.25446
603080.0000    0.17922
603120.0000   -0.00679
603160.0000    0.30722
603200.0000    0.35295
603240.0000    0.30072
603280.0000    0.15382
603320.0000    0.13945
603360.0000    0.36106
603400.0000    0.25275
603440.0000    0.22978
603480.0000    0.28073
603520.0000    0.26429
603560.0000    0.24928
603600.0000    0.04726
603640.0000    0.33720
603680.0000    0.11565
603720.0000    0.10454
603760.0000    0.09265
603800.0000    0.27390
603840.0000    0.01745
603880.0000    0.17182
603920.0000    0.24181
603960.0000    0.33333
604000.0000    0.33758
604040.0000    0.38257
604080.0000    0.18689
604120.0000    0.29506
604160.0000    0.33583
604200.0000    0.23314
604240.0000    0.28333
604280.0000    0.27258
604320.0000    0.23350
604360.0000    0.18330
604400.0000    0.13975
604440.0000    0.24654
604480.0000    0.12338
604520.0000    0.26483
604560.0000    0.16436
604600.0000    0.12738
604640.0000    0.24280
604680.0000    0.22902
604720.0000    0.12540
604760.0000    0.13988
604800.0000    0.14092
604840.0000    0.43833
604880.0000    0.48479
604920.0000    0.34512
604960.0000    0.22207
605000.0000    0.36116
605040.0000    0.17633
605080.0000    0.23110
605120.0000    0.11140
605160.0000    0.22499
605200.0000    0.05667
605240.0000    0.28272
605280.0000    0.29399
605320.0000   -0.00133
605360.0000    0.25187
605400.0000    0.36638
605440.0000    0.42192
605480.0000    0.24970
605520.0000    0.48042
605560.0000    0.33968
605600.0000    0.17482
605640.0000    0.30631
605680.0000    0.50777
605720.0000    0.32183
605760.0000    0.35566
605800.0000    0.35368
605840.0000    0.22141
605880.0000    0.24290
605920.0000    0.33050
605960.0000    0.38495
606000.0000    0.38781
606040.0000    0.31047
606080.0000    0.28924
606120.0000    0.16247
606160.0000    0.30435
606200.0000    0.12461
606240.0000    0.56080
606280.0000    0.27937
606320.0000    0.33861
606360.0000    0.20114
606400.0000    0.44473
606440.0000    0.36105
606480.0000    0.26508
606520.0000    0.42274
606560.0000    0.34524
606600.0000    0.33776
606640.0000    0.49670
606680.0000    0.22850
606720.0000    0.30513
606760.0000    0.47308
606800.0000    0.33106
606840.0000    0.29529
606880.0000    0.33971
606920.0000    0.16646
606960.0000    0.36087
607000.0000    0.44201
607040.0000    0.27516
607080.0000    0.46021
607120.0000    0.16133
607160.0000    0.30198
607200.0000    0.41226
607240.0000    0.25405
607280.0000    0.46172
607320.0000    0.30625
607360.0000    0.15463
607400.0000    0.25745
607440.0000    0.21577
607480.0000    0.32823
607520.0000    0.32681
607560.0000    0.29225
607600.0000    0.38071
607640.0000    0.22571
607680.0000    0.20003
607720.0000    0.40469
607760.0000    0.49480
607800.0000    0.42931
607840.0000    0.43793
607880.0000    0.41248
607920.0000    0.45323
607960.0000    0.29945
608000.0000    0.41467
608040.0000    0.47892
608080.0000    0.15047
608120.0000    0.27861
608160.0000    0.46384
608200.0000    0.45552
608240.0000    0.18261
608280.0000    0.17038
608320.0000    0.32879
608360.0000    0.19866
608400.0000    0.38353
608440.0000    0.23904
608480.0000    0.28679
608520.0000    0.22514
608560.0000    0.34863
608600.0000    0.23553
608640.0000    0.28788
608680.0000    0.56024
608720.0000    0.15335
608760.0000    0.26437
608800.0000    0.29411
608840.0000    0.24079
608880.0000    0.53923
608920.0000    0.37433
608960.0000    0.33546
609000.0000    0.07428
609040.0000    0.30148
609080.0000    0.17321
609120.0000    0.56092
609160.0000    0.27783
609200.0000    0.31183
609240.0000    0.32394
609280.0000    0.24988
609320.0000    0.18911
609360.0000    0.56646
609400.0000   -0.10742
609440.0000    0.38264
609480.0000    0.44017
609520.0000    0.51121
609560.0000    0.13760
609600.0000    0.28596
609640.0000    0.56896
609680.0000    0.14115
609720.0000    0.23285
609760.0000    0.16483
609800.0000    0.38916
609840.0000    0.20820
609880.0000    0.22328
609920.0000   -0.08108
609960.0000    0.18258
610000.0000    0.30317
610040.0000    0.03557
610080.0000    0.19164
610120.0000    0.16688
610160.0000    0.30770
610200.0000    0.13948
610240.0000    0.47527
610280.0000    0.51319
610320.0000   -0.07561
610360.0000    0.00573
610400.0000    0.18005
610440.0000    0.42432
610480.0000    0.24325
610520.0000    0.14140
610560.0000    0.25310
610600.0000    0.21903
610640.0000    0.18320
610680.0000    0.13521
610720.0000    0.31493
610760.0000    0.10768
610800.0000   -0.13514
610840.0000   -0.23613
610880.0000    0.10290
610920.0000   -0.00223
610960.0000    0.27543
611000.0000    0.38418
611040.0000    0.26328
611080.0000    0.41601
611120.0000    0.05913
611160.0000    0.23961
611200.0000    0.04058
611240.0000    0.13575
611280.0000    0.22110
611320.0000    0.15773
611360.0000    0.46783
611400.0000    0.18111
611440.0000    0.18557
611480.0000    0.21428
611520.0000    0.23575
611560.0000    0.41974
611600.0000    0.18047
611640.0000    0.30647
611680.0000    0.36027
611720.0000    0.30978
611760.0000    0.25399
611800.0000    0.40966
611840.0000    0.41183
611880.0000    0.41963
611920.0000    0.32880
611960.0000    0.32186
612000.0000    0.12393
612040.0000    0.32629
612080.0000    0.33121
612120.0000    0.35528
612160.0000    0.33988
612200.0000    0.17217
612240.0000    0.36339
612280.0000    0.44313
612320.0000    0.45596
612360.0000    0.28386
612400.0000    0.13916
612440.0000    0.38664
612480.0000    0.32625
612520.0000    0.39985
612560.0000    0.14055
612600.0000    0.16831
612640.0000    0.12087
612680.0000   -0.04222
612720.0000   -0.05971
612760.0000    0.14168
612800.0000    0.28162
612840.0000   -0.09672
612880.0000    0.46036
612920.0000    0.35098
612960.0000    0.17214
613000.0000    0.53418
613040.0000    0.31085
613080.0000    0.29762
613120.0000    0.25717
613160.0000    0.30804
613200.0000    0.20275
613240.0000    0.22127
613280.0000    0.29663
613320.0000    0.25796
613360.0000    0.29190
613400.0000    0.18103
613440.0000    0.09809
613480.0000    0.14122
613520.0000    0.31653
613560.0000    0.16206
613600.0000    0.23582
613640.0000    0.17216
613680.0000    0.23755
613720.0000    0.45200
613760.0000    0.21558
613800.0000    0.27347
613840.0000    0.25252
613880.0000    0.44685
613920.0000    0.35138
613960.0000    0.03616
614000.0000    0.36327
614040.0000    0.09698
614080.0000    0.16003
614120.0000    0.06544
614160.0000    0.22201
614200.0000   -0.37765
614240.0000   -0.08984
614280.0000    0.21454
614320.0000    0.51261
614360.0000    0.18061
614400.0000    0.41264
614440.0000    0.40818
614480.0000    0.31918
614520.0000    0.33514
614560.0000    0.22814
614600.0000    0.36032
614640.0000    0.40089
614680.0000    0.32298
614720.0000    0.30681
614760.0000    0.24819
614800.0000    0.27711
614840.0000    0.31233
614880.0000    0.42714
614920.0000    0.27397
614960.0000    0.37004
615000.0000    0.29935
615040.0000    0.35081
615080.0000    0.12305
615120.0000    0.29398
615160.0000    0.18337
615200.0000    0.44479
615240.0000    0.38916
615280.0000    0.30516
615320.0000    0.48801
615360.0000    0.38725
615400.0000    0.14851
615440.0000    0.12292
615480.0000    0.46487
615520.0000    0.42900
615560.0000    0.28117
615600.0000    0.24332
615640.0000    0.24616
615680.0000    0.10465
615720.0000    0.26968
615760.0000    0.29373
615800.0000    0.13350
615840.0000    0.58885
615880.0000    0.28708
615920.0000    0.43950
615960.0000    0.46674
616000.0000    0.43505
616040.0000    0.46570
616080.0000    0.60077
616120.0000    0.16666
616160.0000    0.42395
616200.0000    0.11028
616240.0000    0.32064
616280.0000    0.14449
616320.0000    0.33657
616360.0000    0.31213
616400.0000    0.24050
616440.0000    0.19739
616480.0000    0.49649
616520.0000   -0.00461
616560.0000    0.46902
616600.0000    0.47433
616640.0000    0.43146
616680.0000    0.35828
616720.0000    0.32170
616760.0000    0.23894
616800.0000    0.18936
616840.0000    0.33709
616880.0000    0.05207
616920.0000    0.40538
616960.0000    0.12731
617000.0000    0.19207
617040.0000    0.01882
617080.0000   -0.07266
617120.0000    0.21341
617160.0000    0.20163
617200.0000    0.36464
617240.0000    0.20167
617280.0000    0.57119
617320.0000    0.06795
617360.0000    0.14685
617400.0000    0.38572
617440.0000    0.37830
617480.0000    0.44472
617520.0000    0.52706
617560.0000    0.25478
617600.0000    0.57963
617640.0000    0.23119
617680.0000    0.30651
617720.0000    0.29900
617760.0000    0.32831
617800.0000    0.17220
617840.0000    0.13559
617880.0000    0.15275
617920.0000    0.25527
617960.0000    0.10945
618000.0000    0.28237
618040.0000    0.27194
618080.0000    0.29555
618120.0000    0.38080
618160.0000    0.17516
618200.0000    0.20296
618240.0000    0.15707
618280.0000    0.23876
618320.0000    0.27103
618360.0000    0.33329
618400.0000    0.10773
618440.0000    0.30874
618480.0000    0.16016
618520.0000    0.21984
618560.0000    0.14269
618600.0000    0.35796
618640.0000    0.28872
618680.0000    0.17796
618720.0000    0.35680
618760.0000    0.39734
618800.0000    0.14403
618840.0000    0.21094
618880.0000    0.32736
618920.0000    0.30149
618960.0000    0.18508
619000.0000    0.20907
619040.0000    0.31045
619080.0000    0.46112
619120.0000    0.26362
619160.0000    0.35480
619200.0000    0.21609
619240.0000    0.25052
619280.0000    0.11210
619320.0000    0.15411
619360.0000    0.28828
619400.0000    0.48720
619440.0000    0.17195
619480.0000    0.30827
619520.0000    0.02510
619560.0000    0.27560
619600.0000    0.38174
619640.0000    0.34543
619680.0000    0.02567
619720.0000    0.12289
619760.0000   -0.05459
619800.0000    0.10868
619840.0000    0.19812
619880.0000    0.45631
619920.0000    0.01296
619960.0000   -0.21280
620000.0000   -0.11923
620040.0000    0.14415
620080.0000    0.02584
620120.0000   -0.17178
620160.0000    0.11826
620200.0000    0.00334
620240.0000    0.25154
620280.0000    0.36474
620320.0000    0.28764
620360.0000    0.29843
620400.0000    0.16741
620440.0000    0.15349
620480.0000    0.33480
620520.0000    0.27850
620560.0000    0.08248
620600.0000    0.19102
620640.0000    0.38137
620680.0000    0.35909
620720.0000    0.31666
620760.0000    0.28828
620800.0000    0.14128
620840.0000    0.30751
620880.0000    0.15143
620920.0000    0.35557
620960.0000    0.14433
621000.0000    0.49377
621040.0000    0.39898
621080.0000    0.21090
621120.0000    0.22577
621160.0000    0.32306
621200.0000    0.37697
621240.0000    0.24525
621280.0000   -0.11582
621320.0000    0.03463
621360.0000    0.10993
621400.0000    0.34104
621440.0000    0.11101
621480.0000    0.17790
621520.0000    0.08415
621560.0000    0.31780
621600.0000    0.28920
621640.0000    0.23909
621680.0000    0.43253
621720.0000    0.31219
621760.0000    0.26969
621800.0000    0.07496
621840.0000    0.06010
621880.0000    0.12683
621920.0000    0.43008
621960.0000    0.13716
622000.0000    0.20899
622040.0000    0.33328
622080.0000    0.28518
622120.0000    0.06954
622160.0000    0.11784
622200.0000    0.18301
622240.0000    0.31036
622280.0000    0.10655
622320.0000    0.31748
622360.0000    0.19400
622400.0000    0.33101
622440.0000    0.32737
622480.0000    0.19561
622520.0000    0.24596
622560.0000    0.22028
622600.0000    0.32987
622640.0000    0.48754
622680.0000    0.41281
622720.0000    0.36478
622760.0000    0.17050
622800.0000    0.32132
622840.0000    0.15502
622880.0000    0.23331
622920.0000    0.15571
622960.0000    0.46403
623000.0000    0.12873
623040.0000    0.36562
623080.0000    0.24736
623120.0000    0.23056
623160.0000    0.42377
623200.0000    0.24418
623240.0000    0.27123
623280.0000    0.44838
623320.0000    0.44607
623360.0000    0.42968
623400.0000    0.38889
623440.0000    0.35388
623480.0000    0.44903
623520.0000    0.25731
623560.0000    0.30203
623600.0000    0.18923
623640.0000    0.27449
623680.0000    0.12373
623720.0000    0.33794
623760.0000    0.42641
623800.0000    0.15293
623840.0000    0.04274
623880.0000    0.18064
623920.0000    0.36876
623960.0000    0.29444
624000.0000    0.15528
624040.0000    0.12237
624080.0000    0.19544
624120.0000    0.16227
624160.0000    0.26871
624200.0000    0.20250
624240.0000    0.17399
624280.0000    0.32040
624320.0000    0.29533
624360.0000    0.25746
624400.0000    0.41318
624440.0000    0.28937
624480.0000    0.32106
624520.0000    0.18439
624560.0000    0.27004
624600.0000    0.15219
624640.0000    0.15337
624680.0000    0.22229
624720.0000    0.40632
624760.0000    0.40254
624800.0000    0.26847
624840.0000    0.31777
624880.0000    0.21101
624920.0000    0.35126
624960.0000    0.34031
625000.0000    0.26900
625040.0000    0.35367
625080.0000    0.18674
625120.0000    0.40955
625160.0000    0.20655
625200.0000    0.31636
625240.0000    0.24145
625280.0000    0.16141
625320.0000    0.34487
625360.0000    0.20682
625400.0000    0.29765
625440.0000    0.28903
625480.0000    0.41233
625520.0000    0.27024
625560.0000    0.25700
625600.0000    0.23459
625640.0000    0.28072
625680.0000    0.19765
625720.0000    0.02392
625760.0000    0.18158
625800.0000    0.32882
625840.0000    0.05070
625880.0000    0.31743
625920.0000    0.24223
625960.0000    0.19638
626000.0000    0.20303
626040.0000    0.46150
626080.0000    0.36278
626120.0000    0.09939
626160.0000    0.09783
626200.0000    0.19000
626240.0000    0.26191
626280.0000    0.14583
626320.0000    0.29390
626360.0000    0.23516
626400.0000    0.17131
626440.0000    0.35180
626480.0000    0.34853
626520.0000    0.28371
626560.0000    0.33673
626600.0000    0.32699
626640.0000    0.33786
626680.0000    0.13513
626720.0000    0.29022
626760.0000    0.40003
626800.0000    0.34341
626840.0000    0.32445
626880.0000    0.25477
626920.0000    0.26821
626960.0000    0.20818
627000.0000    0.20628
627040.0000    0.17245
627080.0000    0.37943
627120.0000    0.30718
627160.0000    0.25369
627200.0000    0.13777
627240.0000    0.33096
627280.0000    0.39987
627320.0000    0.32386
627360.0000    0.44227
627400.0000    0.29217
627440.0000    0.21187
627480.0000    0.25832
627520.0000    0.33401
627560.0000    0.23457
627600.0000    0.43095
627640.0000    0.34442
627680.0000    0.29868
627720.0000    0.16465
627760.0000    0.08102
627800.0000    0.26893
627840.0000    0.12290
627880.0000    0.19362
627920.0000    0.37172
627960.0000    0.29370
628000.0000    0.29931
628040.0000    0.32316
628080.0000    0.29589
628120.0000    0.30532
628160.0000    0.17265
628200.0000    0.44938
628240.0000    0.43935
628280.0000    0.37409
628320.0000    0.15385
628360.0000    0.27206
628400.0000    0.20740
628440.0000    0.41341
628480.0000    0.36446
628520.0000    0.47273
628560.0000    0.14076
628600.0000    0.18537
628640.0000    0.29080
628680.0000    0.23670
628720.0000    0.27734
628760.0000    0.30579
628800.0000    0.35811
628840.0000    0.30380
628880.0000    0.15764
628920.0000    0.13989
628960.0000    0.40242
629000.0000    0.42361
629040.0000    0.36331
629080.0000    0.30121
629120.0000    0.15453
629160.0000    0.40470
629200.0000    0.18422
629240.0000    0.14981
629280.0000    0.16037
629320.0000    0.53465
629360.0000    0.26158
629400.0000    0.52710
629440.0000    0.26639
629480.0000    0.31009
629520.0000    0.51495
629560.0000   -0.09199
629600.0000    0.12474
629640.0000    0.32794
629680.0000    0.02826
629720.0000    0.24097
629760.0000    0.22769
629800.0000    0.07174
629840.0000    0.44925
629880.0000    0.57410
629920.0000    0.37077
629960.0000    0.38953
630000.0000    0.25415
630040.0000    0.17922
630080.0000    0.26081
630120.0000    0.44058
630160.0000    0.22567
630200.0000    0.20118
630240.0000    0.44999
630280.0000    0.28964
630320.0000    0.28454
630360.0000    0.20081
630400.0000    0.36021
630440.0000    0.30549
630480.0000    0.38174
630520.0000    0.26443
630560.0000    0.35585
630600.0000    0.39195
630640.0000    0.33920
630680.0000    0.16163
630720.0000    0.43500
630760.0000    0.52780
630800.0000    0.31765
630840.0000    0.34206
630880.0000    0.14088
630920.0000    0.32780
630960.0000    0.19202
631000.0000    0.15092
631040.0000    0.33684
631080.0000    0.18166
631120.0000    0.24536
631160.0000    0.28198
631200.0000    0.15404
631240.0000    0.42101
631280.0000    0.20917
631320.0000    0.17223
631360.0000    0.18754
631400.0000    0.40082
631440.0000    0.17874
631480.0000    0.30335
631520.0000    0.18581
631560.0000    0.17297
631600.0000    0.33387
631640.0000    0.40902
631680.0000    0.04084
631720.0000    0.05508
631760.0000    0.12045
631800.0000    0.32261
631840.0000    0.20828
631880.0000    0.32523
631920.0000    0.35248
631960.0000    0.47438
632000.0000    0.31914
632040.0000    0.23171
632080.0000    0.36096
632120.0000    0.42610
632160.0000    0.05964
632200.0000    0.22991
632240.0000    0.29490
632280.0000    0.37058
632320.0000    0.33180
632360.0000    0.43877
632400.0000    0.27395
632440.0000    0.23242
632480.0000    0.22973
632520.0000    0.31280
632560.0000    0.22113
632600.0000    0.23147
632640.0000    0.32213
632680.0000    0.35058
632720.0000    0.43369
632760.0000    0.42313
632800.0000    0.16986
632840.0000    0.27836
632880.0000    0.32128
632920.0000    0.34947
632960.0000    0.38252
633000.0000    0.21117
633040.0000    0.20480
633080.0000    0.29213
633120.0000    0.36940
633160.0000    0.26586
633200.0000    0.15325
633240.0000    0.30890
633280.0000    0.11212
633320.0000    0.24556
633360.0000    0.38953
633400.0000    0.38227
633440.0000    0.03321
633480.0000    0.42261
633520.0000    0.24775
633560.0000    0.19192
633600.0000    0.14886
633640.0000    0.33510
633680.0000    0.18581
633720.0000    0.33335
633760.0000    0.19011
633800.0000    0.11969
633840.0000    0.25216
633880.0000    0.32974
633920.0000    0.45372
633960.0000    0.09265
634000.0000    0.21547
634040.0000    0.40608
634080.0000    0.25507
634120.0000    0.08600
634160.0000    0.59613
634200.0000   -0.03988
634240.0000    0.20521
634280.0000    0.09880
634320.0000    0.06396
634360.0000    0.31389
634400.0000    0.11560
634440.0000    0.36172
634480.0000    0.34346
634520.0000    0.32665
634560.0000    0.26727
634600.0000    0.40421
634640.0000    0.31042
634680.0000    0.48511
634720.0000    0.34648
634760.0000    0.52873
634800.0000    0.24593
634840.0000    0.10003
634880.0000    0.24815
634920.0000    0.12930
634960.0000    0.42758
635000.0000    0.43926
635040.0000    0.13387
635080.0000    0.14289
635120.0000    0.34862
635160.0000    0.30590
635200.0000    0.35530
635240.0000    0.30515
635280.0000    0.18371
635320.0000    0.17961
635360.0000    0.28072
635400.0000    0.25250
635440.0000    0.30999
635480.0000    0.50900
635520.0000    0.41230
635560.0000    0.30226
635600.0000    0.33288
635640.0000    0.20838
635680.0000    0.10239
635720.0000    0.01642
635760.0000   -0.02972
635800.0000   -0.32444
635840.0000   -0.14710
635880.0000   -0.28238
635920.0000   -0.27031
635960.0000   -0.10894
636000.0000   -0.10168
636040.0000   -0.14077
636080.0000   -0.03637
636120.0000    0.01758
636160.0000   -0.09986
636200.0000   -0.12335
636240.0000   -0.30800
636280.0000   -0.22006
636320.0000   -0.26114
636360.0000   -0.35218
636400.0000   -0.27103
636440.0000   -0.18960
636480.0000   -0.28881
636520.0000   -0.25990
636560.0000    0.03606
636600.0000    0.00516
636640.0000    0.15148
636680.0000    0.01981
636720.0000   -0.16371
636760.0000   -0.16423
636800.0000   -0.11578
636840.0000   -0.20124
636880.0000   -0.27895
636920.0000   -0.23196
636960.0000   -0.29370
637000.0000   -0.04241
637040.0000   -0.16940
637080.0000   -0.21661
637120.0000   -0.15648
637160.0000    0.09895
637200.0000    0.02285
637240.0000   -0.43410
637280.0000   -0.07939
637320.0000   -0.41846
637360.0000    0.03809
637400.0000    0.05369
637440.0000   -0.08689
637480.0000    0.23973
637520.0000    0.27999
637560.0000    0.18232
637600.0000    0.21358
637640.0000    0.18848
637680.0000    0.21971
637720.0000    0.55154
637760.0000    0.37353
637800.0000    0.32783
637840.0000    0.37672
637880.0000    0.25559
637920.0000    0.25455
637960.0000    0.45991
638000.0000    0.45849
638040.0000    0.10821
638080.0000    0.29441
638120.0000    0.22968
638160.0000    0.13646
638200.0000    0.44435
638240.0000    0.14444
638280.0000    0.50419
638320.0000    0.16119
638360.0000    0.25494
638400.0000    0.15244
638440.0000    0.35670
638480.0000    0.36248
638520.0000    0.23879
638560.0000    0.32169
638600.0000    0.31386
638640.0000    0.38453
638680.0000    0.34374
638720.0000    0.34287
638760.0000    0.28263
638800.0000    0.30419
638840.0000    0.34956
638880.0000    0.40749
638920.0000    0.13808
638960.0000    0.39720
639000.0000    0.18133
639040.0000    0.28456
639080.0000    0.18309
639120.0000    0.52295
639160.0000    0.47726
639200.0000    0.39373
639240.0000    0.39025
639280.0000    0.21967
639320.0000    0.16111
639360.0000    0.18539
639400.0000    0.42013
639440.0000    0.26712
639480.0000    0.34608
639520.0000    0.39057
639560.0000    0.24715
639600.0000    0.39644
639640.0000    0.31668
639680.0000    0.51106
639720.0000    0.50004
639760.0000    0.50557
639800.0000    0.42127
639840.0000    0.36837
639880.0000    0.26034
639920.0000    0.38181
639960.0000    0.40913
640000.0000    0.34783
640040.0000    0.17190
640080.0000    0.32513
640120.0000    0.29212
640160.0000    0.37392
640200.0000    0.25883
640240.0000    0.19964
640280.0000    0.36051
640320.0000    0.26768
640360.0000    0.32503
640400.0000    0.29567
640440.0000    0.36808
640480.0000    0.16381
640520.0000    0.19318
640560.0000    0.51049
640600.0000    0.26082
640640.0000    0.30625
640680.0000    0.13702
640720.0000    0.21502
640760.0000    0.34423
640800.0000    0.46714
640840.0000    0.27643
640880.0000   -0.06228
640920.0000    0.04999
640960.0000   -0.00758
641000.0000    0.20526
641040.0000    0.30199
641080.0000    0.22701
641120.0000    0.01033
641160.0000    0.45053
641200.0000    0.54432
641240.0000    0.07313
641280.0000   -0.14186
641320.0000   -0.03077
641360.0000   -0.31639
641400.0000   -0.24646
641440.0000    0.01313
641480.0000   -0.19766
641520.0000   -0.03384
641560.0000   -0.15094
641600.0000   -0.23514
641640.0000   -0.11642
641680.0000   -0.19892
641720.0000    0.02534
641760.0000   -0.03702
641800.0000   -0.18690
641840.0000    0.03352
641880.0000   -0.41741
641920.0000   -0.20473
641960.0000    0.01914
642000.0000   -0.11779
642040.0000   -0.19863
642080.0000   -0.04211
642120.0000   -0.14600
642160.0000   -0.18784
642200.0000   -0.33070
642240.0000   -0.20951
642280.0000   -0.18134
642320.0000   -0.32507
642360.0000   -0.30403
642400.0000    0.00826
642440.0000   -0.22537
642480.0000    0.04397
642520.0000    0.19585
642560.0000    0.04607
642600.0000   -0.11165
642640.0000    0.01928
642680.0000   -0.25474
642720.0000   -0.07238
642760.0000   -0.14428
642800.0000   -0.35090
642840.0000   -0.02618
642880.0000   -0.27332
642920.0000   -0.21314
642960.0000   -0.37833
643000.0000   -0.25658
643040.0000   -0.20158
643080.0000   -0.11236
643120.0000   -0.24916
643160.0000   -0.06196
643200.0000   -0.16823
643240.0000   -0.09824
643280.0000   -0.18518
643320.0000   -0.23194
643360.0000   -0.11360
643400.0000   -0.33025
643440.0000   -0.04549
643480.0000   -0.10661
643520.0000   -0.31114
643560.0000    0.02776
643600.0000   -0.17177
643640.0000   -0.01603
643680.0000   -0.13391
643720.0000    0.03938
643760.0000    0.19485
643800.0000    0.04044
643840.0000    0.06505
643880.0000    0.06358
643920.0000   -0.16730
643960.0000    0.02913
644000.0000    0.08044
644040.0000    0.04739
644080.0000    0.44007
644120.0000    0.28490
644160.0000    0.36082
644200.0000    0.08579
644240.0000    0.13409
644280.0000    0.36705
644320.0000    0.16529
644360.0000    0.16990
644400.0000    0.21518
644440.0000   -0.18811
644480.0000   -0.08156
644520.0000   -0.23873
644560.0000    0.24708
644600.0000    0.02789
644640.0000    0.24454
644680.0000    0.33243
644720.0000    0.03144
644760.0000    0.03635
644800.0000   -0.12593
644840.0000   -0.09916
644880.0000    0.27485
644920.0000   -0.27212
644960.0000   -0.09924
645000.0000   -0.23611
645040.0000   -0.11481
645080.0000   -0.33497
645120.0000   -0.04068
645160.0000    0.09217
645200.0000    0.00968
645240.0000   -0.19274
645280.0000   -0.15801
645320.0000    0.10217
645360.0000    0.06705
645400.0000    0.08035
645440.0000    0.11175
645480.0000   -0.10940
645520.0000   -0.13326
645560.0000   -0.06088
645600.0000   -0.17636
645640.0000   -0.19053
645680.0000   -0.32845
645720.0000   -0.35229
645760.0000   -0.07961
645800.0000   -0.19057
645840.0000   -0.18726
645880.0000   -0.29517
645920.0000   -0.22920
645960.0000   -0.01791
646000.0000   -0.18340
646040.0000   -0.14066
646080.0000   -0.16724
646120.0000   -0.02285
646160.0000   -0.04888
646200.0000   -0.12237
646240.0000   -0.14325
646280.0000   -0.25366
646320.0000   -0.15080
646360.0000   -0.15385
646400.0000   -0.25583
646440.0000   -0.30239
646480.0000   -0.36025
646520.0000   -0.26987
646560.0000   -0.35668
646600.0000   -0.08552
646640.0000   -0.25513
646680.0000   -0.10631
646720.0000   -0.08903
646760.0000   -0.07151
646800.0000   -0.49098
646840.0000   -0.21182
646880.0000   -0.31946
646920.0000   -0.33002
646960.0000   -0.25517
647000.0000    0.01846
647040.0000   -0.28403
647080.0000    0.15638
647120.0000   -0.11499
647160.0000    0.05177
647200.0000    0.11593
647240.0000   -0.11971
647280.0000    0.09534
647320.0000   -0.21774
647360.0000    0.11228
647400.0000   -0.07185
647440.0000    0.12249
647480.0000   -0.15425
647520.0000   -0.00466
647560.0000   -0.00351
647600.0000    0.17324
647640.0000    0.06805
647680.0000    0.02507
647720.0000    0.05781
647760.0000    0.36860
647800.0000    0.02555
647840.0000   -0.10020
647880.0000    0.05331
647920.0000    0.13988
647960.0000   -0.22722
648000.0000    0.05841
648040.0000    0.20235
648080.0000   -0.04025
648120.0000   -0.06696
648160.0000    0.21741
648200.0000    0.19640
648240.0000    0.24604
648280.0000    0.00424
648320.0000    0.05173
648360.0000    0.06842
648400.0000    0.10557
648440.0000    0.32636
648480.0000    0.18168
648520.0000    0.21406
648560.0000    0.50239
648600.0000    0.42615
648640.0000    0.35609
648680.0000    0.46018
648720.0000    0.46570
648760.0000    0.41363
648800.0000   -0.02499
648840.0000   -0.04262
648880.0000   -0.20605
648920.0000   -0.02438
648960.0000    0.05942
649000.0000    0.07682
649040.0000    0.27725
649080.0000    0.06445
649120.0000    0.06570
649160.0000    0.29988
649200.0000   -0.02411
649240.0000   -0.12199
649280.0000   -0.33365
649320.0000   -0.08919
649360.0000    0.11533
649400.0000    0.15434
649440.0000    0.15481
649480.0000    0.15408
649520.0000    0.09999
649560.0000    0.00612
649600.0000    0.13366
649640.0000    0.25888
649680.0000    0.23620
649720.0000   -0.02827
649760.0000    0.33256
649800.0000    0.13762
649840.0000   -0.50177
649880.0000    0.12529
649920.0000    0.34483
649960.0000    0.16888
650000.0000    0.22197
650040.0000    0.36320
650080.0000    0.25418
650120.0000   -0.18320
650160.0000    0.00681
650200.0000    0.25656
650240.0000    0.17922
650280.0000   -0.00678
650320.0000    0.15678
650360.0000    0.11200
650400.0000    0.18579
650440.0000    0.09987
650480.0000    0.23355
650520.0000    0.29095
650560.0000    0.26304
650600.0000    0.17479
650640.0000   -0.06957
650680.0000   -0.01339
650720.0000    0.52707
650760.0000    0.45906
650800.0000    0.41078
650840.0000    0.51657
650880.0000    0.29789
650920.0000    0.14766
650960.0000    0.44407
651000.0000    0.40299
651040.0000    0.38568
651080.0000    0.31087
651120.0000    0.23402
651160.0000    0.12332
651200.0000    0.13662
651240.0000    0.22255
651280.0000    0.33918
651320.0000    0.14933
651360.0000    0.48014
651400.0000    0.58267
651440.0000    0.37559
651480.0000    0.53709
651520.0000    0.30645
651560.0000    0.32044
651600.0000    0.26555
651640.0000    0.34357
651680.0000    0.59949
651720.0000    0.58745
651760.0000    0.37501
651800.0000    0.32968
651840.0000    0.42681
651880.0000    0.51879
651920.0000    0.66477
651960.0000    0.58300
652000.0000    0.52869
652040.0000    0.51729
652080.0000    0.86802
652120.0000    0.22405
652160.0000    0.68901
652200.0000    0.54181
652240.0000    0.36445
652280.0000    0.42669
652320.0000    0.44435
652360.0000    0.31176
652400.0000    0.51658
652440.0000    0.31723
652480.0000    0.35659
652520.0000    0.36300
652560.0000    0.09832
652600.0000    0.44310
652640.0000    0.27368
652680.0000    0.33497
652720.0000    0.09118
652760.0000    0.32024
652800.0000    0.34326
652840.0000    0.31694
652880.0000    0.25839
652920.0000    0.38435
652960.0000    0.70582
653000.0000    0.22048
653040.0000    0.70042
653080.0000    0.50872
653120.0000    0.28597
653160.0000    0.39471
653200.0000    0.40330
653240.0000    0.34427
653280.0000    0.32848
653320.0000    0.39521
653360.0000    0.33053
653400.0000    0.51099
653440.0000    0.33659
653480.0000    0.50109
653520.0000    0.60157
653560.0000    0.77780
653600.0000    0.21494
653640.0000    0.20170
653680.0000    0.33030
653720.0000    0.72657
653760.0000    0.45307
653800.0000    0.46988
653840.0000    0.45877
653880.0000    0.24702
653920.0000    0.04769
653960.0000    0.17278
654000.0000    0.07147
654040.0000    0.36848
654080.0000    0.70065
654120.0000    0.38591
654160.0000    0.32601
654200.0000    0.13845
654240.0000    0.04916
654280.0000    0.35965
654320.0000    0.17499
654360.0000    0.01332
654400.0000    0.51524
654440.0000    0.07236
654480.0000    0.11375
654520.0000    0.19619
654560.0000    0.02333
654600.0000    0.12092
654640.0000    0.04467
654680.0000    0.25746
654720.0000    0.00759
654760.0000    0.10054
654800.0000    0.16280
654840.0000    0.10137
654880.0000    0.20967
654920.0000    0.31761
654960.0000    0.15260
655000.0000    0.18848
655040.0000    0.19200
655080.0000    0.22905
655120.0000    0.10433
655160.0000    0.19267
655200.0000    0.07030
655240.0000    0.22550
655280.0000    0.24172
655320.0000    0.22563
655360.0000    0.29136
655400.0000    0.39485
655440.0000    0.18222
655480.0000    0.27992
655520.0000   -0.10270
655560.0000    0.23637
655600.0000    0.17976
655640.0000    0.23487
655680.0000    0.08312
655720.0000    0.52899
655760.0000    0.22913
655800.0000    0.21177
655840.0000   -0.11141
655880.0000    0.06824
655920.0000    0.18669
655960.0000    0.25619
656000.0000    0.25631
656040.0000    0.66381
656080.0000    0.33259
656120.0000    0.29538
656160.0000    0.30555
656200.0000   -0.02765
656240.0000   -0.04748
656280.0000    0.10232
656320.0000    0.14913
656360.0000    0.44713
656400.0000    1.00111
656440.0000    0.92102
656480.0000    0.89829
656520.0000    0.94856
656560.0000    0.91974
656600.0000    0.91185
656640.0000    0.95785
656680.0000    0.93423
656720.0000    0.85737
656760.0000    0.93413
656800.0000    1.00368
656840.0000    1.02449
656880.0000    0.94115
656920.0000    0.99943
656960.0000    0.97620
657000.0000    0.93927
657040.0000    0.95644
657080.0000    0.91294
657120.0000    1.08345
657160.0000    1.00082
657200.0000    0.93989
657240.0000    0.99525
657280.0000    1.06270
657320.0000    0.96897
657360.0000    1.00752
657400.0000    1.02496
657440.0000    1.00009
657480.0000    0.92952
657520.0000    1.00246
657560.0000    0.99847
657600.0000    0.97931
657640.0000    1.04526
657680.0000    0.90191
657720.0000    0.98733
657760.0000    0.76495
657800.0000    0.83204
657840.0000    0.72639
657880.0000    0.68953
657920.0000    0.74072
657960.0000    0.70418
658000.0000    0.75573
658040.0000    0.73425
658080.0000    0.76816
658120.0000    0.70897
658160.0000    0.72021
658200.0000    0.82309
658240.0000    0.78944
658280.0000    0.64051
658320.0000    0.68615
658360.0000    0.87328
658400.0000    0.71965
658440.0000    0.91934
658480.0000    0.73260
658520.0000    0.74142
658560.0000    0.86523
658600.0000    0.64494
658640.0000    0.64999
658680.0000    0.88240
658720.0000    0.75380
658760.0000    0.54905
658800.0000    0.62069
658840.0000    0.62064
658880.0000    0.76218
658920.0000    0.49047
658960.0000    0.61456
659000.0000    0.67793
659040.0000    0.55301
659080.0000    0.79362
659120.0000    0.68932
659160.0000    0.64793
659200.0000    0.41606
659240.0000    0.48093
659280.0000    0.55989
659320.0000    0.57477
659360.0000    0.68533
659400.0000    0.36946
659440.0000   -0.14695
659480.0000    0.38416
659520.0000    0.58271
659560.0000    0.05711
659600.0000    0.07724
659640.0000   -0.07479
659680.0000    0.14023
659720.0000    0.06572
659760.0000    0.21060
659800.0000    0.13441
659840.0000   -0.08567
659880.0000    0.48313
659920.0000    0.48974
659960.0000    0.46840
660000.0000    0.03525
660040.0000    0.09179
660080.0000   -0.02424
660120.0000    0.32102
660160.0000   -0.03358
660200.0000    0.03590
660240.0000    0.22532
660280.0000   -0.04447
660320.0000   -0.37563
660360.0000    0.03311
660400.0000   -0.01107
660440.0000   -0.05848
660480.0000   -0.07026
660520.0000   -0.09711
660560.0000   -0.01254
660600.0000    0.15241
660640.0000    0.02226
660680.0000    0.14321
660720.0000    0.12448
660760.0000    0.14137
660800.0000    0.21452
660840.0000    0.40638
660880.0000    0.49365
660920.0000    0.58939
660960.0000    0.28268
661000.0000    0.13075
661040.0000    0.38263
661080.0000   -0.00746
661120.0000    0.41864
661160.0000    0.24723
661200.0000   -0.02175
661240.0000    0.21683
661280.0000    0.13491
661320.0000    0.23385
661360.0000    0.32797
661400.0000    0.20661
661440.0000    0.37062
661480.0000    0.30284
661520.0000    0.32817
661560.0000    0.37729
661600.0000    0.08631
661640.0000    0.29072
661680.0000   -0.00743
661720.0000    0.15692
661760.0000    0.12954
661800.0000    0.23888
661840.0000   -0.02041
661880.0000   -0.01212
661920.0000   -0.08658
661960.0000   -0.23060
662000.0000    0.08476
662040.0000    0.13110
662080.0000    0.03873
662120.0000    0.26121
662160.0000    0.16078
662200.0000    0.01831
662240.0000   -0.10485
662280.0000    0.18561
662320.0000    0.31713
662360.0000    0.32910
662400.0000    0.28440
662440.0000    0.35033
662480.0000    0.19028
662520.0000   -0.17235
662560.0000   -0.07137
662600.0000    0.21294
662640.0000    0.46196
662680.0000    0.50104
662720.0000    0.44176
662760.0000    0.54078
662800.0000    0.54965
662840.0000    0.39795
662880.0000    0.59849
662920.0000    0.56783
662960.0000    0.55702
663000.0000    0.46503
663040.0000   -0.01537
663080.0000    0.21620
663120.0000    0.00253
663160.0000   -0.03471
663200.0000    0.16171
663240.0000    0.15306
663280.0000    0.11450
663320.0000    0.33502
663360.0000    0.09480
663400.0000    0.11114
663440.0000    0.05714
663480.0000    0.15488
663520.0000    0.38725
663560.0000    0.33044
663600.0000    0.05499
663640.0000    0.06168
663680.0000    0.03899
663720.0000    0.19974
663760.0000    0.15514
663800.0000    0.14399
663840.0000    0.26942
663880.0000    0.05606
663920.0000    0.09203
663960.0000    0.50393
664000.0000    0.40811
664040.0000    0.39313
664080.0000    0.26248
664120.0000    0.14099
664160.0000    0.26673
664200.0000   -0.19851
664240.0000    0.19150
664280.0000    0.00685
664320.0000    0.24505
664360.0000    0.18132
664400.0000    0.14226
664440.0000    0.13787
664480.0000   -0.23155
664520.0000   -0.16756
664560.0000   -0.07730
664600.0000   -0.05060
664640.0000   -0.17683
664680.0000    0.08838
664720.0000   -0.18318
664760.0000    0.23471
664800.0000   -0.06873
664840.0000   -0.01640
664880.0000    0.02159
664920.0000   -0.00955
664960.0000    0.09144
665000.0000    0.07873
665040.0000    0.21322
665080.0000   -0.10365
665120.0000   -0.02878
665160.0000    0.10391
665200.0000   -0.02457
665240.0000   -0.07376
665280.0000    0.04520
665320.0000    0.15206
665360.0000    0.05377
665400.0000    0.08028
665440.0000   -0.08665
665480.0000    0.02903
665520.0000    0.03947
665560.0000   -0.13263
665600.0000   -0.12917
665640.0000    0.14070
665680.0000    0.12114
665720.0000   -0.00760
665760.0000    0.12273
665800.0000    0.25876
665840.0000    0.00925
665880.0000    0.03889
665920.0000    0.07407
665960.0000    0.17534
666000.0000    0.29841
666040.0000    0.38442
666080.0000    0.14754
666120.0000    0.24143
666160.0000    0.07584
666200.0000   -0.06576
666240.0000    0.19703
666280.0000    0.06245
666320.0000    0.17057
666360.0000   -0.00399
666400.0000    0.16269
666440.0000    0.02013
666480.0000    0.09303
666520.0000    0.34588
666560.0000    0.28740
666600.0000    0.12984
666640.0000    0.12448
666680.0000    0.26971
666720.0000    0.00285
666760.0000   -0.05574
666800.0000    0.06438
666840.0000    0.00638
666880.0000    0.28888
666920.0000    0.34406
666960.0000    0.26450
667000.0000    0.26186
667040.0000    0.15314
667080.0000    0.08856
667120.0000   -0.14100
667160.0000    0.24680
667200.0000    0.18177
667240.0000    0.11996
667280.0000    0.06716
667320.0000    0.09744
667360.0000   -0.08700
667400.0000    0.04700
667440.0000    0.09655
667480.0000   -0.16323
667520.0000   -0.22720
667560.0000   -0.17671
667600.0000    0.00549
667640.0000    0.18467
667680.0000    0.14270
667720.0000   -0.17605
667760.0000   -0.02733
667800.0000    0.00510
667840.0000   -0.08288
667880.0000   -0.02876
667920.0000    0.08455
667960.0000   -0.00346
668000.0000   -0.02534
668040.0000   -0.20223
668080.0000    0.11112
668120.0000   -0.00048
668160.0000    0.11527
668200.0000    0.15611
668240.0000    0.08303
668280.0000   -0.33161
668320.0000    0.06350
668360.0000    0.01893
668400.0000   -0.15997
668440.0000   -0.16762
668480.0000   -0.31299
668520.0000    0.04863
668560.0000    0.13210
668600.0000   -0.11149
668640.0000    0.18779
668680.0000    0.16222
668720.0000    0.01939
668760.0000   -0.07836
668800.0000    0.12193
668840.0000   -0.00419
668880.0000   -0.02889
668920.0000    0.30190
668960.0000    0.10816
669000.0000    0.06206
669040.0000    0.25068
669080.0000    0.11454
669120.0000    0.27943
669160.0000    0.29055
669200.0000    0.10433
669240.0000    0.30235
669280.0000    0.20945
669320.0000    0.04118
669360.0000   -0.02456
669400.0000    0.09245
669440.0000    0.12556
669480.0000    0.34496
669520.0000    0.21750
669560.0000    0.32025
669600.0000    0.20091
669640.0000    0.40886
669680.0000    0.19353
669720.0000    0.41401
669760.0000   -0.01020
669800.0000   -0.02144
669840.0000   -0.13956
669880.0000    0.00107
669920.0000    0.07788
669960.0000   -0.28704
670000.0000   -0.15123
670040.0000    0.07137
670080.0000    0.04353
670120.0000    0.28651
670160.0000    0.07917
670200.0000    0.43369
670240.0000    0.40189
670280.0000   -0.03767
670320.0000    0.13971
670360.0000   -0.14092
670400.0000    0.10780
670440.0000    0.32656
670480.0000   -0.11712
670520.0000    0.10751
670560.0000   -0.08084
670600.0000    0.10042
670640.0000    0.15860
670680.0000   -0.15447
670720.0000   -0.01281
670760.0000   -0.30239
670800.0000   -0.11511
670840.0000   -0.27173
670880.0000   -0.12457
670920.0000   -0.20342
670960.0000    0.15614
671000.0000    0.15742
671040.0000   -0.08238
671080.0000   -0.13475
671120.0000    0.00004
671160.0000   -0.17239
671200.0000    0.00590
671240.0000    0.07554
671280.0000   -0.15326
671320.0000   -0.09078
671360.0000   -0.04708
671400.0000    0.03903
671440.0000    0.02016
671480.0000   -0.03237
671520.0000   -0.08396
671560.0000   -0.20444
671600.0000   -0.13151
671640.0000   -0.12285
671680.0000   -0.11601
671720.0000   -0.26003
671760.0000   -0.00584
671800.0000   -0.17739
671840.0000   -0.07311
671880.0000   -0.09771
671920.0000   -0.12463
671960.0000   -0.06445
672000.0000   -0.07013
672040.0000    0.20645
672080.0000   -0.20091
672120.0000   -0.22990
672160.0000   -0.06908
672200.0000   -0.02538
672240.0000    0.07603
672280.0000   -0.07630
672320.0000   -0.26386
672360.0000   -0.12031
672400.0000   -0.07551
672440.0000   -0.12799
672480.0000   -0.25881
672520.0000   -0.17135
672560.0000   -0.36012
672600.0000   -0.05934
672640.0000    0.19304
672680.0000    0.10968
672720.0000    0.13084
672760.0000    0.04650
672800.0000    0.23680
672840.0000    0.08981
672880.0000   -0.12739
672920.0000    0.14142
672960.0000   -0.29976
673000.0000   -0.08760
673040.0000    0.04107
673080.0000    0.04031
673120.0000   -0.04351
673160.0000    0.13654
673200.0000    0.15204
673240.0000    0.04832
673280.0000    0.11149
673320.0000    0.08566
673360.0000    0.05682
673400.0000    0.21886
673440.0000    0.15492
673480.0000   -0.01396
673520.0000    0.08464
673560.0000    0.27040
673600.0000    0.14440
673640.0000    0.01836
673680.0000   -0.39986
673720.0000   -0.10889
673760.0000    0.29577
673800.0000   -0.08293
673840.0000   -0.11095
673880.0000   -0.10265
673920.0000    0.02658
673960.0000   -0.19546
674000.0000   -0.08289
674040.0000    0.03823
674080.0000    0.11063
674120.0000    0.18455
674160.0000    0.21337
674200.0000   -0.12015
674240.0000   -0.28014
674280.0000   -0.08969
674320.0000   -0.26409
674360.0000    0.25918
674400.0000    0.09190
674440.0000    0.22422
674480.0000    0.03500
674520.0000    0.13853
674560.0000    0.21974
674600.0000    0.12202
674640.0000   -0.07960
674680.0000   -0.01049
674720.0000   -0.08139
674760.0000   -0.08644
674800.0000   -0.07695
674840.0000   -0.11225
674880.0000   -0.28510
674920.0000    0.29099
674960.0000    0.13273
675000.0000    0.13702
675040.0000   -0.00300
675080.0000   -0.00179
675120.0000   -0.05576
675160.0000   -0.42222
675200.0000   -0.15962
675240.0000   -0.35146
675280.0000   -0.18804
675320.0000   -0.37678
675360.0000   -0.15465
675400.0000   -0.34086
675440.0000   -0.27765
675480.0000   -0.14249
675520.0000   -0.22988
675560.0000    0.00779
675600.0000   -0.20700
675640.0000   -0.13278
675680.0000   -0.18849
675720.0000   -0.08633
675760.0000   -0.09314
675800.0000   -0.18045
675840.0000   -0.00611
675880.0000   -0.25282
675920.0000   -0.08806
675960.0000    0.06286
676000.0000   -0.03767
676040.0000    0.00072
676080.0000   -0.18324
676120.0000   -0.06106
676160.0000    0.11392
676200.0000   -0.20125
676240.0000    0.08981
676280.0000   -0.20376
676320.0000   -0.01771
676360.0000   -0.02842
676400.0000   -0.05384
676440.0000    0.13592
676480.0000   -0.15522
676520.0000   -0.14491
676560.0000   -0.15609
676600.0000    0.04845
676640.0000   -0.17558
676680.0000    0.09482
676720.0000   -0.13096
676760.0000    0.14346
676800.0000    0.08924
676840.0000   -0.13433
676880.0000   -0.06884
676920.0000   -0.06402
676960.0000   -0.07406
677000.0000    0.08629
677040.0000    0.05476
677080.0000   -0.07918
677120.0000   -0.45818
677160.0000   -0.25117
677200.0000   -0.44609
677240.0000   -0.55897
677280.0000   -0.32235
677320.0000    0.10072
677360.0000   -0.23218
677400.0000   -0.55868
677440.0000   -0.44304
677480.0000   -0.37543
677520.0000   -0.09006
677560.0000   -0.14315
677600.0000   -0.22198
677640.0000   -0.22958
677680.0000   -0.36822
677720.0000   -0.55070
677760.0000   -0.22728
677800.0000   -0.19118
677840.0000    0.04312
677880.0000   -0.06424
677920.0000   -0.22342
677960.0000   -0.20318
678000.0000   -0.37208
678040.0000   -0.46249
678080.0000   -0.49853
678120.0000   -0.45195
678160.0000   -0.38301
678200.0000   -0.58035
678240.0000   -0.40464
678280.0000   -0.32160
678320.0000   -0.62282
678360.0000   -0.09223
678400.0000   -0.56222
678440.0000   -0.63278
678480.0000   -0.45323
678520.0000   -0.59275
678560.0000   -0.44443
678600.0000   -0.43806
678640.0000   -0.31445
678680.0000   -0.48120
678720.0000   -0.05725
678760.0000   -0.32112
678800.0000   -0.21882
678840.0000   -0.44316
678880.0000   -0.57623
678920.0000   -0.44645
678960.0000   -0.47586
679000.0000   -0.48687
679040.0000   -0.23775
679080.0000   -0.35340
679120.0000   -0.17070
679160.0000   -0.02260
679200.0000   -0.02631
679240.0000    0.07402
679280.0000    0.16171
679320.0000    0.19590
679360.0000   -0.05384
679400.0000    0.09930
679440.0000   -0.26585
679480.0000   -0.11826
679520.0000    0.21651
679560.0000    0.08074
679600.0000    0.05681
679640.0000    0.07419
679680.0000   -0.08709
679720.0000   -0.19943
679760.0000   -0.31373
679800.0000   -0.39855
679840.0000   -0.24895
679880.0000    0.26979
679920.0000    0.22658
679960.0000    0.23919
680000.0000    0.22521
680040.0000    0.11771
680080.0000    0.13809
680120.0000    0.15661
680160.0000    0.17385
680200.0000    0.20856
680240.0000    0.29381
680280.0000    0.42449
680320.0000    0.27921
680360.0000    0.20233
680400.0000    0.14557
680440.0000    0.19267
680480.0000    0.19962
680520.0000    0.16496
680560.0000    0.21101
680600.0000    0.32243
680640.0000    0.18835
680680.0000    0.22065
680720.0000    0.26601
680760.0000    0.17050
680800.0000    0.05313
680840.0000    0.09606
680880.0000    0.12665
680920.0000    0.03720
680960.0000    0.07820
681000.0000    0.04720
681040.0000    0.24653
681080.0000   -0.09408
681120.0000    0.12092
681160.0000    0.09599
681200.0000    0.19303
681240.0000    0.21222
681280.0000    0.08333
681320.0000    0.14096
681360.0000   -0.07361
681400.0000   -0.04486
681440.0000   -0.10237
681480.0000   -0.10014
681520.0000   -0.02836
681560.0000    0.06773
681600.0000    0.20798
681640.0000    0.13322
681680.0000   -0.11542
681720.0000    0.14358
681760.0000    0.42386
681800.0000    0.10462
681840.0000    0.33288
681880.0000    0.33154
681920.0000    0.28646
681960.0000    0.03930
682000.0000    0.24779
682040.0000    0.21808
682080.0000    0.27384
682120.0000    0.28246
682160.0000    0.24356
682200.0000    0.15474
682240.0000    0.25445
682280.0000    0.18213
682320.0000    0.20181
682360.0000    0.16359
682400.0000    0.16833
682440.0000    0.01499
682480.0000    0.26796
682520.0000    0.13884
682560.0000   -0.05321
682600.0000    0.02514
682640.0000    0.11491
682680.0000    0.12381
682720.0000    0.14250
682760.0000   -0.03138
682800.0000    0.11052
682840.0000    0.35305
682880.0000    0.03974
682920.0000    0.09373
682960.0000   -0.11397
683000.0000   -0.08588
683040.0000   -0.03358
683080.0000    0.12736
683120.0000   -0.13767
683160.0000    0.02041
683200.0000    0.09691
683240.0000   -0.05609
683280.0000   -0.13569
683320.0000   -0.17743
683360.0000   -0.34152
683400.0000   -0.39245
683440.0000   -0.39549
683480.0000   -0.55642
683520.0000   -0.29311
683560.0000   -0.36028
683600.0000   -0.31943
683640.0000   -0.01420
683680.0000   -0.22708
683720.0000   -0.03828
683760.0000    0.10997
683800.0000    0.35403
683840.0000    0.23461
683880.0000    0.12333
683920.0000   -0.06133
683960.0000    0.23646
684000.0000    0.10711
684040.0000    0.07787
684080.0000    0.04400
684120.0000    0.10914
684160.0000    0.12908
684200.0000    0.25415
684240.0000    0.28624
684280.0000    0.06166
684320.0000   -0.22827
684360.0000   -0.07666
684400.0000    0.10032
684440.0000   -0.04275
684480.0000    0.17184
684520.0000   -0.02075
684560.0000    0.08427
684600.0000   -0.12527
684640.0000   -0.32314
684680.0000   -0.40490
684720.0000   -0.32959
684760.0000   -0.49537
684800.0000   -0.48419
684840.0000   -0.56171
684880.0000   -0.39708
684920.0000   -0.30587
684960.0000   -0.55400
685000.0000   -0.21104
685040.0000   -0.09402
685080.0000   -0.34599
685120.0000   -0.34230
685160.0000   -0.12680
685200.0000   -0.14555
685240.0000   -0.67703
685280.0000   -0.40025
685320.0000   -0.49398
685360.0000   -0.05592
685400.0000   -0.44286
685440.0000   -0.28702
685480.0000   -0.04247
685520.0000    0.03971
685560.0000    0.09646
685600.0000   -0.05289
685640.0000    0.24363
685680.0000    0.19158
685720.0000    0.31974
685760.0000    0.14273
685800.0000    0.30384
685840.0000   -0.56375
685880.0000   -0.25406
685920.0000   -0.34767
685960.0000   -0.34819
686000.0000   -0.05913
686040.0000   -0.13147
686080.0000   -0.34270
686120.0000   -0.54772
686160.0000   -0.47756
686200.0000   -0.53915
686240.0000   -0.60869
686280.0000   -0.26768
686320.0000   -0.33223
686360.0000   -0.16150
686400.0000   -0.35065
686440.0000   -0.49402
686480.0000   -0.48576
686520.0000   -0.13363
686560.0000   -0.49655
686600.0000   -0.19573
686640.0000   -0.16433
686680.0000   -0.17317
686720.0000   -0.47423
686760.0000   -0.43118
686800.0000   -0.62589
686840.0000   -0.21412
686880.0000   -0.55386
686920.0000   -0.35588
686960.0000   -0.55287
687000.0000   -0.38438
687040.0000   -0.63310
687080.0000   -0.67733
687120.0000   -0.19590
687160.0000   -0.01522
687200.0000   -0.43386
687240.0000   -0.34311
687280.0000   -0.37203
687320.0000   -0.37139
687360.0000   -0.15931
687400.0000   -0.04238
687440.0000   -0.10866
687480.0000   -0.06775
687520.0000   -0.20158
687560.0000   -0.44518
687600.0000   -0.50737
687640.0000   -0.37162
687680.0000   -0.33725
687720.0000   -0.23183
687760.0000   -0.09614
687800.0000    0.01800
687840.0000    0.04047
687880.0000    0.09053
687920.0000    0.05431
687960.0000   -0.06299
688000.0000    0.04250
688040.0000   -0.05808
688080.0000    0.06612
688120.0000   -0.16466
688160.0000    0.08768
688200.0000    0.05684
688240.0000   -0.08612
688280.0000    0.22357
688320.0000    0.09724
688360.0000   -0.05189
688400.0000    0.01078
688440.0000    0.23163
688480.0000    0.16320
688520.0000   -0.23053
688560.0000   -0.26898
688600.0000   -0.29333
688640.0000   -0.38704
688680.0000   -0.18022
688720.0000   -0.41740
688760.0000   -0.01580
688800.0000   -0.13526
688840.0000   -0.04854
688880.0000   -0.38976
688920.0000   -0.02729
688960.0000   -0.07206
689000.0000   -0.06125
689040.0000   -0.15411
689080.0000   -0.12519
689120.0000   -0.24779
689160.0000   -0.32627
689200.0000    0.03175
689240.0000   -0.39702
689280.0000   -0.15925
689320.0000   -0.14309
689360.0000   -0.28571
689400.0000   -0.15274
689440.0000   -0.10694
689480.0000   -0.18205
689520.0000   -0.52854
689560.0000   -0.14295
689600.0000   -0.11276
689640.0000   -0.30005
689680.0000   -0.08499
689720.0000   -0.16631
689760.0000   -0.15113
689800.0000    0.01990
689840.0000   -0.01146
689880.0000   -0.20813
689920.0000   -0.59652
689960.0000   -0.40623
690000.0000   -0.56076
690040.0000   -0.58477
690080.0000   -0.51253
690120.0000   -0.55389
690160.0000   -0.77688
690200.0000   -0.63986
690240.0000   -0.79857
690280.0000   -0.42858
690320.0000   -0.64108
690360.0000   -0.68155
690400.0000   -0.46831
690440.0000   -0.50575
690480.0000   -0.02942
690520.0000   -0.41215
690560.0000   -0.37997
690600.0000   -0.52082
690640.0000   -0.67719
690680.0000   -0.67222
690720.0000   -0.54258
690760.0000   -0.83398
690800.0000   -0.68508
690840.0000   -0.15775
690880.0000   -0.25796
690920.0000   -0.40056
690960.0000   -0.56067
691000.0000   -0.61811
691040.0000   -0.41165
691080.0000   -0.81500
691120.0000   -0.40318
691160.0000   -0.44944
691200.0000   -0.81379
691240.0000   -0.60183
691280.0000   -0.36413
691320.0000   -0.54919
691360.0000   -0.83514
691400.0000   -0.29047
691440.0000   -0.12612
691480.0000    0.07229
691520.0000   -0.01121
691560.0000   -0.13733
691600.0000   -0.05317
691640.0000   -0.34954
691680.0000   -0.64846
691720.0000   -0.56943
691760.0000   -0.70838
691800.0000   -0.53695
691840.0000   -0.52762
691880.0000   -0.41235
691920.0000   -0.37209
691960.0000   -0.31731
692000.0000   -0.55313
692040.0000   -0.43628
692080.0000   -0.53510
692120.0000   -0.54290
692160.0000   -0.68815
692200.0000   -0.30443
692240.0000    0.13849
692280.0000   -0.45511
692320.0000   -0.86287
692360.0000   -0.38868
692400.0000   -0.49243
692440.0000   -0.34347
692480.0000    0.00340
692520.0000   -0.16036
692560.0000   -0.12222
692600.0000   -0.16021
692640.0000    0.09020
692680.0000   -0.20725
692720.0000   -0.15470
692760.0000   -0.28441
692800.0000   -0.11814
692840.0000   -0.02992
692880.0000   -0.96299
692920.0000   -0.70092
692960.0000   -0.55829
693000.0000   -0.70455
693040.0000   -0.51209
693080.0000   -0.31900
693120.0000   -0.43801
693160.0000   -0.48033
693200.0000   -0.39875
693240.0000   -0.52979
693280.0000   -0.43877
693320.0000   -0.62305
693360.0000   -0.58492
693400.0000   -0.36434
693440.0000   -0.64276
693480.0000   -0.39763
693520.0000   -0.56402
693560.0000   -0.38955
693600.0000   -0.24524
693640.0000   -0.56451
693680.0000   -0.54132
693720.0000   -0.65043
693760.0000   -0.54518
693800.0000   -0.41772
693840.0000   -0.46046
693880.0000   -0.24486
693920.0000   -0.49721
693960.0000   -0.43633
694000.0000   -0.47070
694040.0000   -0.47858
694080.0000   -0.71116
694120.0000   -0.51618
694160.0000   -0.25192
694200.0000   -0.56063
694240.0000   -0.57814
694280.0000   -0.68689
694320.0000   -0.53693
694360.0000   -0.47874
694400.0000   -0.43532
694440.0000   -0.21576
694480.0000   -0.08509
694520.0000   -0.38552
694560.0000   -0.30570
694600.0000   -0.25830
694640.0000   -0.27278
694680.0000   -0.42239
694720.0000   -0.52566
694760.0000   -0.45166
694800.0000   -0.50314
694840.0000   -0.16199
694880.0000   -0.29665
694920.0000   -0.29331
694960.0000   -0.54414
695000.0000   -0.31257
695040.0000   -0.47430
695080.0000   -0.12840
695120.0000   -0.23290
695160.0000   -0.00552
695200.0000   -0.00993
695240.0000    0.01437
695280.0000   -0.43364
695320.0000   -0.21894
695360.0000   -0.63638
695400.0000   -0.55278
695440.0000   -0.25979
695480.0000   -0.55554
695520.0000   -0.57970
695560.0000   -0.56172
695600.0000   -0.48156
695640.0000   -0.40634
695680.0000   -0.41908
695720.0000   -0.50172
695760.0000   -0.64369
695800.0000   -0.39990
695840.0000   -0.52275
695880.0000   -0.67862
695920.0000   -0.77106
695960.0000   -0.61103
696000.0000   -0.60133
696040.0000   -0.39007
696080.0000   -0.45947
696120.0000   -0.50858
696160.0000   -0.46407
696200.0000   -0.63622
696240.0000   -0.56508
696280.0000   -0.61191
696320.0000   -0.47369
696360.0000   -0.48343
696400.0000   -0.58688
696440.0000   -0.61335
696480.0000   -0.80529
696520.0000   -0.52688
696560.0000   -0.71450
696600.0000   -0.60766
696640.0000   -0.46681
696680.0000   -0.54221
696720.0000   -0.51590
696760.0000   -0.69317
696800.0000   -0.59720
696840.0000   -0.47623
696880.0000   -0.36158
696920.0000   -0.28757
696960.0000   -0.22833
697000.0000   -0.40879
697040.0000   -0.39524
697080.0000   -0.53370
697120.0000   -0.58491
697160.0000   -0.35179
697200.0000   -0.47279
697240.0000   -0.57840
697280.0000   -0.59296
697320.0000   -0.50648
697360.0000   -0.49386
697400.0000   -0.65737
697440.0000   -0.42305
697480.0000   -0.22404
697520.0000   -0.42967
697560.0000   -0.36513
697600.0000   -0.59342
697640.0000   -0.40729
697680.0000   -0.41827
697720.0000   -0.58704
697760.0000   -0.58497
697800.0000   -0.49182
697840.0000   -0.69391
697880.0000   -0.43286
697920.0000   -0.44926
697960.0000   -0.24923
698000.0000   -0.65402
698040.0000   -0.60390
698080.0000   -0.46424
698120.0000   -0.53722
698160.0000   -0.62919
698200.0000   -0.66777
698240.0000   -0.61682
698280.0000   -0.77210
698320.0000   -0.31864
698360.0000   -0.37489
698400.0000   -0.53882
698440.0000   -0.68913
698480.0000   -0.47997
698520.0000   -0.41568
698560.0000   -0.16732
698600.0000   -0.14834
698640.0000   -0.40381
698680.0000   -0.63791
698720.0000   -0.67704
698760.0000   -0.33239
698800.0000   -0.28102
698840.0000   -0.75935
698880.0000   -0.30361
698920.0000   -0.03295
698960.0000   -0.62086
699000.0000   -0.45186
699040.0000   -0.46742
699080.0000   -0.33562
699120.0000   -0.47008
699160.0000   -0.42599
699200.0000   -0.51514
699240.0000   -0.28275
699280.0000   -0.44355
699320.0000   -0.55324
699360.0000   -0.29879
699400.0000   -0.26142
699440.0000   -0.22172
699480.0000   -0.44999
699520.0000   -0.43545
699560.0000   -0.66981
699600.0000   -0.27339
699640.0000   -0.56539
699680.0000   -0.79823
699720.0000   -0.21365
699760.0000   -0.11790
699800.0000   -0.39590
699840.0000   -0.47678
699880.0000    0.02658
699920.0000   -0.00868
699960.0000   -0.12459
700000.0000    0.13411
700040.0000    0.09809
700080.0000   -0.02132
700120.0000    0.06528
700160.0000   -0.00667
700200.0000    0.05938
700240.0000   -0.01064
700280.0000   -0.10201
700320.0000    0.07468
700360.0000   -0.12627
700400.0000   -0.40374
700440.0000   -0.07350
700480.0000   -0.01248
700520.0000   -0.08664
700560.0000   -0.06219
700600.0000    0.00458
700640.0000   -0.26336
700680.0000   -0.11674
700720.0000   -0.01739
700760.0000   -0.15808
700800.0000    0.11281
700840.0000    0.00895
700880.0000    0.02534
700920.0000   -0.41622
700960.0000    0.19574
701000.0000   -0.06476
701040.0000   -0.54915
701080.0000   -0.41741
701120.0000   -0.31590
701160.0000   -0.39638
701200.0000   -0.04934
701240.0000   -0.00971
701280.0000    0.37503
701320.0000    0.22963
701360.0000    0.00930
701400.0000    0.08473
701440.0000   -0.07998
701480.0000    0.05891
701520.0000   -0.05657
701560.0000   -0.01002
701600.0000   -0.03623
701640.0000   -0.22772
701680.0000   -0.12752
701720.0000    0.16158
701760.0000    0.06205
701800.0000   -0.03874
701840.0000   -0.06195
701880.0000   -0.15062
701920.0000   -0.02620
701960.0000   -0.37195
702000.0000   -0.35681
702040.0000   -0.18091
702080.0000    0.02659
702120.0000   -0.06610
702160.0000    0.10693
702200.0000   -0.15486
702240.0000   -0.07864
702280.0000    0.04037
702320.0000   -0.00723
702360.0000   -0.02795
702400.0000   -0.14242
702440.0000   -0.04829
702480.0000    0.08154
702520.0000    0.12004
702560.0000    0.14386
702600.0000    0.05126
702640.0000   -0.00679
702680.0000    0.02129
702720.0000    0.33637
702760.0000    0.01170
702800.0000   -0.03274
702840.0000   -0.14270
702880.0000    0.04079
702920.0000   -0.17123
702960.0000    0.09875
703000.0000   -0.06141
703040.0000   -0.01028
703080.0000   -0.12853
703120.0000   -0.07538
703160.0000   -0.50764
703200.0000   -0.36474
703240.0000   -0.26957
703280.0000   -0.33621
703320.0000   -0.33318
703360.0000   -0.64670
703400.0000   -0.65631
703440.0000   -0.94597
703480.0000   -0.81980
703520.0000   -0.50779
703560.0000   -0.45007
703600.0000   -0.35275
703640.0000   -0.50525
703680.0000   -0.42307
703720.0000   -0.44325
703760.0000   -0.65055
703800.0000   -0.38115
703840.0000   -0.16730
703880.0000   -0.08178
703920.0000   -0.01167
703960.0000    0.03238
704000.0000   -0.20937
704040.0000   -0.29146
704080.0000   -0.02656
704120.0000   -0.26460
704160.0000   -0.45825
704200.0000   -0.16083
704240.0000   -0.67818
704280.0000   -0.25700
704320.0000   -0.01437
704360.0000   -0.02123
704400.0000   -0.17641
704440.0000   -0.25997
704480.0000   -0.08389
704520.0000   -0.12844
704560.0000    0.19155
704600.0000    0.02944
704640.0000   -0.15995
704680.0000    0.17671
704720.0000    0.01544
704760.0000    0.01589
704800.0000    0.23256
704840.0000    0.07882
704880.0000    0.02076
704920.0000    0.10741
704960.0000    0.05204
705000.0000   -0.09146
705040.0000    0.09547
705080.0000    0.01943
705120.0000   -0.09921
705160.0000   -0.00561
705200.0000    0.09887
705240.0000    0.07675
705280.0000   -0.02775
705320.0000    0.25894
705360.0000    0.39441
705400.0000    0.26558
705440.0000    0.03075
705480.0000    0.07768
705520.0000    0.10111
705560.0000    0.16002
705600.0000   -0.08565
705640.0000    0.04335
705680.0000    0.05990
705720.0000    0.13795
705760.0000    0.20392
705800.0000    0.02836
705840.0000    0.15480
705880.0000   -0.01214
705920.0000    0.11689
705960.0000    0.00481
706000.0000    0.00613
706040.0000    0.15144
706080.0000    0.18558
706120.0000    0.08340
706160.0000   -0.07909
706200.0000    0.02603
706240.0000    0.12913
706280.0000    0.17572
706320.0000   -0.25143
706360.0000    0.19327
706400.0000    0.10294
706440.0000    0.02784
706480.0000   -0.02781
706520.0000    0.02394
706560.0000   -0.24452
706600.0000   -0.10277
706640.0000    0.07631
706680.0000   -0.03531
706720.0000   -0.00229
706760.0000   -0.00501
706800.0000   -0.01256
706840.0000   -0.12423
706880.0000   -0.28782
706920.0000   -0.10386
706960.0000    0.03017
707000.0000   -0.15257
707040.0000    0.16034
707080.0000   -0.12684
707120.0000   -0.01976
707160.0000    0.02310
707200.0000    0.01659
707240.0000   -0.18910
707280.0000    0.04383
707320.0000   -0.76717
707360.0000   -0.35981
707400.0000   -0.51571
707440.0000   -0.47895
707480.0000   -0.73510
707520.0000   -0.36069
707560.0000   -0.53530
707600.0000   -0.62874
707640.0000   -0.92510
707680.0000   -0.73313
707720.0000   -0.47721
707760.0000   -0.13778
707800.0000   -0.55558
707840.0000   -0.58479
707880.0000   -0.07652
707920.0000    0.11474
707960.0000   -0.13319
708000.0000   -0.12743
708040.0000   -0.18486
708080.0000   -0.12614
708120.0000   -0.02547
708160.0000    0.22331
708200.0000   -0.04011
708240.0000   -0.05467
708280.0000    0.14321
708320.0000    0.25919
708360.0000    0.34573
708400.0000    0.14570
708440.0000    0.07950
708480.0000    0.25086
708520.0000    0.08385
708560.0000    0.15887
708600.0000   -0.08797
708640.0000   -0.14979
708680.0000    0.03655
708720.0000    0.18433
708760.0000   -0.00317
708800.0000    0.17059
708840.0000    0.12258
708880.0000    0.00924
708920.0000   -0.18902
708960.0000   -0.00717
709000.0000   -0.07448
709040.0000    0.34006
709080.0000    0.07903
709120.0000    0.03861
709160.0000    0.37579
709200.0000   -0.00161
709240.0000    0.05318
709280.0000   -0.03626
709320.0000    0.09840
709360.0000   -0.08421
709400.0000    0.15614
709440.0000    0.38384
709480.0000    0.18100
709520.0000    0.00456
709560.0000   -0.27943
709600.0000   -0.29927
709640.0000   -0.14208
709680.0000   -0.35781
709720.0000   -0.21429
709760.0000   -0.32913
709800.0000   -0.15116
709840.0000   -0.13522
709880.0000   -0.15767
709920.0000   -0.13474
709960.0000   -0.21657
710000.0000   -0.34953
710040.0000   -0.20090
710080.0000   -0.32981
710120.0000   -0.26222
710160.0000   -0.22446
710200.0000    0.06912
710240.0000   -0.11262
710280.0000   -0.16220
710320.0000   -0.32948
710360.0000   -0.27175
710400.0000   -0.16068
710440.0000   -0.05876
710480.0000   -0.01449
710520.0000   -0.11093
710560.0000   -0.17514
710600.0000   -0.23569
710640.0000   -0.08721
710680.0000   -0.14654
710720.0000   -0.09276
710760.0000   -0.32116
710800.0000   -0.15710
710840.0000   -0.21548
710880.0000   -0.32969
710920.0000   -0.26468
710960.0000    0.03732
711000.0000   -0.17430
711040.0000   -0.42700
711080.0000   -0.32049
711120.0000   -0.44775
711160.0000   -0.16560
711200.0000   -0.34516
711240.0000   -0.21383
711280.0000   -0.11847
711320.0000    0.08743
711360.0000    0.05148
711400.0000    0.04034
711440.0000    0.00467
711480.0000   -0.74087
711520.0000   -0.81036
711560.0000   -0.69043
711600.0000   -0.61447
711640.0000   -0.63256
711680.0000   -0.09494
711720.0000   -0.16630
711760.0000   -0.00295
711800.0000    0.31680
711840.0000   -0.27234
711880.0000   -0.35960
711920.0000   -0.26249
711960.0000   -0.29892
712000.0000   -0.37070
712040.0000   -0.25679
712080.0000   -0.41265
712120.0000   -0.28156
712160.0000   -0.50081
712200.0000   -0.14847
712240.0000   -0.06253
712280.0000   -0.06811
712320.0000   -0.21841
712360.0000   -0.15884
712400.0000   -0.18063
712440.0000   -0.50569
712480.0000   -0.15107
712520.0000   -0.34722
712560.0000   -0.33304
712600.0000   -0.29683
712640.0000   -0.31516
712680.0000   -0.35179
712720.0000   -0.19045
712760.0000   -0.22565
712800.0000   -0.31433
712840.0000   -0.39708
712880.0000   -0.46242
712920.0000   -0.20568
712960.0000   -0.31848
713000.0000    0.01664
713040.0000   -0.36978
713080.0000   -0.29867
713120.0000   -0.23429
713160.0000   -0.31634
713200.0000   -0.45758
713240.0000   -0.19320
713280.0000   -0.24640
713320.0000   -0.14077
713360.0000   -0.24557
713400.0000   -0.34332
713440.0000   -0.33499
713480.0000   -0.32446
713520.0000   -0.54077
713560.0000   -0.10957
713600.0000   -0.36273
713640.0000   -0.71207
713680.0000   -0.55549
713720.0000   -0.31309
713760.0000   -0.52188
713800.0000   -0.31575
713840.0000   -0.27328
713880.0000   -0.20001
713920.0000   -0.43525
713960.0000   -0.19191
714000.0000   -0.22799
714040.0000   -0.30672
714080.0000   -0.65402
714120.0000   -0.60503
714160.0000   -0.53307
714200.0000   -0.32376
714240.0000   -0.29273
714280.0000   -0.34753
714320.0000   -0.20368
714360.0000   -0.25592
714400.0000   -0.06333
714440.0000   -0.30280
714480.0000   -0.26324
714520.0000   -0.21054
714560.0000   -0.33245
714600.0000   -0.70591
714640.0000   -0.44787
714680.0000   -0.57861
714720.0000   -0.53736
714760.0000   -0.64143
714800.0000   -0.25793
714840.0000    0.16077
714880.0000   -0.21296
714920.0000   -0.46090
714960.0000   -0.13558
715000.0000   -0.32446
715040.0000   -0.30614
715080.0000   -0.17283
715120.0000   -0.00946
715160.0000    0.13494
715200.0000   -0.23328
715240.0000   -0.33113
715280.0000   -0.06950
715320.0000   -0.18762
715360.0000   -0.06095
715400.0000   -0.25528
715440.0000   -0.08193
715480.0000   -0.12395
715520.0000   -0.26809
715560.0000   -0.11253
715600.0000   -0.15137
715640.0000   -0.21858
715680.0000   -0.11760
715720.0000    0.02309
715760.0000   -0.30073
715800.0000   -0.10893
715840.0000   -0.52588
715880.0000   -0.49094
715920.0000   -0.50493
715960.0000   -0.13623
716000.0000   -0.37511
716040.0000   -0.28086
716080.0000   -0.25799
716120.0000    0.04079
716160.0000   -0.29607
716200.0000   -0.19895
716240.0000   -0.56566
716280.0000   -0.38610
716320.0000   -0.62510
716360.0000   -0.71692
716400.0000   -0.52196
716440.0000   -0.27103
716480.0000   -0.44181
716520.0000   -0.47565
716560.0000   -0.26922
716600.0000   -0.44370
716640.0000   -0.15536
716680.0000   -0.20980
716720.0000   -0.48693
716760.0000   -0.24450
716800.0000   -0.24297
716840.0000   -0.09311
716880.0000   -0.24867
716920.0000   -0.22449
716960.0000   -0.27766
717000.0000    0.05892
717040.0000   -0.14268
717080.0000   -0.34111
717120.0000   -0.26126
717160.0000   -0.28757
717200.0000   -0.06653
717240.0000   -0.19522
717280.0000   -0.31544
717320.0000   -0.54690
717360.0000   -0.49134
717400.0000   -0.42634
717440.0000   -0.33316
717480.0000   -0.59805
717520.0000   -0.53366
717560.0000   -0.36325
717600.0000   -0.35066
717640.0000   -0.57950
717680.0000   -0.47340
717720.0000   -0.44649
717760.0000   -0.39271
717800.0000   -0.34102
717840.0000   -0.38408
717880.0000   -0.29871
717920.0000   -0.28068
717960.0000   -0.59434
718000.0000   -0.44832
718040.0000   -0.32232
718080.0000   -0.30175
718120.0000   -0.61188
718160.0000   -0.53182
718200.0000   -0.30568
718240.0000   -0.41601
718280.0000   -0.33622
718320.0000   -0.18438
718360.0000   -0.26705
718400.0000   -0.09807
718440.0000    0.13333
718480.0000    0.11758
718520.0000   -0.15413
718560.0000   -0.24681
718600.0000   -0.11352
718640.0000   -0.52938
718680.0000   -0.27123
718720.0000   -0.36310
718760.0000   -0.45347
718800.0000   -0.19092
718840.0000   -0.43309
718880.0000   -0.20116
718920.0000   -0.46971
718960.0000   -0.16197
719000.0000   -0.23638
719040.0000   -0.53739
719080.0000    0.10960
719120.0000   -0.29713
719160.0000   -0.53324
719200.0000   -0.24974
719240.0000   -0.21743
719280.0000   -0.16272
719320.0000   -0.14311
719360.0000   -0.23993
719400.0000   -0.02036
719440.0000    0.09476
719480.0000    0.26706
719520.0000    0.15358
719560.0000    0.01312
719600.0000   -0.28519
719640.0000   -0.11650
719680.0000   -0.12888
719720.0000    0.15343
719760.0000   -0.29890
719800.0000   -0.17686
719840.0000    0.16753
719880.0000   -0.01883
719920.0000   -0.19132
719960.0000   -0.19251
720000.0000    0.14607
720040.0000    0.08276
720080.0000   -0.13223
720120.0000   -0.22249
720160.0000    0.06099
720200.0000   -0.46364
720240.0000   -0.42532
720280.0000   -0.40261
720320.0000   -0.51419
720360.0000   -0.38376
720400.0000   -0.41592
720440.0000   -0.33233
720480.0000   -0.44786
720520.0000   -0.42266
720560.0000   -0.40240
720600.0000   -0.30290
720640.0000   -0.44359
720680.0000   -0.42357
720720.0000   -0.47929
720760.0000   -0.38502
720800.0000   -0.32471
720840.0000   -0.35786
720880.0000   -0.11568
720920.0000   -0.13358
720960.0000   -0.15380
721000.0000   -0.16857
721040.0000   -0.14119
721080.0000   -0.59081
721120.0000   -0.13583
721160.0000   -0.32964
721200.0000   -0.35702
721240.0000   -0.29938
721280.0000   -0.58565
721320.0000    0.08873
721360.0000    0.12607
721400.0000   -0.17958
721440.0000    0.16289
721480.0000   -0.11185
721520.0000   -0.25240
721560.0000   -0.50658
721600.0000   -0.36243
721640.0000   -0.42673
721680.0000   -0.59340
721720.0000   -0.62438
721760.0000   -0.38151
721800.0000   -0.34483
721840.0000   -0.12955
721880.0000   -0.40065
721920.0000   -0.17398
721960.0000   -0.43732
722000.0000   -0.60942
722040.0000   -0.01839
722080.0000    0.00526
722120.0000    0.17575
722160.0000   -0.05332
722200.0000   -0.12167
722240.0000   -0.16866
722280.0000    0.10600
722320.0000    0.09734
722360.0000   -0.29947
722400.0000   -0.32547
722440.0000   -0.26204
722480.0000    0.10609
722520.0000    0.04070
722560.0000   -0.09949
722600.0000   -0.08178
722640.0000   -0.12441
722680.0000   -0.19523
722720.0000   -0.16008
722760.0000   -0.22660
722800.0000    0.11680
722840.0000    0.05364
722880.0000    0.01657
722920.0000   -0.29727
722960.0000   -0.46525
723000.0000   -0.45063
723040.0000   -0.76839
723080.0000   -0.62093
723120.0000   -0.15342
723160.0000   -0.20871
723200.0000   -0.21917
723240.0000    0.17896
723280.0000    0.02767
723320.0000   -0.03926
723360.0000   -0.07859
723400.0000   -0.17781
723440.0000   -0.42480
723480.0000   -0.22938
723520.0000   -0.12507
723560.0000   -0.26786
723600.0000   -0.49079
723640.0000   -0.43702
723680.0000   -0.45656
723720.0000   -0.20978
723760.0000   -0.19749
723800.0000    0.14997
723840.0000   -0.24823
[truncated: 158,795 more chars]
