# Supplementary material for: Comment on 'Valid molecular dynamics simulations of human hemoglobin require a surprisingly large box size'
Source: eLife. 2019 Jun 20;8:e44718. doi: 10.7554/eLife.44718 (PMC6586461; doi:10.7554/eLife.44718)
Supplement: Figure 4—source data 1. — The zip archive contains a README file describing which source files correspond to the different panels. [file elife-44718-fig4-data1.zip › figure4/panels_EF/charmm/box1/eq11/proj.xvg]

25000.0000    0.82879
25040.0000    0.77492
25080.0000    0.87839
25120.0000    0.78111
25160.0000    0.73848
25200.0000    0.74917
25240.0000    0.69174
25280.0000    0.74965
25320.0000    0.72727
25360.0000    0.74478
25400.0000    0.70575
25440.0000    0.90986
25480.0000    0.83214
25520.0000    0.74807
25560.0000    0.73049
25600.0000    0.70116
25640.0000    0.65129
25680.0000    0.80738
25720.0000    0.90989
25760.0000    0.81616
25800.0000    0.74925
25840.0000    0.81102
25880.0000    0.89196
25920.0000    0.73404
25960.0000    0.73778
26000.0000    0.76193
26040.0000    0.83035
26080.0000    0.83799
26120.0000    0.83197
26160.0000    0.88603
26200.0000    0.79828
26240.0000    0.73424
26280.0000    0.87116
26320.0000    0.78694
26360.0000    0.70572
26400.0000    0.73411
26440.0000    0.85846
26480.0000    0.85424
26520.0000    0.73304
26560.0000    0.72806
26600.0000    0.70541
26640.0000    0.72906
26680.0000    0.71182
26720.0000    0.77725
26760.0000    0.78518
26800.0000    0.71463
26840.0000    0.76280
26880.0000    0.64327
26920.0000    0.70066
26960.0000    0.74247
27000.0000    0.74230
27040.0000    0.80397
27080.0000    0.82898
27120.0000    0.86747
27160.0000    0.66925
27200.0000    0.68393
27240.0000    0.82503
27280.0000    0.61654
27320.0000    0.85522
27360.0000    0.76714
27400.0000    0.72842
27440.0000    0.81137
27480.0000    0.69852
27520.0000    0.68122
27560.0000    0.69925
27600.0000    0.82760
27640.0000    0.77286
27680.0000    0.85496
27720.0000    0.64411
27760.0000    0.89544
27800.0000    0.74436
27840.0000    0.68987
27880.0000    0.78634
27920.0000    0.77715
27960.0000    0.70081
28000.0000    0.70758
28040.0000    0.62585
28080.0000    0.55702
28120.0000    0.82170
28160.0000    0.74198
28200.0000    0.66405
28240.0000    0.66579
28280.0000    0.66863
28320.0000    0.77309
28360.0000    0.79205
28400.0000    0.74548
28440.0000    0.49618
28480.0000    0.82873
28520.0000    0.75081
28560.0000    0.68545
28600.0000    0.67150
28640.0000    0.73654
28680.0000    0.70143
28720.0000    0.71168
28760.0000    0.83524
28800.0000    0.81809
28840.0000    0.74494
28880.0000    0.87895
28920.0000    0.71394
28960.0000    0.71604
29000.0000    0.76482
29040.0000    0.83092
29080.0000    0.79275
29120.0000    0.72731
29160.0000    0.84465
29200.0000    0.81658
29240.0000    0.79593
29280.0000    0.42445
29320.0000    0.57096
29360.0000    0.71443
29400.0000    0.70307
29440.0000    0.78710
29480.0000    0.73050
29520.0000    0.74443
29560.0000    0.71460
29600.0000    0.75422
29640.0000    0.76250
29680.0000    0.81495
29720.0000    0.71147
29760.0000    0.74988
29800.0000    0.72360
29840.0000    0.63172
29880.0000    0.75699
29920.0000    0.66986
29960.0000    0.72926
30000.0000    0.63761
30040.0000    0.64636
30080.0000    0.66825
30120.0000    0.69186
30160.0000    0.67523
30200.0000    0.77236
30240.0000    0.71069
30280.0000    0.75754
30320.0000    0.79642
30360.0000    0.68006
30400.0000    0.72883
30440.0000    0.62425
30480.0000    0.62866
30520.0000    0.80934
30560.0000    0.71985
30600.0000    0.69549
30640.0000    0.70967
30680.0000    0.78737
30720.0000    0.77571
30760.0000    0.67884
30800.0000    0.85345
30840.0000    0.82757
30880.0000    0.70088
30920.0000    0.66036
30960.0000    0.66917
31000.0000    0.69562
31040.0000    0.74161
31080.0000    0.81666
31120.0000    0.76992
31160.0000    0.69756
31200.0000    0.88603
31240.0000    0.69283
31280.0000    0.75844
31320.0000    0.84596
31360.0000    0.68279
31400.0000    0.81639
31440.0000    0.66224
31480.0000    0.66346
31520.0000    0.92797
31560.0000    0.74415
31600.0000    0.81349
31640.0000    0.64974
31680.0000    0.78848
31720.0000    0.70324
31760.0000    0.76016
31800.0000    0.77382
31840.0000    0.72279
31880.0000    0.76304
31920.0000    0.77380
31960.0000    0.88207
32000.0000    0.94865
32040.0000    0.80669
32080.0000    0.76410
32120.0000    0.76060
32160.0000    0.90195
32200.0000    0.79763
32240.0000    0.70681
32280.0000    0.78690
32320.0000    0.92643
32360.0000    0.79296
32400.0000    0.76054
32440.0000    0.74103
32480.0000    0.76267
32520.0000    0.79674
32560.0000    0.70530
32600.0000    0.76641
32640.0000    0.78669
32680.0000    0.64440
32720.0000    0.75524
32760.0000    0.94992
32800.0000    0.80050
32840.0000    0.83453
32880.0000    0.73990
32920.0000    0.78729
32960.0000    0.69632
33000.0000    0.82968
33040.0000    0.87719
33080.0000    0.80046
33120.0000    0.75125
33160.0000    0.78839
33200.0000    0.68014
33240.0000    0.82630
33280.0000    0.71524
33320.0000    0.69865
33360.0000    0.82721
33400.0000    0.73816
33440.0000    0.75419
33480.0000    0.56167
33520.0000    0.76422
33560.0000    0.68972
33600.0000    0.71180
33640.0000    0.75497
33680.0000    0.64330
33720.0000    0.55609
33760.0000    0.40016
33800.0000    0.89691
33840.0000    0.82250
33880.0000    0.81198
33920.0000    0.75407
33960.0000    0.74087
34000.0000    0.73165
34040.0000    0.60421
34080.0000    0.51428
34120.0000    0.77457
34160.0000    0.81056
34200.0000    0.89228
34240.0000    0.65812
34280.0000    0.85305
34320.0000    0.74268
34360.0000    0.77531
34400.0000    0.75589
34440.0000    0.99026
34480.0000    0.89237
34520.0000    0.83754
34560.0000    0.75208
34600.0000    0.58830
34640.0000    0.59881
34680.0000    0.60859
34720.0000    0.72983
34760.0000    0.47552
34800.0000    0.30121
34840.0000    0.44739
34880.0000    0.39101
34920.0000    0.12143
34960.0000    0.41160
35000.0000    0.70525
35040.0000    0.74131
35080.0000    0.61355
35120.0000    0.54073
35160.0000    0.75740
35200.0000    0.71747
35240.0000    0.76372
35280.0000    0.81746
35320.0000    0.79321
35360.0000    0.77300
35400.0000    0.70442
35440.0000    0.78434
35480.0000    0.68987
35520.0000    0.57766
35560.0000    0.75420
35600.0000    0.77801
35640.0000    0.79182
35680.0000    0.73018
35720.0000    0.81026
35760.0000    0.74116
35800.0000    0.77052
35840.0000    0.68201
35880.0000    0.70608
35920.0000    0.75474
35960.0000    0.86529
36000.0000    0.81080
36040.0000    0.62473
36080.0000    0.96309
36120.0000    0.66279
36160.0000    0.77099
36200.0000    0.72609
36240.0000    0.78356
36280.0000    0.71518
36320.0000    0.67571
36360.0000    0.71403
36400.0000    0.76482
36440.0000    0.74709
36480.0000    0.81290
36520.0000    0.63394
36560.0000    0.83879
36600.0000    0.84111
36640.0000    0.70826
36680.0000    0.72446
36720.0000    0.87843
36760.0000    0.81385
36800.0000    0.84281
36840.0000    0.77502
36880.0000    0.85997
36920.0000    0.57238
36960.0000    0.68067
37000.0000    0.84581
37040.0000    0.87947
37080.0000    0.76867
37120.0000    0.74583
37160.0000    0.97085
37200.0000    0.94020
37240.0000    0.71669
37280.0000    0.68669
37320.0000    0.67672
37360.0000    0.61649
37400.0000    0.66753
37440.0000    0.84161
37480.0000    0.74814
37520.0000    0.73910
37560.0000    0.84551
37600.0000    0.82416
37640.0000    0.74039
37680.0000    0.87583
37720.0000    0.51933
37760.0000    0.73563
37800.0000    0.77626
37840.0000    0.65667
37880.0000    0.74642
37920.0000    0.82683
37960.0000    0.71905
38000.0000    0.69784
38040.0000    0.84630
38080.0000    0.72093
38120.0000    1.00302
38160.0000    0.76771
38200.0000    0.72310
38240.0000    0.85352
38280.0000    0.76967
38320.0000    0.78809
38360.0000    0.90980
38400.0000    0.92594
38440.0000    0.90871
38480.0000    0.79969
38520.0000    0.86061
38560.0000    0.68452
38600.0000    0.50231
38640.0000    0.52595
38680.0000    0.52392
38720.0000    0.47691
38760.0000    0.29185
38800.0000    0.51059
38840.0000    0.37182
38880.0000    0.43759
38920.0000    0.19898
38960.0000    0.51252
39000.0000   -0.07943
39040.0000    0.18827
39080.0000    0.48693
39120.0000    0.40164
39160.0000    0.24671
39200.0000    0.34663
39240.0000    0.31260
39280.0000    0.34767
39320.0000    0.60012
39360.0000    0.40531
39400.0000    0.40201
39440.0000    0.29573
39480.0000    0.18667
39520.0000    0.07196
39560.0000   -0.15659
39600.0000    0.19714
39640.0000    0.31630
39680.0000    0.32229
39720.0000    0.45229
39760.0000    0.32086
39800.0000    0.26969
39840.0000    0.45085
39880.0000    0.20501
39920.0000    0.32370
39960.0000    0.30928
40000.0000    0.38911
40040.0000    0.38783
40080.0000    0.56962
40120.0000    0.23439
40160.0000    0.74401
40200.0000    0.62731
40240.0000    0.48755
40280.0000    0.23667
40320.0000    0.48588
40360.0000    0.45452
40400.0000    0.31187
40440.0000    0.37883
40480.0000    0.11204
40520.0000    0.28430
40560.0000    0.31254
40600.0000    0.27939
40640.0000    0.49926
40680.0000    0.27542
40720.0000    0.42773
40760.0000    0.54378
40800.0000    0.29409
40840.0000    0.37441
40880.0000    0.41691
40920.0000    0.44115
40960.0000    0.49795
41000.0000    0.33358
41040.0000    0.58470
41080.0000    0.62871
41120.0000    0.64228
41160.0000    0.37131
41200.0000    0.60362
41240.0000    0.43734
41280.0000    0.54192
41320.0000    0.35211
41360.0000    0.54724
41400.0000    0.18392
41440.0000    0.37699
41480.0000    0.44510
41520.0000    0.26614
41560.0000    0.52410
41600.0000    0.40707
41640.0000    0.41607
41680.0000    0.31524
41720.0000    0.43518
41760.0000    0.34472
41800.0000    0.47669
41840.0000    0.06721
41880.0000    0.30826
41920.0000    0.35695
41960.0000    0.35013
42000.0000    0.37365
42040.0000    0.18703
42080.0000    0.35613
42120.0000    0.40152
42160.0000   -0.03072
42200.0000    0.29647
42240.0000    0.14313
42280.0000    0.20511
42320.0000    0.34845
42360.0000    0.17960
42400.0000    0.31748
42440.0000    0.56060
42480.0000    0.43919
42520.0000    0.35414
42560.0000    0.49596
42600.0000    0.49548
42640.0000    0.36239
42680.0000    0.43296
42720.0000    0.52368
42760.0000    0.41962
42800.0000    0.27797
42840.0000    0.30947
42880.0000    0.31907
42920.0000    0.23073
42960.0000    0.23414
43000.0000    0.26883
43040.0000    0.19693
43080.0000    0.16907
43120.0000    0.26375
43160.0000    0.21005
43200.0000    0.45628
43240.0000    0.43499
43280.0000    0.46638
43320.0000    0.05241
43360.0000    0.27056
43400.0000    0.46965
43440.0000    0.25797
43480.0000    0.39322
43520.0000    0.41758
43560.0000    0.50491
43600.0000    0.07535
43640.0000    0.15320
43680.0000    0.21779
43720.0000    0.10156
43760.0000   -0.17425
43800.0000   -0.13056
43840.0000    0.27700
43880.0000    0.15608
43920.0000    0.32160
43960.0000    0.49274
44000.0000    0.31523
44040.0000    0.34321
44080.0000    0.34555
44120.0000    0.38985
44160.0000    0.44468
44200.0000    0.25153
44240.0000    0.41923
44280.0000    0.45091
44320.0000    0.51829
44360.0000    0.54279
44400.0000    0.61807
44440.0000    0.51234
44480.0000    0.47756
44520.0000    0.41156
44560.0000    0.20676
44600.0000   -0.01141
44640.0000    0.46389
44680.0000    0.30342
44720.0000    0.01823
44760.0000    0.30350
44800.0000   -0.04624
44840.0000   -0.00485
44880.0000    0.10770
44920.0000    0.02680
44960.0000   -0.13401
45000.0000   -0.07330
45040.0000   -0.22928
45080.0000   -0.00182
45120.0000    0.11483
45160.0000    0.22440
45200.0000    0.31725
45240.0000    0.18488
45280.0000    0.04257
45320.0000   -0.08353
45360.0000    0.18426
45400.0000    0.38667
45440.0000    0.35822
45480.0000    0.35401
45520.0000    0.26764
45560.0000    0.09753
45600.0000    0.33597
45640.0000    0.41702
45680.0000    0.40933
45720.0000    0.22886
45760.0000    0.20946
45800.0000    0.50261
45840.0000    0.40564
45880.0000    0.23029
45920.0000    0.10997
45960.0000    0.08825
46000.0000    0.37524
46040.0000    0.03096
46080.0000    0.17841
46120.0000    0.26584
46160.0000    0.10835
46200.0000    0.36273
46240.0000    0.31780
46280.0000    0.31507
46320.0000   -0.24380
46360.0000    0.08956
46400.0000    0.38471
46440.0000    0.35819
46480.0000    0.25021
46520.0000    0.22040
46560.0000    0.15570
46600.0000    0.34608
46640.0000    0.49471
46680.0000    0.35890
46720.0000    0.30899
46760.0000    0.36062
46800.0000    0.33419
46840.0000    0.34316
46880.0000    0.27459
46920.0000    0.28659
46960.0000    0.31886
47000.0000    0.41128
47040.0000    0.40936
47080.0000    0.44336
47120.0000    0.38628
47160.0000    0.44328
47200.0000    0.40841
47240.0000    0.17754
47280.0000    0.55249
47320.0000    0.20462
47360.0000    0.36597
47400.0000    0.28277
47440.0000    0.42699
47480.0000    0.22774
47520.0000    0.36320
47560.0000    0.35104
47600.0000    0.49409
47640.0000    0.45520
47680.0000    0.42135
47720.0000    0.50596
47760.0000    0.37802
47800.0000    0.36402
47840.0000    0.41208
47880.0000    0.45956
47920.0000    0.19105
47960.0000    0.56930
48000.0000    0.55015
48040.0000    0.35128
48080.0000    0.22336
48120.0000    0.37207
48160.0000    0.17945
48200.0000    0.27787
48240.0000    0.17188
48280.0000    0.30393
48320.0000    0.14102
48360.0000    0.25296
48400.0000    0.17953
48440.0000    0.31600
48480.0000    0.27083
48520.0000    0.22468
48560.0000    0.12714
48600.0000    0.30728
48640.0000    0.31387
48680.0000    0.29174
48720.0000    0.36946
48760.0000    0.22810
48800.0000    0.16886
48840.0000    0.14642
48880.0000    0.19652
48920.0000    0.11904
48960.0000   -0.05556
49000.0000    0.29074
49040.0000    0.28293
49080.0000    0.29058
49120.0000   -0.09372
49160.0000    0.03919
49200.0000    0.25596
49240.0000    0.37231
49280.0000    0.20664
49320.0000    0.39103
49360.0000    0.39175
49400.0000    0.11468
49440.0000    0.16966
49480.0000    0.17166
49520.0000    0.14663
49560.0000    0.17138
49600.0000    0.34689
49640.0000    0.23501
49680.0000    0.24102
49720.0000    0.35429
49760.0000    0.13489
49800.0000    0.21320
49840.0000    0.24513
49880.0000    0.20893
49920.0000    0.40785
49960.0000   -0.02698
50000.0000    0.46048
50040.0000    0.47918
50080.0000    0.43403
50120.0000    0.49121
50160.0000    0.17311
50200.0000    0.16031
50240.0000   -0.05289
50280.0000    0.67030
50320.0000    0.10022
50360.0000    0.17118
50400.0000   -0.00140
50440.0000    0.12949
50480.0000    0.33255
50520.0000    0.45071
50560.0000    0.26091
50600.0000    0.19760
50640.0000    0.10716
50680.0000   -0.06759
50720.0000   -0.41562
50760.0000    0.30368
50800.0000    0.40481
50840.0000    0.08897
50880.0000   -0.34896
50920.0000   -0.44367
50960.0000   -0.15055
51000.0000   -0.33934
51040.0000   -0.41896
51080.0000   -0.43882
51120.0000   -0.39299
51160.0000   -0.18312
51200.0000    0.29646
51240.0000   -0.01283
51280.0000   -0.41982
51320.0000   -0.41640
51360.0000   -0.22905
51400.0000    0.15388
51440.0000   -0.18725
51480.0000    0.07754
51520.0000    0.18609
51560.0000    0.11528
51600.0000    0.27635
51640.0000    0.29130
51680.0000    0.09845
51720.0000    0.25873
51760.0000    0.16186
51800.0000   -0.03713
51840.0000    0.17917
51880.0000    0.29363
51920.0000    0.09268
51960.0000    0.19924
52000.0000    0.28673
52040.0000    0.12027
52080.0000    0.08326
52120.0000   -0.11852
52160.0000    0.18206
52200.0000    0.23198
52240.0000    0.33942
52280.0000    0.36666
52320.0000    0.45630
52360.0000    0.21382
52400.0000    0.28539
52440.0000    0.14440
52480.0000    0.50082
52520.0000    0.36482
52560.0000    0.38028
52600.0000   -0.00984
52640.0000    0.22743
52680.0000    0.47729
52720.0000    0.35148
52760.0000    0.14327
52800.0000    0.16324
52840.0000    0.23479
52880.0000    0.14032
52920.0000    0.02337
52960.0000   -0.03355
53000.0000    0.01543
53040.0000    0.05430
53080.0000    0.00954
53120.0000    0.04953
53160.0000    0.17234
53200.0000    0.15704
53240.0000   -0.32959
53280.0000   -0.15355
53320.0000   -0.20405
53360.0000    0.04099
53400.0000    0.28145
53440.0000   -0.07029
53480.0000   -0.09736
53520.0000    0.01891
53560.0000   -0.10420
53600.0000   -0.23713
53640.0000   -0.05597
53680.0000   -0.10924
53720.0000    0.02538
53760.0000    0.12581
53800.0000    0.28794
53840.0000    0.43870
53880.0000    0.31675
53920.0000    0.48771
53960.0000    0.09108
54000.0000    0.26302
54040.0000    0.38457
54080.0000    0.38325
54120.0000    0.32763
54160.0000    0.49402
54200.0000    0.17223
54240.0000    0.27576
54280.0000   -0.01983
54320.0000    0.11994
54360.0000    0.17599
54400.0000    0.38992
54440.0000    0.20605
54480.0000    0.24038
54520.0000    0.24679
54560.0000    0.32892
54600.0000    0.32323
54640.0000    0.18829
54680.0000   -0.01580
54720.0000    0.20325
54760.0000    0.37042
54800.0000    0.26186
54840.0000    0.22974
54880.0000    0.22341
54920.0000    0.17429
54960.0000    0.29234
55000.0000    0.17233
55040.0000    0.19604
55080.0000    0.27300
55120.0000    0.08629
55160.0000   -0.37610
55200.0000   -0.13322
55240.0000    0.32839
55280.0000    0.31795
55320.0000    0.16055
55360.0000   -0.21226
55400.0000    0.15354
55440.0000    0.13227
55480.0000    0.30082
55520.0000    0.14203
55560.0000    0.11922
55600.0000    0.09786
55640.0000    0.33208
55680.0000    0.39105
55720.0000    0.05887
55760.0000    0.15533
55800.0000    0.10041
55840.0000    0.27267
55880.0000    0.39960
55920.0000    0.52045
55960.0000    0.28072
56000.0000    0.73422
56040.0000    0.78353
56080.0000    0.57793
56120.0000    0.44229
56160.0000    0.34461
56200.0000    0.32838
56240.0000    0.35637
56280.0000    0.21821
56320.0000    0.36058
56360.0000    0.25704
56400.0000    0.41211
56440.0000    0.44560
56480.0000    0.51050
56520.0000    0.44707
56560.0000    0.53543
56600.0000    0.40463
56640.0000    0.40262
56680.0000    0.46756
56720.0000    0.33221
56760.0000    0.44178
56800.0000    0.54902
56840.0000    0.31922
56880.0000    0.44052
56920.0000    0.39069
56960.0000    0.49706
57000.0000    0.43679
57040.0000    0.55705
57080.0000    0.37659
57120.0000    0.42105
57160.0000    0.48230
57200.0000    0.47521
57240.0000    0.55793
57280.0000    0.76801
57320.0000    0.62443
57360.0000    0.67144
57400.0000    0.55272
57440.0000    0.61598
57480.0000    0.86749
57520.0000    0.60195
57560.0000    0.69029
57600.0000    0.65728
57640.0000    0.71026
57680.0000    0.73118
57720.0000    0.73143
57760.0000    0.77013
57800.0000    0.71246
57840.0000    0.48905
57880.0000    0.64807
57920.0000    0.69482
57960.0000    0.44994
58000.0000    0.26884
58040.0000    0.09874
58080.0000    0.50722
58120.0000    0.08966
58160.0000    0.49406
58200.0000    0.45620
58240.0000    0.31320
58280.0000    0.21360
58320.0000    0.27644
58360.0000    0.34487
58400.0000    0.33140
58440.0000    0.33003
58480.0000    0.01188
58520.0000    0.17026
58560.0000    0.15776
58600.0000    0.33279
58640.0000    0.15278
58680.0000    0.23040
58720.0000    0.37719
58760.0000    0.23247
58800.0000    0.20571
58840.0000    0.47806
58880.0000    0.23994
58920.0000    0.38556
58960.0000    0.36562
59000.0000    0.55999
59040.0000    0.44277
59080.0000    0.30689
59120.0000    0.54935
59160.0000    0.39154
59200.0000    0.45603
59240.0000    0.38131
59280.0000    0.34706
59320.0000    0.52492
59360.0000    0.43590
59400.0000    0.31835
59440.0000    0.37486
59480.0000    0.22578
59520.0000    0.34483
59560.0000    0.14384
59600.0000    0.37074
59640.0000    0.43816
59680.0000    0.36879
59720.0000    0.36399
59760.0000    0.39555
59800.0000    0.24220
59840.0000    0.30278
59880.0000    0.27325
59920.0000    0.25990
59960.0000    0.07446
60000.0000    0.20662
60040.0000    0.21831
60080.0000    0.53008
60120.0000    0.51140
60160.0000    0.37194
60200.0000    0.20687
60240.0000    0.28982
60280.0000    0.45134
60320.0000    0.40912
60360.0000    0.40427
60400.0000    0.50226
60440.0000    0.37641
60480.0000    0.55873
60520.0000    0.41522
60560.0000    0.30632
60600.0000    0.32621
60640.0000    0.48965
60680.0000    0.34521
60720.0000    0.41070
60760.0000    0.44203
60800.0000    0.61666
60840.0000    0.36277
60880.0000    0.33173
60920.0000    0.51784
60960.0000    0.39237
61000.0000    0.45753
61040.0000    0.54599
61080.0000    0.33690
61120.0000    0.31690
61160.0000    0.40271
61200.0000    0.25404
61240.0000    0.48666
61280.0000    0.46531
61320.0000    0.48636
61360.0000    0.29743
61400.0000    0.40268
61440.0000    0.35629
61480.0000    0.08389
61520.0000    0.24616
61560.0000    0.43910
61600.0000    0.40583
61640.0000    0.21163
61680.0000   -0.04210
61720.0000   -0.03362
61760.0000    0.22050
61800.0000    0.44879
61840.0000    0.40688
61880.0000    0.32349
61920.0000    0.21723
61960.0000    0.30157
62000.0000   -0.03749
62040.0000   -0.05568
62080.0000    0.29370
62120.0000    0.11814
62160.0000    0.10241
62200.0000   -0.05021
62240.0000    0.20654
62280.0000   -0.05385
62320.0000   -0.00335
62360.0000    0.17249
62400.0000   -0.03247
62440.0000    0.31794
62480.0000    0.03109
62520.0000    0.44067
62560.0000    0.42293
62600.0000    0.41161
62640.0000    0.38947
62680.0000    0.03388
62720.0000   -0.30175
62760.0000   -0.20971
62800.0000   -0.10347
62840.0000    0.11087
62880.0000    0.29592
62920.0000   -0.19719
62960.0000   -0.10555
63000.0000   -0.37714
63040.0000   -0.27794
63080.0000    0.15778
63120.0000   -0.03657
63160.0000   -0.04204
63200.0000    0.16804
63240.0000    0.32542
63280.0000    0.45157
63320.0000    0.37877
63360.0000    0.26648
63400.0000    0.46923
63440.0000    0.35951
63480.0000    0.41946
63520.0000    0.58765
63560.0000    0.27469
63600.0000    0.38248
63640.0000    0.36522
63680.0000    0.23546
63720.0000    0.33580
63760.0000    0.51850
63800.0000    0.28142
63840.0000    0.49422
63880.0000    0.49036
63920.0000    0.25660
63960.0000    0.30435
64000.0000    0.48692
64040.0000    0.32599
64080.0000    0.29255
64120.0000    0.33961
64160.0000    0.54958
64200.0000    0.27483
64240.0000    0.49178
64280.0000    0.32669
64320.0000    0.52620
64360.0000    0.45473
64400.0000    0.38438
64440.0000    0.33615
64480.0000    0.39126
64520.0000    0.19378
64560.0000    0.51917
64600.0000    0.60993
64640.0000    0.48268
64680.0000    0.44578
64720.0000    0.36361
64760.0000    0.33389
64800.0000    0.25740
64840.0000    0.53418
64880.0000    0.54544
64920.0000    0.64943
64960.0000    0.41961
65000.0000    0.48716
65040.0000    0.45374
65080.0000    0.28572
65120.0000    0.26073
65160.0000    0.12050
65200.0000    0.28786
65240.0000    0.31142
65280.0000    0.37909
65320.0000    0.15374
65360.0000    0.20290
65400.0000    0.30363
65440.0000    0.56015
65480.0000    0.20997
65520.0000    0.25575
65560.0000    0.23362
65600.0000    0.18180
65640.0000    0.29332
65680.0000    0.54435
65720.0000    0.32080
65760.0000    0.48618
65800.0000    0.56040
65840.0000    0.24741
65880.0000    0.28210
65920.0000    0.46823
65960.0000    0.36560
66000.0000    0.51503
66040.0000    0.59476
66080.0000    0.25832
66120.0000    0.48380
66160.0000    0.42042
66200.0000    0.54939
66240.0000    0.37736
66280.0000    0.37881
66320.0000    0.32196
66360.0000    0.40865
66400.0000    0.26119
66440.0000    0.26758
66480.0000    0.34237
66520.0000    0.29717
66560.0000    0.50132
66600.0000    0.30634
66640.0000    0.24557
66680.0000    0.29633
66720.0000    0.37730
66760.0000    0.20193
66800.0000    0.37904
66840.0000    0.02541
66880.0000    0.40971
66920.0000    0.18970
66960.0000    0.47371
67000.0000    0.31118
67040.0000    0.22732
67080.0000    0.19295
67120.0000    0.40256
67160.0000    0.45900
67200.0000    0.48313
67240.0000    0.26402
67280.0000    0.04557
67320.0000    0.12356
67360.0000    0.20995
67400.0000    0.23785
67440.0000    0.24623
67480.0000    0.11636
67520.0000   -0.05326
67560.0000    0.35750
67600.0000    0.38860
67640.0000    0.13872
67680.0000    0.15541
67720.0000    0.28390
67760.0000    0.27993
67800.0000    0.38512
67840.0000    0.35018
67880.0000    0.21510
67920.0000    0.22874
67960.0000    0.25658
68000.0000    0.39931
68040.0000    0.15446
68080.0000    0.23372
68120.0000    0.30176
68160.0000    0.07751
68200.0000    0.24598
68240.0000    0.19898
68280.0000   -0.10478
68320.0000    0.03648
68360.0000    0.21387
68400.0000    0.08679
68440.0000    0.22273
68480.0000    0.26389
68520.0000    0.29203
68560.0000    0.29081
68600.0000    0.19555
68640.0000    0.58547
68680.0000    0.48651
68720.0000    0.23972
68760.0000    0.33541
68800.0000    0.49410
68840.0000    0.39875
68880.0000    0.37310
68920.0000    0.36541
68960.0000    0.44620
69000.0000    0.49943
69040.0000    0.34726
69080.0000    0.39002
69120.0000    0.70130
69160.0000    0.78922
69200.0000    0.68252
69240.0000    0.76357
69280.0000    0.68038
69320.0000    0.63615
69360.0000    0.72565
69400.0000    0.84313
69440.0000    0.58089
69480.0000    0.52242
69520.0000    0.73151
69560.0000    0.69117
69600.0000    0.47793
69640.0000    0.49383
69680.0000    0.68646
69720.0000    0.77614
69760.0000    0.65286
69800.0000    0.62053
69840.0000    0.75496
69880.0000    0.70040
69920.0000    0.64944
69960.0000    0.70110
70000.0000    0.77903
70040.0000    0.58757
70080.0000    0.65753
70120.0000    0.68441
70160.0000    0.86696
70200.0000    0.78267
70240.0000    0.56762
70280.0000    0.67841
70320.0000    0.75880
70360.0000    0.81455
70400.0000    0.78710
70440.0000    0.62762
70480.0000    0.74655
70520.0000    0.82418
70560.0000    0.68486
70600.0000    0.74391
70640.0000    0.64748
70680.0000    0.69951
70720.0000    0.64888
70760.0000    0.79612
70800.0000    0.73189
70840.0000    0.66356
70880.0000    0.66927
70920.0000    0.89659
70960.0000    0.68158
71000.0000    0.67403
71040.0000    0.78981
71080.0000    0.75448
71120.0000    0.62911
71160.0000    0.71135
71200.0000    0.61593
71240.0000    0.69642
71280.0000    0.79186
71320.0000    0.65499
71360.0000    0.76338
71400.0000    0.54020
71440.0000    0.70767
71480.0000    0.68485
71520.0000    0.68404
71560.0000    0.86735
71600.0000    0.50761
71640.0000    0.70785
71680.0000    0.67549
71720.0000    0.69691
71760.0000    0.75808
71800.0000    0.71765
71840.0000    0.83643
71880.0000    0.64158
71920.0000    0.78375
71960.0000    0.80626
72000.0000    0.76969
72040.0000    0.70032
72080.0000    0.72587
72120.0000    0.68119
72160.0000    0.70325
72200.0000    0.72400
72240.0000    0.67819
72280.0000    0.79866
72320.0000    0.87535
72360.0000    0.69873
72400.0000    0.75098
72440.0000    0.74492
72480.0000    0.70532
72520.0000    0.76097
72560.0000    0.60708
72600.0000    0.73884
72640.0000    0.53424
72680.0000    0.69878
72720.0000    0.70315
72760.0000    0.74148
72800.0000    0.58440
72840.0000    0.74829
72880.0000    0.77420
72920.0000    0.87697
72960.0000    0.42063
73000.0000    0.48355
73040.0000    0.37107
73080.0000    0.57672
73120.0000    0.82665
73160.0000    0.88294
73200.0000    0.56534
73240.0000    0.74017
73280.0000    0.66847
73320.0000    0.57996
73360.0000    0.75489
73400.0000    0.84150
73440.0000    0.73647
73480.0000    0.72815
73520.0000    0.79775
73560.0000    0.66551
73600.0000    0.78069
73640.0000    0.76341
73680.0000    0.78819
73720.0000    0.66635
73760.0000    0.78832
73800.0000    0.78191
73840.0000    0.59939
73880.0000    0.75667
73920.0000    0.66130
73960.0000    0.60228
74000.0000    0.90936
74040.0000    0.50234
74080.0000    0.65935
74120.0000    0.78355
74160.0000    0.66344
74200.0000    0.59599
74240.0000    0.78822
74280.0000    0.88228
74320.0000    0.74555
74360.0000    0.80658
74400.0000    0.65249
74440.0000    0.79025
74480.0000    0.76206
74520.0000    0.63679
74560.0000    0.63579
74600.0000    0.67078
74640.0000    0.70917
74680.0000    0.76422
74720.0000    0.64443
74760.0000    0.84600
74800.0000    0.61583
74840.0000    0.87929
74880.0000    0.71060
74920.0000    0.74064
74960.0000    0.96792
75000.0000    0.55254
75040.0000    0.60163
75080.0000    0.74137
75120.0000    0.72748
75160.0000    0.84954
75200.0000    0.61793
75240.0000    0.74049
75280.0000    0.70226
75320.0000    0.71957
75360.0000    0.65242
75400.0000    0.72818
75440.0000    0.80015
75480.0000    0.69032
75520.0000    0.71737
75560.0000    0.78412
75600.0000    0.68899
75640.0000    0.85745
75680.0000    0.64856
75720.0000    0.78171
75760.0000    0.67538
75800.0000    0.70414
75840.0000    0.78719
75880.0000    0.56899
75920.0000    0.68017
75960.0000    0.80015
76000.0000    0.67981
76040.0000    0.82947
76080.0000    0.79337
76120.0000    0.70774
76160.0000    0.61229
76200.0000    0.77420
76240.0000    0.79670
76280.0000    0.81098
76320.0000    0.78112
76360.0000    0.83149
76400.0000    0.78311
76440.0000    0.72706
76480.0000    0.70263
76520.0000    0.72678
76560.0000    0.92568
76600.0000    0.81505
76640.0000    0.80589
76680.0000    0.71460
76720.0000    0.63992
76760.0000    0.72485
76800.0000    0.72529
76840.0000    0.81486
76880.0000    0.86500
76920.0000    0.92717
76960.0000    0.89241
77000.0000    0.82853
77040.0000    0.69478
77080.0000    0.74412
77120.0000    0.83154
77160.0000    0.68822
77200.0000    0.72387
77240.0000    0.81711
77280.0000    0.69505
77320.0000    0.63291
77360.0000    0.67987
77400.0000    0.80461
77440.0000    0.73128
77480.0000    0.87335
77520.0000    0.82151
77560.0000    0.73563
77600.0000    0.78895
77640.0000    0.80664
77680.0000    0.78124
77720.0000    0.88873
77760.0000    0.78848
77800.0000    0.74817
77840.0000    0.82834
77880.0000    0.78153
77920.0000    0.82797
77960.0000    0.76624
78000.0000    0.81502
78040.0000    0.75892
78080.0000    0.78616
78120.0000    0.80340
78160.0000    0.73016
78200.0000    0.66954
78240.0000    0.78606
78280.0000    0.85405
78320.0000    0.78419
78360.0000    0.77350
78400.0000    0.90613
78440.0000    0.90576
78480.0000    0.63699
78520.0000    0.72219
78560.0000    0.66449
78600.0000    0.71144
78640.0000    0.70332
78680.0000    0.79452
78720.0000    0.90626
78760.0000    0.78783
78800.0000    0.71166
78840.0000    0.82937
78880.0000    0.78027
78920.0000    0.78119
78960.0000    0.84307
79000.0000    0.81805
79040.0000    0.84093
79080.0000    0.78734
79120.0000    0.73457
79160.0000    0.78401
79200.0000    0.78460
79240.0000    0.89041
79280.0000    0.80855
79320.0000    0.88287
79360.0000    0.78494
79400.0000    0.81572
79440.0000    0.78058
79480.0000    0.82604
79520.0000    0.77024
79560.0000    0.55360
79600.0000    0.87570
79640.0000    0.84067
79680.0000    0.70470
79720.0000    0.71644
79760.0000    0.80491
79800.0000    0.77390
79840.0000    0.89796
79880.0000    0.74196
79920.0000    0.81870
79960.0000    0.85073
80000.0000    0.94273
80040.0000    0.76730
80080.0000    0.54517
80120.0000    0.77778
80160.0000    0.55806
80200.0000    0.70085
80240.0000    0.84549
80280.0000    0.74062
80320.0000    0.77060
80360.0000    0.84317
80400.0000    0.67055
80440.0000    0.68364
80480.0000    0.50135
80520.0000    0.73894
80560.0000    0.60837
80600.0000    0.62009
80640.0000    0.64255
80680.0000    0.61643
80720.0000    0.62257
80760.0000    0.70805
80800.0000    0.71315
80840.0000    0.61755
80880.0000    0.81651
80920.0000    0.72738
80960.0000    0.67425
81000.0000    0.78190
81040.0000    0.78428
81080.0000    0.76641
81120.0000    0.82074
81160.0000    0.62019
81200.0000    0.61188
81240.0000    0.73185
81280.0000    0.52275
81320.0000    0.84547
81360.0000    0.79919
81400.0000    0.73465
81440.0000    0.64951
81480.0000    0.77220
81520.0000    0.68513
81560.0000    0.74919
81600.0000    0.78412
81640.0000    0.70343
81680.0000    0.80633
81720.0000    0.65536
81760.0000    0.74239
81800.0000    0.88013
81840.0000    0.75979
81880.0000    0.52034
81920.0000    0.74592
81960.0000    0.75813
82000.0000    0.89417
82040.0000    0.77042
82080.0000    0.67123
82120.0000    0.72539
82160.0000    0.86749
82200.0000    0.77596
82240.0000    0.72791
82280.0000    0.72721
82320.0000    0.80447
82360.0000    0.69179
82400.0000    0.68295
82440.0000    0.79784
82480.0000    0.64551
82520.0000    0.56076
82560.0000    0.54614
82600.0000    0.48795
82640.0000    0.27273
82680.0000    0.10718
82720.0000    0.54983
82760.0000    0.33762
82800.0000    0.58383
82840.0000    0.60259
82880.0000    0.46671
82920.0000    0.54478
82960.0000    0.58999
83000.0000    0.19182
83040.0000    0.39971
83080.0000    0.42097
83120.0000    0.54617
83160.0000    0.48339
83200.0000    0.54406
83240.0000    0.45232
83280.0000    0.40204
83320.0000    0.42763
83360.0000    0.26013
83400.0000    0.58176
83440.0000    0.68528
83480.0000    0.84876
83520.0000    0.77291
83560.0000    0.75365
83600.0000    0.74737
83640.0000    0.69815
83680.0000    0.75566
83720.0000    0.60033
83760.0000    0.42158
83800.0000    0.42572
83840.0000    0.62184
83880.0000    0.53829
83920.0000    0.37161
83960.0000    0.41122
84000.0000    0.71567
84040.0000    0.77984
84080.0000    0.79579
84120.0000    0.69582
84160.0000    0.71809
84200.0000    0.65556
84240.0000    0.83893
84280.0000    0.87075
84320.0000    0.70472
84360.0000    0.73387
84400.0000    0.73289
84440.0000    0.72338
84480.0000    0.75282
84520.0000    0.74382
84560.0000    0.69880
84600.0000    0.69812
84640.0000    0.83905
84680.0000    0.52023
84720.0000    0.40567
84760.0000    0.53718
84800.0000    0.65233
84840.0000    0.65328
84880.0000    0.71035
84920.0000    0.68250
84960.0000    0.78482
85000.0000    0.79299
85040.0000    0.62480
85080.0000    0.65304
85120.0000    0.81217
85160.0000    0.69392
85200.0000    0.78169
85240.0000    0.71028
85280.0000    0.78677
85320.0000    0.75317
85360.0000    0.78194
85400.0000    0.69651
85440.0000    0.62535
85480.0000    0.61449
85520.0000    0.72682
85560.0000    0.67462
85600.0000    0.73787
85640.0000    0.69832
85680.0000    0.67624
85720.0000    0.65527
85760.0000    0.66719
85800.0000    0.78465
85840.0000    0.59120
85880.0000    0.79205
85920.0000    0.58228
85960.0000    0.71812
86000.0000    0.64385
86040.0000    0.79691
86080.0000    0.76833
86120.0000    0.96271
86160.0000    0.77155
86200.0000    0.70812
86240.0000    0.71668
86280.0000    0.80008
86320.0000    0.93645
86360.0000    0.80563
86400.0000    0.91581
86440.0000    0.54963
86480.0000    0.65760
86520.0000    0.74860
86560.0000    0.72082
86600.0000    0.54532
86640.0000    0.59001
86680.0000    0.60637
86720.0000    0.75603
86760.0000    0.66795
86800.0000    0.70454
86840.0000    0.85091
86880.0000    0.73980
86920.0000    0.70291
86960.0000    0.80566
87000.0000    0.50926
87040.0000    0.75531
87080.0000    0.74336
87120.0000    0.71273
87160.0000    0.72524
87200.0000    0.68156
87240.0000    0.61875
87280.0000    0.63972
87320.0000    0.66122
87360.0000    0.63505
87400.0000    0.77847
87440.0000    0.64143
87480.0000    0.82623
87520.0000    0.62788
87560.0000    0.60709
87600.0000    0.66305
87640.0000    0.67229
87680.0000    0.76765
87720.0000    0.71493
87760.0000    0.78199
87800.0000    0.62216
87840.0000    0.87873
87880.0000    0.58451
87920.0000    0.68032
87960.0000    0.63685
88000.0000    0.64166
88040.0000    0.55571
88080.0000    0.64484
88120.0000    0.59452
88160.0000    0.64662
88200.0000    0.61346
88240.0000    0.75479
88280.0000    0.73157
88320.0000    0.84895
88360.0000    0.78278
88400.0000    0.64502
88440.0000    0.63134
88480.0000    0.74589
88520.0000    0.60387
88560.0000    0.58217
88600.0000    0.71960
88640.0000    0.58244
88680.0000    0.65376
88720.0000    0.44484
88760.0000    0.41466
88800.0000    0.55029
88840.0000    0.43823
88880.0000    0.41042
88920.0000    0.58543
88960.0000    0.36204
89000.0000    0.58798
89040.0000    0.36296
89080.0000    0.49201
89120.0000    0.40777
89160.0000    0.49331
89200.0000    0.56340
89240.0000    0.68302
89280.0000    0.31514
89320.0000    0.55693
89360.0000    0.24199
89400.0000    0.36049
89440.0000    0.35550
89480.0000    0.62021
89520.0000    0.54503
89560.0000    0.48638
89600.0000    0.53964
89640.0000    0.47405
89680.0000    0.55693
89720.0000    0.43827
89760.0000    0.43658
89800.0000    0.43021
89840.0000    0.52981
89880.0000    0.55524
89920.0000    0.47543
89960.0000    0.50509
90000.0000    0.47546
90040.0000    0.57220
90080.0000    0.51556
90120.0000    0.52147
90160.0000    0.54414
90200.0000    0.51797
90240.0000    0.59561
90280.0000    0.38375
90320.0000    0.41983
90360.0000    0.47315
90400.0000    0.53916
90440.0000    0.39470
90480.0000    0.40483
90520.0000    0.40070
90560.0000    0.53464
90600.0000    0.38821
90640.0000    0.46456
90680.0000    0.37253
90720.0000    0.38337
90760.0000    0.46683
90800.0000    0.52201
90840.0000    0.46932
90880.0000    0.24650
90920.0000    0.44513
90960.0000    0.43083
91000.0000    0.37193
91040.0000    0.35241
91080.0000    0.55332
91120.0000    0.50220
91160.0000    0.36020
91200.0000    0.42653
91240.0000    0.48127
91280.0000    0.44843
91320.0000    0.46785
91360.0000    0.46345
91400.0000    0.38335
91440.0000    0.59752
91480.0000    0.34714
91520.0000    0.53114
91560.0000    0.45929
91600.0000    0.61101
91640.0000    0.33511
91680.0000    0.58361
91720.0000    0.46230
91760.0000    0.35320
91800.0000    0.38711
91840.0000    0.34295
91880.0000    0.65883
91920.0000    0.60463
91960.0000    0.62533
92000.0000    0.62701
92040.0000    0.64082
92080.0000    0.78939
92120.0000    0.68233
92160.0000    0.51804
92200.0000    0.53545
92240.0000    0.60710
92280.0000    0.60096
92320.0000    0.43880
92360.0000    0.44733
92400.0000    0.41390
92440.0000    0.53495
92480.0000    0.59860
92520.0000    0.52920
92560.0000    0.47159
92600.0000    0.48035
92640.0000    0.38668
92680.0000    0.44514
92720.0000    0.43162
92760.0000    0.56651
92800.0000    0.50576
92840.0000    0.35350
92880.0000    0.40862
92920.0000    0.52727
92960.0000    0.44212
93000.0000    0.47718
93040.0000    0.57667
93080.0000    0.33087
93120.0000    0.49608
93160.0000    0.43132
93200.0000    0.50240
93240.0000    0.53830
93280.0000    0.62528
93320.0000    0.66446
93360.0000    0.78052
93400.0000    0.77960
93440.0000    0.58754
93480.0000    0.42844
93520.0000    0.54359
93560.0000    0.33487
93600.0000    0.53691
93640.0000    0.51006
93680.0000    0.52505
93720.0000    0.46112
93760.0000    0.45167
93800.0000    0.43329
93840.0000    0.51013
93880.0000    0.45338
93920.0000    0.28516
93960.0000    0.27507
94000.0000    0.41071
94040.0000    0.46216
94080.0000    0.26878
94120.0000    0.44137
94160.0000    0.37717
94200.0000    0.60395
94240.0000    0.37953
94280.0000    0.63435
94320.0000    0.42726
94360.0000    0.45081
94400.0000    0.38450
94440.0000    0.31184
94480.0000    0.37982
94520.0000    0.26271
94560.0000    0.46342
94600.0000    0.37722
94640.0000    0.13761
94680.0000    0.08943
94720.0000    0.41059
94760.0000    0.28001
94800.0000   -0.13040
94840.0000    0.34584
94880.0000   -0.00495
94920.0000   -0.00280
94960.0000    0.24902
95000.0000    0.25251
95040.0000   -0.00869
95080.0000    0.00880
95120.0000    0.13048
95160.0000    0.19656
95200.0000    0.33769
95240.0000    0.48671
95280.0000    0.21911
95320.0000    0.41944
95360.0000    0.43307
95400.0000    0.36617
95440.0000    0.55069
95480.0000    0.50872
95520.0000    0.55652
95560.0000    0.42723
95600.0000    0.61246
95640.0000    0.58428
95680.0000    0.21061
95720.0000    0.14175
95760.0000   -0.14986
95800.0000    0.04362
95840.0000    0.24986
95880.0000    0.32006
95920.0000    0.47772
95960.0000    0.28196
96000.0000    0.09379
96040.0000    0.24063
96080.0000    0.16243
96120.0000    0.25184
96160.0000    0.44079
96200.0000    0.50854
96240.0000    0.40681
96280.0000    0.62643
96320.0000    0.38235
96360.0000    0.43494
96400.0000    0.60214
96440.0000    0.52189
96480.0000    0.54656
96520.0000    0.48239
96560.0000    0.47894
96600.0000    0.37256
96640.0000    0.53504
96680.0000    0.36040
96720.0000    0.38865
96760.0000    0.35782
96800.0000    0.42663
96840.0000    0.46624
96880.0000    0.50230
96920.0000    0.49369
96960.0000    0.48386
97000.0000    0.42333
97040.0000    0.18013
97080.0000    0.47163
97120.0000    0.30787
97160.0000    0.53809
97200.0000    0.45673
97240.0000    0.51607
97280.0000    0.45664
97320.0000    0.55504
97360.0000    0.43718
97400.0000    0.37366
97440.0000    0.50864
97480.0000    0.23927
97520.0000    0.40031
97560.0000    0.37753
97600.0000    0.34988
97640.0000    0.52689
97680.0000    0.41041
97720.0000    0.51165
97760.0000    0.43991
97800.0000    0.27605
97840.0000    0.42797
97880.0000    0.53053
97920.0000    0.32757
97960.0000    0.37660
98000.0000    0.38912
98040.0000    0.36005
98080.0000    0.41431
98120.0000    0.43363
98160.0000    0.61457
98200.0000    0.46773
98240.0000    0.42399
98280.0000    0.34040
98320.0000    0.28957
98360.0000    0.28315
98400.0000    0.44195
98440.0000    0.42567
98480.0000    0.19191
98520.0000    0.17061
98560.0000    0.36646
98600.0000    0.39585
98640.0000    0.32297
98680.0000    0.26766
98720.0000    0.15937
98760.0000    0.36570
98800.0000    0.31616
98840.0000    0.30785
98880.0000    0.34708
98920.0000    0.43044
98960.0000    0.34675
99000.0000    0.16446
99040.0000    0.50603
99080.0000    0.27193
99120.0000    0.27010
99160.0000    0.52340
99200.0000    0.49486
99240.0000    0.24023
99280.0000    0.60880
99320.0000    0.24905
99360.0000    0.30161
99400.0000    0.54255
99440.0000    0.49890
99480.0000    0.43111
99520.0000    0.24272
99560.0000    0.40767
99600.0000    0.37796
99640.0000    0.39104
99680.0000    0.50143
99720.0000    0.46627
99760.0000    0.65035
99800.0000    0.71964
99840.0000    0.72404
99880.0000    0.32786
99920.0000    0.37861
99960.0000    0.38980
100000.0000    0.31558
100040.0000    0.48137
100080.0000    0.39000
100120.0000    0.37617
100160.0000    0.28071
100200.0000    0.49793
100240.0000   -0.64667
100280.0000   -0.15479
100320.0000    0.29713
100360.0000    0.46232
100400.0000    0.38756
100440.0000    0.40138
100480.0000    0.41945
100520.0000    0.51662
100560.0000    0.43786
100600.0000    0.52736
100640.0000    0.45125
100680.0000    0.45752
100720.0000    0.28660
100760.0000    0.46915
100800.0000    0.49842
100840.0000    0.46593
100880.0000    0.47743
100920.0000    0.18291
100960.0000    0.39678
101000.0000    0.37097
101040.0000    0.44800
101080.0000    0.03494
101120.0000    0.28338
101160.0000    0.44075
101200.0000    0.31570
101240.0000    0.23305
101280.0000    0.43876
101320.0000    0.61245
101360.0000    0.22323
101400.0000    0.30748
101440.0000    0.49096
101480.0000    0.26232
101520.0000    0.57532
101560.0000    0.41732
101600.0000    0.31876
101640.0000    0.41305
101680.0000    0.19841
101720.0000    0.38045
101760.0000    0.44038
101800.0000    0.42655
101840.0000    0.48125
101880.0000    0.38746
101920.0000    0.59668
101960.0000    0.55328
102000.0000    0.56585
102040.0000    0.70512
102080.0000    0.39304
102120.0000    0.45906
102160.0000    0.57707
102200.0000    0.38497
102240.0000    0.56917
102280.0000    0.49370
102320.0000    0.39583
102360.0000    0.47229
102400.0000    0.51813
102440.0000    0.55183
102480.0000    0.56130
102520.0000    0.44217
102560.0000    0.31497
102600.0000    0.45669
102640.0000    0.42500
102680.0000    0.35006
102720.0000    0.39851
102760.0000    0.46974
102800.0000    0.66034
102840.0000    0.56307
102880.0000    0.42080
102920.0000    0.53327
102960.0000    0.30221
103000.0000    0.48185
103040.0000    0.30052
103080.0000    0.38679
103120.0000    0.33679
103160.0000    0.39219
103200.0000    0.27205
103240.0000    0.48140
103280.0000    0.38710
103320.0000    0.41219
103360.0000    0.65116
103400.0000    0.21593
103440.0000    0.30427
103480.0000    0.34423
103520.0000    0.39968
103560.0000    0.49263
103600.0000    0.40799
103640.0000    0.30952
103680.0000    0.23536
103720.0000    0.31650
103760.0000    0.27634
103800.0000    0.35152
103840.0000    0.30227
103880.0000    0.23351
103920.0000    0.35429
103960.0000    0.27403
104000.0000    0.46035
104040.0000    0.44043
104080.0000    0.24756
104120.0000    0.45758
104160.0000    0.36392
104200.0000    0.42830
104240.0000    0.35711
104280.0000    0.30544
104320.0000    0.38020
104360.0000    0.26013
104400.0000    0.26789
104440.0000    0.17164
104480.0000    0.19584
104520.0000    0.20120
104560.0000    0.06847
104600.0000    0.47325
104640.0000    0.35364
104680.0000    0.28240
104720.0000    0.28107
104760.0000    0.11667
104800.0000    0.48719
104840.0000    0.29333
104880.0000    0.23128
104920.0000    0.35009
104960.0000    0.25973
105000.0000    0.34743
105040.0000    0.54324
105080.0000    0.57126
105120.0000    0.34178
105160.0000    0.38858
105200.0000    0.42265
105240.0000    0.33393
105280.0000    0.49042
105320.0000    0.30711
105360.0000    0.37980
105400.0000    0.51625
105440.0000    0.26095
105480.0000    0.37609
105520.0000    0.43000
105560.0000    0.30868
105600.0000    0.35557
105640.0000    0.46404
105680.0000    0.33924
105720.0000    0.42067
105760.0000    0.45339
105800.0000    0.42692
105840.0000    0.40728
105880.0000    0.50833
105920.0000    0.32653
105960.0000    0.66464
106000.0000    0.54813
106040.0000    0.59087
106080.0000    0.43782
106120.0000    0.32503
106160.0000    0.51064
106200.0000    0.46694
106240.0000    0.39787
106280.0000    0.44674
106320.0000    0.62891
106360.0000    0.54292
106400.0000    0.62205
106440.0000    0.42988
106480.0000    0.43592
106520.0000    0.22387
106560.0000    0.50467
106600.0000    0.52601
106640.0000    0.38885
106680.0000    0.45665
106720.0000    0.42617
106760.0000    0.51499
106800.0000    0.61898
106840.0000    0.74912
106880.0000    0.59158
106920.0000    0.37592
106960.0000    0.54529
107000.0000    0.46756
107040.0000    0.67584
107080.0000    0.72577
107120.0000    0.46562
107160.0000    0.39729
107200.0000    0.43179
107240.0000    0.49289
107280.0000    0.47788
107320.0000    0.32520
107360.0000    0.65448
107400.0000    0.43811
107440.0000    0.43022
107480.0000    0.45522
107520.0000    0.41089
107560.0000    0.43246
107600.0000    0.40413
107640.0000    0.35571
107680.0000    0.43581
107720.0000    0.30524
107760.0000    0.29177
107800.0000    0.42703
107840.0000    0.48483
107880.0000    0.58332
107920.0000    0.37133
107960.0000    0.66556
108000.0000    0.32451
108040.0000    0.52001
108080.0000    0.56599
108120.0000    0.51379
108160.0000    0.45947
108200.0000    0.35249
108240.0000    0.49457
108280.0000    0.42039
108320.0000    0.54390
108360.0000    0.46832
108400.0000    0.52764
108440.0000    0.47242
108480.0000    0.50457
108520.0000    0.39662
108560.0000    0.46290
108600.0000    0.54814
108640.0000    0.27997
108680.0000    0.41827
108720.0000    0.42127
108760.0000    0.25632
108800.0000    0.29899
108840.0000    0.25605
108880.0000    0.33333
108920.0000    0.24602
108960.0000    0.19476
109000.0000    0.46946
109040.0000    0.38332
109080.0000    0.56242
109120.0000    0.20953
109160.0000    0.39018
109200.0000    0.36233
109240.0000    0.44281
109280.0000    0.51662
109320.0000    0.42958
109360.0000    0.44577
109400.0000    0.33755
109440.0000    0.16920
109480.0000    0.44361
109520.0000    0.49797
109560.0000    0.54947
109600.0000    0.42908
109640.0000    0.45338
109680.0000    0.51390
109720.0000    0.53623
109760.0000    0.56670
109800.0000    0.31058
109840.0000    0.41570
109880.0000    0.43516
109920.0000    0.51050
109960.0000    0.40797
110000.0000    0.38167
110040.0000    0.47455
110080.0000    0.49389
110120.0000    0.52911
110160.0000    0.34214
110200.0000    0.49987
110240.0000    0.41177
110280.0000    0.39364
110320.0000    0.41632
110360.0000    0.14115
110400.0000    0.46304
110440.0000    0.36913
110480.0000    0.19846
110520.0000    0.35385
110560.0000    0.26077
110600.0000    0.19092
110640.0000    0.30895
110680.0000    0.17855
110720.0000    0.25155
110760.0000    0.36016
110800.0000    0.18852
110840.0000    0.36911
110880.0000    0.39822
110920.0000    0.20971
110960.0000    0.27925
111000.0000    0.26314
111040.0000    0.14631
111080.0000    0.13195
111120.0000    0.31613
111160.0000    0.38524
111200.0000    0.17137
111240.0000    0.30133
111280.0000    0.58766
111320.0000    0.53757
111360.0000    0.39268
111400.0000    0.47951
111440.0000    0.43896
111480.0000    0.52596
111520.0000    0.27450
111560.0000    0.45031
111600.0000    0.60866
111640.0000    0.68630
111680.0000    0.44328
111720.0000    0.40269
111760.0000    0.54747
111800.0000    0.55397
111840.0000    0.64684
111880.0000    0.58458
111920.0000    0.53854
111960.0000    0.54684
112000.0000    0.25006
112040.0000    0.34183
112080.0000    0.37197
112120.0000    0.47284
112160.0000    0.21520
112200.0000    0.41333
112240.0000    0.47108
112280.0000    0.47189
112320.0000    0.32117
112360.0000    0.46578
112400.0000    0.68760
112440.0000    0.55555
112480.0000    0.39405
112520.0000    0.57439
112560.0000    0.48297
112600.0000    0.49151
112640.0000    0.44553
112680.0000    0.42209
112720.0000    0.52337
112760.0000    0.47383
112800.0000    0.46928
112840.0000    0.48832
112880.0000    0.43923
112920.0000    0.33098
112960.0000    0.45413
113000.0000    0.47523
113040.0000    0.27694
113080.0000    0.27848
113120.0000    0.37539
113160.0000    0.45242
113200.0000    0.38488
113240.0000    0.37873
113280.0000    0.34017
113320.0000    0.43140
113360.0000    0.07949
113400.0000    0.49735
113440.0000    0.27983
113480.0000    0.50735
113520.0000    0.32204
113560.0000    0.31932
113600.0000    0.41070
113640.0000    0.28326
113680.0000    0.20127
113720.0000    0.40607
113760.0000    0.41437
113800.0000    0.28377
113840.0000    0.40289
113880.0000    0.63146
113920.0000    0.39184
113960.0000    0.63848
114000.0000    0.43206
114040.0000    0.47936
114080.0000    0.23534
114120.0000    0.51919
114160.0000    0.42685
114200.0000    0.47785
114240.0000    0.45964
114280.0000    0.50723
114320.0000    0.54947
114360.0000    0.51888
114400.0000    0.77193
114440.0000    0.56522
114480.0000    0.23438
114520.0000    0.42012
114560.0000    0.58736
114600.0000    0.42874
114640.0000    0.56345
114680.0000    0.55316
114720.0000    0.52139
114760.0000    0.49084
114800.0000    0.49382
114840.0000    0.73762
114880.0000    0.84142
114920.0000    0.70689
114960.0000    0.97591
115000.0000    0.86403
115040.0000    0.67370
115080.0000    0.72711
115120.0000    1.00529
115160.0000    0.88123
115200.0000    0.83705
115240.0000    0.95340
115280.0000    0.74484
115320.0000    0.76974
115360.0000    0.77324
115400.0000    0.80721
115440.0000    0.85574
115480.0000    0.85904
115520.0000    0.76281
115560.0000    0.74712
115600.0000    0.92534
115640.0000    0.93013
115680.0000    0.86911
115720.0000    0.88063
115760.0000    0.80741
115800.0000    0.76878
115840.0000    0.77359
115880.0000    0.75912
115920.0000    0.80026
115960.0000    0.76146
116000.0000    0.81890
116040.0000    0.80192
116080.0000    0.80937
116120.0000    0.75956
116160.0000    0.81307
116200.0000    0.82716
116240.0000    0.76538
116280.0000    0.64256
116320.0000    0.59160
116360.0000    0.69435
116400.0000    0.56648
116440.0000    0.50503
116480.0000    0.64181
116520.0000    0.79666
116560.0000    0.64941
116600.0000    0.77921
116640.0000    0.73426
116680.0000    0.76785
116720.0000    0.65525
116760.0000    0.83407
116800.0000    0.78457
116840.0000    0.70057
116880.0000    0.78476
116920.0000    0.66984
116960.0000    0.56719
117000.0000    0.64603
117040.0000    0.47739
117080.0000    0.61160
117120.0000    0.79885
117160.0000    0.75931
117200.0000    0.61717
117240.0000    0.77997
117280.0000    0.80574
117320.0000    0.79609
117360.0000    0.86164
117400.0000    0.91053
117440.0000    0.85139
117480.0000    0.82603
117520.0000    0.88902
117560.0000    0.76462
117600.0000    0.89660
117640.0000    0.85146
117680.0000    0.83582
117720.0000    0.92485
117760.0000    0.79663
117800.0000    0.84365
117840.0000    0.76157
117880.0000    0.80370
117920.0000    0.74868
117960.0000    0.86544
118000.0000    0.70706
118040.0000    0.95068
118080.0000    0.92426
118120.0000    0.74906
118160.0000    0.71706
118200.0000    0.84893
118240.0000    0.81775
118280.0000    0.81271
118320.0000    0.81702
118360.0000    0.83852
118400.0000    0.75210
118440.0000    0.76857
118480.0000    0.77866
118520.0000    0.52020
118560.0000    0.59183
118600.0000    0.74890
118640.0000    0.53356
118680.0000    0.46916
118720.0000    0.41813
118760.0000    0.59807
118800.0000    0.59915
118840.0000    0.54379
118880.0000    0.33730
118920.0000    0.42012
118960.0000    0.37026
119000.0000    0.53465
119040.0000    0.43809
119080.0000    0.41534
119120.0000    0.49121
119160.0000    0.42542
119200.0000    0.22102
119240.0000    0.35924
119280.0000    0.29018
119320.0000    0.37657
119360.0000    0.52033
119400.0000    0.41686
119440.0000    0.57746
119480.0000    0.42057
119520.0000    0.61974
119560.0000    0.58055
119600.0000    0.37326
119640.0000    0.41358
119680.0000    0.37888
119720.0000    0.37124
119760.0000    0.34207
119800.0000    0.41240
119840.0000    0.25621
119880.0000    0.17318
119920.0000    0.42606
119960.0000    0.24084
120000.0000    0.41475
120040.0000    0.49948
120080.0000    0.40663
120120.0000    0.32511
120160.0000    0.28548
120200.0000    0.12711
120240.0000    0.06784
120280.0000    0.02990
120320.0000    0.23532
120360.0000    0.28721
120400.0000    0.11266
120440.0000   -0.18319
120480.0000    0.12082
120520.0000    0.14915
120560.0000    0.05398
120600.0000    0.07031
120640.0000    0.11652
120680.0000    0.27150
120720.0000    0.33450
120760.0000    0.09445
120800.0000    0.09651
120840.0000   -0.24512
120880.0000    0.15414
120920.0000   -0.03136
120960.0000    0.16144
121000.0000    0.01622
121040.0000    0.09938
121080.0000    0.03739
121120.0000    0.22027
121160.0000    0.29771
121200.0000    0.21501
121240.0000    0.21127
121280.0000    0.53871
121320.0000    0.35172
121360.0000    0.19198
121400.0000    0.29586
121440.0000    0.36866
121480.0000    0.30382
121520.0000    0.27550
121560.0000    0.21396
121600.0000    0.35401
121640.0000    0.24469
121680.0000    0.33654
121720.0000    0.40142
121760.0000    0.18149
121800.0000    0.29025
121840.0000    0.40906
121880.0000   -0.10322
121920.0000    0.13394
121960.0000    0.19368
122000.0000    0.21650
122040.0000    0.12545
122080.0000    0.25016
122120.0000    0.36601
122160.0000    0.19654
122200.0000    0.27875
122240.0000    0.20378
122280.0000    0.10392
122320.0000    0.20512
122360.0000    0.26311
122400.0000    0.27306
122440.0000    0.19466
122480.0000    0.26295
122520.0000    0.19775
122560.0000    0.29982
122600.0000    0.19265
122640.0000    0.22290
122680.0000    0.38454
122720.0000    0.34141
122760.0000    0.43471
122800.0000    0.38170
122840.0000    0.31315
122880.0000    0.50619
122920.0000    0.36614
122960.0000    0.48120
123000.0000    0.42593
123040.0000    0.42262
123080.0000    0.25394
123120.0000    0.50333
123160.0000    0.36613
123200.0000    0.39206
123240.0000    0.42265
123280.0000    0.50650
123320.0000    0.46151
123360.0000    0.50961
123400.0000    0.38649
123440.0000    0.28980
123480.0000    0.63543
123520.0000    0.51513
123560.0000    0.50657
123600.0000    0.43629
123640.0000    0.54237
123680.0000    0.45949
123720.0000    0.37884
123760.0000    0.45711
123800.0000    0.44307
123840.0000    0.37734
123880.0000    0.64815
123920.0000    0.55804
123960.0000    0.62817
124000.0000    0.62306
124040.0000    0.60939
124080.0000    0.45519
124120.0000    0.56915
124160.0000    0.52186
124200.0000    0.54453
124240.0000    0.43728
124280.0000    0.60166
124320.0000    0.54802
124360.0000    0.33065
124400.0000    0.63181
124440.0000    0.57712
124480.0000    0.56170
124520.0000    0.47585
124560.0000    0.33127
124600.0000    0.56547
124640.0000    0.45012
124680.0000    0.29007
124720.0000    0.49879
124760.0000    0.30226
124800.0000    0.54161
124840.0000    0.48151
124880.0000    0.50762
124920.0000    0.55879
124960.0000    0.46762
125000.0000    0.42430
125040.0000    0.47980
125080.0000    0.54449
125120.0000    0.47520
125160.0000    0.56954
125200.0000    0.45621
125240.0000    0.36080
125280.0000    0.28490
125320.0000    0.45051
125360.0000    0.25382
125400.0000    0.37345
125440.0000    0.07425
125480.0000    0.40798
125520.0000    0.32482
125560.0000    0.45471
125600.0000    0.55327
125640.0000    0.55319
125680.0000    0.59758
125720.0000    0.40254
125760.0000    0.30717
125800.0000    0.08548
125840.0000    0.25883
125880.0000    0.26060
125920.0000    0.63241
125960.0000    0.23460
126000.0000    0.42233
126040.0000    0.23236
126080.0000    0.19057
126120.0000   -0.00375
126160.0000    0.57345
126200.0000    0.54216
126240.0000    0.59484
126280.0000    0.42768
126320.0000    0.42470
126360.0000    0.02714
126400.0000    0.58064
126440.0000    0.25301
126480.0000    0.33909
126520.0000    0.45560
126560.0000    0.53007
126600.0000    0.20567
126640.0000    0.42764
126680.0000    0.36312
126720.0000    0.62529
126760.0000    0.52159
126800.0000    0.44279
126840.0000    0.70507
126880.0000    0.43840
126920.0000    0.65128
126960.0000    0.61022
127000.0000    0.66448
127040.0000    0.69870
127080.0000    0.60160
127120.0000    0.44524
127160.0000    0.62363
127200.0000    0.34272
127240.0000    0.48757
127280.0000    0.75107
127320.0000    0.47617
127360.0000    0.52539
127400.0000    0.64147
127440.0000    0.53755
127480.0000    0.41113
127520.0000    0.42767
127560.0000    0.13336
127600.0000    0.38201
127640.0000    0.48072
127680.0000    0.49469
127720.0000    0.33634
127760.0000    0.41887
127800.0000    0.35993
127840.0000    0.46152
127880.0000    0.42601
127920.0000    0.44697
127960.0000    0.35331
128000.0000    0.51580
128040.0000    0.37705
128080.0000    0.47081
128120.0000    0.54175
128160.0000    0.67027
128200.0000    0.48990
128240.0000    0.49205
128280.0000    0.71374
128320.0000    0.51473
128360.0000    0.37640
128400.0000    0.46681
128440.0000    0.56469
128480.0000    0.56915
128520.0000    0.37069
128560.0000    0.30272
128600.0000    0.47733
128640.0000    0.35531
128680.0000    0.42437
128720.0000    0.43174
128760.0000    0.62807
128800.0000    0.42199
128840.0000    0.50514
128880.0000    0.41533
128920.0000    0.37502
128960.0000    0.60923
129000.0000    0.42307
129040.0000    0.42888
129080.0000    0.36610
129120.0000    0.46734
129160.0000    0.39728
129200.0000    0.34262
129240.0000    0.51440
129280.0000    0.55841
129320.0000    0.51121
129360.0000    0.35326
129400.0000    0.36092
129440.0000    0.39828
129480.0000    0.41343
129520.0000    0.46911
129560.0000    0.44463
129600.0000    0.46960
129640.0000    0.36609
129680.0000    0.40164
129720.0000    0.44539
129760.0000    0.41572
129800.0000    0.43160
129840.0000    0.47904
129880.0000    0.51360
129920.0000    0.50087
129960.0000    0.43759
130000.0000    0.24552
130040.0000    0.38445
130080.0000    0.39246
130120.0000    0.21527
130160.0000    0.55777
130200.0000    0.45891
130240.0000    0.39345
130280.0000    0.25782
130320.0000    0.35227
130360.0000    0.32344
130400.0000    0.39215
130440.0000    0.45754
130480.0000    0.59712
130520.0000    0.51094
130560.0000    0.57219
130600.0000    0.49713
130640.0000    0.46786
130680.0000    0.45383
130720.0000    0.56621
130760.0000    0.61410
130800.0000    0.40979
130840.0000    0.39725
130880.0000    0.49457
130920.0000    0.48796
130960.0000    0.56325
131000.0000    0.52655
131040.0000    0.54897
131080.0000    0.68261
131120.0000    0.69236
131160.0000    0.69184
131200.0000    0.62913
131240.0000    0.60510
131280.0000    0.75610
131320.0000    0.55012
131360.0000    0.60773
131400.0000    0.33072
131440.0000    0.61707
131480.0000    0.82608
131520.0000    0.70014
131560.0000    0.61507
131600.0000    0.60370
131640.0000    0.62659
131680.0000    0.54542
131720.0000    0.67472
131760.0000    0.67343
131800.0000    0.66801
131840.0000    0.58550
131880.0000    0.55685
131920.0000    0.66543
131960.0000    0.60246
132000.0000    0.64958
132040.0000    0.64549
132080.0000    0.44398
132120.0000    0.73771
132160.0000    0.49026
132200.0000    0.52050
132240.0000    0.44256
132280.0000    0.38186
132320.0000    0.47982
132360.0000    0.47038
132400.0000    0.50217
132440.0000    0.44275
132480.0000    0.51382
132520.0000    0.42175
132560.0000    0.49085
132600.0000    0.37837
132640.0000    0.50669
132680.0000    0.66301
132720.0000    0.63199
132760.0000    0.47198
132800.0000    0.47969
132840.0000    0.46911
132880.0000    0.37332
132920.0000    0.36221
132960.0000    0.30534
133000.0000    0.46266
133040.0000    0.35355
133080.0000    0.06731
133120.0000    0.30819
133160.0000    0.10051
133200.0000   -0.00073
133240.0000    0.36965
133280.0000    0.24240
133320.0000    0.37641
133360.0000    0.31146
133400.0000    0.38433
133440.0000    0.04773
133480.0000    0.08331
133520.0000    0.35095
133560.0000    0.44167
133600.0000   -0.04308
133640.0000    0.14169
133680.0000    0.18866
133720.0000    0.41492
133760.0000    0.38531
133800.0000    0.22993
133840.0000    0.50216
133880.0000    0.32050
133920.0000    0.38361
133960.0000   -0.02037
134000.0000   -0.08164
134040.0000    0.28633
134080.0000    0.26406
134120.0000    0.12595
134160.0000    0.09380
134200.0000    0.21849
134240.0000    0.24032
134280.0000    0.10057
134320.0000   -0.01873
134360.0000    0.31265
134400.0000    0.31153
134440.0000    0.47578
134480.0000    0.41616
134520.0000    0.29100
134560.0000    0.07910
134600.0000    0.13281
134640.0000    0.31588
134680.0000    0.12772
134720.0000    0.53412
134760.0000    0.40546
134800.0000    0.57586
134840.0000    0.60233
134880.0000    0.42820
134920.0000    0.51625
134960.0000    0.39140
135000.0000    0.80241
135040.0000    0.70650
135080.0000    0.71177
135120.0000    0.80553
135160.0000    0.72893
135200.0000    0.49797
135240.0000    0.82000
135280.0000    0.68782
135320.0000    0.68007
135360.0000    0.75523
135400.0000    0.80152
135440.0000    0.66603
135480.0000    0.64007
135520.0000    0.82597
135560.0000    0.66035
135600.0000    0.55022
135640.0000    0.25949
135680.0000    0.35088
135720.0000    0.32311
135760.0000    0.53528
135800.0000    0.46342
135840.0000    0.24565
135880.0000    0.50891
135920.0000    0.33012
135960.0000    0.59286
136000.0000    0.49715
136040.0000    0.55485
136080.0000    0.57793
136120.0000    0.45445
136160.0000    0.61137
136200.0000    0.48626
136240.0000    0.47128
136280.0000    0.19909
136320.0000    0.29759
136360.0000    0.58991
136400.0000    0.48225
136440.0000    0.29972
136480.0000    0.31489
136520.0000   -0.03599
136560.0000   -0.02325
136600.0000    0.13592
136640.0000   -0.35841
136680.0000   -0.57226
136720.0000   -0.88666
136760.0000   -0.42662
136800.0000   -0.14992
136840.0000   -0.34993
136880.0000   -0.34154
136920.0000   -0.31698
136960.0000   -0.06313
137000.0000   -0.13233
137040.0000   -0.37819
137080.0000   -0.23775
137120.0000    0.13126
137160.0000   -0.04709
137200.0000    0.18253
137240.0000    0.38859
137280.0000    0.12542
137320.0000    0.33983
137360.0000    0.04888
137400.0000    0.40012
137440.0000    0.28196
137480.0000    0.06824
137520.0000    0.55643
137560.0000    0.15203
137600.0000    0.39328
137640.0000    0.24637
137680.0000    0.30619
137720.0000    0.23734
137760.0000    0.25801
137800.0000    0.18600
137840.0000    0.43266
137880.0000    0.51683
137920.0000    0.55633
137960.0000    0.31002
138000.0000    0.08675
138040.0000    0.14810
138080.0000    0.09154
138120.0000   -0.30185
138160.0000    0.12598
138200.0000    0.18537
138240.0000    0.24180
138280.0000    0.35432
138320.0000    0.16807
138360.0000    0.37607
138400.0000    0.26016
138440.0000    0.53803
138480.0000    0.22805
138520.0000    0.54448
138560.0000    0.22308
138600.0000    0.36825
138640.0000    0.47204
138680.0000    0.41952
138720.0000    0.38578
138760.0000    0.42166
138800.0000    0.31988
138840.0000    0.26711
138880.0000    0.07671
138920.0000   -0.03065
138960.0000    0.32446
139000.0000    0.46824
139040.0000    0.19292
139080.0000    0.27485
139120.0000    0.18595
139160.0000    0.13040
139200.0000    0.13780
139240.0000    0.02949
139280.0000   -0.00721
139320.0000   -0.41944
139360.0000   -0.16225
139400.0000    0.23402
139440.0000    0.36773
139480.0000    0.28978
139520.0000    0.23284
139560.0000    0.16424
139600.0000    0.07945
139640.0000    0.07358
139680.0000    0.12850
139720.0000   -0.14991
139760.0000    0.26494
139800.0000    0.06388
139840.0000    0.24551
139880.0000    0.32518
139920.0000    0.49090
139960.0000    0.15246
140000.0000    0.31719
140040.0000    0.10730
140080.0000    0.39838
140120.0000    0.12376
140160.0000    0.42239
140200.0000    0.14161
140240.0000    0.17430
140280.0000    0.10840
140320.0000    0.28173
140360.0000    0.11095
140400.0000   -0.00099
140440.0000    0.25207
140480.0000    0.36834
140520.0000    0.01184
140560.0000    0.25429
140600.0000    0.36697
140640.0000    0.21015
140680.0000    0.30331
140720.0000    0.61106
140760.0000    0.32368
140800.0000    0.32732
140840.0000    0.45416
140880.0000    0.29322
140920.0000    0.27673
140960.0000    0.52161
141000.0000    0.43007
141040.0000    0.25658
141080.0000    0.45256
141120.0000    0.27945
141160.0000    0.33873
141200.0000    0.28302
141240.0000    0.37713
141280.0000    0.46015
141320.0000    0.42924
141360.0000    0.52690
141400.0000    0.40762
141440.0000    0.45800
141480.0000    0.52109
141520.0000    0.47245
141560.0000    0.18209
141600.0000    0.41145
141640.0000    0.38668
141680.0000    0.41806
141720.0000    0.47771
141760.0000    0.42099
141800.0000    0.41410
141840.0000    0.29997
141880.0000    0.41955
141920.0000    0.46619
141960.0000    0.32139
142000.0000    0.24915
142040.0000    0.48102
142080.0000    0.80503
142120.0000    0.79058
142160.0000    0.80862
142200.0000    0.64968
142240.0000    0.73220
142280.0000    0.60048
142320.0000    0.72114
142360.0000    0.75369
142400.0000    0.77722
142440.0000    0.67405
142480.0000    0.73935
142520.0000    0.84696
142560.0000    0.73240
142600.0000    0.74686
142640.0000    0.70332
142680.0000    0.88532
142720.0000    0.49923
142760.0000    0.55816
142800.0000    0.82204
142840.0000    0.63329
142880.0000    0.44916
142920.0000    0.59010
142960.0000    0.74067
143000.0000    0.62830
143040.0000    0.79533
143080.0000    0.61900
143120.0000    0.56536
143160.0000    0.43591
143200.0000    0.57941
143240.0000    0.47703
143280.0000    0.44582
143320.0000    0.48103
143360.0000    0.33578
143400.0000    0.40320
143440.0000    0.28839
143480.0000    0.45992
143520.0000    0.48814
143560.0000    0.52179
143600.0000    0.44729
143640.0000    0.31580
143680.0000    0.40199
143720.0000    0.19538
143760.0000    0.50817
143800.0000    0.60448
143840.0000    0.42698
143880.0000    0.52115
143920.0000    0.27869
143960.0000    0.14537
144000.0000    0.17033
144040.0000    0.19665
144080.0000    0.45728
144120.0000    0.00254
144160.0000   -0.15712
144200.0000   -0.15103
144240.0000    0.41327
144280.0000    0.30293
144320.0000    0.25987
144360.0000    0.38856
144400.0000    0.42976
144440.0000    0.42252
144480.0000    0.42159
144520.0000    0.41017
144560.0000    0.21246
144600.0000    0.63011
144640.0000    0.43373
144680.0000    0.23617
144720.0000    0.60272
144760.0000    0.55713
144800.0000    0.44065
144840.0000    0.70225
144880.0000    0.55571
144920.0000    0.63784
144960.0000    0.70085
145000.0000    0.74318
145040.0000    0.88225
145080.0000    0.78231
145120.0000    0.75228
145160.0000    0.77995
145200.0000    0.66018
145240.0000    0.83043
145280.0000    0.92354
145320.0000    0.80522
145360.0000    0.64494
145400.0000    0.76594
145440.0000    0.58487
145480.0000    0.80960
145520.0000    0.72791
145560.0000    0.61594
145600.0000    0.63507
145640.0000    0.78135
145680.0000    0.79779
145720.0000    0.70593
145760.0000    0.62999
145800.0000    0.83771
145840.0000    0.61811
145880.0000    0.87364
145920.0000    0.77416
145960.0000    0.46488
146000.0000    0.38553
146040.0000    0.29636
146080.0000    0.35682
146120.0000    0.25170
146160.0000    0.07557
146200.0000    0.36272
146240.0000    0.38777
146280.0000    0.40950
146320.0000    0.50916
146360.0000    0.44112
146400.0000    0.49332
146440.0000    0.40463
146480.0000    0.52780
146520.0000    0.36589
146560.0000    0.36655
146600.0000    0.52281
146640.0000    0.39548
146680.0000    0.45032
146720.0000    0.60660
146760.0000    0.54923
146800.0000    0.52813
146840.0000    0.66454
146880.0000    0.65162
146920.0000    0.51142
146960.0000    0.83264
147000.0000    0.83723
147040.0000    0.73883
147080.0000    0.79333
147120.0000    0.99511
147160.0000    0.84853
147200.0000    0.69225
147240.0000    0.59385
147280.0000    0.48547
147320.0000    0.45225
147360.0000    0.37093
147400.0000    0.48375
147440.0000    0.47538
147480.0000    0.37727
147520.0000    0.59441
147560.0000    0.57014
147600.0000    0.42197
147640.0000    0.42142
147680.0000    0.56316
147720.0000    0.39304
147760.0000    0.28855
147800.0000    0.47209
147840.0000    0.37846
147880.0000    0.47150
147920.0000    0.28181
147960.0000    0.41089
148000.0000    0.34473
148040.0000    0.49968
148080.0000    0.46768
148120.0000    0.48418
148160.0000    0.38518
148200.0000    0.35674
148240.0000    0.43807
148280.0000    0.46829
148320.0000    0.49874
148360.0000    0.61508
148400.0000    0.48307
148440.0000    0.43132
148480.0000    0.23239
148520.0000    0.30087
148560.0000    0.43043
148600.0000    0.37868
148640.0000    0.37689
148680.0000    0.30066
148720.0000    0.30291
148760.0000    0.39952
148800.0000    0.50959
148840.0000    0.42507
148880.0000    0.49684
148920.0000    0.39134
148960.0000    0.32315
149000.0000   -0.07907
149040.0000    0.30489
149080.0000    0.19312
149120.0000    0.52027
149160.0000    0.16640
149200.0000    0.38698
149240.0000    0.32934
149280.0000    0.35806
149320.0000    0.18436
149360.0000    0.39324
149400.0000    0.55496
149440.0000    0.60140
149480.0000    0.59891
149520.0000    0.48547
149560.0000    0.57963
149600.0000    0.52285
149640.0000    0.58811
149680.0000    0.70417
149720.0000    0.61058
149760.0000    0.61286
149800.0000    0.45422
149840.0000    0.40033
149880.0000    0.26985
149920.0000    0.46914
149960.0000    0.38338
150000.0000    0.37714
150040.0000    0.40894
150080.0000    0.25391
150120.0000    0.19092
150160.0000    0.20482
150200.0000    0.29695
150240.0000    0.27251
150280.0000    0.47060
150320.0000    0.42095
150360.0000    0.22316
150400.0000    0.53745
150440.0000    0.48066
150480.0000    0.56476
150520.0000    0.47505
150560.0000    0.50617
150600.0000    0.60981
150640.0000    0.50608
150680.0000    0.61381
150720.0000    0.46915
150760.0000    0.41115
150800.0000    0.24919
150840.0000    0.32596
150880.0000    0.05560
150920.0000    0.19340
150960.0000    0.33088
151000.0000    0.03687
151040.0000    0.19297
151080.0000    0.11173
151120.0000   -0.03532
151160.0000    0.00841
151200.0000    0.17995
151240.0000    0.46744
151280.0000    0.33295
151320.0000    0.43673
151360.0000    0.41609
151400.0000    0.51695
151440.0000    0.32984
151480.0000    0.39579
151520.0000    0.45186
151560.0000    0.44346
151600.0000    0.58802
151640.0000    0.50803
151680.0000    0.10380
151720.0000    0.21118
151760.0000    0.36311
151800.0000    0.43056
151840.0000    0.36858
151880.0000    0.53682
151920.0000    0.51684
151960.0000    0.60232
152000.0000    0.68165
152040.0000    0.36524
152080.0000    0.24921
152120.0000    0.32286
152160.0000    0.46372
152200.0000    0.52143
152240.0000    0.50590
152280.0000    0.57236
152320.0000    0.39775
152360.0000    0.32842
152400.0000    0.58525
152440.0000    0.52416
152480.0000    0.38884
152520.0000    0.67371
152560.0000    0.63207
152600.0000    0.54277
152640.0000    0.69900
152680.0000    0.45550
152720.0000    0.60241
152760.0000    0.63106
152800.0000    0.37630
152840.0000    0.32955
152880.0000    0.57920
152920.0000    0.57171
152960.0000    0.41376
153000.0000    0.50871
153040.0000    0.56764
153080.0000    0.58510
153120.0000    0.60327
153160.0000    0.69901
153200.0000    0.65303
153240.0000    0.53085
153280.0000    0.79758
153320.0000    0.80127
153360.0000    0.89728
153400.0000    0.76916
153440.0000    0.65660
153480.0000    0.82787
153520.0000    0.82960
153560.0000    0.82821
153600.0000    0.71657
153640.0000    0.84112
153680.0000    0.92158
153720.0000    0.80236
153760.0000    0.76434
153800.0000    0.86378
153840.0000    0.58567
153880.0000    0.80148
153920.0000    0.68868
153960.0000    0.61330
154000.0000    0.57994
154040.0000    0.68690
154080.0000    0.84202
154120.0000    0.77768
154160.0000    0.69722
154200.0000    0.94518
154240.0000    0.74635
154280.0000    0.67155
154320.0000    0.81895
154360.0000    0.89770
154400.0000    0.72826
154440.0000    0.75566
154480.0000    0.90316
154520.0000    0.82725
154560.0000    0.81658
154600.0000    0.81660
154640.0000    0.60837
154680.0000    0.69060
154720.0000    0.76298
154760.0000    0.70286
154800.0000    0.80789
154840.0000    0.66233
154880.0000    0.67185
154920.0000    0.73531
154960.0000    0.77042
155000.0000    0.79327
155040.0000    0.73565
155080.0000    0.82664
155120.0000    0.70549
155160.0000    0.76849
155200.0000    0.75156
155240.0000    0.64424
155280.0000    0.72187
155320.0000    0.72959
155360.0000    0.74494
155400.0000    0.38991
155440.0000    0.52228
155480.0000    0.61745
155520.0000    0.33756
155560.0000    0.44248
155600.0000    0.54303
155640.0000    0.49266
155680.0000    0.43374
155720.0000    0.45356
155760.0000    0.48637
155800.0000    0.29586
155840.0000    0.57656
155880.0000    0.35970
155920.0000    0.43326
155960.0000    0.48970
156000.0000    0.41546
156040.0000    0.63336
156080.0000    0.62753
156120.0000    0.50060
156160.0000    0.62464
156200.0000    0.61946
156240.0000    0.74394
156280.0000    0.75251
156320.0000    0.70858
156360.0000    0.57992
156400.0000    0.53267
156440.0000    0.44401
156480.0000    0.53324
156520.0000    0.41983
156560.0000    0.36626
156600.0000    0.30646
156640.0000    0.51671
156680.0000    0.35913
156720.0000    0.54236
156760.0000    0.50483
156800.0000    0.33179
156840.0000    0.46533
156880.0000    0.42794
156920.0000    0.43708
156960.0000    0.42964
157000.0000    0.59508
157040.0000    0.19744
157080.0000    0.51053
157120.0000    0.34741
157160.0000    0.31484
157200.0000    0.50163
157240.0000    0.59707
157280.0000    0.56131
157320.0000    0.39755
157360.0000    0.32813
157400.0000    0.22193
157440.0000    0.25494
157480.0000    0.50523
157520.0000    0.51079
157560.0000    0.20569
157600.0000    0.28575
157640.0000    0.60233
157680.0000    0.25257
157720.0000    0.35306
157760.0000    0.54865
157800.0000    0.22982
157840.0000    0.18074
157880.0000    0.32638
157920.0000    0.43926
157960.0000    0.42293
158000.0000    0.49045
158040.0000    0.36731
158080.0000    0.40170
158120.0000    0.40968
158160.0000    0.36369
158200.0000    0.54809
158240.0000    0.50157
158280.0000    0.49279
158320.0000    0.40582
158360.0000    0.36977
158400.0000    0.23673
158440.0000    0.48887
158480.0000    0.26552
158520.0000    0.52945
158560.0000    0.53388
158600.0000    0.40012
158640.0000    0.53905
158680.0000    0.61308
158720.0000    0.57827
158760.0000    0.69523
158800.0000    0.41841
158840.0000    0.50018
158880.0000    0.53925
158920.0000    0.47111
158960.0000    0.52143
159000.0000    0.57893
159040.0000    0.45556
159080.0000    0.27183
159120.0000    0.53236
159160.0000    0.47889
159200.0000    0.63416
159240.0000    0.44898
159280.0000    0.60034
159320.0000    0.45566
159360.0000    0.48178
159400.0000    0.58467
159440.0000    0.44316
159480.0000    0.40982
159520.0000    0.58549
159560.0000    0.60833
159600.0000    0.40820
159640.0000    0.37972
159680.0000    0.35220
159720.0000    0.53513
159760.0000    0.60984
159800.0000    0.55092
159840.0000    0.54445
159880.0000    0.43713
159920.0000    0.37782
159960.0000    0.66659
160000.0000    0.34257
160040.0000    0.63374
160080.0000    0.49181
160120.0000    0.50990
160160.0000    0.56550
160200.0000    0.44883
160240.0000    0.42547
160280.0000    0.65973
160320.0000    0.33231
160360.0000    0.47780
160400.0000    0.55843
160440.0000    0.63242
160480.0000    0.62314
160520.0000    0.53560
160560.0000    0.51112
160600.0000    0.56982
160640.0000    0.60918
160680.0000    0.41964
160720.0000    0.49664
160760.0000    0.51221
160800.0000    0.27783
160840.0000    0.39073
160880.0000    0.42161
160920.0000    0.37660
160960.0000    0.34152
161000.0000    0.50711
161040.0000    0.46830
161080.0000    0.12121
161120.0000   -0.09574
161160.0000    0.02515
161200.0000    0.23633
161240.0000    0.33050
161280.0000    0.61786
161320.0000    0.54337
161360.0000    0.39113
161400.0000    0.50023
161440.0000    0.36036
161480.0000    0.52814
161520.0000    0.44999
161560.0000    0.48351
161600.0000    0.38307
161640.0000    0.50883
161680.0000    0.32857
161720.0000    0.41140
161760.0000    0.42463
161800.0000    0.38687
161840.0000    0.47260
161880.0000    0.49214
161920.0000    0.66819
161960.0000    0.45325
162000.0000    0.57748
162040.0000    0.40986
162080.0000    0.40224
162120.0000    0.60442
162160.0000    0.55593
162200.0000    0.46802
162240.0000    0.44662
162280.0000    0.47825
162320.0000    0.29396
162360.0000    0.62471
162400.0000    0.56129
162440.0000    0.37596
162480.0000    0.43604
162520.0000    0.58213
162560.0000    0.52435
162600.0000    0.45928
162640.0000    0.44681
162680.0000    0.52775
162720.0000    0.52942
162760.0000    0.68888
162800.0000    0.52060
162840.0000    0.45715
162880.0000    0.40325
162920.0000    0.46153
162960.0000    0.41434
163000.0000    0.55182
163040.0000    0.52566
163080.0000    0.06902
163120.0000    0.32933
163160.0000    0.10501
163200.0000    0.15199
163240.0000    0.14989
163280.0000    0.13101
163320.0000    0.10460
163360.0000    0.22548
163400.0000    0.27244
163440.0000    0.43041
163480.0000    0.42307
163520.0000    0.25159
163560.0000    0.18604
163600.0000    0.23600
163640.0000    0.41351
163680.0000    0.41742
163720.0000    0.19429
163760.0000    0.56401
163800.0000    0.29665
163840.0000    0.47714
163880.0000    0.40065
163920.0000    0.40138
163960.0000    0.48467
164000.0000    0.54675
164040.0000    0.49966
164080.0000    0.15606
164120.0000    0.11593
164160.0000    0.16079
164200.0000    0.50260
164240.0000    0.51555
164280.0000    0.45346
164320.0000    0.46406
164360.0000    0.35758
164400.0000    0.32732
164440.0000    0.31875
164480.0000    0.44393
164520.0000    0.12721
164560.0000    0.28527
164600.0000    0.03264
164640.0000    0.05062
164680.0000    0.11219
164720.0000    0.16847
164760.0000    0.25145
164800.0000    0.22517
164840.0000    0.04996
164880.0000    0.18198
164920.0000    0.27938
164960.0000    0.21063
165000.0000    0.29099
165040.0000    0.35917
165080.0000    0.27988
165120.0000    0.23768
165160.0000    0.32662
165200.0000    0.28641
165240.0000    0.32193
165280.0000    0.38543
165320.0000    0.40060
165360.0000    0.39343
165400.0000    0.61554
165440.0000    0.49323
165480.0000    0.39949
165520.0000    0.54513
165560.0000    0.32621
165600.0000    0.50968
165640.0000    0.49824
165680.0000    0.40578
165720.0000    0.33597
165760.0000    0.29896
165800.0000    0.53407
165840.0000    0.30550
165880.0000    0.60394
165920.0000    0.41563
165960.0000    0.56012
166000.0000    0.31302
166040.0000    0.59528
166080.0000    0.28972
166120.0000    0.40725
166160.0000    0.34676
166200.0000    0.47938
166240.0000    0.43559
166280.0000    0.46700
166320.0000    0.58038
166360.0000    0.49299
166400.0000    0.48700
166440.0000    0.33447
166480.0000    0.57021
166520.0000    0.39888
166560.0000    0.40724
166600.0000    0.76920
166640.0000    0.67071
166680.0000    0.60157
166720.0000    0.72947
166760.0000    0.62105
166800.0000    0.49891
166840.0000    0.51529
166880.0000    0.46929
166920.0000    0.29059
166960.0000    0.34406
167000.0000    0.41942
167040.0000    0.21536
167080.0000    0.46810
167120.0000    0.33400
167160.0000    0.57659
167200.0000    0.48889
167240.0000    0.64951
167280.0000    0.42287
167320.0000    0.45420
167360.0000    0.48101
167400.0000    0.19442
167440.0000    0.26901
167480.0000    0.38380
167520.0000    0.12350
167560.0000    0.23576
167600.0000    0.26371
167640.0000    0.15391
167680.0000    0.25071
167720.0000   -0.21185
167760.0000    0.30704
167800.0000    0.24124
167840.0000    0.07895
167880.0000    0.38844
167920.0000    0.15886
167960.0000    0.23859
168000.0000    0.27438
168040.0000    0.23883
168080.0000    0.19637
168120.0000    0.21354
168160.0000    0.15321
168200.0000   -0.00041
168240.0000    0.18396
168280.0000    0.01314
168320.0000    0.20508
168360.0000    0.26140
168400.0000    0.21396
168440.0000    0.07356
168480.0000    0.00805
168520.0000    0.19125
168560.0000   -0.00505
168600.0000    0.12985
168640.0000   -0.01442
168680.0000    0.01541
168720.0000    0.07116
168760.0000    0.25701
168800.0000   -0.04553
168840.0000    0.26141
168880.0000    0.23610
168920.0000    0.12217
168960.0000    0.15133
169000.0000    0.43223
169040.0000    0.29033
169080.0000    0.37758
169120.0000    0.39019
169160.0000    0.26700
169200.0000    0.11411
169240.0000    0.24479
169280.0000    0.35028
169320.0000    0.45397
169360.0000    0.57931
169400.0000    0.36260
169440.0000    0.36287
169480.0000    0.49050
169520.0000    0.51596
169560.0000    0.39972
169600.0000    0.48095
169640.0000    0.32406
169680.0000    0.45669
169720.0000    0.62675
169760.0000    0.38698
169800.0000    0.32783
169840.0000    0.53325
169880.0000    0.48376
169920.0000    0.38592
169960.0000    0.17941
170000.0000    0.30980
170040.0000    0.34416
170080.0000    0.42995
170120.0000    0.22880
170160.0000    0.49782
170200.0000    0.34713
170240.0000    0.38340
170280.0000    0.51874
170320.0000    0.50364
170360.0000    0.33792
170400.0000    0.35922
170440.0000    0.38171
170480.0000    0.45067
170520.0000    0.23297
170560.0000    0.60204
170600.0000    0.45807
170640.0000    0.35667
170680.0000    0.42912
170720.0000    0.39010
170760.0000    0.43951
170800.0000    0.31825
170840.0000    0.29946
170880.0000    0.55541
170920.0000    0.64602
170960.0000    0.58547
171000.0000    0.53817
171040.0000    0.67390
171080.0000    0.67584
171120.0000    0.67433
171160.0000    0.15074
171200.0000    0.38278
171240.0000    0.46479
171280.0000    0.59013
171320.0000    0.56307
171360.0000    0.28782
171400.0000    0.20692
171440.0000    0.32735
171480.0000    0.35612
171520.0000    0.53219
171560.0000    0.37548
171600.0000    0.27242
171640.0000    0.38471
171680.0000    0.46750
171720.0000    0.47633
171760.0000    0.39266
171800.0000    0.27952
171840.0000    0.50667
171880.0000    0.45866
171920.0000   -0.05957
171960.0000    0.09052
172000.0000   -0.17961
172040.0000    0.16637
172080.0000    0.22566
172120.0000   -0.05847
172160.0000    0.22904
172200.0000    0.60740
172240.0000    0.18793
172280.0000    0.48461
172320.0000    0.53577
172360.0000    0.30127
172400.0000    0.60102
172440.0000    0.38971
172480.0000    0.50362
172520.0000    0.39523
172560.0000    0.47384
172600.0000    0.42598
172640.0000    0.37279
172680.0000    0.31685
172720.0000    0.44739
172760.0000    0.30185
172800.0000    0.24243
172840.0000    0.22673
172880.0000    0.28982
172920.0000    0.32326
172960.0000    0.25221
173000.0000    0.14701
173040.0000    0.07244
173080.0000    0.25794
173120.0000    0.40256
173160.0000    0.20338
173200.0000    0.26673
173240.0000    0.44581
173280.0000    0.41908
173320.0000    0.44263
173360.0000    0.30926
173400.0000    0.37385
173440.0000    0.29136
173480.0000    0.27385
173520.0000    0.45425
173560.0000    0.46805
173600.0000    0.64497
173640.0000    0.67797
173680.0000    0.41830
173720.0000    0.51119
173760.0000    0.40987
173800.0000    0.51643
173840.0000    0.27593
173880.0000    0.48440
173920.0000    0.48485
173960.0000    0.60273
174000.0000    0.25579
174040.0000    0.52622
174080.0000    0.41777
174120.0000    0.42367
174160.0000    0.62043
174200.0000    0.60451
174240.0000    0.49324
174280.0000    0.40940
174320.0000    0.45142
174360.0000    0.33716
174400.0000    0.54333
174440.0000    0.21873
174480.0000    0.54319
174520.0000    0.40375
174560.0000    0.45139
174600.0000    0.43555
174640.0000    0.39722
174680.0000    0.30928
174720.0000    0.55028
174760.0000    0.43795
174800.0000    0.42211
174840.0000    0.47323
174880.0000    0.35926
174920.0000    0.45388
174960.0000    0.48891
175000.0000    0.28630
175040.0000    0.38290
175080.0000    0.50075
175120.0000    0.44009
175160.0000    0.39223
175200.0000    0.45383
175240.0000    0.38681
175280.0000    0.45131
175320.0000    0.47152
175360.0000    0.56938
175400.0000    0.35116
175440.0000    0.45618
175480.0000    0.40633
175520.0000    0.33470
175560.0000    0.45636
175600.0000    0.42119
175640.0000    0.21053
175680.0000    0.48453
175720.0000    0.48395
175760.0000    0.37120
175800.0000    0.58070
175840.0000    0.61305
175880.0000    0.48256
175920.0000    0.33639
175960.0000    0.47019
176000.0000    0.53845
176040.0000    0.50309
176080.0000    0.21679
176120.0000    0.50110
176160.0000    0.45129
176200.0000    0.52927
176240.0000    0.50480
176280.0000    0.79915
176320.0000    0.43732
176360.0000    0.69460
176400.0000    0.56252
176440.0000    0.39329
176480.0000    0.40151
176520.0000    0.36778
176560.0000    0.57119
176600.0000    0.32047
176640.0000    0.45133
176680.0000    0.61907
176720.0000    0.27185
176760.0000    0.52736
176800.0000    0.44975
176840.0000    0.41302
176880.0000    0.54699
176920.0000    0.52293
176960.0000    0.51680
177000.0000    0.49037
177040.0000    0.38789
177080.0000    0.33988
177120.0000    0.53408
177160.0000    0.53157
177200.0000    0.48499
177240.0000    0.49445
177280.0000    0.30466
177320.0000    0.54009
177360.0000    0.37768
177400.0000    0.26829
177440.0000    0.42107
177480.0000    0.61510
177520.0000    0.50988
177560.0000    0.36046
177600.0000    0.38778
177640.0000    0.39279
177680.0000    0.45711
177720.0000    0.36293
177760.0000    0.30222
177800.0000    0.40451
177840.0000    0.32908
177880.0000    0.44698
177920.0000    0.29022
177960.0000    0.40343
178000.0000    0.31742
178040.0000    0.34938
178080.0000    0.44839
178120.0000    0.27714
178160.0000    0.47140
178200.0000    0.62699
178240.0000    0.35877
178280.0000    0.25185
178320.0000    0.47546
178360.0000    0.67488
178400.0000    0.43679
178440.0000    0.42869
178480.0000    0.35967
178520.0000    0.48164
178560.0000    0.35790
178600.0000    0.40122
178640.0000    0.42806
178680.0000    0.45538
178720.0000    0.30182
178760.0000    0.48425
178800.0000    0.38379
178840.0000    0.39191
178880.0000    0.28899
178920.0000    0.19287
178960.0000    0.44961
179000.0000    0.25260
179040.0000    0.21135
179080.0000    0.30048
179120.0000    0.30743
179160.0000    0.44262
179200.0000    0.30016
179240.0000    0.24542
179280.0000    0.41111
179320.0000    0.31418
179360.0000    0.41722
179400.0000    0.35009
179440.0000    0.34302
179480.0000    0.48390
179520.0000    0.51949
179560.0000    0.41027
179600.0000    0.36067
179640.0000    0.31194
179680.0000    0.62581
179720.0000    0.58536
179760.0000    0.51893
179800.0000    0.54189
179840.0000    0.45134
179880.0000   -0.10567
179920.0000    0.38178
179960.0000    0.35421
180000.0000    0.36681
180040.0000    0.40087
180080.0000    0.22257
180120.0000    0.35955
180160.0000    0.34943
180200.0000    0.38745
180240.0000    0.26597
180280.0000    0.40773
180320.0000    0.15291
180360.0000    0.29977
180400.0000    0.16068
180440.0000    0.27738
180480.0000    0.20978
180520.0000    0.34686
180560.0000    0.34911
180600.0000    0.22924
180640.0000    0.33500
180680.0000    0.48094
180720.0000    0.32800
180760.0000    0.57142
180800.0000    0.41652
180840.0000    0.16301
180880.0000    0.38945
180920.0000    0.11481
180960.0000    0.42096
181000.0000    0.26418
181040.0000    0.30756
181080.0000    0.25946
181120.0000    0.29476
181160.0000    0.18834
181200.0000    0.23501
181240.0000    0.15085
181280.0000    0.42368
181320.0000    0.32662
181360.0000    0.27840
181400.0000    0.42906
181440.0000    0.40857
181480.0000    0.30400
181520.0000    0.28008
181560.0000    0.27785
181600.0000    0.33874
181640.0000    0.22439
181680.0000    0.37251
181720.0000    0.21449
181760.0000    0.21828
181800.0000    0.14190
181840.0000    0.33666
181880.0000   -0.03569
181920.0000    0.25323
181960.0000    0.12862
182000.0000    0.07479
182040.0000    0.15715
182080.0000    0.15456
182120.0000   -0.02971
182160.0000    0.21474
182200.0000    0.29173
182240.0000    0.08123
182280.0000   -0.14382
182320.0000    0.32371
182360.0000    0.16902
182400.0000    0.07902
182440.0000    0.25744
182480.0000   -0.03231
182520.0000    0.17232
182560.0000   -0.02809
182600.0000    0.27098
182640.0000    0.31691
182680.0000    0.31461
182720.0000    0.33495
182760.0000    0.32258
182800.0000    0.17597
182840.0000    0.36624
182880.0000    0.19087
182920.0000    0.21184
182960.0000    0.41323
183000.0000    0.33589
183040.0000    0.46259
183080.0000    0.39961
183120.0000    0.32693
183160.0000    0.24195
183200.0000    0.23418
183240.0000    0.14408
183280.0000    0.16864
183320.0000    0.33822
183360.0000    0.29376
183400.0000    0.23888
183440.0000    0.28371
183480.0000    0.36872
183520.0000    0.39711
183560.0000    0.16887
183600.0000    0.08975
183640.0000    0.17877
183680.0000    0.16294
183720.0000    0.31773
183760.0000    0.25256
183800.0000    0.14204
183840.0000    0.10581
183880.0000    0.48683
183920.0000    0.00788
183960.0000    0.21868
184000.0000    0.25871
184040.0000    0.21688
184080.0000   -0.03032
184120.0000    0.16131
184160.0000    0.14576
184200.0000    0.22609
184240.0000    0.27370
184280.0000    0.17297
184320.0000    0.25288
184360.0000    0.25937
184400.0000    0.24647
184440.0000    0.14469
184480.0000    0.18499
184520.0000    0.22139
184560.0000    0.29797
184600.0000    0.06729
184640.0000    0.28925
184680.0000    0.07591
184720.0000    0.32307
184760.0000    0.12328
184800.0000    0.07810
184840.0000    0.03947
184880.0000   -0.00026
184920.0000    0.09510
184960.0000   -0.14583
185000.0000    0.14548
185040.0000    0.25941
185080.0000    0.01576
185120.0000    0.07902
185160.0000    0.39153
185200.0000    0.00104
185240.0000    0.11681
185280.0000    0.29620
185320.0000    0.06784
185360.0000    0.12236
185400.0000    0.00768
185440.0000    0.53880
185480.0000    0.59818
185520.0000    0.36262
185560.0000    0.21584
185600.0000    0.19503
185640.0000    0.29452
185680.0000    0.34253
185720.0000    0.31286
185760.0000    0.31322
185800.0000    0.16120
185840.0000    0.29677
185880.0000    0.19038
185920.0000    0.21105
185960.0000    0.30434
186000.0000    0.06984
186040.0000    0.20418
186080.0000    0.09866
186120.0000    0.24053
186160.0000    0.23374
186200.0000    0.26001
186240.0000    0.22613
186280.0000    0.23011
186320.0000    0.24490
186360.0000    0.27663
186400.0000   -0.06850
186440.0000   -0.10236
186480.0000   -0.09888
186520.0000    0.13723
186560.0000    0.35807
186600.0000    0.22966
186640.0000    0.32771
186680.0000    0.05084
186720.0000    0.03200
186760.0000    0.36525
186800.0000    0.29163
186840.0000    0.33174
186880.0000    0.53429
186920.0000    0.45894
186960.0000    0.26504
187000.0000    0.21127
187040.0000    0.17123
187080.0000    0.18019
187120.0000    0.30247
187160.0000    0.32185
187200.0000    0.22123
187240.0000    0.48823
187280.0000    0.51401
187320.0000    0.43821
187360.0000    0.54935
187400.0000    0.21187
187440.0000    0.29886
187480.0000    0.14726
187520.0000    0.24252
187560.0000    0.41042
187600.0000    0.42549
187640.0000    0.46667
187680.0000    0.52907
187720.0000    0.42154
187760.0000    0.33265
187800.0000    0.15473
187840.0000    0.23391
187880.0000    0.34393
187920.0000    0.24316
187960.0000    0.43326
188000.0000    0.35314
188040.0000    0.18769
188080.0000    0.17441
188120.0000    0.31002
188160.0000    0.30148
188200.0000    0.18167
188240.0000    0.43297
188280.0000    0.20436
188320.0000    0.35632
188360.0000    0.26444
188400.0000    0.37362
188440.0000    0.41348
188480.0000    0.50787
188520.0000    0.35527
188560.0000    0.38351
188600.0000    0.60395
188640.0000    0.35234
188680.0000    0.45864
188720.0000    0.55262
188760.0000    0.60170
188800.0000    0.42473
188840.0000    0.38609
188880.0000    0.32920
188920.0000    0.48370
188960.0000    0.37430
189000.0000    0.40378
189040.0000    0.56490
189080.0000    0.56988
189120.0000    0.28381
189160.0000    0.27678
189200.0000    0.21236
189240.0000    0.39929
189280.0000    0.46050
189320.0000    0.20134
189360.0000    0.32276
189400.0000    0.44270
189440.0000    0.34536
189480.0000    0.46656
189520.0000    0.41517
189560.0000    0.25800
189600.0000    0.42208
189640.0000    0.25313
189680.0000    0.47896
189720.0000    0.20092
189760.0000    0.40964
189800.0000    0.36729
189840.0000    0.49017
189880.0000    0.52527
189920.0000    0.43518
189960.0000    0.38803
190000.0000    0.11584
190040.0000    0.34328
190080.0000    0.44499
190120.0000    0.45346
190160.0000    0.32679
190200.0000    0.38943
190240.0000    0.42913
190280.0000    0.37228
190320.0000    0.31605
190360.0000    0.26572
190400.0000    0.42200
190440.0000    0.34958
190480.0000    0.21645
190520.0000    0.25673
190560.0000    0.20629
190600.0000    0.13842
190640.0000    0.33716
190680.0000    0.30242
190720.0000    0.20102
190760.0000    0.11322
190800.0000    0.35039
190840.0000    0.26643
190880.0000    0.33104
190920.0000    0.05278
190960.0000    0.26854
191000.0000    0.20041
191040.0000    0.22624
191080.0000    0.50229
191120.0000    0.38496
191160.0000    0.49517
191200.0000    0.51018
191240.0000    0.33173
191280.0000    0.56136
191320.0000    0.49539
191360.0000    0.32087
191400.0000    0.32383
191440.0000    0.42727
191480.0000    0.11912
191520.0000    0.30768
191560.0000    0.34759
191600.0000    0.28680
191640.0000    0.38402
191680.0000    0.44642
191720.0000    0.44734
191760.0000    0.35402
191800.0000    0.36296
191840.0000    0.51406
191880.0000    0.32799
191920.0000    0.43410
191960.0000    0.52329
192000.0000    0.48504
192040.0000    0.42107
192080.0000    0.35180
192120.0000    0.38435
192160.0000    0.44831
192200.0000    0.61730
192240.0000    0.42337
192280.0000    0.26163
192320.0000    0.45996
192360.0000    0.58649
192400.0000    0.58037
192440.0000    0.41164
192480.0000    0.45108
192520.0000    0.44917
192560.0000    0.23099
192600.0000    0.60155
192640.0000    0.49070
192680.0000    0.34495
192720.0000    0.39284
192760.0000    0.72713
192800.0000    0.57902
192840.0000    0.47347
192880.0000    0.47643
192920.0000    0.47955
192960.0000    0.42469
193000.0000    0.31191
193040.0000    0.29906
193080.0000    0.34044
193120.0000    0.42279
193160.0000    0.38551
193200.0000    0.18370
193240.0000    0.17703
193280.0000    0.13179
193320.0000    0.21198
193360.0000    0.14142
193400.0000    0.65730
193440.0000    0.11304
193480.0000    0.17701
193520.0000    0.15397
193560.0000    0.20695
193600.0000    0.06964
193640.0000    0.03062
193680.0000    0.11569
193720.0000   -0.00741
193760.0000    0.07027
193800.0000   -0.01511
193840.0000   -0.12004
193880.0000    0.01804
193920.0000    0.09961
193960.0000    0.10217
194000.0000    0.19012
194040.0000    0.00685
194080.0000    0.08879
194120.0000    0.07578
194160.0000    0.13732
194200.0000    0.22335
194240.0000    0.14986
194280.0000    0.26455
194320.0000    0.07823
194360.0000    0.03793
194400.0000    0.12198
194440.0000    0.09888
194480.0000    0.31890
194520.0000    0.23473
194560.0000    0.04704
194600.0000    0.31583
194640.0000    0.05816
194680.0000    0.23138
194720.0000    0.23534
194760.0000    0.50044
194800.0000   -0.11875
194840.0000    0.13938
194880.0000    0.16367
194920.0000    0.17072
194960.0000    0.37053
195000.0000    0.36058
195040.0000    0.28419
195080.0000   -0.05376
195120.0000    0.07225
195160.0000    0.09844
195200.0000   -0.13440
195240.0000    0.03791
195280.0000   -0.16204
195320.0000   -0.07423
195360.0000    0.04249
195400.0000   -0.12459
195440.0000    0.18132
195480.0000    0.43451
195520.0000    0.23246
195560.0000    0.27890
195600.0000    0.13079
195640.0000    0.17348
195680.0000    0.12307
195720.0000   -0.15235
195760.0000    0.39904
195800.0000    0.30315
195840.0000    0.53491
195880.0000    0.46059
195920.0000    0.44081
195960.0000    0.10706
196000.0000    0.45753
196040.0000    0.43025
196080.0000    0.31897
196120.0000    0.39440
196160.0000    0.35422
196200.0000    0.22075
196240.0000    0.42590
196280.0000    0.43390
196320.0000    0.23682
196360.0000    0.17716
196400.0000    0.10378
196440.0000    0.05729
196480.0000    0.12454
196520.0000    0.06901
196560.0000    0.08621
196600.0000    0.05637
196640.0000    0.00264
196680.0000    0.18788
196720.0000    0.17832
196760.0000    0.03253
196800.0000    0.31555
196840.0000    0.26896
196880.0000   -0.03206
196920.0000    0.10631
196960.0000    0.15390
197000.0000    0.19151
197040.0000    0.23383
197080.0000    0.23487
197120.0000    0.10424
197160.0000    0.02945
197200.0000   -0.01657
197240.0000   -0.00657
197280.0000    0.09367
197320.0000    0.15568
197360.0000   -0.16162
197400.0000    0.31787
197440.0000   -0.08375
197480.0000    0.12692
197520.0000    0.07097
197560.0000    0.28645
197600.0000    0.18914
197640.0000    0.00490
197680.0000    0.30508
197720.0000    0.45543
197760.0000    0.09727
197800.0000    0.40783
197840.0000    0.26710
197880.0000    0.06899
197920.0000    0.01075
197960.0000    0.18025
198000.0000    0.09371
198040.0000    0.09301
198080.0000    0.29240
198120.0000    0.22457
198160.0000    0.22757
198200.0000    0.22011
198240.0000    0.13921
198280.0000    0.16747
198320.0000    0.28858
198360.0000    0.44176
198400.0000    0.22670
198440.0000    0.26015
198480.0000    0.07087
198520.0000    0.03205
198560.0000    0.17915
198600.0000    0.30173
198640.0000    0.28732
198680.0000    0.14270
198720.0000    0.02229
198760.0000    0.25504
198800.0000    0.09141
198840.0000    0.36403
198880.0000    0.17310
198920.0000    0.15512
198960.0000   -0.04810
199000.0000    0.18151
199040.0000   -0.03380
199080.0000    0.06696
199120.0000    0.20903
199160.0000    0.03124
199200.0000    0.19978
199240.0000   -0.19849
199280.0000    0.18672
199320.0000    0.07383
199360.0000    0.08968
199400.0000    0.08399
199440.0000    0.01379
199480.0000    0.12824
199520.0000    0.21284
199560.0000    0.07845
199600.0000    0.26141
199640.0000    0.31783
199680.0000    0.36653
199720.0000    0.10211
199760.0000    0.48512
199800.0000    0.17789
199840.0000    0.06784
199880.0000    0.41489
199920.0000    0.47397
199960.0000    0.08811
200000.0000   -0.15328
200040.0000    0.04963
200080.0000    0.30613
200120.0000    0.22966
200160.0000    0.27847
200200.0000    0.14772
200240.0000    0.00439
200280.0000    0.18057
200320.0000    0.06892
200360.0000    0.35849
200400.0000    0.11675
200440.0000    0.06480
200480.0000    0.09528
200520.0000    0.26349
200560.0000    0.32052
200600.0000    0.31551
200640.0000    0.46272
200680.0000    0.29192
200720.0000    0.21136
200760.0000    0.16015
200800.0000    0.22608
200840.0000    0.12528
200880.0000    0.08520
200920.0000    0.30653
200960.0000    0.07090
201000.0000   -0.01048
201040.0000    0.35724
201080.0000    0.55325
201120.0000    0.36256
201160.0000    0.36115
201200.0000    0.34988
201240.0000    0.22440
201280.0000    0.25697
201320.0000   -0.03458
201360.0000    0.17059
201400.0000    0.34436
201440.0000    0.30855
201480.0000    0.19753
201520.0000    0.02337
201560.0000    0.25739
201600.0000    0.15302
201640.0000    0.15314
201680.0000    0.12253
201720.0000   -0.01170
201760.0000    0.12171
201800.0000    0.02175
201840.0000   -0.03483
201880.0000    0.23861
201920.0000    0.26683
201960.0000    0.23607
202000.0000    0.19567
202040.0000    0.36298
202080.0000    0.18265
202120.0000    0.07242
202160.0000    0.15697
202200.0000    0.48109
202240.0000    0.25518
202280.0000    0.43954
202320.0000    0.13518
202360.0000    0.40929
202400.0000    0.34374
202440.0000    0.47420
202480.0000    0.33580
202520.0000    0.52602
202560.0000    0.53739
202600.0000    0.41716
202640.0000    0.50530
202680.0000    0.26222
202720.0000    0.54287
202760.0000    0.35951
202800.0000    0.34391
202840.0000    0.36947
202880.0000    0.67255
202920.0000    0.21960
202960.0000    0.16213
203000.0000    0.09339
203040.0000    0.39268
203080.0000   -0.10938
203120.0000    0.27121
203160.0000    0.25473
203200.0000    0.08827
203240.0000    0.23697
203280.0000   -0.03992
203320.0000    0.07972
203360.0000    0.04490
203400.0000    0.19104
203440.0000    0.34579
203480.0000    0.30030
203520.0000   -0.01224
203560.0000    0.06603
203600.0000    0.31602
203640.0000    0.30951
203680.0000    0.16565
203720.0000    0.41106
203760.0000    0.27935
203800.0000    0.38981
203840.0000    0.41947
203880.0000    0.43633
203920.0000    0.24240
203960.0000    0.36223
204000.0000    0.32792
204040.0000    0.34145
204080.0000    0.30483
204120.0000    0.34126
204160.0000    0.15425
204200.0000    0.34681
204240.0000    0.30152
204280.0000    0.49317
204320.0000    0.41068
204360.0000    0.28007
204400.0000    0.60364
204440.0000    0.74374
204480.0000    0.60242
204520.0000    0.80258
204560.0000    0.94001
204600.0000    0.61763
204640.0000    0.66149
204680.0000    0.79382
204720.0000    0.87761
204760.0000    0.84026
204800.0000    0.78849
204840.0000    0.85462
204880.0000    0.86820
204920.0000    0.82756
204960.0000    0.87979
205000.0000    0.87837
205040.0000    0.80882
205080.0000    0.82488
205120.0000    0.73977
205160.0000    0.68341
205200.0000    0.77875
205240.0000    0.71135
205280.0000    0.89357
205320.0000    0.63127
205360.0000    0.69679
205400.0000    0.69102
205440.0000    0.84285
205480.0000    0.77295
205520.0000    0.84798
205560.0000    0.75082
205600.0000    0.72955
205640.0000    0.65249
205680.0000    0.55780
205720.0000    0.38247
205760.0000    0.36545
205800.0000    0.22391
205840.0000    0.25682
205880.0000    0.15713
205920.0000    0.26842
205960.0000    0.26810
206000.0000    0.13581
206040.0000    0.21834
206080.0000    0.26647
206120.0000    0.18050
206160.0000    0.36851
206200.0000    0.14493
206240.0000    0.35064
206280.0000    0.23816
206320.0000    0.08850
206360.0000    0.42350
206400.0000    0.11572
206440.0000    0.11610
206480.0000    0.02824
206520.0000    0.38755
206560.0000    0.18641
206600.0000    0.33234
206640.0000    0.03645
206680.0000    0.10748
206720.0000    0.29664
206760.0000   -0.02537
206800.0000    0.18027
206840.0000   -0.01160
206880.0000    0.20920
206920.0000    0.03304
206960.0000    0.21273
207000.0000   -0.13259
207040.0000    0.26362
207080.0000    0.12782
207120.0000    0.20516
207160.0000   -0.05499
207200.0000    0.28955
207240.0000    0.19794
207280.0000    0.26971
207320.0000    0.04802
207360.0000    0.12364
207400.0000    0.13221
207440.0000    0.21062
207480.0000    0.36465
207520.0000    0.43538
207560.0000    0.38867
207600.0000    0.26909
207640.0000    0.62703
207680.0000    0.41709
207720.0000    0.47404
207760.0000    0.30824
207800.0000    0.36171
207840.0000    0.35265
207880.0000    0.35053
207920.0000    0.40740
207960.0000    0.39319
208000.0000    0.46250
208040.0000    0.43575
208080.0000    0.24600
208120.0000    0.33369
208160.0000    0.34535
208200.0000    0.49439
208240.0000    0.51596
208280.0000    0.42433
208320.0000    0.44590
208360.0000    0.41894
208400.0000    0.42700
208440.0000    0.37798
208480.0000    0.44729
208520.0000    0.76108
208560.0000    0.63376
208600.0000    0.39933
208640.0000    0.36208
208680.0000    0.41911
208720.0000    0.49007
208760.0000    0.47692
208800.0000    0.37546
208840.0000    0.40807
208880.0000    0.40844
208920.0000    0.32781
208960.0000    0.21238
209000.0000    0.12136
209040.0000    0.04589
209080.0000   -0.06528
209120.0000    0.24481
209160.0000    0.16762
209200.0000    0.30605
209240.0000    0.43515
209280.0000    0.22748
209320.0000    0.22200
209360.0000    0.46164
209400.0000    0.25116
209440.0000    0.49475
209480.0000    0.46119
209520.0000    0.34832
209560.0000    0.49593
209600.0000    0.51194
209640.0000    0.32982
209680.0000    0.55708
209720.0000    0.30191
209760.0000    0.08146
209800.0000    0.45190
209840.0000    0.23198
209880.0000   -0.04835
209920.0000    0.27457
209960.0000    0.23583
210000.0000    0.44850
210040.0000    0.27733
210080.0000    0.12198
210120.0000    0.27083
210160.0000    0.07674
210200.0000    0.28668
210240.0000    0.10977
210280.0000    0.39053
210320.0000    0.20572
210360.0000    0.11862
210400.0000    0.19785
210440.0000    0.16711
210480.0000    0.09084
210520.0000    0.17130
210560.0000    0.23564
210600.0000    0.14356
210640.0000    0.40410
210680.0000    0.55688
210720.0000    0.43506
210760.0000    0.34610
210800.0000    0.33908
210840.0000    0.11654
210880.0000    0.34005
210920.0000    0.34153
210960.0000    0.43752
211000.0000    0.20596
211040.0000    0.36222
211080.0000    0.53514
211120.0000    0.59331
211160.0000    0.46762
211200.0000    0.34589
211240.0000    0.44281
211280.0000    0.34877
211320.0000    0.29521
211360.0000    0.38773
211400.0000    0.14898
211440.0000    0.37761
211480.0000    0.40777
211520.0000    0.27613
211560.0000    0.57202
211600.0000    0.39148
211640.0000    0.29303
211680.0000    0.20706
211720.0000    0.04133
211760.0000    0.54385
211800.0000    0.31372
211840.0000    0.26371
211880.0000    0.46819
211920.0000    0.20570
211960.0000    0.28830
212000.0000    0.20120
212040.0000    0.08155
212080.0000    0.25527
212120.0000   -0.02151
212160.0000    0.29748
212200.0000    0.28681
212240.0000    0.13929
212280.0000    0.34110
212320.0000    0.04877
212360.0000    0.09279
212400.0000    0.18410
212440.0000    0.13241
212480.0000    0.12813
212520.0000    0.71292
212560.0000    0.69466
212600.0000    0.58236
212640.0000    0.65012
212680.0000    0.60717
212720.0000    0.50661
212760.0000    0.82636
212800.0000    0.53983
212840.0000    0.55302
212880.0000    0.58630
212920.0000    0.67390
212960.0000    0.52697
213000.0000    0.58477
213040.0000    0.58537
213080.0000    0.61100
213120.0000    0.37759
213160.0000    0.41800
213200.0000    0.33792
213240.0000    0.55468
213280.0000    0.39178
213320.0000    0.48858
213360.0000    0.43043
213400.0000    0.53890
213440.0000    0.38583
213480.0000    0.34227
213520.0000    0.45613
213560.0000    0.51654
213600.0000    0.47510
213640.0000    0.27862
213680.0000    0.14723
213720.0000    0.43924
213760.0000    0.48807
213800.0000    0.56635
213840.0000    0.57418
213880.0000    0.43755
213920.0000    0.55328
213960.0000    0.49783
214000.0000    0.32314
214040.0000    0.45532
214080.0000    0.46414
214120.0000    0.37463
214160.0000    0.46564
214200.0000    0.45081
214240.0000    0.47062
214280.0000    0.39143
214320.0000    0.41968
214360.0000    0.38741
214400.0000    0.45737
214440.0000    0.45463
214480.0000    0.54663
214520.0000    0.55162
214560.0000    0.41975
214600.0000    0.31793
214640.0000    0.08164
214680.0000    0.05317
214720.0000    0.45417
214760.0000    0.22754
214800.0000    0.25962
214840.0000    0.45819
214880.0000    0.30282
214920.0000    0.28069
214960.0000    0.29051
215000.0000    0.47795
215040.0000    0.12578
215080.0000    0.45674
215120.0000    0.46495
215160.0000    0.36293
215200.0000    0.53514
215240.0000    0.35946
215280.0000    0.16589
215320.0000    0.54751
215360.0000    0.37812
215400.0000    0.59271
215440.0000    0.24622
215480.0000    0.30410
215520.0000    0.52200
215560.0000    0.16184
215600.0000    0.48921
215640.0000    0.16592
215680.0000    0.20096
215720.0000    0.33617
215760.0000    0.08424
215800.0000    0.26172
215840.0000    0.37832
215880.0000    0.43198
215920.0000    0.56407
215960.0000    0.37142
216000.0000    0.45652
216040.0000    0.44114
216080.0000    0.36977
216120.0000    0.15241
216160.0000    0.27631
216200.0000    0.38098
216240.0000    0.18331
216280.0000    0.31161
216320.0000    0.32809
216360.0000    0.40603
216400.0000    0.03124
216440.0000    0.22185
216480.0000    0.46907
216520.0000    0.37239
216560.0000    0.45698
216600.0000    0.34473
216640.0000    0.23719
216680.0000    0.44308
216720.0000    0.47476
216760.0000    0.38614
216800.0000    0.40008
216840.0000    0.34952
216880.0000    0.25666
216920.0000    0.47561
216960.0000    0.44061
217000.0000    0.34958
217040.0000    0.36783
217080.0000    0.46051
217120.0000    0.37694
217160.0000    0.29234
217200.0000    0.37796
217240.0000    0.41987
217280.0000    0.36390
217320.0000    0.50701
217360.0000    0.31648
217400.0000    0.37010
217440.0000    0.40363
217480.0000    0.29877
217520.0000    0.38350
217560.0000    0.22120
217600.0000    0.32082
217640.0000    0.48255
217680.0000    0.25886
217720.0000    0.49397
217760.0000    0.19755
217800.0000    0.47390
217840.0000    0.38769
217880.0000    0.33264
217920.0000    0.04001
217960.0000    0.33981
218000.0000    0.10255
218040.0000    0.18797
218080.0000    0.35357
218120.0000    0.44057
218160.0000    0.35145
218200.0000    0.35910
218240.0000    0.16993
218280.0000    0.36333
218320.0000    0.46098
218360.0000    0.65589
218400.0000    0.75583
218440.0000    0.80489
218480.0000    0.67594
218520.0000    0.63294
218560.0000    0.70481
218600.0000    0.81157
218640.0000    0.68560
218680.0000    0.73830
218720.0000    0.79939
218760.0000    0.68031
218800.0000    0.79192
218840.0000    0.76878
218880.0000    0.58577
218920.0000    0.86940
218960.0000    0.80447
219000.0000    0.79403
219040.0000    0.68102
219080.0000    0.77832
219120.0000    0.65068
219160.0000    0.70540
219200.0000    0.62195
219240.0000    0.76362
219280.0000    0.68089
219320.0000    0.68297
219360.0000    0.83139
219400.0000    0.72981
219440.0000    0.85601
219480.0000    0.64002
219520.0000    0.65311
219560.0000    0.56811
219600.0000    0.76349
219640.0000    0.69318
219680.0000    0.33827
219720.0000    0.36448
219760.0000    0.40174
219800.0000    0.42457
219840.0000    0.19855
219880.0000    0.11084
219920.0000    0.13294
219960.0000    0.38425
220000.0000    0.37843
220040.0000    0.17808
220080.0000    0.22937
220120.0000    0.20300
220160.0000    0.14810
220200.0000    0.19618
220240.0000    0.33222
220280.0000    0.24538
220320.0000    0.53460
220360.0000    0.46916
220400.0000    0.40722
220440.0000    0.45158
220480.0000    0.42349
220520.0000    0.51362
220560.0000    0.49653
220600.0000    0.40954
220640.0000    0.30394
220680.0000    0.51283
220720.0000    0.43932
220760.0000    0.60944
220800.0000    0.90092
220840.0000    0.57515
220880.0000    0.63157
220920.0000    0.82264
220960.0000    0.53225
221000.0000    0.54136
221040.0000    0.67775
221080.0000    0.77959
221120.0000    0.71438
221160.0000    0.59936
221200.0000    0.55529
221240.0000    0.68010
221280.0000    0.44903
221320.0000    0.72590
221360.0000    0.76571
221400.0000    0.60141
221440.0000    0.73291
221480.0000    0.60814
221520.0000    0.51040
221560.0000    0.71012
221600.0000    0.77966
221640.0000    0.69215
221680.0000    0.84187
221720.0000    0.72958
221760.0000    0.62991
221800.0000    0.65211
221840.0000    0.68161
221880.0000    0.63809
221920.0000    0.84143
221960.0000    0.72151
222000.0000    0.60455
222040.0000    0.83234
222080.0000    0.78515
222120.0000    0.65094
222160.0000    0.74424
222200.0000    0.66639
222240.0000    0.66802
222280.0000    0.71368
222320.0000    0.74509
222360.0000    0.66421
222400.0000    0.78116
222440.0000    0.45893
222480.0000    0.49305
222520.0000    0.73793
222560.0000    0.65912
222600.0000    0.73793
222640.0000    0.61808
222680.0000    0.90320
222720.0000    0.56522
222760.0000    0.61982
222800.0000    0.52866
222840.0000    0.65191
222880.0000    0.62725
222920.0000    0.57710
222960.0000    0.65528
223000.0000    0.59522
223040.0000    0.60995
223080.0000    0.54408
223120.0000    0.62289
223160.0000    0.20740
223200.0000    0.35358
223240.0000    0.44811
223280.0000    0.44795
223320.0000    0.40273
223360.0000    0.50271
223400.0000    0.41936
223440.0000    0.40215
223480.0000    0.24219
223520.0000    0.51623
223560.0000    0.43808
223600.0000    0.38103
223640.0000    0.47817
223680.0000    0.34922
223720.0000    0.41807
223760.0000    0.49564
223800.0000    0.47818
223840.0000    0.44507
223880.0000    0.46110
223920.0000    0.43964
223960.0000    0.45473
224000.0000    0.51798
224040.0000    0.49289
224080.0000    0.33306
224120.0000    0.44353
224160.0000    0.46935
224200.0000    0.47579
224240.0000    0.42003
224280.0000    0.40541
224320.0000    0.60059
224360.0000    0.43398
224400.0000    0.31024
224440.0000    0.44380
224480.0000    0.39847
224520.0000    0.54499
224560.0000    0.43043
224600.0000    0.51758
224640.0000    0.51602
224680.0000    0.50931
224720.0000    0.57298
224760.0000    0.43234
224800.0000    0.31005
224840.0000    0.67587
224880.0000    0.43505
224920.0000    0.43727
224960.0000    0.41541
225000.0000    0.50738
225040.0000    0.35601
225080.0000    0.50919
225120.0000    0.35960
225160.0000    0.63229
225200.0000    0.52638
225240.0000    0.37852
225280.0000    0.49359
225320.0000    0.42392
225360.0000    0.47382
225400.0000    0.28924
225440.0000    0.47954
225480.0000    0.42288
225520.0000    0.34558
225560.0000    0.63468
225600.0000    0.48785
225640.0000    0.53110
225680.0000    0.42697
225720.0000    0.50609
225760.0000    0.49076
225800.0000    0.43076
225840.0000    0.38665
225880.0000    0.41666
225920.0000    0.41524
225960.0000    0.32067
226000.0000    0.39272
226040.0000    0.36202
226080.0000    0.40657
226120.0000    0.33180
226160.0000    0.36319
226200.0000    0.42711
226240.0000    0.36469
226280.0000    0.39866
226320.0000    0.43753
226360.0000    0.50775
226400.0000    0.28667
226440.0000    0.49434
226480.0000    0.35705
226520.0000    0.30408
226560.0000    0.46602
226600.0000    0.41073
226640.0000    0.44125
226680.0000    0.30988
226720.0000    0.49650
226760.0000    0.22241
226800.0000    0.43420
226840.0000    0.34933
226880.0000    0.19059
226920.0000    0.70877
226960.0000    0.57102
227000.0000    0.79396
227040.0000    0.85992
227080.0000    0.94550
227120.0000    0.61340
227160.0000    0.62102
227200.0000    0.72245
227240.0000    0.60898
227280.0000    0.71960
227320.0000    0.77392
227360.0000    0.60656
227400.0000    0.62526
227440.0000    0.64285
227480.0000    0.59292
227520.0000    0.63897
227560.0000    0.82092
227600.0000    0.48337
227640.0000    0.42510
227680.0000    0.40648
227720.0000    0.63105
227760.0000    0.58824
227800.0000    0.58185
227840.0000    0.61429
227880.0000    0.52616
227920.0000    0.63050
227960.0000    0.46555
228000.0000    0.38635
228040.0000    0.53021
228080.0000    0.36330
228120.0000    0.65739
228160.0000    0.51223
228200.0000    0.43054
228240.0000    0.67051
228280.0000    0.50653
228320.0000    0.60826
228360.0000    0.47927
228400.0000    0.45287
228440.0000    0.54539
228480.0000    0.54559
228520.0000    0.57811
228560.0000    0.45270
228600.0000    0.37968
228640.0000    0.59130
228680.0000    0.65715
228720.0000    0.35588
228760.0000    0.21262
228800.0000    0.41696
228840.0000    0.35309
228880.0000    0.12936
228920.0000   -0.03411
228960.0000    0.08804
229000.0000    0.21967
229040.0000   -0.15268
229080.0000   -0.17240
229120.0000   -0.16499
229160.0000    0.13020
229200.0000    0.31302
229240.0000    0.00563
229280.0000    0.29189
229320.0000    0.16497
229360.0000    0.28604
229400.0000    0.20370
229440.0000    0.01383
229480.0000    0.23547
229520.0000    0.00044
229560.0000    0.07348
229600.0000    0.28696
229640.0000    0.38383
229680.0000    0.25890
229720.0000    0.21518
229760.0000    0.28316
229800.0000    0.04322
229840.0000    0.19501
229880.0000    0.05308
229920.0000    0.39809
229960.0000    0.28594
230000.0000   -0.15225
230040.0000   -0.04749
230080.0000    0.00080
230120.0000    0.21561
230160.0000    0.29978
230200.0000    0.46594
230240.0000    0.33320
230280.0000    0.19720
230320.0000    0.25058
230360.0000    0.51499
230400.0000    0.44685
230440.0000    0.63708
230480.0000    0.35061
230520.0000    0.54102
230560.0000    0.39101
230600.0000    0.40860
230640.0000    0.51698
230680.0000    0.41812
230720.0000    0.29843
230760.0000    0.44133
230800.0000    0.31660
230840.0000    0.38398
230880.0000    0.36683
230920.0000    0.31559
230960.0000    0.26827
231000.0000    0.20597
231040.0000    0.06244
231080.0000   -0.10225
231120.0000   -0.17941
231160.0000   -0.03379
231200.0000   -0.14330
231240.0000    0.19176
231280.0000    0.49362
231320.0000    0.33258
231360.0000    0.27454
231400.0000    0.27489
231440.0000    0.38305
231480.0000    0.24614
231520.0000    0.38515
231560.0000    0.13212
231600.0000    0.21151
231640.0000    0.22428
231680.0000    0.23460
231720.0000   -0.11917
231760.0000    0.23827
231800.0000    0.16162
231840.0000    0.39522
231880.0000    0.20171
231920.0000    0.31563
231960.0000    0.43579
232000.0000    0.36922
232040.0000    0.34227
232080.0000    0.40148
232120.0000    0.13193
232160.0000    0.34430
232200.0000   -0.05955
232240.0000    0.29075
232280.0000    0.42137
232320.0000    0.33694
232360.0000    0.48781
232400.0000    0.53114
232440.0000    0.39547
232480.0000    0.50102
232520.0000    0.49519
232560.0000    0.58213
232600.0000    0.48472
232640.0000    0.30015
232680.0000    0.50527
232720.0000    0.22675
232760.0000    0.51332
232800.0000    0.54051
232840.0000    0.62005
232880.0000    0.29395
232920.0000    0.37629
232960.0000    0.26270
233000.0000    0.29327
233040.0000    0.13201
233080.0000    0.28795
233120.0000    0.35606
233160.0000    0.26867
233200.0000    0.37766
233240.0000    0.33821
233280.0000    0.39004
233320.0000    0.34139
233360.0000    0.38741
233400.0000    0.43644
233440.0000    0.40445
233480.0000    0.34478
233520.0000    0.42637
233560.0000    0.40425
233600.0000    0.35519
233640.0000    0.45508
233680.0000    0.24118
233720.0000    0.49707
233760.0000    0.47877
233800.0000    0.51221
233840.0000    0.40584
233880.0000    0.53428
233920.0000    0.42559
233960.0000    0.50330
234000.0000    0.31214
234040.0000    0.33747
234080.0000    0.35064
234120.0000    0.46707
234160.0000    0.31400
234200.0000    0.57038
234240.0000    0.17904
234280.0000    0.44358
234320.0000    0.39381
234360.0000    0.36360
234400.0000    0.34873
234440.0000    0.31478
234480.0000    0.34587
234520.0000    0.41143
234560.0000    0.38110
234600.0000    0.28391
234640.0000    0.36781
234680.0000    0.30762
234720.0000    0.47197
234760.0000    0.31449
234800.0000    0.25117
234840.0000    0.34921
234880.0000    0.37927
234920.0000    0.40579
234960.0000    0.44153
235000.0000    0.65470
235040.0000    0.29483
235080.0000    0.56241
235120.0000    0.37015
235160.0000    0.37105
235200.0000    0.30191
235240.0000    0.29789
235280.0000    0.33777
235320.0000    0.10152
235360.0000    0.01050
235400.0000    0.27095
235440.0000    0.23745
235480.0000    0.04195
235520.0000    0.17621
235560.0000    0.21556
235600.0000    0.48045
235640.0000    0.42763
235680.0000    0.22585
235720.0000    0.27959
235760.0000    0.37849
235800.0000    0.43786
235840.0000    0.38559
235880.0000    0.42552
235920.0000    0.33470
235960.0000    0.23497
236000.0000    0.21618
236040.0000    0.18012
236080.0000    0.11529
236120.0000    0.06947
236160.0000    0.41883
236200.0000    0.30266
236240.0000    0.35057
236280.0000    0.50359
236320.0000    0.40125
236360.0000    0.15113
236400.0000    0.45493
236440.0000    0.50167
236480.0000    0.45164
236520.0000    0.24206
236560.0000    0.40008
236600.0000    0.23760
236640.0000    0.19920
236680.0000    0.40663
236720.0000    0.25166
236760.0000    0.42830
236800.0000    0.08767
236840.0000    0.43521
236880.0000    0.42370
236920.0000    0.09352
236960.0000    0.13040
237000.0000    0.17919
237040.0000    0.38250
237080.0000    0.41956
237120.0000    0.24137
237160.0000    0.35187
237200.0000    0.33257
237240.0000    0.52477
237280.0000    0.24522
237320.0000    0.33065
237360.0000    0.48820
237400.0000    0.17263
237440.0000    0.33216
237480.0000    0.37913
237520.0000    0.32669
237560.0000    0.33234
237600.0000    0.20075
237640.0000    0.47989
237680.0000    0.28970
237720.0000    0.21888
237760.0000    0.39667
237800.0000    0.29800
237840.0000    0.28681
237880.0000    0.26691
237920.0000    0.20464
237960.0000    0.37299
238000.0000    0.33469
238040.0000    0.37860
238080.0000    0.46563
238120.0000    0.35631
238160.0000    0.39948
238200.0000    0.28529
238240.0000    0.23280
238280.0000    0.27341
238320.0000    0.29334
238360.0000    0.27124
238400.0000   -0.12157
238440.0000    0.01736
238480.0000    0.22909
238520.0000    0.06172
238560.0000    0.14745
238600.0000   -0.08697
238640.0000    0.20857
238680.0000    0.26486
238720.0000    0.04654
238760.0000    0.21403
238800.0000   -0.02429
238840.0000    0.41076
238880.0000   -0.15739
238920.0000    0.08230
238960.0000   -0.00722
239000.0000    0.10895
239040.0000    0.16368
239080.0000    0.05434
239120.0000    0.14548
239160.0000    0.12372
239200.0000    0.22010
239240.0000    0.26363
239280.0000   -0.02038
239320.0000   -0.02125
239360.0000    0.23021
239400.0000    0.26767
239440.0000    0.32887
239480.0000    0.28343
239520.0000    0.49503
239560.0000    0.28349
239600.0000    0.27422
239640.0000    0.30964
239680.0000    0.17940
239720.0000    0.14691
239760.0000    0.11147
239800.0000   -0.06355
239840.0000    0.03244
239880.0000    0.38579
239920.0000    0.42670
239960.0000    0.18034
240000.0000    0.14126
240040.0000    0.27148
240080.0000    0.04893
240120.0000   -0.08365
240160.0000    0.13565
240200.0000    0.30864
240240.0000    0.14508
240280.0000    0.19975
240320.0000    0.05546
240360.0000    0.13044
240400.0000    0.09414
240440.0000    0.19136
240480.0000    0.18376
240520.0000    0.12045
240560.0000    0.30921
240600.0000    0.16834
240640.0000    0.26386
240680.0000    0.45380
240720.0000    0.29236
240760.0000    0.57908
240800.0000    0.32269
240840.0000    0.32283
240880.0000    0.31599
240920.0000    0.27989
240960.0000    0.20941
241000.0000    0.12195
241040.0000    0.07318
241080.0000    0.09421
241120.0000    0.09093
241160.0000    0.05578
241200.0000   -0.37319
241240.0000   -0.22013
241280.0000    0.19599
241320.0000    0.06621
241360.0000    0.21810
241400.0000   -0.06677
241440.0000    0.14402
241480.0000    0.11424
241520.0000    0.20363
241560.0000    0.34161
241600.0000    0.10642
241640.0000   -0.02610
241680.0000   -0.03867
241720.0000   -0.04080
241760.0000   -0.24863
241800.0000    0.35683
241840.0000   -0.04329
241880.0000    0.24915
241920.0000    0.22013
241960.0000    0.15716
242000.0000   -0.02752
242040.0000    0.23976
242080.0000    0.10330
242120.0000    0.26818
242160.0000    0.12603
242200.0000    0.33419
242240.0000    0.14770
242280.0000    0.26825
242320.0000    0.07744
242360.0000    0.25920
242400.0000    0.19046
242440.0000    0.38069
242480.0000    0.17014
242520.0000   -0.05622
242560.0000    0.10103
242600.0000    0.29469
242640.0000    0.29418
242680.0000    0.23056
242720.0000    0.33421
242760.0000    0.40481
242800.0000    0.31434
242840.0000    0.28591
242880.0000    0.37195
242920.0000    0.51198
242960.0000    0.46484
243000.0000    0.41959
243040.0000    0.53463
243080.0000    0.57341
243120.0000    0.40618
243160.0000    0.16386
243200.0000    0.40676
243240.0000    0.47632
243280.0000    0.30175
243320.0000    0.36065
243360.0000    0.50380
243400.0000    0.36420
243440.0000    0.30725
243480.0000    0.43417
243520.0000    0.42789
243560.0000    0.29974
243600.0000    0.18299
243640.0000    0.42135
243680.0000    0.80930
243720.0000    0.18815
243760.0000    0.38784
243800.0000    0.57616
243840.0000    0.33122
243880.0000    0.33755
243920.0000    0.21274
243960.0000    0.35785
244000.0000    0.49007
244040.0000    0.33712
244080.0000    0.39125
244120.0000    0.40937
244160.0000    0.44157
244200.0000    0.34410
244240.0000    0.31460
244280.0000    0.21191
244320.0000    0.28680
244360.0000    0.48117
244400.0000    0.35541
244440.0000    0.41430
244480.0000    0.40195
244520.0000    0.38260
244560.0000    0.39939
244600.0000    0.31571
244640.0000    0.43828
244680.0000    0.42025
244720.0000    0.40086
244760.0000    0.53764
244800.0000    0.50668
244840.0000    0.34442
244880.0000    0.30515
244920.0000    0.47268
244960.0000    0.53828
245000.0000    0.40837
245040.0000    0.49932
245080.0000    0.32658
245120.0000    0.43836
245160.0000    0.37790
245200.0000    0.49705
245240.0000    0.33060
245280.0000    0.41023
245320.0000    0.19529
245360.0000    0.01765
245400.0000    0.11380
245440.0000    0.41092
245480.0000    0.38897
245520.0000    0.42845
245560.0000    0.18004
245600.0000    0.24982
245640.0000    0.32885
245680.0000    0.25807
245720.0000    0.05386
245760.0000    0.19878
245800.0000    0.42203
245840.0000    0.26295
245880.0000    0.20750
245920.0000    0.27398
245960.0000    0.32025
246000.0000    0.41317
246040.0000    0.45502
246080.0000   -0.09075
246120.0000    0.19853
246160.0000    0.39184
246200.0000    0.29932
246240.0000    0.34935
246280.0000    0.54005
246320.0000    0.34072
246360.0000    0.44948
246400.0000    0.41043
246440.0000    0.39921
246480.0000    0.55416
246520.0000    0.30690
246560.0000    0.26027
246600.0000    0.43599
246640.0000    0.46375
246680.0000    0.55124
246720.0000    0.48652
246760.0000    0.21956
246800.0000    0.42348
246840.0000    0.41585
246880.0000    0.32930
246920.0000    0.43458
246960.0000    0.07844
247000.0000    0.41283
247040.0000    0.29288
247080.0000    0.24889
247120.0000    0.02600
247160.0000    0.29488
247200.0000    0.28223
247240.0000    0.30248
247280.0000    0.44864
247320.0000    0.67112
247360.0000    0.84547
247400.0000    0.32064
247440.0000    0.48261
247480.0000    0.37875
247520.0000    0.38884
247560.0000    0.39241
247600.0000    0.37624
247640.0000    0.36714
247680.0000    0.37451
247720.0000    0.35520
247760.0000    0.47511
247800.0000    0.25028
247840.0000    0.34729
247880.0000    0.39517
247920.0000    0.43288
247960.0000    0.29659
248000.0000    0.26972
248040.0000    0.44354
248080.0000    0.46091
248120.0000    0.24787
248160.0000    0.46289
248200.0000    0.31827
248240.0000    0.47893
248280.0000    0.31398
248320.0000    0.41068
248360.0000    0.09327
248400.0000    0.14870
248440.0000    0.29417
248480.0000    0.29197
248520.0000    0.33676
248560.0000    0.40489
248600.0000    0.13516
248640.0000    0.20374
248680.0000    0.28357
248720.0000    0.19693
248760.0000    0.36468
248800.0000    0.04955
248840.0000    0.35316
248880.0000    0.46496
248920.0000    0.20262
248960.0000    0.27652
249000.0000    0.24305
249040.0000    0.18398
249080.0000    0.43187
249120.0000    0.17968
249160.0000    0.18835
249200.0000    0.07094
249240.0000   -0.10752
249280.0000    0.05067
249320.0000    0.30511
249360.0000    0.35992
249400.0000    0.40451
249440.0000    0.45993
249480.0000    0.18373
249520.0000    0.37645
249560.0000    0.42466
249600.0000    0.03214
249640.0000    0.50884
249680.0000    0.36204
249720.0000    0.40768
249760.0000    0.34725
249800.0000    0.36809
249840.0000    0.30337
249880.0000    0.15084
249920.0000    0.41791
249960.0000    0.51213
250000.0000    0.33657
250040.0000    0.51948
250080.0000    0.13096
250120.0000    0.37415
250160.0000    0.32954
250200.0000    0.28236
250240.0000    0.20018
250280.0000    0.22929
250320.0000    0.23424
250360.0000    0.15773
250400.0000    0.33069
250440.0000    0.35773
250480.0000    0.52499
250520.0000    0.54253
250560.0000    0.38141
250600.0000    0.41960
250640.0000    0.34474
250680.0000    0.46087
250720.0000    0.39853
250760.0000    0.27925
250800.0000    0.34714
250840.0000    0.02460
250880.0000    0.32275
250920.0000    0.38915
250960.0000    0.23695
251000.0000   -0.03628
251040.0000    0.23928
251080.0000    0.08744
251120.0000   -0.11326
251160.0000   -0.00027
251200.0000   -0.15407
251240.0000    0.42456
251280.0000    0.38107
251320.0000   -0.03729
251360.0000    0.25793
251400.0000   -0.17697
251440.0000   -0.65821
251480.0000   -0.49774
251520.0000   -0.14727
251560.0000    0.07550
251600.0000    0.05161
251640.0000    0.46357
251680.0000    0.29801
251720.0000    0.29814
251760.0000    0.34899
251800.0000    0.29408
251840.0000    0.24109
251880.0000    0.22332
251920.0000    0.28558
251960.0000    0.34585
252000.0000    0.20488
252040.0000    0.34458
252080.0000    0.28776
252120.0000    0.14654
252160.0000    0.36346
252200.0000    0.21770
252240.0000    0.18319
252280.0000    0.46901
252320.0000    0.37182
252360.0000    0.17448
252400.0000    0.24288
252440.0000    0.19019
252480.0000    0.41668
252520.0000    0.43777
252560.0000    0.31177
252600.0000    0.22100
252640.0000    0.49404
252680.0000    0.26260
252720.0000    0.11724
252760.0000    0.07904
252800.0000    0.19902
252840.0000    0.06375
252880.0000    0.32479
252920.0000    0.37658
252960.0000    0.37715
253000.0000    0.43889
253040.0000    0.12843
253080.0000    0.27255
253120.0000    0.29052
253160.0000    0.27320
253200.0000    0.26610
253240.0000    0.31523
253280.0000    0.27404
253320.0000    0.30226
253360.0000    0.39671
253400.0000    0.22800
253440.0000    0.31461
253480.0000    0.36088
253520.0000    0.41134
253560.0000    0.30033
253600.0000    0.13429
253640.0000    0.36145
253680.0000    0.42187
253720.0000    0.17335
253760.0000    0.01728
253800.0000    0.02363
253840.0000    0.31402
253880.0000    0.02031
253920.0000    0.06370
253960.0000    0.04657
254000.0000    0.12889
254040.0000    0.27202
254080.0000    0.08382
254120.0000    0.23594
254160.0000    0.38035
254200.0000    0.36999
254240.0000    0.41240
254280.0000    0.26253
254320.0000    0.41388
254360.0000    0.37191
254400.0000    0.45253
254440.0000    0.37117
254480.0000    0.46773
254520.0000    0.38823
254560.0000    0.30162
254600.0000    0.31830
254640.0000    0.36357
254680.0000    0.31722
254720.0000    0.34894
254760.0000   -0.04779
254800.0000    0.17699
254840.0000    0.19881
254880.0000    0.29611
254920.0000    0.24705
254960.0000    0.25596
255000.0000    0.30423
255040.0000    0.34936
255080.0000   -0.07275
255120.0000    0.34153
255160.0000    0.08083
255200.0000    0.27570
255240.0000    0.10352
255280.0000    0.09202
255320.0000    0.34902
255360.0000    0.15881
255400.0000    0.35266
255440.0000    0.29490
255480.0000   -0.00573
255520.0000    0.10805
255560.0000    0.26492
255600.0000    0.41089
255640.0000    0.25967
255680.0000    0.42259
255720.0000    0.49000
255760.0000    0.43881
255800.0000    0.58770
255840.0000    0.29682
255880.0000    0.15308
255920.0000    0.54590
255960.0000    0.29961
256000.0000    0.32519
256040.0000    0.18335
256080.0000    0.31422
256120.0000    0.46095
256160.0000    0.34237
256200.0000    0.29834
256240.0000    0.35917
256280.0000    0.07285
256320.0000    0.38398
256360.0000    0.12555
256400.0000    0.15647
256440.0000    0.24354
256480.0000    0.29591
256520.0000    0.01424
256560.0000    0.20632
256600.0000    0.55660
256640.0000    0.47025
256680.0000    0.02253
256720.0000    0.26215
256760.0000    0.30813
256800.0000    0.11285
256840.0000    0.15511
256880.0000    0.09780
256920.0000    0.30230
256960.0000    0.22608
257000.0000    0.10329
257040.0000    0.11532
257080.0000    0.31556
257120.0000    0.15555
257160.0000    0.07694
257200.0000    0.00906
257240.0000    0.11628
257280.0000    0.28223
257320.0000    0.41079
257360.0000    0.39780
257400.0000    0.31367
257440.0000    0.21561
257480.0000    0.29427
257520.0000    0.27743
257560.0000    0.32173
257600.0000    0.38469
257640.0000    0.17870
257680.0000    0.25720
257720.0000   -0.00526
257760.0000    0.28564
257800.0000    0.25187
257840.0000    0.24283
257880.0000    0.31919
257920.0000    0.28016
257960.0000    0.43256
258000.0000    0.41853
258040.0000    0.57026
258080.0000    0.34777
258120.0000    0.29864
258160.0000    0.51948
258200.0000    0.41463
258240.0000    0.37269
258280.0000    0.40153
258320.0000    0.19993
258360.0000    0.18885
258400.0000    0.40614
258440.0000    0.30871
258480.0000    0.13585
258520.0000   -0.03396
258560.0000    0.10110
258600.0000    0.16976
258640.0000    0.39767
258680.0000    0.17733
258720.0000    0.31662
258760.0000    0.49284
258800.0000    0.30692
258840.0000    0.31832
258880.0000    0.14645
258920.0000    0.18613
258960.0000    0.36233
259000.0000    0.20602
259040.0000    0.32548
259080.0000    0.56461
259120.0000    0.13642
259160.0000    0.27542
259200.0000    0.28253
259240.0000    0.25725
259280.0000    0.05598
259320.0000    0.20532
259360.0000    0.08526
259400.0000    0.22050
259440.0000    0.15055
259480.0000    0.34185
259520.0000    0.17462
259560.0000    0.11927
259600.0000    0.19806
259640.0000    0.19475
259680.0000   -0.00770
259720.0000    0.35803
259760.0000    0.34477
259800.0000    0.20731
259840.0000    0.05565
259880.0000    0.26720
259920.0000    0.30239
259960.0000    0.08778
260000.0000    0.26914
260040.0000    0.17911
260080.0000    0.20595
260120.0000    0.06650
260160.0000    0.30512
260200.0000    0.14395
260240.0000    0.03513
260280.0000    0.22947
260320.0000    0.30690
260360.0000    0.31098
260400.0000    0.40108
260440.0000    0.28974
260480.0000    0.38529
260520.0000    0.23291
260560.0000    0.17466
260600.0000    0.14427
260640.0000    0.29916
260680.0000    0.35900
260720.0000    0.29905
260760.0000    0.41663
260800.0000    0.35741
260840.0000    0.20724
260880.0000    0.30501
260920.0000    0.30088
260960.0000    0.19157
261000.0000    0.34757
261040.0000    0.06850
261080.0000    0.39466
261120.0000    0.45258
261160.0000    0.32960
261200.0000    0.33446
261240.0000    0.37596
261280.0000    0.25891
261320.0000    0.51015
261360.0000    0.33439
261400.0000    0.36309
261440.0000    0.48198
261480.0000    0.45221
261520.0000    0.16180
261560.0000    0.38608
261600.0000    0.50031
261640.0000    0.31302
261680.0000    0.43110
261720.0000    0.44610
261760.0000    0.42765
261800.0000    0.45290
261840.0000    0.45829
261880.0000    0.35103
261920.0000    0.36488
261960.0000    0.49260
262000.0000    0.36641
262040.0000    0.40230
262080.0000    0.32785
262120.0000    0.39285
262160.0000    0.38039
262200.0000    0.11348
262240.0000    0.34117
262280.0000   -0.00114
262320.0000    0.00099
262360.0000    0.10249
262400.0000    0.01284
262440.0000    0.14391
262480.0000    0.17571
262520.0000    0.11643
262560.0000    0.28439
262600.0000    0.06496
262640.0000    0.20462
262680.0000    0.49799
262720.0000    0.18523
262760.0000    0.26085
262800.0000    0.43936
262840.0000    0.37760
262880.0000    0.51723
262920.0000    0.29092
262960.0000    0.33750
263000.0000    0.34304
263040.0000    0.13660
263080.0000    0.19918
263120.0000    0.32928
263160.0000    0.56426
263200.0000    0.42873
263240.0000    0.24045
263280.0000    0.22284
263320.0000    0.32546
263360.0000    0.38553
263400.0000    0.16956
263440.0000    0.33251
263480.0000    0.25219
263520.0000    0.61403
263560.0000   -0.13315
263600.0000    0.10597
263640.0000    0.29950
263680.0000    0.42298
263720.0000    0.19952
263760.0000    0.16374
263800.0000    0.22005
263840.0000    0.24502
263880.0000    0.28112
263920.0000    0.13502
263960.0000    0.37561
264000.0000    0.46070
264040.0000    0.17770
264080.0000    0.36293
264120.0000    0.33010
264160.0000    0.26963
264200.0000    0.48017
264240.0000    0.31933
264280.0000    0.47327
264320.0000    0.30924
264360.0000    0.46687
264400.0000    0.29732
264440.0000    0.25226
264480.0000    0.08045
264520.0000    0.40825
264560.0000    0.45470
264600.0000    0.34340
264640.0000    0.27090
264680.0000    0.55240
264720.0000    0.27498
264760.0000    0.35137
264800.0000    0.36312
264840.0000    0.18489
264880.0000    0.35269
264920.0000    0.26367
264960.0000    0.36565
265000.0000    0.24659
265040.0000    0.34727
265080.0000    0.38129
265120.0000    0.30999
265160.0000    0.34796
265200.0000    0.46303
265240.0000    0.37701
265280.0000    0.33885
265320.0000    0.34315
265360.0000    0.27118
265400.0000    0.17042
265440.0000    0.39148
265480.0000    0.31702
265520.0000    0.22635
265560.0000    0.38082
265600.0000    0.21249
265640.0000    0.39155
265680.0000    0.41014
265720.0000    0.48158
265760.0000    0.33363
265800.0000    0.26282
265840.0000    0.28943
265880.0000    0.41542
265920.0000    0.47941
265960.0000    0.19636
266000.0000    0.44027
266040.0000    0.45089
266080.0000    0.39711
266120.0000    0.49591
266160.0000    0.26691
266200.0000    0.29395
266240.0000    0.37232
266280.0000    0.37376
266320.0000    0.47905
266360.0000    0.44732
266400.0000    0.51453
266440.0000    0.36521
266480.0000    0.28827
266520.0000    0.57623
266560.0000    0.18852
266600.0000    0.54592
266640.0000    0.39652
266680.0000    0.41492
266720.0000    0.41519
266760.0000    0.43865
266800.0000    0.54723
266840.0000    0.47344
266880.0000    0.26104
266920.0000    0.36599
266960.0000    0.49053
267000.0000    0.51547
267040.0000    0.20451
267080.0000    0.30115
267120.0000    0.25508
267160.0000    0.20285
267200.0000    0.16676
267240.0000    0.26702
267280.0000    0.28435
267320.0000    0.48201
267360.0000    0.34862
267400.0000    0.12915
267440.0000    0.30182
267480.0000    0.49147
267520.0000    0.24010
267560.0000    0.38626
267600.0000    0.36799
267640.0000   -0.09582
267680.0000    0.36167
267720.0000    0.33189
267760.0000    0.32254
267800.0000    0.32587
267840.0000    0.06556
267880.0000    0.32786
267920.0000    0.16626
267960.0000    0.42692
268000.0000    0.58661
268040.0000    0.25923
268080.0000    0.41018
268120.0000    0.49690
268160.0000    0.73874
268200.0000    0.68139
268240.0000    0.73595
268280.0000    0.76348
268320.0000    0.63954
268360.0000    0.77915
268400.0000    0.57831
268440.0000    0.69401
268480.0000    0.67849
268520.0000    0.86242
268560.0000    0.76429
268600.0000    0.67175
268640.0000    0.83599
268680.0000    0.78495
268720.0000    0.49821
268760.0000    0.66324
268800.0000    0.57244
268840.0000    0.36308
268880.0000    0.41460
268920.0000    0.61215
268960.0000    0.52263
269000.0000    0.20713
269040.0000    0.47434
269080.0000    0.50011
269120.0000    0.31881
269160.0000    0.47836
269200.0000    0.32872
269240.0000    0.45046
269280.0000    0.50156
269320.0000    0.53398
269360.0000    0.57816
269400.0000    0.36989
269440.0000    0.50315
269480.0000    0.46749
269520.0000    0.25928
269560.0000    0.61990
269600.0000    0.50640
269640.0000    0.45039
269680.0000    0.83136
269720.0000    0.60050
269760.0000    0.72200
269800.0000    0.51713
269840.0000    0.80702
269880.0000    0.57592
269920.0000    0.56061
269960.0000    0.69994
270000.0000    0.76017
270040.0000    0.62812
270080.0000    0.82823
270120.0000    0.62395
270160.0000    0.54673
270200.0000    0.27976
270240.0000    0.47177
270280.0000    0.34035
270320.0000    0.48064
270360.0000    0.42494
270400.0000    0.10309
270440.0000    0.41963
270480.0000    0.47674
270520.0000    0.53227
270560.0000    0.00859
270600.0000    0.26982
270640.0000    0.35801
270680.0000    0.42099
270720.0000    0.10564
270760.0000    0.36597
270800.0000    0.42676
270840.0000    0.46613
270880.0000    0.19870
270920.0000    0.21742
270960.0000    0.14896
271000.0000    0.11907
271040.0000    0.52169
271080.0000    0.34589
271120.0000    0.32115
271160.0000    0.28986
271200.0000    0.28551
271240.0000   -0.10358
271280.0000    0.07725
271320.0000    0.06886
271360.0000    0.30692
271400.0000    0.14989
271440.0000    0.41485
271480.0000    0.44868
271520.0000    0.32240
271560.0000    0.30998
271600.0000    0.25956
271640.0000    0.13021
271680.0000    0.22900
271720.0000    0.31465
271760.0000    0.47160
271800.0000    0.28484
271840.0000    0.23669
271880.0000    0.39821
271920.0000    0.41498
271960.0000    0.40221
272000.0000    0.41798
272040.0000    0.20475
272080.0000    0.25471
272120.0000    0.30419
272160.0000    0.47990
272200.0000    0.44662
272240.0000    0.36640
272280.0000    0.22342
272320.0000    0.42871
272360.0000    0.26327
272400.0000    0.62585
272440.0000    0.53950
272480.0000    0.75986
272520.0000    0.70229
272560.0000    0.28933
272600.0000    0.40392
272640.0000    0.38806
272680.0000    0.15224
272720.0000    0.19890
272760.0000   -0.07926
272800.0000    0.08107
272840.0000    0.10783
272880.0000    0.35748
272920.0000    0.34066
272960.0000    0.33012
273000.0000    0.46042
273040.0000    0.43201
273080.0000    0.32065
273120.0000    0.37581
273160.0000    0.31167
273200.0000    0.39468
273240.0000    0.44601
273280.0000    0.41159
273320.0000    0.26948
273360.0000    0.27343
273400.0000    0.34821
273440.0000    0.28581
273480.0000    0.15602
273520.0000    0.15262
273560.0000    0.32380
273600.0000    0.41569
273640.0000    0.26998
273680.0000    0.39213
273720.0000    0.29815
273760.0000    0.35474
273800.0000    0.36582
273840.0000    0.35328
273880.0000    0.33834
273920.0000    0.45840
273960.0000    0.54525
274000.0000    0.50328
274040.0000    0.17370
274080.0000    0.13740
274120.0000    0.27943
274160.0000    0.23471
274200.0000    0.47632
274240.0000    0.10859
274280.0000    0.33231
274320.0000    0.17705
274360.0000   -0.00551
274400.0000    0.28566
274440.0000   -0.21278
274480.0000   -0.02219
274520.0000    0.20582
274560.0000    0.07415
274600.0000    0.30423
274640.0000    0.26977
274680.0000    0.13656
274720.0000    0.27898
274760.0000    0.31324
274800.0000    0.40317
274840.0000    0.30209
274880.0000    0.14667
274920.0000    0.13133
274960.0000    0.17443
275000.0000    0.35433
275040.0000    0.03706
275080.0000    0.16418
275120.0000    0.20492
275160.0000   -0.03789
275200.0000    0.21060
275240.0000   -0.10062
275280.0000   -0.23199
275320.0000    0.10533
275360.0000    0.12479
275400.0000   -0.33548
275440.0000    0.09517
275480.0000    0.24640
275520.0000    0.01137
275560.0000    0.18505
275600.0000    0.34534
275640.0000    0.17260
275680.0000    0.03701
275720.0000    0.22472
275760.0000    0.14735
275800.0000    0.22798
275840.0000    0.36884
275880.0000    0.33999
275920.0000    0.41134
275960.0000    0.28386
276000.0000    0.23695
276040.0000    0.52020
276080.0000    0.29062
276120.0000    0.30444
276160.0000    0.30739
276200.0000    0.53035
276240.0000   -0.00842
276280.0000    0.40021
276320.0000    0.40235
276360.0000    0.48184
276400.0000    0.35188
276440.0000    0.28476
276480.0000   -0.04329
276520.0000    0.36585
276560.0000    0.24034
276600.0000    0.00058
276640.0000    0.18845
276680.0000    0.08309
276720.0000    0.13162
276760.0000    0.08216
276800.0000   -0.12321
276840.0000   -0.09729
276880.0000   -0.19305
276920.0000   -0.37015
276960.0000   -0.40916
277000.0000   -0.17694
277040.0000    0.23244
277080.0000    0.00474
277120.0000    0.13966
277160.0000   -0.27665
277200.0000   -0.07226
277240.0000    0.16086
277280.0000   -0.18831
277320.0000    0.05595
277360.0000    0.09314
277400.0000    0.07445
277440.0000    0.35166
277480.0000    0.18546
277520.0000    0.42999
277560.0000    0.13200
277600.0000    0.13359
277640.0000    0.22534
277680.0000    0.06718
277720.0000    0.06536
277760.0000    0.18285
277800.0000    0.20916
277840.0000    0.30632
277880.0000    0.44882
277920.0000    0.10266
277960.0000    0.44953
278000.0000    0.20315
278040.0000    0.35501
278080.0000    0.32817
278120.0000    0.46745
278160.0000    0.25503
278200.0000    0.31589
278240.0000    0.31573
278280.0000    0.29167
278320.0000    0.46750
278360.0000    0.16358
278400.0000    0.31460
278440.0000    0.36999
278480.0000    0.45576
278520.0000    0.44374
278560.0000    0.23944
278600.0000    0.32598
278640.0000    0.52132
278680.0000    0.59217
278720.0000    0.37994
278760.0000    0.45602
278800.0000    0.28057
278840.0000    0.22104
278880.0000    0.24239
278920.0000    0.27847
278960.0000    0.20454
279000.0000    0.19654
279040.0000    0.01909
279080.0000    0.24075
279120.0000    0.17544
279160.0000    0.49719
279200.0000    0.47869
279240.0000    0.28749
279280.0000   -0.12907
279320.0000    0.32680
279360.0000   -0.13011
279400.0000    0.10847
279440.0000   -0.13447
279480.0000    0.17465
279520.0000    0.39382
279560.0000    0.11092
279600.0000    0.34905
279640.0000   -0.10433
279680.0000   -0.28471
279720.0000    0.18316
279760.0000    0.25869
279800.0000    0.43438
279840.0000    0.03844
279880.0000    0.24718
279920.0000    0.36196
279960.0000    0.40560
280000.0000    0.26028
280040.0000    0.30613
280080.0000    0.39635
280120.0000   -0.00828
280160.0000    0.00626
280200.0000    0.49823
280240.0000    0.35320
280280.0000    0.33076
280320.0000    0.33926
280360.0000    0.42815
280400.0000    0.25277
280440.0000    0.22077
280480.0000    0.28611
280520.0000    0.05268
280560.0000    0.09456
280600.0000    0.35872
280640.0000    0.18625
280680.0000    0.18904
280720.0000    0.22802
280760.0000    0.16199
280800.0000    0.48183
280840.0000    0.48738
280880.0000    0.19567
280920.0000    0.31122
280960.0000    0.39681
281000.0000    0.27696
281040.0000    0.40629
281080.0000    0.31670
281120.0000    0.43448
281160.0000    0.44962
281200.0000    0.28608
281240.0000    0.31185
281280.0000    0.43349
281320.0000    0.54135
281360.0000    0.55020
281400.0000    0.39631
281440.0000    0.57865
281480.0000    0.30423
281520.0000    0.42306
281560.0000    0.19877
281600.0000    0.56090
281640.0000    0.43918
281680.0000    0.45759
281720.0000    0.33162
281760.0000    0.50763
281800.0000    0.37758
281840.0000    0.30172
281880.0000    0.46745
281920.0000    0.33584
281960.0000    0.44652
282000.0000    0.04276
282040.0000    0.17349
282080.0000    0.12867
282120.0000    0.42493
282160.0000    0.35920
282200.0000    0.36900
282240.0000    0.40391
282280.0000    0.46003
282320.0000    0.47815
282360.0000    0.33088
282400.0000    0.39382
282440.0000    0.39070
282480.0000    0.50048
282520.0000    0.44829
282560.0000    0.37096
282600.0000    0.16732
282640.0000    0.47596
282680.0000    0.39017
282720.0000    0.37613
282760.0000    0.38241
282800.0000    0.27978
282840.0000    0.19254
282880.0000    0.11407
282920.0000   -0.05146
282960.0000    0.44694
283000.0000    0.46870
283040.0000    0.03629
283080.0000    0.27668
283120.0000    0.41505
283160.0000    0.75157
283200.0000    0.67026
283240.0000    0.65742
283280.0000    0.75151
283320.0000    0.70494
283360.0000    0.41281
283400.0000    0.56803
283440.0000    0.72375
283480.0000    0.70370
283520.0000    0.71114
283560.0000    0.61428
283600.0000    0.45441
283640.0000    0.38205
283680.0000    0.31696
283720.0000    0.41942
283760.0000    0.40020
283800.0000    0.22505
283840.0000    0.44280
283880.0000    0.49142
283920.0000    0.31657
283960.0000    0.34186
284000.0000    0.34719
284040.0000    0.35812
284080.0000    0.19230
284120.0000    0.28926
284160.0000    0.48928
284200.0000    0.45549
284240.0000    0.25033
284280.0000    0.37155
284320.0000    0.50271
284360.0000    0.30761
284400.0000    0.83641
284440.0000    0.78774
284480.0000    0.79385
284520.0000    0.84167
284560.0000    0.71957
284600.0000    0.65598
284640.0000    0.78054
284680.0000    0.67726
284720.0000    0.76198
284760.0000    0.69897
284800.0000    0.73610
284840.0000    0.71926
284880.0000    0.62599
284920.0000    0.70500
284960.0000    0.63904
285000.0000    0.62056
285040.0000    0.63444
285080.0000    0.59257
285120.0000    0.60282
285160.0000    0.44336
285200.0000    0.68480
285240.0000    0.72861
285280.0000    0.79958
285320.0000    0.80483
285360.0000    0.61915
285400.0000    0.60887
285440.0000    0.73234
285480.0000    0.95286
285520.0000    0.80751
285560.0000    0.71813
285600.0000    0.60570
285640.0000    0.65714
285680.0000    0.76793
285720.0000    0.69809
285760.0000    0.74144
285800.0000    0.55823
285840.0000    0.57323
285880.0000    0.53355
285920.0000    0.44575
285960.0000    0.54227
286000.0000    0.31915
286040.0000    0.33511
286080.0000    0.47820
286120.0000    0.44861
286160.0000    0.34005
286200.0000    0.49204
286240.0000    0.48154
286280.0000    0.41184
286320.0000    0.37262
286360.0000    0.56675
286400.0000    0.56282
286440.0000    0.43883
286480.0000    0.58617
286520.0000    0.72601
286560.0000    0.78866
286600.0000    0.50489
286640.0000    0.46010
286680.0000    0.26907
286720.0000    0.88101
286760.0000    0.84264
286800.0000    0.20953
286840.0000    0.38448
286880.0000    0.44384
286920.0000    0.41730
286960.0000    0.44049
287000.0000    0.06928
287040.0000    0.35740
287080.0000   -0.00759
287120.0000    0.36073
287160.0000    0.35432
287200.0000    0.05100
287240.0000    0.40523
287280.0000    0.25254
287320.0000   -0.22566
287360.0000   -0.21146
287400.0000    0.27100
287440.0000    0.29643
287480.0000    0.25771
287520.0000    0.23007
287560.0000    0.23732
287600.0000    0.08903
287640.0000    0.22740
287680.0000    0.03795
287720.0000   -0.09026
287760.0000   -0.01426
287800.0000   -0.09928
287840.0000    0.17055
287880.0000    0.30966
287920.0000    0.24936
287960.0000    0.30933
288000.0000    0.35165
288040.0000    0.23937
288080.0000    0.36100
288120.0000    0.29319
288160.0000    0.03918
288200.0000    0.01588
288240.0000    0.03845
288280.0000    0.16198
288320.0000    0.04032
288360.0000    0.25740
288400.0000    0.31722
288440.0000    0.13886
288480.0000    0.13967
288520.0000    0.49030
288560.0000    0.22538
288600.0000    0.34949
288640.0000    0.27067
288680.0000    0.07368
288720.0000    0.07245
288760.0000    0.27564
288800.0000    0.26592
288840.0000    0.26391
288880.0000    0.20442
288920.0000    0.16747
288960.0000    0.31199
289000.0000    0.49539
289040.0000    0.38409
289080.0000    0.04843
289120.0000   -0.09820
289160.0000    0.18943
289200.0000    0.39512
289240.0000    0.33824
289280.0000    0.17413
289320.0000    0.20815
289360.0000   -0.23891
289400.0000    0.15721
289440.0000    0.35960
289480.0000    0.34669
289520.0000   -0.01588
289560.0000    0.48403
289600.0000    0.11280
289640.0000    0.20070
289680.0000    0.21935
289720.0000    0.19699
289760.0000    0.28667
289800.0000    0.01061
289840.0000    0.12149
289880.0000    0.05571
289920.0000    0.29130
289960.0000    0.16082
290000.0000    0.23866
290040.0000    0.23966
290080.0000    0.28374
290120.0000    0.10471
290160.0000    0.44315
290200.0000    0.13328
290240.0000    0.50587
290280.0000    0.48234
290320.0000    0.72575
290360.0000    0.47928
290400.0000    0.32173
290440.0000    0.30678
290480.0000    0.48125
290520.0000    0.26698
290560.0000    0.27543
290600.0000    0.31590
290640.0000    0.42205
290680.0000    0.37464
290720.0000    0.29037
290760.0000    0.05568
290800.0000    0.20022
290840.0000   -0.05196
290880.0000    0.13319
290920.0000    0.08139
290960.0000   -0.09712
291000.0000    0.32162
291040.0000    0.11314
291080.0000   -0.09418
291120.0000    0.22686
291160.0000   -0.24517
291200.0000    0.16233
291240.0000    0.16753
291280.0000    0.21100
291320.0000    0.21236
291360.0000    0.14361
291400.0000    0.21597
291440.0000    0.13897
291480.0000    0.26501
291520.0000    0.28945
291560.0000    0.16707
291600.0000    0.18032
291640.0000    0.31049
291680.0000    0.23906
291720.0000    0.27318
291760.0000    0.39039
291800.0000    0.44497
291840.0000    0.32704
291880.0000    0.55570
291920.0000    0.53460
291960.0000    0.44953
292000.0000    0.47574
292040.0000    0.30114
292080.0000    0.51575
292120.0000    0.17227
292160.0000    0.37045
292200.0000    0.20521
292240.0000    0.55349
292280.0000    0.49600
292320.0000    0.34207
292360.0000    0.51285
292400.0000    0.46344
292440.0000    0.35152
292480.0000    0.40010
292520.0000    0.46145
292560.0000    0.44804
292600.0000    0.60112
292640.0000    0.62565
292680.0000    0.44454
292720.0000    0.47256
292760.0000    0.30641
292800.0000    0.36187
292840.0000    0.45279
292880.0000    0.30762
292920.0000    0.53334
292960.0000    0.78230
293000.0000    0.64099
293040.0000    0.80895
293080.0000    0.73475
293120.0000    0.80206
293160.0000    0.61617
293200.0000    0.82259
293240.0000    0.79366
293280.0000    0.85212
293320.0000    0.75336
293360.0000    0.82956
293400.0000    0.72943
293440.0000    0.60729
293480.0000    0.82596
293520.0000    0.82202
293560.0000    0.83076
293600.0000    0.85228
293640.0000    0.77927
293680.0000    0.71830
293720.0000    0.87197
293760.0000    0.75247
293800.0000    0.71877
293840.0000    0.70662
293880.0000    0.78496
293920.0000    0.69978
293960.0000    0.77113
294000.0000    0.61281
294040.0000    0.77487
294080.0000    0.78250
294120.0000    0.81894
294160.0000    0.37903
294200.0000    0.30124
294240.0000    0.45246
294280.0000    0.53746
294320.0000    0.60182
294360.0000    0.43710
294400.0000    0.40268
294440.0000    0.49767
294480.0000    0.34564
294520.0000    0.48060
294560.0000    0.48238
294600.0000    0.47018
294640.0000    0.52989
294680.0000    0.33473
294720.0000    0.33923
294760.0000    0.35007
294800.0000    0.35739
294840.0000    0.47723
294880.0000    0.34230
294920.0000    0.55711
294960.0000    0.45206
295000.0000    0.51558
295040.0000    0.30849
295080.0000    0.46266
295120.0000    0.30936
295160.0000    0.42615
295200.0000    0.12292
295240.0000    0.40564
295280.0000    0.33176
295320.0000    0.31207
295360.0000    0.09833
295400.0000    0.54768
295440.0000    0.47991
295480.0000    0.46596
295520.0000    0.32168
295560.0000    0.52716
295600.0000    0.51992
295640.0000    0.21494
295680.0000    0.44714
295720.0000    0.28966
295760.0000    0.34057
295800.0000    0.42633
295840.0000    0.37683
295880.0000    0.22548
295920.0000    0.55408
295960.0000    0.38500
296000.0000    0.48022
296040.0000    0.41645
296080.0000    0.18538
296120.0000    0.45763
296160.0000    0.35826
296200.0000    0.28129
296240.0000    0.17769
296280.0000    0.29210
296320.0000    0.49140
296360.0000    0.50110
296400.0000    0.36829
296440.0000    0.50338
296480.0000    0.50273
296520.0000    0.47676
296560.0000    0.55321
296600.0000    0.31674
296640.0000    0.37044
296680.0000    0.09862
296720.0000    0.46667
296760.0000    0.56743
296800.0000    0.49451
296840.0000    0.37420
296880.0000    0.41343
296920.0000    0.30414
296960.0000    0.42259
297000.0000    0.43752
297040.0000    0.28529
297080.0000    0.31359
297120.0000    0.46186
297160.0000    0.38404
297200.0000    0.40205
297240.0000    0.43263
297280.0000    0.42897
297320.0000    0.47068
297360.0000    0.22871
297400.0000    0.23872
297440.0000    0.32114
297480.0000    0.50553
297520.0000    0.43123
297560.0000    0.36577
297600.0000    0.40962
297640.0000    0.28119
297680.0000    0.07749
297720.0000    0.34650
297760.0000    0.19411
297800.0000    0.33979
297840.0000    0.39898
297880.0000    0.46438
297920.0000    0.41662
297960.0000    0.39962
298000.0000    0.32729
298040.0000    0.10585
298080.0000    0.28182
298120.0000    0.21152
298160.0000    0.12538
298200.0000    0.18579
298240.0000    0.19586
298280.0000    0.15990
298320.0000    0.13521
298360.0000    0.21001
298400.0000   -0.00333
298440.0000    0.27562
298480.0000    0.27880
298520.0000    0.40620
298560.0000    0.32342
298600.0000    0.20230
298640.0000    0.13497
298680.0000    0.36632
298720.0000    0.27804
298760.0000    0.21294
298800.0000   -0.04883
298840.0000    0.25922
298880.0000    0.35915
298920.0000    0.11648
298960.0000    0.33001
299000.0000    0.44502
299040.0000    0.28023
299080.0000    0.32235
299120.0000    0.39393
299160.0000    0.35719
299200.0000    0.48356
299240.0000    0.41250
299280.0000    0.37325
299320.0000    0.34190
299360.0000    0.54629
299400.0000    0.56079
299440.0000    0.51288
299480.0000    0.46607
299520.0000    0.40355
299560.0000    0.35470
299600.0000    0.73907
299640.0000    0.54241
299680.0000    0.51756
299720.0000    0.43415
299760.0000    0.44363
299800.0000    0.50740
299840.0000    0.45929
299880.0000    0.42473
299920.0000    0.74265
299960.0000    0.85047
300000.0000    0.78814
300040.0000    0.83284
300080.0000    0.84369
300120.0000    0.73359
300160.0000    0.69034
300200.0000    0.75291
300240.0000    0.82513
300280.0000    0.87894
300320.0000    0.47663
300360.0000    0.66752
300400.0000    0.46595
300440.0000    0.36991
300480.0000    0.39580
300520.0000    0.33600
300560.0000    0.39480
300600.0000    0.39360
300640.0000    0.42811
300680.0000    0.34388
300720.0000    0.37016
300760.0000    0.40417
300800.0000    0.29588
300840.0000    0.33481
300880.0000    0.41519
300920.0000    0.29284
300960.0000    0.37596
301000.0000    0.38911
301040.0000    0.33960
301080.0000    0.28415
301120.0000    0.19419
301160.0000    0.33434
301200.0000    0.30666
301240.0000    0.47855
301280.0000    0.37255
301320.0000    0.42973
301360.0000    0.40845
301400.0000    0.36356
301440.0000    0.33648
301480.0000    0.42752
301520.0000    0.25085
301560.0000    0.29362
301600.0000    0.29650
301640.0000    0.21144
301680.0000    0.33557
301720.0000    0.52059
301760.0000    0.39113
301800.0000    0.23383
301840.0000    0.33235
301880.0000    0.29094
301920.0000    0.48726
301960.0000    0.36620
302000.0000    0.04334
302040.0000    0.27295
302080.0000    0.23679
302120.0000    0.20401
302160.0000   -0.04184
302200.0000   -0.11534
302240.0000   -0.05063
302280.0000    0.35612
302320.0000    0.63337
302360.0000    0.35303
302400.0000    0.47028
302440.0000    0.41212
302480.0000    0.52815
302520.0000    0.50570
302560.0000    0.72001
302600.0000    0.23518
302640.0000    0.17383
302680.0000    0.59632
302720.0000    0.52200
302760.0000    0.45230
302800.0000    0.57125
302840.0000    0.26731
302880.0000    0.52082
302920.0000    0.18167
302960.0000    0.03639
303000.0000    0.08767
303040.0000    0.10140
303080.0000    0.01064
303120.0000    0.13639
303160.0000    0.22761
303200.0000    0.11217
303240.0000    0.46766
303280.0000    0.42731
303320.0000    0.14976
303360.0000    0.37466
303400.0000    0.37701
303440.0000    0.04047
303480.0000   -0.02375
303520.0000    0.21308
303560.0000   -0.01460
303600.0000    0.01158
303640.0000    0.08283
303680.0000    0.10579
303720.0000   -0.08913
303760.0000   -0.16776
303800.0000   -0.15884
303840.0000   -0.01381
303880.0000    0.07438
303920.0000   -0.24713
303960.0000    0.01472
304000.0000    0.15800
304040.0000    0.30731
304080.0000    0.18760
304120.0000    0.04134
304160.0000    0.44931
304200.0000    0.48048
304240.0000    0.30857
304280.0000    0.10068
304320.0000   -0.07097
304360.0000    0.14863
304400.0000    0.19679
304440.0000    0.34689
304480.0000    0.03220
304520.0000    0.17400
304560.0000    0.02103
304600.0000   -0.10830
304640.0000    0.33053
304680.0000   -0.09105
304720.0000   -0.03564
304760.0000    0.00012
304800.0000    0.19440
304840.0000    0.12611
304880.0000    0.05919
304920.0000    0.49112
304960.0000    0.36590
305000.0000    0.29996
305040.0000    0.18599
305080.0000    0.27776
305120.0000    0.28419
305160.0000   -0.26139
305200.0000   -0.00231
305240.0000    0.15493
305280.0000    0.25854
305320.0000    0.42055
305360.0000    0.10959
305400.0000    0.16348
305440.0000    0.24452
305480.0000    0.32855
305520.0000    0.20723
305560.0000    0.28265
305600.0000    0.25002
305640.0000    0.20551
305680.0000   -0.21087
305720.0000   -0.30501
305760.0000    0.33931
305800.0000    0.38284
305840.0000    0.29102
305880.0000    0.10096
305920.0000    0.12778
305960.0000   -0.19429
306000.0000    0.20753
306040.0000    0.00964
306080.0000    0.02378
306120.0000    0.04050
306160.0000    0.24475
306200.0000    0.32636
306240.0000    0.39949
306280.0000    0.20075
306320.0000    0.09168
306360.0000   -0.01926
306400.0000    0.20063
306440.0000   -0.12827
306480.0000    0.20204
306520.0000    0.20800
306560.0000   -0.00854
306600.0000    0.02225
306640.0000    0.13336
306680.0000   -0.23124
306720.0000   -0.42259
306760.0000   -0.06707
306800.0000   -0.11531
306840.0000   -0.02734
306880.0000   -0.21853
306920.0000   -0.26851
306960.0000   -0.47024
307000.0000   -0.09965
307040.0000   -0.16983
307080.0000   -0.37265
307120.0000   -0.32528
307160.0000   -0.35418
307200.0000   -0.34961
307240.0000   -0.36036
307280.0000   -0.22923
307320.0000   -0.17086
307360.0000   -0.08274
307400.0000    0.16014
307440.0000    0.26746
307480.0000    0.00409
307520.0000    0.24604
307560.0000    0.02173
307600.0000    0.16689
307640.0000    0.07347
307680.0000    0.06691
307720.0000    0.07971
307760.0000    0.05205
307800.0000    0.09745
307840.0000    0.19713
307880.0000    0.37471
307920.0000    0.48215
307960.0000   -0.10649
308000.0000    0.27523
308040.0000    0.32160
308080.0000    0.15128
308120.0000    0.31202
308160.0000    0.12178
308200.0000    0.15760
308240.0000    0.26529
308280.0000    0.11793
308320.0000    0.02377
308360.0000   -0.31034
308400.0000    0.06019
308440.0000   -0.06230
308480.0000    0.20509
308520.0000    0.21293
308560.0000    0.28197
308600.0000    0.15261
308640.0000    0.05656
308680.0000    0.15452
308720.0000    0.10250
308760.0000    0.07958
308800.0000    0.09343
308840.0000    0.17644
308880.0000    0.04575
308920.0000   -0.01645
308960.0000    0.07663
309000.0000    0.05483
309040.0000    0.30670
309080.0000    0.19512
309120.0000    0.37695
309160.0000    0.19792
309200.0000    0.41133
309240.0000    0.03878
309280.0000    0.34589
309320.0000    0.02042
309360.0000    0.27805
309400.0000    0.20370
309440.0000    0.20683
309480.0000    0.38393
309520.0000    0.49755
309560.0000    0.18439
309600.0000    0.13280
309640.0000    0.00030
309680.0000    0.03399
309720.0000   -0.19858
309760.0000   -0.38836
309800.0000    0.24463
309840.0000   -0.09593
309880.0000    0.21782
309920.0000    0.12795
309960.0000    0.10884
310000.0000    0.06386
310040.0000    0.13897
310080.0000    0.08690
310120.0000    0.24804
310160.0000    0.48252
310200.0000    0.36105
310240.0000    0.10868
310280.0000    0.36630
310320.0000    0.17240
310360.0000    0.34020
310400.0000    0.27977
310440.0000    0.38836
310480.0000    0.32936
310520.0000    0.03697
310560.0000    0.20235
310600.0000    0.10909
310640.0000    0.37792
310680.0000    0.30470
310720.0000    0.40616
310760.0000    0.08078
310800.0000    0.44757
310840.0000    0.29858
310880.0000   -0.03083
310920.0000    0.08761
310960.0000   -0.01758
311000.0000   -0.09998
311040.0000    0.03771
311080.0000    0.21072
311120.0000    0.16910
311160.0000    0.17712
311200.0000    0.50216
311240.0000    0.32775
311280.0000    0.28406
311320.0000    0.42454
311360.0000    0.40348
311400.0000    0.27771
311440.0000    0.50440
311480.0000    0.41534
311520.0000    0.37438
311560.0000    0.31055
311600.0000    0.34503
311640.0000    0.25772
311680.0000    0.47236
311720.0000    0.57336
311760.0000    0.41060
311800.0000    0.29917
311840.0000    0.39674
311880.0000    0.48769
311920.0000    0.37196
311960.0000    0.41782
312000.0000    0.48481
312040.0000    0.55225
312080.0000    0.44259
312120.0000    0.47670
312160.0000    0.60045
312200.0000    0.59973
312240.0000    0.34039
312280.0000    0.31167
312320.0000    0.26808
312360.0000    0.36868
312400.0000    0.45730
312440.0000    0.43040
312480.0000    0.62346
312520.0000    0.58134
312560.0000    0.37326
312600.0000    0.46783
312640.0000    0.50162
312680.0000    0.50152
312720.0000    0.46773
312760.0000    0.32779
312800.0000    0.46111
312840.0000    0.36724
312880.0000    0.35044
312920.0000    0.39794
312960.0000    0.33875
313000.0000    0.38045
313040.0000    0.26595
313080.0000   -0.18162
313120.0000    0.14143
313160.0000   -0.00997
313200.0000   -0.02096
313240.0000    0.42834
313280.0000    0.21898
313320.0000    0.37742
313360.0000    0.20004
313400.0000    0.34904
313440.0000    0.20038
313480.0000    0.22973
313520.0000    0.20815
313560.0000    0.22029
313600.0000    0.41898
313640.0000    0.38222
313680.0000    0.54225
313720.0000    0.49530
313760.0000    0.38230
313800.0000    0.33925
313840.0000    0.41438
313880.0000    0.60938
313920.0000    0.51132
313960.0000    0.33167
314000.0000    0.09810
314040.0000    0.34286
314080.0000    0.51653
314120.0000    0.46120
314160.0000    0.44753
314200.0000    0.34889
314240.0000    0.40382
314280.0000    0.42559
314320.0000    0.81132
314360.0000    0.54736
314400.0000    0.39382
314440.0000    0.32175
314480.0000    0.57443
314520.0000    0.52797
314560.0000    0.52889
314600.0000    0.66034
314640.0000    0.33806
314680.0000    0.45388
314720.0000    0.60189
314760.0000    0.51819
314800.0000    0.65146
314840.0000    0.67413
314880.0000    0.64870
314920.0000    0.58644
314960.0000    0.66478
315000.0000    0.67958
315040.0000    0.59104
315080.0000    0.50391
315120.0000    0.26586
315160.0000    0.69224
315200.0000    0.55114
315240.0000    0.51991
315280.0000    0.53901
315320.0000    0.50107
315360.0000    0.51377
315400.0000    0.44792
315440.0000    0.45940
315480.0000    0.56375
315520.0000    0.44651
315560.0000    0.45966
315600.0000    0.41787
315640.0000    0.49684
315680.0000    0.39592
315720.0000    0.61811
315760.0000    0.64411
315800.0000    0.61126
315840.0000    0.84873
315880.0000    0.65915
315920.0000    0.54579
315960.0000    0.47458
316000.0000    0.38322
316040.0000    0.31779
316080.0000    0.52825
316120.0000    0.56668
316160.0000    0.57840
316200.0000    0.39172
316240.0000    0.60874
316280.0000    0.62554
316320.0000    0.59922
316360.0000    0.75830
316400.0000    0.70958
316440.0000    0.58245
316480.0000    0.69616
316520.0000    0.60610
316560.0000    0.58607
316600.0000    0.54327
316640.0000    0.67163
316680.0000    0.58107
316720.0000    0.61128
316760.0000    0.46368
316800.0000    0.49242
316840.0000    0.59026
316880.0000    0.59113
316920.0000    0.51558
316960.0000    0.22653
317000.0000    0.35227
317040.0000    0.54293
317080.0000    0.45109
317120.0000    0.50325
317160.0000    0.49682
317200.0000    0.45424
317240.0000    0.48506
317280.0000    0.63027
317320.0000    0.59117
317360.0000    0.48439
317400.0000    0.53050
317440.0000    0.53508
317480.0000    0.45988
317520.0000    0.51735
317560.0000    0.32563
317600.0000    0.47974
317640.0000    0.61640
317680.0000    0.56201
317720.0000    0.67732
317760.0000    0.50561
317800.0000    0.46101
317840.0000    0.29569
317880.0000    0.35535
317920.0000    0.41591
317960.0000    0.56829
318000.0000    0.39384
318040.0000    0.73377
318080.0000    0.53185
318120.0000    0.44837
318160.0000    0.46631
318200.0000    0.31455
318240.0000    0.58074
318280.0000    0.32808
318320.0000    0.35296
318360.0000    0.45827
318400.0000    0.58796
318440.0000    0.44001
318480.0000    0.73286
318520.0000    0.49985
318560.0000    0.60390
318600.0000    0.55645
318640.0000    0.73173
318680.0000    0.60700
318720.0000    0.43636
318760.0000    0.48056
318800.0000    0.57438
318840.0000    0.44374
318880.0000    0.46625
318920.0000    0.64256
318960.0000    0.73834
319000.0000    0.53038
319040.0000    0.48792
319080.0000    0.66759
319120.0000    0.44944
319160.0000    0.20123
319200.0000    0.01284
319240.0000    0.24620
319280.0000    0.19443
319320.0000    0.42081
319360.0000    0.57857
319400.0000    0.85187
319440.0000    0.67606
319480.0000    0.53626
319520.0000    0.72226
319560.0000    0.76170
319600.0000    0.85393
319640.0000    0.78973
319680.0000    0.76562
319720.0000    0.80342
319760.0000    0.62756
319800.0000    0.63796
319840.0000    0.59995
319880.0000    0.58894
319920.0000    0.68509
319960.0000    0.20588
320000.0000    0.44868
320040.0000    0.38050
320080.0000    0.47416
320120.0000    0.16908
320160.0000    0.48253
320200.0000    0.15403
320240.0000    0.47053
320280.0000    0.44321
320320.0000    0.31516
320360.0000    0.36530
320400.0000    0.20771
320440.0000    0.23875
320480.0000    0.57110
320520.0000    0.48877
320560.0000    0.13663
320600.0000    0.39573
320640.0000    0.42614
320680.0000    0.41245
320720.0000    0.34672
320760.0000    0.61925
320800.0000    0.42848
320840.0000    0.25971
320880.0000    0.43935
320920.0000    0.30443
320960.0000    0.08967
321000.0000    0.24499
321040.0000    0.09654
321080.0000    0.04873
321120.0000    0.27267
321160.0000    0.20584
321200.0000    0.39390
321240.0000    0.48444
321280.0000    0.51380
321320.0000    0.26824
321360.0000    0.31571
321400.0000    0.25425
321440.0000    0.29418
321480.0000    0.64705
321520.0000    0.49921
321560.0000    0.52548
321600.0000    0.39417
321640.0000    0.65678
321680.0000    0.52932
321720.0000    0.39454
321760.0000    0.59038
321800.0000    0.19631
321840.0000    0.47165
321880.0000    0.49123
321920.0000    0.19168
321960.0000    0.44710
322000.0000    0.57138
322040.0000    0.57169
322080.0000    0.23477
322120.0000    0.31088
322160.0000    0.60433
322200.0000    0.68261
322240.0000    0.82603
322280.0000    0.66485
322320.0000    0.64831
322360.0000    0.46923
322400.0000    0.50922
322440.0000    0.58397
322480.0000    0.45718
322520.0000    0.45490
322560.0000    0.75164
322600.0000    0.47920
322640.0000    0.57359
322680.0000    0.62434
322720.0000    0.63666
322760.0000    0.56858
322800.0000    0.61682
322840.0000    0.69985
322880.0000    0.75554
322920.0000    0.78193
322960.0000    0.80467
323000.0000    0.60522
323040.0000    0.76355
323080.0000    0.58485
323120.0000    0.43965
323160.0000    0.75541
323200.0000    0.69198
323240.0000    0.49712
323280.0000    0.44528
323320.0000    0.62809
323360.0000    0.60970
323400.0000    0.53950
323440.0000    0.49844
323480.0000    0.40238
323520.0000    0.52832
323560.0000    0.74250
323600.0000    0.55521
323640.0000    0.62717
323680.0000    0.76864
323720.0000    0.71998
323760.0000    0.82632
323800.0000    0.67439
323840.0000    0.84029
323880.0000    0.56428
323920.0000    0.40397
323960.0000    0.35698
324000.0000    0.65616
324040.0000    0.57921
324080.0000    0.69836
324120.0000    0.70852
324160.0000    0.86232
324200.0000    0.77815
324240.0000    0.73393
324280.0000    0.52305
324320.0000    0.61199
324360.0000    0.58483
324400.0000    0.52289
324440.0000    0.43280
324480.0000    0.41435
324520.0000    0.51474
324560.0000    0.68983
324600.0000    0.46701
324640.0000    0.50962
324680.0000    0.60326
324720.0000    0.59218
324760.0000    0.58219
324800.0000    0.37376
324840.0000    0.59440
324880.0000    0.67897
324920.0000    0.61332
324960.0000    0.50311
325000.0000    0.68959
325040.0000    0.57552
325080.0000    0.44447
325120.0000    0.32764
325160.0000    0.70103
325200.0000    0.51315
325240.0000    0.45495
325280.0000    0.63466
325320.0000    0.50617
325360.0000    0.54031
325400.0000    0.56632
325440.0000    0.52681
325480.0000    0.46875
325520.0000    0.54410
325560.0000    0.43392
325600.0000    0.48009
325640.0000    0.39296
325680.0000    0.49049
325720.0000    0.57845
325760.0000    0.49659
325800.0000    0.37361
325840.0000    0.46680
325880.0000    0.33582
325920.0000    0.36581
325960.0000    0.38613
326000.0000    0.45409
326040.0000    0.29509
326080.0000    0.53137
326120.0000    0.47459
326160.0000    0.28228
326200.0000    0.52155
326240.0000    0.52366
326280.0000    0.28279
326320.0000    0.52143
326360.0000    0.41657
326400.0000    0.48901
326440.0000    0.44891
326480.0000    0.46534
326520.0000    0.30139
326560.0000    0.50024
326600.0000    0.33641
326640.0000    0.37130
326680.0000    0.24026
326720.0000    0.25215
326760.0000    0.33765
326800.0000    0.24044
326840.0000    0.47159
326880.0000    0.30734
326920.0000    0.31872
326960.0000    0.37629
327000.0000    0.54266
327040.0000    0.43573
327080.0000    0.65552
327120.0000    0.53725
327160.0000    0.41844
327200.0000    0.46283
327240.0000    0.43170
327280.0000    0.49704
327320.0000    0.51282
327360.0000    0.40708
327400.0000    0.43365
327440.0000    0.46114
327480.0000    0.40427
327520.0000    0.41325
327560.0000    0.44471
327600.0000    0.38671
327640.0000    0.31714
327680.0000    0.27272
327720.0000    0.19643
327760.0000    0.41326
327800.0000    0.50762
327840.0000    0.47549
327880.0000    0.29672
327920.0000    0.64229
327960.0000    0.36240
328000.0000    0.36795
328040.0000    0.45093
328080.0000    0.36131
328120.0000    0.54113
328160.0000    0.29046
328200.0000    0.34417
328240.0000    0.32459
328280.0000    0.42606
328320.0000    0.20999
328360.0000    0.39933
328400.0000    0.40938
328440.0000    0.44046
328480.0000    0.45262
328520.0000    0.52119
328560.0000    0.53466
328600.0000    0.36123
328640.0000    0.34965
328680.0000    0.55661
328720.0000    0.50034
328760.0000    0.24567
328800.0000    0.34360
328840.0000    0.12370
328880.0000    0.22068
328920.0000    0.20359
328960.0000    0.14843
329000.0000    0.23553
329040.0000    0.36298
329080.0000    0.47311
329120.0000    0.39295
329160.0000    0.69989
329200.0000    0.67178
329240.0000    0.49441
329280.0000    0.67355
329320.0000    0.49923
329360.0000    0.53028
329400.0000    0.60117
329440.0000    0.47218
329480.0000    0.64616
329520.0000    0.58817
329560.0000    0.50905
329600.0000    0.49155
329640.0000    0.60418
329680.0000    0.45837
329720.0000    0.62229
329760.0000    0.36806
329800.0000    0.51085
329840.0000    0.60697
329880.0000    0.48181
329920.0000    0.61442
329960.0000    0.68136
330000.0000    0.49558
330040.0000    0.49733
330080.0000    0.60128
330120.0000    0.26743
330160.0000    0.41019
330200.0000    0.29277
330240.0000    0.40078
330280.0000    0.61662
330320.0000    0.41531
330360.0000    0.49227
330400.0000    0.58263
330440.0000    0.43792
330480.0000    0.32637
330520.0000    0.52978
330560.0000    0.47560
330600.0000    0.64216
330640.0000    0.79319
330680.0000    0.74290
330720.0000    0.60274
330760.0000    0.70219
330800.0000    0.69839
330840.0000    0.35034
330880.0000    0.44154
330920.0000    0.32733
330960.0000    0.46659
331000.0000    0.57000
331040.0000    0.51369
331080.0000    0.35250
331120.0000    0.53811
331160.0000    0.58450
331200.0000    0.44415
331240.0000    0.56677
331280.0000    0.44841
331320.0000    0.64256
331360.0000    0.71476
331400.0000    0.70581
331440.0000    0.58524
331480.0000    0.50118
331520.0000    0.50231
331560.0000    0.54064
331600.0000    0.47114
331640.0000    0.55885
331680.0000    0.62003
331720.0000    0.58422
331760.0000    0.41923
331800.0000    0.53012
331840.0000    0.67479
331880.0000    0.45381
331920.0000    0.66677
331960.0000    0.45165
332000.0000    0.49647
332040.0000    0.33475
332080.0000    0.65506
332120.0000    0.55081
332160.0000    0.35711
332200.0000    0.45907
332240.0000    0.54109
332280.0000    0.46655
332320.0000    0.61721
332360.0000    0.45967
332400.0000    0.62892
332440.0000    0.60334
332480.0000    0.78847
332520.0000    0.77571
332560.0000    0.94398
332600.0000    0.62055
332640.0000    0.87378
332680.0000    0.65748
332720.0000    0.72912
332760.0000    0.63919
332800.0000    0.75221
332840.0000    0.72581
332880.0000    0.66121
332920.0000    0.32203
332960.0000    0.46372
333000.0000    0.39448
333040.0000    0.48604
333080.0000    0.29958
333120.0000    0.55076
333160.0000    0.59226
333200.0000    0.72421
333240.0000    0.48399
333280.0000    0.21996
333320.0000    0.61951
333360.0000    0.48048
333400.0000    0.44108
333440.0000    0.26476
333480.0000    0.27445
333520.0000    0.75853
333560.0000    0.59617
333600.0000    0.59217
333640.0000    0.49113
333680.0000    0.63214
333720.0000    0.43170
333760.0000    0.54551
333800.0000    0.56878
333840.0000    0.38288
333880.0000    0.52233
333920.0000    0.42854
333960.0000    0.69882
334000.0000    0.51058
334040.0000    0.45002
334080.0000    0.61637
334120.0000    0.60104
334160.0000    0.49731
334200.0000    0.68795
334240.0000    0.38764
334280.0000    0.67897
334320.0000    0.58529
334360.0000    0.78466
334400.0000    0.56517
334440.0000    0.48337
334480.0000    0.83305
334520.0000    0.68176
334560.0000    0.67343
334600.0000    0.65380
334640.0000    0.48537
334680.0000    0.48376
334720.0000    0.55071
334760.0000    0.69441
334800.0000    0.62914
334840.0000    0.46133
334880.0000    0.53538
334920.0000    0.69540
334960.0000    0.54075
335000.0000    0.51570
335040.0000    0.52184
335080.0000    0.61477
335120.0000    0.60072
335160.0000    0.65810
335200.0000    0.60558
335240.0000    0.65640
335280.0000    0.72543
335320.0000    0.50692
335360.0000    0.51716
335400.0000    0.66548
335440.0000    0.52451
335480.0000    0.55159
335520.0000    0.62851
335560.0000    0.65682
335600.0000    0.59450
335640.0000    0.45527
335680.0000    0.79131
335720.0000    0.64853
335760.0000    0.78114
335800.0000    0.57855
335840.0000    0.80142
335880.0000    0.67235
335920.0000    0.33765
335960.0000    0.34888
336000.0000    0.11607
336040.0000    0.38901
336080.0000    0.45651
336120.0000    0.52538
336160.0000    0.53778
336200.0000    0.33190
336240.0000    0.50436
336280.0000    0.53581
336320.0000    0.58904
336360.0000    0.59965
336400.0000    0.23794
336440.0000    0.58547
336480.0000    0.46267
336520.0000    0.30841
336560.0000    0.21148
336600.0000    0.47621
336640.0000    0.54482
336680.0000    0.51969
336720.0000    0.37650
336760.0000    0.58693
336800.0000    0.43188
336840.0000    0.52647
336880.0000    0.56887
336920.0000    0.59224
336960.0000    0.51733
337000.0000    0.61364
337040.0000    0.47928
337080.0000    0.78722
337120.0000    0.66736
337160.0000    0.64086
337200.0000    0.65967
337240.0000    0.68196
337280.0000    0.65566
337320.0000    0.66122
337360.0000    0.64020
337400.0000    0.45637
337440.0000    0.65278
337480.0000    0.49536
337520.0000    0.53186
337560.0000    0.59236
337600.0000    0.56028
337640.0000    0.51245
337680.0000    0.61067
337720.0000    0.49264
337760.0000    0.72202
337800.0000    0.65248
337840.0000    0.67687
337880.0000    0.66152
337920.0000    0.58815
337960.0000    0.48911
338000.0000    0.33820
338040.0000    0.44779
338080.0000    0.57024
338120.0000    0.54491
338160.0000    0.48734
338200.0000    0.53874
338240.0000    0.46790
338280.0000    0.39331
338320.0000    0.39915
338360.0000    0.52704
338400.0000    0.46228
338440.0000    0.65586
338480.0000    0.55629
338520.0000    0.61481
338560.0000    0.73285
338600.0000    0.49091
338640.0000    0.71318
338680.0000    0.48771
338720.0000    0.57055
338760.0000    0.33054
338800.0000    0.52827
338840.0000    0.48184
338880.0000    0.37634
338920.0000    0.56725
338960.0000    0.57155
339000.0000    0.61227
339040.0000    0.51137
339080.0000    0.64885
339120.0000    0.48713
339160.0000    0.70700
339200.0000    0.50907
339240.0000    0.46629
339280.0000    0.61382
339320.0000    0.41089
339360.0000    0.41373
339400.0000    0.44934
339440.0000    0.43160
339480.0000    0.54769
339520.0000    0.43888
339560.0000    0.46417
339600.0000    0.73521
339640.0000    0.65282
339680.0000    0.68058
339720.0000    0.61526
339760.0000    0.45212
339800.0000    0.48502
339840.0000    0.57875
339880.0000    0.74822
339920.0000    0.42795
339960.0000    0.41777
340000.0000    0.37483
340040.0000    0.23478
340080.0000    0.45440
340120.0000    0.55219
340160.0000    0.59569
340200.0000    0.56464
340240.0000    0.76633
340280.0000    0.66136
340320.0000    0.65586
340360.0000    0.49091
340400.0000    0.53681
340440.0000    0.54627
340480.0000    0.56883
340520.0000    0.16751
340560.0000    0.48299
340600.0000    0.72363
340640.0000    0.49357
340680.0000    0.70590
340720.0000    0.77669
340760.0000    0.70450
340800.0000    0.69194
340840.0000    0.83342
340880.0000    0.66444
340920.0000    0.41991
340960.0000    0.50436
341000.0000    0.36891
341040.0000    0.49530
341080.0000    0.43702
341120.0000    0.51987
341160.0000    0.50260
341200.0000    0.42085
341240.0000    0.51073
341280.0000    0.58014
341320.0000    0.64350
341360.0000    0.52536
341400.0000    0.45699
341440.0000    0.39680
341480.0000    0.29525
341520.0000    0.60533
341560.0000    0.57085
341600.0000    0.65535
341640.0000    0.63328
341680.0000    0.77346
341720.0000    0.58266
341760.0000    0.53995
341800.0000    0.53159
341840.0000    0.66641
341880.0000    0.82432
341920.0000    0.74901
341960.0000    0.73104
342000.0000    0.60481
342040.0000    0.59824
342080.0000    0.73437
342120.0000    0.82319
342160.0000    0.57838
342200.0000    0.47329
342240.0000    0.27198
342280.0000    0.66441
342320.0000    0.84565
342360.0000    0.48086
342400.0000    0.64007
342440.0000    0.52767
342480.0000    0.24616
342520.0000    0.55435
342560.0000    0.39301
342600.0000    0.47365
342640.0000    0.27104
342680.0000    0.41251
342720.0000    0.67200
342760.0000    0.34293
342800.0000    0.37966
342840.0000    0.36840
342880.0000    0.54290
342920.0000    0.33351
342960.0000    0.47644
343000.0000    0.39850
343040.0000    0.57756
343080.0000    0.58897
343120.0000    0.31914
343160.0000    0.38006
343200.0000    0.90635
343240.0000    0.33643
343280.0000    0.72572
343320.0000    0.31365
343360.0000    0.30282
343400.0000   -0.02417
343440.0000    0.35360
343480.0000    0.38023
343520.0000    0.27211
343560.0000    0.46587
343600.0000    0.49664
343640.0000    0.37487
343680.0000    0.48757
343720.0000    0.41381
343760.0000    0.65037
343800.0000    0.68665
343840.0000    0.66247
343880.0000    0.72412
343920.0000    0.59648
343960.0000    0.51279
344000.0000    0.37832
344040.0000    0.50753
344080.0000    0.61901
344120.0000    0.44492
344160.0000    0.68718
344200.0000    0.45426
344240.0000    0.45755
344280.0000    0.32154
344320.0000    0.49833
344360.0000    0.62330
344400.0000    0.24570
344440.0000    0.04459
344480.0000    0.37180
344520.0000    0.26879
344560.0000    0.55455
344600.0000    0.13372
344640.0000    0.60621
344680.0000    0.36235
344720.0000    0.30058
344760.0000    0.28431
344800.0000    0.28303
344840.0000    0.14585
344880.0000    0.54117
344920.0000    0.45138
344960.0000    0.46683
345000.0000    0.27097
345040.0000    0.60161
345080.0000    0.53938
345120.0000    0.65234
345160.0000    0.71335
345200.0000    0.51031
345240.0000    0.86753
345280.0000    0.70583
345320.0000    0.78583
345360.0000    0.75828
345400.0000    0.69377
345440.0000    0.58331
345480.0000    0.83492
345520.0000    0.63569
345560.0000    0.48015
345600.0000    0.73056
345640.0000    0.55877
345680.0000    0.63616
345720.0000    0.51065
345760.0000    0.68129
345800.0000    0.37604
345840.0000    0.76283
345880.0000    0.49400
345920.0000    0.29572
345960.0000    0.59283
346000.0000    0.55498
346040.0000    0.30982
346080.0000    0.71885
346120.0000    0.57341
346160.0000    0.25110
346200.0000    0.64816
346240.0000    0.91938
346280.0000    0.66220
346320.0000    0.78723
346360.0000    0.72542
346400.0000    0.78027
346440.0000    0.64229
346480.0000    0.69424
346520.0000    0.49752
346560.0000    0.68318
346600.0000    0.69010
346640.0000    0.44936
346680.0000    0.60768
346720.0000    0.33378
346760.0000    0.09272
346800.0000    0.15394
346840.0000    0.22640
346880.0000    0.41923
346920.0000    0.29181
346960.0000    0.29599
347000.0000    0.40253
347040.0000    0.12852
347080.0000    0.05825
347120.0000    0.43648
347160.0000    0.25328
347200.0000    0.18166
347240.0000    0.04962
347280.0000    0.14849
347320.0000    0.25758
347360.0000    0.20435
347400.0000    0.45169
347440.0000   -0.03342
347480.0000    0.23305
347520.0000    0.33720
347560.0000    0.54378
347600.0000    0.69334
347640.0000    0.35492
347680.0000    0.59250
347720.0000    0.42706
347760.0000    0.49954
347800.0000    0.57411
347840.0000    0.67164
347880.0000    0.71121
347920.0000    0.60583
347960.0000    0.52919
348000.0000    0.57888
348040.0000    0.55030
348080.0000    0.47201
348120.0000    0.56453
348160.0000    0.56169
348200.0000    0.46288
348240.0000    0.32423
348280.0000    0.61371
348320.0000    0.56767
348360.0000    0.43163
348400.0000    0.45440
348440.0000    0.43812
348480.0000    0.40354
348520.0000    0.37572
348560.0000    0.69660
348600.0000    0.53592
348640.0000    0.46567
348680.0000    0.68018
348720.0000    0.63955
348760.0000    0.39657
348800.0000    0.30969
348840.0000    0.40129
348880.0000    0.47830
348920.0000    0.46835
348960.0000    0.21455
349000.0000    0.52718
349040.0000    0.63739
349080.0000    0.66010
349120.0000    0.57100
349160.0000    0.58731
349200.0000    0.67195
349240.0000    0.43899
349280.0000    0.67520
349320.0000    0.29294
349360.0000    0.52209
349400.0000    0.51394
349440.0000    0.66600
349480.0000    0.63861
349520.0000    0.51746
349560.0000    0.56122
349600.0000    0.57012
349640.0000    0.60517
349680.0000    0.58868
349720.0000    0.63276
349760.0000    0.48521
349800.0000    0.64162
349840.0000    0.50627
349880.0000    0.63287
349920.0000    0.61810
349960.0000    0.38016
350000.0000    0.43067
350040.0000    0.70469
350080.0000    0.68836
350120.0000    0.75784
350160.0000    0.53412
350200.0000    0.59410
350240.0000    0.49457
350280.0000    0.51921
350320.0000    0.57255
350360.0000    0.56421
350400.0000    0.51999
350440.0000    0.12361
350480.0000    0.72327
350520.0000    0.64343
350560.0000    0.69314
350600.0000    0.74459
350640.0000    0.68877
350680.0000    0.74411
350720.0000    0.82030
350760.0000    0.36042
350800.0000    0.27039
350840.0000    0.66819
350880.0000    0.63282
350920.0000    0.53860
350960.0000    0.63522
351000.0000    0.59202
351040.0000    0.72031
351080.0000    0.35106
351120.0000    0.70888
351160.0000    0.70948
351200.0000    0.39426
351240.0000    0.70310
351280.0000    0.56214
351320.0000    0.44365
351360.0000    0.53278
351400.0000    0.54374
351440.0000    0.52909
351480.0000    0.62722
351520.0000    0.58399
351560.0000    0.27607
351600.0000    0.59600
351640.0000    0.37222
351680.0000    0.45948
351720.0000    0.38780
351760.0000    0.52157
351800.0000    0.26738
351840.0000    0.39358
351880.0000    0.46045
351920.0000    0.41565
351960.0000    0.58812
352000.0000    0.37244
352040.0000    0.48796
352080.0000    0.40676
352120.0000    0.55234
352160.0000    0.59366
352200.0000    0.63171
352240.0000    0.48166
352280.0000    0.48060
352320.0000    0.56077
352360.0000    0.58031
352400.0000    0.62743
352440.0000    0.45202
352480.0000    0.73687
352520.0000    0.55563
352560.0000    0.41281
352600.0000    0.62292
352640.0000    0.43510
352680.0000    0.55384
352720.0000    0.62875
352760.0000    0.28173
352800.0000    0.54416
352840.0000    0.57618
352880.0000    0.67516
352920.0000    0.58372
352960.0000    0.34557
353000.0000    0.03389
353040.0000    0.23519
353080.0000    0.43946
353120.0000    0.37917
353160.0000    0.33942
353200.0000    0.58314
353240.0000    0.76701
353280.0000    0.38552
353320.0000    0.54163
353360.0000    0.63929
353400.0000    0.65953
353440.0000    0.57629
353480.0000    0.50837
353520.0000    0.47651
353560.0000    0.53538
353600.0000    0.72545
353640.0000    0.49631
353680.0000    0.57488
353720.0000    0.64755
353760.0000    0.50510
353800.0000    0.65200
353840.0000    0.21485
353880.0000    0.38305
353920.0000    0.57900
353960.0000    0.59403
354000.0000    0.75399
354040.0000    0.64759
354080.0000    0.41374
354120.0000    0.60377
354160.0000    0.71491
354200.0000    0.70682
354240.0000    0.62182
354280.0000    0.35755
354320.0000    0.61851
354360.0000    0.47578
354400.0000    0.46440
354440.0000    0.58356
354480.0000    0.39299
354520.0000    0.60828
354560.0000    0.71221
354600.0000    0.60881
354640.0000    0.42981
354680.0000    0.35351
354720.0000    0.39941
354760.0000    0.58516
354800.0000    0.43756
354840.0000    0.49348
354880.0000    0.45258
354920.0000    0.60100
354960.0000    0.56722
355000.0000    0.43585
355040.0000    0.57264
355080.0000    0.70917
355120.0000    0.61708
355160.0000    0.62812
355200.0000    0.71442
355240.0000    0.50580
355280.0000    0.35672
355320.0000    0.36390
355360.0000    0.54347
355400.0000    0.49047
355440.0000    0.52576
355480.0000    0.56641
355520.0000    0.54465
355560.0000    0.50362
355600.0000    0.36711
355640.0000    0.54584
355680.0000    0.65384
355720.0000    0.70890
355760.0000    0.55838
355800.0000    0.55092
355840.0000    0.62778
355880.0000    0.58677
355920.0000    0.72682
355960.0000    0.70017
356000.0000    0.51482
356040.0000    0.72472
356080.0000    0.73905
356120.0000    0.52582
356160.0000    0.52497
356200.0000    0.64790
356240.0000    0.63556
356280.0000    0.56928
356320.0000    0.60545
356360.0000    0.78150
356400.0000    0.64427
356440.0000    0.34990
356480.0000    0.55968
356520.0000    0.65808
356560.0000    0.62006
356600.0000    0.64787
356640.0000    0.43314
356680.0000    0.43997
356720.0000    0.59431
356760.0000    0.63179
356800.0000    0.53357
356840.0000    0.53470
356880.0000    0.56081
356920.0000    0.53688
356960.0000    0.48727
357000.0000    0.60518
357040.0000    0.59654
357080.0000    0.67999
357120.0000    0.64731
357160.0000    0.78207
357200.0000    0.58663
357240.0000    0.77211
357280.0000    0.69803
357320.0000    0.74284
357360.0000    0.59251
357400.0000    0.63236
357440.0000    0.72444
357480.0000    0.57712
357520.0000    0.60666
357560.0000    0.46847
357600.0000    0.35274
357640.0000    0.76189
357680.0000    0.74195
357720.0000    0.59143
357760.0000    0.31724
357800.0000    0.45218
357840.0000    0.40730
357880.0000    0.50503
357920.0000    0.75865
357960.0000    0.52456
358000.0000    0.60297
358040.0000    0.35026
358080.0000    0.52649
358120.0000    0.70333
358160.0000    0.36346
358200.0000    0.37247
358240.0000    0.41335
358280.0000    0.67211
358320.0000    0.84390
358360.0000    0.70689
358400.0000    0.58444
358440.0000    0.59832
358480.0000    0.80889
358520.0000    0.53666
358560.0000    0.82754
358600.0000    0.42433
358640.0000    0.62453
358680.0000    0.53126
358720.0000    0.70695
358760.0000    0.49508
358800.0000    0.40750
358840.0000    0.65246
358880.0000    0.30930
358920.0000    0.41283
358960.0000    0.37984
359000.0000    0.42388
359040.0000    0.43216
359080.0000    0.31096
359120.0000    0.65441
359160.0000    0.65251
359200.0000    0.57862
359240.0000    0.55792
359280.0000    0.83353
359320.0000    0.43713
359360.0000    0.68139
359400.0000    0.38708
359440.0000    0.61336
359480.0000    0.37588
359520.0000    0.52505
359560.0000    0.63667
359600.0000    0.59622
359640.0000    0.55329
359680.0000    0.44590
359720.0000    0.69958
359760.0000    0.49242
359800.0000    0.70464
359840.0000    0.35624
359880.0000    0.41979
359920.0000    0.50617
359960.0000    0.51545
360000.0000    0.64828
360040.0000    0.46601
360080.0000    0.73321
360120.0000    0.68631
360160.0000    0.46558
360200.0000    0.53514
360240.0000    0.77684
360280.0000    0.62308
360320.0000    0.75573
360360.0000    0.37533
360400.0000    0.39950
360440.0000    0.42696
360480.0000    0.52871
360520.0000    0.52248
360560.0000    0.68008
360600.0000    0.30993
360640.0000    0.63823
360680.0000    0.36278
360720.0000    0.34335
360760.0000    0.33748
360800.0000    0.55925
360840.0000    0.51181
360880.0000    0.43173
360920.0000    0.47062
360960.0000    0.50330
361000.0000    0.75037
361040.0000    0.62382
361080.0000    0.71395
361120.0000    0.70998
361160.0000    0.76233
361200.0000    0.46627
361240.0000    0.73418
361280.0000    0.62339
361320.0000    0.58462
361360.0000    0.66488
361400.0000    0.62059
361440.0000    0.54545
361480.0000    0.75153
361520.0000    0.56423
361560.0000    0.76699
361600.0000    0.59333
361640.0000    0.71326
361680.0000    0.44544
361720.0000    0.62981
361760.0000    0.59646
361800.0000    0.73515
361840.0000    0.45228
361880.0000    0.43152
361920.0000    0.61882
361960.0000    0.50487
362000.0000    0.70176
362040.0000    0.66071
362080.0000    0.63165
362120.0000    0.56797
362160.0000    0.53544
362200.0000    0.64518
362240.0000    0.49900
362280.0000    0.58504
362320.0000    0.36898
362360.0000    0.40182
362400.0000    0.59296
362440.0000    0.73539
362480.0000    0.81371
362520.0000    0.56700
362560.0000    0.75461
362600.0000    0.60190
362640.0000    0.61166
362680.0000    0.59143
362720.0000    0.70305
362760.0000    0.71577
362800.0000    0.70297
362840.0000    0.56697
362880.0000    0.31887
362920.0000    0.48792
362960.0000    0.71858
363000.0000    0.46504
363040.0000    0.71852
363080.0000    0.67110
363120.0000    0.55693
363160.0000    0.68299
363200.0000    0.50469
363240.0000    0.41320
363280.0000    0.17218
363320.0000    0.49883
363360.0000    0.53991
363400.0000    0.65684
363440.0000    0.46444
363480.0000    0.48485
363520.0000    0.47464
363560.0000    0.62236
363600.0000    0.35259
363640.0000    0.68250
363680.0000    0.55932
363720.0000    0.61290
363760.0000    0.62422
363800.0000    0.50544
363840.0000    0.68203
363880.0000    0.26840
363920.0000    0.34276
363960.0000    0.38555
364000.0000    0.44545
364040.0000    0.40862
364080.0000    0.24754
364120.0000    0.39111
364160.0000    0.46975
364200.0000    0.53441
364240.0000    0.78360
364280.0000    0.77852
364320.0000    0.51732
364360.0000    0.26067
364400.0000    0.70467
364440.0000    0.67639
364480.0000    0.54798
364520.0000    0.46410
364560.0000    0.53652
364600.0000    0.64951
364640.0000    0.56396
364680.0000    0.62677
364720.0000    0.68185
364760.0000    0.60852
364800.0000    0.44877
364840.0000    0.49252
364880.0000    0.56073
364920.0000    0.77536
364960.0000    0.69317
365000.0000    0.63643
365040.0000    0.75254
365080.0000    0.78122
365120.0000    0.61777
365160.0000    0.69266
365200.0000    0.81939
365240.0000    0.57079
365280.0000    0.21909
365320.0000    0.68829
365360.0000    0.81807
365400.0000    0.77126
365440.0000    0.84524
365480.0000    0.65631
365520.0000    0.70422
365560.0000    0.74992
365600.0000    0.89635
365640.0000    0.75181
365680.0000    0.76471
365720.0000    0.70592
365760.0000    0.23788
365800.0000    0.52064
365840.0000    0.12819
365880.0000    0.16708
365920.0000    0.31657
365960.0000    0.68451
366000.0000    0.61260
366040.0000    0.57325
366080.0000    0.48550
366120.0000    0.56481
366160.0000    0.72813
366200.0000    0.64749
366240.0000    0.75331
366280.0000    0.39105
366320.0000    0.53807
366360.0000    0.62984
366400.0000    0.61209
366440.0000    0.47847
366480.0000    0.49590
366520.0000    0.53272
366560.0000    0.61776
366600.0000    0.63161
366640.0000    0.72286
366680.0000    0.61569
366720.0000    0.73293
366760.0000    0.63843
366800.0000    0.64894
366840.0000    0.61689
366880.0000    0.50564
366920.0000    0.35597
366960.0000    0.57181
367000.0000    0.56681
367040.0000    0.51893
367080.0000    0.64184
367120.0000    0.56286
367160.0000    0.57662
367200.0000    0.61617
367240.0000    0.67233
367280.0000    0.42782
367320.0000    0.59547
367360.0000    0.66191
367400.0000    0.82494
367440.0000    0.68677
367480.0000    0.46735
367520.0000    0.67411
367560.0000    0.54581
367600.0000    0.58197
367640.0000    0.56487
367680.0000    0.73999
367720.0000    0.50958
367760.0000    0.54877
367800.0000    0.67034
367840.0000    0.58726
367880.0000    0.76250
367920.0000    0.64942
367960.0000    0.80926
368000.0000    0.75040
368040.0000    0.82770
368080.0000    0.64589
368120.0000    0.57054
368160.0000    0.57064
368200.0000    0.77588
368240.0000    0.58781
368280.0000    0.45849
368320.0000    0.67917
368360.0000    0.51163
368400.0000    0.73701
368440.0000    0.57238
368480.0000    0.62119
368520.0000    0.67290
368560.0000    0.62807
368600.0000    0.56426
368640.0000    0.68053
368680.0000    0.59636
368720.0000    0.62246
368760.0000    0.58993
368800.0000    0.49806
368840.0000    0.60853
368880.0000    0.53473
368920.0000    0.46623
368960.0000    0.39099
369000.0000    0.54152
369040.0000    0.40796
369080.0000    0.39075
369120.0000    0.55787
369160.0000    0.26129
369200.0000    0.50571
369240.0000    0.66749
369280.0000    0.24001
369320.0000    0.53376
369360.0000    0.54113
369400.0000    0.68567
369440.0000    0.53616
369480.0000    0.61431
369520.0000    0.45433
369560.0000    0.45206
369600.0000    0.34350
369640.0000    0.56294
369680.0000    0.44973
369720.0000    0.44296
369760.0000    0.47755
369800.0000    0.36290
369840.0000    0.54365
369880.0000    0.56145
369920.0000    0.31261
369960.0000    0.41769
370000.0000    0.61309
370040.0000    0.42051
370080.0000    0.49165
370120.0000    0.57071
370160.0000    0.38005
370200.0000    0.49901
370240.0000    0.44330
370280.0000    0.55741
370320.0000    0.63040
370360.0000    0.53077
370400.0000    0.47109
370440.0000    0.63280
370480.0000    0.62784
370520.0000    0.53633
370560.0000    0.63173
370600.0000    0.54285
370640.0000    0.51988
370680.0000    0.52545
370720.0000    0.54519
370760.0000    0.52049
370800.0000    0.42888
370840.0000    0.46077
370880.0000    0.62425
370920.0000    0.58525
370960.0000    0.53019
371000.0000    0.44961
371040.0000    0.67789
371080.0000    0.63421
371120.0000    0.47426
371160.0000    0.66153
371200.0000    0.55779
371240.0000    0.46436
371280.0000    0.57167
371320.0000    0.75125
371360.0000    0.45148
371400.0000    0.55987
371440.0000    0.48335
371480.0000    0.67710
371520.0000    0.36141
371560.0000    0.61801
371600.0000    0.47463
371640.0000    0.47081
371680.0000    0.62068
371720.0000    0.56926
371760.0000    0.68647
371800.0000    0.41065
371840.0000    0.59793
371880.0000    0.43202
371920.0000    0.57512
371960.0000    0.51604
372000.0000    0.44185
372040.0000    0.71061
372080.0000    0.61850
372120.0000    0.64102
372160.0000    0.49046
372200.0000    0.33917
372240.0000    0.44998
372280.0000    0.39860
372320.0000    0.33089
372360.0000    0.35038
372400.0000    0.51135
372440.0000    0.61261
372480.0000    0.57400
372520.0000    0.53382
372560.0000    0.41164
372600.0000    0.69326
372640.0000    0.73699
372680.0000    0.20843
372720.0000    0.76723
372760.0000    0.68734
372800.0000    0.91619
372840.0000    0.61172
372880.0000    0.44333
372920.0000    0.63947
372960.0000    0.61561
373000.0000    0.61890
373040.0000    0.72078
373080.0000    0.53656
373120.0000    0.43235
373160.0000    0.36727
373200.0000    0.53930
373240.0000    0.50724
373280.0000    0.65037
373320.0000    0.53073
373360.0000    0.52604
373400.0000    0.24017
373440.0000    0.48370
373480.0000    0.25563
373520.0000    0.14613
373560.0000    0.23232
373600.0000    0.01816
373640.0000    0.15877
373680.0000    0.33698
373720.0000    0.20340
373760.0000    0.15543
373800.0000   -0.05419
373840.0000   -0.04493
373880.0000    0.00579
373920.0000    0.36827
373960.0000   -0.29995
374000.0000    0.04420
374040.0000    0.43950
374080.0000    0.48268
374120.0000    0.50994
374160.0000    0.63099
374200.0000    0.50927
374240.0000    0.76424
374280.0000    0.48896
374320.0000    0.60387
374360.0000    0.40851
374400.0000    0.74584
374440.0000    0.61950
374480.0000    0.56433
374520.0000    0.65942
374560.0000    0.67902
374600.0000    0.59214
374640.0000    0.45255
374680.0000    0.35061
374720.0000    0.48139
374760.0000    0.47531
374800.0000    0.36119
374840.0000    0.71257
374880.0000    0.49452
374920.0000    0.59200
374960.0000    0.46354
375000.0000    0.67540
375040.0000    0.53080
375080.0000    0.77047
375120.0000    0.38818
375160.0000    0.61182
375200.0000    0.55281
375240.0000    0.56653
375280.0000    0.61471
375320.0000    0.48125
375360.0000    0.63034
375400.0000    0.42054
375440.0000    0.44879
375480.0000    0.54796
375520.0000    0.51397
375560.0000    0.48013
375600.0000    0.48450
375640.0000    0.58385
375680.0000    0.61238
375720.0000    0.55896
375760.0000    0.60554
375800.0000    0.56383
375840.0000    0.47408
375880.0000    0.60052
375920.0000    0.59647
375960.0000    0.36970
376000.0000    0.50904
376040.0000    0.49030
376080.0000    0.49131
376120.0000    0.65702
376160.0000    0.60754
376200.0000    0.68810
376240.0000    0.43440
376280.0000    0.53663
376320.0000    0.68361
376360.0000    0.53324
376400.0000    0.39135
376440.0000    0.49030
376480.0000    0.52703
376520.0000    0.44838
376560.0000    0.56520
376600.0000    0.59600
376640.0000    0.63608
376680.0000    0.19655
376720.0000    0.67706
376760.0000    0.50295
376800.0000    0.27250
376840.0000    0.30865
376880.0000    0.28693
376920.0000    0.40323
376960.0000    0.66077
377000.0000    0.46668
377040.0000    0.62579
377080.0000    0.42129
377120.0000    0.57050
377160.0000    0.32229
377200.0000    0.49522
377240.0000    0.47656
377280.0000    0.44031
377320.0000    0.23607
377360.0000    0.66092
377400.0000    0.62053
377440.0000    0.72169
377480.0000    0.68166
377520.0000    0.68974
377560.0000    0.77097
377600.0000    0.64650
377640.0000    0.62781
377680.0000    0.56825
377720.0000    0.48864
377760.0000    0.61558
377800.0000    0.45289
377840.0000    0.16204
377880.0000    0.50036
377920.0000    0.36234
377960.0000    0.31291
378000.0000    0.45940
378040.0000    0.38481
378080.0000    0.72815
378120.0000    0.53110
378160.0000    0.51889
378200.0000    0.50773
378240.0000    0.73219
378280.0000    0.58044
378320.0000    0.57830
378360.0000    0.41671
378400.0000    0.61660
378440.0000    0.56059
378480.0000    0.40822
378520.0000    0.64288
378560.0000    0.44978
378600.0000    0.50664
378640.0000    0.43292
378680.0000    0.61473
378720.0000    0.56208
378760.0000    0.61206
378800.0000    0.28528
378840.0000    0.57746
378880.0000    0.29657
378920.0000    0.52420
378960.0000    0.27995
379000.0000    0.38637
379040.0000    0.49526
379080.0000    0.44555
379120.0000    0.57369
379160.0000    0.64698
379200.0000    0.31659
379240.0000    0.57590
379280.0000    0.41461
379320.0000    0.48036
379360.0000    0.29379
379400.0000    0.72284
379440.0000    0.48417
379480.0000    0.52987
379520.0000    0.47314
379560.0000    0.75231
379600.0000    0.48917
379640.0000    0.35709
379680.0000    0.36640
379720.0000    0.62726
379760.0000    0.35293
379800.0000    0.22376
379840.0000    0.37359
379880.0000    0.05045
379920.0000    0.72890
379960.0000    0.39826
380000.0000    0.53727
380040.0000    0.47478
380080.0000    0.61514
380120.0000    0.59552
380160.0000    0.32784
380200.0000    0.44983
380240.0000    0.53701
380280.0000    0.66444
380320.0000    0.71344
380360.0000    0.51085
380400.0000    0.51297
380440.0000    0.56945
380480.0000    0.33375
380520.0000    0.51170
380560.0000    0.38976
380600.0000    0.43738
380640.0000    0.32553
380680.0000    0.38330
380720.0000    0.40027
380760.0000    0.27036
380800.0000    0.39261
380840.0000    0.32032
380880.0000    0.45924
380920.0000    0.63713
380960.0000    0.63830
381000.0000    0.80570
381040.0000    0.46504
381080.0000    0.39881
381120.0000    0.53419
381160.0000    0.43594
381200.0000    0.33738
381240.0000    0.38293
381280.0000    0.31471
381320.0000    0.40445
381360.0000    0.65755
381400.0000    0.38008
381440.0000    0.26834
381480.0000    0.42243
381520.0000    0.48131
381560.0000    0.19465
381600.0000    0.23410
381640.0000    0.21277
381680.0000    0.20546
381720.0000    0.00137
381760.0000    0.12225
381800.0000    0.00474
381840.0000    0.29213
381880.0000    0.41068
381920.0000    0.39399
381960.0000    0.52043
382000.0000    0.51049
382040.0000    0.59999
382080.0000    0.44169
382120.0000    0.10104
382160.0000    0.37262
382200.0000    0.44761
382240.0000    0.64595
382280.0000    0.56208
382320.0000    0.31609
382360.0000    0.40675
382400.0000    0.68233
382440.0000    0.32429
382480.0000    0.22927
382520.0000    0.46198
382560.0000    0.49641
382600.0000    0.47843
382640.0000    0.83496
382680.0000    0.46849
382720.0000    0.44579
382760.0000    0.53374
382800.0000    0.50325
382840.0000    0.59340
382880.0000    0.43644
382920.0000    0.71473
382960.0000    0.46990
383000.0000    0.57001
383040.0000    0.66176
383080.0000    0.53289
383120.0000    0.59636
383160.0000    0.67312
383200.0000    0.71095
383240.0000    0.76402
383280.0000    0.57457
383320.0000    0.57289
383360.0000    0.77012
383400.0000    0.58189
383440.0000    0.51784
383480.0000    0.50636
383520.0000    0.46844
383560.0000    0.51893
383600.0000    0.24569
383640.0000    0.83102
383680.0000    0.77311
383720.0000    0.83803
383760.0000    0.65977
383800.0000    0.60060
383840.0000    0.65333
383880.0000    0.65216
383920.0000    0.43271
383960.0000    0.42757
384000.0000    0.75739
384040.0000    0.39501
384080.0000    0.45815
384120.0000    0.61583
384160.0000    0.56743
384200.0000    0.63522
384240.0000    0.55920
384280.0000    0.60867
384320.0000    0.74051
384360.0000    0.52347
384400.0000    0.61399
384440.0000    0.48759
384480.0000    0.53181
384520.0000    0.48525
384560.0000    0.24736
384600.0000    0.33783
384640.0000    0.63401
384680.0000    0.59622
384720.0000    0.67141
384760.0000    0.73086
384800.0000    0.52805
384840.0000    0.69548
384880.0000    0.57560
384920.0000    0.75944
384960.0000    0.45411
385000.0000    0.42642
385040.0000    0.52554
385080.0000    0.30384
385120.0000    0.37963
385160.0000    0.57768
385200.0000    0.52991
385240.0000    0.59789
385280.0000    0.54093
385320.0000    0.50953
385360.0000    0.51458
385400.0000    0.44956
385440.0000    0.47047
385480.0000    0.58834
385520.0000    0.44417
385560.0000    0.67690
385600.0000    0.40360
385640.0000    0.74217
385680.0000    0.71872
385720.0000    0.18845
385760.0000    0.35159
385800.0000    0.46090
385840.0000    0.51919
385880.0000    0.45347
385920.0000    0.47170
385960.0000    0.81115
386000.0000    0.47152
386040.0000    0.42366
386080.0000    0.53383
386120.0000    0.62397
386160.0000    0.55665
386200.0000    0.52981
386240.0000    0.39673
386280.0000    0.50420
386320.0000    0.52589
386360.0000    0.57449
386400.0000    0.60457
386440.0000    0.65890
386480.0000    0.60152
386520.0000    0.42702
386560.0000    0.52050
386600.0000    0.72147
386640.0000    0.56631
386680.0000    0.38610
386720.0000    0.42069
386760.0000    0.30744
386800.0000    0.43137
386840.0000    0.67492
386880.0000    0.36362
386920.0000    0.59552
386960.0000    0.83529
387000.0000    0.76516
387040.0000    0.82633
387080.0000    0.60652
387120.0000    0.55448
387160.0000    0.55497
387200.0000    0.45364
387240.0000    0.50161
387280.0000    0.55846
387320.0000    0.46338
387360.0000    0.70078
387400.0000    0.55856
387440.0000    0.80075
387480.0000    0.57553
387520.0000    0.61685
387560.0000    0.39251
387600.0000    0.71584
387640.0000    0.53567
387680.0000    0.71252
387720.0000    0.70876
387760.0000    0.42262
387800.0000    0.54181
387840.0000    0.47968
387880.0000    0.59510
387920.0000    0.53495
387960.0000    0.58458
388000.0000    0.65898
388040.0000    0.54891
388080.0000    0.80828
388120.0000    0.62570
388160.0000    0.20333
388200.0000    0.64022
388240.0000    0.62341
388280.0000    0.71236
388320.0000    0.55651
388360.0000    0.37432
388400.0000    0.42064
388440.0000    0.52668
388480.0000    0.41529
388520.0000    0.45604
388560.0000    0.56416
388600.0000    0.49943
388640.0000    0.52584
388680.0000    0.37418
388720.0000    0.20340
388760.0000    0.42721
388800.0000    0.35063
388840.0000    0.23179
388880.0000    0.45519
388920.0000    0.51920
388960.0000    0.53499
389000.0000    0.54569
389040.0000    0.47150
389080.0000    0.61678
389120.0000    0.34139
389160.0000    0.78933
389200.0000    0.11758
389240.0000    0.32547
389280.0000    0.25641
389320.0000    0.49839
389360.0000    0.43649
389400.0000    0.58896
389440.0000    0.53308
389480.0000    0.27161
389520.0000    0.39176
389560.0000    0.32277
389600.0000    0.44083
389640.0000    0.54429
389680.0000    0.37116
389720.0000    0.13737
389760.0000    0.67152
389800.0000    0.78727
389840.0000    0.77831
389880.0000    0.48686
389920.0000    0.76856
389960.0000    0.78125
390000.0000    0.66846
390040.0000    0.69268
390080.0000    0.68095
390120.0000    0.78206
390160.0000    0.67452
390200.0000    0.63749
390240.0000    0.53879
390280.0000    0.73320
390320.0000    0.59598
390360.0000    0.73184
390400.0000    0.65810
390440.0000    0.65225
390480.0000    0.41180
390520.0000    0.49948
390560.0000    0.47477
390600.0000    0.41964
390640.0000    0.65036
390680.0000    0.65675
390720.0000    0.58597
390760.0000    0.62416
390800.0000    0.50335
390840.0000    0.59264
390880.0000    0.48990
390920.0000    0.39414
390960.0000    0.66091
391000.0000    0.55239
391040.0000    0.48421
391080.0000    0.61851
391120.0000    0.43143
391160.0000    0.54137
391200.0000    0.59144
391240.0000    0.47354
391280.0000    0.58573
391320.0000    0.42923
391360.0000    0.34649
391400.0000    0.40140
391440.0000    0.34228
391480.0000    0.46775
391520.0000    0.51083
391560.0000    0.31979
391600.0000    0.33446
391640.0000    0.44344
391680.0000    0.49567
391720.0000    0.32280
391760.0000    0.44491
391800.0000    0.42025
391840.0000    0.48039
391880.0000    0.46572
391920.0000    0.44339
391960.0000    0.46625
392000.0000    0.53419
392040.0000    0.40949
392080.0000    0.49387
392120.0000    0.52479
392160.0000    0.34950
392200.0000    0.36383
392240.0000    0.63575
392280.0000    0.20002
392320.0000    0.38357
392360.0000    0.41103
392400.0000    0.41159
392440.0000    0.45123
392480.0000    0.59235
392520.0000    0.66191
392560.0000    0.43338
392600.0000    0.53716
392640.0000    0.56330
392680.0000    0.46732
392720.0000    0.63253
392760.0000    0.57077
392800.0000    0.51351
392840.0000    0.37482
392880.0000    0.14861
392920.0000    0.51370
392960.0000    0.42337
393000.0000    0.45173
393040.0000    0.43702
393080.0000    0.43580
393120.0000    0.62654
393160.0000    0.33333
393200.0000    0.27443
393240.0000    0.60173
393280.0000    0.40999
393320.0000    0.57606
393360.0000    0.64442
393400.0000    0.73156
393440.0000    0.56595
393480.0000    0.50470
393520.0000    0.39821
393560.0000    0.46216
393600.0000    0.66365
393640.0000    0.57563
393680.0000    0.41662
393720.0000    0.45825
393760.0000    0.38914
393800.0000    0.30958
393840.0000    0.36507
393880.0000    0.42653
393920.0000    0.25696
393960.0000    0.55131
394000.0000    0.25288
394040.0000    0.02553
394080.0000    0.36583
394120.0000    0.35332
394160.0000    0.34707
394200.0000    0.06150
394240.0000    0.22721
394280.0000    0.23121
394320.0000    0.39851
394360.0000    0.19710
394400.0000    0.41457
394440.0000    0.31176
394480.0000    0.52051
394520.0000    0.42621
394560.0000    0.38558
394600.0000    0.40497
394640.0000    0.44051
394680.0000    0.43911
394720.0000    0.52412
394760.0000    0.47055
394800.0000    0.22258
394840.0000    0.47005
394880.0000    0.61878
394920.0000    0.68382
394960.0000    0.30098
395000.0000    0.66055
395040.0000    0.43140
395080.0000    0.44644
395120.0000    0.63664
395160.0000    0.51328
395200.0000    0.56911
395240.0000    0.44092
395280.0000    0.65536
395320.0000    0.71794
395360.0000    0.58033
395400.0000    0.58390
395440.0000    0.65584
395480.0000    0.53003
395520.0000    0.61355
395560.0000    0.31876
395600.0000    0.65168
395640.0000    0.55249
395680.0000    0.60578
395720.0000    0.54704
395760.0000    0.52541
395800.0000    0.26171
395840.0000    0.59265
395880.0000    0.50959
395920.0000    0.67936
395960.0000    0.82051
396000.0000    0.48851
396040.0000    0.34756
396080.0000    0.42143
396120.0000    0.50175
396160.0000    0.30958
396200.0000    0.51505
396240.0000    0.48289
396280.0000    0.50468
396320.0000    0.38830
396360.0000    0.64463
396400.0000    0.61400
396440.0000    0.69593
396480.0000    0.72378
396520.0000    0.47044
396560.0000    0.59523
396600.0000    0.55427
396640.0000    0.68522
396680.0000    0.61175
396720.0000    0.65410
396760.0000    0.69204
396800.0000    0.62595
396840.0000    0.44644
396880.0000    0.53219
396920.0000    0.39126
396960.0000    0.50593
397000.0000    0.66037
397040.0000    0.62095
397080.0000    0.48742
397120.0000    0.55903
397160.0000    0.80477
397200.0000    0.49430
397240.0000    0.67646
397280.0000    0.82482
397320.0000    0.69299
397360.0000    0.75597
397400.0000    0.83174
397440.0000    0.78451
397480.0000    0.17733
397520.0000    0.30870
397560.0000    0.30978
397600.0000    0.48505
397640.0000    0.63641
397680.0000    0.37654
397720.0000    0.63987
397760.0000    0.46810
397800.0000    0.58022
397840.0000    0.47287
397880.0000    0.36737
397920.0000    0.45343
397960.0000    0.56068
398000.0000    0.45560
398040.0000    0.63914
398080.0000    0.55407
398120.0000    0.60214
398160.0000    0.55772
398200.0000    0.56128
398240.0000    0.52502
398280.0000    0.56509
398320.0000    0.40290
398360.0000    0.21805
398400.0000    0.59985
398440.0000    0.57727
398480.0000    0.64497
398520.0000    0.33819
398560.0000    0.43398
398600.0000    0.47618
398640.0000    0.31191
398680.0000    0.45118
398720.0000    0.24389
398760.0000    0.39170
398800.0000    0.51202
398840.0000    0.47843
398880.0000    0.47197
398920.0000    0.40639
398960.0000    0.32586
399000.0000    0.61259
399040.0000    0.49746
399080.0000    0.40153
399120.0000    0.32069
399160.0000    0.52350
399200.0000    0.36062
399240.0000    0.60094
399280.0000    0.75413
399320.0000    0.63198
399360.0000    0.63602
399400.0000    0.69402
399440.0000    0.50064
399480.0000    0.79794
399520.0000    0.63164
399560.0000    0.17699
399600.0000    0.35809
399640.0000    0.43166
399680.0000    0.56659
399720.0000    0.37416
399760.0000    0.53231
399800.0000    0.55570
399840.0000    0.23024
399880.0000    0.52433
399920.0000    0.64163
399960.0000    0.41604
400000.0000    0.46898
400040.0000    0.58526
400080.0000    0.42168
400120.0000    0.54191
400160.0000    0.49808
400200.0000    0.51902
400240.0000    0.65083
400280.0000    0.51440
400320.0000    0.47135
400360.0000    0.67078
400400.0000    0.36424
400440.0000    0.53270
400480.0000    0.36525
400520.0000    0.29152
400560.0000    0.32652
400600.0000    0.44641
400640.0000    0.56613
400680.0000    0.56015
400720.0000    0.56868
400760.0000    0.41910
400800.0000    0.37382
400840.0000    0.45989
400880.0000    0.44986
400920.0000    0.72827
400960.0000    0.54779
401000.0000    0.64289
401040.0000    0.31710
401080.0000    0.66513
401120.0000    0.65132
401160.0000    0.57490
401200.0000    0.65153
401240.0000    0.32146
401280.0000    0.52613
401320.0000    0.11971
401360.0000    0.22614
401400.0000    0.37948
401440.0000    0.04968
401480.0000    0.01592
401520.0000    0.21676
401560.0000    0.19333
401600.0000   -0.21827
401640.0000    0.33431
401680.0000   -0.05958
401720.0000    0.19315
401760.0000    0.37916
401800.0000    0.16242
401840.0000    0.35106
401880.0000    0.16796
401920.0000    0.28251
401960.0000    0.11153
402000.0000    0.47305
402040.0000    0.39451
402080.0000    0.24584
402120.0000    0.21391
402160.0000    0.44539
402200.0000    0.46922
402240.0000    0.25076
402280.0000    0.54428
402320.0000    0.53209
402360.0000    0.51587
402400.0000    0.56524
402440.0000    0.49744
402480.0000    0.18468
402520.0000    0.48285
402560.0000    0.30433
402600.0000    0.53749
402640.0000    0.32897
402680.0000    0.37380
402720.0000    0.45339
402760.0000    0.26592
402800.0000    0.54158
402840.0000    0.51375
402880.0000    0.54003
402920.0000    0.60462
402960.0000    0.77421
403000.0000    0.35631
403040.0000    0.32451
403080.0000    0.27627
403120.0000    0.46557
403160.0000    0.58446
403200.0000    0.52052
403240.0000    0.62655
403280.0000    0.50890
403320.0000    0.56894
403360.0000    0.56600
403400.0000    0.74977
403440.0000    0.63443
403480.0000    0.53428
403520.0000    0.58582
403560.0000    0.48656
403600.0000    0.30622
403640.0000    0.29481
403680.0000    0.63226
403720.0000    0.47741
403760.0000    0.48012
403800.0000    0.66896
403840.0000    0.26959
403880.0000    0.57601
403920.0000    0.33368
403960.0000    0.51596
404000.0000    0.58077
404040.0000    0.37937
404080.0000    0.55255
404120.0000    0.47829
404160.0000    0.40692
404200.0000    0.70107
404240.0000    0.56354
404280.0000    0.58378
404320.0000    0.59422
404360.0000    0.72953
404400.0000    0.41789
404440.0000    0.63083
404480.0000    0.07142
404520.0000    0.07155
404560.0000    0.35533
404600.0000    0.65613
404640.0000    0.44604
404680.0000    0.24628
404720.0000    0.46323
404760.0000    0.34475
404800.0000    0.31375
404840.0000    0.58198
404880.0000    0.44355
404920.0000    0.60086
404960.0000    0.65731
405000.0000    0.60143
405040.0000    0.58387
405080.0000    0.54963
405120.0000    0.58326
405160.0000    0.62079
405200.0000    0.56885
405240.0000    0.50405
405280.0000    0.30056
405320.0000    0.49828
405360.0000    0.54793
405400.0000    0.68785
405440.0000    0.49000
405480.0000    0.72639
405520.0000    0.52998
405560.0000    0.55960
405600.0000    0.58423
405640.0000    0.48034
405680.0000    0.77942
405720.0000    0.49476
405760.0000    0.53782
405800.0000    0.59205
405840.0000    0.67404
405880.0000    0.69381
405920.0000    0.69935
405960.0000    0.76487
406000.0000    0.67995
406040.0000    0.64584
406080.0000    0.66686
406120.0000    0.72711
406160.0000    0.59434
406200.0000    0.64417
406240.0000    0.53153
406280.0000    0.60059
406320.0000    0.55866
406360.0000    0.29324
406400.0000    0.65986
406440.0000    0.70104
406480.0000    0.79508
406520.0000    0.62131
406560.0000    0.72854
406600.0000    0.53355
406640.0000    0.61699
406680.0000    0.45649
406720.0000    0.58701
406760.0000    0.62830
406800.0000    0.48202
406840.0000    0.60866
406880.0000    0.56303
406920.0000    0.55991
406960.0000    0.61552
407000.0000    0.32263
407040.0000    0.37190
407080.0000    0.54687
407120.0000    0.32172
407160.0000    0.15723
407200.0000    0.35889
407240.0000    0.13141
407280.0000    0.30985
407320.0000    0.38002
407360.0000    0.23052
407400.0000    0.44166
407440.0000    0.34835
407480.0000    0.25195
407520.0000    0.45495
407560.0000    0.25613
407600.0000    0.28829
407640.0000    0.14398
407680.0000    0.70811
407720.0000    0.86099
407760.0000    0.82258
407800.0000    0.95513
407840.0000    0.62165
407880.0000    0.73169
407920.0000    0.68825
407960.0000    0.58707
408000.0000    0.51000
408040.0000    0.63595
408080.0000    0.69640
408120.0000    0.58757
408160.0000    0.71388
408200.0000    0.75916
408240.0000    0.65902
408280.0000    0.79689
408320.0000    0.66921
408360.0000    0.63713
408400.0000    0.61685
408440.0000    0.74927
408480.0000    0.38260
408520.0000    0.63934
408560.0000    0.74440
408600.0000    0.57618
408640.0000    0.64550
408680.0000    0.63502
408720.0000    0.67749
408760.0000    0.75438
408800.0000    0.67177
408840.0000    0.69465
408880.0000    0.62901
408920.0000    0.54845
408960.0000    0.36921
409000.0000    0.26079
409040.0000    0.18682
409080.0000    0.45981
409120.0000    0.55357
409160.0000    0.11024
409200.0000    0.29395
409240.0000    0.30121
409280.0000    0.28345
409320.0000    0.35457
409360.0000   -0.03287
409400.0000    0.38641
409440.0000    0.68836
409480.0000    0.40654
409520.0000    0.24563
409560.0000    0.48187
409600.0000    0.35510
409640.0000    0.41828
409680.0000    0.39142
409720.0000    0.61866
409760.0000    0.51215
409800.0000    0.50158
409840.0000    0.52782
409880.0000    0.68563
409920.0000    0.43552
409960.0000    0.41607
410000.0000    0.55846
410040.0000    0.45071
410080.0000    0.14811
410120.0000    0.18173
410160.0000    0.22235
410200.0000    0.15182
410240.0000    0.48371
410280.0000    0.55847
410320.0000    0.65037
410360.0000    0.48810
410400.0000    0.57058
410440.0000    0.63069
410480.0000    0.72354
410520.0000    0.66067
410560.0000    0.63310
410600.0000    0.50515
410640.0000    0.56568
410680.0000    0.48680
410720.0000    0.57775
410760.0000    0.71571
410800.0000    0.50751
410840.0000    0.62887
410880.0000    0.77618
410920.0000    0.72405
410960.0000    0.84515
411000.0000    0.53411
411040.0000    0.63189
411080.0000    0.54937
411120.0000    0.33761
411160.0000    0.47915
411200.0000    0.45240
411240.0000    0.53749
411280.0000    0.59470
411320.0000    0.37075
411360.0000    0.49640
411400.0000    0.68361
411440.0000    0.66001
411480.0000    0.73529
411520.0000    0.68725
411560.0000    0.43022
411600.0000    0.53339
411640.0000    0.71671
411680.0000    0.68061
411720.0000    0.45863
411760.0000    0.52347
411800.0000    0.87652
411840.0000    0.76485
411880.0000    0.70606
411920.0000    0.69022
411960.0000    0.82856
412000.0000    0.68881
412040.0000    0.64884
412080.0000    0.50309
412120.0000    0.63646
412160.0000    0.57422
412200.0000    0.79930
412240.0000    0.49176
412280.0000    0.47156
412320.0000    0.41250
412360.0000    0.42909
412400.0000    0.54799
412440.0000    0.48959
412480.0000    0.44521
412520.0000    0.36738
412560.0000    0.81699
412600.0000    0.39597
412640.0000    0.72515
412680.0000    0.21739
412720.0000    0.30347
412760.0000    0.04322
412800.0000    0.44303
412840.0000    0.39287
412880.0000    0.40954
412920.0000    0.64418
412960.0000    0.09446
413000.0000    0.16029
413040.0000    0.59940
413080.0000    0.18550
413120.0000    0.56940
413160.0000    0.34612
413200.0000    0.41452
413240.0000    0.39391
413280.0000    0.38070
413320.0000    0.58620
413360.0000    0.71023
413400.0000    0.70790
413440.0000    0.59342
413480.0000    0.52661
413520.0000    0.44230
413560.0000    0.49352
413600.0000    0.46403
413640.0000    0.48303
413680.0000    0.64020
413720.0000    0.64853
413760.0000    0.61777
413800.0000    0.57683
413840.0000    0.58472
413880.0000    0.54961
413920.0000    0.52624
413960.0000    0.59441
414000.0000    0.51496
414040.0000    0.50486
414080.0000    0.42144
414120.0000    0.75702
414160.0000    0.78941
414200.0000    0.63313
414240.0000    0.67786
414280.0000    0.66312
414320.0000    0.65330
414360.0000    0.79062
414400.0000    0.62797
414440.0000    0.70493
414480.0000    0.39502
414520.0000    0.54683
414560.0000    0.48016
414600.0000    0.54228
414640.0000    0.46718
414680.0000    0.54063
414720.0000    0.70444
414760.0000    0.68694
414800.0000    0.61958
414840.0000    0.63629
414880.0000    0.68269
414920.0000    0.53297
414960.0000    0.49877
415000.0000    0.67370
415040.0000    0.76714
415080.0000    0.75659
415120.0000    0.73336
415160.0000    0.70517
415200.0000    0.68580
415240.0000    0.63497
415280.0000    0.67436
415320.0000    0.62532
415360.0000    0.64265
415400.0000    0.60228
415440.0000    0.58550
415480.0000    0.68665
415520.0000    0.66385
415560.0000    0.71011
415600.0000    0.69902
415640.0000    0.77286
415680.0000    0.53562
415720.0000    0.69491
415760.0000    0.35888
415800.0000    0.45438
415840.0000    0.62581
415880.0000    0.73332
415920.0000    0.74381
415960.0000    0.64264
416000.0000    0.47922
416040.0000    0.68457
416080.0000    0.95548
416120.0000    0.66699
416160.0000    0.57728
416200.0000    0.44187
416240.0000    0.64931
416280.0000    0.54493
416320.0000    0.44655
416360.0000    0.21922
416400.0000    0.51947
416440.0000    0.41358
416480.0000    0.36600
416520.0000    0.62181
416560.0000    0.48659
416600.0000    0.57322
416640.0000    0.49185
416680.0000    0.78701
416720.0000    0.58385
416760.0000    0.82677
416800.0000    0.63152
416840.0000    0.50173
416880.0000    0.70262
416920.0000    0.77118
416960.0000    0.64876
417000.0000    0.64674
417040.0000    0.63754
417080.0000    0.21551
417120.0000    0.80489
417160.0000    0.51285
417200.0000    0.67254
417240.0000    0.54939
417280.0000    0.53796
417320.0000    0.51358
417360.0000    0.55120
417400.0000    0.41015
417440.0000    0.21535
417480.0000    0.30311
417520.0000    0.40706
417560.0000    0.54935
417600.0000    0.61171
417640.0000    0.57063
417680.0000    0.65638
417720.0000    0.65522
417760.0000    0.57068
417800.0000    0.41413
417840.0000    0.03788
417880.0000    0.14294
417920.0000    0.03917
417960.0000    0.24209
418000.0000    0.25063
418040.0000    0.34336
418080.0000    0.72374
418120.0000    0.50093
418160.0000    0.31190
418200.0000    0.36197
418240.0000    0.59341
418280.0000    0.62121
418320.0000    0.57570
418360.0000    0.65518
418400.0000    0.43107
418440.0000    0.83912
418480.0000    0.29836
418520.0000    0.40149
418560.0000    0.33306
418600.0000    0.39681
418640.0000    0.32923
418680.0000    0.51159
418720.0000    0.14237
418760.0000    0.39293
418800.0000    0.20907
418840.0000    0.25061
418880.0000    0.46452
418920.0000    0.34222
418960.0000    0.26154
419000.0000    0.21112
419040.0000    0.46867
419080.0000    0.20659
419120.0000    0.25956
419160.0000    0.41933
419200.0000    0.27643
419240.0000    0.17234
419280.0000    0.40229
419320.0000    0.25745
419360.0000    0.25147
419400.0000    0.42499
419440.0000    0.35498
419480.0000    0.23102
419520.0000    0.39228
419560.0000    0.37700
419600.0000    0.49603
419640.0000    0.61659
419680.0000    0.35557
419720.0000    0.29217
419760.0000    0.32961
419800.0000    0.16921
419840.0000    0.34871
419880.0000    0.27293
419920.0000    0.26025
419960.0000    0.41977
420000.0000    0.22859
420040.0000    0.01286
420080.0000    0.24559
420120.0000    0.32118
420160.0000    0.49508
420200.0000    0.23019
420240.0000    0.37029
420280.0000    0.32714
420320.0000    0.38887
420360.0000    0.19115
420400.0000    0.16667
420440.0000    0.26381
420480.0000    0.29132
420520.0000    0.44040
420560.0000    0.37869
420600.0000    0.43796
420640.0000    0.38914
420680.0000    0.24883
420720.0000    0.42304
420760.0000    0.19820
420800.0000    0.13895
420840.0000    0.27679
420880.0000    0.19715
420920.0000    0.43933
420960.0000    0.31789
421000.0000    0.17807
421040.0000    0.18304
421080.0000    0.25789
421120.0000    0.10863
421160.0000    0.36180
421200.0000    0.35424
421240.0000    0.22510
421280.0000    0.29948
421320.0000    0.46746
421360.0000    0.29296
421400.0000    0.21763
421440.0000    0.28002
421480.0000    0.33467
421520.0000    0.25411
421560.0000    0.27949
421600.0000    0.27881
421640.0000    0.19603
421680.0000   -0.12536
421720.0000   -0.39632
421760.0000    0.01512
421800.0000    0.26081
421840.0000    0.19505
421880.0000    0.25342
421920.0000    0.06541
421960.0000    0.29904
422000.0000    0.32309
422040.0000    0.10802
422080.0000   -0.09136
422120.0000    0.02554
422160.0000    0.45470
422200.0000    0.69193
422240.0000    0.52124
422280.0000    0.38968
422320.0000    0.33730
422360.0000    0.44768
422400.0000    0.53000
422440.0000    0.54095
422480.0000    0.28692
422520.0000    0.45844
422560.0000    0.00902
422600.0000    0.40580
422640.0000    0.62647
422680.0000    0.47978
422720.0000    0.27183
422760.0000    0.61342
422800.0000    0.68585
422840.0000    0.18446
422880.0000    0.57283
422920.0000    0.53182
422960.0000    0.64435
423000.0000    0.42606
423040.0000    0.60452
423080.0000    0.50351
423120.0000    0.50414
423160.0000    0.58332
423200.0000    0.56512
423240.0000    0.27166
423280.0000    0.57177
423320.0000    0.54504
423360.0000    0.47848
423400.0000    0.78410
423440.0000    0.59860
423480.0000    0.52286
423520.0000    0.58260
423560.0000    0.60840
423600.0000    0.68272
423640.0000    0.46203
423680.0000    0.35834
423720.0000    0.70626
423760.0000    0.20281
423800.0000    0.52809
423840.0000    0.28282
423880.0000    0.60781
423920.0000    0.73451
423960.0000    0.32121
424000.0000    0.38393
424040.0000    0.57651
424080.0000    0.51699
424120.0000    0.46304
424160.0000    0.39452
424200.0000    0.40672
424240.0000    0.51863
424280.0000    0.38250
424320.0000    0.32573
424360.0000    0.45236
424400.0000    0.72076
424440.0000    0.31010
424480.0000    0.58836
424520.0000    0.58586
424560.0000    0.59387
424600.0000    0.57195
424640.0000    0.69146
424680.0000    0.59603
424720.0000    0.63032
424760.0000    0.46931
424800.0000    0.47834
424840.0000    0.74905
424880.0000    0.70247
424920.0000    0.89432
424960.0000    0.63599
425000.0000    0.77668
425040.0000    0.63178
425080.0000    0.74159
425120.0000    0.63614
425160.0000    0.66573
425200.0000    0.47468
425240.0000    0.54387
425280.0000    0.68922
425320.0000    0.49367
425360.0000    0.59988
425400.0000    0.60728
425440.0000    0.59737
425480.0000    0.67265
425520.0000    0.52406
425560.0000    0.57268
425600.0000    0.49859
425640.0000    0.66682
425680.0000    0.47413
425720.0000    0.77282
425760.0000    0.82080
425800.0000    0.48513
425840.0000    0.71811
425880.0000    0.49561
425920.0000    0.37576
425960.0000    0.47262
426000.0000    0.43932
426040.0000    0.49070
426080.0000    0.42580
426120.0000    0.60726
426160.0000    0.49576
426200.0000    0.37800
426240.0000    0.67279
426280.0000    0.67676
426320.0000    0.68410
426360.0000    0.56794
426400.0000    0.45371
426440.0000    0.66069
426480.0000    0.63890
426520.0000    0.58141
426560.0000    0.45174
426600.0000    0.45744
426640.0000    0.62312
426680.0000    0.58058
426720.0000    0.39859
426760.0000    0.50381
426800.0000    0.66284
426840.0000    0.35032
426880.0000    0.66895
426920.0000    0.18999
426960.0000    0.29770
427000.0000    0.51022
427040.0000    0.70887
427080.0000    0.57251
427120.0000    0.56850
427160.0000    0.70587
427200.0000    0.71336
427240.0000    0.52195
427280.0000    0.65623
427320.0000    0.51165
427360.0000    0.74333
427400.0000    0.62624
427440.0000    0.67948
427480.0000    0.66256
427520.0000    0.59336
427560.0000    0.61255
427600.0000    0.70801
427640.0000    0.75523
427680.0000    0.73338
427720.0000    0.44388
427760.0000    0.49297
427800.0000    0.56044
427840.0000    0.51161
427880.0000    0.73171
427920.0000    0.62073
427960.0000    0.58898
428000.0000    0.58390
428040.0000    0.71426
428080.0000    0.70540
428120.0000    0.60837
428160.0000    0.72546
428200.0000    0.62567
428240.0000    0.48077
428280.0000    0.49271
428320.0000    0.40574
428360.0000    0.62691
428400.0000    0.57642
428440.0000    0.45464
428480.0000    0.87037
428520.0000    0.61621
428560.0000    0.54127
428600.0000    0.43539
428640.0000    0.71299
428680.0000    0.61255
428720.0000    0.46962
428760.0000    0.64685
428800.0000    0.23951
428840.0000    0.52426
428880.0000    0.47851
428920.0000    0.43692
428960.0000    0.60581
429000.0000    0.45732
429040.0000    0.38208
429080.0000    0.31556
429120.0000    0.64194
429160.0000    0.55521
429200.0000    0.55271
429240.0000    0.44826
429280.0000    0.57375
429320.0000    0.61577
429360.0000    0.57111
429400.0000    0.17706
429440.0000    0.47055
429480.0000    0.50744
429520.0000    0.39399
429560.0000    0.48719
429600.0000    0.60712
429640.0000    0.72896
429680.0000    0.87594
429720.0000    0.62052
429760.0000    0.60537
429800.0000    0.57677
429840.0000    0.33208
429880.0000    0.58725
429920.0000    0.30695
429960.0000    0.61730
430000.0000    0.60421
430040.0000    0.73825
430080.0000    0.58667
430120.0000    0.66639
430160.0000    0.69112
430200.0000    0.47027
430240.0000    0.58459
430280.0000    0.39771
430320.0000    0.44160
430360.0000    0.33854
430400.0000    0.38102
430440.0000    0.43304
430480.0000    0.80899
430520.0000    0.80433
430560.0000    0.40825
430600.0000    0.58286
430640.0000    0.47970
430680.0000    0.56600
430720.0000    0.43921
430760.0000    0.75177
430800.0000    0.39725
430840.0000    0.50314
430880.0000    0.34687
430920.0000    0.34455
430960.0000    0.37714
431000.0000    0.39719
431040.0000    0.59312
431080.0000    0.65717
431120.0000    0.58322
431160.0000    0.64374
431200.0000    0.66569
431240.0000    0.57006
431280.0000    0.64689
431320.0000    0.46337
431360.0000    0.48795
431400.0000    0.26778
431440.0000    0.50285
431480.0000    0.47829
431520.0000    0.59346
431560.0000    0.64279
431600.0000    0.46341
431640.0000    0.51209
431680.0000    0.90721
431720.0000    0.54420
431760.0000    0.64151
431800.0000    0.58221
431840.0000    0.48541
431880.0000    0.52058
431920.0000    0.61905
431960.0000    0.51755
432000.0000    0.53884
432040.0000    0.69351
432080.0000    0.49257
432120.0000    0.52559
432160.0000    0.58544
432200.0000    0.53219
432240.0000    0.66901
432280.0000    0.60025
432320.0000    0.63415
432360.0000    0.62332
432400.0000    0.52949
432440.0000    0.57252
432480.0000    0.41568
432520.0000    0.60192
432560.0000    0.72961
432600.0000    0.30039
432640.0000    0.56380
432680.0000    0.69469
432720.0000    0.67506
432760.0000    0.66921
432800.0000    0.24974
432840.0000    0.27926
432880.0000    0.20387
432920.0000    0.15724
432960.0000    0.36688
433000.0000    0.22959
433040.0000    0.47891
433080.0000    0.20699
433120.0000   -0.14727
433160.0000    0.19707
433200.0000    0.22664
433240.0000    0.35293
433280.0000    0.51368
433320.0000    0.42788
433360.0000    0.69592
433400.0000    0.59224
433440.0000    0.49162
433480.0000    0.67102
433520.0000    0.70777
433560.0000    0.91402
433600.0000    0.62288
433640.0000    0.72387
433680.0000    0.78083
433720.0000    0.64555
433760.0000    0.64638
433800.0000    0.51190
433840.0000    0.52072
433880.0000    0.59459
433920.0000    0.62740
433960.0000    0.73194
434000.0000    0.51797
434040.0000    0.59144
434080.0000    0.48206
434120.0000    0.61493
434160.0000    0.42626
434200.0000    0.36647
434240.0000    0.61620
434280.0000    0.47313
434320.0000    0.55537
434360.0000    0.53197
434400.0000    0.51500
434440.0000    0.47467
434480.0000    0.64263
434520.0000    0.57299
434560.0000    0.56361
434600.0000    0.62276
434640.0000    0.64043
434680.0000    0.54716
434720.0000    0.29699
434760.0000    0.52453
434800.0000    0.43379
434840.0000    0.44733
434880.0000    0.47512
434920.0000    0.52427
434960.0000    0.60852
435000.0000    0.27624
435040.0000    0.53377
435080.0000    0.54705
435120.0000    0.74076
435160.0000    0.64424
435200.0000    0.49633
435240.0000    0.40514
435280.0000    0.56719
435320.0000    0.60812
435360.0000    0.29481
435400.0000    0.71208
435440.0000    0.59083
435480.0000    0.76964
435520.0000    0.55433
435560.0000    0.83132
435600.0000    0.66091
435640.0000    0.47701
435680.0000    0.66847
435720.0000    0.64793
435760.0000    0.68279
435800.0000    0.37431
435840.0000    0.58960
435880.0000    0.89083
435920.0000    0.50624
435960.0000    0.70928
436000.0000    0.56951
436040.0000    0.74643
436080.0000    0.56496
436120.0000    0.79075
436160.0000    0.67992
436200.0000    0.53910
436240.0000    0.45617
436280.0000    0.53221
436320.0000    0.52575
436360.0000    0.40601
436400.0000    0.42359
436440.0000    0.60818
436480.0000    0.17441
436520.0000    0.21324
436560.0000    0.13955
436600.0000    0.09320
436640.0000    0.36476
436680.0000    0.28914
436720.0000    0.20107
436760.0000    0.29603
436800.0000    0.34310
436840.0000    0.60012
436880.0000    0.38569
436920.0000    0.33889
436960.0000    0.21900
437000.0000    0.21066
437040.0000    0.62111
437080.0000    0.48271
437120.0000    0.26506
437160.0000    0.26359
437200.0000    0.30223
437240.0000    0.43595
437280.0000    0.28320
437320.0000    0.57811
437360.0000    0.33186
437400.0000    0.59933
437440.0000    0.41290
437480.0000    0.46889
437520.0000    0.57998
437560.0000    0.59166
437600.0000    0.42002
437640.0000    0.64885
437680.0000    0.32031
437720.0000    0.17465
437760.0000    0.25234
437800.0000    0.54953
437840.0000    0.61304
437880.0000    0.58475
437920.0000    0.39628
437960.0000    0.68577
438000.0000    0.61978
438040.0000    0.46398
438080.0000    0.63840
438120.0000    0.57252
438160.0000    0.47075
438200.0000    0.36426
438240.0000    0.15907
438280.0000    0.20441
438320.0000    0.05702
438360.0000    0.17797
438400.0000    0.34974
438440.0000    0.28480
438480.0000    0.37003
438520.0000    0.29458
438560.0000    0.03941
438600.0000    0.49525
438640.0000    0.23435
438680.0000    0.13844
438720.0000    0.08599
438760.0000    0.67339
438800.0000    0.74773
438840.0000    0.59548
438880.0000    0.69444
438920.0000    0.78227
438960.0000    0.73901
439000.0000    0.58390
439040.0000    0.51028
439080.0000    0.40587
439120.0000    0.40790
439160.0000    0.54731
439200.0000    0.47476
439240.0000    0.55615
439280.0000    0.71814
439320.0000    0.25829
439360.0000    0.17976
439400.0000    0.10548
439440.0000    0.53417
439480.0000    0.13956
439520.0000    0.39880
439560.0000    0.13182
439600.0000    0.19993
439640.0000    0.51327
439680.0000    0.58908
439720.0000    0.53536
439760.0000    0.36500
439800.0000    0.45689
439840.0000    0.48137
439880.0000    0.77398
439920.0000    0.67622
439960.0000    0.71780
440000.0000    0.69377
440040.0000    0.60281
440080.0000    0.48292
440120.0000    0.62000
440160.0000    0.78240
440200.0000    0.68275
440240.0000    0.32217
440280.0000    0.48144
440320.0000    0.51185
440360.0000    0.34511
440400.0000    0.24220
440440.0000    0.37425
440480.0000    0.52570
440520.0000    0.52914
440560.0000    0.65750
440600.0000    0.63330
440640.0000    0.70952
440680.0000    0.83137
440720.0000    0.52519
440760.0000    0.75890
440800.0000    0.53378
440840.0000    0.43608
440880.0000    0.35257
440920.0000    0.34260
440960.0000    0.29633
441000.0000    0.44117
441040.0000    0.54848
441080.0000    0.49122
441120.0000    0.50082
441160.0000    0.39816
441200.0000    0.36709
441240.0000    0.37056
441280.0000    0.57884
441320.0000    0.65386
441360.0000    0.57069
441400.0000    0.67799
441440.0000    0.63645
441480.0000    0.37964
441520.0000    0.42414
441560.0000    0.40527
441600.0000    0.48055
441640.0000    0.17205
441680.0000    0.32416
441720.0000    0.30914
441760.0000    0.32603
441800.0000    0.19399
441840.0000    0.33046
441880.0000    0.45619
441920.0000    0.38141
441960.0000    0.22208
442000.0000    0.29323
442040.0000    0.32067
442080.0000    0.26513
442120.0000    0.23328
442160.0000    0.39319
442200.0000    0.12598
442240.0000    0.28196
442280.0000    0.00079
442320.0000    0.09905
442360.0000    0.12680
442400.0000    0.18062
442440.0000    0.21442
442480.0000    0.19920
442520.0000    0.16625
442560.0000    0.08431
442600.0000    0.49623
442640.0000    0.29831
442680.0000    0.28689
442720.0000    0.35241
442760.0000    0.35780
442800.0000    0.21242
442840.0000    0.24075
442880.0000    0.35543
442920.0000    0.44756
442960.0000    0.29833
443000.0000    0.45348
443040.0000    0.16920
443080.0000    0.60890
443120.0000    0.43928
443160.0000    0.56396
443200.0000    0.60524
443240.0000    0.40234
443280.0000    0.62942
443320.0000    0.36484
443360.0000    0.50004
443400.0000    0.59059
443440.0000    0.54643
443480.0000    0.43743
443520.0000    0.28961
443560.0000    0.35709
443600.0000    0.61907
443640.0000    0.31818
443680.0000    0.01767
443720.0000    0.31111
443760.0000    0.38868
443800.0000    0.57258
443840.0000    0.73310
443880.0000    0.09323
443920.0000    0.28801
443960.0000    0.40823
444000.0000    0.48301
444040.0000    0.44078
444080.0000    0.75289
444120.0000    0.73901
444160.0000    0.64552
444200.0000    0.34408
444240.0000    0.29139
444280.0000    0.60517
444320.0000    0.27095
444360.0000    0.38059
444400.0000    0.45762
444440.0000    0.51367
444480.0000    0.51920
444520.0000    0.21328
444560.0000    0.42219
444600.0000    0.29323
444640.0000    0.23934
444680.0000    0.68648
444720.0000    0.10688
444760.0000    0.74328
444800.0000    0.77010
444840.0000    0.60801
444880.0000    0.58440
444920.0000    0.50929
444960.0000    0.13248
445000.0000    0.40428
445040.0000    0.21581
445080.0000    0.36931
445120.0000    0.44920
445160.0000    0.38040
445200.0000    0.40500
445240.0000    0.43443
445280.0000    0.37641
445320.0000    0.37836
445360.0000    0.32628
445400.0000    0.47506
445440.0000    0.09000
445480.0000    0.33676
445520.0000    0.46549
445560.0000    0.33471
445600.0000    0.48152
445640.0000    0.23891
445680.0000    0.28956
445720.0000    0.12027
445760.0000    0.45240
445800.0000    0.10578
445840.0000    0.38959
445880.0000    0.41915
445920.0000    0.20015
445960.0000    0.16789
446000.0000    0.30780
446040.0000    0.39356
446080.0000    0.16501
446120.0000    0.38276
446160.0000    0.31416
446200.0000    0.36808
446240.0000    0.31353
446280.0000    0.55640
446320.0000    0.44430
446360.0000    0.55439
446400.0000    0.37912
446440.0000    0.44116
446480.0000    0.41183
446520.0000    0.19419
446560.0000    0.33581
446600.0000    0.33233
446640.0000    0.48164
446680.0000    0.39362
446720.0000    0.37668
446760.0000    0.35537
446800.0000    0.19177
446840.0000    0.47882
446880.0000    0.39155
446920.0000    0.47776
446960.0000    0.42739
447000.0000    0.34630
447040.0000    0.46963
447080.0000    0.30816
447120.0000    0.59488
447160.0000    0.74015
447200.0000    0.50711
447240.0000    0.66024
447280.0000    0.73849
447320.0000    0.46595
447360.0000    0.51719
447400.0000    0.53532
447440.0000    0.58011
447480.0000    0.52061
447520.0000    0.56454
447560.0000    0.57831
447600.0000    0.47665
447640.0000    0.45463
447680.0000    0.36641
447720.0000    0.54738
447760.0000    0.51527
447800.0000    0.69311
447840.0000    0.48006
447880.0000    0.61002
447920.0000    0.37408
447960.0000    0.63494
448000.0000    0.47468
448040.0000    0.61214
448080.0000    0.71854
448120.0000    0.83813
448160.0000    0.71540
448200.0000    0.61098
448240.0000    0.66670
448280.0000    0.51386
448320.0000    0.55291
448360.0000    0.51824
448400.0000    0.52753
448440.0000    0.79474
448480.0000    0.42291
448520.0000    0.68438
448560.0000    0.79381
448600.0000    0.37900
448640.0000    0.32355
448680.0000    0.26448
448720.0000    0.07915
448760.0000    0.32182
448800.0000    0.34225
448840.0000    0.13090
448880.0000    0.24846
448920.0000    0.18327
448960.0000    0.15242
449000.0000    0.12533
449040.0000   -0.05305
449080.0000    0.14410
449120.0000    0.21987
449160.0000    0.39536
449200.0000    0.43242
449240.0000    0.61123
449280.0000    0.51304
449320.0000    0.28746
449360.0000    0.26362
449400.0000    0.11633
449440.0000    0.28282
449480.0000    0.15415
449520.0000    0.28709
449560.0000    0.24063
449600.0000    0.28132
449640.0000    0.30866
449680.0000   -0.14980
449720.0000    0.35339
449760.0000    0.65830
449800.0000    0.74508
449840.0000    0.24889
449880.0000    0.22725
449920.0000    0.55434
449960.0000    0.39914
450000.0000    0.35236
450040.0000    0.19407
450080.0000    0.40954
450120.0000    0.29500
450160.0000    0.35708
450200.0000    0.61377
450240.0000    0.68538
450280.0000    0.42341
450320.0000    0.21179
450360.0000    0.40677
450400.0000    0.38074
450440.0000    0.19349
450480.0000    0.30091
450520.0000    0.32079
450560.0000    0.33686
450600.0000    0.69889
450640.0000    0.54406
450680.0000   -0.08069
450720.0000    0.45747
450760.0000    0.42920
450800.0000    0.31736
450840.0000    0.07889
450880.0000    0.27310
450920.0000    0.25681
450960.0000    0.05193
451000.0000    0.43761
451040.0000    0.03881
451080.0000    0.19909
451120.0000    0.13552
451160.0000    0.38952
451200.0000    0.38069
451240.0000    0.47676
451280.0000    0.43876
451320.0000    0.51484
451360.0000    0.40629
451400.0000    0.51651
451440.0000    0.44188
451480.0000    0.41449
451520.0000    0.71623
451560.0000    0.69334
451600.0000    0.46491
451640.0000    0.58077
451680.0000    0.67756
451720.0000    0.40540
451760.0000    0.20346
451800.0000    0.33472
451840.0000    0.67994
451880.0000    0.60980
451920.0000    0.62781
451960.0000    0.44493
452000.0000    0.43227
452040.0000    0.56322
452080.0000    0.72237
452120.0000    0.45211
452160.0000    0.70778
452200.0000    0.60424
452240.0000    0.58333
452280.0000    0.58159
452320.0000    0.62377
452360.0000    0.50583
452400.0000    0.54694
452440.0000    0.74669
452480.0000    0.51206
452520.0000    0.57875
452560.0000    0.41386
452600.0000    0.58493
452640.0000    0.61221
452680.0000    0.46099
452720.0000    0.52275
452760.0000    0.47081
452800.0000    0.32133
452840.0000    0.58525
452880.0000    0.37750
452920.0000    0.62142
452960.0000    0.47441
453000.0000    0.57940
453040.0000   -0.16170
453080.0000    0.10764
453120.0000   -0.13907
453160.0000    0.25542
453200.0000    0.42829
453240.0000    0.62568
453280.0000    0.43416
453320.0000    0.52723
453360.0000    0.49994
453400.0000    0.76029
453440.0000    0.66710
453480.0000    0.48586
453520.0000    0.55621
453560.0000    0.61391
453600.0000    0.74977
453640.0000    0.55442
453680.0000    0.59363
453720.0000    0.31090
453760.0000    0.58578
453800.0000    0.07640
453840.0000    0.26151
453880.0000    0.55103
453920.0000    0.52019
453960.0000    0.33438
454000.0000    0.54207
454040.0000    0.62674
454080.0000    0.45610
454120.0000    0.51200
454160.0000    0.70521
454200.0000    0.58517
454240.0000    0.39479
454280.0000    0.24173
454320.0000    0.49506
454360.0000    0.54898
454400.0000    0.54666
454440.0000    0.17763
454480.0000    0.65314
454520.0000    0.48768
454560.0000    0.55331
454600.0000    0.65462
454640.0000    0.63558
454680.0000    0.50909
454720.0000    0.42930
454760.0000    0.60375
454800.0000    0.38563
454840.0000    0.56436
454880.0000    0.52187
454920.0000    0.56285
454960.0000    0.66059
455000.0000    0.26169
455040.0000    0.36979
455080.0000    0.25683
455120.0000    0.23733
455160.0000    0.14275
455200.0000   -0.05199
455240.0000    0.01483
455280.0000    0.28539
455320.0000    0.29782
455360.0000    0.44409
455400.0000    0.46312
455440.0000    0.43203
455480.0000    0.38855
455520.0000    0.26953
455560.0000    0.44359
455600.0000    0.57790
455640.0000    0.42085
455680.0000    0.48726
455720.0000    0.51905
455760.0000    0.52705
455800.0000    0.23043
455840.0000    0.22093
455880.0000    0.12176
455920.0000    0.45571
455960.0000    0.37303
456000.0000    0.29766
456040.0000    0.19074
456080.0000    0.30224
456120.0000    0.43224
456160.0000    0.20636
456200.0000    0.29400
456240.0000    0.43912
456280.0000    0.73479
456320.0000    0.52055
456360.0000    0.48935
456400.0000    0.41372
456440.0000    0.33222
456480.0000    0.48229
456520.0000    0.55769
456560.0000    0.64880
456600.0000    0.77478
456640.0000    0.58059
456680.0000    0.54709
456720.0000    0.51097
456760.0000    0.55371
456800.0000    0.52029
456840.0000    0.55305
456880.0000    0.63019
456920.0000    0.58875
456960.0000    0.57174
457000.0000    0.62274
457040.0000    0.63363
457080.0000    0.45202
457120.0000    0.61102
457160.0000    0.72233
457200.0000    0.64438
457240.0000    0.61116
457280.0000    0.38203
457320.0000    0.64862
457360.0000    0.46099
457400.0000    0.23054
457440.0000    0.54590
457480.0000    0.71272
457520.0000    0.60107
457560.0000    0.69188
457600.0000    0.53306
457640.0000    0.58833
457680.0000    0.51834
457720.0000    0.58152
457760.0000    0.40173
457800.0000    0.41130
457840.0000    0.48766
457880.0000    0.66216
457920.0000    0.51415
457960.0000    0.70523
458000.0000    0.64586
458040.0000    0.48937
458080.0000    0.60015
458120.0000    0.55212
458160.0000    0.53075
458200.0000    0.29572
458240.0000    0.58092
458280.0000    0.36283
458320.0000    0.48184
458360.0000    0.52970
458400.0000    0.47977
458440.0000    0.49865
458480.0000    0.16367
458520.0000    0.29354
458560.0000    0.37998
458600.0000    0.43071
458640.0000    0.29640
458680.0000    0.44100
458720.0000    0.54743
458760.0000    0.42774
458800.0000    0.35652
458840.0000    0.41064
458880.0000    0.45070
458920.0000    0.45928
458960.0000    0.37495
459000.0000    0.53987
459040.0000    0.47769
459080.0000    0.39062
459120.0000    0.46017
459160.0000    0.34502
459200.0000    0.32739
459240.0000    0.37743
459280.0000    0.45288
459320.0000    0.30579
459360.0000    0.35842
459400.0000    0.39717
459440.0000    0.34177
459480.0000    0.53016
459520.0000    0.52347
459560.0000    0.56115
459600.0000    0.32800
459640.0000    0.49083
459680.0000    0.31031
459720.0000    0.49738
459760.0000    0.59153
459800.0000    0.52723
459840.0000    0.24896
459880.0000    0.20797
459920.0000    0.35970
459960.0000    0.27963
460000.0000    0.46710
460040.0000    0.22288
460080.0000    0.38433
460120.0000    0.39298
460160.0000    0.44379
460200.0000    0.44088
460240.0000    0.64547
460280.0000    0.42607
460320.0000    0.25904
460360.0000    0.23266
460400.0000    0.33907
460440.0000    0.29836
460480.0000    0.46608
460520.0000    0.47341
460560.0000    0.17299
460600.0000    0.25874
460640.0000    0.21389
460680.0000    0.35509
460720.0000    0.44137
460760.0000    0.50119
460800.0000    0.53992
460840.0000    0.47974
460880.0000    0.45175
460920.0000    0.56359
460960.0000    0.23547
461000.0000    0.58746
461040.0000    0.47303
461080.0000    0.64225
461120.0000    0.28795
461160.0000    0.29933
461200.0000    0.35488
461240.0000    0.21266
461280.0000    0.18742
461320.0000    0.21869
461360.0000    0.25301
461400.0000    0.15500
461440.0000    0.32939
461480.0000    0.30179
461520.0000    0.21813
461560.0000    0.31936
461600.0000    0.28324
461640.0000    0.42954
461680.0000    0.29164
461720.0000    0.20295
461760.0000    0.19732
461800.0000    0.17492
461840.0000    0.15150
461880.0000    0.19536
461920.0000    0.23989
461960.0000   -0.01632
462000.0000   -0.01810
462040.0000    0.21453
462080.0000    0.25929
462120.0000    0.25791
462160.0000    0.37934
462200.0000    0.45042
462240.0000    0.34398
462280.0000    0.21778
462320.0000    0.26059
462360.0000    0.07024
462400.0000    0.07384
462440.0000    0.12166
462480.0000    0.27870
462520.0000    0.01361
462560.0000    0.13015
462600.0000    0.11501
462640.0000    0.40370
462680.0000    0.40444
462720.0000    0.16881
462760.0000    0.20826
462800.0000    0.35089
462840.0000    0.18339
462880.0000    0.09898
462920.0000    0.28846
462960.0000    0.06239
463000.0000    0.06714
463040.0000    0.13754
463080.0000    0.22342
463120.0000    0.14608
463160.0000    0.26600
463200.0000    0.25360
463240.0000    0.28036
463280.0000    0.43614
463320.0000    0.24090
463360.0000    0.27750
463400.0000    0.33549
463440.0000    0.39711
463480.0000    0.38855
463520.0000   -0.07419
463560.0000    0.17194
463600.0000    0.22297
463640.0000    0.25325
463680.0000    0.41864
463720.0000    0.28738
463760.0000    0.26190
463800.0000    0.23238
463840.0000    0.19934
463880.0000    0.22933
463920.0000    0.09220
463960.0000    0.30743
464000.0000    0.24626
464040.0000    0.20250
464080.0000    0.25146
464120.0000    0.47519
464160.0000    0.25982
464200.0000    0.34081
464240.0000    0.08647
464280.0000    0.29757
464320.0000    0.20766
464360.0000    0.24385
464400.0000    0.27370
464440.0000    0.30774
464480.0000    0.13856
464520.0000    0.36366
464560.0000    0.54265
464600.0000    0.42803
464640.0000    0.13344
464680.0000    0.15468
464720.0000    0.22482
464760.0000    0.06929
464800.0000    0.43617
464840.0000    0.17574
464880.0000    0.15295
464920.0000    0.34065
464960.0000    0.45791
465000.0000    0.41281
465040.0000    0.22147
465080.0000    0.25096
465120.0000    0.22710
465160.0000    0.42509
465200.0000    0.09986
465240.0000    0.03511
465280.0000    0.38286
465320.0000   -0.13501
465360.0000   -0.01634
465400.0000    0.15203
465440.0000   -0.04968
465480.0000    0.15907
465520.0000   -0.02556
465560.0000    0.10068
465600.0000    0.21372
465640.0000    0.17381
465680.0000    0.09645
465720.0000    0.07600
465760.0000    0.10537
465800.0000    0.18788
465840.0000    0.11261
465880.0000    0.14097
465920.0000    0.08105
465960.0000    0.16067
466000.0000    0.16600
466040.0000    0.14824
466080.0000    0.40073
466120.0000    0.45181
466160.0000    0.24523
466200.0000    0.33429
466240.0000    0.16158
466280.0000    0.11974
466320.0000    0.12702
466360.0000    0.11507
466400.0000    0.09052
466440.0000    0.38410
466480.0000    0.34287
466520.0000   -0.05491
466560.0000    0.11916
466600.0000    0.24039
466640.0000    0.05854
466680.0000    0.30884
466720.0000    0.14379
466760.0000    0.18265
466800.0000    0.26286
466840.0000    0.12636
466880.0000    0.25787
466920.0000    0.24314
466960.0000    0.14392
467000.0000    0.54073
467040.0000    0.28576
467080.0000    0.25556
467120.0000    0.14837
467160.0000    0.46173
467200.0000    0.30776
467240.0000    0.43172
467280.0000    0.34354
467320.0000    0.41077
467360.0000    0.25438
467400.0000    0.22156
467440.0000    0.26222
467480.0000    0.23796
467520.0000    0.05857
467560.0000    0.62194
467600.0000   -0.00529
467640.0000    0.09470
467680.0000    0.23464
467720.0000    0.47744
467760.0000    0.37330
467800.0000    0.26291
467840.0000    0.34893
467880.0000    0.32997
467920.0000    0.63932
467960.0000    0.43622
468000.0000    0.50915
468040.0000    0.22985
468080.0000    0.39105
468120.0000    0.44404
468160.0000    0.40372
468200.0000    0.50080
468240.0000    0.38286
468280.0000    0.59443
468320.0000    0.57190
468360.0000    0.60591
468400.0000    0.45499
468440.0000    0.59077
468480.0000    0.45167
468520.0000    0.24486
468560.0000    0.58067
468600.0000    0.53854
468640.0000    0.42719
468680.0000    0.28804
468720.0000    0.35660
468760.0000    0.39442
468800.0000    0.62968
468840.0000    0.24579
468880.0000    0.19436
468920.0000    0.46744
468960.0000    0.61697
469000.0000    0.28284
469040.0000    0.44502
469080.0000    0.40771
469120.0000    0.35783
469160.0000    0.53049
469200.0000    0.30863
469240.0000    0.47171
469280.0000    0.48393
469320.0000    0.37308
469360.0000    0.43334
469400.0000    0.50339
469440.0000    0.33620
469480.0000    0.32251
469520.0000    0.42017
469560.0000    0.32456
469600.0000    0.28886
469640.0000    0.37513
469680.0000   -0.05231
469720.0000    0.24832
469760.0000    0.21446
469800.0000    0.17582
469840.0000    0.32546
469880.0000    0.26681
469920.0000    0.23041
469960.0000    0.22282
470000.0000    0.26813
470040.0000    0.30939
470080.0000    0.69140
470120.0000    0.29723
470160.0000    0.35287
470200.0000    0.41982
470240.0000    0.42680
470280.0000    0.31672
470320.0000    0.38203
470360.0000    0.41894
470400.0000    0.51880
470440.0000    0.47983
470480.0000    0.34900
470520.0000    0.35574
470560.0000    0.38818
470600.0000    0.45920
470640.0000    0.40807
470680.0000    0.31094
470720.0000    0.63176
470760.0000    0.28790
470800.0000    0.26389
470840.0000    0.50814
470880.0000    0.26240
470920.0000    0.31129
470960.0000    0.53821
471000.0000    0.57107
471040.0000    0.50746
471080.0000    0.51731
471120.0000    0.67350
471160.0000    0.32569
471200.0000    0.55756
471240.0000    0.46628
471280.0000    0.44717
471320.0000    0.52213
471360.0000    0.35398
471400.0000    0.51040
471440.0000    0.40426
471480.0000    0.61838
471520.0000    0.54605
471560.0000    0.55741
471600.0000    0.52567
471640.0000    0.60734
471680.0000    0.49770
471720.0000    0.47772
471760.0000    0.50522
471800.0000    0.72964
471840.0000    0.65362
471880.0000    0.63724
471920.0000    0.61357
471960.0000    0.37841
472000.0000    0.44801
472040.0000    0.52363
472080.0000    0.36070
472120.0000    0.58170
472160.0000    0.04355
472200.0000    0.36671
472240.0000    0.51782
472280.0000    0.50703
472320.0000    0.52974
472360.0000    0.28555
472400.0000    0.31312
472440.0000    0.35864
472480.0000    0.62572
472520.0000    0.39906
472560.0000    0.26862
472600.0000    0.61254
472640.0000    0.35528
472680.0000    0.43437
472720.0000    0.56391
472760.0000    0.58554
472800.0000    0.33821
472840.0000    0.29769
472880.0000    0.47769
472920.0000    0.61996
472960.0000    0.57769
473000.0000    0.77607
473040.0000    0.61828
473080.0000    0.50057
473120.0000    0.51256
473160.0000    0.26267
473200.0000    0.39557
473240.0000    0.58260
473280.0000    0.69279
473320.0000    0.68095
473360.0000    0.56185
473400.0000    0.66878
473440.0000    0.49895
473480.0000    0.53602
473520.0000    0.45044
473560.0000    0.75413
473600.0000    0.60494
473640.0000    0.63184
473680.0000    0.70369
473720.0000    0.55581
473760.0000    0.37214
473800.0000    0.41464
473840.0000    0.49801
473880.0000    0.54952
473920.0000    0.31052
473960.0000    0.37515
474000.0000    0.28727
474040.0000    0.79439
474080.0000    0.46317
474120.0000    0.43271
474160.0000    0.48280
474200.0000    0.63203
474240.0000    0.46285
474280.0000    0.77409
474320.0000    0.56022
474360.0000    0.50846
474400.0000    0.41868
474440.0000    0.51844
474480.0000    0.56515
474520.0000    0.39545
474560.0000    0.48898
474600.0000    0.44150
474640.0000    0.68560
474680.0000    0.55531
474720.0000    0.42869
474760.0000    0.60703
474800.0000    0.39109
474840.0000    0.52382
474880.0000    0.58299
474920.0000    0.56413
474960.0000    0.68871
475000.0000    0.56903
475040.0000    0.53253
475080.0000    0.60837
475120.0000    0.64861
475160.0000    0.63076
475200.0000    0.52392
475240.0000    0.63304
475280.0000    0.75630
475320.0000    0.52572
475360.0000    0.74421
475400.0000    0.44476
475440.0000    0.45276
475480.0000    0.60786
475520.0000    0.54311
475560.0000    0.77884
475600.0000    0.55556
475640.0000    0.75801
475680.0000    0.53850
475720.0000    0.53172
475760.0000    0.37811
475800.0000    0.41944
475840.0000    0.54869
475880.0000    0.56736
475920.0000    0.49694
475960.0000    0.38648
476000.0000    0.36167
476040.0000    0.58077
476080.0000    0.40393
476120.0000    0.40950
476160.0000    0.49117
476200.0000    0.53577
476240.0000    0.49397
476280.0000    0.46756
476320.0000    0.67983
476360.0000    0.54358
476400.0000    0.60232
476440.0000    0.46253
476480.0000    0.47011
476520.0000    0.54682
476560.0000    0.53268
476600.0000    0.66035
476640.0000    0.56047
476680.0000    0.51482
476720.0000    0.56821
476760.0000    0.46861
476800.0000    0.70121
476840.0000    0.43109
476880.0000    0.48382
476920.0000    0.39007
476960.0000    0.46590
477000.0000    0.46115
477040.0000    0.53232
477080.0000    0.45471
477120.0000    0.36457
477160.0000    0.43709
477200.0000    0.50052
477240.0000    0.67667
477280.0000    0.48607
477320.0000    0.67650
477360.0000    0.57744
477400.0000    0.47636
477440.0000    0.60730
477480.0000    0.37489
477520.0000    0.62545
477560.0000    0.58110
477600.0000    0.81804
477640.0000    0.53918
477680.0000    0.52612
477720.0000    0.34271
477760.0000    0.21928
477800.0000    0.60160
477840.0000    0.44916
477880.0000    0.58601
477920.0000    0.62267
477960.0000    0.61187
478000.0000    0.30384
478040.0000    0.42303
478080.0000    0.65025
478120.0000    0.52106
478160.0000    0.38322
478200.0000    0.28956
478240.0000    0.40851
478280.0000    0.11294
478320.0000    0.43628
478360.0000    0.56552
478400.0000    0.40656
478440.0000    0.67287
478480.0000    0.49185
478520.0000    0.74842
478560.0000    0.76025
478600.0000    0.40267
478640.0000    0.40675
478680.0000    0.63296
478720.0000    0.62774
478760.0000    0.53117
478800.0000    0.69800
478840.0000    0.69976
478880.0000    0.50925
478920.0000    0.54246
478960.0000    0.51482
479000.0000    0.55672
479040.0000    0.40707
479080.0000    0.64982
479120.0000    0.57532
479160.0000    0.55378
479200.0000    0.50182
479240.0000    0.40873
479280.0000    0.35802
479320.0000    0.42452
479360.0000    0.38409
479400.0000    0.51343
479440.0000    0.31089
479480.0000    0.53068
479520.0000    0.64575
479560.0000    0.53183
479600.0000    0.54020
479640.0000    0.18028
479680.0000    0.30413
479720.0000    0.29082
479760.0000    0.43255
479800.0000    0.24969
479840.0000    0.26107
479880.0000    0.29378
479920.0000    0.09679
479960.0000    0.31631
480000.0000    0.17659
480040.0000    0.21854
480080.0000    0.13327
480120.0000    0.38761
480160.0000    0.41174
480200.0000    0.61732
480240.0000    0.61365
480280.0000    0.56574
480320.0000    0.34821
480360.0000    0.24167
480400.0000    0.23310
480440.0000    0.46858
480480.0000    0.27060
480520.0000    0.36832
480560.0000    0.30257
480600.0000    0.22177
480640.0000   -0.00113
480680.0000    0.28460
480720.0000    0.31846
480760.0000    0.32198
480800.0000    0.09686
480840.0000    0.21360
480880.0000    0.30472
480920.0000    0.29045
480960.0000    0.29472
481000.0000    0.34963
481040.0000    0.01532
481080.0000    0.22143
481120.0000    0.41550
481160.0000    0.50001
481200.0000    0.41057
481240.0000    0.43154
481280.0000    0.40397
481320.0000    0.43959
481360.0000    0.37940
481400.0000    0.52773
481440.0000    0.39134
481480.0000    0.53242
481520.0000    0.38046
481560.0000    0.62905
481600.0000    0.28304
481640.0000    0.50872
481680.0000    0.47714
481720.0000    0.47634
481760.0000    0.50939
481800.0000    0.55105
481840.0000    0.47281
481880.0000    0.41871
481920.0000    0.23912
481960.0000    0.36192
482000.0000    0.61791
482040.0000    0.38224
482080.0000    0.46022
482120.0000    0.21296
482160.0000    0.33930
482200.0000    0.73906
482240.0000    0.56048
482280.0000    0.41083
482320.0000    0.59104
482360.0000    0.57951
482400.0000    0.38445
482440.0000    0.44973
482480.0000    0.36369
482520.0000    0.28918
482560.0000    0.09059
482600.0000    0.33263
482640.0000    0.49114
482680.0000    0.39264
482720.0000    0.53578
482760.0000    0.35279
482800.0000    0.46178
482840.0000    0.66000
482880.0000    0.23017
482920.0000    0.31579
482960.0000    0.49284
483000.0000    0.50062
483040.0000    0.45347
483080.0000    0.56315
483120.0000    0.61492
483160.0000    0.44868
483200.0000    0.27846
483240.0000    0.32819
483280.0000    0.30639
483320.0000    0.19385
483360.0000    0.31155
483400.0000    0.50053
483440.0000    0.17762
483480.0000    0.52136
483520.0000    0.48511
483560.0000    0.54366
483600.0000    0.62038
483640.0000    0.43579
483680.0000    0.55799
483720.0000    0.53599
483760.0000    0.63922
483800.0000    0.54900
483840.0000    0.55097
483880.0000    0.37691
483920.0000    0.38911
483960.0000    0.34583
484000.0000    0.04945
484040.0000    0.39673
484080.0000    0.40823
484120.0000    0.58626
484160.0000    0.58925
484200.0000    0.59840
484240.0000    0.58554
484280.0000    0.37506
484320.0000    0.29265
484360.0000   -0.05322
484400.0000    0.34369
484440.0000    0.33013
484480.0000    0.41575
484520.0000    0.10995
484560.0000    0.12556
484600.0000    0.41454
484640.0000    0.29691
484680.0000    0.36366
484720.0000    0.18498
484760.0000    0.22725
484800.0000    0.54035
484840.0000    0.56507
484880.0000    0.61173
484920.0000    0.60608
484960.0000    0.36366
485000.0000    0.59567
485040.0000    0.41672
485080.0000    0.51087
485120.0000    0.24795
485160.0000    0.63200
485200.0000    0.53937
485240.0000    0.63127
485280.0000    0.47490
485320.0000    0.50114
485360.0000    0.57678
485400.0000    0.49844
485440.0000    0.46906
485480.0000    0.61725
485520.0000    0.39901
485560.0000    0.35976
485600.0000    0.36352
485640.0000    0.36858
485680.0000    0.10164
485720.0000    0.39944
485760.0000    0.56542
485800.0000    0.38765
485840.0000    0.60264
485880.0000    0.37020
485920.0000    0.47939
485960.0000    0.29733
486000.0000    0.52887
486040.0000    0.43584
486080.0000    0.54161
486120.0000    0.53472
486160.0000    0.67626
486200.0000    0.62985
486240.0000    0.64789
486280.0000    0.44377
486320.0000    0.62140
486360.0000    0.40868
486400.0000    0.57085
486440.0000    0.51992
486480.0000    0.52170
486520.0000    0.56603
486560.0000    0.52221
486600.0000    0.30595
486640.0000    0.61448
486680.0000    0.35112
486720.0000    0.27918
486760.0000    0.29661
486800.0000    0.68516
486840.0000    0.29259
486880.0000    0.70457
486920.0000    0.82920
486960.0000    0.71261
487000.0000    0.64363
487040.0000    0.73777
487080.0000    0.64929
487120.0000    0.66415
487160.0000    0.63707
487200.0000    0.53081
487240.0000    0.60784
487280.0000    0.73916
487320.0000    0.70090
487360.0000   -0.02610
487400.0000    0.74888
487440.0000    0.34630
487480.0000    0.38554
487520.0000    0.74684
487560.0000    0.45773
487600.0000    0.36177
487640.0000    0.44862
487680.0000    0.59596
487720.0000    0.32698
487760.0000    0.40534
487800.0000    0.57905
487840.0000    0.66066
487880.0000    0.63216
487920.0000    0.52315
487960.0000    0.66480
488000.0000    0.40241
488040.0000    0.45809
488080.0000    0.66859
488120.0000    0.50586
488160.0000    0.32646
488200.0000    0.55515
488240.0000    0.59314
488280.0000    0.78755
488320.0000    0.70054
488360.0000    0.51335
488400.0000    0.53533
488440.0000    0.63758
488480.0000    0.44245
488520.0000    0.28012
488560.0000    0.26986
488600.0000    0.52381
488640.0000    0.63702
488680.0000    0.66683
488720.0000    0.57359
488760.0000    0.50356
488800.0000    0.62919
488840.0000    0.57742
488880.0000    0.47009
488920.0000    0.48241
488960.0000    0.60827
489000.0000    0.72438
489040.0000    0.55155
489080.0000    0.56530
489120.0000    0.48147
489160.0000    0.38685
489200.0000    0.54106
489240.0000    0.35197
489280.0000    0.26227
489320.0000    0.35000
489360.0000    0.22565
489400.0000    0.31765
489440.0000    0.28626
489480.0000    0.37570
489520.0000    0.50384
489560.0000    0.59997
489600.0000    0.44655
489640.0000    0.41567
489680.0000    0.35296
489720.0000    0.42536
489760.0000    0.29258
489800.0000    0.35767
489840.0000    0.43802
489880.0000    0.48448
489920.0000    0.24917
489960.0000    0.54467
490000.0000    0.49845
490040.0000    0.43361
490080.0000    0.44283
490120.0000    0.35841
490160.0000    0.39251
490200.0000    0.47313
490240.0000    0.52446
490280.0000    0.38625
490320.0000    0.42768
490360.0000    0.64988
490400.0000    0.34715
490440.0000    0.31501
490480.0000    0.55587
490520.0000    0.50059
490560.0000    0.47832
490600.0000    0.44633
490640.0000    0.46316
490680.0000    0.34702
490720.0000    0.34926
490760.0000    0.52768
490800.0000    0.33144
490840.0000    0.49690
490880.0000    0.41797
490920.0000    0.29370
490960.0000    0.27961
491000.0000    0.42976
491040.0000    0.38395
491080.0000    0.41656
491120.0000    0.42614
491160.0000    0.29838
491200.0000    0.45490
491240.0000    0.14116
491280.0000    0.58919
491320.0000    0.40621
491360.0000    0.37665
491400.0000   -0.07203
491440.0000   -0.03434
491480.0000   -0.04087
491520.0000    0.15184
491560.0000    0.41592
491600.0000    0.46038
491640.0000    0.49362
491680.0000    0.24361
491720.0000    0.42937
491760.0000    0.14858
491800.0000    0.50227
491840.0000    0.35313
491880.0000    0.57150
491920.0000    0.48575
491960.0000    0.76478
492000.0000    0.59168
492040.0000    0.53282
492080.0000    0.58486
492120.0000    0.43843
492160.0000    0.20381
492200.0000    0.16133
492240.0000    0.40309
492280.0000    0.36681
492320.0000    0.63743
492360.0000    0.45369
492400.0000    0.57769
492440.0000    0.51458
492480.0000    0.50333
492520.0000    0.51249
492560.0000    0.59623
492600.0000    0.72063
492640.0000    0.51381
492680.0000    0.46133
492720.0000    0.72887
492760.0000    0.65375
492800.0000    0.65449
492840.0000    0.69172
492880.0000    0.65584
492920.0000    0.91082
492960.0000    0.83262
493000.0000    0.77436
493040.0000    0.63972
493080.0000    0.69532
493120.0000    0.74414
493160.0000    0.76034
493200.0000    0.78762
493240.0000    0.85252
493280.0000    0.75928
493320.0000    0.78439
493360.0000    0.76336
493400.0000    0.66325
493440.0000    0.81862
493480.0000    0.51025
493520.0000    0.75951
493560.0000    0.63469
493600.0000    0.70732
493640.0000    0.65936
493680.0000    0.49863
493720.0000    0.47118
493760.0000    0.62517
493800.0000    0.81127
493840.0000    0.61351
493880.0000    0.67437
493920.0000    0.43578
493960.0000    0.44488
494000.0000    0.66653
494040.0000    0.61774
494080.0000    0.28851
494120.0000    0.63021
494160.0000    0.50011
494200.0000    0.51802
494240.0000    0.52213
494280.0000    0.56354
494320.0000    0.47671
494360.0000    0.41622
494400.0000    0.53433
494440.0000    0.46986
494480.0000    0.40659
494520.0000    0.46365
494560.0000    0.59127
494600.0000    0.52869
494640.0000    0.60679
494680.0000    0.53680
494720.0000    0.42508
494760.0000    0.39936
494800.0000    0.43981
494840.0000    0.45738
494880.0000    0.58747
494920.0000    0.51684
494960.0000    0.53042
495000.0000    0.49057
495040.0000    0.56910
495080.0000    0.63637
495120.0000    0.52334
495160.0000    0.44137
495200.0000    0.61846
495240.0000    0.63011
495280.0000    0.61624
495320.0000    0.54492
495360.0000    0.62962
495400.0000    0.58145
495440.0000    0.52035
495480.0000    0.59391
495520.0000    0.63106
495560.0000    0.56429
495600.0000    0.38217
495640.0000    0.46906
495680.0000    0.50590
495720.0000    0.57337
495760.0000    0.55914
495800.0000    0.68680
495840.0000    0.66143
495880.0000    0.61374
495920.0000    0.90511
495960.0000    0.74904
496000.0000    0.64315
496040.0000    0.69872
496080.0000    0.56669
496120.0000    0.78931
496160.0000    0.55166
496200.0000    0.68358
496240.0000    0.74761
496280.0000    0.10303
496320.0000    0.54734
496360.0000    0.29531
496400.0000    0.19757
496440.0000    0.27758
496480.0000    0.39285
496520.0000    0.51008
496560.0000    0.39664
496600.0000    0.41543
496640.0000    0.57813
496680.0000    0.34276
496720.0000    0.77626
496760.0000    0.38561
496800.0000    0.33251
496840.0000    0.45006
496880.0000    0.32473
496920.0000    0.44112
496960.0000    0.48811
497000.0000    0.44109
497040.0000    0.47423
497080.0000    0.52545
497120.0000    0.23652
497160.0000    0.27553
497200.0000    0.55059
497240.0000    0.28183
497280.0000    0.43531
497320.0000    0.59265
497360.0000    0.34780
497400.0000    0.31266
497440.0000    0.38532
497480.0000    0.34932
497520.0000    0.27808
497560.0000    0.29694
497600.0000    0.16430
497640.0000    0.28015
497680.0000    0.48633
497720.0000    0.47052
497760.0000    0.56960
497800.0000    0.32207
497840.0000    0.36520
497880.0000    0.48464
497920.0000    0.14844
497960.0000   -0.01195
498000.0000   -0.18758
498040.0000   -0.23114
498080.0000    0.31156
498120.0000    0.08530
498160.0000    0.31214
498200.0000    0.40559
498240.0000    0.10210
498280.0000   -0.02193
498320.0000   -0.11988
498360.0000    0.06506
498400.0000    0.54211
498440.0000    0.09046
498480.0000    0.15006
498520.0000   -0.00480
498560.0000    0.06351
498600.0000    0.03143
498640.0000    0.38929
498680.0000    0.42353
498720.0000    0.04818
498760.0000   -0.14984
498800.0000    0.08836
498840.0000   -0.18156
498880.0000    0.00003
498920.0000    0.09582
498960.0000   -0.07428
499000.0000   -0.27643
499040.0000   -0.07247
499080.0000   -0.45013
499120.0000   -0.08483
499160.0000   -0.21468
499200.0000   -0.11343
499240.0000    0.02017
499280.0000   -0.26223
499320.0000    0.02129
499360.0000    0.06926
499400.0000   -0.13589
499440.0000   -0.12816
499480.0000    0.00730
499520.0000   -0.17902
499560.0000   -0.33834
499600.0000   -0.21882
499640.0000   -0.40495
499680.0000   -0.09019
499720.0000   -0.10817
499760.0000   -0.53141
499800.0000   -0.36548
499840.0000   -0.06810
499880.0000   -0.39462
499920.0000   -0.14858
499960.0000    0.00465
500000.0000    0.16990
500040.0000   -0.06763
500080.0000   -0.24707
500120.0000    0.13661
500160.0000   -0.00206
500200.0000   -0.02903
500240.0000    0.02783
500280.0000   -0.23707
500320.0000   -0.31309
500360.0000   -0.15847
500400.0000   -0.07527
500440.0000   -0.30088
500480.0000   -0.18620
500520.0000   -0.24524
500560.0000   -0.15725
500600.0000   -0.02911
500640.0000    0.09733
500680.0000   -0.32119
500720.0000   -0.00945
500760.0000    0.11344
500800.0000    0.14182
500840.0000    0.09410
500880.0000   -0.05676
500920.0000   -0.23611
500960.0000   -0.42809
501000.0000   -0.09266
501040.0000   -0.17547
501080.0000   -0.05133
501120.0000   -0.31960
501160.0000   -0.29401
501200.0000    0.00567
501240.0000   -0.10400
501280.0000   -0.04281
501320.0000    0.07337
501360.0000   -0.24683
501400.0000   -0.12942
501440.0000    0.13993
501480.0000   -0.07223
501520.0000    0.11283
501560.0000   -0.25241
501600.0000   -0.28013
501640.0000   -0.40153
501680.0000   -0.01577
501720.0000   -0.03480
501760.0000   -0.37080
501800.0000   -0.24203
501840.0000    0.16636
501880.0000    0.05427
501920.0000   -0.05429
501960.0000   -0.02086
502000.0000   -0.46534
502040.0000   -0.26461
502080.0000   -0.18262
502120.0000   -0.25509
502160.0000   -0.18849
502200.0000   -0.16452
502240.0000   -0.30407
502280.0000   -0.11398
502320.0000   -0.34824
502360.0000   -0.60039
502400.0000   -0.52656
502440.0000   -0.10095
502480.0000   -0.12428
502520.0000   -0.17363
502560.0000   -0.15645
502600.0000   -0.23303
502640.0000   -0.19701
502680.0000   -0.00598
502720.0000    0.14146
502760.0000    0.10685
502800.0000    0.14500
502840.0000    0.03582
502880.0000   -0.01809
502920.0000   -0.16271
502960.0000    0.21740
503000.0000   -0.10257
503040.0000    0.06801
503080.0000    0.01917
503120.0000    0.10961
503160.0000    0.40079
503200.0000    0.34905
503240.0000    0.37349
503280.0000    0.35801
503320.0000    0.27972
503360.0000    0.31237
503400.0000    0.37159
503440.0000    0.33279
503480.0000    0.31263
503520.0000    0.42764
503560.0000    0.29225
503600.0000    0.56978
503640.0000    0.49764
503680.0000    0.19887
503720.0000   -0.01442
503760.0000    0.00238
503800.0000   -0.04434
503840.0000   -0.28544
503880.0000   -0.08669
503920.0000   -0.15322
503960.0000   -0.24585
504000.0000   -0.00446
504040.0000   -0.06690
504080.0000   -0.17124
504120.0000   -0.32733
504160.0000   -0.36784
504200.0000   -0.16160
504240.0000   -0.01274
504280.0000   -0.20346
504320.0000   -0.23299
504360.0000   -0.27398
504400.0000   -0.12020
504440.0000   -0.40046
504480.0000    0.09910
504520.0000   -0.29960
504560.0000   -0.09585
504600.0000   -0.27190
504640.0000   -0.26458
504680.0000   -0.15685
504720.0000   -0.44399
504760.0000   -0.11960
504800.0000   -0.27777
504840.0000    0.41067
504880.0000    0.10128
504920.0000    0.33603
504960.0000    0.21412
505000.0000    0.00933
505040.0000    0.48269
505080.0000   -0.47721
505120.0000   -0.25500
505160.0000    0.05695
505200.0000   -0.00860
505240.0000   -0.07041
505280.0000   -0.01066
505320.0000   -0.32400
505360.0000   -0.01463
505400.0000   -0.15851
505440.0000   -0.50624
505480.0000   -0.26788
505520.0000   -0.00590
505560.0000   -0.34969
505600.0000   -0.33372
505640.0000   -0.37551
505680.0000   -0.07019
505720.0000   -0.11824
505760.0000   -0.02123
505800.0000   -0.04666
505840.0000    0.09419
505880.0000    0.26949
505920.0000   -0.16509
505960.0000    0.27078
506000.0000    0.34147
506040.0000    0.04312
506080.0000    0.00673
506120.0000   -0.11062
506160.0000    0.03007
506200.0000   -0.05202
506240.0000    0.05890
506280.0000    0.22422
506320.0000    0.03089
506360.0000   -0.08521
506400.0000   -0.10750
506440.0000    0.25948
506480.0000    0.22857
506520.0000    0.03210
506560.0000   -0.05981
506600.0000   -0.00604
506640.0000   -0.34482
506680.0000   -0.05714
506720.0000   -0.24394
506760.0000   -0.38755
506800.0000   -0.45170
506840.0000   -0.13342
506880.0000    0.05480
506920.0000   -0.11954
506960.0000    0.01907
507000.0000   -0.08333
507040.0000    0.06264
507080.0000    0.01538
507120.0000    0.07164
507160.0000   -0.07562
507200.0000   -0.02395
507240.0000    0.06617
507280.0000    0.17102
507320.0000    0.11977
507360.0000    0.10736
507400.0000    0.01806
507440.0000   -0.10964
507480.0000    0.15452
507520.0000   -0.14550
507560.0000    0.00501
507600.0000   -0.11321
507640.0000    0.08827
507680.0000   -0.20229
507720.0000   -0.01996
507760.0000   -0.09046
507800.0000    0.16953
507840.0000    0.19360
507880.0000    0.14189
507920.0000   -0.19789
507960.0000    0.01407
508000.0000    0.11439
508040.0000    0.08319
508080.0000   -0.09402
508120.0000   -0.04187
508160.0000   -0.05712
508200.0000    0.05213
508240.0000    0.04825
508280.0000   -0.26024
508320.0000    0.04552
508360.0000    0.18091
508400.0000   -0.07103
508440.0000   -0.21491
508480.0000    0.22565
508520.0000    0.47661
508560.0000    0.22550
508600.0000   -0.02216
508640.0000    0.13966
508680.0000    0.12654
508720.0000    0.15596
508760.0000    0.00139
508800.0000   -0.09265
508840.0000    0.00742
508880.0000   -0.02595
508920.0000   -0.19199
508960.0000    0.30068
509000.0000    0.01437
509040.0000    0.07221
509080.0000    0.18285
509120.0000   -0.28394
509160.0000   -0.11098
509200.0000    0.14507
509240.0000    0.07572
509280.0000    0.21578
509320.0000    0.10497
509360.0000    0.03250
509400.0000   -0.05231
509440.0000   -0.00942
509480.0000   -0.03716
509520.0000   -0.19970
509560.0000   -0.07409
509600.0000    0.10289
509640.0000   -0.24061
509680.0000    0.37184
509720.0000    0.22619
509760.0000    0.05141
509800.0000    0.02673
509840.0000    0.16238
509880.0000    0.00144
509920.0000    0.03600
509960.0000    0.36948
510000.0000    0.13059
510040.0000    0.22078
510080.0000    0.08009
510120.0000    0.22018
510160.0000   -0.00814
510200.0000   -0.02108
510240.0000    0.45216
510280.0000    0.25518
510320.0000   -0.21179
510360.0000    0.03096
510400.0000    0.31334
510440.0000    0.24577
510480.0000    0.07946
510520.0000   -0.23125
510560.0000   -0.04176
510600.0000   -0.00062
510640.0000   -0.05312
510680.0000   -0.01348
510720.0000    0.06600
510760.0000   -0.26746
510800.0000    0.00425
510840.0000   -0.00493
510880.0000   -0.06911
510920.0000   -0.03096
510960.0000   -0.19061
511000.0000   -0.04131
511040.0000    0.01254
511080.0000   -0.13006
511120.0000   -0.23600
511160.0000   -0.21326
511200.0000    0.07016
511240.0000   -0.03555
511280.0000   -0.10452
511320.0000    0.20079
511360.0000   -0.01103
511400.0000    0.01529
511440.0000   -0.04803
511480.0000   -0.18302
511520.0000   -0.03779
511560.0000    0.08737
511600.0000   -0.00641
511640.0000   -0.04649
511680.0000    0.27767
511720.0000    0.18457
511760.0000    0.42905
511800.0000    0.03244
511840.0000   -0.08514
511880.0000    0.09532
511920.0000    0.08383
511960.0000    0.37406
512000.0000    0.11010
512040.0000    0.33034
512080.0000    0.36994
512120.0000    0.50912
512160.0000    0.52500
512200.0000    0.15071
512240.0000    0.45030
512280.0000    0.13161
512320.0000    0.24421
512360.0000    0.43581
512400.0000    0.18103
512440.0000    0.20009
512480.0000    0.19342
512520.0000    0.05029
512560.0000    0.15743
512600.0000    0.01781
512640.0000    0.04135
512680.0000   -0.09234
512720.0000   -0.03616
512760.0000   -0.11804
512800.0000   -0.30680
512840.0000    0.27389
512880.0000    0.03676
512920.0000    0.03722
512960.0000    0.01840
513000.0000    0.16915
513040.0000    0.00127
513080.0000   -0.17758
513120.0000    0.18361
513160.0000    0.18881
513200.0000    0.42386
513240.0000    0.10228
513280.0000   -0.12528
513320.0000    0.15914
513360.0000    0.01110
513400.0000    0.07821
513440.0000    0.15106
513480.0000    0.66666
513520.0000    0.28252
513560.0000    0.31437
513600.0000    0.24430
513640.0000    0.48724
513680.0000    0.19571
513720.0000    0.54134
513760.0000    0.42667
513800.0000    0.34412
513840.0000   -0.19446
513880.0000   -0.03388
513920.0000    0.06046
513960.0000    0.29983
514000.0000    0.09681
514040.0000    0.35389
514080.0000    0.14413
514120.0000    0.22265
514160.0000    0.23645
514200.0000    0.21216
514240.0000    0.09318
514280.0000    0.25640
514320.0000    0.30587
514360.0000    0.30073
514400.0000    0.34818
514440.0000    0.43971
514480.0000    0.16244
514520.0000    0.23786
514560.0000    0.25885
514600.0000    0.12656
514640.0000    0.14866
514680.0000    0.14278
514720.0000    0.34122
514760.0000    0.41991
514800.0000    0.55712
514840.0000    0.72075
514880.0000    0.19563
514920.0000    0.64390
514960.0000    0.15674
515000.0000    0.19436
515040.0000    0.24194
515080.0000    0.32176
515120.0000    0.32291
515160.0000    0.36121
515200.0000    0.50737
515240.0000    0.32852
515280.0000   -0.16714
515320.0000    0.12712
515360.0000   -0.15803
515400.0000   -0.29068
515440.0000   -0.26956
515480.0000   -0.74451
515520.0000    0.00154
515560.0000   -0.10233
515600.0000    0.03619
515640.0000   -0.36122
515680.0000   -0.03832
515720.0000   -0.07571
515760.0000   -0.17751
515800.0000    0.05394
515840.0000   -0.14646
515880.0000   -0.09382
515920.0000    0.02174
515960.0000    0.29204
516000.0000    0.28700
516040.0000   -0.19643
516080.0000    0.28145
516120.0000    0.02013
516160.0000    0.30035
516200.0000   -0.05281
516240.0000    0.37521
516280.0000    0.04248
516320.0000    0.32712
516360.0000    0.35925
516400.0000    0.58003
516440.0000    0.37254
516480.0000    0.49120
516520.0000    0.67898
516560.0000    0.57851
516600.0000    0.33618
516640.0000    0.27818
516680.0000    0.48213
516720.0000    0.49982
516760.0000    0.61114
516800.0000    0.69439
516840.0000    0.22521
516880.0000    0.03154
516920.0000    0.21188
516960.0000    0.01627
517000.0000    0.21368
517040.0000    0.14472
517080.0000   -0.10387
517120.0000    0.31615
517160.0000    0.04215
517200.0000   -0.02060
517240.0000    0.49632
517280.0000    0.03850
517320.0000    0.34447
517360.0000   -0.03355
517400.0000    0.37130
517440.0000    0.04876
517480.0000    0.08140
517520.0000    0.15632
517560.0000    0.50637
517600.0000    0.63404
517640.0000    0.70091
517680.0000    0.72965
517720.0000    0.50198
517760.0000    0.56620
517800.0000    0.44784
517840.0000    0.54973
517880.0000    0.56868
517920.0000    0.80188
517960.0000    0.53762
518000.0000    0.57360
518040.0000    0.63225
518080.0000    0.45001
518120.0000    0.50400
518160.0000    0.37137
518200.0000    0.55463
518240.0000    0.30844
518280.0000    0.58267
518320.0000    0.23344
518360.0000    0.15198
518400.0000    0.25540
518440.0000    0.48680
518480.0000    0.59047
518520.0000    0.48770
518560.0000    0.60511
518600.0000    0.21417
518640.0000    0.35021
518680.0000    0.24789
518720.0000    0.06894
518760.0000    0.28961
518800.0000    0.75179
518840.0000    0.36043
518880.0000    0.36825
518920.0000    0.50891
518960.0000    0.73270
519000.0000    0.62287
519040.0000    0.20454
519080.0000    0.26322
519120.0000    0.57735
519160.0000    0.60292
519200.0000    0.55386
519240.0000    0.76631
519280.0000    0.36687
519320.0000    0.40135
519360.0000    0.61745
519400.0000    0.43200
519440.0000    0.23798
519480.0000    0.56548
519520.0000    0.81118
519560.0000    0.75969
519600.0000    0.57884
519640.0000    0.49430
519680.0000    0.63909
519720.0000    0.73532
519760.0000    0.30933
519800.0000    0.68914
519840.0000    0.28227
519880.0000    0.47490
519920.0000    0.41161
519960.0000    0.36393
520000.0000    0.62416
520040.0000    0.69588
520080.0000    0.46084
520120.0000    0.56060
520160.0000    0.52948
520200.0000    0.41315
520240.0000    0.58709
520280.0000    0.62001
520320.0000    0.50981
520360.0000    0.54373
520400.0000    0.25116
520440.0000    0.50015
520480.0000    0.21076
520520.0000    0.17882
520560.0000    0.30318
520600.0000    0.37499
520640.0000    0.48267
520680.0000    0.35205
520720.0000    0.35916
520760.0000    0.28546
520800.0000    0.66725
520840.0000    0.32706
520880.0000    0.57166
520920.0000    0.55824
520960.0000    0.59659
521000.0000    0.61297
521040.0000    0.39776
521080.0000    0.45740
521120.0000    0.62982
521160.0000    0.65941
521200.0000    0.62718
521240.0000    0.41700
521280.0000    0.47150
521320.0000    0.41832
521360.0000    0.49305
521400.0000    0.42876
521440.0000    0.44783
521480.0000    0.41825
521520.0000    0.36821
521560.0000    0.44216
521600.0000    0.35229
521640.0000    0.54783
521680.0000    0.44246
521720.0000    0.55965
521760.0000    0.50208
521800.0000    0.50487
521840.0000    0.47719
521880.0000    0.38344
521920.0000    0.40463
521960.0000    0.29657
522000.0000    0.17610
522040.0000    0.22984
522080.0000    0.26367
522120.0000    0.50405
522160.0000    0.49075
522200.0000    0.57306
522240.0000    0.45000
522280.0000    0.67019
522320.0000    0.55242
522360.0000    0.44535
522400.0000    0.56501
522440.0000    0.35789
522480.0000    0.51090
522520.0000    0.06458
522560.0000    0.28993
522600.0000    0.44390
522640.0000    0.54481
522680.0000    0.59109
522720.0000    0.64515
522760.0000    0.54542
522800.0000    0.24059
522840.0000    0.22876
522880.0000    0.22122
522920.0000    0.31030
522960.0000    0.24215
523000.0000    0.50784
523040.0000    0.31501
523080.0000    0.35714
523120.0000    0.16922
523160.0000    0.30352
523200.0000    0.45338
523240.0000    0.52551
523280.0000    0.40563
523320.0000    0.46292
523360.0000    0.45726
523400.0000    0.69362
523440.0000    0.49094
523480.0000    0.54976
523520.0000    0.56475
523560.0000    0.63951
523600.0000    0.60351
523640.0000    0.42109
523680.0000    0.43463
523720.0000    0.31871
523760.0000    0.41682
523800.0000    0.59980
523840.0000    0.60598
523880.0000    0.62726
523920.0000    0.42926
523960.0000    0.40244
524000.0000    0.30882
524040.0000    0.33885
524080.0000    0.44160
524120.0000    0.33960
524160.0000    0.49118
524200.0000    0.51558
524240.0000    0.61776
524280.0000    0.48862
524320.0000    0.36113
524360.0000    0.60488
524400.0000    0.26871
524440.0000    0.47224
524480.0000    0.61936
524520.0000    0.53535
524560.0000    0.29746
524600.0000    0.48112
524640.0000    0.51968
524680.0000    0.52272
524720.0000    0.45925
524760.0000    0.49668
524800.0000    0.59697
524840.0000    0.76097
524880.0000    0.69707
524920.0000    0.26560
524960.0000    0.38548
525000.0000    0.57083
525040.0000    0.60810
525080.0000    0.61521
525120.0000    0.76707
525160.0000    0.59603
525200.0000    0.66845
525240.0000    0.73615
525280.0000    0.81648
525320.0000    0.82428
525360.0000    0.68058
525400.0000    0.65743
525440.0000    0.56319
525480.0000    0.52218
525520.0000    0.58659
525560.0000    0.53765
525600.0000    0.68352
525640.0000    0.31421
525680.0000    0.26001
525720.0000    0.43635
525760.0000    0.53754
525800.0000    0.46197
525840.0000    0.33675
525880.0000    0.56650
525920.0000    0.60632
525960.0000    0.48856
526000.0000    0.24046
526040.0000    0.37215
526080.0000    0.28786
526120.0000    0.50638
526160.0000    0.14666
526200.0000    0.35283
526240.0000    0.46935
526280.0000    0.13651
526320.0000    0.25056
526360.0000    0.45633
526400.0000    0.39518
526440.0000    0.24252
526480.0000    0.00626
526520.0000   -0.19387
526560.0000   -0.15952
526600.0000   -0.15865
526640.0000   -0.07291
526680.0000   -0.17530
526720.0000   -0.00272
526760.0000    0.16799
526800.0000    0.25561
526840.0000    0.36746
526880.0000    0.37592
526920.0000    0.02943
526960.0000   -0.07538
527000.0000   -0.03550
527040.0000    0.01003
527080.0000    0.09188
527120.0000    0.04742
527160.0000    0.08890
527200.0000    0.26713
527240.0000    0.23843
527280.0000    0.15262
527320.0000    0.26121
527360.0000    0.43558
527400.0000    0.36978
527440.0000    0.16069
527480.0000    0.21184
527520.0000    0.49806
527560.0000    0.29568
527600.0000    0.22754
527640.0000    0.10813
527680.0000    0.13685
527720.0000    0.10882
527760.0000    0.10366
527800.0000   -0.00790
527840.0000   -0.20009
527880.0000   -0.25343
527920.0000   -0.14657
527960.0000   -0.30055
528000.0000   -0.02462
528040.0000    0.10056
528080.0000   -0.35564
528120.0000    0.24385
528160.0000    0.13769
528200.0000    0.14095
528240.0000    0.34352
528280.0000    0.02862
528320.0000    0.12359
528360.0000    0.07868
528400.0000    0.14020
528440.0000    0.08394
528480.0000    0.27929
528520.0000    0.01826
528560.0000   -0.05427
528600.0000    0.03682
528640.0000    0.19365
528680.0000   -0.18077
528720.0000    0.22077
528760.0000    0.17432
528800.0000   -0.01759
528840.0000    0.15899
528880.0000    0.13979
528920.0000    0.02394
528960.0000   -0.05025
529000.0000   -0.07556
529040.0000    0.00586
529080.0000    0.06317
529120.0000    0.08573
529160.0000    0.09237
529200.0000   -0.00253
529240.0000    0.07827
529280.0000   -0.37610
529320.0000   -0.18019
529360.0000    0.07176
529400.0000   -0.08714
529440.0000   -0.28344
529480.0000    0.31844
529520.0000    0.25087
529560.0000    0.18140
529600.0000    0.00245
529640.0000   -0.11357
529680.0000    0.01185
529720.0000   -0.29607
529760.0000    0.16352
529800.0000    0.18558
529840.0000    0.24027
529880.0000    0.15344
529920.0000    0.10068
529960.0000   -0.02714
530000.0000   -0.01618
530040.0000    0.07449
530080.0000    0.07313
530120.0000   -0.05549
530160.0000    0.02562
530200.0000   -0.19249
530240.0000   -0.16315
530280.0000   -0.06341
530320.0000   -0.34758
530360.0000   -0.15899
530400.0000   -0.25276
530440.0000   -0.23750
530480.0000   -0.22383
530520.0000    0.11915
530560.0000    0.16237
530600.0000    0.27037
530640.0000    0.32928
530680.0000    0.23850
530720.0000    0.15873
530760.0000    0.09765
530800.0000    0.11115
530840.0000    0.24078
530880.0000   -0.06460
530920.0000    0.06350
530960.0000    0.18536
531000.0000    0.07421
531040.0000    0.56459
531080.0000    0.23010
531120.0000    0.25256
531160.0000    0.28278
531200.0000    0.25875
531240.0000    0.19208
531280.0000    0.33236
531320.0000   -0.21882
531360.0000   -0.08186
531400.0000    0.30937
531440.0000   -0.20934
531480.0000    0.25183
531520.0000   -0.11178
531560.0000   -0.07251
531600.0000   -0.00680
531640.0000   -0.07844
531680.0000   -0.08439
531720.0000   -0.18832
531760.0000    0.00063
531800.0000    0.32092
531840.0000   -0.06303
531880.0000   -0.37867
531920.0000    0.15448
531960.0000   -0.01471
532000.0000    0.05589
532040.0000    0.17348
532080.0000    0.22599
532120.0000    0.23735
532160.0000    0.23840
532200.0000    0.33380
532240.0000    0.39570
532280.0000    0.27142
532320.0000    0.30111
532360.0000    0.32234
532400.0000    0.42498
532440.0000    0.66752
532480.0000    0.61307
532520.0000    0.50115
532560.0000    0.37894
532600.0000    0.35716
532640.0000    0.31394
532680.0000    0.30395
532720.0000    0.38383
532760.0000    0.78409
532800.0000    0.48477
532840.0000    0.48696
532880.0000    0.45506
532920.0000    0.24182
532960.0000    0.31423
533000.0000    0.24288
533040.0000    0.48246
533080.0000    0.37024
533120.0000    0.56561
533160.0000    0.39722
533200.0000    0.39058
533240.0000    0.46477
533280.0000    0.36858
533320.0000    0.43083
533360.0000    0.41123
533400.0000    0.34663
533440.0000    0.40974
533480.0000    0.31413
533520.0000    0.55415
533560.0000    0.27454
533600.0000    0.53575
533640.0000    0.47196
533680.0000    0.57317
533720.0000    0.34115
533760.0000    0.53789
533800.0000    0.53236
533840.0000    0.62363
533880.0000    0.12047
533920.0000    0.21582
533960.0000    0.22314
534000.0000    0.33572
534040.0000    0.18445
534080.0000    0.16599
534120.0000    0.14529
534160.0000    0.41994
534200.0000    0.35464
534240.0000    0.39560
534280.0000    0.20761
534320.0000    0.50688
534360.0000    0.47342
534400.0000    0.28247
534440.0000    0.32873
534480.0000    0.27221
534520.0000    0.64896
534560.0000    0.66828
534600.0000    0.33490
534640.0000    0.24662
534680.0000    0.37235
534720.0000    0.34567
534760.0000    0.10273
534800.0000    0.07883
534840.0000    0.28963
534880.0000    0.16753
534920.0000    0.66821
534960.0000    0.06886
535000.0000    0.35281
535040.0000    0.30710
535080.0000    0.32046
535120.0000    0.32467
535160.0000    0.30572
535200.0000    0.35119
535240.0000    0.16602
535280.0000    0.00219
535320.0000    0.34260
535360.0000    0.25097
535400.0000    0.24406
535440.0000    0.31670
535480.0000    0.39757
535520.0000    0.23375
535560.0000    0.26084
535600.0000    0.36179
535640.0000    0.36761
535680.0000    0.18041
535720.0000    0.08185
535760.0000    0.41009
535800.0000    0.23934
535840.0000    0.41018
535880.0000    0.31106
535920.0000    0.35279
535960.0000    0.21300
536000.0000    0.71826
536040.0000    0.39089
536080.0000    0.19913
536120.0000    0.39768
536160.0000    0.40056
536200.0000    0.52489
536240.0000    0.46683
536280.0000    0.18837
536320.0000    0.45822
536360.0000    0.59865
536400.0000    0.35395
536440.0000    0.33281
536480.0000    0.44902
536520.0000    0.27054
536560.0000    0.32328
536600.0000    0.34246
536640.0000    0.35579
536680.0000    0.66550
536720.0000    0.25078
536760.0000    0.33669
536800.0000    0.29737
536840.0000    0.18595
536880.0000    0.28270
536920.0000    0.34216
536960.0000    0.32835
537000.0000    0.47255
537040.0000    0.49392
537080.0000    0.27727
537120.0000    0.42070
537160.0000    0.45302
537200.0000    0.75302
537240.0000    0.40186
537280.0000    0.66364
537320.0000    0.62105
537360.0000    0.41404
537400.0000    0.51392
537440.0000    0.27963
537480.0000    0.44214
537520.0000    0.71618
537560.0000    0.52590
537600.0000    0.42812
537640.0000    0.43892
537680.0000    0.45349
537720.0000    0.41471
537760.0000    0.45230
537800.0000    0.55436
537840.0000    0.57839
537880.0000    0.62983
537920.0000    0.45361
537960.0000    0.55650
538000.0000    0.53382
538040.0000    0.23052
538080.0000    0.21170
538120.0000    0.44372
538160.0000    0.48419
538200.0000    0.51994
538240.0000    0.61891
538280.0000    0.42433
538320.0000    0.47947
538360.0000    0.54284
538400.0000    0.44575
538440.0000    0.63796
538480.0000    0.51134
538520.0000    0.07009
538560.0000    0.04398
538600.0000   -0.07380
538640.0000    0.09869
538680.0000    0.10387
538720.0000   -0.11439
538760.0000    0.04693
538800.0000   -0.32995
538840.0000   -0.07042
538880.0000   -0.40562
538920.0000   -0.14476
538960.0000    0.06614
539000.0000    0.18173
539040.0000    0.05515
539080.0000    0.06981
539120.0000    0.21393
539160.0000    0.01944
539200.0000   -0.35171
539240.0000    0.16481
539280.0000    0.12225
539320.0000    0.12133
539360.0000   -0.05940
539400.0000    0.08597
539440.0000    0.13686
539480.0000    0.06526
539520.0000    0.03681
539560.0000   -0.16363
539600.0000   -0.04553
539640.0000   -0.35111
539680.0000    0.07914
539720.0000    0.08208
539760.0000    0.26078
539800.0000    0.07005
539840.0000    0.07932
539880.0000    0.07838
539920.0000    0.13716
539960.0000    0.30506
540000.0000    0.28179
540040.0000    0.35241
540080.0000    0.36372
540120.0000    0.28593
540160.0000    0.11596
540200.0000   -0.10230
540240.0000    0.10537
540280.0000    0.30017
540320.0000    0.14475
540360.0000   -0.07676
540400.0000    0.11120
540440.0000    0.36327
540480.0000    0.07880
540520.0000    0.22119
540560.0000    0.21176
540600.0000    0.47305
540640.0000    0.35110
540680.0000    0.42490
540720.0000    0.57715
540760.0000    0.06163
540800.0000    0.11315
540840.0000    0.29798
540880.0000    0.47550
540920.0000    0.32200
540960.0000    0.42711
541000.0000    0.60417
541040.0000    0.35937
541080.0000    0.41681
541120.0000    0.59422
541160.0000    0.63713
541200.0000    0.61830
541240.0000    0.59952
541280.0000    0.73569
541320.0000    0.67223
541360.0000    0.76196
541400.0000    0.79950
541440.0000    0.79573
541480.0000    0.79207
541520.0000    0.64640
541560.0000    0.90250
541600.0000    0.85500
541640.0000    0.65603
541680.0000    0.29065
541720.0000    0.07055
541760.0000    0.43850
541800.0000    0.59665
541840.0000    0.55915
541880.0000    0.63930
541920.0000    0.58554
541960.0000    0.43784
542000.0000    0.54120
542040.0000    0.57542
542080.0000    0.59929
542120.0000    0.34955
542160.0000    0.49634
542200.0000    0.52007
542240.0000    0.61248
542280.0000    0.46621
542320.0000    0.55185
542360.0000    0.59267
542400.0000    0.48984
542440.0000    0.56430
542480.0000    0.58400
542520.0000    0.46120
542560.0000    0.43677
542600.0000    0.06476
542640.0000    0.05704
542680.0000    0.34781
542720.0000    0.09130
542760.0000    0.24864
542800.0000    0.62380
542840.0000    0.30476
542880.0000    0.23334
542920.0000    0.30104
542960.0000    0.30389
543000.0000   -0.04636
543040.0000    0.10720
543080.0000    0.34454
543120.0000    0.18176
543160.0000    0.00916
543200.0000   -0.05038
543240.0000    0.01667
543280.0000   -0.04809
543320.0000    0.47115
543360.0000    0.45128
543400.0000    0.61743
543440.0000    0.08241
543480.0000    0.51536
543520.0000    0.56001
543560.0000    0.54068
543600.0000    0.53079
543640.0000    0.56397
543680.0000    0.44035
543720.0000    0.62271
543760.0000    0.50392
543800.0000    0.37176
543840.0000    0.38225
543880.0000    0.56163
543920.0000    0.55748
543960.0000    0.46664
544000.0000    0.43824
544040.0000    0.57738
544080.0000    0.48839
544120.0000    0.39532
544160.0000    0.58195
544200.0000    0.46588
544240.0000    0.43363
544280.0000    0.54535
544320.0000    0.29449
544360.0000    0.51080
544400.0000    0.41992
544440.0000    0.33899
544480.0000    0.36602
544520.0000    0.52960
544560.0000    0.37530
544600.0000    0.21551
544640.0000    0.72808
544680.0000    0.24918
544720.0000    0.35215
544760.0000    0.44989
544800.0000    0.38767
544840.0000    0.32209
544880.0000    0.16202
544920.0000    0.08839
544960.0000   -0.15530
545000.0000    0.25554
545040.0000    0.39440
545080.0000    0.16828
545120.0000    0.58922
545160.0000    0.68978
545200.0000    0.15864
545240.0000    0.32592
545280.0000    0.02603
545320.0000    0.48504
545360.0000    0.37834
545400.0000    0.23066
545440.0000    0.36223
545480.0000    0.70428
545520.0000    0.61662
545560.0000    0.42576
545600.0000    0.05833
545640.0000    0.00132
545680.0000    0.55239
545720.0000    0.69513
545760.0000    0.42405
545800.0000    0.43375
545840.0000    0.39707
545880.0000    0.67862
545920.0000    0.64621
545960.0000    0.50896
546000.0000    0.65801
546040.0000    0.70533
546080.0000    0.61720
546120.0000    0.41133
546160.0000    0.72596
546200.0000    0.33702
546240.0000    0.61943
546280.0000    0.67049
546320.0000    0.71054
546360.0000    0.43166
546400.0000    0.38486
546440.0000    0.33317
546480.0000    0.07312
546520.0000    0.19944
546560.0000    0.13331
546600.0000    0.09930
546640.0000    0.09730
546680.0000    0.23751
546720.0000    0.11530
546760.0000    0.12543
546800.0000    0.23888
546840.0000    0.34568
546880.0000    0.10385
546920.0000    0.26493
546960.0000    0.23015
547000.0000    0.10907
547040.0000    0.14020
547080.0000    0.22014
547120.0000    0.58905
547160.0000    0.60138
547200.0000    0.30614
547240.0000    0.67676
547280.0000    0.63503
547320.0000    0.72008
547360.0000    0.69924
547400.0000   -0.03581
547440.0000    0.51946
547480.0000    0.66564
547520.0000    0.56608
547560.0000    0.73886
547600.0000    0.68887
547640.0000    0.82812
547680.0000    0.69241
547720.0000    0.37503
547760.0000    0.36127
547800.0000    0.35653
547840.0000    0.41523
547880.0000    0.37941
547920.0000    0.45102
547960.0000    0.68372
548000.0000    0.38098
548040.0000    0.28263
548080.0000    0.42998
548120.0000    0.44434
548160.0000    0.36878
548200.0000    0.42814
548240.0000    0.42925
548280.0000    0.39886
548320.0000    0.41234
548360.0000    0.73886
548400.0000    0.79588
548440.0000    0.61219
548480.0000    0.46525
548520.0000    0.53454
548560.0000    0.59157
548600.0000    0.30431
548640.0000    0.50623
548680.0000    0.40841
548720.0000    0.29804
548760.0000    0.59036
548800.0000    0.43804
548840.0000    0.47185
548880.0000    0.23830
548920.0000    0.64397
548960.0000    0.49494
549000.0000    0.43350
549040.0000    0.02181
549080.0000    0.64187
549120.0000    0.26560
549160.0000    0.48048
549200.0000    0.41356
549240.0000    0.36049
549280.0000    0.63083
549320.0000    0.47628
549360.0000    0.56695
549400.0000    0.33666
549440.0000    0.22519
549480.0000    0.14649
549520.0000    0.25155
549560.0000    0.23255
549600.0000    0.66248
549640.0000    0.24004
549680.0000    0.45752
549720.0000    0.22240
549760.0000    0.42033
549800.0000    0.54989
549840.0000    0.56623
549880.0000    0.69044
549920.0000    0.66275
549960.0000    0.46094
550000.0000    0.45303
550040.0000    0.61733
550080.0000    0.27615
550120.0000    0.26423
550160.0000    0.25148
550200.0000    0.31278
550240.0000    0.55974
550280.0000    0.36437
550320.0000    0.15021
550360.0000    0.26343
550400.0000    0.36247
550440.0000    0.31764
550480.0000    0.28642
550520.0000    0.45138
550560.0000    0.57305
550600.0000    0.62398
550640.0000    0.64299
550680.0000    0.53266
550720.0000    0.55208
550760.0000    0.21912
550800.0000    0.40299
550840.0000    0.27436
550880.0000    0.57834
550920.0000    0.45253
550960.0000    0.45597
551000.0000    0.62108
551040.0000    0.43524
551080.0000    0.62162
551120.0000    0.56330
551160.0000    0.35684
551200.0000    0.45294
551240.0000    0.26718
551280.0000    0.51522
551320.0000    0.56110
551360.0000    0.52725
551400.0000    0.48227
551440.0000    0.79110
551480.0000    0.34288
551520.0000    0.46024
551560.0000    0.12781
551600.0000    0.08781
551640.0000    0.22837
551680.0000    0.34271
551720.0000    0.34569
551760.0000    0.57157
551800.0000    0.66697
551840.0000    0.61663
551880.0000    0.60736
551920.0000    0.60307
551960.0000    0.44067
552000.0000    0.57350
552040.0000    0.60321
552080.0000    0.52525
552120.0000    0.48060
552160.0000    0.63561
552200.0000    0.60432
552240.0000    0.45750
552280.0000    0.44602
552320.0000    0.58622
552360.0000    0.54271
552400.0000    0.48681
552440.0000    0.27635
552480.0000    0.24028
552520.0000    0.18294
552560.0000   -0.18466
552600.0000    0.09678
552640.0000    0.19988
552680.0000    0.49421
552720.0000    0.57514
552760.0000    0.39513
552800.0000   -0.04433
552840.0000    0.47215
552880.0000    0.39807
552920.0000    0.61856
552960.0000    0.63595
553000.0000    0.64839
553040.0000    0.50469
553080.0000    0.36485
553120.0000    0.48711
553160.0000    0.31623
553200.0000    0.41612
553240.0000   -0.03033
553280.0000    0.33640
553320.0000    0.37597
553360.0000    0.12631
553400.0000    0.40275
553440.0000    0.37062
553480.0000    0.58717
553520.0000    0.60205
553560.0000    0.69763
553600.0000    0.64797
553640.0000    0.46642
553680.0000    0.63503
553720.0000    0.52958
553760.0000    0.33891
553800.0000    0.52184
553840.0000    0.43130
553880.0000    0.61682
553920.0000    0.44925
553960.0000    0.39249
554000.0000    0.49238
554040.0000    0.51417
554080.0000    0.38482
554120.0000    0.47270
554160.0000    0.64301
554200.0000    0.53961
554240.0000    0.44645
554280.0000    0.42806
554320.0000    0.39494
554360.0000    0.44215
554400.0000    0.41208
554440.0000    0.24863
554480.0000    0.33854
554520.0000    0.22786
554560.0000    0.14387
554600.0000    0.17627
554640.0000    0.30085
554680.0000    0.22146
554720.0000    0.34535
554760.0000    0.27761
554800.0000    0.22332
554840.0000    0.29016
554880.0000    0.24547
554920.0000    0.27134
554960.0000    0.25962
555000.0000    0.01589
555040.0000    0.38475
555080.0000    0.30106
555120.0000    0.60901
555160.0000    0.70222
555200.0000    0.47889
555240.0000    0.29949
555280.0000    0.42083
555320.0000    0.33852
555360.0000    0.40256
555400.0000    0.29714
555440.0000    0.48878
555480.0000    0.31737
555520.0000    0.40637
555560.0000    0.39690
555600.0000    0.49472
555640.0000    0.44965
555680.0000    0.38055
555720.0000    0.35119
555760.0000    0.44665
555800.0000    0.52798
555840.0000    0.37283
555880.0000    0.28901
555920.0000    0.34833
555960.0000    0.27986
556000.0000    0.47444
556040.0000    0.50402
556080.0000    0.45248
556120.0000    0.46695
556160.0000    0.46911
556200.0000    0.59987
556240.0000    0.51284
556280.0000    0.36685
556320.0000    0.47592
556360.0000    0.24910
556400.0000    0.47885
556440.0000    0.36502
556480.0000    0.49699
556520.0000    0.33037
556560.0000    0.31338
556600.0000    0.35582
556640.0000    0.23903
556680.0000    0.27572
556720.0000    0.42872
556760.0000    0.51471
556800.0000    0.62429
556840.0000    0.56518
556880.0000    0.58669
556920.0000    0.38620
556960.0000    0.42309
557000.0000    0.36619
557040.0000    0.49853
557080.0000    0.13230
557120.0000    0.53243
557160.0000    0.23118
557200.0000    0.46229
557240.0000    0.26232
557280.0000    0.39677
557320.0000    0.35766
557360.0000    0.30111
557400.0000    0.04101
557440.0000    0.10973
557480.0000    0.16498
557520.0000   -0.15203
557560.0000    0.03807
557600.0000   -0.27929
557640.0000    0.17949
557680.0000    0.47036
557720.0000   -0.10495
557760.0000   -0.04307
557800.0000    0.27091
557840.0000    0.52697
557880.0000    0.07053
557920.0000    0.56570
557960.0000    0.26058
558000.0000    0.42428
558040.0000    0.47847
558080.0000    0.58777
558120.0000    0.56847
558160.0000    0.35743
558200.0000    0.55456
558240.0000    0.35854
558280.0000    0.10591
558320.0000    0.15918
558360.0000    0.20492
558400.0000    0.22236
558440.0000    0.23203
558480.0000    0.32858
558520.0000    0.02691
558560.0000    0.19922
558600.0000    0.20101
558640.0000    0.25990
558680.0000   -0.02907
558720.0000   -0.18650
558760.0000   -0.04152
558800.0000    0.33472
558840.0000    0.21437
558880.0000    0.27463
558920.0000    0.21075
558960.0000    0.10322
559000.0000    0.38482
559040.0000    0.19055
559080.0000    0.21572
559120.0000    0.11940
559160.0000    0.20659
559200.0000    0.30099
559240.0000    0.35812
559280.0000    0.53157
559320.0000    0.45969
559360.0000    0.41811
559400.0000    0.16477
559440.0000    0.32419
559480.0000    0.08768
559520.0000    0.33092
559560.0000    0.30745
559600.0000    0.56126
559640.0000    0.07188
559680.0000   -0.31000
559720.0000    0.02188
559760.0000   -0.23232
559800.0000   -0.05307
559840.0000    0.08307
559880.0000    0.09099
559920.0000    0.30724
559960.0000    0.29145
560000.0000   -0.10361
560040.0000   -0.23783
560080.0000    0.00002
560120.0000   -0.06585
560160.0000    0.27130
560200.0000    0.41594
560240.0000    0.38366
560280.0000    0.24122
560320.0000    0.34564
560360.0000    0.21360
560400.0000    0.11121
560440.0000    0.03055
560480.0000    0.16142
560520.0000    0.22205
560560.0000    0.20815
560600.0000    0.48361
560640.0000    0.24451
560680.0000    0.34822
560720.0000    0.18321
560760.0000    0.06392
560800.0000    0.25241
560840.0000    0.28912
560880.0000    0.31867
560920.0000   -0.01206
560960.0000    0.48318
561000.0000    0.44774
561040.0000    0.21671
561080.0000    0.30332
561120.0000    0.00176
561160.0000    0.10460
561200.0000    0.24749
561240.0000    0.00923
561280.0000    0.31631
561320.0000    0.32929
561360.0000    0.01607
561400.0000   -0.11630
561440.0000   -0.03510
561480.0000    0.18734
561520.0000    0.40151
561560.0000    0.17332
561600.0000   -0.24193
561640.0000    0.11031
561680.0000   -0.01703
561720.0000   -0.42456
561760.0000    0.27357
561800.0000    0.48909
561840.0000    0.49092
561880.0000    0.27520
561920.0000    0.08351
561960.0000   -0.20291
562000.0000   -0.18999
562040.0000    0.41694
562080.0000    0.34647
562120.0000    0.48636
562160.0000    0.44628
562200.0000    0.50501
562240.0000    0.38516
562280.0000    0.29157
562320.0000    0.41026
562360.0000    0.60825
562400.0000    0.29295
562440.0000    0.42438
562480.0000    0.68075
562520.0000    0.64111
562560.0000    0.66817
562600.0000    0.61503
562640.0000    0.54498
562680.0000    0.56150
562720.0000    0.41500
562760.0000    0.53170
562800.0000    0.50552
562840.0000    0.40399
562880.0000    0.42705
562920.0000    0.47463
562960.0000    0.35218
563000.0000    0.40019
563040.0000    0.47010
563080.0000    0.54434
563120.0000    0.56274
563160.0000    0.53166
563200.0000    0.35577
563240.0000    0.71667
563280.0000    0.41262
563320.0000    0.31735
563360.0000    0.54357
563400.0000    0.49113
563440.0000    0.44189
563480.0000    0.51108
563520.0000    0.35320
563560.0000    0.64782
563600.0000    0.62885
563640.0000    0.35906
563680.0000    0.42393
563720.0000    0.33397
563760.0000    0.52466
563800.0000    0.42399
563840.0000    0.35247
563880.0000    0.19912
563920.0000    0.30137
563960.0000    0.48396
564000.0000    0.52001
564040.0000    0.16025
564080.0000    0.26668
564120.0000    0.24671
564160.0000    0.51872
564200.0000    0.47342
564240.0000    0.39491
564280.0000    0.59888
564320.0000    0.68724
564360.0000    0.37491
564400.0000    0.19380
564440.0000    0.25934
564480.0000    0.59000
564520.0000    0.52632
564560.0000    0.49177
564600.0000    0.67205
564640.0000    0.84989
564680.0000    0.31411
564720.0000    0.35250
564760.0000    0.41857
564800.0000    0.33519
564840.0000    0.34185
564880.0000    0.54526
564920.0000    0.22827
564960.0000    0.35594
565000.0000    0.38163
565040.0000    0.28605
565080.0000    0.30276
565120.0000    0.24577
565160.0000    0.39148
565200.0000    0.21047
565240.0000    0.21521
565280.0000    0.20600
565320.0000    0.22219
565360.0000    0.18262
565400.0000    0.05576
565440.0000    0.15547
565480.0000    0.41089
565520.0000    0.32479
565560.0000    0.55410
565600.0000    0.30689
565640.0000    0.72996
565680.0000    0.41639
565720.0000    0.57703
565760.0000    0.50753
565800.0000    0.64203
565840.0000    0.42207
565880.0000    0.73895
565920.0000    0.76536
565960.0000    0.33415
566000.0000    0.61473
566040.0000    0.43710
566080.0000    0.30740
566120.0000    0.41346
566160.0000    0.18103
566200.0000    0.33586
566240.0000    0.42998
566280.0000    0.49316
566320.0000    0.53000
566360.0000    0.38691
566400.0000    0.50480
566440.0000    0.50642
566480.0000    0.39796
566520.0000    0.47675
566560.0000    0.57921
566600.0000    0.55853
566640.0000    0.50231
566680.0000    0.38594
566720.0000    0.28214
566760.0000    0.43202
566800.0000    0.58957
566840.0000    0.77815
566880.0000    0.57886
566920.0000    0.56300
566960.0000    0.89802
567000.0000    0.73230
567040.0000    0.81532
567080.0000    0.64255
567120.0000    0.66528
567160.0000    0.16933
567200.0000    0.39904
567240.0000    0.46696
567280.0000    0.33181
567320.0000    0.25949
567360.0000    0.14257
567400.0000    0.55158
567440.0000    0.64345
567480.0000    0.69438
567520.0000    0.37770
567560.0000    0.64359
567600.0000    0.29698
567640.0000    0.40999
567680.0000    0.26943
567720.0000    0.36801
567760.0000    0.34387
567800.0000    0.64257
567840.0000    0.14965
567880.0000    0.29450
567920.0000    0.15236
567960.0000    0.29245
568000.0000    0.37398
568040.0000   -0.11018
568080.0000    0.29115
568120.0000    0.50933
568160.0000    0.60002
568200.0000    0.36820
568240.0000    0.33993
568280.0000    0.33376
568320.0000    0.21289
568360.0000    0.48096
568400.0000    0.26884
568440.0000    0.55748
568480.0000    0.36888
568520.0000    0.36329
568560.0000    0.31871
568600.0000    0.27519
568640.0000    0.49046
568680.0000    0.30161
568720.0000    0.54548
568760.0000    0.61436
568800.0000    0.65310
568840.0000    0.51105
568880.0000    0.25608
568920.0000    0.29830
568960.0000    0.49774
569000.0000    0.41013
569040.0000    0.21185
569080.0000    0.35943
569120.0000   -0.16202
569160.0000    0.13692
569200.0000    0.07095
569240.0000    0.01317
569280.0000    0.11094
569320.0000    0.04046
569360.0000    0.02288
569400.0000   -0.16093
569440.0000    0.00433
569480.0000   -0.40138
569520.0000   -0.19788
569560.0000    0.06013
569600.0000    0.13743
569640.0000   -0.01861
569680.0000    0.06996
569720.0000    0.06041
569760.0000    0.24417
569800.0000    0.01937
569840.0000    0.09154
569880.0000   -0.06865
569920.0000    0.18400
569960.0000    0.00655
570000.0000    0.11051
570040.0000    0.25303
570080.0000    0.33243
570120.0000    0.26343
570160.0000    0.24784
570200.0000    0.16934
570240.0000    0.37198
570280.0000   -0.09264
570320.0000   -0.10926
570360.0000    0.04887
570400.0000    0.25847
570440.0000    0.53713
570480.0000    0.17881
570520.0000    0.12395
570560.0000    0.02362
570600.0000    0.05685
570640.0000   -0.10260
570680.0000   -0.04277
570720.0000    0.15736
570760.0000    0.47611
570800.0000    0.49580
570840.0000    0.11927
570880.0000    0.13780
570920.0000    0.22983
570960.0000    0.15836
571000.0000    0.70024
571040.0000    0.59576
571080.0000    0.45567
571120.0000    0.13018
571160.0000    0.35792
571200.0000   -0.03452
571240.0000    0.11083
571280.0000    0.14901
571320.0000    0.22261
571360.0000    0.16386
571400.0000    0.27154
571440.0000    0.31103
571480.0000    0.31141
571520.0000    0.13192
571560.0000    0.20580
571600.0000    0.05498
571640.0000    0.20497
571680.0000    0.06310
571720.0000    0.30205
571760.0000    0.19249
571800.0000    0.20753
571840.0000    0.35776
571880.0000    0.21118
571920.0000    0.07249
571960.0000    0.35276
572000.0000    0.22708
572040.0000    0.28997
572080.0000    0.49130
572120.0000    0.52304
572160.0000    0.25686
572200.0000    0.32663
572240.0000    0.13955
572280.0000    0.10425
572320.0000    0.04015
572360.0000    0.17382
572400.0000    0.29554
572440.0000    0.07912
572480.0000   -0.05274
572520.0000    0.14079
572560.0000   -0.07754
572600.0000   -0.17251
572640.0000   -0.04402
572680.0000   -0.06408
572720.0000    0.06728
572760.0000    0.41160
572800.0000   -0.36686
572840.0000   -0.19142
572880.0000   -0.23084
572920.0000   -0.20680
572960.0000   -0.38081
573000.0000   -0.65835
573040.0000   -0.43589
573080.0000   -0.34684
573120.0000   -0.00644
573160.0000   -0.06215
573200.0000    0.26184
573240.0000    0.13276
573280.0000    0.32665
573320.0000    0.24984
573360.0000   -0.33652
573400.0000   -0.10509
573440.0000   -0.04910
573480.0000    0.31068
573520.0000    0.18278
573560.0000    0.17901
573600.0000    0.14491
573640.0000    0.31608
573680.0000   -0.08143
573720.0000   -0.10221
573760.0000   -0.18065
573800.0000   -0.04480
573840.0000    0.22167
573880.0000    0.33411
573920.0000    0.57470
573960.0000    0.63081
574000.0000    0.04332
574040.0000    0.47460
574080.0000    0.27786
574120.0000    0.06828
574160.0000    0.21584
574200.0000    0.25912
574240.0000    0.00537
574280.0000    0.20663
574320.0000    0.35205
574360.0000    0.68451
574400.0000    0.59252
574440.0000    0.17892
574480.0000    0.58167
574520.0000    0.71668
574560.0000    0.58222
574600.0000    0.92911
574640.0000    0.64940
574680.0000    0.05586
574720.0000    0.10970
574760.0000    0.14322
574800.0000   -0.04027
574840.0000    0.00227
574880.0000    0.02586
574920.0000    0.05343
574960.0000   -0.01590
575000.0000   -0.08331
575040.0000    0.13635
575080.0000    0.25530
575120.0000    0.30843
575160.0000    0.64136
575200.0000    0.52779
575240.0000    0.55766
575280.0000    0.56760
575320.0000    0.58252
575360.0000    0.47570
575400.0000    0.37510
575440.0000    0.71753
575480.0000    0.30484
575520.0000    0.77203
575560.0000    0.58043
575600.0000    0.66114
575640.0000    0.57753
575680.0000    0.54986
575720.0000    0.52157
575760.0000    0.12883
575800.0000    0.32139
575840.0000    0.02246
575880.0000    0.36662
575920.0000    0.14220
575960.0000    0.32607
576000.0000    0.55509
576040.0000    0.46653
576080.0000    0.38610
576120.0000    0.09380
576160.0000    0.50296
576200.0000    0.00125
576240.0000    0.37372
576280.0000    0.51127
576320.0000    0.38874
576360.0000    0.48375
576400.0000    0.40724
576440.0000    0.44788
576480.0000    0.76900
576520.0000    0.12406
576560.0000    0.28586
576600.0000    0.34852
576640.0000    0.39785
576680.0000    0.22027
576720.0000    0.35973
576760.0000    0.47763
576800.0000    0.54730
576840.0000    0.53697
576880.0000    0.25866
576920.0000    0.28447
576960.0000    0.37600
577000.0000    0.21019
577040.0000   -0.00917
577080.0000    0.11053
577120.0000    0.27794
577160.0000    0.61091
577200.0000    0.47539
577240.0000    0.56319
577280.0000    0.54096
577320.0000    0.49820
577360.0000    0.63392
577400.0000    0.65956
577440.0000    0.77651
577480.0000    0.66044
577520.0000    0.55520
577560.0000    0.48131
577600.0000    0.32213
577640.0000    0.54962
577680.0000    0.38112
577720.0000    0.45676
577760.0000    0.34819
577800.0000    0.37891
577840.0000    0.38218
577880.0000    0.80039
577920.0000    0.63129
577960.0000    0.76907
578000.0000    0.68926
578040.0000    0.59879
578080.0000    0.65829
578120.0000    0.52125
578160.0000    0.62340
578200.0000    0.61899
578240.0000    0.56773
578280.0000    0.73079
578320.0000    0.59693
578360.0000    0.73645
578400.0000    0.69186
578440.0000    0.53974
578480.0000    0.67495
578520.0000    0.65744
578560.0000    0.47529
578600.0000   -0.05341
578640.0000    0.17525
578680.0000    0.05495
578720.0000    0.06740
578760.0000    0.12101
578800.0000    0.14319
578840.0000    0.01024
578880.0000    0.29778
578920.0000    0.19029
578960.0000    0.17495
579000.0000    0.18592
579040.0000    0.08836
579080.0000   -0.01095
579120.0000    0.09213
579160.0000   -0.05457
579200.0000    0.12407
579240.0000    0.19067
579280.0000    0.17821
579320.0000    0.07010
579360.0000    0.06037
579400.0000    0.04529
579440.0000   -0.04657
579480.0000    0.17254
579520.0000    0.03214
579560.0000    0.13320
579600.0000    0.45288
579640.0000    0.12563
579680.0000    0.08551
579720.0000    0.32778
579760.0000    0.16843
579800.0000    0.55457
579840.0000    0.37871
579880.0000    0.05094
579920.0000    0.10562
579960.0000    0.31770
580000.0000    0.54205
580040.0000    0.60734
580080.0000    0.09184
580120.0000    0.23801
580160.0000    0.12279
580200.0000    0.10902
580240.0000    0.01533
580280.0000   -0.02105
580320.0000    0.33088
580360.0000    0.17663
580400.0000    0.23525
580440.0000    0.11663
580480.0000    0.24284
580520.0000    0.13894
580560.0000    0.22065
580600.0000    0.01489
580640.0000    0.14932
580680.0000    0.08396
580720.0000    0.21631
580760.0000    0.08359
580800.0000    0.54834
580840.0000    0.35175
580880.0000    0.02956
580920.0000    0.18702
580960.0000    0.24999
581000.0000    0.32192
581040.0000    0.61738
581080.0000    0.46456
581120.0000    0.70458
581160.0000    0.63796
581200.0000    0.45431
581240.0000    0.57458
581280.0000    0.56027
581320.0000    0.49879
581360.0000    0.68494
581400.0000    0.64442
581440.0000    0.53859
581480.0000    0.36072
581520.0000    0.41445
581560.0000    0.62107
581600.0000    0.54632
581640.0000    0.33998
581680.0000    0.22509
581720.0000    0.43327
581760.0000    0.57465
581800.0000    0.40518
581840.0000    0.27045
581880.0000    0.19988
581920.0000    0.25263
581960.0000    0.43253
582000.0000    0.01914
582040.0000    0.22697
582080.0000   -0.19953
582120.0000    0.03433
582160.0000    0.33284
582200.0000    0.28791
582240.0000    0.37084
582280.0000    0.35274
582320.0000    0.28248
582360.0000    0.48879
582400.0000   -0.05108
582440.0000    0.04385
582480.0000    0.36399
582520.0000    0.11531
582560.0000    0.27989
582600.0000    0.05412
582640.0000    0.37902
582680.0000    0.37411
582720.0000    0.41113
582760.0000    0.17401
582800.0000    0.31877
582840.0000    0.73815
582880.0000    0.50594
582920.0000    0.26643
582960.0000    0.30725
583000.0000    0.24765
583040.0000    0.00845
583080.0000    0.33161
583120.0000    0.58656
583160.0000    0.39374
583200.0000    0.27169
583240.0000    0.62218
583280.0000    0.57562
583320.0000    0.31982
583360.0000    0.21295
583400.0000    0.35039
583440.0000    0.26531
583480.0000    0.16712
583520.0000    0.44312
583560.0000    0.39339
583600.0000    0.39562
583640.0000    0.36176
583680.0000    0.25872
583720.0000    0.30525
583760.0000    0.26960
583800.0000    0.05907
583840.0000    0.53498
583880.0000    0.08959
583920.0000    0.43151
583960.0000    0.26419
584000.0000    0.38107
584040.0000    0.45681
584080.0000    0.03743
584120.0000    0.38666
584160.0000    0.70114
584200.0000    0.64326
584240.0000    0.22448
584280.0000    0.53838
584320.0000    0.49222
584360.0000    0.50280
584400.0000    0.41542
584440.0000    0.66945
584480.0000    0.34781
584520.0000    0.02011
584560.0000    0.31579
584600.0000    0.57624
584640.0000    0.26180
584680.0000    0.14852
584720.0000    0.17095
584760.0000    0.36229
584800.0000    0.70618
584840.0000    0.58881
584880.0000    0.39726
584920.0000    0.65472
584960.0000    0.76220
585000.0000    0.48954
585040.0000    0.23523
585080.0000    0.17652
585120.0000    0.29355
585160.0000    0.37736
585200.0000    0.24290
585240.0000    0.26278
585280.0000    0.39841
585320.0000    0.15628
585360.0000    0.72428
585400.0000    0.49054
585440.0000    0.88608
585480.0000    0.67594
585520.0000    0.40130
585560.0000    0.30554
585600.0000    0.27584
585640.0000    0.12799
585680.0000    0.18700
585720.0000    0.12303
585760.0000    0.51352
585800.0000    0.09722
585840.0000    0.54745
585880.0000    0.26266
585920.0000    0.30812
585960.0000    0.31650
586000.0000    0.36616
586040.0000    0.15562
586080.0000    0.20790
586120.0000    0.25734
586160.0000    0.29047
586200.0000    0.43851
586240.0000    0.48493
586280.0000    0.58782
586320.0000    0.44091
586360.0000    0.31829
586400.0000    0.28235
586440.0000    0.24531
586480.0000    0.29128
586520.0000    0.40377
586560.0000    0.12761
586600.0000    0.31143
586640.0000    0.36681
586680.0000    0.27202
586720.0000    0.30790
586760.0000    0.29796
586800.0000    0.51254
586840.0000    0.48256
586880.0000    0.23222
586920.0000    0.14690
586960.0000    0.35196
587000.0000    0.15213
587040.0000    0.32614
587080.0000    0.13364
587120.0000    0.23835
587160.0000    0.02222
587200.0000    0.18943
587240.0000    0.35248
587280.0000    0.31589
587320.0000    0.21377
587360.0000    0.33730
587400.0000    0.35754
587440.0000    0.16391
587480.0000    0.36021
587520.0000    0.28546
587560.0000    0.28779
587600.0000    0.44321
587640.0000    0.32269
587680.0000    0.44798
587720.0000    0.37012
587760.0000    0.52550
587800.0000    0.33391
587840.0000    0.33899
587880.0000    0.51952
587920.0000    0.45798
587960.0000    0.25670
588000.0000   -0.03859
588040.0000    0.35535
588080.0000    0.19140
588120.0000    0.09275
588160.0000    0.36492
588200.0000    0.06464
588240.0000   -0.06626
588280.0000    0.03994
588320.0000   -0.06664
588360.0000   -0.01510
588400.0000   -0.02313
588440.0000    0.04400
588480.0000   -0.23771
588520.0000   -0.08481
588560.0000    0.09412
588600.0000    0.17605
588640.0000    0.34056
588680.0000   -0.05041
588720.0000    0.01578
588760.0000   -0.00034
588800.0000    0.04885
588840.0000   -0.05007
588880.0000    0.16375
588920.0000   -0.04289
588960.0000   -0.01272
589000.0000    0.10712
589040.0000   -0.10463
589080.0000    0.25179
589120.0000   -0.08057
589160.0000    0.27385
589200.0000    0.52551
589240.0000    0.41471
589280.0000    0.54383
589320.0000    0.41356
589360.0000    0.39847
589400.0000    0.15420
589440.0000   -0.06298
589480.0000    0.24841
589520.0000    0.54165
589560.0000    0.38578
589600.0000    0.09579
589640.0000    0.10247
589680.0000    0.58334
589720.0000    0.31900
589760.0000    0.34831
589800.0000    0.33522
589840.0000    0.47330
589880.0000    0.35638
589920.0000    0.44190
589960.0000    0.30021
590000.0000    0.19739
590040.0000    0.05318
590080.0000    0.33486
590120.0000    0.33338
590160.0000    0.50527
590200.0000    0.25218
590240.0000    0.12071
590280.0000    0.57218
590320.0000    0.54185
590360.0000    0.04353
590400.0000   -0.12001
590440.0000    0.16195
590480.0000    0.51442
590520.0000    0.23596
590560.0000    0.25452
590600.0000    0.14244
590640.0000    0.61510
590680.0000    0.34420
590720.0000    0.36342
590760.0000    0.34784
590800.0000    0.52903
590840.0000    0.33896
590880.0000    0.35832
590920.0000    0.57420
590960.0000    0.25905
591000.0000    0.38113
591040.0000    0.14213
591080.0000    0.36404
591120.0000    0.31173
591160.0000    0.12955
591200.0000    0.00000
591240.0000    0.17140
591280.0000   -0.02839
591320.0000    0.00216
591360.0000    0.29026
591400.0000    0.21507
591440.0000    0.22493
591480.0000    0.47007
591520.0000    0.24697
591560.0000    0.12694
591600.0000    0.25199
591640.0000    0.06768
591680.0000    0.13700
591720.0000    0.15929
591760.0000   -0.02982
591800.0000   -0.06880
591840.0000    0.06364
591880.0000    0.03578
591920.0000    0.07812
591960.0000    0.23574
592000.0000   -0.12406
592040.0000   -0.11735
592080.0000    0.22482
592120.0000   -0.13422
592160.0000    0.02795
592200.0000    0.13889
592240.0000   -0.06613
592280.0000    0.25228
592320.0000    0.01747
592360.0000    0.08245
592400.0000    0.33159
592440.0000    0.31728
592480.0000    0.07134
592520.0000    0.14728
592560.0000    0.09873
592600.0000    0.29993
592640.0000    0.16217
592680.0000    0.35703
592720.0000    0.13815
592760.0000    0.14436
592800.0000    0.29955
592840.0000    0.27599
592880.0000    0.22481
592920.0000    0.43328
592960.0000    0.39553
593000.0000    0.29081
593040.0000    0.46044
593080.0000    0.30488
593120.0000    0.38307
593160.0000   -0.01112
593200.0000    0.13372
593240.0000    0.15382
593280.0000    0.03001
593320.0000    0.16625
593360.0000    0.19166
593400.0000    0.44486
593440.0000    0.31479
593480.0000    0.18106
593520.0000    0.18218
593560.0000    0.27243
593600.0000    0.28272
593640.0000    0.14480
593680.0000    0.20351
593720.0000    0.34317
593760.0000    0.18888
593800.0000    0.07100
593840.0000    0.11098
593880.0000    0.05796
593920.0000    0.11171
593960.0000    0.18864
594000.0000    0.26366
594040.0000    0.20408
594080.0000    0.42234
594120.0000    0.35830
594160.0000    0.16170
594200.0000    0.38208
594240.0000    0.34300
594280.0000    0.64498
594320.0000    0.19079
594360.0000    0.32368
594400.0000    0.38286
594440.0000    0.55538
594480.0000    0.30938
594520.0000    0.13934
594560.0000    0.34991
594600.0000    0.21996
594640.0000    0.29954
594680.0000    0.33048
594720.0000    0.22461
594760.0000    0.24368
594800.0000    0.25553
594840.0000    0.29274
594880.0000    0.40155
594920.0000    0.33539
594960.0000    0.32214
595000.0000    0.43822
595040.0000    0.36379
595080.0000    0.25436
595120.0000    0.37525
595160.0000    0.28826
595200.0000    0.41071
595240.0000    0.39652
595280.0000    0.19780
595320.0000    0.33176
595360.0000    0.50502
595400.0000    0.21187
595440.0000    0.57557
595480.0000    0.19497
595520.0000    0.30429
595560.0000    0.37900
595600.0000    0.34850
595640.0000    0.29420
595680.0000    0.27595
595720.0000    0.34290
595760.0000    0.28032
595800.0000    0.21225
595840.0000    0.33587
595880.0000    0.19038
595920.0000    0.18732
595960.0000    0.05089
596000.0000    0.06729
596040.0000    0.18872
596080.0000    0.02253
596120.0000    0.41640
596160.0000    0.40380
596200.0000    0.34118
596240.0000    0.30174
596280.0000    0.27659
596320.0000    0.19846
596360.0000    0.19268
596400.0000    0.32404
596440.0000    0.26679
596480.0000    0.45968
596520.0000    0.52600
596560.0000    0.25482
596600.0000    0.17740
596640.0000    0.29248
596680.0000    0.42053
596720.0000    0.13659
596760.0000    0.29895
596800.0000    0.41515
596840.0000    0.25378
596880.0000    0.34645
596920.0000    0.36068
596960.0000    0.26447
597000.0000    0.26556
597040.0000    0.50381
597080.0000    0.50859
597120.0000    0.19340
597160.0000    0.29613
597200.0000    0.40537
597240.0000    0.10105
597280.0000    0.10865
597320.0000    0.27177
597360.0000    0.27890
597400.0000    0.12669
597440.0000    0.21199
597480.0000    0.42579
597520.0000    0.31544
597560.0000    0.31793
597600.0000    0.42952
597640.0000    0.41144
597680.0000    0.45776
597720.0000    0.42336
597760.0000    0.35615
597800.0000    0.40897
597840.0000    0.60337
597880.0000    0.31535
597920.0000    0.32008
597960.0000    0.38216
598000.0000    0.41455
598040.0000    0.49330
598080.0000    0.40968
598120.0000    0.37011
598160.0000    0.30680
598200.0000    0.58846
598240.0000    0.42034
598280.0000    0.48044
598320.0000    0.36859
598360.0000    0.09511
598400.0000    0.34133
598440.0000    0.29280
598480.0000    0.31560
598520.0000    0.01798
598560.0000    0.25345
598600.0000    0.41960
598640.0000    0.52690
598680.0000    0.34813
598720.0000    0.14504
598760.0000    0.42940
598800.0000    0.47455
598840.0000    0.41647
598880.0000    0.26029
598920.0000    0.38308
598960.0000    0.27670
599000.0000    0.46740
599040.0000    0.29759
599080.0000    0.29290
599120.0000    0.18076
599160.0000    0.02709
599200.0000    0.17124
599240.0000    0.12922
599280.0000   -0.00371
599320.0000    0.08667
599360.0000   -0.18938
599400.0000   -0.01738
599440.0000   -0.00744
599480.0000    0.01569
599520.0000    0.01523
599560.0000   -0.16416
599600.0000    0.06063
599640.0000   -0.21534
599680.0000   -0.04923
599720.0000   -0.14299
599760.0000    0.11927
599800.0000   -0.32237
599840.0000    0.27484
599880.0000   -0.06885
599920.0000   -0.00212
599960.0000   -0.07575
600000.0000    0.21146
600040.0000    0.16961
600080.0000    0.20835
600120.0000    0.31739
600160.0000    0.10947
600200.0000   -0.13773
600240.0000    0.09653
600280.0000   -0.15225
600320.0000   -0.11939
600360.0000   -0.21787
600400.0000   -0.01668
600440.0000    0.18828
600480.0000    0.20334
600520.0000    0.23044
600560.0000   -0.04757
600600.0000    0.12961
600640.0000    0.03631
600680.0000    0.30553
600720.0000   -0.11136
600760.0000    0.20947
600800.0000   -0.10391
600840.0000   -0.09633
600880.0000   -0.23257
600920.0000   -0.11614
600960.0000    0.18464
601000.0000   -0.17724
601040.0000    0.03339
601080.0000    0.02991
601120.0000    0.09204
601160.0000    0.21280
601200.0000    0.14337
601240.0000    0.43963
601280.0000    0.07966
601320.0000    0.39524
601360.0000    0.29406
601400.0000    0.35017
601440.0000    0.23009
601480.0000    0.33547
601520.0000    0.06062
601560.0000    0.20093
601600.0000    0.29790
601640.0000    0.23475
601680.0000    0.15156
601720.0000    0.17033
601760.0000    0.09838
601800.0000    0.39089
601840.0000    0.19759
601880.0000    0.26208
601920.0000    0.35628
601960.0000    0.24613
602000.0000    0.10640
602040.0000    0.36804
602080.0000    0.20412
602120.0000    0.30149
602160.0000    0.23461
602200.0000    0.16926
602240.0000    0.07654
602280.0000    0.16488
602320.0000    0.31512
602360.0000    0.10649
602400.0000    0.10825
602440.0000    0.09204
602480.0000    0.33848
602520.0000    0.30755
602560.0000    0.15138
602600.0000    0.16957
602640.0000    0.28458
602680.0000    0.16137
602720.0000    0.23681
602760.0000    0.18869
602800.0000    0.36979
602840.0000    0.32547
602880.0000    0.40679
602920.0000    0.16551
602960.0000    0.10477
603000.0000    0.28651
603040.0000    0.23858
603080.0000    0.33125
603120.0000    0.44417
603160.0000    0.45606
603200.0000    0.37403
603240.0000    0.29282
603280.0000    0.17085
603320.0000    0.23476
603360.0000    0.39633
603400.0000    0.45902
603440.0000    0.27651
603480.0000    0.20267
603520.0000    0.45047
603560.0000    0.33174
603600.0000    0.31652
603640.0000    0.15493
603680.0000    0.10709
603720.0000    0.25983
603760.0000    0.24166
603800.0000    0.34126
603840.0000    0.10496
603880.0000    0.28912
603920.0000    0.08955
603960.0000    0.18207
604000.0000    0.14464
604040.0000    0.37029
604080.0000    0.22620
604120.0000    0.03443
604160.0000    0.32168
604200.0000    0.10120
604240.0000    0.49257
604280.0000    0.55127
604320.0000    0.37872
604360.0000    0.60565
604400.0000    0.52775
604440.0000    0.39369
604480.0000    0.35886
604520.0000    0.55359
604560.0000    0.45852
604600.0000    0.45825
604640.0000    0.51864
604680.0000    0.47868
604720.0000    0.58805
604760.0000    0.53143
604800.0000    0.41340
604840.0000    0.35706
604880.0000    0.35201
604920.0000    0.30157
604960.0000    0.01895
605000.0000    0.09878
605040.0000    0.05599
605080.0000    0.23521
605120.0000    0.06168
605160.0000   -0.18989
605200.0000    0.17551
605240.0000    0.37409
605280.0000    0.23517
605320.0000    0.14899
605360.0000    0.15499
605400.0000    0.35297
605440.0000    0.50042
605480.0000    0.28165
605520.0000    0.25973
605560.0000    0.10767
605600.0000    0.47895
605640.0000    0.40290
605680.0000    0.22901
605720.0000    0.45971
605760.0000    0.37827
605800.0000    0.10517
605840.0000    0.12801
605880.0000    0.21389
605920.0000    0.13311
605960.0000    0.24877
606000.0000    0.17143
606040.0000   -0.13588
606080.0000    0.27650
606120.0000    0.37201
606160.0000    0.52998
606200.0000    0.43358
606240.0000    0.27016
606280.0000    0.21222
606320.0000    0.28733
606360.0000    0.28335
606400.0000    0.21007
606440.0000    0.32115
606480.0000    0.21054
606520.0000    0.12590
606560.0000    0.17606
606600.0000   -0.02856
606640.0000    0.26049
606680.0000    0.14256
606720.0000    0.36418
606760.0000    0.09455
606800.0000    0.20928
606840.0000    0.36656
606880.0000    0.33860
606920.0000    0.40472
606960.0000    0.17678
607000.0000    0.42329
607040.0000    0.25997
607080.0000    0.34768
607120.0000    0.10962
607160.0000    0.27918
607200.0000    0.29648
607240.0000    0.28214
607280.0000    0.36676
607320.0000    0.22938
607360.0000    0.27988
607400.0000    0.38386
607440.0000    0.11290
607480.0000   -0.31484
607520.0000   -0.45631
607560.0000   -0.01595
607600.0000   -0.14974
607640.0000    0.13578
607680.0000   -0.14273
607720.0000   -0.11966
607760.0000    0.28569
607800.0000    0.07432
607840.0000    0.09882
607880.0000    0.01038
607920.0000    0.08699
607960.0000    0.14207
608000.0000    0.01531
608040.0000    0.09852
608080.0000    0.18091
608120.0000    0.40359
608160.0000    0.12485
608200.0000    0.21388
608240.0000    0.04335
608280.0000    0.07929
608320.0000   -0.09888
608360.0000   -0.02188
608400.0000    0.01964
608440.0000    0.04664
608480.0000   -0.04266
608520.0000    0.12536
608560.0000   -0.08906
608600.0000   -0.09384
608640.0000    0.06997
608680.0000    0.06234
608720.0000    0.00883
608760.0000   -0.08941
608800.0000   -0.02479
608840.0000    0.13411
608880.0000    0.04633
608920.0000   -0.11885
608960.0000   -0.16580
609000.0000   -0.05093
609040.0000    0.18159
609080.0000    0.12459
609120.0000    0.13803
609160.0000    0.00591
609200.0000    0.16296
609240.0000    0.08917
609280.0000    0.09450
609320.0000   -0.07341
609360.0000    0.03127
609400.0000   -0.03647
609440.0000   -0.15486
609480.0000   -0.06051
609520.0000    0.27800
609560.0000    0.15611
609600.0000    0.10813
609640.0000    0.10061
609680.0000    0.08046
609720.0000    0.00795
609760.0000   -0.06996
609800.0000    0.01265
609840.0000   -0.04840
609880.0000   -0.08275
609920.0000    0.19240
609960.0000   -0.03938
610000.0000    0.14256
610040.0000   -0.08345
610080.0000   -0.24488
610120.0000    0.03318
610160.0000    0.04105
610200.0000   -0.20110
610240.0000   -0.08728
610280.0000   -0.06420
610320.0000   -0.09464
610360.0000   -0.00936
610400.0000   -0.24454
610440.0000   -0.22545
610480.0000    0.05543
610520.0000    0.10106
610560.0000   -0.09074
610600.0000    0.20029
610640.0000    0.17600
610680.0000    0.15295
610720.0000    0.30741
610760.0000    0.16535
610800.0000    0.14908
610840.0000   -0.00609
610880.0000    0.14595
610920.0000    0.07355
610960.0000    0.25134
611000.0000    0.20470
611040.0000    0.20268
611080.0000    0.22137
611120.0000    0.19284
611160.0000    0.21418
611200.0000    0.22021
611240.0000    0.39756
611280.0000    0.26285
611320.0000    0.15442
611360.0000    0.24637
611400.0000    0.30871
611440.0000    0.26085
611480.0000    0.21445
611520.0000    0.25008
611560.0000    0.36455
611600.0000   -0.02244
611640.0000    0.15890
611680.0000    0.21863
611720.0000    0.16307
611760.0000    0.11698
611800.0000    0.37690
611840.0000    0.26837
611880.0000    0.33087
611920.0000    0.35432
611960.0000    0.42348
612000.0000    0.32819
612040.0000    0.34720
612080.0000    0.45802
612120.0000    0.26483
612160.0000    0.18741
612200.0000    0.14321
612240.0000    0.16336
612280.0000    0.36248
612320.0000    0.32804
612360.0000   -0.07073
612400.0000    0.21077
612440.0000   -0.04366
612480.0000    0.32524
612520.0000    0.04379
612560.0000    0.12289
612600.0000    0.16170
612640.0000    0.15680
612680.0000    0.12845
612720.0000    0.34182
612760.0000    0.23426
612800.0000    0.47069
612840.0000    0.28798
612880.0000    0.01844
612920.0000    0.12451
612960.0000    0.62908
613000.0000    0.55992
613040.0000    0.49448
613080.0000    0.19333
613120.0000   -0.15215
613160.0000    0.03779
613200.0000   -0.17657
613240.0000    0.30996
613280.0000    0.22551
613320.0000    0.10970
613360.0000   -0.16521
613400.0000   -0.03287
613440.0000    0.04943
613480.0000   -0.13610
613520.0000   -0.10525
613560.0000    0.34127
613600.0000    0.26976
613640.0000    0.05458
613680.0000    0.11962
613720.0000    0.39863
613760.0000    0.16269
613800.0000    0.35125
613840.0000    0.23295
613880.0000    0.17308
613920.0000    0.44412
613960.0000    0.31773
614000.0000    0.58373
614040.0000    0.49816
614080.0000    0.40592
614120.0000    0.23968
614160.0000    0.36869
614200.0000    0.63504
614240.0000    0.65942
614280.0000    0.44605
614320.0000    0.63194
614360.0000    0.59833
614400.0000    0.66994
614440.0000    0.49402
614480.0000    0.37306
614520.0000    0.52877
614560.0000    0.56815
614600.0000    0.54403
614640.0000    0.57365
614680.0000    0.66803
614720.0000    0.51704
614760.0000    0.62219
614800.0000    0.51586
614840.0000    0.69171
614880.0000    0.51318
614920.0000    0.44641
614960.0000    0.60880
615000.0000    0.65685
615040.0000    0.65846
615080.0000    0.38630
615120.0000    0.25878
615160.0000    0.39293
615200.0000    0.37472
615240.0000    0.18012
615280.0000    0.07772
615320.0000    0.46427
615360.0000    0.42333
615400.0000   -0.05624
615440.0000    0.15048
615480.0000    0.32247
615520.0000    0.38123
615560.0000    0.22458
615600.0000    0.44453
615640.0000    0.13425
615680.0000    0.18087
615720.0000   -0.02774
615760.0000    0.20320
615800.0000    0.28652
615840.0000    0.54198
615880.0000    0.29818
615920.0000    0.47955
615960.0000    0.53701
616000.0000    0.70383
616040.0000   -0.05372
616080.0000    0.48687
616120.0000    0.33068
616160.0000    0.54340
616200.0000    0.25347
616240.0000    0.38619
616280.0000    0.46708
616320.0000    0.63737
616360.0000    0.50510
616400.0000    0.38413
616440.0000    0.44610
616480.0000    0.45108
616520.0000    0.25467
616560.0000    0.47103
616600.0000    0.42329
616640.0000    0.37600
616680.0000    0.38011
616720.0000    0.30518
616760.0000    0.17904
616800.0000    0.29165
616840.0000    0.12646
616880.0000    0.28534
616920.0000    0.12875
616960.0000    0.10440
617000.0000    0.16268
617040.0000    0.09459
617080.0000    0.34786
617120.0000    0.44045
617160.0000    0.46451
617200.0000    0.43664
617240.0000    0.32186
617280.0000    0.46361
617320.0000    0.59814
617360.0000    0.64308
617400.0000    0.44843
617440.0000    0.22936
617480.0000    0.33431
617520.0000    0.33103
617560.0000    0.38767
617600.0000    0.28570
617640.0000    0.30599
617680.0000    0.24480
617720.0000    0.08795
617760.0000    0.21408
617800.0000    0.21821
617840.0000    0.31046
617880.0000    0.33502
617920.0000    0.47334
617960.0000    0.20719
618000.0000    0.24619
618040.0000    0.15858
618080.0000    0.28802
618120.0000    0.09585
618160.0000    0.12988
618200.0000    0.31622
618240.0000    0.17873
618280.0000    0.44970
618320.0000    0.17947
618360.0000    0.28537
618400.0000    0.14265
618440.0000    0.34445
618480.0000    0.29179
618520.0000    0.38714
618560.0000    0.53197
618600.0000    0.27422
618640.0000    0.31250
618680.0000    0.05205
618720.0000    0.15442
618760.0000    0.05720
618800.0000    0.27310
618840.0000    0.09002
618880.0000   -0.06143
618920.0000    0.26705
618960.0000    0.04606
619000.0000    0.22594
619040.0000    0.08867
619080.0000   -0.04149
619120.0000    0.09356
619160.0000    0.16169
619200.0000    0.28096
619240.0000    0.25088
619280.0000    0.26109
619320.0000    0.47895
619360.0000    0.26361
619400.0000    0.37829
619440.0000    0.32667
619480.0000    0.04711
619520.0000    0.05692
619560.0000   -0.11043
619600.0000    0.05146
619640.0000    0.50444
619680.0000    0.19284
619720.0000    0.21231
619760.0000   -0.04543
619800.0000    0.11481
619840.0000    0.08135
619880.0000    0.03317
619920.0000    0.17936
619960.0000    0.27199
620000.0000    0.03410
620040.0000    0.16752
620080.0000    0.36635
620120.0000    0.04948
620160.0000    0.06239
620200.0000   -0.02492
620240.0000    0.27862
620280.0000    0.06654
620320.0000    0.25417
620360.0000    0.48482
620400.0000    0.20157
620440.0000   -0.24054
620480.0000    0.28852
620520.0000   -0.09375
620560.0000    0.09994
620600.0000    0.07823
620640.0000   -0.05591
620680.0000    0.03302
620720.0000    0.17200
620760.0000   -0.03223
620800.0000    0.00730
620840.0000   -0.02933
620880.0000   -0.02720
620920.0000    0.08123
620960.0000   -0.09870
621000.0000    0.07738
621040.0000    0.00058
621080.0000   -0.13141
621120.0000   -0.08931
621160.0000    0.06977
621200.0000    0.20823
621240.0000   -0.02401
621280.0000    0.08598
621320.0000    0.00209
621360.0000   -0.17290
621400.0000   -0.03802
621440.0000    0.07538
621480.0000   -0.12942
621520.0000   -0.23841
621560.0000   -0.16847
621600.0000    0.09359
621640.0000    0.15661
621680.0000   -0.05026
621720.0000    0.01195
621760.0000    0.15362
621800.0000    0.01008
621840.0000    0.17914
621880.0000    0.22236
621920.0000    0.08080
621960.0000    0.07273
622000.0000    0.18347
622040.0000    0.12072
622080.0000    0.17356
622120.0000    0.09204
622160.0000    0.19701
622200.0000   -0.08437
622240.0000    0.11483
622280.0000    0.37323
622320.0000    0.30021
622360.0000    0.19200
622400.0000    0.28393
622440.0000    0.12467
622480.0000    0.72896
622520.0000    0.53623
622560.0000    0.27725
622600.0000    0.15980
622640.0000    0.28182
622680.0000    0.23290
622720.0000    0.04936
622760.0000    0.35645
622800.0000    0.41768
622840.0000    0.37658
622880.0000    0.12249
622920.0000    0.00941
622960.0000    0.18002
623000.0000    0.20910
623040.0000    0.36558
623080.0000    0.39719
623120.0000    0.36198
623160.0000    0.31640
623200.0000    0.37645
623240.0000    0.33561
623280.0000    0.38138
623320.0000    0.04054
623360.0000    0.17663
623400.0000    0.14744
623440.0000    0.09958
623480.0000    0.41468
623520.0000    0.32868
623560.0000    0.74267
623600.0000    0.65087
623640.0000    0.42065
623680.0000    0.48232
623720.0000    0.71263
623760.0000    0.49126
623800.0000    0.68403
623840.0000    0.46050
623880.0000    0.23983
623920.0000    0.43879
623960.0000    0.48492
624000.0000    0.73169
624040.0000    0.69151
624080.0000    0.62928
624120.0000    0.55728
624160.0000    0.47382
624200.0000    0.62600
624240.0000    0.60994
624280.0000    0.61564
624320.0000    0.53695
624360.0000    0.25640
624400.0000    0.75552
624440.0000    0.73765
624480.0000    0.59876
624520.0000    0.75804
624560.0000    0.63767
624600.0000    0.17892
624640.0000    0.72381
624680.0000    0.77987
624720.0000    0.82946
624760.0000    0.60920
624800.0000    0.61119
624840.0000    0.73418
624880.0000    0.54735
624920.0000    0.57833
624960.0000    0.67998
625000.0000    0.40039
625040.0000    0.55378
625080.0000    0.62647
625120.0000    0.62035
625160.0000    0.61358
625200.0000    0.59561
625240.0000    0.46518
625280.0000    0.68070
625320.0000    0.35454
625360.0000    0.68877
625400.0000    0.48595
625440.0000    0.56611
625480.0000    0.44623
625520.0000    0.23553
625560.0000    0.42174
625600.0000    0.44021
625640.0000    0.47743
625680.0000    0.49751
625720.0000    0.62066
625760.0000    0.54495
625800.0000    0.49412
625840.0000    0.43355
625880.0000    0.55364
625920.0000    0.67664
625960.0000    0.60767
626000.0000    0.43524
626040.0000    0.50684
626080.0000    0.57904
626120.0000    0.63212
626160.0000    0.53182
626200.0000    0.76739
626240.0000    0.66440
626280.0000    0.67342
626320.0000    0.51809
626360.0000    0.45264
626400.0000    0.36579
626440.0000    0.61000
626480.0000    0.60545
626520.0000    0.55754
626560.0000    0.54870
626600.0000    0.59549
626640.0000    0.38774
626680.0000    0.58225
626720.0000    0.58358
626760.0000    0.34277
626800.0000    0.72895
626840.0000    0.73265
626880.0000    0.59972
626920.0000    0.67700
626960.0000    0.63686
627000.0000    0.71308
627040.0000    0.64735
627080.0000    0.49453
627120.0000    0.57577
627160.0000    0.46629
627200.0000    0.45252
627240.0000    0.59434
627280.0000    0.44593
627320.0000    0.46811
627360.0000    0.66443
627400.0000    0.63032
627440.0000    0.65704
627480.0000    0.43799
627520.0000    0.49543
627560.0000    0.45636
627600.0000    0.64431
627640.0000    0.58260
627680.0000    0.32099
627720.0000    0.50612
627760.0000    0.36383
627800.0000    0.68755
627840.0000    0.44618
627880.0000    0.47275
627920.0000    0.47173
627960.0000    0.56575
628000.0000    0.48988
628040.0000    0.59050
628080.0000    0.65014
628120.0000    0.39914
628160.0000    0.57747
628200.0000    0.62057
628240.0000    0.69666
628280.0000    0.42441
628320.0000    0.46055
628360.0000    0.68416
628400.0000    0.71759
628440.0000    0.85622
628480.0000    0.41439
628520.0000    0.54592
628560.0000    0.54693
628600.0000    0.69620
628640.0000    0.76925
628680.0000    0.54775
628720.0000    0.60815
628760.0000    0.65799
628800.0000    0.50531
628840.0000    0.51110
628880.0000    0.44484
628920.0000    0.54567
628960.0000    0.40085
629000.0000    0.45921
629040.0000    0.59904
629080.0000    0.63015
629120.0000    0.54004
629160.0000    0.69502
629200.0000    0.32552
629240.0000    0.58129
629280.0000    0.34451
629320.0000   -0.04441
629360.0000    0.46114
629400.0000    0.43354
629440.0000    0.34038
629480.0000    0.43523
629520.0000    0.48315
629560.0000    0.25968
629600.0000    0.32727
629640.0000    0.34220
629680.0000    0.25066
629720.0000    0.32740
629760.0000    0.11510
629800.0000    0.41376
629840.0000    0.50279
629880.0000    0.57644
629920.0000    0.30630
629960.0000    0.57344
630000.0000    0.48524
630040.0000    0.47505
630080.0000    0.42723
630120.0000    0.54023
630160.0000    0.58083
630200.0000    0.55678
630240.0000    0.53193
630280.0000    0.63712
630320.0000    0.64589
630360.0000    0.66796
630400.0000    0.49543
630440.0000    0.77601
630480.0000    0.50194
630520.0000    0.72099
630560.0000    0.41609
630600.0000    0.42664
630640.0000    0.42356
630680.0000    0.51150
630720.0000    0.15441
630760.0000    0.22984
630800.0000    0.22262
630840.0000   -0.11230
630880.0000    0.07831
630920.0000    0.36211
630960.0000    0.40000
631000.0000    0.21264
631040.0000    0.37745
631080.0000    0.27571
631120.0000    0.31276
631160.0000    0.31922
631200.0000    0.30624
631240.0000    0.54077
631280.0000    0.28107
631320.0000    0.25330
631360.0000    0.27597
631400.0000    0.37373
631440.0000    0.25014
631480.0000    0.31038
631520.0000    0.42613
631560.0000    0.28447
631600.0000    0.34852
631640.0000    0.55668
631680.0000    0.35093
631720.0000    0.50702
631760.0000    0.37106
631800.0000    0.59572
631840.0000    0.59205
631880.0000    0.50285
631920.0000    0.33658
631960.0000    0.29102
632000.0000    0.67247
632040.0000    0.61844
632080.0000    0.72220
632120.0000    0.37111
632160.0000    0.38176
632200.0000    0.45987
632240.0000    0.58361
632280.0000    0.68480
632320.0000    0.49222
632360.0000    0.74480
632400.0000    0.72636
632440.0000    0.48962
632480.0000    0.53961
632520.0000    0.29174
632560.0000    0.54934
632600.0000    0.55758
632640.0000    0.45137
632680.0000    0.70014
632720.0000    0.33091
632760.0000    0.51133
632800.0000    0.27592
632840.0000    0.34472
632880.0000    0.49408
632920.0000    0.10400
632960.0000    0.31767
633000.0000    0.54975
633040.0000    0.47875
633080.0000    0.71928
633120.0000    0.76056
633160.0000    0.45270
633200.0000    0.63786
633240.0000    0.55657
633280.0000    0.65484
633320.0000    0.78692
633360.0000    0.39041
633400.0000    0.50319
633440.0000    0.43795
633480.0000    0.37364
633520.0000    0.43403
633560.0000    0.42121
633600.0000    0.54625
633640.0000    0.69560
633680.0000    0.23425
633720.0000    0.54984
633760.0000    0.38844
633800.0000    0.37709
633840.0000    0.35035
633880.0000    0.45178
633920.0000    0.30076
633960.0000    0.52771
634000.0000    0.24084
634040.0000    0.17433
634080.0000    0.22904
634120.0000    0.23616
634160.0000    0.08848
634200.0000    0.16282
634240.0000    0.32513
634280.0000    0.28109
634320.0000    0.21984
634360.0000    0.21088
634400.0000    0.49175
634440.0000    0.24467
634480.0000    0.54524
634520.0000    0.64658
634560.0000    0.45183
634600.0000    0.14856
634640.0000    0.41029
634680.0000    0.25981
634720.0000    0.48563
634760.0000    0.15423
634800.0000   -0.02615
634840.0000    0.06487
634880.0000    0.14799
634920.0000    0.22619
634960.0000    0.49429
635000.0000    0.06344
635040.0000    0.47766
635080.0000    0.26164
635120.0000    0.25235
635160.0000   -0.02902
635200.0000    0.10965
635240.0000    0.13640
635280.0000    0.07851
635320.0000    0.36605
635360.0000    0.21469
635400.0000    0.35683
635440.0000    0.22632
635480.0000    0.48613
635520.0000    0.02580
635560.0000    0.36295
635600.0000    0.14656
635640.0000    0.15252
635680.0000    0.62934
635720.0000    0.46377
635760.0000    0.41434
635800.0000    0.33343
635840.0000    0.14618
635880.0000    0.38032
635920.0000    0.34158
635960.0000    0.01369
636000.0000    0.37105
636040.0000    0.37819
636080.0000    0.58810
636120.0000    0.45503
636160.0000    0.40633
636200.0000    0.49196
636240.0000    0.45169
636280.0000    0.45881
636320.0000    0.44482
636360.0000    0.50792
636400.0000    0.43440
636440.0000    0.65846
636480.0000    0.21975
636520.0000    0.35920
636560.0000    0.62457
636600.0000    0.25905
636640.0000    0.18338
636680.0000    0.36811
636720.0000    0.09595
636760.0000   -0.01414
636800.0000    0.20390
636840.0000    0.45162
636880.0000    0.54698
636920.0000    0.02941
636960.0000    0.12615
637000.0000    0.50483
637040.0000    0.44104
637080.0000    0.19704
637120.0000    0.23844
637160.0000    0.07010
637200.0000   -0.15045
637240.0000    0.15428
637280.0000    0.30591
637320.0000    0.30197
637360.0000    0.15803
637400.0000    0.47180
637440.0000    0.69241
637480.0000    0.51698
637520.0000    0.19421
637560.0000    0.43059
637600.0000    0.18925
637640.0000    0.35997
637680.0000    0.46404
637720.0000    0.43016
637760.0000    0.03969
637800.0000    0.52508
637840.0000    0.36045
637880.0000    0.50424
637920.0000    0.48375
637960.0000    0.17374
638000.0000    0.52119
638040.0000    0.23798
638080.0000    0.00628
638120.0000    0.24028
638160.0000    0.32434
638200.0000    0.04998
638240.0000    0.23315
638280.0000    0.32678
638320.0000    0.29865
638360.0000    0.49324
638400.0000    0.33242
638440.0000    0.28487
638480.0000    0.25905
638520.0000    0.53316
638560.0000    0.30569
638600.0000    0.49277
638640.0000    0.59422
638680.0000    0.45206
638720.0000    0.63633
638760.0000    0.46453
638800.0000    0.31747
638840.0000    0.41886
638880.0000    0.30544
638920.0000    0.13135
638960.0000    0.55587
639000.0000    0.46093
639040.0000    0.39499
639080.0000    0.23814
639120.0000    0.21150
639160.0000    0.12025
639200.0000    0.07516
639240.0000    0.16397
639280.0000    0.47247
639320.0000    0.36679
639360.0000    0.47437
639400.0000    0.13747
639440.0000    0.29159
639480.0000    0.51984
639520.0000    0.25180
639560.0000    0.44793
639600.0000    0.51088
639640.0000    0.66352
639680.0000    0.57177
639720.0000    0.39218
639760.0000    0.42157
639800.0000    0.28361
639840.0000    0.12874
639880.0000    0.64453
639920.0000    0.50350
639960.0000    0.36328
640000.0000    0.40875
640040.0000    0.25557
640080.0000    0.40244
640120.0000    0.28700
640160.0000    0.41314
640200.0000    0.26837
640240.0000    0.52978
640280.0000    0.20220
640320.0000    0.34992
640360.0000    0.18034
640400.0000    0.30319
640440.0000    0.17504
640480.0000    0.46668
640520.0000    0.39145
640560.0000    0.44246
640600.0000    0.39697
640640.0000    0.58343
640680.0000    0.59738
640720.0000   -0.05298
640760.0000    0.02531
640800.0000    0.26254
640840.0000    0.01949
640880.0000    0.03599
640920.0000    0.27517
640960.0000    0.37492
641000.0000    0.77336
641040.0000    0.41080
641080.0000    0.41680
641120.0000    0.55038
641160.0000    0.59841
641200.0000    0.42083
641240.0000    0.61268
641280.0000    0.77071
641320.0000    0.07983
641360.0000    0.40008
641400.0000    0.15831
641440.0000    0.26961
641480.0000   -0.00502
641520.0000    0.34671
641560.0000    0.17942
641600.0000    0.40743
641640.0000    0.35077
641680.0000    0.25501
641720.0000    0.18310
641760.0000    0.33013
641800.0000    0.24784
641840.0000    0.12218
641880.0000    0.05271
641920.0000    0.26180
641960.0000   -0.10784
642000.0000    0.06855
642040.0000    0.37531
642080.0000   -0.09659
642120.0000    0.12495
642160.0000    0.52694
642200.0000    0.15775
642240.0000    0.31171
642280.0000    0.33300
642320.0000    0.66025
642360.0000    0.49443
642400.0000    0.05095
642440.0000   -0.05784
642480.0000   -0.02112
642520.0000    0.27443
642560.0000    0.13811
642600.0000    0.24575
642640.0000    0.27128
642680.0000    0.06640
642720.0000    0.16590
642760.0000    0.25369
642800.0000    0.37637
642840.0000    0.57271
642880.0000    0.37858
642920.0000    0.54299
642960.0000    0.22732
643000.0000    0.26853
643040.0000    0.44509
643080.0000    0.29991
643120.0000    0.19722
643160.0000    0.31811
643200.0000    0.28979
643240.0000    0.07485
643280.0000    0.22351
643320.0000    0.36657
643360.0000    0.23964
643400.0000    0.19645
643440.0000    0.21052
643480.0000    0.19877
643520.0000    0.27787
643560.0000    0.12700
643600.0000    0.03463
643640.0000    0.32601
643680.0000    0.23368
643720.0000    0.36239
643760.0000    0.41075
643800.0000    0.48749
643840.0000    0.80385
643880.0000    0.40021
643920.0000    0.32829
643960.0000    0.33647
644000.0000    0.26262
644040.0000   -0.07560
644080.0000    0.18511
644120.0000    0.23574
644160.0000    0.17186
644200.0000    0.23268
644240.0000    0.28773
644280.0000    0.35059
644320.0000    0.41578
644360.0000    0.35167
644400.0000    0.16960
644440.0000    0.21050
644480.0000    0.18434
644520.0000    0.29588
644560.0000    0.19849
644600.0000    0.16976
644640.0000    0.09476
644680.0000    0.27267
644720.0000    0.13809
644760.0000    0.22176
644800.0000    0.16071
644840.0000    0.29159
644880.0000    0.19068
644920.0000   -0.15528
644960.0000    0.18026
645000.0000   -0.31479
645040.0000    0.37121
645080.0000    0.28255
645120.0000    0.17769
645160.0000    0.06762
645200.0000   -0.08682
645240.0000    0.02898
645280.0000    0.19882
645320.0000    0.29259
645360.0000    0.29583
645400.0000    0.43121
645440.0000    0.35926
645480.0000    0.16767
645520.0000    0.38850
645560.0000    0.43763
645600.0000    0.44271
645640.0000    0.28100
645680.0000    0.21632
645720.0000    0.37343
645760.0000    0.39110
645800.0000    0.40599
645840.0000    0.32535
645880.0000    0.37801
645920.0000    0.34511
645960.0000    0.44424
646000.0000    0.41960
646040.0000    0.44186
646080.0000    0.35316
646120.0000    0.53845
646160.0000    0.19396
646200.0000    0.30376
646240.0000    0.07767
646280.0000    0.44005
646320.0000    0.07446
646360.0000    0.27326
646400.0000    0.31792
646440.0000    0.25833
646480.0000    0.33387
646520.0000    0.06024
646560.0000    0.33573
646600.0000    0.33697
646640.0000    0.31392
646680.0000    0.60203
646720.0000    0.37010
646760.0000    0.39588
646800.0000    0.38941
646840.0000    0.15320
646880.0000    0.31564
646920.0000    0.26956
646960.0000    0.71185
647000.0000    0.15089
647040.0000    0.26789
647080.0000    0.33030
647120.0000   -0.00121
647160.0000    0.32193
647200.0000    0.37345
647240.0000    0.38619
647280.0000    0.24052
647320.0000    0.53959
647360.0000    0.45730
647400.0000    0.27451
647440.0000    0.30693
647480.0000    0.27610
647520.0000    0.32578
647560.0000    0.33504
647600.0000    0.29537
647640.0000    0.49993
647680.0000    0.50012
647720.0000    0.42294
647760.0000    0.43500
647800.0000    0.17073
647840.0000    0.18103
647880.0000    0.23362
647920.0000    0.06519
647960.0000    0.26684
648000.0000    0.12250
648040.0000    0.32671
648080.0000    0.26271
648120.0000    0.07094
648160.0000   -0.40015
648200.0000   -0.15747
648240.0000    0.03878
648280.0000   -0.65805
648320.0000   -0.09602
648360.0000   -0.56325
648400.0000   -0.24976
648440.0000   -0.37218
648480.0000    0.09282
648520.0000    0.38569
648560.0000   -0.31281
648600.0000   -0.34994
648640.0000   -0.23002
648680.0000    0.22984
648720.0000    0.17442
648760.0000    0.17928
648800.0000    0.29516
648840.0000    0.07832
648880.0000    0.37114
648920.0000    0.33190
648960.0000    0.36564
649000.0000    0.54446
649040.0000    0.44618
649080.0000    0.24407
649120.0000    0.14009
649160.0000    0.34542
649200.0000    0.33214
649240.0000    0.62788
649280.0000    0.16378
649320.0000    0.44448
649360.0000    0.26844
649400.0000    0.34273
649440.0000    0.47557
649480.0000    0.46489
649520.0000    0.19687
649560.0000    0.36887
649600.0000    0.43874
649640.0000    0.27219
649680.0000    0.34667
649720.0000    0.60146
649760.0000    0.39796
649800.0000    0.29186
649840.0000    0.25139
649880.0000    0.43791
649920.0000    0.24796
649960.0000    0.41476
650000.0000    0.33443
650040.0000    0.40423
650080.0000    0.54763
650120.0000    0.40811
650160.0000    0.36400
650200.0000    0.23139
650240.0000    0.28119
650280.0000    0.01581
650320.0000    0.05537
650360.0000    0.44679
650400.0000    0.36946
650440.0000    0.24234
650480.0000    0.53517
650520.0000    0.38136
650560.0000    0.34689
650600.0000    0.08587
650640.0000    0.40621
650680.0000    0.54256
650720.0000    0.39029
650760.0000    0.49830
650800.0000    0.49767
650840.0000    0.36816
650880.0000    0.43976
650920.0000    0.52833
650960.0000    0.54696
651000.0000    0.55750
651040.0000    0.52473
651080.0000    0.46224
651120.0000    0.39456
651160.0000    0.58199
651200.0000    0.34519
651240.0000    0.17077
651280.0000    0.36221
651320.0000    0.43896
651360.0000    0.50419
651400.0000    0.61179
651440.0000    0.55626
651480.0000    0.47190
651520.0000    0.71500
651560.0000    0.55288
651600.0000    0.41247
651640.0000    0.57734
651680.0000    0.51910
651720.0000    0.55603
651760.0000    0.53287
651800.0000    0.47159
651840.0000    0.63211
651880.0000    0.48734
651920.0000    0.53186
651960.0000    0.46612
652000.0000    0.45617
652040.0000    0.24754
652080.0000    0.48543
652120.0000    0.52990
652160.0000    0.55892
652200.0000    0.43060
652240.0000    0.63459
652280.0000    0.60051
652320.0000    0.46806
652360.0000    0.53206
652400.0000    0.51054
652440.0000    0.42924
652480.0000    0.35515
652520.0000    0.80827
652560.0000    0.63968
652600.0000    0.39523
652640.0000    0.45852
652680.0000    0.46448
652720.0000    0.36302
652760.0000    0.38199
652800.0000    0.45518
652840.0000    0.46900
652880.0000    0.57053
652920.0000    0.63856
652960.0000    0.53372
653000.0000    0.23193
653040.0000    0.59420
653080.0000    0.24562
653120.0000    0.56156
653160.0000    0.26002
653200.0000    0.42995
653240.0000    0.64627
653280.0000    0.49973
653320.0000    0.48183
653360.0000    0.58178
653400.0000    0.50873
653440.0000    0.62190
653480.0000    0.51970
653520.0000    0.48779
653560.0000    0.43705
653600.0000    0.55785
653640.0000    0.37167
653680.0000    0.44076
653720.0000    0.39511
653760.0000    0.42357
653800.0000    0.40811
653840.0000    0.59189
653880.0000    0.48925
653920.0000    0.78114
653960.0000    0.57185
654000.0000    0.51706
654040.0000    0.57915
654080.0000    0.63950
654120.0000    0.25396
654160.0000    0.48236
654200.0000    0.50085
654240.0000    0.60954
654280.0000    0.62683
654320.0000    0.53885
654360.0000    0.37727
654400.0000    0.58549
654440.0000    0.57180
654480.0000    0.48814
654520.0000    0.44868
654560.0000    0.46904
654600.0000    0.26496
654640.0000    0.51004
654680.0000    0.43153
654720.0000    0.46166
654760.0000    0.45839
654800.0000    0.37707
654840.0000    0.35162
654880.0000    0.52027
654920.0000    0.47623
654960.0000    0.20278
655000.0000    0.60168
655040.0000    0.49957
655080.0000    0.58138
655120.0000    0.40971
655160.0000    0.59980
655200.0000    0.49656
655240.0000    0.62416
655280.0000    0.55918
655320.0000    0.54673
655360.0000    0.58828
655400.0000    0.55570
655440.0000    0.48591
655480.0000    0.51634
655520.0000    0.24494
655560.0000    0.41555
655600.0000    0.56011
655640.0000    0.42207
655680.0000    0.38035
655720.0000    0.62005
655760.0000    0.54059
655800.0000    0.58935
655840.0000    0.57505
655880.0000    0.16770
655920.0000    0.51174
655960.0000    0.35524
656000.0000    0.39587
656040.0000    0.31035
656080.0000    0.17039
656120.0000    0.23034
656160.0000    0.32362
656200.0000    0.37805
656240.0000    0.46479
656280.0000    0.16613
656320.0000    0.51020
656360.0000    0.33081
656400.0000    0.55433
656440.0000    0.26151
656480.0000    0.22937
656520.0000    0.37822
656560.0000    0.43135
656600.0000    0.37980
656640.0000    0.57171
656680.0000    0.15895
656720.0000    0.38409
656760.0000    0.42826
656800.0000    0.30395
656840.0000    0.53433
656880.0000    0.44193
656920.0000    0.40594
656960.0000    0.37079
657000.0000    0.39071
657040.0000    0.38914
657080.0000    0.56104
657120.0000    0.44193
657160.0000    0.53095
657200.0000    0.35066
657240.0000    0.54313
657280.0000    0.57661
657320.0000    0.54414
657360.0000    0.48719
657400.0000    0.66370
657440.0000    0.50165
657480.0000    0.70145
657520.0000    0.41926
657560.0000    0.36683
657600.0000    0.53898
657640.0000    0.46948
657680.0000    0.44387
657720.0000    0.57986
657760.0000    0.26556
657800.0000    0.38147
657840.0000    0.21787
657880.0000    0.32461
657920.0000    0.41402
657960.0000    0.56124
658000.0000    0.51225
658040.0000    0.65841
658080.0000    0.60366
658120.0000    0.36810
658160.0000    0.39019
658200.0000    0.36752
658240.0000    0.31233
658280.0000    0.30884
658320.0000    0.49022
658360.0000    0.42668
658400.0000    0.48552
658440.0000    0.54185
658480.0000    0.48998
658520.0000    0.45792
658560.0000    0.49829
658600.0000    0.58988
658640.0000    0.52331
658680.0000    0.46617
658720.0000    0.44820
658760.0000    0.49927
658800.0000    0.34778
658840.0000    0.28156
658880.0000    0.44980
658920.0000    0.44277
658960.0000    0.32002
659000.0000    0.43427
659040.0000    0.50050
659080.0000    0.60138
659120.0000    0.68389
659160.0000    0.64217
659200.0000    0.60311
659240.0000    0.43632
659280.0000    0.34438
659320.0000    0.67027
659360.0000    0.50968
659400.0000    0.44142
659440.0000    0.54512
659480.0000    0.34963
659520.0000    0.30257
659560.0000    0.57852
659600.0000    0.47556
659640.0000    0.33874
659680.0000    0.48359
659720.0000    0.55544
659760.0000    0.43310
659800.0000    0.60342
659840.0000    0.59468
659880.0000    0.48606
659920.0000    0.41102
659960.0000    0.40946
660000.0000    0.59897
660040.0000    0.43013
660080.0000    0.58126
660120.0000    0.23415
660160.0000    0.32785
660200.0000    0.28970
660240.0000    0.44939
660280.0000    0.43151
660320.0000    0.31293
660360.0000    0.39303
660400.0000    0.41000
660440.0000    0.45001
660480.0000    0.32937
660520.0000    0.30199
660560.0000    0.37305
660600.0000    0.25274
660640.0000    0.42204
660680.0000    0.40655
660720.0000    0.40002
660760.0000    0.51619
660800.0000    0.47953
660840.0000    0.47219
660880.0000    0.44979
660920.0000    0.22494
660960.0000    0.40872
661000.0000    0.45429
661040.0000    0.31469
661080.0000    0.35082
661120.0000    0.47788
661160.0000    0.47082
661200.0000    0.56357
661240.0000    0.27538
661280.0000    0.57606
661320.0000    0.50251
661360.0000    0.45789
661400.0000    0.50995
661440.0000    0.34974
661480.0000    0.56406
661520.0000    0.48452
661560.0000    0.72389
661600.0000    0.32881
661640.0000    0.37036
661680.0000    0.50709
661720.0000    0.61933
661760.0000    0.57807
661800.0000    0.50942
661840.0000    0.57738
661880.0000    0.57141
661920.0000    0.48431
661960.0000    0.68035
662000.0000    0.52260
662040.0000    0.46490
662080.0000    0.71330
662120.0000    0.75491
662160.0000    0.45547
662200.0000    0.64422
662240.0000    0.64783
662280.0000    0.81267
662320.0000    0.55408
662360.0000    0.61572
662400.0000    0.70595
662440.0000    0.71627
662480.0000    0.68622
662520.0000    0.74950
662560.0000    0.86095
662600.0000    0.54533
662640.0000    0.73888
662680.0000    0.54639
662720.0000    0.44895
662760.0000    0.57373
662800.0000    0.63833
662840.0000    0.54750
662880.0000    0.36906
662920.0000    0.24448
662960.0000    0.53820
663000.0000    0.62527
663040.0000    0.43272
663080.0000    0.51062
663120.0000    0.55417
663160.0000    0.51020
663200.0000    0.68548
663240.0000    0.38446
663280.0000    0.39996
663320.0000    0.45718
663360.0000    0.54888
663400.0000    0.62357
663440.0000    0.53400
663480.0000    0.54489
663520.0000    0.26175
663560.0000    0.32618
663600.0000    0.45277
663640.0000    0.39038
663680.0000    0.24890
663720.0000    0.34838
663760.0000    0.32606
663800.0000    0.22033
663840.0000    0.38735
663880.0000    0.45502
663920.0000    0.37579
663960.0000    0.36562
664000.0000    0.38455
664040.0000    0.32874
664080.0000    0.24420
664120.0000    0.30089
664160.0000    0.43100
664200.0000    0.36949
664240.0000    0.65860
664280.0000    0.52556
664320.0000    0.54584
664360.0000    0.52170
664400.0000    0.48283
664440.0000    0.61822
664480.0000    0.48888
664520.0000    0.50340
664560.0000    0.52315
664600.0000    0.33402
664640.0000    0.59331
664680.0000    0.51015
664720.0000    0.62441
664760.0000    0.41043
664800.0000    0.61522
664840.0000    0.59787
664880.0000    0.60228
664920.0000    0.53947
664960.0000    0.61716
665000.0000    0.58022
665040.0000    0.48342
665080.0000    0.26361
665120.0000    0.45624
665160.0000    0.24471
665200.0000    0.32687
665240.0000    0.39099
665280.0000    0.25401
665320.0000    0.26457
665360.0000    0.59749
665400.0000    0.46162
665440.0000    0.52518
665480.0000    0.55740
665520.0000    0.43035
665560.0000    0.31386
665600.0000    0.22350
665640.0000    0.48018
665680.0000    0.39637
665720.0000    0.37578
665760.0000    0.44746
665800.0000    0.60841
665840.0000    0.55390
665880.0000    0.45432
665920.0000    0.44565
665960.0000    0.56847
666000.0000    0.51172
666040.0000    0.42202
666080.0000    0.54488
666120.0000    0.48336
666160.0000    0.46142
666200.0000    0.63592
666240.0000    0.54366
666280.0000    0.53650
666320.0000    0.43002
666360.0000    0.43790
666400.0000    0.59384
666440.0000    0.42665
666480.0000    0.56415
666520.0000    0.35908
666560.0000    0.38238
666600.0000    0.44498
666640.0000    0.31303
666680.0000    0.38838
666720.0000    0.24950
666760.0000    0.41288
666800.0000    0.32640
666840.0000    0.51425
666880.0000    0.50351
666920.0000    0.41650
666960.0000    0.48465
667000.0000    0.48821
667040.0000    0.40114
667080.0000    0.47160
667120.0000    0.26908
667160.0000    0.26992
667200.0000    0.33306
667240.0000    0.41653
667280.0000    0.49081
667320.0000    0.46446
667360.0000    0.21358
667400.0000    0.44963
667440.0000    0.45182
667480.0000    0.32566
667520.0000    0.32685
667560.0000    0.31897
667600.0000    0.53419
667640.0000    0.42641
667680.0000    0.36181
667720.0000    0.35570
667760.0000    0.13500
667800.0000    0.58159
667840.0000    0.42059
667880.0000    0.38541
667920.0000    0.41029
667960.0000    0.45169
668000.0000    0.51457
668040.0000    0.39496
668080.0000    0.27230
668120.0000    0.34229
668160.0000    0.39363
668200.0000    0.60918
668240.0000    0.37057
668280.0000    0.50773
668320.0000    0.15533
668360.0000    0.31780
668400.0000    0.33796
668440.0000    0.33322
668480.0000    0.22303
668520.0000    0.49663
668560.0000    0.08654
668600.0000    0.20725
668640.0000    0.34928
668680.0000    0.47639
668720.0000    0.34182
668760.0000    0.47582
668800.0000    0.41077
668840.0000    0.41539
668880.0000    0.66889
668920.0000    0.38991
668960.0000    0.51636
669000.0000    0.55816
669040.0000    0.57503
669080.0000    0.40335
669120.0000    0.59763
669160.0000    0.62725
669200.0000    0.71877
669240.0000    0.33714
669280.0000    0.24976
669320.0000    0.34481
669360.0000    0.23897
669400.0000    0.70897
669440.0000    0.48071
669480.0000    0.60799
669520.0000    0.48717
669560.0000    0.56455
669600.0000    0.41346
669640.0000    0.52193
669680.0000    0.57232
669720.0000    0.56139
669760.0000    0.30306
669800.0000    0.43068
669840.0000    0.33610
669880.0000    0.28890
669920.0000    0.49774
669960.0000    0.20408
670000.0000    0.31874
670040.0000    0.46687
670080.0000    0.33147
670120.0000    0.12775
670160.0000    0.19329
670200.0000    0.42551
670240.0000    0.17490
670280.0000    0.39597
670320.0000    0.27182
670360.0000    0.58034
670400.0000    0.41687
670440.0000    0.29124
670480.0000    0.32900
670520.0000    0.59706
670560.0000    0.46951
670600.0000    0.60732
670640.0000    0.23169
670680.0000    0.16852
670720.0000    0.31456
670760.0000    0.60198
670800.0000    0.64719
670840.0000    0.50110
670880.0000    0.77783
670920.0000    0.82543
670960.0000    0.69371
671000.0000    0.70604
671040.0000    0.57832
671080.0000    0.69201
671120.0000    0.65235
671160.0000    0.45268
671200.0000    0.59484
671240.0000    0.77112
671280.0000    0.62397
671320.0000    0.57000
671360.0000    0.60733
671400.0000    0.65905
671440.0000    0.76152
671480.0000    0.42352
671520.0000    0.52288
671560.0000    0.35039
671600.0000    0.59032
671640.0000    0.67638
671680.0000    0.79846
671720.0000    0.42662
671760.0000    0.31435
671800.0000    0.41112
671840.0000    0.36446
671880.0000    0.29338
671920.0000    0.27000
671960.0000    0.34815
672000.0000    0.33375
672040.0000    0.56822
672080.0000    0.53305
672120.0000    0.51090
672160.0000    0.50427
672200.0000    0.49297
672240.0000    0.40725
672280.0000    0.42091
672320.0000    0.52179
672360.0000    0.51324
672400.0000    0.34837
672440.0000    0.46571
672480.0000    0.80567
672520.0000    0.46946
672560.0000    0.60843
672600.0000    0.55459
672640.0000    0.39454
672680.0000    0.33609
672720.0000    0.35783
672760.0000    0.36093
672800.0000    0.48360
672840.0000    0.70452
672880.0000    0.44629
672920.0000    0.73881
672960.0000    0.78221
673000.0000    0.40832
673040.0000    0.62761
673080.0000    0.58311
673120.0000    0.75697
673160.0000    0.71164
673200.0000    0.42777
673240.0000    0.78095
673280.0000    0.55344
673320.0000    0.66215
673360.0000    0.87604
673400.0000    0.56457
673440.0000    0.58171
673480.0000    0.69941
673520.0000    0.59384
673560.0000    0.91975
673600.0000    0.59289
673640.0000    0.29792
673680.0000    0.54203
673720.0000    0.38433
673760.0000    0.81449
673800.0000    0.69665
673840.0000    0.46941
673880.0000    0.56447
673920.0000    0.38455
673960.0000    0.46362
674000.0000    0.62285
674040.0000    0.52308
674080.0000    0.48088
674120.0000    0.54206
674160.0000    0.63636
674200.0000    0.60281
674240.0000    0.66435
674280.0000    0.63635
674320.0000    0.58810
674360.0000    0.52518
674400.0000    0.58833
674440.0000    0.55984
674480.0000    0.29464
674520.0000    0.54403
674560.0000    0.55212
674600.0000    0.55775
674640.0000    0.60123
674680.0000    0.67205
674720.0000    0.52614
674760.0000    0.53542
674800.0000    0.27893
674840.0000    0.37529
674880.0000    0.45116
674920.0000    0.55005
674960.0000    0.52194
675000.0000    0.50275
675040.0000    0.73383
675080.0000    0.54666
675120.0000    0.52817
675160.0000    0.61127
675200.0000    0.56178
675240.0000    0.41669
675280.0000    0.59454
675320.0000    0.61010
675360.0000    0.48545
675400.0000    0.65796
675440.0000    0.35707
675480.0000    0.49378
675520.0000    0.48928
675560.0000    0.46759
675600.0000    0.46135
675640.0000    0.51968
675680.0000    0.62461
675720.0000    0.49632
675760.0000    0.30119
675800.0000    0.51716
675840.0000    0.43003
675880.0000    0.43878
675920.0000    0.51261
675960.0000    0.42192
676000.0000    0.38380
676040.0000    0.16368
676080.0000    0.48947
676120.0000    0.44421
676160.0000    0.46812
676200.0000    0.49940
676240.0000    0.58324
676280.0000    0.73806
676320.0000    0.80120
676360.0000    0.70762
676400.0000    0.75212
676440.0000    0.58372
676480.0000    0.28659
676520.0000    0.51754
676560.0000    0.37433
676600.0000    0.40917
676640.0000    0.25067
676680.0000    0.52256
676720.0000    0.58745
676760.0000    0.63010
676800.0000    0.77658
676840.0000    0.66778
676880.0000    0.72263
676920.0000    0.54865
676960.0000    0.49222
677000.0000    0.41435
677040.0000    0.24912
677080.0000    0.28065
677120.0000    0.38783
677160.0000    0.59129
677200.0000    0.74657
677240.0000    0.32391
677280.0000    0.41473
677320.0000    0.53653
677360.0000    0.40018
677400.0000    0.91597
677440.0000    0.72424
677480.0000    0.51257
677520.0000    0.56620
677560.0000    0.50854
677600.0000    0.65262
677640.0000    0.61436
677680.0000    0.60499
677720.0000    0.75813
677760.0000    0.55276
677800.0000    0.72396
677840.0000    0.71080
677880.0000    0.78998
677920.0000    0.68927
677960.0000    0.65357
678000.0000    0.69671
678040.0000    0.71991
678080.0000    0.50595
678120.0000    0.53064
678160.0000    0.57705
678200.0000    0.68297
678240.0000    0.65534
678280.0000    0.64296
678320.0000    0.43055
678360.0000    0.57400
678400.0000    0.41779
678440.0000    0.27268
678480.0000    0.42839
678520.0000    0.52843
678560.0000    0.59086
678600.0000    0.35940
678640.0000    0.44967
678680.0000    0.49693
678720.0000    0.48071
678760.0000    0.25295
678800.0000    0.43939
678840.0000    0.42271
678880.0000    0.45539
678920.0000    0.44502
678960.0000    0.61197
679000.0000    0.28228
679040.0000    0.33847
679080.0000    0.48225
679120.0000    0.46934
679160.0000    0.20010
679200.0000    0.30020
679240.0000    0.33440
679280.0000    0.05300
679320.0000    0.27624
679360.0000    0.16241
679400.0000    0.15995
679440.0000   -0.24895
679480.0000    0.06255
679520.0000    0.40256
679560.0000    0.31730
679600.0000    0.30108
679640.0000    0.20346
679680.0000   -0.00864
679720.0000    0.13812
679760.0000    0.06134
679800.0000    0.24349
679840.0000    0.29633
679880.0000    0.13685
679920.0000    0.21684
679960.0000    0.15567
680000.0000    0.30525
680040.0000    0.22774
680080.0000    0.42039
680120.0000    0.52607
680160.0000    0.48642
680200.0000    0.47008
680240.0000    0.45918
680280.0000    0.38502
680320.0000    0.30022
680360.0000    0.50244
680400.0000    0.48662
680440.0000    0.70196
680480.0000    0.40268
680520.0000    0.26488
680560.0000    0.35338
680600.0000    0.40048
680640.0000    0.62317
680680.0000    0.52929
680720.0000    0.44144
680760.0000    0.72075
680800.0000    0.75269
680840.0000    0.49728
680880.0000    0.19086
680920.0000    0.48072
680960.0000    0.61840
681000.0000    0.45986
681040.0000    0.77783
681080.0000    0.48568
681120.0000    0.67245
681160.0000    0.62101
681200.0000    0.45837
681240.0000    0.41486
681280.0000    0.31444
681320.0000    0.43375
681360.0000    0.60503
681400.0000    0.44882
681440.0000    0.49513
681480.0000    0.61903
681520.0000    0.60389
681560.0000    0.46668
681600.0000    0.56664
681640.0000    0.57035
681680.0000    0.64117
681720.0000    0.68708
681760.0000    0.58895
681800.0000    0.55226
681840.0000    0.65235
681880.0000    0.47891
681920.0000    0.58958
681960.0000    0.71512
682000.0000    0.46515
682040.0000    0.67030
682080.0000    0.69212
682120.0000    0.66875
682160.0000    0.27940
682200.0000    0.34982
682240.0000    0.63963
682280.0000    0.74964
682320.0000    0.54687
682360.0000    0.36217
682400.0000    0.72393
682440.0000    0.68866
682480.0000    0.40437
682520.0000    0.48358
682560.0000    0.54229
682600.0000    0.59799
682640.0000    0.38714
682680.0000    0.54663
682720.0000    0.51423
682760.0000    0.07708
682800.0000    0.29077
682840.0000    0.23753
682880.0000    0.49130
682920.0000    0.56690
682960.0000    0.62519
683000.0000    0.75001
683040.0000    0.60407
683080.0000    0.60548
683120.0000    0.81333
683160.0000    0.56944
683200.0000    0.57490
683240.0000    0.48957
683280.0000    0.59077
683320.0000    0.63465
683360.0000    0.61065
683400.0000    0.68900
683440.0000    0.47279
683480.0000    0.43170
683520.0000    0.50003
683560.0000    0.43860
683600.0000    0.47921
683640.0000    0.48884
683680.0000    0.69604
683720.0000    0.47369
683760.0000    0.62405
683800.0000    0.69169
683840.0000    0.74929
683880.0000    0.51566
683920.0000    0.65444
683960.0000    0.38408
684000.0000    0.57247
684040.0000    0.54389
684080.0000    0.48895
684120.0000    0.59473
684160.0000    0.55896
684200.0000    0.60429
684240.0000    0.56087
684280.0000    0.69363
684320.0000    0.66111
684360.0000    0.65989
684400.0000    0.50285
684440.0000    0.65345
684480.0000    0.78512
684520.0000    0.62193
684560.0000    0.34411
684600.0000    0.46020
684640.0000    0.24275
684680.0000    0.58533
684720.0000    0.57195
684760.0000    0.48052
684800.0000    0.31876
684840.0000    0.48840
684880.0000    0.62119
684920.0000    0.58106
684960.0000    0.49986
685000.0000    0.46198
685040.0000    0.23743
685080.0000    0.26110
685120.0000    0.39314
685160.0000    0.76803
685200.0000    0.52476
685240.0000    0.41367
685280.0000    0.35827
685320.0000    0.45419
685360.0000    0.44730
685400.0000    0.58751
685440.0000    0.55701
685480.0000    0.16157
685520.0000    0.47446
685560.0000    0.11420
685600.0000    0.27033
685640.0000    0.43529
685680.0000    0.74174
685720.0000    0.80248
685760.0000    0.53634
685800.0000    0.79726
685840.0000    0.59100
685880.0000    0.74779
685920.0000    0.83340
685960.0000    0.79525
686000.0000    0.55336
686040.0000    0.45490
686080.0000    0.37407
686120.0000    0.39717
686160.0000    0.33660
686200.0000    0.71371
686240.0000    0.58220
686280.0000    0.44284
686320.0000    0.63216
686360.0000    0.40285
686400.0000    0.84241
686440.0000    0.49102
686480.0000    0.57142
686520.0000    0.46137
686560.0000    0.25571
686600.0000    0.81293
686640.0000    0.76321
686680.0000    0.50464
686720.0000    0.48740
686760.0000    0.48533
686800.0000    0.59686
686840.0000    0.72926
686880.0000    0.48841
686920.0000    0.47260
686960.0000    0.34282
687000.0000    0.78992
687040.0000    0.58907
687080.0000    0.52586
687120.0000    0.44572
687160.0000    0.63408
687200.0000    0.50159
687240.0000    0.41716
687280.0000    0.45279
687320.0000    0.55035
687360.0000    0.47952
687400.0000    0.42030
687440.0000    0.46967
687480.0000    0.58555
687520.0000    0.26840
687560.0000    0.47799
687600.0000    0.19105
687640.0000    0.44151
687680.0000    0.32354
687720.0000    0.51637
687760.0000    0.32593
687800.0000    0.31093
687840.0000    0.53604
687880.0000    0.48323
687920.0000    0.54319
687960.0000    0.63788
688000.0000    0.60448
688040.0000    0.56708
688080.0000    0.60788
688120.0000    0.72018
688160.0000    0.65236
688200.0000    0.57100
688240.0000    0.59068
688280.0000    0.44673
688320.0000    0.66363
688360.0000    0.51608
688400.0000    0.55744
688440.0000    0.66184
688480.0000    0.75269
688520.0000    0.75446
688560.0000    0.61808
688600.0000    0.80618
688640.0000    0.69055
688680.0000    0.60406
688720.0000    0.62729
688760.0000    0.74577
688800.0000    0.59750
688840.0000    0.43511
688880.0000    0.67462
688920.0000    0.55530
688960.0000    0.71963
689000.0000    0.51585
689040.0000    0.56799
689080.0000    0.61119
689120.0000    0.61587
689160.0000    0.67043
689200.0000    0.64123
689240.0000    0.61488
689280.0000    0.81498
689320.0000    0.43787
689360.0000    0.58590
689400.0000    0.56436
689440.0000    0.54725
689480.0000    0.55947
689520.0000    0.69575
689560.0000    0.73144
689600.0000    0.45952
689640.0000    0.59729
689680.0000    0.52099
689720.0000    0.74885
689760.0000    0.76590
689800.0000    0.69759
689840.0000    0.83575
689880.0000    0.59013
689920.0000    0.49725
689960.0000    0.59304
690000.0000    0.66174
690040.0000    0.82435
690080.0000    0.72330
690120.0000    0.59333
690160.0000    0.70603
690200.0000    0.54009
690240.0000    0.52487
690280.0000    0.27054
690320.0000    0.40948
690360.0000    0.71380
690400.0000    0.58806
690440.0000    0.52564
690480.0000    0.69291
690520.0000    0.49592
690560.0000    0.59700
690600.0000    0.49743
690640.0000    0.64810
690680.0000    0.69019
690720.0000    0.73402
690760.0000    0.52551
690800.0000    0.59075
690840.0000    0.68799
690880.0000    0.74671
690920.0000    0.65529
690960.0000    0.65800
691000.0000    0.49207
691040.0000    0.54365
691080.0000    0.53117
691120.0000    0.57242
691160.0000    0.38015
691200.0000    0.49586
691240.0000    0.47373
691280.0000    0.36268
691320.0000    0.32526
691360.0000    0.60929
691400.0000    0.25345
691440.0000    0.74873
691480.0000    0.48580
691520.0000    0.38232
691560.0000    0.69750
691600.0000    0.44025
691640.0000    0.59338
691680.0000    0.83384
691720.0000    0.72587
691760.0000    0.26908
691800.0000    0.42873
691840.0000    0.48234
691880.0000    0.42727
691920.0000    0.72454
691960.0000    0.56363
692000.0000    0.31569
692040.0000    0.21919
692080.0000    0.29669
692120.0000    0.15906
692160.0000    0.28247
692200.0000    0.40288
692240.0000    0.49618
692280.0000    0.49736
692320.0000    0.21192
692360.0000    0.31029
692400.0000    0.31084
692440.0000    0.44987
692480.0000    0.35640
692520.0000    0.36957
692560.0000    0.14105
692600.0000    0.55278
692640.0000    0.55152
692680.0000    0.42949
692720.0000    0.43893
692760.0000    0.95432
692800.0000    0.62353
692840.0000    0.68810
692880.0000    0.34324
692920.0000    0.39669
692960.0000    0.83526
693000.0000    0.76088
693040.0000    0.65001
693080.0000    0.72176
693120.0000    0.77850
693160.0000    0.60199
693200.0000    0.53638
693240.0000    0.63575
693280.0000    0.52533
693320.0000    0.67744
693360.0000    0.63686
693400.0000    0.58015
693440.0000    0.70067
693480.0000    0.59500
693520.0000    0.67002
693560.0000    0.68252
693600.0000    0.55111
693640.0000    0.48814
693680.0000    0.61861
693720.0000    0.55420
693760.0000    0.30660
693800.0000    0.55597
693840.0000    0.43224
693880.0000    0.41555
693920.0000    0.59202
693960.0000    0.52708
694000.0000    0.61388
694040.0000    0.57121
694080.0000    0.71525
694120.0000    0.58075
694160.0000    0.48010
694200.0000    0.51932
694240.0000    0.46582
694280.0000    0.64963
694320.0000    0.49100
694360.0000    0.64941
694400.0000    0.54518
694440.0000    0.59415
694480.0000    0.66023
694520.0000    0.58921
694560.0000    0.61222
694600.0000    0.40333
694640.0000    0.54820
694680.0000    0.71121
694720.0000    0.52604
694760.0000    0.51118
694800.0000    0.76538
694840.0000    0.51711
694880.0000    0.65640
694920.0000    0.63563
694960.0000    0.52755
695000.0000    0.53627
695040.0000    0.60817
695080.0000    0.85928
695120.0000    0.71328
695160.0000    0.59942
695200.0000    0.83628
695240.0000    0.71006
695280.0000    0.69244
695320.0000    0.56215
695360.0000    0.58049
695400.0000    0.70103
695440.0000    0.67384
695480.0000    0.65707
695520.0000    0.52498
695560.0000    0.52395
695600.0000    0.66432
695640.0000    0.61926
695680.0000    0.50508
695720.0000    0.53538
695760.0000    0.73709
695800.0000    0.61584
695840.0000    0.58248
695880.0000    0.69542
695920.0000    0.77727
695960.0000    0.57631
696000.0000    0.53091
696040.0000    0.74647
696080.0000    0.63680
696120.0000    0.55875
696160.0000    0.20436
696200.0000    0.53954
696240.0000    0.73026
696280.0000    0.31156
696320.0000    0.63820
696360.0000    0.41847
696400.0000    0.43862
696440.0000    0.61422
696480.0000    0.57510
696520.0000    0.54308
696560.0000    0.45457
696600.0000    0.48914
696640.0000    0.62737
696680.0000    0.51704
696720.0000    0.40783
696760.0000    0.51558
696800.0000    0.61511
696840.0000    0.68661
696880.0000    0.73249
696920.0000    0.64395
696960.0000    0.60289
697000.0000    0.60743
697040.0000    0.73726
697080.0000    0.60486
697120.0000    0.65684
697160.0000    0.51476
697200.0000    0.43409
697240.0000    0.70756
697280.0000    0.59644
697320.0000    0.68553
697360.0000    0.75148
697400.0000    0.46962
697440.0000    0.59552
697480.0000    0.42060
697520.0000    0.64379
697560.0000    0.62359
697600.0000    0.51624
697640.0000    0.53486
697680.0000    0.57073
697720.0000    0.74056
697760.0000    0.45057
697800.0000    0.65564
697840.0000    0.53927
697880.0000    0.63290
697920.0000    0.56014
697960.0000    0.50364
698000.0000    0.52374
698040.0000    0.67134
698080.0000    0.60874
698120.0000    0.59223
698160.0000    0.57376
698200.0000    0.46178
698240.0000    0.70465
698280.0000    0.45363
698320.0000    0.50080
698360.0000    0.59888
698400.0000    0.54275
698440.0000    0.47271
698480.0000    0.75258
698520.0000    0.60947
698560.0000    0.86294
698600.0000    0.52427
698640.0000    0.66060
698680.0000    0.35393
698720.0000    0.52406
698760.0000    0.59364
698800.0000    0.79565
698840.0000    0.47821
698880.0000    0.66182
698920.0000    0.45188
698960.0000    0.46498
699000.0000    0.59778
699040.0000    0.71726
699080.0000    0.72677
699120.0000    0.57313
699160.0000    0.67519
699200.0000    0.52074
699240.0000    0.54675
699280.0000    0.39061
699320.0000    0.34295
699360.0000    0.61063
699400.0000    0.35213
699440.0000    0.70324
699480.0000    0.47384
699520.0000    0.57925
699560.0000    0.68626
699600.0000    0.48678
699640.0000    0.43197
699680.0000    0.21319
699720.0000    0.21877
699760.0000    0.49549
699800.0000    0.55001
699840.0000    0.60951
699880.0000    0.16669
699920.0000    0.48931
699960.0000    0.65153
700000.0000    0.40587
700040.0000    0.32912
700080.0000    0.30580
700120.0000    0.44190
700160.0000    0.38856
700200.0000    0.29727
700240.0000    0.71075
700280.0000    0.56641
700320.0000    0.70728
700360.0000    0.52965
700400.0000    0.51079
700440.0000    0.27288
700480.0000    0.70041
700520.0000    0.36633
700560.0000    0.46446
700600.0000    0.46395
700640.0000    0.53577
700680.0000    0.36121
700720.0000    0.69631
700760.0000    0.55379
700800.0000    0.33790
700840.0000    0.40975
700880.0000    0.35684
700920.0000    0.45826
700960.0000    0.47989
701000.0000    0.23839
701040.0000    0.31635
701080.0000    0.34591
701120.0000    0.11601
701160.0000    0.43481
701200.0000    0.27756
701240.0000    0.38260
701280.0000    0.35938
701320.0000    0.41114
701360.0000    0.35988
701400.0000    0.26059
701440.0000    0.53617
701480.0000    0.32298
701520.0000    0.49490
701560.0000    0.21344
701600.0000    0.45388
701640.0000    0.42347
701680.0000    0.41030
701720.0000    0.22877
701760.0000    0.22761
701800.0000    0.07645
701840.0000    0.31448
701880.0000    0.16742
701920.0000    0.11483
701960.0000    0.25685
702000.0000    0.18921
702040.0000    0.37080
702080.0000    0.24413
702120.0000    0.15973
702160.0000    0.50333
702200.0000    0.57558
702240.0000    0.47747
702280.0000    0.10286
702320.0000    0.26966
702360.0000    0.18894
702400.0000    0.29716
702440.0000    0.16322
702480.0000    0.19916
702520.0000    0.06177
702560.0000    0.32032
702600.0000    0.01913
702640.0000    0.12538
702680.0000    0.10752
702720.0000    0.09571
702760.0000    0.19857
702800.0000    0.05284
702840.0000    0.12345
702880.0000    0.33637
702920.0000    0.12019
702960.0000    0.27964
703000.0000    0.07960
703040.0000    0.31351
703080.0000    0.30555
703120.0000   -0.15348
703160.0000    0.23920
703200.0000    0.15839
703240.0000    0.19386
703280.0000    0.35253
703320.0000    0.13713
703360.0000    0.16922
703400.0000    0.50160
703440.0000    0.24447
703480.0000    0.13937
703520.0000    0.20172
703560.0000   -0.22170
703600.0000    0.06619
703640.0000    0.01944
703680.0000   -0.12437
703720.0000   -0.06562
703760.0000   -0.04522
703800.0000    0.08671
703840.0000   -0.32141
703880.0000    0.01193
703920.0000   -0.13456
703960.0000   -0.03185
704000.0000   -0.07449
704040.0000    0.00408
704080.0000    0.01326
704120.0000    0.05000
704160.0000    0.29165
704200.0000    0.37114
704240.0000    0.42951
704280.0000    0.46616
704320.0000    0.50219
704360.0000    0.52200
704400.0000    0.44097
704440.0000    0.43824
704480.0000    0.19580
704520.0000    0.32993
704560.0000    0.25210
704600.0000    0.03515
704640.0000    0.47144
704680.0000    0.56196
704720.0000    0.49943
704760.0000    0.48580
704800.0000    0.62425
704840.0000    0.64688
704880.0000    0.24846
704920.0000    0.36839
704960.0000    0.30979
705000.0000    0.32564
705040.0000    0.17410
705080.0000    0.17483
705120.0000    0.27422
705160.0000    0.21303
705200.0000    0.25193
705240.0000    0.45020
705280.0000    0.43670
705320.0000    0.45248
705360.0000    0.39884
705400.0000    0.33496
705440.0000    0.39496
705480.0000    0.57441
705520.0000    0.67906
705560.0000    0.77441
705600.0000    0.36475
705640.0000    0.66163
705680.0000    0.51315
705720.0000    0.28812
705760.0000    0.60590
705800.0000    0.41421
705840.0000    0.41451
705880.0000    0.35480
705920.0000    0.55608
705960.0000    0.56095
706000.0000    0.57772
706040.0000    0.71931
706080.0000    0.44722
706120.0000    0.70431
706160.0000    0.65863
706200.0000    0.46471
706240.0000    0.62759
706280.0000    0.37930
706320.0000    0.60818
706360.0000    0.50583
706400.0000    0.43982
706440.0000    0.51936
706480.0000    0.65947
706520.0000    0.58014
706560.0000    0.61866
706600.0000    0.62337
706640.0000    0.60056
706680.0000    0.60096
706720.0000    0.56173
706760.0000    0.57274
706800.0000    0.67153
706840.0000    0.48759
706880.0000    0.75276
706920.0000    0.59345
706960.0000    0.58460
707000.0000    0.67472
707040.0000    0.65522
707080.0000    0.62085
707120.0000    0.58650
707160.0000    0.41110
707200.0000    0.53753
707240.0000    0.76639
707280.0000    0.61762
707320.0000    0.26058
707360.0000    0.43572
707400.0000    0.26849
707440.0000    0.37945
707480.0000    0.06264
707520.0000    0.71601
707560.0000    0.29461
707600.0000    0.45420
707640.0000    0.45581
707680.0000    0.57402
707720.0000    0.66892
707760.0000    0.37502
707800.0000    0.68829
707840.0000    0.59313
707880.0000    0.18815
707920.0000   -0.07833
707960.0000    0.26767
708000.0000    0.30841
708040.0000    0.49981
708080.0000    0.65569
708120.0000    0.48685
708160.0000    0.27392
708200.0000    0.35505
708240.0000    0.52710
708280.0000    0.57582
708320.0000    0.45238
708360.0000    0.52265
708400.0000    0.22367
708440.0000    0.58449
708480.0000    0.34867
708520.0000    0.65507
708560.0000    0.57181
708600.0000    0.47581
708640.0000    0.33675
708680.0000    0.55987
708720.0000    0.69922
708760.0000    0.78414
708800.0000    0.53196
708840.0000    0.56720
708880.0000    0.59437
708920.0000    0.13503
708960.0000    0.33408
709000.0000    0.54739
709040.0000    0.80296
709080.0000    0.40309
709120.0000    0.74738
709160.0000    0.69149
709200.0000    0.39165
709240.0000    0.44185
709280.0000    0.72088
709320.0000    0.74196
709360.0000    0.58070
709400.0000    0.44574
709440.0000    0.53925
709480.0000    0.60939
709520.0000    0.71207
709560.0000    0.73367
709600.0000    0.66577
709640.0000    0.72520
709680.0000    0.55635
709720.0000    0.70722
709760.0000    0.66305
709800.0000    0.61839
709840.0000    0.69678
709880.0000    0.45263
709920.0000    0.35140
709960.0000    0.43857
710000.0000    0.37655
710040.0000    0.71608
710080.0000    0.76738
710120.0000    0.65907
710160.0000    0.49945
710200.0000    0.42801
710240.0000    0.69016
710280.0000    0.65910
710320.0000    0.44776
710360.0000    0.58145
710400.0000    0.51970
710440.0000    0.50277
710480.0000    0.35061
710520.0000    0.73581
710560.0000    0.39491
710600.0000    0.45684
710640.0000    0.50727
710680.0000    0.58618
710720.0000    0.58433
710760.0000    0.61560
710800.0000    0.58829
710840.0000    0.54190
710880.0000    0.69116
710920.0000    0.70832
710960.0000    0.46782
711000.0000    0.50519
711040.0000    0.20191
711080.0000    0.56527
711120.0000    0.42834
711160.0000    0.40851
711200.0000    0.13004
711240.0000    0.37165
711280.0000    0.52559
711320.0000    0.75163
711360.0000    0.58787
711400.0000    0.63462
711440.0000    0.62997
711480.0000    0.69571
711520.0000    0.81847
711560.0000    0.65384
711600.0000    0.51667
711640.0000    0.37635
711680.0000    0.72855
711720.0000    0.75005
711760.0000    0.71013
711800.0000    0.61897
711840.0000    0.60488
711880.0000    0.68395
711920.0000    0.42826
711960.0000    0.55942
712000.0000    0.52692
712040.0000    0.29966
712080.0000    0.50067
712120.0000    0.48935
712160.0000    0.47909
712200.0000    0.55448
712240.0000    0.17552
712280.0000    0.26359
712320.0000    0.32498
712360.0000    0.50529
712400.0000    0.33488
712440.0000    0.49062
712480.0000    0.56208
712520.0000    0.39968
712560.0000    0.26590
712600.0000    0.54829
712640.0000    0.78897
712680.0000    0.64230
712720.0000    0.49308
712760.0000    0.30220
712800.0000    0.26861
712840.0000    0.05986
712880.0000    0.31508
712920.0000    0.30020
712960.0000   -0.04349
713000.0000    0.58876
713040.0000    0.14144
713080.0000    0.31339
713120.0000    0.16186
713160.0000    0.27012
713200.0000    0.18796
713240.0000   -0.10355
713280.0000    0.07766
713320.0000    0.07886
713360.0000   -0.06776
713400.0000    0.23579
713440.0000    0.36176
713480.0000    0.44651
713520.0000    0.29686
713560.0000    0.31041
713600.0000    0.28295
713640.0000    0.45467
713680.0000    0.40094
713720.0000    0.38579
713760.0000    0.34034
713800.0000    0.55575
713840.0000    0.22018
713880.0000    0.38414
713920.0000    0.31116
713960.0000    0.49570
714000.0000    0.28750
714040.0000    0.28719
714080.0000    0.11029
714120.0000    0.52371
714160.0000    0.27481
714200.0000    0.41341
714240.0000    0.26328
714280.0000    0.28584
714320.0000    0.20117
714360.0000    0.06858
714400.0000    0.19395
714440.0000    0.22160
714480.0000    0.27264
714520.0000    0.26317
714560.0000    0.29102
714600.0000    0.00822
714640.0000    0.41184
714680.0000    0.35684
714720.0000    0.30076
714760.0000    0.43910
714800.0000    0.32107
714840.0000    0.43047
714880.0000    0.27105
714920.0000    0.00491
714960.0000    0.22029
715000.0000    0.23743
715040.0000    0.28389
715080.0000    0.16506
715120.0000   -0.00440
715160.0000    0.13503
715200.0000    0.08226
715240.0000    0.35322
715280.0000    0.31190
715320.0000    0.26674
715360.0000    0.26069
715400.0000    0.32896
715440.0000   -0.06834
715480.0000    0.39381
715520.0000    0.24018
715560.0000    0.21383
715600.0000    0.22687
715640.0000   -0.09297
715680.0000    0.39042
715720.0000    0.19679
715760.0000    0.28042
715800.0000    0.21666
715840.0000    0.36012
715880.0000    0.56280
715920.0000    0.54024
715960.0000    0.42797
716000.0000    0.12209
716040.0000    0.43345
716080.0000    0.53642
716120.0000    0.57361
716160.0000    0.63050
716200.0000    0.43539
716240.0000    0.47599
716280.0000    0.25625
716320.0000    0.47802
716360.0000    0.63389
716400.0000    0.61335
716440.0000    0.79743
716480.0000    0.69180
716520.0000    0.64072
716560.0000    0.64726
716600.0000    0.58583
716640.0000    0.68513
716680.0000    0.60469
716720.0000    0.51400
716760.0000    0.72895
716800.0000    0.26327
716840.0000    0.50598
716880.0000    0.66013
716920.0000    0.44065
716960.0000    0.57441
717000.0000    0.42698
717040.0000    0.79037
717080.0000    0.44661
717120.0000    0.19761
717160.0000    0.55098
717200.0000    0.27109
717240.0000    0.17079
717280.0000    0.44114
717320.0000    0.36841
717360.0000    0.41307
717400.0000    0.37619
717440.0000    0.37711
717480.0000    0.39736
717520.0000    0.66349
717560.0000    0.43873
717600.0000    0.44024
717640.0000    0.52832
717680.0000    0.54736
717720.0000    0.57380
717760.0000    0.35988
717800.0000    0.75779
717840.0000    0.70654
717880.0000    0.67663
717920.0000    0.64423
717960.0000    0.29651
718000.0000    0.61677
718040.0000    0.65068
718080.0000    0.56624
718120.0000    0.62849
718160.0000    0.82875
718200.0000    0.73211
718240.0000    0.81608
718280.0000    0.57219
718320.0000    0.73574
718360.0000    0.78917
718400.0000    0.50832
718440.0000   -0.23747
718480.0000    0.27856
718520.0000    0.33078
718560.0000    0.25068
718600.0000   -0.11510
718640.0000   -0.25133
718680.0000   -0.09508
718720.0000    0.54519
718760.0000    0.36950
718800.0000    0.01077
718840.0000    0.58289
718880.0000   -0.01580
718920.0000    0.29313
718960.0000    0.16558
719000.0000    0.43110
719040.0000    0.52650
719080.0000    0.70667
719120.0000    0.55562
719160.0000    0.67820
719200.0000    0.59221
719240.0000    0.70209
719280.0000    0.59974
719320.0000    0.60091
719360.0000    0.71300
719400.0000    0.61966
719440.0000    0.42003
719480.0000    0.59583
719520.0000    0.37174
719560.0000    0.48655
719600.0000    0.46716
719640.0000    0.73145
719680.0000    0.45683
719720.0000    0.46260
719760.0000    0.80857
719800.0000    0.81863
719840.0000    0.61741
719880.0000    0.62147
719920.0000    0.61861
719960.0000    0.75834
720000.0000    0.71704
720040.0000    0.39597
720080.0000    0.17825
720120.0000    0.27387
720160.0000    0.36882
720200.0000    0.34890
720240.0000    0.69952
720280.0000    0.47593
720320.0000    0.66258
720360.0000    0.51838
720400.0000    0.49089
720440.0000    0.49956
720480.0000    0.41705
720520.0000    0.34700
720560.0000    0.47331
720600.0000    0.36963
720640.0000    0.15216
720680.0000    0.41806
720720.0000    0.61929
720760.0000    0.65704
720800.0000    0.68672
720840.0000    0.52906
720880.0000    0.71695
720920.0000    0.51200
720960.0000    0.34514
721000.0000    0.58531
721040.0000    0.43995
721080.0000    0.34633
721120.0000    0.46964
721160.0000    0.89227
721200.0000    0.74610
721240.0000    0.74720
721280.0000    0.84613
721320.0000    0.66197
721360.0000    0.42593
721400.0000    0.82563
721440.0000    0.54024
721480.0000    0.45203
721520.0000    0.65871
721560.0000    0.70950
721600.0000    0.38451
721640.0000    0.59840
721680.0000    0.43758
721720.0000    0.67200
721760.0000    0.28440
721800.0000    0.40078
721840.0000    0.19177
721880.0000    0.27982
721920.0000    0.36459
721960.0000    0.12831
722000.0000    0.56186
722040.0000    0.36407
722080.0000    0.50150
722120.0000    0.23316
722160.0000    0.25614
722200.0000    0.38097
722240.0000    0.29334
722280.0000    0.33356
722320.0000    0.29010
722360.0000    0.32631
722400.0000    0.27662
722440.0000    0.35412
722480.0000    0.40413
722520.0000    0.18219
722560.0000    0.23869
722600.0000    0.20116
722640.0000    0.22744
722680.0000    0.28974
722720.0000    0.43926
722760.0000    0.49803
722800.0000    0.32204
722840.0000    0.67988
722880.0000    0.61371
722920.0000    0.42584
722960.0000    0.58293
723000.0000    0.65577
723040.0000    0.41350
723080.0000    0.72117
723120.0000    0.34528
723160.0000    0.47926
723200.0000    0.38169
723240.0000    0.45537
723280.0000    0.41484
723320.0000    0.40246
723360.0000    0.48437
723400.0000    0.59901
723440.0000    0.39685
723480.0000    0.42015
723520.0000    0.27158
723560.0000    0.35169
723600.0000    0.46048
723640.0000    0.34341
723680.0000    0.23794
723720.0000    0.12659
723760.0000    0.18410
723800.0000    0.27428
723840.0000    0.25256
[truncated: 158,795 more chars]
