# Supplementary material for: Comment on 'Valid molecular dynamics simulations of human hemoglobin require a surprisingly large box size'
Source: eLife. 2019 Jun 20;8:e44718. doi: 10.7554/eLife.44718 (PMC6586461; doi:10.7554/eLife.44718)
Supplement: Figure 4—source data 1. — The zip archive contains a README file describing which source files correspond to the different panels. [file elife-44718-fig4-data1.zip › figure4/panels_EF/charmm/box1/eq10/proj.xvg]

25000.0000   -0.13256
25040.0000   -0.35666
25080.0000   -0.04841
25120.0000   -0.02305
25160.0000   -0.14832
25200.0000   -0.22638
25240.0000    0.05725
25280.0000    0.26300
25320.0000    0.41849
25360.0000   -0.09010
25400.0000   -0.00452
25440.0000    0.34497
25480.0000   -0.36938
25520.0000    0.06016
25560.0000   -0.09868
25600.0000   -0.03228
25640.0000    0.07935
25680.0000    0.38412
25720.0000    0.32662
25760.0000   -0.02454
25800.0000    0.29717
25840.0000    0.27697
25880.0000    0.20215
25920.0000    0.37204
25960.0000    0.29103
26000.0000    0.45020
26040.0000    0.04593
26080.0000    0.06790
26120.0000    0.02400
26160.0000   -0.10353
26200.0000    0.06748
26240.0000    0.33889
26280.0000   -0.02126
26320.0000   -0.00241
26360.0000    0.07322
26400.0000    0.01726
26440.0000    0.00772
26480.0000    0.07158
26520.0000    0.51465
26560.0000   -0.07703
26600.0000   -0.17327
26640.0000   -0.06590
26680.0000   -0.30979
26720.0000    0.35500
26760.0000    0.36678
26800.0000    0.33605
26840.0000    0.12932
26880.0000   -0.16829
26920.0000   -0.00800
26960.0000   -0.10303
27000.0000    0.04164
27040.0000   -0.24859
27080.0000    0.09378
27120.0000    0.11496
27160.0000   -0.12466
27200.0000   -0.25390
27240.0000   -0.14631
27280.0000   -0.14354
27320.0000   -0.36998
27360.0000   -0.24158
27400.0000   -0.20266
27440.0000   -0.18607
27480.0000   -0.24194
27520.0000   -0.20303
27560.0000   -0.20736
27600.0000   -0.36255
27640.0000   -0.34946
27680.0000   -0.70499
27720.0000   -0.32299
27760.0000   -0.64776
27800.0000   -0.64239
27840.0000   -0.93875
27880.0000   -0.55977
27920.0000   -0.65508
27960.0000   -0.03043
28000.0000   -0.06433
28040.0000   -0.23963
28080.0000   -0.43637
28120.0000   -0.41746
28160.0000   -0.78948
28200.0000   -0.76848
28240.0000   -0.32622
28280.0000   -0.47612
28320.0000   -0.58520
28360.0000   -0.61436
28400.0000   -0.50557
28440.0000   -0.47838
28480.0000   -0.31357
28520.0000    0.03625
28560.0000   -0.12180
28600.0000   -0.13785
28640.0000    0.38823
28680.0000   -0.34150
28720.0000   -0.32490
28760.0000   -0.11574
28800.0000   -0.31016
28840.0000   -0.06027
28880.0000    0.02253
28920.0000   -0.22043
28960.0000   -0.10424
29000.0000   -0.13887
29040.0000    0.03745
29080.0000    0.08710
29120.0000   -0.41949
29160.0000   -0.46605
29200.0000   -0.31874
29240.0000   -0.26081
29280.0000   -0.37793
29320.0000   -0.53947
29360.0000   -0.62493
29400.0000   -0.22074
29440.0000    0.30187
29480.0000    0.47750
29520.0000    0.51324
29560.0000    0.34814
29600.0000    0.29350
29640.0000    0.59651
29680.0000    0.52381
29720.0000    0.37083
29760.0000    0.36446
29800.0000    0.35285
29840.0000    0.55713
29880.0000    0.47527
29920.0000    0.53001
29960.0000    0.22815
30000.0000    0.40905
30040.0000    0.25872
30080.0000    0.35690
30120.0000    0.15371
30160.0000    0.32931
30200.0000    0.37103
30240.0000    0.24856
30280.0000    0.50352
30320.0000    0.38566
30360.0000    0.33155
30400.0000    0.31274
30440.0000    0.15543
30480.0000    0.11942
30520.0000    0.35448
30560.0000    0.26798
30600.0000    0.52618
30640.0000    0.21231
30680.0000    0.17940
30720.0000    0.17968
30760.0000   -0.06129
30800.0000    0.47787
30840.0000    0.14921
30880.0000    0.21300
30920.0000    0.18715
30960.0000   -0.11298
31000.0000    0.11236
31040.0000    0.16694
31080.0000    0.15119
31120.0000    0.28066
31160.0000    0.26679
31200.0000    0.36472
31240.0000    0.19648
31280.0000    0.47632
31320.0000    0.12629
31360.0000    0.11540
31400.0000    0.39893
31440.0000    0.27349
31480.0000    0.25632
31520.0000    0.18306
31560.0000    0.30038
31600.0000    0.20289
31640.0000    0.20883
31680.0000    0.13625
31720.0000    0.34726
31760.0000   -0.03027
31800.0000    0.43100
31840.0000    0.10777
31880.0000    0.16911
31920.0000    0.39469
31960.0000    0.04870
32000.0000   -0.47863
32040.0000   -0.24994
32080.0000    0.01508
32120.0000   -0.28972
32160.0000   -0.45933
32200.0000   -0.55284
32240.0000   -0.39974
32280.0000   -0.39391
32320.0000   -0.33227
32360.0000   -0.27691
32400.0000   -0.59039
32440.0000   -0.50013
32480.0000   -0.54136
32520.0000   -0.51133
32560.0000   -0.44055
32600.0000   -0.50727
32640.0000   -0.23896
32680.0000   -0.59130
32720.0000   -0.47330
32760.0000   -0.32083
32800.0000   -0.40012
32840.0000   -0.20388
32880.0000   -0.43369
32920.0000   -0.51243
32960.0000   -0.50897
33000.0000   -0.33591
33040.0000   -0.38078
33080.0000   -0.21621
33120.0000    0.14397
33160.0000   -0.07253
33200.0000    0.17114
33240.0000    0.43183
33280.0000    0.33271
33320.0000    0.16789
33360.0000    0.12558
33400.0000   -0.02907
33440.0000    0.08344
33480.0000    0.11410
33520.0000    0.21394
33560.0000   -0.01990
33600.0000   -0.03977
33640.0000   -0.14544
33680.0000   -0.45792
33720.0000   -0.06065
33760.0000   -0.21267
33800.0000   -0.33446
33840.0000   -0.28153
33880.0000   -0.20383
33920.0000    0.01617
33960.0000    0.02028
34000.0000    0.02701
34040.0000   -0.30985
34080.0000   -0.13331
34120.0000   -0.29463
34160.0000   -0.11600
34200.0000   -0.03997
34240.0000   -0.12650
34280.0000   -0.09040
34320.0000   -0.25771
34360.0000   -0.12661
34400.0000    0.14873
34440.0000    0.17575
34480.0000   -0.02809
34520.0000   -0.08331
34560.0000    0.19711
34600.0000   -0.03358
34640.0000    0.23461
34680.0000    0.09845
34720.0000    0.38851
34760.0000    0.16249
34800.0000    0.21540
34840.0000    0.01462
34880.0000    0.17389
34920.0000    0.00021
34960.0000    0.27878
35000.0000    0.25228
35040.0000   -0.09592
35080.0000   -0.05287
35120.0000   -0.25810
35160.0000   -0.41239
35200.0000   -0.21642
35240.0000   -0.23612
35280.0000    0.29918
35320.0000    0.24198
35360.0000   -0.04454
35400.0000    0.03900
35440.0000    0.09934
35480.0000    0.17999
35520.0000    0.40955
35560.0000    0.16540
35600.0000    0.24939
35640.0000   -0.24118
35680.0000   -0.04544
35720.0000   -0.29593
35760.0000    0.01328
35800.0000   -0.14470
35840.0000    0.11065
35880.0000   -0.05270
35920.0000    0.05229
35960.0000   -0.45809
36000.0000   -0.46177
36040.0000   -0.39892
36080.0000   -0.49613
36120.0000   -0.71389
36160.0000   -0.67296
36200.0000   -0.45148
36240.0000   -0.71664
36280.0000   -0.69652
36320.0000   -0.46822
36360.0000   -0.51873
36400.0000   -0.55123
36440.0000   -0.54287
36480.0000   -0.48173
36520.0000   -0.78880
36560.0000   -0.56937
36600.0000   -0.48918
36640.0000   -0.40842
36680.0000   -0.66857
36720.0000   -0.78203
36760.0000   -0.30688
36800.0000   -0.42817
36840.0000   -0.07250
36880.0000   -0.14131
36920.0000   -0.51101
36960.0000   -0.42750
37000.0000   -0.09291
37040.0000   -0.02075
37080.0000   -0.02933
37120.0000   -0.07913
37160.0000   -0.07144
37200.0000   -0.03207
37240.0000   -0.68002
37280.0000   -0.77835
37320.0000   -0.44818
37360.0000   -0.41895
37400.0000   -0.75847
37440.0000   -0.82456
37480.0000   -0.90999
37520.0000   -0.83161
37560.0000   -0.82598
37600.0000   -0.54450
37640.0000    0.05133
37680.0000   -0.55218
37720.0000   -0.55125
37760.0000   -0.98766
37800.0000   -0.44893
37840.0000   -0.58329
37880.0000   -0.53766
37920.0000   -0.30668
37960.0000   -0.59692
38000.0000   -0.68550
38040.0000   -0.38296
38080.0000   -0.34907
38120.0000   -0.49980
38160.0000   -0.72078
38200.0000   -0.60831
38240.0000   -0.58042
38280.0000   -0.36079
38320.0000   -0.40647
38360.0000   -0.13020
38400.0000   -0.30582
38440.0000   -0.54102
38480.0000   -0.56881
38520.0000   -0.72191
38560.0000   -0.66025
38600.0000   -0.63584
38640.0000    0.10296
38680.0000    0.05861
38720.0000    0.00876
38760.0000    0.40383
38800.0000    0.16731
38840.0000   -0.10702
38880.0000   -0.46953
38920.0000   -0.65731
38960.0000   -0.48946
39000.0000   -0.42946
39040.0000   -0.29851
39080.0000   -0.39394
39120.0000   -0.17428
39160.0000   -0.41161
39200.0000   -0.28260
39240.0000   -0.44261
39280.0000   -0.38677
39320.0000   -0.17364
39360.0000   -0.13745
39400.0000   -0.24657
39440.0000   -0.33304
39480.0000    0.05516
39520.0000    0.00277
39560.0000   -0.14706
39600.0000   -0.07784
39640.0000   -0.42434
39680.0000   -0.24524
39720.0000   -0.14502
39760.0000   -0.02165
39800.0000   -0.17032
39840.0000    0.00529
39880.0000   -0.02015
39920.0000   -0.16715
39960.0000   -0.36053
40000.0000    0.06326
40040.0000   -0.19125
40080.0000    0.12059
40120.0000    0.23927
40160.0000    0.33442
40200.0000    0.23394
40240.0000   -0.09497
40280.0000    0.13298
40320.0000    0.01832
40360.0000   -0.03464
40400.0000   -0.07964
40440.0000   -0.13147
40480.0000   -0.04591
40520.0000   -0.31998
40560.0000   -0.10518
40600.0000   -0.29703
40640.0000   -0.11324
40680.0000   -0.07992
40720.0000   -0.27721
40760.0000   -0.51680
40800.0000   -0.66790
40840.0000   -0.42437
40880.0000   -0.53224
40920.0000   -0.48652
40960.0000   -0.44013
41000.0000   -0.39153
41040.0000   -0.41672
41080.0000   -0.43369
41120.0000   -0.40311
41160.0000   -0.43037
41200.0000   -0.38362
41240.0000   -0.40234
41280.0000   -0.77741
41320.0000   -0.16008
41360.0000    0.25841
41400.0000    0.22109
41440.0000    0.08178
41480.0000    0.17703
41520.0000    0.21596
41560.0000   -0.28826
41600.0000   -0.16493
41640.0000   -0.42045
41680.0000   -0.45910
41720.0000   -0.48831
41760.0000   -0.44865
41800.0000   -0.27233
41840.0000   -0.16930
41880.0000   -0.39648
41920.0000   -0.13571
41960.0000   -0.00310
42000.0000   -0.22218
42040.0000   -0.53934
42080.0000   -0.13764
42120.0000   -0.13880
42160.0000   -0.34073
42200.0000   -0.16227
42240.0000   -0.19610
42280.0000   -0.13944
42320.0000   -0.30459
42360.0000   -0.39177
42400.0000    0.15489
42440.0000   -0.46074
42480.0000   -0.20951
42520.0000   -0.35306
42560.0000   -0.93415
42600.0000   -0.24374
42640.0000   -0.33960
42680.0000   -0.49916
42720.0000   -0.35499
42760.0000   -0.48660
42800.0000   -0.70242
42840.0000   -0.67170
42880.0000   -0.46352
42920.0000   -0.34093
42960.0000   -0.19831
43000.0000   -0.46420
43040.0000   -0.27241
43080.0000   -0.27677
43120.0000   -0.29530
43160.0000   -0.95546
43200.0000   -0.62337
43240.0000   -0.76268
43280.0000   -0.61452
43320.0000   -0.62203
43360.0000   -0.57929
43400.0000   -0.66599
43440.0000   -0.70049
43480.0000   -0.63258
43520.0000   -0.66664
43560.0000   -0.81939
43600.0000   -0.58398
43640.0000   -0.60393
43680.0000   -0.46353
43720.0000   -0.51661
43760.0000   -0.61119
43800.0000   -0.44202
43840.0000   -0.72026
43880.0000   -0.63604
43920.0000   -0.65284
43960.0000   -0.90666
44000.0000   -0.64359
44040.0000   -0.58670
44080.0000   -0.64471
44120.0000   -0.58476
44160.0000   -0.63319
44200.0000   -0.52298
44240.0000   -0.19870
44280.0000   -0.27279
44320.0000   -0.56615
44360.0000   -0.38432
44400.0000   -0.47866
44440.0000   -0.47462
44480.0000   -0.44859
44520.0000   -0.65358
44560.0000   -0.21061
44600.0000    0.06720
44640.0000   -0.07619
44680.0000   -0.03608
44720.0000    0.03546
44760.0000   -0.10063
44800.0000   -0.08017
44840.0000   -0.28261
44880.0000    0.23807
44920.0000   -0.31438
44960.0000   -0.45570
45000.0000   -0.25998
45040.0000   -0.52110
45080.0000   -0.23156
45120.0000   -0.42207
45160.0000   -0.54402
45200.0000   -0.45084
45240.0000   -0.14882
45280.0000   -0.35266
45320.0000   -0.38856
45360.0000   -0.39871
45400.0000   -0.44681
45440.0000   -0.55488
45480.0000   -0.18338
45520.0000   -0.46564
45560.0000   -0.47818
45600.0000   -0.22831
45640.0000   -0.57053
45680.0000   -0.62286
45720.0000   -0.43032
45760.0000   -0.71595
45800.0000   -0.94292
45840.0000   -0.62369
45880.0000   -0.42664
45920.0000   -0.72770
45960.0000   -0.63413
46000.0000   -0.85639
46040.0000   -0.70633
46080.0000   -0.44483
46120.0000   -0.48818
46160.0000   -0.32582
46200.0000   -0.65671
46240.0000   -0.72640
46280.0000   -0.43561
46320.0000   -0.20137
46360.0000    0.18671
46400.0000   -0.21817
46440.0000    0.11698
46480.0000   -0.26142
46520.0000   -0.04921
46560.0000   -0.09592
46600.0000   -0.12233
46640.0000   -0.04541
46680.0000    0.06310
46720.0000    0.13997
46760.0000   -0.23755
46800.0000   -0.46098
46840.0000   -0.11916
46880.0000    0.00623
46920.0000   -0.23489
46960.0000   -0.27635
47000.0000   -0.34004
47040.0000   -0.32147
47080.0000   -0.27053
47120.0000   -0.39502
47160.0000   -0.28637
47200.0000   -0.38362
47240.0000   -0.19485
47280.0000    0.12154
47320.0000   -0.24739
47360.0000    0.13207
47400.0000   -0.13479
47440.0000   -0.09087
47480.0000   -0.14125
47520.0000   -0.42352
47560.0000   -0.27566
47600.0000   -0.22841
47640.0000   -0.11036
47680.0000   -0.39028
47720.0000   -0.23378
47760.0000   -0.46916
47800.0000   -0.20909
47840.0000   -0.44649
47880.0000   -0.37678
47920.0000   -0.48046
47960.0000   -0.34205
48000.0000   -0.29546
48040.0000   -0.59928
48080.0000   -0.55732
48120.0000   -0.62167
48160.0000   -0.57713
48200.0000   -0.48932
48240.0000   -0.59348
48280.0000   -0.56854
48320.0000   -0.73734
48360.0000   -0.82579
48400.0000   -0.46764
48440.0000   -0.59747
48480.0000   -0.54074
48520.0000   -0.59086
48560.0000   -0.45651
48600.0000   -0.36823
48640.0000   -0.56586
48680.0000   -0.42337
48720.0000   -0.57561
48760.0000   -0.75894
48800.0000   -0.45413
48840.0000   -0.51100
48880.0000   -0.44701
48920.0000   -0.46694
48960.0000   -0.56260
49000.0000   -0.57034
49040.0000   -0.81221
49080.0000   -0.40690
49120.0000   -0.63688
49160.0000   -0.44386
49200.0000   -0.51862
49240.0000   -0.63867
49280.0000   -0.68004
49320.0000   -0.65738
49360.0000   -0.50966
49400.0000   -0.70607
49440.0000   -0.54137
49480.0000   -0.53168
49520.0000   -0.49719
49560.0000   -0.34156
49600.0000   -0.57816
49640.0000   -0.73059
49680.0000   -0.53782
49720.0000   -0.54717
49760.0000   -0.29961
49800.0000   -0.27179
49840.0000   -0.56601
49880.0000   -0.25532
49920.0000   -0.33103
49960.0000   -0.57866
50000.0000   -0.64828
50040.0000   -0.60511
50080.0000   -0.55073
50120.0000   -0.51043
50160.0000   -0.41375
50200.0000   -0.54922
50240.0000   -0.71685
50280.0000   -0.46008
50320.0000   -0.42809
50360.0000   -0.30378
50400.0000   -0.32016
50440.0000   -0.53842
50480.0000   -0.67220
50520.0000   -0.58211
50560.0000   -0.70591
50600.0000   -0.56825
50640.0000   -0.28532
50680.0000   -0.52008
50720.0000   -0.67469
50760.0000   -0.72895
50800.0000   -0.80570
50840.0000   -0.55650
50880.0000   -0.94544
50920.0000   -0.76733
50960.0000   -0.61013
51000.0000   -0.60191
51040.0000   -0.50588
51080.0000   -0.03941
51120.0000   -0.28228
51160.0000   -0.57756
51200.0000   -0.65980
51240.0000   -0.75656
51280.0000   -0.71005
51320.0000   -0.76656
51360.0000   -0.77394
51400.0000   -0.52013
51440.0000   -0.90902
51480.0000   -0.88941
51520.0000   -0.57658
51560.0000   -0.89494
51600.0000   -0.67837
51640.0000   -0.53128
51680.0000   -0.72130
51720.0000   -0.97629
51760.0000   -0.57155
51800.0000   -0.71459
51840.0000   -0.97887
51880.0000   -0.67980
51920.0000   -0.59912
51960.0000   -0.79231
52000.0000   -0.86430
52040.0000   -0.92626
52080.0000   -0.56888
52120.0000   -0.50076
52160.0000   -0.42211
52200.0000   -0.55031
52240.0000   -0.48386
52280.0000   -0.28912
52320.0000   -0.38908
52360.0000   -0.45040
52400.0000   -0.50675
52440.0000   -0.62901
52480.0000   -0.53669
52520.0000   -0.28593
52560.0000   -0.07088
52600.0000   -0.12037
52640.0000    0.05989
52680.0000   -0.11069
52720.0000   -0.03985
52760.0000    0.09600
52800.0000    0.01074
52840.0000   -0.21330
52880.0000   -0.35603
52920.0000   -0.63439
52960.0000   -0.36224
53000.0000   -0.72319
53040.0000   -0.32036
53080.0000   -0.24394
53120.0000   -0.30505
53160.0000   -0.54293
53200.0000   -0.50718
53240.0000   -0.42386
53280.0000   -0.00209
53320.0000   -0.05733
53360.0000   -0.39220
53400.0000   -0.15598
53440.0000   -0.43633
53480.0000    0.03315
53520.0000   -0.00930
53560.0000   -0.01195
53600.0000   -0.06687
53640.0000   -0.42533
53680.0000   -0.21813
53720.0000   -0.11266
53760.0000    0.08164
53800.0000   -0.06703
53840.0000   -0.18305
53880.0000   -0.11044
53920.0000    0.00614
53960.0000   -0.42988
54000.0000   -0.62311
54040.0000   -0.52079
54080.0000   -0.45615
54120.0000   -0.69888
54160.0000   -0.53208
54200.0000   -0.52004
54240.0000   -0.61460
54280.0000   -0.80177
54320.0000   -0.73361
54360.0000   -0.51623
54400.0000   -0.60134
54440.0000   -0.69987
54480.0000   -0.57788
54520.0000   -0.48059
54560.0000   -0.38581
54600.0000   -0.44076
54640.0000   -0.32973
54680.0000   -0.08584
54720.0000    0.03891
54760.0000   -0.35588
54800.0000   -0.33018
54840.0000   -0.16950
54880.0000   -0.03547
54920.0000   -0.09155
54960.0000   -0.29944
55000.0000   -0.22531
55040.0000   -0.41937
55080.0000   -0.61633
55120.0000   -0.59944
55160.0000   -0.84020
55200.0000   -0.94961
55240.0000   -0.64508
55280.0000   -0.69387
55320.0000   -0.77218
55360.0000   -0.41308
55400.0000   -0.48177
55440.0000   -0.24262
55480.0000   -0.66959
55520.0000   -0.58199
55560.0000   -0.58776
55600.0000   -0.54107
55640.0000   -0.30781
55680.0000   -0.30492
55720.0000   -0.46661
55760.0000   -0.37777
55800.0000   -0.74402
55840.0000   -0.70741
55880.0000   -0.54902
55920.0000   -0.75130
55960.0000   -0.69462
56000.0000   -1.07109
56040.0000   -0.78349
56080.0000   -0.38399
56120.0000   -0.33678
56160.0000   -0.64303
56200.0000   -0.74634
56240.0000   -0.65476
56280.0000   -0.80973
56320.0000   -1.10497
56360.0000   -0.84955
56400.0000   -0.60304
56440.0000   -0.61137
56480.0000   -0.72653
56520.0000   -0.79289
56560.0000   -0.99728
56600.0000   -0.56460
56640.0000   -0.86461
56680.0000   -0.95637
56720.0000   -0.80730
56760.0000   -0.37165
56800.0000   -0.57451
56840.0000   -0.50255
56880.0000   -0.48575
56920.0000   -0.43457
56960.0000   -0.16092
57000.0000    0.00030
57040.0000   -0.60329
57080.0000   -0.36588
57120.0000   -0.88796
57160.0000   -0.40879
57200.0000   -0.21376
57240.0000   -0.29493
57280.0000   -0.36364
57320.0000   -0.35821
57360.0000   -0.42018
57400.0000   -0.11736
57440.0000   -0.32067
57480.0000   -0.24959
57520.0000   -0.39511
57560.0000   -0.23327
57600.0000   -0.35430
57640.0000   -0.62606
57680.0000   -0.54931
57720.0000   -0.86162
57760.0000   -0.39203
57800.0000   -0.72510
57840.0000   -0.27513
57880.0000   -0.16097
57920.0000   -0.56346
57960.0000   -0.88787
58000.0000   -0.82944
58040.0000   -0.65805
58080.0000   -0.59421
58120.0000   -0.65824
58160.0000   -0.63434
58200.0000   -0.63675
58240.0000   -0.12791
58280.0000   -0.10215
58320.0000   -0.22535
58360.0000   -0.22479
58400.0000   -0.05429
58440.0000   -0.07995
58480.0000    0.27697
58520.0000    0.33403
58560.0000    0.39973
58600.0000    0.25702
58640.0000    0.38531
58680.0000    0.43204
58720.0000    0.12957
58760.0000    0.53779
58800.0000    0.44070
58840.0000    0.25283
58880.0000    0.18926
58920.0000    0.38987
58960.0000    0.57700
59000.0000    0.34802
59040.0000    0.44813
59080.0000    0.05480
59120.0000    0.17752
59160.0000    0.11325
59200.0000   -0.61064
59240.0000   -0.35606
59280.0000   -0.23551
59320.0000    0.14771
59360.0000    0.18252
59400.0000    0.47715
59440.0000    0.21858
59480.0000    0.28638
59520.0000    0.40168
59560.0000    0.20966
59600.0000    0.39106
59640.0000    0.38095
59680.0000    0.14253
59720.0000    0.22026
59760.0000    0.41340
59800.0000    0.44549
59840.0000    0.32628
59880.0000    0.34255
59920.0000    0.31225
59960.0000    0.65581
60000.0000    0.68019
60040.0000   -0.00648
60080.0000    0.20219
60120.0000    0.13731
60160.0000   -0.12350
60200.0000    0.06224
60240.0000   -0.03334
60280.0000   -0.29289
60320.0000   -0.22577
60360.0000    0.00286
60400.0000    0.27232
60440.0000    0.20054
60480.0000    0.19665
60520.0000    0.25657
60560.0000    0.10493
60600.0000   -0.04198
60640.0000    0.18133
60680.0000    0.25653
60720.0000    0.24438
60760.0000    0.12614
60800.0000    0.04327
60840.0000    0.05696
60880.0000   -0.44350
60920.0000   -0.38164
60960.0000   -0.32963
61000.0000   -0.28664
61040.0000   -0.05858
61080.0000    0.24899
61120.0000    0.08305
61160.0000   -0.24188
61200.0000   -0.11788
61240.0000   -0.46547
61280.0000   -0.37128
61320.0000   -0.26428
61360.0000   -0.44850
61400.0000   -0.31411
61440.0000   -0.13288
61480.0000   -0.19042
61520.0000   -0.14380
61560.0000   -0.53998
61600.0000   -0.38812
61640.0000   -0.27133
61680.0000   -0.37932
61720.0000   -0.08119
61760.0000   -0.33953
61800.0000   -0.38698
61840.0000   -0.39855
61880.0000   -0.34077
61920.0000   -0.34573
61960.0000   -0.51839
62000.0000   -0.39597
62040.0000   -0.17738
62080.0000   -0.29587
62120.0000   -0.32681
62160.0000   -0.37923
62200.0000   -0.38611
62240.0000   -0.20309
62280.0000   -0.26172
62320.0000   -0.30349
62360.0000   -0.35827
62400.0000   -0.38201
62440.0000   -0.32289
62480.0000   -0.40666
62520.0000   -0.41959
62560.0000   -0.48379
62600.0000   -0.34979
62640.0000   -0.57558
62680.0000   -0.33255
62720.0000   -0.42125
62760.0000   -0.47893
62800.0000   -0.26966
62840.0000   -0.46171
62880.0000   -0.42086
62920.0000   -0.41062
62960.0000   -0.44425
63000.0000   -0.39771
63040.0000   -0.41080
63080.0000   -0.47807
63120.0000   -0.50550
63160.0000   -0.44785
63200.0000   -0.29960
63240.0000   -0.56620
63280.0000   -0.57854
63320.0000   -0.48383
63360.0000   -0.35723
63400.0000   -0.75326
63440.0000   -0.39798
63480.0000   -0.53526
63520.0000   -0.40923
63560.0000   -0.66655
63600.0000   -0.47529
63640.0000   -0.64715
63680.0000   -0.65042
63720.0000   -0.58535
63760.0000   -0.69730
63800.0000   -0.47986
63840.0000   -0.78112
63880.0000   -0.45776
63920.0000   -0.48527
63960.0000   -0.50344
64000.0000   -0.56213
64040.0000   -0.70812
64080.0000   -0.93640
64120.0000   -0.54207
64160.0000   -0.40525
64200.0000   -0.81099
64240.0000   -0.67954
64280.0000   -0.33798
64320.0000   -0.56009
64360.0000   -0.45344
64400.0000   -0.57719
64440.0000   -0.62883
64480.0000   -0.74792
64520.0000   -0.54676
64560.0000   -0.57479
64600.0000   -0.52004
64640.0000   -0.55999
64680.0000   -0.68615
64720.0000   -0.67198
64760.0000   -0.63630
64800.0000   -0.54114
64840.0000   -0.72620
64880.0000   -0.59293
64920.0000   -0.95209
64960.0000   -0.99558
65000.0000   -0.44885
65040.0000   -0.56895
65080.0000   -0.86484
65120.0000   -0.36107
65160.0000   -0.61179
65200.0000   -0.60838
65240.0000   -0.54937
65280.0000   -0.65690
65320.0000   -0.55652
65360.0000   -0.71079
65400.0000   -0.97393
65440.0000   -0.44459
65480.0000   -0.48541
65520.0000   -0.48134
65560.0000   -0.30802
65600.0000   -0.45818
65640.0000   -0.62274
65680.0000   -0.40957
65720.0000   -0.81488
65760.0000   -0.86330
65800.0000   -0.72658
65840.0000   -0.49810
65880.0000   -0.55674
65920.0000   -0.52399
65960.0000   -0.67729
66000.0000   -0.85235
66040.0000   -0.82248
66080.0000   -0.51942
66120.0000   -0.66243
66160.0000   -0.72895
66200.0000   -0.50280
66240.0000   -0.54724
66280.0000   -0.63521
66320.0000   -0.58467
66360.0000   -0.47852
66400.0000   -0.53908
66440.0000   -0.51956
66480.0000   -0.62704
66520.0000   -0.78516
66560.0000   -0.23321
66600.0000   -0.55789
66640.0000   -0.45013
66680.0000   -0.39154
66720.0000   -0.64037
66760.0000   -0.56905
66800.0000   -0.74497
66840.0000   -0.44867
66880.0000   -0.70269
66920.0000   -0.82408
66960.0000   -0.63212
67000.0000   -0.88691
67040.0000   -0.93662
67080.0000   -1.00265
67120.0000   -0.97678
67160.0000   -0.90743
67200.0000   -0.70096
67240.0000   -0.52569
67280.0000   -0.93669
67320.0000   -1.00606
67360.0000   -1.06254
67400.0000   -0.96246
67440.0000   -1.05709
67480.0000   -0.72830
67520.0000   -0.87764
67560.0000   -1.13895
67600.0000   -0.88746
67640.0000   -0.86579
67680.0000   -1.05197
67720.0000   -0.83751
67760.0000   -0.84882
67800.0000   -0.68333
67840.0000   -0.63677
67880.0000   -0.63267
67920.0000   -0.55829
67960.0000   -0.28085
68000.0000   -0.35284
68040.0000   -0.34958
68080.0000   -0.11588
68120.0000   -0.27942
68160.0000   -0.04723
68200.0000   -0.16179
68240.0000   -0.37949
68280.0000   -0.35002
68320.0000   -0.59290
68360.0000   -0.97185
68400.0000   -0.62216
68440.0000   -0.52228
68480.0000   -0.62052
68520.0000   -0.48401
68560.0000   -0.47501
68600.0000   -0.56919
68640.0000   -0.48533
68680.0000   -0.46152
68720.0000   -0.26800
68760.0000   -0.42557
68800.0000   -0.26133
68840.0000   -0.30217
68880.0000   -0.60296
68920.0000   -0.53635
68960.0000   -0.31431
69000.0000   -0.24548
69040.0000   -0.40626
69080.0000   -0.23279
69120.0000   -0.40427
69160.0000   -0.39195
69200.0000   -0.46625
69240.0000   -0.58428
69280.0000   -0.29701
69320.0000   -0.49226
69360.0000   -0.53340
69400.0000   -0.47484
69440.0000   -0.52091
69480.0000   -0.69851
69520.0000   -0.51446
69560.0000   -0.69758
69600.0000   -0.56439
69640.0000   -0.70863
69680.0000   -0.34676
69720.0000   -0.43467
69760.0000   -0.46971
69800.0000   -0.22642
69840.0000   -0.73815
69880.0000   -0.31138
69920.0000   -0.45460
69960.0000   -0.57078
70000.0000   -0.48154
70040.0000   -0.59180
70080.0000   -0.34965
70120.0000   -0.47979
70160.0000   -0.54374
70200.0000   -0.29707
70240.0000   -0.48684
70280.0000   -0.65968
70320.0000   -0.70679
70360.0000   -0.66783
70400.0000   -0.41426
70440.0000   -0.63054
70480.0000   -0.82117
70520.0000   -0.62351
70560.0000   -0.53694
70600.0000   -0.62722
70640.0000   -0.51671
70680.0000   -0.73120
70720.0000   -0.60602
70760.0000   -0.57698
70800.0000   -0.65274
70840.0000   -0.88863
70880.0000   -0.63746
70920.0000   -0.60881
70960.0000   -0.77299
71000.0000   -0.65247
71040.0000   -0.75387
71080.0000   -0.59244
71120.0000   -0.70762
71160.0000   -0.89766
71200.0000   -0.71175
71240.0000   -0.64239
71280.0000   -0.83900
71320.0000   -0.84984
71360.0000   -0.54850
71400.0000   -0.78120
71440.0000   -0.65375
71480.0000   -0.76976
71520.0000   -0.63863
71560.0000   -0.56060
71600.0000   -0.55747
71640.0000   -0.70851
71680.0000   -0.80472
71720.0000   -0.76892
71760.0000   -0.60587
71800.0000   -0.21742
71840.0000   -0.72090
71880.0000   -0.79438
71920.0000   -0.16545
71960.0000   -0.24749
72000.0000   -0.15810
72040.0000   -0.25591
72080.0000   -0.17378
72120.0000   -0.04414
72160.0000   -0.30873
72200.0000   -0.30643
72240.0000   -0.11973
72280.0000   -0.26897
72320.0000    0.09562
72360.0000    0.09588
72400.0000    0.08254
72440.0000    0.22476
72480.0000   -0.09002
72520.0000   -0.11365
72560.0000    0.28934
72600.0000    0.14959
72640.0000    0.20232
72680.0000   -0.01864
72720.0000    0.32306
72760.0000    0.25887
72800.0000    0.32682
72840.0000    0.06689
72880.0000   -0.05026
72920.0000   -0.36019
72960.0000    0.02001
73000.0000   -0.09788
73040.0000    0.17749
73080.0000   -0.33166
73120.0000   -0.40110
73160.0000    0.09450
73200.0000   -0.19551
73240.0000   -0.10521
73280.0000   -0.11731
73320.0000    0.23947
73360.0000    0.16282
73400.0000    0.02187
73440.0000   -0.20649
73480.0000   -0.34965
73520.0000   -0.22679
73560.0000   -0.35943
73600.0000   -0.32789
73640.0000   -0.19302
73680.0000   -0.25845
73720.0000   -0.30367
73760.0000   -0.04041
73800.0000    0.08870
73840.0000    0.16867
73880.0000    0.38365
73920.0000    0.45129
73960.0000    0.27955
74000.0000    0.38258
74040.0000    0.23423
74080.0000    0.21791
74120.0000    0.26474
74160.0000    0.41466
74200.0000    0.41142
74240.0000    0.60010
74280.0000    0.44708
74320.0000    0.29851
74360.0000    0.44876
74400.0000    0.64294
74440.0000    0.53213
74480.0000    0.52312
74520.0000    0.31300
74560.0000    0.07757
74600.0000    0.25272
74640.0000    0.04799
74680.0000   -0.23376
74720.0000   -0.28146
74760.0000   -0.25890
74800.0000   -0.11664
74840.0000   -0.27839
74880.0000   -0.45176
74920.0000   -0.20769
74960.0000   -0.20895
75000.0000   -0.28986
75040.0000   -0.74554
75080.0000   -0.52167
75120.0000   -0.70691
75160.0000   -0.74237
75200.0000   -0.08160
75240.0000   -0.30971
75280.0000   -0.31584
75320.0000   -0.33790
75360.0000   -0.58000
75400.0000   -0.62399
75440.0000   -0.36945
75480.0000   -0.47890
75520.0000   -0.36630
75560.0000   -0.26101
75600.0000   -0.39081
75640.0000   -0.28356
75680.0000   -0.19367
75720.0000   -0.37149
75760.0000   -0.43954
75800.0000   -0.48682
75840.0000   -0.36241
75880.0000   -0.32703
75920.0000   -0.26615
75960.0000   -0.44901
76000.0000   -0.43798
76040.0000   -0.10645
76080.0000   -0.42275
76120.0000   -0.33639
76160.0000    0.08348
76200.0000   -0.06493
76240.0000   -0.03662
76280.0000    0.29688
76320.0000   -0.27135
76360.0000   -0.14378
76400.0000   -0.27315
76440.0000   -0.10526
76480.0000   -0.01557
76520.0000   -0.02276
76560.0000   -0.44239
76600.0000   -0.22575
76640.0000   -0.20495
76680.0000   -0.05329
76720.0000   -0.30472
76760.0000   -0.16112
76800.0000   -0.25241
76840.0000   -0.38230
76880.0000   -0.36526
76920.0000   -0.60737
76960.0000   -0.11027
77000.0000   -0.14251
77040.0000   -0.22636
77080.0000   -0.58881
77120.0000   -0.16723
77160.0000   -0.21666
77200.0000   -0.30783
77240.0000   -0.36786
77280.0000   -0.14634
77320.0000   -0.46488
77360.0000   -0.13909
77400.0000   -0.23604
77440.0000   -0.34589
77480.0000   -0.16419
77520.0000   -0.47335
77560.0000   -0.11991
77600.0000   -0.30953
77640.0000   -0.30727
77680.0000   -0.35114
77720.0000   -0.04541
77760.0000    0.07029
77800.0000   -0.22404
77840.0000   -0.53429
77880.0000   -0.31778
77920.0000    0.24783
77960.0000    0.13624
78000.0000   -0.41375
78040.0000   -0.14859
78080.0000   -0.28677
78120.0000   -0.20187
78160.0000   -0.22140
78200.0000   -0.14525
78240.0000   -0.19632
78280.0000   -0.20178
78320.0000   -0.17953
78360.0000    0.00043
78400.0000   -0.05833
78440.0000   -0.14635
78480.0000    0.14798
78520.0000   -0.06350
78560.0000   -0.32753
78600.0000   -0.09363
78640.0000    0.09279
78680.0000   -0.12372
78720.0000   -0.10471
78760.0000    0.06690
78800.0000   -0.15870
78840.0000   -0.16718
78880.0000   -0.17683
78920.0000   -0.48393
78960.0000   -0.20453
79000.0000    0.18458
79040.0000   -0.26433
79080.0000   -0.16259
79120.0000   -0.18370
79160.0000   -0.09877
79200.0000   -0.18374
79240.0000   -0.05981
79280.0000    0.12237
79320.0000   -0.37911
79360.0000   -0.17406
79400.0000   -0.35052
79440.0000   -0.21419
79480.0000   -0.07117
79520.0000   -0.19289
79560.0000   -0.05742
79600.0000   -0.48008
79640.0000    0.17556
79680.0000   -0.16481
79720.0000   -0.12238
79760.0000   -0.32617
79800.0000   -0.24604
79840.0000   -0.55231
79880.0000   -0.76452
79920.0000   -0.68593
79960.0000   -0.48848
80000.0000   -0.51055
80040.0000   -0.42160
80080.0000   -0.34213
80120.0000   -0.51547
80160.0000   -0.57682
80200.0000   -0.68571
80240.0000   -0.40080
80280.0000   -0.62985
80320.0000   -0.79993
80360.0000   -0.65190
80400.0000   -0.53472
80440.0000   -0.76252
80480.0000   -0.62802
80520.0000   -0.67401
80560.0000   -0.59427
80600.0000   -0.06410
80640.0000   -0.46196
80680.0000   -0.32627
80720.0000   -0.36657
80760.0000   -0.40303
80800.0000   -0.26585
80840.0000   -0.23488
80880.0000   -0.04883
80920.0000   -0.05725
80960.0000   -0.10116
81000.0000   -0.05513
81040.0000    0.06234
81080.0000   -0.26855
81120.0000   -0.18760
81160.0000    0.11347
81200.0000    0.33084
81240.0000    0.27951
81280.0000    0.55708
81320.0000    0.33856
81360.0000    0.26671
81400.0000    0.32128
81440.0000    0.36591
81480.0000    0.32427
81520.0000    0.23971
81560.0000    0.33011
81600.0000    0.44889
81640.0000    0.31388
81680.0000    0.34632
81720.0000    0.19185
81760.0000    0.45732
81800.0000    0.37647
81840.0000    0.32183
81880.0000    0.23621
81920.0000    0.19243
81960.0000    0.37638
82000.0000    0.26380
82040.0000    0.37683
82080.0000    0.41090
82120.0000    0.30359
82160.0000    0.30038
82200.0000    0.43350
82240.0000    0.43977
82280.0000    0.29469
82320.0000    0.33633
82360.0000    0.20897
82400.0000    0.38716
82440.0000    0.39795
82480.0000    0.31042
82520.0000    0.34904
82560.0000    0.43112
82600.0000    0.30090
82640.0000    0.15301
82680.0000    0.01760
82720.0000    0.18847
82760.0000    0.31930
82800.0000    0.36001
82840.0000    0.27785
82880.0000    0.25960
82920.0000    0.22892
82960.0000    0.25560
83000.0000    0.19276
83040.0000    0.21886
83080.0000    0.28732
83120.0000    0.41701
83160.0000    0.49522
83200.0000    0.48141
83240.0000    0.34982
83280.0000    0.01068
83320.0000   -0.07078
83360.0000   -0.32052
83400.0000   -0.03369
83440.0000    0.23678
83480.0000    0.16479
83520.0000    0.37314
83560.0000    0.23573
83600.0000    0.29983
83640.0000    0.33339
83680.0000    0.21609
83720.0000    0.62858
83760.0000    0.43562
83800.0000    0.29075
83840.0000    0.45731
83880.0000    0.39315
83920.0000    0.44007
83960.0000    0.27784
84000.0000    0.44362
84040.0000    0.33581
84080.0000    0.38989
84120.0000    0.43698
84160.0000    0.28915
84200.0000    0.30775
84240.0000    0.46668
84280.0000    0.45464
84320.0000    0.58112
84360.0000    0.44761
84400.0000    0.49538
84440.0000    0.18956
84480.0000    0.42813
84520.0000    0.33092
84560.0000    0.36921
84600.0000    0.29409
84640.0000    0.35548
84680.0000    0.41118
84720.0000    0.50135
84760.0000    0.59395
84800.0000    0.26088
84840.0000    0.00323
84880.0000    0.43264
84920.0000    0.41070
84960.0000    0.23092
85000.0000    0.24538
85040.0000    0.31966
85080.0000    0.37342
85120.0000    0.38093
85160.0000    0.24754
85200.0000    0.33544
85240.0000    0.33182
85280.0000    0.28674
85320.0000    0.28259
85360.0000   -0.08318
85400.0000    0.17703
85440.0000    0.46748
85480.0000    0.26425
85520.0000    0.37050
85560.0000    0.43304
85600.0000    0.23908
85640.0000    0.14498
85680.0000    0.28701
85720.0000    0.32642
85760.0000    0.36951
85800.0000    0.27068
85840.0000    0.46696
85880.0000    0.31444
85920.0000    0.31623
85960.0000    0.24288
86000.0000    0.26269
86040.0000   -0.26310
86080.0000    0.17235
86120.0000    0.17198
86160.0000    0.37704
86200.0000    0.29603
86240.0000    0.49535
86280.0000    0.28173
86320.0000    0.60388
86360.0000    0.32395
86400.0000    0.32398
86440.0000    0.29822
86480.0000    0.24673
86520.0000    0.65633
86560.0000    0.29296
86600.0000    0.40368
86640.0000    0.27487
86680.0000    0.30378
86720.0000    0.32206
86760.0000    0.49909
86800.0000    0.53589
86840.0000    0.29552
86880.0000    0.47051
86920.0000    0.28244
86960.0000    0.30482
87000.0000    0.22974
87040.0000    0.24393
87080.0000    0.42175
87120.0000    0.44562
87160.0000    0.04947
87200.0000    0.23651
87240.0000    0.04998
87280.0000    0.40955
87320.0000    0.20572
87360.0000    0.33012
87400.0000    0.27050
87440.0000    0.25637
87480.0000    0.42943
87520.0000    0.04909
87560.0000    0.37137
87600.0000    0.11000
87640.0000    0.12606
87680.0000    0.21006
87720.0000    0.15930
87760.0000    0.12440
87800.0000    0.18768
87840.0000    0.32368
87880.0000    0.35239
87920.0000    0.23631
87960.0000    0.29214
88000.0000    0.28757
88040.0000    0.29019
88080.0000    0.36416
88120.0000    0.47888
88160.0000    0.22373
88200.0000    0.56385
88240.0000    0.18372
88280.0000    0.33925
88320.0000    0.21785
88360.0000    0.38046
88400.0000    0.28217
88440.0000    0.19811
88480.0000    0.40852
88520.0000    0.28343
88560.0000    0.08909
88600.0000    0.29108
88640.0000    0.26496
88680.0000    0.21771
88720.0000    0.48291
88760.0000    0.36452
88800.0000    0.22331
88840.0000   -0.09851
88880.0000    0.48316
88920.0000    0.34914
88960.0000    0.30605
89000.0000    0.38352
89040.0000    0.44678
89080.0000    0.24664
89120.0000    0.19274
89160.0000    0.24942
89200.0000    0.26314
89240.0000    0.18763
89280.0000    0.25459
89320.0000    0.27972
89360.0000    0.16995
89400.0000    0.27956
89440.0000    0.15193
89480.0000    0.41604
89520.0000    0.42759
89560.0000    0.27751
89600.0000    0.38946
89640.0000    0.28428
89680.0000    0.30587
89720.0000    0.51541
89760.0000    0.34189
89800.0000    0.34804
89840.0000    0.28652
89880.0000    0.30225
89920.0000    0.44259
89960.0000    0.39855
90000.0000    0.53090
90040.0000    0.35606
90080.0000    0.16281
90120.0000   -0.00055
90160.0000   -0.22347
90200.0000   -0.06439
90240.0000   -0.29687
90280.0000   -0.27537
90320.0000   -0.48384
90360.0000   -0.22235
90400.0000   -0.46550
90440.0000   -0.24643
90480.0000   -0.61892
90520.0000   -0.79833
90560.0000   -0.66072
90600.0000   -0.43654
90640.0000   -0.04539
90680.0000   -0.03147
90720.0000   -0.59396
90760.0000   -0.26873
90800.0000   -0.15383
90840.0000   -0.30906
90880.0000   -0.53391
90920.0000   -0.31411
90960.0000   -0.41898
91000.0000   -0.12592
91040.0000   -0.27474
91080.0000   -0.45379
91120.0000   -0.43670
91160.0000   -0.56081
91200.0000   -0.39846
91240.0000   -0.36582
91280.0000   -0.19197
91320.0000   -0.56862
91360.0000   -0.79317
91400.0000   -0.68466
91440.0000   -0.67733
91480.0000   -0.58840
91520.0000   -0.54664
91560.0000   -0.38859
91600.0000   -0.34488
91640.0000   -0.57092
91680.0000   -0.36257
91720.0000   -0.53073
91760.0000    0.00507
91800.0000   -0.26682
91840.0000   -0.38609
91880.0000   -0.38647
91920.0000   -0.15803
91960.0000   -0.25812
92000.0000   -0.56514
92040.0000   -0.73981
92080.0000   -0.35940
92120.0000   -0.68707
92160.0000   -0.12508
92200.0000   -0.26329
92240.0000   -0.43620
92280.0000   -0.24944
92320.0000   -0.67187
92360.0000   -0.38333
92400.0000   -0.61358
92440.0000   -0.15744
92480.0000    0.13333
92520.0000   -0.02515
92560.0000   -0.44960
92600.0000   -0.34399
92640.0000   -0.08050
92680.0000   -0.46294
92720.0000   -0.13320
92760.0000   -0.30054
92800.0000   -0.34164
92840.0000   -0.43775
92880.0000   -0.20260
92920.0000   -0.28578
92960.0000   -0.49354
93000.0000   -0.69876
93040.0000   -0.42779
93080.0000   -0.16874
93120.0000   -0.23962
93160.0000   -0.56174
93200.0000   -0.50237
93240.0000   -0.42669
93280.0000   -0.28991
93320.0000   -0.64095
93360.0000   -0.57109
93400.0000   -0.43279
93440.0000   -0.22669
93480.0000   -0.68012
93520.0000   -0.35321
93560.0000   -0.17607
93600.0000   -0.09567
93640.0000   -0.38751
93680.0000   -0.34888
93720.0000   -0.22513
93760.0000   -0.16439
93800.0000   -0.29453
93840.0000   -0.13491
93880.0000   -0.20637
93920.0000   -0.35147
93960.0000   -0.53186
94000.0000   -0.15662
94040.0000   -0.30015
94080.0000   -0.05219
94120.0000   -0.31601
94160.0000   -0.08263
94200.0000   -0.20913
94240.0000   -0.11162
94280.0000   -0.22429
94320.0000   -0.20928
94360.0000   -0.24908
94400.0000   -0.05179
94440.0000   -0.04470
94480.0000   -0.17277
94520.0000   -0.02528
94560.0000    0.06218
94600.0000   -0.14804
94640.0000   -0.00665
94680.0000   -0.03984
94720.0000   -0.15343
94760.0000   -0.22776
94800.0000   -0.11153
94840.0000    0.38562
94880.0000    0.01584
94920.0000    0.00750
94960.0000    0.13248
95000.0000    0.04115
95040.0000   -0.00103
95080.0000   -0.14343
95120.0000   -0.04508
95160.0000   -0.22969
95200.0000   -0.09969
95240.0000   -0.20639
95280.0000   -0.06138
95320.0000   -0.05596
95360.0000   -0.06159
95400.0000   -0.18091
95440.0000   -0.32482
95480.0000   -0.02029
95520.0000   -0.13472
95560.0000    0.03076
95600.0000    0.03348
95640.0000   -0.06633
95680.0000    0.09572
95720.0000    0.02148
95760.0000   -0.05860
95800.0000    0.02080
95840.0000   -0.33148
95880.0000   -0.23830
95920.0000   -0.31377
95960.0000   -0.22576
96000.0000   -0.18446
96040.0000   -0.09303
96080.0000    0.08009
96120.0000   -0.22723
96160.0000   -0.19047
96200.0000   -0.18687
96240.0000   -0.02919
96280.0000   -0.25396
96320.0000   -0.12523
96360.0000   -0.24047
96400.0000   -0.12841
96440.0000   -0.28119
96480.0000   -0.09806
96520.0000   -0.11102
96560.0000   -0.21069
96600.0000    0.08783
96640.0000   -0.39736
96680.0000   -0.42342
96720.0000   -0.27079
96760.0000   -0.32923
96800.0000   -0.13422
96840.0000   -0.37346
96880.0000   -0.10087
96920.0000   -0.65821
96960.0000   -0.50943
97000.0000   -0.37429
97040.0000   -0.40165
97080.0000   -0.24217
97120.0000   -0.38556
97160.0000   -0.48516
97200.0000   -0.38981
97240.0000   -0.10358
97280.0000   -0.10682
97320.0000   -0.38629
97360.0000   -0.22164
97400.0000   -0.09245
97440.0000   -0.24666
97480.0000   -0.38483
97520.0000   -0.07686
97560.0000   -0.07091
97600.0000   -0.01631
97640.0000   -0.10157
97680.0000    0.01938
97720.0000   -0.26027
97760.0000   -0.33078
97800.0000   -0.14151
97840.0000   -0.06409
97880.0000   -0.19061
97920.0000    0.11002
97960.0000   -0.16272
98000.0000   -0.38853
98040.0000   -0.42308
98080.0000   -0.22937
98120.0000   -0.42393
98160.0000   -0.18705
98200.0000   -0.39806
98240.0000   -0.21707
98280.0000   -0.30432
98320.0000   -0.40236
98360.0000   -0.30849
98400.0000   -0.34335
98440.0000   -0.35651
98480.0000   -0.02536
98520.0000   -0.20494
98560.0000   -0.55019
98600.0000   -0.25830
98640.0000   -0.15823
98680.0000   -0.47604
98720.0000   -0.55240
98760.0000   -0.11118
98800.0000   -0.13280
98840.0000   -0.33825
98880.0000   -0.60460
98920.0000   -0.63252
98960.0000   -0.58724
99000.0000   -0.50144
99040.0000   -0.52669
99080.0000   -0.41962
99120.0000   -0.49066
99160.0000   -0.52204
99200.0000   -0.83904
99240.0000   -0.71069
99280.0000   -0.59321
99320.0000   -0.05931
99360.0000   -0.38888
99400.0000   -0.49340
99440.0000   -0.27073
99480.0000   -0.46681
99520.0000   -0.16271
99560.0000   -0.08065
99600.0000   -0.08073
99640.0000   -0.06765
99680.0000   -0.06446
99720.0000    0.21406
99760.0000   -0.26568
99800.0000   -0.27974
99840.0000   -0.40828
99880.0000   -0.02964
99920.0000   -0.30018
99960.0000   -0.17313
100000.0000    0.07585
100040.0000   -0.19488
100080.0000   -0.27908
100120.0000   -0.00279
100160.0000   -0.03968
100200.0000    0.04521
100240.0000   -0.15000
100280.0000   -0.13490
100320.0000   -0.04318
100360.0000   -0.43791
100400.0000   -0.14667
100440.0000   -0.31946
100480.0000   -0.17954
100520.0000   -0.23389
100560.0000   -0.41581
100600.0000   -0.14181
100640.0000   -0.30547
100680.0000   -0.21805
100720.0000   -0.39691
100760.0000   -0.25291
100800.0000   -0.28532
100840.0000   -0.18030
100880.0000   -0.43501
100920.0000   -0.24074
100960.0000   -0.24147
101000.0000   -0.13758
101040.0000   -0.38367
101080.0000   -0.31169
101120.0000   -0.53880
101160.0000   -0.15515
101200.0000   -0.46686
101240.0000   -0.29827
101280.0000   -0.27154
101320.0000   -0.24473
101360.0000   -0.03726
101400.0000   -0.01233
101440.0000    0.00254
101480.0000   -0.12491
101520.0000   -0.07208
101560.0000   -0.45330
101600.0000   -0.21822
101640.0000   -0.24215
101680.0000   -0.34389
101720.0000   -0.26545
101760.0000   -0.31518
101800.0000   -0.45363
101840.0000   -0.22827
101880.0000   -0.29188
101920.0000   -0.02070
101960.0000   -0.28381
102000.0000   -0.21110
102040.0000   -0.22298
102080.0000   -0.15585
102120.0000    0.01641
102160.0000   -0.11255
102200.0000   -0.26742
102240.0000   -0.22231
102280.0000   -0.36829
102320.0000   -0.14244
102360.0000   -0.15730
102400.0000   -0.42925
102440.0000    0.06804
102480.0000   -0.04245
102520.0000    0.08464
102560.0000    0.31239
102600.0000   -0.21400
102640.0000   -0.32725
102680.0000   -0.25402
102720.0000   -0.36400
102760.0000   -0.23045
102800.0000   -0.16066
102840.0000   -0.12246
102880.0000   -0.10634
102920.0000   -0.21499
102960.0000   -0.21726
103000.0000    0.06834
103040.0000   -0.01587
103080.0000   -0.06065
103120.0000   -0.00509
103160.0000   -0.20058
103200.0000   -0.09534
103240.0000   -0.24065
103280.0000   -0.25743
103320.0000   -0.56304
103360.0000   -0.50995
103400.0000   -0.10119
103440.0000   -0.04226
103480.0000   -0.47133
103520.0000   -0.22086
103560.0000   -0.31268
103600.0000   -0.41526
103640.0000   -0.12513
103680.0000   -0.39241
103720.0000   -0.03502
103760.0000   -0.23414
103800.0000   -0.26375
103840.0000    0.05194
103880.0000   -0.38654
103920.0000    0.03991
103960.0000    0.04668
104000.0000   -0.27160
104040.0000   -0.20303
104080.0000   -0.14600
104120.0000   -0.38061
104160.0000   -0.29325
104200.0000   -0.37640
104240.0000   -0.41359
104280.0000   -0.42933
104320.0000   -0.31413
104360.0000   -0.36179
104400.0000   -0.32847
104440.0000   -0.29560
104480.0000   -0.50903
104520.0000   -0.19653
104560.0000   -0.23576
104600.0000   -0.31251
104640.0000   -0.27369
104680.0000   -0.04616
104720.0000    0.00652
104760.0000   -0.28011
104800.0000   -0.07272
104840.0000   -0.35562
104880.0000   -0.07090
104920.0000   -0.36234
104960.0000   -0.36630
105000.0000   -0.11715
105040.0000   -0.18921
105080.0000   -0.22217
105120.0000   -0.19573
105160.0000   -0.29397
105200.0000   -0.35636
105240.0000   -0.13512
105280.0000   -0.48797
105320.0000   -0.23049
105360.0000   -0.06860
105400.0000   -0.34290
105440.0000   -0.25334
105480.0000   -0.14979
105520.0000   -0.41585
105560.0000   -0.23572
105600.0000   -0.26441
105640.0000   -0.17410
105680.0000   -0.22918
105720.0000   -0.40362
105760.0000   -0.32605
105800.0000   -0.38316
105840.0000   -0.14918
105880.0000   -0.34358
105920.0000   -0.57478
105960.0000   -0.50498
106000.0000   -0.50860
106040.0000   -0.28991
106080.0000   -0.46682
106120.0000   -0.37713
106160.0000   -0.20414
106200.0000   -0.50647
106240.0000   -0.14506
106280.0000   -0.34299
106320.0000   -0.48037
106360.0000   -0.54514
106400.0000   -0.59480
106440.0000   -0.39076
106480.0000   -0.19986
106520.0000   -0.30454
106560.0000   -0.32051
106600.0000   -0.13717
106640.0000   -0.65099
106680.0000   -0.54971
106720.0000   -0.30711
106760.0000   -0.38683
106800.0000   -0.36249
106840.0000   -0.27648
106880.0000   -0.09267
106920.0000   -0.30514
106960.0000   -0.34330
107000.0000   -0.45394
107040.0000   -0.32698
107080.0000   -0.63090
107120.0000   -0.07102
107160.0000   -0.49146
107200.0000   -0.58552
107240.0000   -0.58441
107280.0000   -0.13401
107320.0000   -0.01550
107360.0000   -0.08689
107400.0000   -0.37798
107440.0000   -0.31567
107480.0000   -0.10827
107520.0000   -0.32687
107560.0000   -0.23366
107600.0000   -0.34536
107640.0000   -0.41642
107680.0000   -0.36361
107720.0000   -0.20912
107760.0000   -0.13711
107800.0000   -0.11300
107840.0000   -0.20797
107880.0000   -0.37273
107920.0000   -0.08745
107960.0000   -0.20952
108000.0000   -0.13688
108040.0000   -0.26000
108080.0000   -0.14735
108120.0000   -0.04336
108160.0000   -0.30199
108200.0000    0.11507
108240.0000    0.16583
108280.0000   -0.07468
108320.0000    0.01256
108360.0000   -0.08997
108400.0000   -0.22270
108440.0000   -0.29364
108480.0000   -0.16055
108520.0000   -0.20625
108560.0000   -0.23171
108600.0000   -0.38045
108640.0000   -0.43879
108680.0000   -0.29586
108720.0000   -0.53771
108760.0000   -0.64817
108800.0000   -0.40680
108840.0000   -0.31576
108880.0000   -0.32607
108920.0000   -0.02193
108960.0000   -0.12922
109000.0000   -0.13550
109040.0000   -0.14701
109080.0000   -0.34094
109120.0000   -0.25047
109160.0000   -0.40049
109200.0000   -0.26338
109240.0000   -0.37217
109280.0000   -0.30751
109320.0000   -0.47081
109360.0000   -0.11338
109400.0000   -0.37177
109440.0000   -0.20673
109480.0000   -0.20292
109520.0000   -0.29671
109560.0000   -0.27768
109600.0000   -0.17803
109640.0000   -0.50243
109680.0000   -0.39958
109720.0000   -0.17173
109760.0000   -0.14458
109800.0000   -0.33644
109840.0000   -0.26186
109880.0000   -0.24206
109920.0000   -0.19345
109960.0000    0.08117
110000.0000   -0.17556
110040.0000   -0.34611
110080.0000   -0.20212
110120.0000   -0.36250
110160.0000   -0.30230
110200.0000    0.03858
110240.0000    0.14557
110280.0000   -0.54271
110320.0000   -0.42548
110360.0000   -0.18650
110400.0000   -0.29190
110440.0000   -0.22311
110480.0000   -0.23109
110520.0000   -0.07945
110560.0000   -0.59472
110600.0000   -0.28369
110640.0000   -0.44888
110680.0000   -0.60983
110720.0000   -0.34571
110760.0000   -0.50440
110800.0000   -0.18741
110840.0000   -0.61183
110880.0000   -0.44708
110920.0000   -0.60557
110960.0000   -0.61379
111000.0000   -0.60354
111040.0000   -0.60588
111080.0000   -0.51525
111120.0000   -0.57440
111160.0000   -0.41225
111200.0000   -0.53391
111240.0000   -0.48749
111280.0000   -0.16737
111320.0000   -0.51754
111360.0000   -0.13712
111400.0000   -0.07813
111440.0000   -0.19770
111480.0000   -0.08187
111520.0000    0.14319
111560.0000   -0.29070
111600.0000   -0.06979
111640.0000   -0.20997
111680.0000    0.22755
111720.0000   -0.24755
111760.0000   -0.08747
111800.0000    0.01707
111840.0000    0.27419
111880.0000   -0.11668
111920.0000    0.07936
111960.0000   -0.14539
112000.0000    0.15524
112040.0000   -0.14187
112080.0000   -0.23555
112120.0000   -0.01270
112160.0000   -0.03262
112200.0000   -0.59034
112240.0000   -0.15993
112280.0000   -0.27337
112320.0000    0.07641
112360.0000   -0.64415
112400.0000   -0.36746
112440.0000   -0.17539
112480.0000    0.01304
112520.0000    0.07363
112560.0000   -0.08509
112600.0000   -0.55236
112640.0000   -0.72149
112680.0000   -0.49135
112720.0000   -0.55699
112760.0000   -0.71012
112800.0000   -0.66775
112840.0000   -0.46911
112880.0000   -0.50417
112920.0000    0.04962
112960.0000   -0.23279
113000.0000   -0.46310
113040.0000   -0.14640
113080.0000    0.01746
113120.0000   -0.03530
113160.0000   -0.08477
113200.0000    0.03382
113240.0000    0.12147
113280.0000   -0.06189
113320.0000    0.20436
113360.0000    0.05179
113400.0000   -0.26182
113440.0000   -0.32592
113480.0000   -0.32666
113520.0000   -0.39148
113560.0000   -0.32470
113600.0000   -0.51668
113640.0000   -0.60070
113680.0000   -0.30598
113720.0000   -0.15448
113760.0000   -0.14295
113800.0000   -0.00823
113840.0000   -0.16381
113880.0000   -0.03769
113920.0000   -0.34189
113960.0000    0.02023
114000.0000   -0.43999
114040.0000   -0.30807
114080.0000   -0.29933
114120.0000   -0.51361
114160.0000   -0.25862
114200.0000   -0.25111
114240.0000   -0.24634
114280.0000   -0.33012
114320.0000   -0.10999
114360.0000   -0.18575
114400.0000   -0.15821
114440.0000    0.22959
114480.0000   -0.18684
114520.0000   -0.57801
114560.0000    0.11396
114600.0000   -0.30665
114640.0000   -0.45263
114680.0000   -0.29959
114720.0000   -0.30974
114760.0000   -0.46212
114800.0000   -0.57801
114840.0000   -0.60500
114880.0000   -0.70105
114920.0000   -0.45612
114960.0000   -0.34430
115000.0000   -0.29768
115040.0000   -0.52715
115080.0000   -0.68964
115120.0000   -0.55800
115160.0000   -0.56702
115200.0000   -0.80731
115240.0000   -0.72068
115280.0000   -0.83705
115320.0000   -0.79329
115360.0000   -1.00076
115400.0000   -0.82243
115440.0000   -0.84032
115480.0000   -0.86978
115520.0000   -0.92615
115560.0000   -0.74306
115600.0000   -0.60745
115640.0000   -0.65219
115680.0000   -0.51684
115720.0000   -0.28028
115760.0000   -0.60833
115800.0000   -0.56287
115840.0000   -0.63452
115880.0000   -0.82039
115920.0000   -0.66722
115960.0000   -0.71831
116000.0000   -0.65700
116040.0000   -0.58958
116080.0000   -0.94074
116120.0000   -0.82493
116160.0000   -0.37467
116200.0000   -0.43004
116240.0000   -0.55109
116280.0000   -0.59122
116320.0000   -0.72115
116360.0000   -0.65321
116400.0000   -0.64137
116440.0000   -0.76997
116480.0000   -0.83902
116520.0000   -0.57956
116560.0000   -0.48995
116600.0000   -0.81929
116640.0000   -0.56027
116680.0000   -0.62116
116720.0000   -0.57555
116760.0000   -0.63976
116800.0000   -0.71645
116840.0000   -0.90615
116880.0000   -0.76051
116920.0000   -0.51803
116960.0000   -0.72537
117000.0000   -0.82610
117040.0000   -0.76858
117080.0000   -0.55556
117120.0000   -0.72587
117160.0000   -0.62003
117200.0000   -0.53385
117240.0000   -0.86739
117280.0000   -0.80700
117320.0000   -0.51717
117360.0000   -0.56579
117400.0000   -0.79377
117440.0000   -0.43676
117480.0000   -0.69585
117520.0000   -0.51997
117560.0000   -0.81037
117600.0000   -0.64342
117640.0000   -0.67811
117680.0000   -0.69637
117720.0000   -0.77272
117760.0000   -0.71893
117800.0000   -0.64560
117840.0000   -0.76581
117880.0000   -0.39530
117920.0000   -0.55583
117960.0000   -0.71932
118000.0000   -0.65163
118040.0000   -0.66883
118080.0000   -0.50659
118120.0000   -0.71637
118160.0000   -0.79539
118200.0000   -0.70734
118240.0000   -0.32433
118280.0000   -0.34052
118320.0000   -0.21428
118360.0000   -0.19494
118400.0000   -0.47533
118440.0000   -0.24118
118480.0000   -0.27236
118520.0000   -0.42380
118560.0000    0.19836
118600.0000    0.28989
118640.0000    0.37534
118680.0000    0.47244
118720.0000    0.44701
118760.0000    0.42203
118800.0000    0.50365
118840.0000    0.55757
118880.0000    0.21977
118920.0000    0.34312
118960.0000    0.40442
119000.0000    0.32712
119040.0000    0.35046
119080.0000    0.34098
119120.0000    0.13388
119160.0000    0.14236
119200.0000   -0.13466
119240.0000    0.34367
119280.0000    0.43883
119320.0000    0.35420
119360.0000    0.31173
119400.0000    0.26126
119440.0000    0.18227
119480.0000    0.28998
119520.0000    0.30111
119560.0000    0.06793
119600.0000    0.07241
119640.0000    0.14877
119680.0000    0.06251
119720.0000   -0.09505
119760.0000    0.06100
119800.0000    0.27665
119840.0000    0.23501
119880.0000    0.10181
119920.0000   -0.05986
119960.0000    0.39515
120000.0000   -0.13940
120040.0000   -0.39399
120080.0000   -0.48762
120120.0000   -0.27147
120160.0000   -0.16457
120200.0000   -0.08703
120240.0000   -0.14805
120280.0000   -0.17383
120320.0000   -0.30062
120360.0000   -0.09428
120400.0000    0.31105
120440.0000    0.22958
120480.0000    0.14099
120520.0000    0.31166
120560.0000    0.00300
120600.0000    0.15128
120640.0000    0.14043
120680.0000    0.32478
120720.0000    0.31274
120760.0000    0.45401
120800.0000    0.34985
120840.0000    0.32941
120880.0000    0.33449
120920.0000    0.41547
120960.0000    0.21100
121000.0000    0.21360
121040.0000    0.09546
121080.0000    0.20458
121120.0000    0.35349
121160.0000    0.07820
121200.0000    0.02965
121240.0000    0.04623
121280.0000    0.22165
121320.0000    0.28218
121360.0000   -0.03597
121400.0000    0.07204
121440.0000   -0.15472
121480.0000    0.07189
121520.0000    0.42441
121560.0000    0.15567
121600.0000    0.14968
121640.0000    0.31296
121680.0000    0.15314
121720.0000    0.39022
121760.0000    0.24506
121800.0000    0.12997
121840.0000    0.18747
121880.0000    0.00647
121920.0000    0.15658
121960.0000    0.13807
122000.0000    0.20935
122040.0000    0.00641
122080.0000    0.37488
122120.0000    0.34207
122160.0000    0.08388
122200.0000    0.19531
122240.0000    0.05590
122280.0000   -0.12137
122320.0000    0.30724
122360.0000    0.30167
122400.0000   -0.29272
122440.0000   -0.14938
122480.0000    0.15367
122520.0000    0.34866
122560.0000    0.17792
122600.0000   -0.01143
122640.0000    0.15834
122680.0000    0.19885
122720.0000    0.28934
122760.0000    0.17954
122800.0000    0.46427
122840.0000   -0.00965
122880.0000    0.33899
122920.0000    0.40079
122960.0000    0.48015
123000.0000    0.09710
123040.0000    0.34975
123080.0000    0.30902
123120.0000    0.27926
123160.0000    0.20173
123200.0000    0.45515
123240.0000    0.42592
123280.0000    0.00800
123320.0000    0.46492
123360.0000    0.30906
123400.0000    0.16113
123440.0000    0.05798
123480.0000    0.14675
123520.0000   -0.00920
123560.0000    0.24661
123600.0000   -0.27438
123640.0000   -0.28167
123680.0000   -0.00648
123720.0000   -0.10587
123760.0000   -0.35053
123800.0000   -0.23995
123840.0000   -0.49147
123880.0000   -0.58016
123920.0000   -0.28725
123960.0000   -0.52186
124000.0000   -0.58879
124040.0000   -0.35873
124080.0000   -0.52687
124120.0000   -0.66785
124160.0000   -0.53993
124200.0000   -0.59582
124240.0000   -0.26182
124280.0000   -0.54949
124320.0000   -0.50150
124360.0000   -0.67151
124400.0000   -0.39242
124440.0000   -0.61760
124480.0000   -0.53832
124520.0000   -0.54105
124560.0000   -0.39654
124600.0000   -0.53999
124640.0000   -0.60300
124680.0000   -0.59632
124720.0000   -0.31985
124760.0000   -0.13743
124800.0000   -0.40892
124840.0000   -0.64727
124880.0000   -0.57677
124920.0000   -0.64484
124960.0000   -0.63364
125000.0000   -0.46979
125040.0000   -0.50255
125080.0000   -0.66372
125120.0000   -0.81736
125160.0000   -0.41692
125200.0000   -0.29498
125240.0000   -0.32793
125280.0000   -0.44443
125320.0000   -0.39990
125360.0000   -0.36293
125400.0000    0.12395
125440.0000   -0.16527
125480.0000   -0.39670
125520.0000   -0.30172
125560.0000   -0.13950
125600.0000   -0.17772
125640.0000    0.06100
125680.0000    0.02377
125720.0000   -0.09931
125760.0000   -0.07596
125800.0000   -0.19491
125840.0000   -0.05685
125880.0000   -0.33835
125920.0000   -0.77316
125960.0000   -0.31218
126000.0000   -0.57929
126040.0000   -0.54513
126080.0000   -0.32678
126120.0000   -0.25786
126160.0000   -0.49601
126200.0000   -0.69852
126240.0000   -0.62422
126280.0000   -0.73206
126320.0000   -0.53903
126360.0000   -0.44344
126400.0000   -0.56540
126440.0000   -0.41453
126480.0000   -0.70802
126520.0000   -0.52491
126560.0000   -0.20294
126600.0000   -0.53914
126640.0000   -0.13384
126680.0000   -0.09753
126720.0000   -0.29682
126760.0000   -0.52230
126800.0000   -0.40795
126840.0000   -0.41928
126880.0000   -0.75376
126920.0000   -0.27516
126960.0000   -0.53792
127000.0000   -0.40612
127040.0000   -0.68190
127080.0000   -0.70194
127120.0000   -0.31209
127160.0000   -0.62155
127200.0000   -0.38494
127240.0000   -0.41110
127280.0000   -0.49919
127320.0000   -0.42512
127360.0000   -0.55249
127400.0000   -0.48080
127440.0000   -0.51299
127480.0000   -0.54180
127520.0000   -0.48893
127560.0000   -0.44165
127600.0000   -0.81560
127640.0000   -0.50504
127680.0000   -0.76270
127720.0000   -0.16535
127760.0000   -0.32925
127800.0000   -0.34891
127840.0000   -0.46616
127880.0000   -0.68021
127920.0000   -0.68908
127960.0000   -0.57954
128000.0000   -0.95893
128040.0000   -0.81847
128080.0000   -0.80381
128120.0000   -0.71640
128160.0000   -0.69151
128200.0000   -0.72207
128240.0000   -0.69322
128280.0000   -0.58566
128320.0000   -0.44492
128360.0000   -0.69180
128400.0000   -0.74676
128440.0000   -0.57229
128480.0000   -0.60026
128520.0000   -0.52701
128560.0000   -0.71566
128600.0000   -0.59556
128640.0000   -0.58774
128680.0000   -0.69162
128720.0000   -0.69118
128760.0000   -0.34470
128800.0000   -0.55882
128840.0000   -0.60585
128880.0000   -0.75939
128920.0000   -0.67004
128960.0000   -0.67826
129000.0000    0.05994
129040.0000   -0.60773
129080.0000   -0.37763
129120.0000   -0.52685
129160.0000   -0.66125
129200.0000   -0.64515
129240.0000   -0.90113
129280.0000   -0.81582
129320.0000   -0.58768
129360.0000   -0.72704
129400.0000   -0.51571
129440.0000   -0.51211
129480.0000   -0.55049
129520.0000   -0.62617
129560.0000   -0.68667
129600.0000   -0.59231
129640.0000   -0.56322
129680.0000   -0.63526
129720.0000   -0.37750
129760.0000   -0.38375
129800.0000   -0.96091
129840.0000   -0.71513
129880.0000   -0.62176
129920.0000   -0.52895
129960.0000   -0.45958
130000.0000   -0.51283
130040.0000   -0.81862
130080.0000   -0.66466
130120.0000   -0.65328
130160.0000   -0.60198
130200.0000   -0.64812
130240.0000   -0.72917
130280.0000   -0.78484
130320.0000   -0.69193
130360.0000   -0.87826
130400.0000   -1.02175
130440.0000   -0.61993
130480.0000   -0.71121
130520.0000   -0.72710
130560.0000   -0.75490
130600.0000   -0.54998
130640.0000   -0.62840
130680.0000   -0.86891
130720.0000   -0.95850
130760.0000   -0.70084
130800.0000   -0.62371
130840.0000   -0.55389
130880.0000   -0.32708
130920.0000   -0.28452
130960.0000   -0.49334
131000.0000   -0.15794
131040.0000   -0.31461
131080.0000   -0.66033
131120.0000   -0.41870
131160.0000   -0.60793
131200.0000   -0.65863
131240.0000   -0.41114
131280.0000   -0.46953
131320.0000   -0.39540
131360.0000   -0.33446
131400.0000   -0.34395
131440.0000   -0.34761
131480.0000   -0.63848
131520.0000   -0.47352
131560.0000   -0.60355
131600.0000   -0.45159
131640.0000   -0.40904
131680.0000   -0.53474
131720.0000   -0.43446
131760.0000   -0.54717
131800.0000   -0.30105
131840.0000   -0.11999
131880.0000   -0.10567
131920.0000   -0.12788
131960.0000   -0.34864
132000.0000   -0.41148
132040.0000   -0.56447
132080.0000   -0.40980
132120.0000   -0.31310
132160.0000   -0.50715
132200.0000   -0.61744
132240.0000   -0.35158
132280.0000   -0.49530
132320.0000   -0.61853
132360.0000   -0.39686
132400.0000   -0.44847
132440.0000   -0.42184
132480.0000   -0.52675
132520.0000   -0.10132
132560.0000   -0.26682
132600.0000   -0.62003
132640.0000   -0.48302
132680.0000   -0.42276
132720.0000   -0.57572
132760.0000   -0.55927
132800.0000   -0.47656
132840.0000   -0.35144
132880.0000   -0.57740
132920.0000   -0.64036
132960.0000   -0.47879
133000.0000   -0.06959
133040.0000   -0.08755
133080.0000   -0.88332
133120.0000   -0.59824
133160.0000   -0.84044
133200.0000   -0.38246
133240.0000   -0.24986
133280.0000   -0.00357
133320.0000   -0.36226
133360.0000   -0.40587
133400.0000   -0.44670
133440.0000   -0.76362
133480.0000   -0.46030
133520.0000   -0.54241
133560.0000   -0.43248
133600.0000   -0.38776
133640.0000   -0.65795
133680.0000   -0.43227
133720.0000   -0.65462
133760.0000   -0.70543
133800.0000   -0.10958
133840.0000   -0.02721
133880.0000   -0.31631
133920.0000   -0.35939
133960.0000   -0.30437
134000.0000   -0.55127
134040.0000   -0.50285
134080.0000   -0.49410
134120.0000   -0.50460
134160.0000   -0.58718
134200.0000   -0.50947
134240.0000   -0.34290
134280.0000   -0.60524
134320.0000   -0.55293
134360.0000   -1.07553
134400.0000   -0.57361
134440.0000   -0.44128
134480.0000   -0.30456
134520.0000   -0.31338
134560.0000   -0.36139
134600.0000   -0.42893
134640.0000   -0.33861
134680.0000   -0.39052
134720.0000   -0.05111
134760.0000   -0.16430
134800.0000   -0.28357
134840.0000   -0.16696
134880.0000   -0.46017
134920.0000   -0.57733
134960.0000   -0.70437
135000.0000   -0.61705
135040.0000   -0.51223
135080.0000   -0.52507
135120.0000   -0.25562
135160.0000   -0.70147
135200.0000   -0.43733
135240.0000    0.05432
135280.0000   -0.19772
135320.0000   -0.58882
135360.0000   -0.46362
135400.0000   -0.19784
135440.0000   -0.57762
135480.0000   -0.68600
135520.0000   -0.80038
135560.0000   -0.70718
135600.0000   -0.32462
135640.0000   -0.18626
135680.0000   -0.69625
135720.0000   -0.18005
135760.0000   -0.21899
135800.0000   -0.42724
135840.0000   -0.34762
135880.0000   -0.09130
135920.0000   -0.06650
135960.0000   -0.29299
136000.0000   -0.37587
136040.0000   -0.37503
136080.0000   -0.44889
136120.0000   -0.59518
136160.0000   -0.51301
136200.0000   -0.41987
136240.0000   -0.38795
136280.0000   -0.36431
136320.0000   -0.20694
136360.0000   -0.08361
136400.0000    0.18749
136440.0000   -0.05346
136480.0000   -0.00013
136520.0000   -0.09305
136560.0000   -0.09736
136600.0000    0.07317
136640.0000   -0.21234
136680.0000   -0.31824
136720.0000   -0.05862
136760.0000   -0.42814
136800.0000   -0.47771
136840.0000   -0.54212
136880.0000   -0.48572
136920.0000   -0.19319
136960.0000   -0.22066
137000.0000   -0.36718
137040.0000   -0.14688
137080.0000    0.00444
137120.0000   -0.17241
137160.0000   -0.25379
137200.0000   -0.07882
137240.0000    0.04664
137280.0000   -0.28808
137320.0000   -0.61784
137360.0000   -0.52220
137400.0000    0.10186
137440.0000   -0.00760
137480.0000    0.13807
137520.0000   -0.24664
137560.0000    0.21941
137600.0000    0.17336
137640.0000    0.30496
137680.0000    0.39107
137720.0000    0.38501
137760.0000    0.05199
137800.0000    0.04433
137840.0000    0.14647
137880.0000    0.12476
137920.0000    0.29526
137960.0000    0.45224
138000.0000    0.44436
138040.0000    0.24589
138080.0000    0.05085
138120.0000   -0.25796
138160.0000   -0.13341
138200.0000   -0.10678
138240.0000    0.02925
138280.0000    0.10946
138320.0000   -0.05246
138360.0000   -0.44833
138400.0000   -0.01076
138440.0000    0.16624
138480.0000   -0.08620
138520.0000   -0.43890
138560.0000   -0.26645
138600.0000   -0.35244
138640.0000   -0.46073
138680.0000   -0.35432
138720.0000   -0.54407
138760.0000   -0.24124
138800.0000   -0.19695
138840.0000   -0.17556
138880.0000   -0.37034
138920.0000   -0.17741
138960.0000   -0.30156
139000.0000   -0.26684
139040.0000   -0.36886
139080.0000   -0.31238
139120.0000   -0.28601
139160.0000   -0.37260
139200.0000   -0.25475
139240.0000   -0.18797
139280.0000   -0.41095
139320.0000   -0.09749
139360.0000    0.20566
139400.0000    0.04715
139440.0000   -0.08637
139480.0000   -0.12002
139520.0000   -0.21050
139560.0000    0.06581
139600.0000   -0.23449
139640.0000   -0.10564
139680.0000    0.18575
139720.0000   -0.46216
139760.0000   -0.32132
139800.0000    0.09070
139840.0000   -0.09258
139880.0000   -0.61551
139920.0000   -0.16613
139960.0000   -0.09687
140000.0000   -0.10452
140040.0000   -0.21665
140080.0000   -0.39217
140120.0000   -0.06766
140160.0000   -0.16771
140200.0000   -0.18851
140240.0000    0.17214
140280.0000    0.13034
140320.0000    0.15105
140360.0000   -0.12690
140400.0000    0.02067
140440.0000    0.15377
140480.0000   -0.07831
140520.0000   -0.18850
140560.0000    0.03959
140600.0000   -0.00054
140640.0000    0.31253
140680.0000    0.14864
140720.0000    0.23122
140760.0000   -0.01946
140800.0000   -0.07200
140840.0000    0.17307
140880.0000    0.20929
140920.0000    0.15606
140960.0000    0.19289
141000.0000    0.11464
141040.0000   -0.05035
141080.0000    0.15454
141120.0000    0.04897
141160.0000    0.06232
141200.0000    0.03838
141240.0000    0.15320
141280.0000    0.03485
141320.0000   -0.06236
141360.0000   -0.18064
141400.0000   -0.04776
141440.0000   -0.06211
141480.0000   -0.28021
141520.0000   -0.14389
141560.0000   -0.19015
141600.0000   -0.11596
141640.0000   -0.41325
141680.0000   -0.25226
141720.0000   -0.28231
141760.0000   -0.08086
141800.0000   -0.11311
141840.0000   -0.00560
141880.0000    0.10507
141920.0000   -0.13354
141960.0000   -0.06042
142000.0000   -0.42046
142040.0000    0.17438
142080.0000   -0.06050
142120.0000   -0.00489
142160.0000    0.08669
142200.0000    0.06094
142240.0000    0.00104
142280.0000    0.04189
142320.0000   -0.10605
142360.0000    0.29402
142400.0000   -0.06602
142440.0000   -0.09070
142480.0000    0.08554
142520.0000   -0.46168
142560.0000   -0.32054
142600.0000   -0.47880
142640.0000   -0.42687
142680.0000   -0.19489
142720.0000   -0.03918
142760.0000   -0.05885
142800.0000    0.04984
142840.0000   -0.23531
142880.0000   -0.02506
142920.0000   -0.06388
142960.0000   -0.27902
143000.0000    0.06437
143040.0000    0.03448
143080.0000   -0.39905
143120.0000   -0.25255
143160.0000   -0.36629
143200.0000   -0.23905
143240.0000   -0.00889
143280.0000   -0.56695
143320.0000   -0.50689
143360.0000   -0.16243
143400.0000   -0.15840
143440.0000    0.00689
143480.0000   -0.24420
143520.0000   -0.06358
143560.0000   -0.05921
143600.0000   -0.05400
143640.0000   -0.25359
143680.0000   -0.32261
143720.0000    0.07747
143760.0000   -0.19258
143800.0000    0.11177
143840.0000   -0.10209
143880.0000   -0.09671
143920.0000   -0.04233
143960.0000    0.10117
144000.0000    0.03971
144040.0000   -0.21535
144080.0000   -0.16567
144120.0000   -0.13751
144160.0000    0.04616
144200.0000    0.08205
144240.0000    0.12389
144280.0000    0.31945
144320.0000    0.26979
144360.0000    0.05052
144400.0000    0.03716
144440.0000   -0.17907
144480.0000    0.24133
144520.0000    0.16850
144560.0000    0.23187
144600.0000    0.07014
144640.0000   -0.26461
144680.0000    0.03150
144720.0000   -0.19486
144760.0000   -0.27185
144800.0000    0.07916
144840.0000   -0.03771
144880.0000   -0.07737
144920.0000   -0.19240
144960.0000    0.00448
145000.0000   -0.06211
145040.0000    0.33595
145080.0000    0.35163
145120.0000    0.12283
145160.0000    0.32861
145200.0000    0.22360
145240.0000    0.49848
145280.0000    0.29497
145320.0000    0.42383
145360.0000    0.44590
145400.0000    0.26761
145440.0000    0.21702
145480.0000   -0.08514
145520.0000   -0.18008
145560.0000   -0.17276
145600.0000   -0.06674
145640.0000   -0.19462
145680.0000   -0.48639
145720.0000   -0.07312
145760.0000   -0.01530
145800.0000   -0.04293
145840.0000   -0.12991
145880.0000   -0.94964
145920.0000   -0.29021
145960.0000   -0.04854
146000.0000   -0.07133
146040.0000    0.07816
146080.0000   -0.66261
146120.0000   -0.44248
146160.0000   -0.04164
146200.0000   -0.13651
146240.0000   -0.04004
146280.0000   -0.07320
146320.0000   -0.11559
146360.0000   -0.08083
146400.0000    0.04409
146440.0000    0.12029
146480.0000   -0.17098
146520.0000   -0.03300
146560.0000    0.07233
146600.0000    0.06368
146640.0000    0.07163
146680.0000    0.15548
146720.0000    0.24307
146760.0000    0.01309
146800.0000   -0.27191
146840.0000   -0.18250
146880.0000   -0.19754
146920.0000   -0.68140
146960.0000   -0.35720
147000.0000   -0.39677
147040.0000   -0.33257
147080.0000   -0.11120
147120.0000   -0.23645
147160.0000   -0.06918
147200.0000   -0.07997
147240.0000    0.18338
147280.0000    0.09786
147320.0000    0.13631
147360.0000   -0.08211
147400.0000    0.09319
147440.0000   -0.39407
147480.0000   -0.61142
147520.0000   -0.54964
147560.0000   -0.63142
147600.0000   -0.53743
147640.0000   -0.03126
147680.0000   -0.13500
147720.0000    0.04105
147760.0000   -0.12732
147800.0000   -0.00368
147840.0000   -0.35206
147880.0000   -0.10579
147920.0000   -0.21936
147960.0000   -0.25442
148000.0000   -0.76281
148040.0000   -0.47733
148080.0000   -0.56353
148120.0000   -0.17460
148160.0000   -0.64739
148200.0000   -0.29630
148240.0000   -0.45171
148280.0000   -0.51959
148320.0000   -0.30206
148360.0000   -0.63057
148400.0000   -0.35409
148440.0000   -0.09190
148480.0000   -0.20136
148520.0000   -0.47488
148560.0000   -0.46021
148600.0000   -0.43044
148640.0000   -0.21430
148680.0000   -0.48983
148720.0000   -0.04458
148760.0000   -0.39484
148800.0000   -0.29760
148840.0000   -0.49066
148880.0000   -0.02721
148920.0000    0.21095
148960.0000   -0.18127
149000.0000   -0.17623
149040.0000   -0.51465
149080.0000   -0.42703
149120.0000   -0.48095
149160.0000   -0.73972
149200.0000   -0.34733
149240.0000   -0.54579
149280.0000   -0.27094
149320.0000   -0.24046
149360.0000   -0.46162
149400.0000   -0.50309
149440.0000   -0.48909
149480.0000   -0.45155
149520.0000   -0.24626
149560.0000   -0.21124
149600.0000   -0.01128
149640.0000   -0.02560
149680.0000   -0.36194
149720.0000   -0.11410
149760.0000   -0.22885
149800.0000   -0.13878
149840.0000    0.05396
149880.0000   -0.15741
149920.0000   -0.23541
149960.0000    0.14505
150000.0000    0.00798
150040.0000   -0.33999
150080.0000   -0.13955
150120.0000   -0.26255
150160.0000   -0.00601
150200.0000   -0.28343
150240.0000   -0.18011
150280.0000   -0.13260
150320.0000   -0.37289
150360.0000   -0.17289
150400.0000    0.09336
150440.0000   -0.30018
150480.0000   -0.33762
150520.0000   -0.39978
150560.0000    0.21870
150600.0000   -0.23793
150640.0000   -0.53366
150680.0000   -0.04190
150720.0000   -0.09798
150760.0000    0.14100
150800.0000   -0.16214
150840.0000   -0.51069
150880.0000   -0.53786
150920.0000   -0.39910
150960.0000   -0.38243
151000.0000   -0.31806
151040.0000    0.01538
151080.0000   -0.35474
151120.0000   -0.66261
151160.0000   -0.42765
151200.0000   -0.36649
151240.0000   -0.32852
151280.0000   -0.36874
151320.0000   -0.45343
151360.0000   -0.44546
151400.0000   -0.39652
151440.0000   -0.56248
151480.0000   -0.19550
151520.0000   -0.19143
151560.0000   -0.00674
151600.0000   -0.49483
151640.0000   -0.00889
151680.0000   -0.06531
151720.0000    0.40998
151760.0000   -0.30331
151800.0000    0.20396
151840.0000    0.14619
151880.0000    0.15297
151920.0000    0.11203
151960.0000    0.05674
152000.0000   -0.30509
152040.0000    0.19630
152080.0000   -0.00521
152120.0000   -0.11900
152160.0000    0.06589
152200.0000    0.08083
152240.0000    0.20360
152280.0000    0.14480
152320.0000   -0.03081
152360.0000   -0.08714
152400.0000   -0.37384
152440.0000   -0.26342
152480.0000   -0.32067
152520.0000   -0.14286
152560.0000    0.01158
152600.0000   -0.28495
152640.0000    0.20926
152680.0000   -0.00847
152720.0000   -0.26097
152760.0000   -0.04289
152800.0000    0.00203
152840.0000   -0.05906
152880.0000    0.10234
152920.0000   -0.22302
152960.0000   -0.01883
153000.0000    0.19135
153040.0000   -0.08191
153080.0000    0.17751
153120.0000   -0.03712
153160.0000   -0.32802
153200.0000    0.04954
153240.0000   -0.29109
153280.0000   -0.23410
153320.0000   -0.48962
153360.0000   -0.22331
153400.0000   -0.31994
153440.0000   -0.05121
153480.0000    0.05387
153520.0000   -0.27392
153560.0000   -0.27558
153600.0000   -0.09153
153640.0000   -0.02573
153680.0000   -0.10141
153720.0000   -0.12826
153760.0000   -0.16989
153800.0000   -0.07005
153840.0000   -0.24654
153880.0000   -0.31589
153920.0000   -0.53918
153960.0000   -0.46307
154000.0000   -0.18650
154040.0000   -0.43289
154080.0000   -0.40224
154120.0000   -0.32610
154160.0000   -0.92429
154200.0000   -0.66120
154240.0000   -0.64624
154280.0000   -0.57915
154320.0000   -0.61061
154360.0000   -0.71754
154400.0000   -0.65278
154440.0000   -0.66202
154480.0000   -0.68892
154520.0000   -0.59650
154560.0000   -0.62413
154600.0000   -0.74461
154640.0000   -0.67616
154680.0000   -0.70627
154720.0000   -0.54798
154760.0000   -0.56448
154800.0000   -0.63550
154840.0000   -0.49162
154880.0000   -0.50809
154920.0000   -0.63774
154960.0000   -0.68136
155000.0000   -0.75720
155040.0000   -0.62530
155080.0000   -0.58497
155120.0000   -0.81533
155160.0000   -0.63415
155200.0000   -0.47245
155240.0000   -0.79791
155280.0000   -0.55855
155320.0000   -0.33217
155360.0000   -0.54934
155400.0000   -0.55979
155440.0000   -0.66622
155480.0000   -0.73855
155520.0000   -0.51977
155560.0000   -0.24100
155600.0000   -0.19501
155640.0000   -0.53438
155680.0000   -0.23456
155720.0000   -0.16401
155760.0000   -0.00721
155800.0000   -0.05052
155840.0000   -0.25571
155880.0000   -0.07159
155920.0000    0.09742
155960.0000    0.09596
156000.0000    0.14495
156040.0000    0.01434
156080.0000   -0.17485
156120.0000   -0.26149
156160.0000   -0.10387
156200.0000    0.01500
156240.0000   -0.01174
156280.0000    0.18562
156320.0000   -0.16979
156360.0000   -0.04688
156400.0000   -0.14724
156440.0000   -0.17409
156480.0000   -0.41715
156520.0000   -0.30265
156560.0000   -0.28405
156600.0000   -0.20080
156640.0000   -0.04108
156680.0000   -0.31584
156720.0000   -0.60463
156760.0000   -0.39970
156800.0000   -0.49294
156840.0000   -0.07883
156880.0000   -0.43734
156920.0000   -0.43525
156960.0000   -0.37362
157000.0000   -0.31320
157040.0000   -0.49901
157080.0000   -0.37250
157120.0000   -0.41146
157160.0000   -0.37706
157200.0000   -0.56848
157240.0000   -0.29069
157280.0000   -0.55456
157320.0000   -0.41201
157360.0000   -0.42384
157400.0000   -0.42477
157440.0000   -0.30768
157480.0000   -0.18259
157520.0000   -0.49897
157560.0000   -0.26103
157600.0000   -0.43672
157640.0000   -0.25888
157680.0000   -0.43615
157720.0000   -0.22342
157760.0000   -0.14349
157800.0000   -0.18514
157840.0000   -0.32035
157880.0000   -0.29623
157920.0000   -0.42399
157960.0000   -0.39512
158000.0000   -0.43301
158040.0000   -0.04158
158080.0000   -0.46303
158120.0000   -0.46739
158160.0000   -0.43046
158200.0000   -0.14352
158240.0000   -0.16953
158280.0000    0.06767
158320.0000   -0.07905
158360.0000   -0.03654
158400.0000    0.03875
158440.0000   -0.05020
158480.0000    0.16885
158520.0000    0.02730
158560.0000   -0.35767
158600.0000   -0.51177
158640.0000   -0.28594
158680.0000   -0.47712
158720.0000   -0.27605
158760.0000   -0.49912
158800.0000   -0.54735
158840.0000   -0.42373
158880.0000   -0.26695
158920.0000   -0.40999
158960.0000   -0.42540
159000.0000   -0.49060
159040.0000   -0.61067
159080.0000   -0.58638
159120.0000   -0.47249
159160.0000   -0.31189
159200.0000   -0.61914
159240.0000   -0.61975
159280.0000   -0.45361
159320.0000   -0.60328
159360.0000   -0.35212
159400.0000    0.16599
159440.0000   -0.31466
159480.0000   -0.26045
159520.0000   -0.36465
159560.0000   -0.34884
159600.0000   -0.48838
159640.0000   -0.34707
159680.0000   -0.07079
159720.0000    0.23708
159760.0000   -0.15922
159800.0000   -0.09562
159840.0000   -0.43838
159880.0000    0.03040
159920.0000   -0.12041
159960.0000   -0.03423
160000.0000    0.05998
160040.0000   -0.02389
160080.0000    0.18712
160120.0000    0.11964
160160.0000    0.05030
160200.0000   -0.10530
160240.0000    0.14221
160280.0000    0.15858
160320.0000    0.02254
160360.0000    0.08580
160400.0000   -0.18446
160440.0000   -0.11448
160480.0000   -0.06201
160520.0000    0.07854
160560.0000   -0.09380
160600.0000   -0.12073
160640.0000   -0.44477
160680.0000   -0.07867
160720.0000   -0.16468
160760.0000   -0.28793
160800.0000   -0.28292
160840.0000   -0.09278
160880.0000   -0.14151
160920.0000   -0.33163
160960.0000   -0.35243
161000.0000   -0.35898
161040.0000   -0.34689
161080.0000   -0.36454
161120.0000   -0.39171
161160.0000   -0.24134
161200.0000   -0.37007
161240.0000   -0.08443
161280.0000    0.12965
161320.0000   -0.09857
161360.0000   -0.03112
161400.0000   -0.00019
161440.0000    0.07397
161480.0000    0.02507
161520.0000    0.02986
161560.0000   -0.03275
161600.0000   -0.33092
161640.0000   -0.69614
161680.0000    0.01818
161720.0000   -0.07637
161760.0000   -0.08100
161800.0000    0.04140
161840.0000   -0.09214
161880.0000   -0.09644
161920.0000   -0.08779
161960.0000    0.10594
162000.0000   -0.01474
162040.0000   -0.04657
162080.0000   -0.22267
162120.0000   -0.02274
162160.0000   -0.11864
162200.0000    0.09955
162240.0000   -0.15189
162280.0000   -0.21422
162320.0000   -0.35142
162360.0000   -0.62533
162400.0000   -0.70990
162440.0000   -0.71150
162480.0000   -0.49450
162520.0000   -0.50126
162560.0000   -0.48414
162600.0000   -0.49937
162640.0000   -0.53955
162680.0000   -0.34287
162720.0000   -0.44423
162760.0000   -0.73226
162800.0000   -0.76136
162840.0000   -0.65328
162880.0000   -0.56060
162920.0000   -0.53699
162960.0000   -0.54303
163000.0000   -0.34002
163040.0000   -0.17339
163080.0000   -0.06011
163120.0000   -0.44006
163160.0000   -0.47546
163200.0000   -0.42256
163240.0000   -0.39407
163280.0000   -0.72773
163320.0000   -0.31982
163360.0000   -0.19087
163400.0000   -0.37719
163440.0000   -0.41968
163480.0000   -0.16838
163520.0000   -0.61934
163560.0000   -0.60813
163600.0000   -0.55821
163640.0000   -0.47416
163680.0000   -0.49538
163720.0000   -0.17407
163760.0000   -0.48281
163800.0000   -0.37479
163840.0000   -0.09716
163880.0000   -0.17974
163920.0000   -0.07983
163960.0000   -0.31298
164000.0000   -0.43369
164040.0000   -0.43214
164080.0000   -0.79076
164120.0000   -0.67406
164160.0000   -0.29364
164200.0000   -0.61048
164240.0000   -0.64763
164280.0000   -0.79901
164320.0000   -0.59231
164360.0000   -0.76881
164400.0000   -0.87496
164440.0000   -0.64887
164480.0000   -0.73132
164520.0000   -0.64597
164560.0000   -0.50400
164600.0000   -0.72388
164640.0000   -0.56561
164680.0000   -0.90872
164720.0000   -0.40825
164760.0000   -0.54279
164800.0000   -0.73154
164840.0000   -0.59936
164880.0000   -0.69859
164920.0000   -0.66085
164960.0000   -0.75805
165000.0000   -0.53461
165040.0000   -0.10294
165080.0000   -0.16821
165120.0000   -0.25677
165160.0000   -0.17435
165200.0000   -0.30274
165240.0000   -0.34847
165280.0000   -0.45278
165320.0000   -0.46897
165360.0000   -0.38075
165400.0000   -0.25479
165440.0000   -0.53913
165480.0000   -0.52792
165520.0000   -0.73345
165560.0000   -0.51279
165600.0000   -0.44581
165640.0000   -0.36092
165680.0000   -0.15493
165720.0000   -0.56137
165760.0000   -0.39337
165800.0000   -0.05877
165840.0000   -0.14546
165880.0000   -0.21287
165920.0000   -0.05992
165960.0000   -0.37913
166000.0000   -0.24641
166040.0000   -0.10963
166080.0000   -0.11336
166120.0000   -0.05863
166160.0000   -0.08140
166200.0000   -0.25144
166240.0000   -0.24905
166280.0000   -0.75922
166320.0000   -0.71415
166360.0000   -0.63104
166400.0000   -0.50645
166440.0000   -0.25652
166480.0000   -0.46009
166520.0000   -0.25737
166560.0000   -0.19446
166600.0000   -0.40081
166640.0000   -0.13333
166680.0000   -0.07164
166720.0000   -0.20848
166760.0000   -0.07370
166800.0000   -0.11411
166840.0000   -0.30710
166880.0000   -0.41604
166920.0000   -0.76107
166960.0000   -0.78918
167000.0000   -0.72757
167040.0000   -0.71723
167080.0000   -0.49043
167120.0000   -0.53964
167160.0000   -0.44268
167200.0000   -0.59542
167240.0000   -0.55292
167280.0000   -0.50735
167320.0000   -0.87734
167360.0000   -0.94910
167400.0000   -0.73332
167440.0000   -0.72858
167480.0000   -0.90465
167520.0000   -0.65341
167560.0000   -0.72695
167600.0000   -0.62080
167640.0000   -0.85874
167680.0000   -0.64463
167720.0000   -0.84789
167760.0000   -0.89381
167800.0000   -0.59623
167840.0000   -0.70202
167880.0000   -0.58284
167920.0000   -0.59401
167960.0000   -0.30071
168000.0000   -0.61314
168040.0000   -0.53021
168080.0000   -0.45839
168120.0000    0.00792
168160.0000    0.02852
168200.0000   -0.17127
168240.0000    0.04533
168280.0000    0.10752
168320.0000   -0.28881
168360.0000   -0.01677
168400.0000   -0.11080
168440.0000   -0.22073
168480.0000   -0.27624
168520.0000   -0.29681
168560.0000   -0.10714
168600.0000   -0.20890
168640.0000   -0.08045
168680.0000   -0.14151
168720.0000    0.20918
168760.0000    0.08872
168800.0000   -0.19086
168840.0000   -0.19313
168880.0000   -0.18934
168920.0000   -0.19078
168960.0000    0.12975
169000.0000    0.24467
169040.0000    0.29748
169080.0000   -0.06919
169120.0000   -0.19152
169160.0000   -0.33216
169200.0000   -0.18302
169240.0000   -0.15493
169280.0000   -0.14119
169320.0000   -0.05397
169360.0000   -0.16533
169400.0000    0.09391
169440.0000   -0.11667
169480.0000   -0.00230
169520.0000    0.09994
169560.0000   -0.03509
169600.0000    0.28399
169640.0000    0.39300
169680.0000    0.06333
169720.0000    0.09736
169760.0000    0.04055
169800.0000   -0.19348
169840.0000    0.14326
169880.0000    0.18854
169920.0000   -0.16954
169960.0000   -0.19110
170000.0000    0.16607
170040.0000    0.31118
170080.0000    0.13300
170120.0000    0.26402
170160.0000    0.20378
170200.0000    0.04513
170240.0000    0.11617
170280.0000   -0.00348
170320.0000   -0.08024
170360.0000    0.10097
170400.0000    0.04290
170440.0000    0.17300
170480.0000    0.12207
170520.0000   -0.19186
170560.0000   -0.27320
170600.0000   -0.12936
170640.0000    0.11909
170680.0000    0.25549
170720.0000    0.15217
170760.0000    0.15233
170800.0000    0.18013
170840.0000    0.15251
170880.0000    0.27707
170920.0000    0.33472
170960.0000    0.25453
171000.0000    0.05514
171040.0000    0.45143
171080.0000    0.28546
171120.0000   -0.19359
171160.0000   -0.07765
171200.0000   -0.06171
171240.0000   -0.19470
171280.0000   -0.19339
171320.0000   -0.01562
171360.0000    0.11584
171400.0000    0.14473
171440.0000   -0.04229
171480.0000   -0.50081
171520.0000   -0.01336
171560.0000    0.07860
171600.0000    0.09980
171640.0000   -0.02059
171680.0000    0.14201
171720.0000    0.14117
171760.0000    0.12448
171800.0000    0.29609
171840.0000   -0.06797
171880.0000   -0.03342
171920.0000   -0.05751
171960.0000   -0.02215
172000.0000   -0.22162
172040.0000   -0.27811
172080.0000   -0.56408
172120.0000   -0.34974
172160.0000   -0.42042
172200.0000   -0.45284
172240.0000   -0.63696
172280.0000   -0.41362
172320.0000   -0.41272
172360.0000   -0.33409
172400.0000   -0.61984
172440.0000   -0.58690
172480.0000   -0.20040
172520.0000   -0.06259
172560.0000   -0.01231
172600.0000   -0.11069
172640.0000    0.01780
172680.0000   -0.29218
172720.0000    0.06593
172760.0000    0.09885
172800.0000   -0.04516
172840.0000   -0.19863
172880.0000   -0.13638
172920.0000    0.03039
172960.0000    0.18988
173000.0000    0.06271
173040.0000    0.21841
173080.0000   -0.10541
173120.0000   -0.00271
173160.0000    0.11214
173200.0000    0.03541
173240.0000   -0.05615
173280.0000    0.18620
173320.0000   -0.35718
173360.0000   -0.50405
173400.0000   -0.30338
173440.0000   -0.36091
173480.0000   -0.58606
173520.0000   -0.21246
173560.0000   -0.43776
173600.0000   -0.24876
173640.0000   -0.23366
173680.0000   -0.57854
173720.0000   -0.41633
173760.0000   -0.45337
173800.0000   -0.55613
173840.0000   -0.30761
173880.0000   -0.43298
173920.0000   -0.43364
173960.0000   -0.34008
174000.0000   -0.13685
174040.0000   -0.13372
174080.0000   -0.53253
174120.0000   -0.73824
174160.0000   -0.47735
174200.0000   -0.57439
174240.0000   -0.47975
174280.0000   -0.50406
174320.0000   -0.78406
174360.0000   -0.32201
174400.0000   -0.03306
174440.0000   -0.15556
174480.0000   -0.10483
174520.0000   -0.22400
174560.0000   -0.39861
174600.0000   -0.51298
174640.0000   -0.50026
174680.0000   -0.42579
174720.0000   -0.41841
174760.0000   -0.46440
174800.0000   -0.38896
174840.0000   -0.46302
174880.0000   -0.47212
174920.0000   -0.30715
174960.0000   -0.37698
175000.0000   -0.44487
175040.0000   -0.07119
175080.0000   -0.62685
175120.0000   -0.70430
175160.0000   -0.59327
175200.0000   -0.51895
175240.0000   -0.46958
175280.0000   -0.89636
175320.0000   -0.80146
175360.0000   -0.93061
175400.0000   -0.73984
175440.0000   -0.69868
175480.0000   -1.02097
175520.0000   -0.68291
175560.0000   -0.31051
175600.0000   -0.38824
175640.0000   -0.34207
175680.0000   -0.72639
175720.0000   -0.24625
175760.0000   -0.31490
175800.0000   -0.66064
175840.0000   -0.53994
175880.0000   -0.45853
175920.0000   -0.45439
175960.0000   -0.64732
176000.0000   -0.55510
176040.0000    0.10743
176080.0000    0.21041
176120.0000    0.04377
176160.0000    0.03915
176200.0000   -0.17023
176240.0000   -0.05127
176280.0000    0.30783
176320.0000   -0.05445
176360.0000   -0.00319
176400.0000   -0.17132
176440.0000    0.10654
176480.0000   -0.21089
176520.0000   -0.06640
176560.0000    0.02192
176600.0000   -0.42065
176640.0000   -0.46564
176680.0000   -0.46766
176720.0000   -0.31856
176760.0000   -0.44221
176800.0000   -0.25874
176840.0000   -0.44268
176880.0000   -0.33499
176920.0000   -0.47201
176960.0000   -0.39229
177000.0000   -0.29852
177040.0000   -0.44163
177080.0000   -0.70292
177120.0000   -0.28036
177160.0000   -0.08913
177200.0000   -0.21030
177240.0000   -0.23921
177280.0000   -0.56181
177320.0000   -0.33952
177360.0000   -0.37853
177400.0000   -0.36061
177440.0000   -0.53382
177480.0000   -0.36790
177520.0000   -0.43958
177560.0000   -0.50504
177600.0000   -0.44104
177640.0000   -0.33881
177680.0000   -0.45938
177720.0000   -0.62489
177760.0000   -0.47310
177800.0000   -0.18777
177840.0000   -0.31385
177880.0000   -0.01410
177920.0000   -0.43390
177960.0000   -0.08917
178000.0000   -0.03072
178040.0000   -0.13571
178080.0000   -0.23901
178120.0000   -0.18930
178160.0000   -0.33764
178200.0000   -0.45992
178240.0000   -0.25314
178280.0000   -0.32816
178320.0000    0.08339
178360.0000   -0.08502
178400.0000    0.03522
178440.0000    0.05656
178480.0000   -0.24305
178520.0000    0.05173
178560.0000   -0.07355
178600.0000   -0.06337
178640.0000   -0.10107
178680.0000   -0.40584
178720.0000   -0.23264
178760.0000    0.07946
178800.0000   -0.18136
178840.0000   -0.37442
178880.0000    0.04481
178920.0000   -0.00606
178960.0000   -0.26167
179000.0000   -0.33082
179040.0000   -0.19286
179080.0000   -0.35298
179120.0000   -0.09471
179160.0000    0.05297
179200.0000   -0.06124
179240.0000    0.15464
179280.0000   -0.05512
179320.0000    0.09777
179360.0000   -0.41551
179400.0000   -0.09826
179440.0000   -0.36446
179480.0000   -0.36440
179520.0000   -0.14936
179560.0000   -0.34255
179600.0000   -0.18360
179640.0000    0.01831
179680.0000   -0.40863
179720.0000   -0.11511
179760.0000   -0.28012
179800.0000   -0.40176
179840.0000   -0.03605
179880.0000    0.01156
179920.0000   -0.35635
179960.0000   -0.33664
180000.0000   -0.37499
180040.0000   -0.06934
180080.0000    0.04699
180120.0000   -0.00932
180160.0000    0.27905
180200.0000   -0.24881
180240.0000   -0.17208
180280.0000   -0.13969
180320.0000   -0.15609
180360.0000   -0.26117
180400.0000   -0.11614
180440.0000   -0.04423
180480.0000   -0.08276
180520.0000   -0.09955
180560.0000   -0.00456
180600.0000   -0.07306
180640.0000    0.12522
180680.0000   -0.23898
180720.0000   -0.02540
180760.0000    0.10682
180800.0000   -0.02528
180840.0000   -0.38774
180880.0000   -0.21326
180920.0000    0.15887
180960.0000    0.17273
181000.0000   -0.04334
181040.0000    0.08270
181080.0000   -0.11830
181120.0000   -0.11799
181160.0000    0.19477
181200.0000   -0.15546
181240.0000    0.00647
181280.0000    0.22961
181320.0000   -0.05783
181360.0000   -0.04789
181400.0000    0.06124
181440.0000   -0.02193
181480.0000   -0.21244
181520.0000   -0.21591
181560.0000   -0.24212
181600.0000   -0.28074
181640.0000   -0.46290
181680.0000   -0.31768
181720.0000    0.07838
181760.0000   -0.04068
181800.0000    0.23015
181840.0000    0.14929
181880.0000    0.12837
181920.0000    0.13082
181960.0000    0.19297
182000.0000    0.18441
182040.0000   -0.19324
182080.0000    0.09009
182120.0000    0.02792
182160.0000    0.12220
182200.0000   -0.12897
182240.0000    0.16611
182280.0000   -0.45713
182320.0000    0.00171
182360.0000    0.01486
182400.0000    0.28726
182440.0000   -0.17709
182480.0000    0.33909
182520.0000    0.29027
182560.0000    0.39107
182600.0000    0.42965
182640.0000    0.09743
182680.0000   -0.22206
182720.0000    0.15030
182760.0000   -0.04124
182800.0000    0.14562
182840.0000    0.47812
182880.0000    0.30894
182920.0000    0.13220
182960.0000   -0.05143
183000.0000    0.01988
183040.0000    0.25993
183080.0000    0.08957
183120.0000   -0.25054
183160.0000    0.20655
183200.0000    0.12587
183240.0000    0.07989
183280.0000    0.07954
183320.0000    0.05600
183360.0000   -0.02563
183400.0000   -0.00831
183440.0000   -0.32431
183480.0000    0.00752
183520.0000   -0.02815
183560.0000    0.09465
183600.0000    0.06058
183640.0000   -0.04667
183680.0000   -0.40437
183720.0000   -0.23466
183760.0000    0.23442
183800.0000   -0.05562
183840.0000    0.04587
183880.0000   -0.08263
183920.0000   -0.41353
183960.0000   -0.00884
184000.0000   -0.26521
184040.0000   -0.44125
184080.0000    0.09692
184120.0000    0.04063
184160.0000   -0.06130
184200.0000   -0.25874
184240.0000   -0.43590
184280.0000   -0.05711
184320.0000   -0.11965
184360.0000   -0.27637
184400.0000   -0.20506
184440.0000   -0.01238
184480.0000    0.10510
184520.0000    0.13652
184560.0000    0.29000
184600.0000    0.36995
184640.0000   -0.03372
184680.0000    0.28637
184720.0000    0.10371
184760.0000    0.45885
184800.0000   -0.22234
184840.0000   -0.13551
184880.0000   -0.02050
184920.0000   -0.23115
184960.0000   -0.18053
185000.0000   -0.19378
185040.0000   -0.34240
185080.0000   -0.28368
185120.0000   -0.37236
185160.0000   -0.37085
185200.0000   -0.25265
185240.0000   -0.42890
185280.0000   -0.84984
185320.0000   -0.56775
185360.0000   -0.39912
185400.0000   -0.47236
185440.0000   -0.67732
185480.0000   -0.38539
185520.0000   -0.43093
185560.0000   -0.66994
185600.0000   -0.57477
185640.0000   -0.59181
185680.0000   -0.64891
185720.0000   -0.36881
185760.0000   -0.40130
185800.0000   -0.62992
185840.0000   -0.21939
185880.0000   -0.20869
185920.0000    0.03707
185960.0000   -0.17105
186000.0000   -0.31971
186040.0000   -0.23908
186080.0000   -0.36314
186120.0000   -0.18457
186160.0000   -0.35971
186200.0000   -0.38940
186240.0000   -0.45453
186280.0000   -0.27239
186320.0000   -0.29145
186360.0000   -0.42977
186400.0000   -0.63041
186440.0000   -0.40590
186480.0000   -0.41206
186520.0000   -0.54552
186560.0000   -0.62399
186600.0000   -0.57189
186640.0000   -0.62685
186680.0000   -0.51975
186720.0000   -0.48850
186760.0000   -0.61947
186800.0000   -0.67183
186840.0000   -0.72895
186880.0000   -0.62396
186920.0000   -0.93437
186960.0000   -0.68062
187000.0000   -0.62712
187040.0000   -0.63631
187080.0000   -0.69854
187120.0000   -0.74793
187160.0000   -0.54089
187200.0000   -0.57339
187240.0000   -0.73429
187280.0000   -0.55859
187320.0000   -0.75714
187360.0000   -0.66050
187400.0000   -0.49627
187440.0000   -0.82547
187480.0000   -0.74649
187520.0000   -0.55353
187560.0000   -0.38794
187600.0000   -0.42474
187640.0000   -0.38974
187680.0000   -0.23437
187720.0000   -0.29894
187760.0000   -0.38199
187800.0000   -0.34350
187840.0000   -0.38381
187880.0000   -0.34815
187920.0000   -0.36374
187960.0000   -0.16724
188000.0000   -0.69270
188040.0000   -0.66187
188080.0000   -0.34029
188120.0000   -0.35124
188160.0000   -0.53768
188200.0000   -0.68854
188240.0000   -0.50249
188280.0000   -0.60804
188320.0000   -0.60209
188360.0000   -0.71375
188400.0000   -0.53203
188440.0000   -0.89569
188480.0000   -0.30270
188520.0000   -0.54325
188560.0000   -0.70399
188600.0000   -0.65817
188640.0000   -0.53291
188680.0000   -0.56396
188720.0000   -0.69153
188760.0000   -0.75338
188800.0000   -0.67117
188840.0000   -0.50764
188880.0000   -0.69526
188920.0000   -0.84673
188960.0000   -0.48138
189000.0000   -0.35616
189040.0000   -0.64891
189080.0000   -0.67046
189120.0000   -0.57235
189160.0000   -0.52838
189200.0000   -0.62980
189240.0000   -0.25546
189280.0000   -0.49723
189320.0000   -0.77330
189360.0000   -0.51163
189400.0000   -0.29523
189440.0000   -0.07010
189480.0000   -0.00842
189520.0000   -0.07999
189560.0000   -0.18082
189600.0000    0.05842
189640.0000   -0.05085
189680.0000    0.02077
189720.0000   -0.05621
189760.0000    0.18961
189800.0000   -0.01980
189840.0000   -0.23437
189880.0000   -0.15364
189920.0000   -0.45282
189960.0000   -0.32871
190000.0000   -0.13348
190040.0000   -0.19622
190080.0000   -0.35909
190120.0000   -0.38263
190160.0000   -0.23561
190200.0000   -0.18788
190240.0000   -0.18544
190280.0000   -0.07640
190320.0000   -0.05928
190360.0000   -0.19459
190400.0000    0.06788
190440.0000    0.14996
190480.0000    0.03598
190520.0000   -0.04129
190560.0000   -0.02866
190600.0000    0.17670
190640.0000    0.13086
190680.0000   -0.23564
190720.0000   -0.25982
190760.0000   -0.40200
190800.0000   -0.43020
190840.0000   -0.48970
190880.0000   -0.34892
190920.0000   -0.45280
190960.0000   -0.30171
191000.0000   -0.19861
191040.0000   -0.20420
191080.0000   -0.34275
191120.0000   -0.45149
191160.0000   -0.66176
191200.0000   -0.60176
191240.0000   -0.73338
191280.0000   -0.71596
191320.0000   -0.25021
191360.0000   -0.23836
191400.0000   -0.37324
191440.0000   -0.44311
191480.0000   -0.64293
191520.0000   -0.73397
191560.0000   -0.66748
191600.0000   -0.64324
191640.0000   -0.82489
191680.0000   -1.05713
191720.0000   -0.78294
191760.0000   -0.77921
191800.0000   -0.27090
191840.0000   -0.86873
191880.0000   -0.85446
191920.0000   -0.70719
191960.0000   -0.73579
192000.0000   -0.43987
192040.0000   -0.90745
192080.0000   -0.59019
192120.0000   -0.86680
192160.0000   -0.58605
192200.0000   -0.58092
192240.0000   -0.75588
192280.0000   -0.83825
192320.0000   -0.58710
192360.0000   -0.71440
192400.0000   -0.81238
192440.0000   -0.79696
192480.0000   -0.77819
192520.0000   -0.83634
192560.0000   -0.80206
192600.0000   -0.54472
192640.0000   -0.65833
192680.0000   -1.13164
192720.0000   -1.02147
192760.0000   -0.50918
192800.0000   -0.58963
192840.0000   -0.56956
192880.0000   -0.90119
192920.0000   -0.57506
192960.0000   -0.54577
193000.0000   -0.68847
193040.0000   -0.67270
193080.0000   -0.79164
193120.0000   -0.51726
193160.0000   -0.62773
193200.0000   -0.51077
193240.0000   -0.58314
193280.0000   -0.62973
193320.0000   -0.48066
193360.0000   -0.59499
193400.0000   -0.74826
193440.0000   -0.49093
193480.0000   -0.34353
193520.0000   -0.93601
193560.0000   -0.81821
193600.0000   -0.40855
193640.0000   -0.39502
193680.0000   -0.73486
193720.0000   -0.49303
193760.0000   -0.47105
193800.0000   -0.72269
193840.0000   -0.21236
193880.0000   -0.67842
193920.0000   -0.66064
193960.0000   -0.49802
194000.0000   -0.65298
194040.0000   -0.43368
194080.0000    0.49475
194120.0000    0.52313
194160.0000    0.12357
194200.0000   -0.21467
194240.0000   -0.18862
194280.0000    0.04216
194320.0000    0.23930
194360.0000    0.06985
194400.0000   -0.12090
194440.0000   -0.17312
194480.0000   -0.03898
194520.0000   -0.07089
194560.0000   -0.39434
194600.0000    0.15150
194640.0000    0.46476
194680.0000    0.02689
194720.0000   -0.04437
194760.0000    0.08606
194800.0000    0.21174
194840.0000    0.39519
194880.0000    0.08937
194920.0000    0.00432
194960.0000    0.44915
195000.0000    0.18809
195040.0000   -0.17834
195080.0000   -0.23223
195120.0000   -0.43844
195160.0000   -0.61937
195200.0000    0.04079
195240.0000   -0.25174
195280.0000   -0.31588
195320.0000   -0.61269
195360.0000   -0.47152
195400.0000   -0.64233
195440.0000    0.07593
195480.0000   -0.10392
195520.0000    0.03106
195560.0000    0.24346
195600.0000   -0.56162
195640.0000   -0.51635
195680.0000   -0.75411
195720.0000   -1.07297
195760.0000   -1.15214
195800.0000   -0.99596
195840.0000   -0.85391
195880.0000   -1.02004
195920.0000   -0.69985
195960.0000   -0.59909
196000.0000   -0.58065
196040.0000   -0.60237
196080.0000   -0.78254
196120.0000   -0.79568
196160.0000   -0.81052
196200.0000   -0.65452
196240.0000   -0.89393
196280.0000   -0.40068
196320.0000   -0.82080
196360.0000   -0.83707
196400.0000   -0.91592
196440.0000   -0.88151
196480.0000   -0.70016
196520.0000   -0.85657
196560.0000   -1.02498
196600.0000   -0.82656
196640.0000   -0.95573
196680.0000   -0.81374
196720.0000   -0.96734
196760.0000   -0.79027
196800.0000   -0.82162
196840.0000   -0.68220
196880.0000   -1.21748
196920.0000   -0.88744
196960.0000   -0.96324
197000.0000   -1.13978
197040.0000   -0.81184
197080.0000   -0.87533
197120.0000   -0.86290
197160.0000   -0.98142
197200.0000   -0.88008
197240.0000   -0.90793
197280.0000   -0.97826
197320.0000   -0.98095
197360.0000   -0.73666
197400.0000   -1.10820
197440.0000   -1.02460
197480.0000   -1.10297
197520.0000   -0.98914
197560.0000   -0.90096
197600.0000   -1.01987
197640.0000   -1.01261
197680.0000   -0.78740
197720.0000   -0.75996
197760.0000   -0.93721
197800.0000   -1.09282
197840.0000   -1.09837
197880.0000   -1.10706
197920.0000   -1.17888
197960.0000   -0.93146
198000.0000   -0.99223
198040.0000   -0.99786
198080.0000   -1.01261
198120.0000   -0.99768
198160.0000   -0.80590
198200.0000   -0.62634
198240.0000   -0.99170
198280.0000   -0.94399
198320.0000   -1.12949
198360.0000   -1.12146
198400.0000   -0.81219
198440.0000   -0.90330
198480.0000   -0.86792
198520.0000   -0.63899
198560.0000   -0.95132
198600.0000   -0.81504
198640.0000   -0.99909
198680.0000   -0.97973
198720.0000   -1.00107
198760.0000   -0.78597
198800.0000   -0.59591
198840.0000   -0.51167
198880.0000   -0.87593
198920.0000   -0.92968
198960.0000   -0.94508
199000.0000   -0.98312
199040.0000   -0.89127
199080.0000   -0.81029
199120.0000   -0.97497
199160.0000   -0.73508
199200.0000   -0.81283
199240.0000   -0.77365
199280.0000   -0.89964
199320.0000   -1.14926
199360.0000   -0.77058
199400.0000   -0.91176
199440.0000   -0.68660
199480.0000   -1.05072
199520.0000   -0.86996
199560.0000   -0.83773
199600.0000   -1.09443
199640.0000   -1.20809
199680.0000   -0.90187
199720.0000   -0.81946
199760.0000   -0.86911
199800.0000   -0.81428
199840.0000   -0.94940
199880.0000   -0.94097
199920.0000   -0.87418
199960.0000   -1.10718
200000.0000   -0.78087
200040.0000   -0.60208
200080.0000   -0.82711
200120.0000   -0.79731
200160.0000   -0.87732
200200.0000   -1.03705
200240.0000   -0.88982
200280.0000   -0.84785
200320.0000   -0.95416
200360.0000   -0.74449
200400.0000   -0.76349
200440.0000   -1.07832
200480.0000   -1.03392
200520.0000   -0.98934
200560.0000   -0.95442
200600.0000   -0.97202
200640.0000   -1.03999
200680.0000   -1.11545
200720.0000   -0.83306
200760.0000   -0.84215
200800.0000   -0.70422
200840.0000   -0.89267
200880.0000   -1.02041
200920.0000   -0.96259
200960.0000   -1.02793
201000.0000   -0.98734
201040.0000   -0.97882
201080.0000   -0.79565
201120.0000   -0.80984
201160.0000   -0.89816
201200.0000   -0.92039
201240.0000   -0.72053
201280.0000   -0.94852
201320.0000   -0.87429
201360.0000   -0.82947
201400.0000   -0.70211
201440.0000   -0.92826
201480.0000   -0.70007
201520.0000   -0.83995
201560.0000   -0.83305
201600.0000   -0.79996
201640.0000   -0.83699
201680.0000   -0.84779
201720.0000   -0.72828
201760.0000   -0.80492
201800.0000   -0.66324
201840.0000   -0.75651
201880.0000   -0.53944
201920.0000   -0.80161
201960.0000   -0.81957
202000.0000   -0.83723
202040.0000   -0.66066
202080.0000   -0.68899
202120.0000   -0.83317
202160.0000   -0.82295
202200.0000   -0.82376
202240.0000   -0.86815
202280.0000   -0.97788
202320.0000   -0.85338
202360.0000   -0.97542
202400.0000   -0.87847
202440.0000   -0.85235
202480.0000   -0.93759
202520.0000   -0.81641
202560.0000   -1.04070
202600.0000   -0.65452
202640.0000   -0.72017
202680.0000   -0.88818
202720.0000   -0.70707
202760.0000   -0.82848
202800.0000   -0.66445
202840.0000   -0.64592
202880.0000   -0.92224
202920.0000   -0.65429
202960.0000   -0.91091
203000.0000   -0.91745
203040.0000   -1.18458
203080.0000   -0.67218
203120.0000   -1.10054
203160.0000   -0.81890
203200.0000   -0.91259
203240.0000   -0.80870
203280.0000   -0.60181
203320.0000   -0.98647
203360.0000   -1.10347
203400.0000   -0.77950
203440.0000   -0.77858
203480.0000   -0.74128
203520.0000   -0.59099
203560.0000   -0.52937
203600.0000   -0.66911
203640.0000   -0.78151
203680.0000   -0.82157
203720.0000   -0.56116
203760.0000   -0.65653
203800.0000   -0.93741
203840.0000   -0.75803
203880.0000   -0.86637
203920.0000   -0.63765
203960.0000   -0.65971
204000.0000   -0.60407
204040.0000   -0.49342
204080.0000   -0.66312
204120.0000   -0.61711
204160.0000   -0.59520
204200.0000   -0.61878
204240.0000   -0.74881
204280.0000   -0.85203
204320.0000   -0.78485
204360.0000   -0.96831
204400.0000   -0.85135
204440.0000   -0.71527
204480.0000   -0.50092
204520.0000   -1.09309
204560.0000   -0.69186
204600.0000   -0.71797
204640.0000   -0.74062
204680.0000   -0.52305
204720.0000   -0.35233
204760.0000   -0.31400
204800.0000   -0.34671
204840.0000   -0.50537
204880.0000   -0.25831
204920.0000   -0.37201
204960.0000   -0.29504
205000.0000   -0.24454
205040.0000   -0.08075
205080.0000   -0.31568
205120.0000   -0.35226
205160.0000   -0.08064
205200.0000   -0.29571
205240.0000   -0.11455
205280.0000   -0.37902
205320.0000   -0.36379
205360.0000   -0.58019
205400.0000   -0.52389
205440.0000   -0.57677
205480.0000   -0.77807
205520.0000   -0.65511
205560.0000   -0.76093
205600.0000   -0.60248
205640.0000   -0.54024
205680.0000   -0.15949
205720.0000   -0.52315
205760.0000   -0.21839
205800.0000   -0.43871
205840.0000   -0.47176
205880.0000   -0.55636
205920.0000   -0.82277
205960.0000   -0.68889
206000.0000   -0.63906
206040.0000   -0.88277
206080.0000   -0.87675
206120.0000   -0.99328
206160.0000   -0.76563
206200.0000   -0.92748
206240.0000   -1.06357
206280.0000   -0.82214
206320.0000   -0.75330
206360.0000   -0.81926
206400.0000   -0.82031
206440.0000   -0.64768
206480.0000   -0.74389
206520.0000   -0.97454
206560.0000   -0.71214
206600.0000   -0.58446
206640.0000   -0.58813
206680.0000   -1.05337
206720.0000   -0.71301
206760.0000   -0.77672
206800.0000   -0.72491
206840.0000   -0.48373
206880.0000   -0.52225
206920.0000   -0.56978
206960.0000   -0.63891
207000.0000   -0.49194
207040.0000   -0.28343
207080.0000   -0.49036
207120.0000   -0.62993
207160.0000   -0.89770
207200.0000   -0.61678
207240.0000   -0.97787
207280.0000   -1.08882
207320.0000   -0.95759
207360.0000   -0.89739
207400.0000   -0.83942
207440.0000   -0.81498
207480.0000   -0.77505
207520.0000   -0.91789
207560.0000   -0.67534
207600.0000   -0.88133
207640.0000   -0.85507
207680.0000   -0.65434
207720.0000   -0.83283
207760.0000   -0.75579
207800.0000   -0.78332
207840.0000   -0.73164
207880.0000   -0.87372
207920.0000   -0.79316
207960.0000   -0.71337
208000.0000   -0.99307
208040.0000   -0.74772
208080.0000   -0.73075
208120.0000   -0.75704
208160.0000   -1.08983
208200.0000   -0.94870
208240.0000   -0.84035
208280.0000   -0.83815
208320.0000   -0.79469
208360.0000   -0.93166
208400.0000   -0.77225
208440.0000   -0.91986
208480.0000   -0.95850
208520.0000   -0.92083
208560.0000   -1.16481
208600.0000   -0.91380
208640.0000   -0.94105
208680.0000   -0.72810
208720.0000   -0.75686
208760.0000   -0.85324
208800.0000   -0.84445
208840.0000   -0.82571
208880.0000   -1.06122
208920.0000   -1.03263
208960.0000   -0.89808
209000.0000   -0.86849
209040.0000   -0.98616
209080.0000   -1.00165
209120.0000   -1.12400
209160.0000   -0.98986
209200.0000   -0.96674
209240.0000   -1.00854
209280.0000   -1.12591
209320.0000   -1.01379
209360.0000   -1.04438
209400.0000   -0.78763
209440.0000   -0.91431
209480.0000   -0.87480
209520.0000   -0.75844
209560.0000   -0.86010
209600.0000   -0.77751
209640.0000   -0.92800
209680.0000   -0.84501
209720.0000   -0.87659
209760.0000   -0.77545
209800.0000   -1.04678
209840.0000   -0.98443
209880.0000   -0.65570
209920.0000   -0.64169
209960.0000   -0.57004
210000.0000   -0.79084
210040.0000   -0.81777
210080.0000   -0.80373
210120.0000   -0.83880
210160.0000   -1.06300
210200.0000   -1.10085
210240.0000   -0.92767
210280.0000   -0.92672
210320.0000   -0.72171
210360.0000   -0.89798
210400.0000   -1.05979
210440.0000   -0.83244
210480.0000   -1.15735
210520.0000   -0.99211
210560.0000   -0.86114
210600.0000   -0.77020
210640.0000   -1.04768
210680.0000   -1.14692
210720.0000   -1.13802
210760.0000   -1.18287
210800.0000   -0.98465
210840.0000   -1.00754
210880.0000   -0.86292
210920.0000   -0.73547
210960.0000   -0.88665
211000.0000   -0.87197
211040.0000   -0.66341
211080.0000   -0.71136
211120.0000   -0.58652
211160.0000   -0.69899
211200.0000   -0.59067
211240.0000   -0.51516
211280.0000   -0.68085
211320.0000   -0.72127
211360.0000   -0.84553
211400.0000   -0.88817
211440.0000   -0.69197
211480.0000   -0.84003
211520.0000   -0.69390
211560.0000   -0.99423
211600.0000   -0.87761
211640.0000   -0.58581
211680.0000   -1.01272
211720.0000   -1.04065
211760.0000   -0.91535
211800.0000   -0.98859
211840.0000   -0.98095
211880.0000   -0.57150
211920.0000   -0.88673
211960.0000   -0.73253
212000.0000   -0.67991
212040.0000   -0.71651
212080.0000   -0.99716
212120.0000   -0.43613
212160.0000   -0.68020
212200.0000   -0.87202
212240.0000   -0.74682
212280.0000   -0.99408
212320.0000   -0.63751
212360.0000   -0.61504
212400.0000   -0.81849
212440.0000   -0.87785
212480.0000   -0.56828
212520.0000   -0.62777
212560.0000   -0.35670
212600.0000   -0.47784
212640.0000   -0.79093
212680.0000   -0.70720
212720.0000   -0.61607
212760.0000   -0.76373
212800.0000   -0.66270
212840.0000   -0.44712
212880.0000   -0.65532
212920.0000   -0.70038
212960.0000   -0.39391
213000.0000   -0.70726
213040.0000   -0.32894
213080.0000   -0.17731
213120.0000   -0.60381
213160.0000   -0.66342
213200.0000   -0.41442
213240.0000   -0.41364
213280.0000   -0.48012
213320.0000   -0.52845
213360.0000   -0.59301
213400.0000   -0.71186
213440.0000   -0.50062
213480.0000   -0.44088
213520.0000   -0.51452
213560.0000   -0.38863
213600.0000   -0.56794
213640.0000   -0.56149
213680.0000   -0.69107
213720.0000   -0.46305
213760.0000   -0.25438
213800.0000   -0.39325
213840.0000   -0.43229
213880.0000   -0.41068
213920.0000   -0.63963
213960.0000   -0.43558
214000.0000   -0.37613
214040.0000   -0.33646
214080.0000   -0.50501
214120.0000   -1.00636
214160.0000   -0.69188
214200.0000   -0.75704
214240.0000   -0.73680
214280.0000   -0.39096
214320.0000   -0.69358
214360.0000   -0.88858
214400.0000   -0.72318
214440.0000   -0.56857
214480.0000   -0.51968
214520.0000   -0.71929
214560.0000   -0.77897
214600.0000   -0.63157
214640.0000   -0.55472
214680.0000   -0.68607
214720.0000   -0.79289
214760.0000   -0.90187
214800.0000   -0.68357
214840.0000   -0.74354
214880.0000   -1.06385
214920.0000   -0.54863
214960.0000   -0.49877
215000.0000   -0.66568
215040.0000   -0.81621
215080.0000   -0.61499
215120.0000   -0.71275
215160.0000   -0.78177
215200.0000   -0.64778
215240.0000   -0.36122
215280.0000   -0.37071
215320.0000   -0.48869
215360.0000   -0.56053
215400.0000   -0.71614
215440.0000   -0.72043
215480.0000   -0.43135
215520.0000   -0.68082
215560.0000   -0.77326
215600.0000   -0.45349
215640.0000   -0.76610
215680.0000   -0.82466
215720.0000   -0.68425
215760.0000   -0.69721
215800.0000   -0.84314
215840.0000   -1.00931
215880.0000   -1.00762
215920.0000   -0.77604
215960.0000   -0.69218
216000.0000   -0.90650
216040.0000   -0.74864
216080.0000   -0.61199
216120.0000   -0.86018
216160.0000   -0.78033
216200.0000   -0.79013
216240.0000   -0.62803
216280.0000   -0.96482
216320.0000   -0.80803
216360.0000   -1.03649
216400.0000   -0.47797
216440.0000   -0.98229
216480.0000   -0.81577
216520.0000   -1.05069
216560.0000   -0.70822
216600.0000   -1.02598
216640.0000   -0.79105
216680.0000   -0.55587
216720.0000   -0.80081
216760.0000   -0.53203
216800.0000   -0.40813
216840.0000   -0.69607
216880.0000   -0.67251
216920.0000   -0.71391
216960.0000   -0.45337
217000.0000   -0.75626
217040.0000   -0.91100
217080.0000   -0.58024
217120.0000   -0.90810
217160.0000   -0.76148
217200.0000   -0.64500
217240.0000   -0.96350
217280.0000   -0.73840
217320.0000   -0.38397
217360.0000   -0.43053
217400.0000   -0.51480
217440.0000   -0.55253
217480.0000   -0.84574
217520.0000   -0.57532
217560.0000   -0.79527
217600.0000   -0.45627
217640.0000   -0.61279
217680.0000   -0.76737
217720.0000   -0.59685
217760.0000   -0.47791
217800.0000   -0.41643
217840.0000   -0.34918
217880.0000   -0.52215
217920.0000   -0.38230
217960.0000   -0.32228
218000.0000   -0.61709
218040.0000   -0.38859
218080.0000   -0.37120
218120.0000   -0.45608
218160.0000   -0.24010
218200.0000   -0.31094
218240.0000   -0.59515
218280.0000   -0.64826
218320.0000   -0.43016
218360.0000   -0.42602
218400.0000   -0.54775
218440.0000   -0.21094
218480.0000   -0.75887
218520.0000   -0.68719
218560.0000   -0.66759
218600.0000   -0.70248
218640.0000   -0.42617
218680.0000   -0.57008
218720.0000   -0.79177
218760.0000   -0.81932
218800.0000   -0.60481
218840.0000   -0.66494
218880.0000   -0.60387
218920.0000   -0.72664
218960.0000   -0.52333
219000.0000   -0.73018
219040.0000   -0.66783
219080.0000   -0.60872
219120.0000   -0.79711
219160.0000   -0.67741
219200.0000   -0.59494
219240.0000   -0.60957
219280.0000   -0.82149
219320.0000   -0.86265
219360.0000   -0.84868
219400.0000   -0.58984
219440.0000   -0.69429
219480.0000   -0.74747
219520.0000   -0.74834
219560.0000   -0.83978
219600.0000   -0.90795
219640.0000   -0.70535
219680.0000   -0.86975
219720.0000   -0.85607
219760.0000   -0.61854
219800.0000   -0.71956
219840.0000   -0.82040
219880.0000   -0.81716
219920.0000   -0.59492
219960.0000   -0.76796
220000.0000   -0.79098
220040.0000   -0.82120
220080.0000   -0.71441
220120.0000   -0.66610
220160.0000   -0.58170
220200.0000   -0.50792
220240.0000   -0.94016
220280.0000   -0.56751
220320.0000   -0.53554
220360.0000   -0.83780
220400.0000   -0.87868
220440.0000   -0.96898
220480.0000   -1.00920
220520.0000   -0.77197
220560.0000   -0.92752
220600.0000   -0.72357
220640.0000   -0.86775
220680.0000   -0.85601
220720.0000   -0.94602
220760.0000   -0.53216
220800.0000   -0.84315
220840.0000   -0.84339
220880.0000   -0.86846
220920.0000   -0.76026
220960.0000   -0.88231
221000.0000   -0.62158
221040.0000   -0.58417
221080.0000   -0.54814
221120.0000   -0.87836
221160.0000   -0.67886
221200.0000   -0.97428
221240.0000   -0.88810
221280.0000   -0.91617
221320.0000   -0.67997
221360.0000   -0.86271
221400.0000   -0.91732
221440.0000   -0.69775
221480.0000   -1.28968
221520.0000   -1.08902
221560.0000   -0.91089
221600.0000   -0.92327
221640.0000   -0.75436
221680.0000   -0.87826
221720.0000   -1.07115
221760.0000   -0.68334
221800.0000   -1.35513
221840.0000   -0.91952
221880.0000   -0.88977
221920.0000   -0.78403
221960.0000   -0.52635
222000.0000   -0.84848
222040.0000   -1.17220
222080.0000   -0.51979
222120.0000   -0.31104
222160.0000   -0.23864
222200.0000   -0.73875
222240.0000   -0.38936
222280.0000   -0.41855
222320.0000   -0.32113
222360.0000   -0.19409
222400.0000   -0.59169
222440.0000   -0.40739
222480.0000   -0.64439
222520.0000   -0.33344
222560.0000   -0.30064
222600.0000   -0.62206
222640.0000   -0.44590
222680.0000   -0.25587
222720.0000   -0.29986
222760.0000   -0.16762
222800.0000   -0.14922
222840.0000   -0.24314
222880.0000   -0.45079
222920.0000   -0.26412
222960.0000   -0.70513
223000.0000   -0.68983
223040.0000   -0.58666
223080.0000   -0.35344
223120.0000   -0.44350
223160.0000   -0.46545
223200.0000   -0.59369
223240.0000   -0.65011
223280.0000   -0.68112
223320.0000   -0.66746
223360.0000   -0.57063
223400.0000   -0.58737
223440.0000   -0.71864
223480.0000   -0.56160
223520.0000   -0.55552
223560.0000   -0.53847
223600.0000   -0.85056
223640.0000   -0.57364
223680.0000   -0.63287
223720.0000   -0.60706
223760.0000   -0.66787
223800.0000   -0.63227
223840.0000   -0.46796
223880.0000   -0.57149
223920.0000   -0.84026
223960.0000   -0.55777
224000.0000   -0.65204
224040.0000   -0.91592
224080.0000   -0.89529
224120.0000   -0.70505
224160.0000   -0.74619
224200.0000   -0.62404
224240.0000   -0.72217
224280.0000   -0.55360
224320.0000   -0.55245
224360.0000   -0.82709
224400.0000   -0.82480
224440.0000   -0.96502
224480.0000   -0.48422
224520.0000   -1.05140
224560.0000   -0.54985
224600.0000   -0.67402
224640.0000   -0.60875
224680.0000   -0.70411
224720.0000   -0.54605
224760.0000   -0.61264
224800.0000   -0.59541
224840.0000   -0.77837
224880.0000   -1.08341
224920.0000   -0.83294
224960.0000   -0.69670
225000.0000   -0.60727
225040.0000   -0.88819
225080.0000   -0.57292
225120.0000   -0.91551
225160.0000   -0.59155
225200.0000   -0.80602
225240.0000   -0.84253
225280.0000   -0.89762
225320.0000   -0.69555
225360.0000   -0.68240
225400.0000   -1.11724
225440.0000   -0.95676
225480.0000   -0.95838
225520.0000   -0.87417
225560.0000   -0.84081
225600.0000   -0.92112
225640.0000   -0.75258
225680.0000   -0.71358
225720.0000   -0.84400
225760.0000   -0.47858
225800.0000   -0.70430
225840.0000   -0.74919
225880.0000   -0.49233
225920.0000   -0.43586
225960.0000   -0.49996
226000.0000   -0.70892
226040.0000   -0.40631
226080.0000   -0.70382
226120.0000   -0.60611
226160.0000   -0.72411
226200.0000   -0.63604
226240.0000   -0.56351
226280.0000   -0.04372
226320.0000   -0.61594
226360.0000   -0.38007
226400.0000   -0.63470
226440.0000   -0.86383
226480.0000   -0.57059
226520.0000   -0.61518
226560.0000   -0.61290
226600.0000   -0.62126
226640.0000   -0.77573
226680.0000   -0.58937
226720.0000   -0.52113
226760.0000   -0.59635
226800.0000   -0.64228
226840.0000   -0.62592
226880.0000   -0.60562
226920.0000   -0.56898
226960.0000   -0.62478
227000.0000   -0.64942
227040.0000   -0.86368
227080.0000   -0.83879
227120.0000   -0.49531
227160.0000   -0.58985
227200.0000   -0.53069
227240.0000   -0.60975
227280.0000   -0.60229
227320.0000   -0.55292
227360.0000   -0.40790
227400.0000   -0.34364
227440.0000   -0.67455
227480.0000   -0.79462
227520.0000   -0.60941
227560.0000   -0.47241
227600.0000   -0.45241
227640.0000   -0.81528
227680.0000   -0.53876
227720.0000   -0.53242
227760.0000   -0.64960
227800.0000   -0.68692
227840.0000   -0.54747
227880.0000   -0.45961
227920.0000   -0.48497
227960.0000   -0.72830
228000.0000   -0.44380
228040.0000   -0.62040
228080.0000   -0.42626
228120.0000   -0.59639
228160.0000   -0.60716
228200.0000   -0.39433
228240.0000   -0.56734
228280.0000   -0.48507
228320.0000   -0.48023
228360.0000   -0.80214
228400.0000   -0.72674
228440.0000   -0.68946
228480.0000   -0.54192
228520.0000   -0.29450
228560.0000   -0.72140
228600.0000   -0.73519
228640.0000   -0.77101
228680.0000   -0.73535
228720.0000   -0.62263
228760.0000   -0.55075
228800.0000   -0.49521
228840.0000   -0.67076
228880.0000   -0.69562
228920.0000   -0.63138
228960.0000   -0.52845
229000.0000   -0.56770
229040.0000   -0.64830
229080.0000   -0.39072
229120.0000   -0.60372
229160.0000   -0.49786
229200.0000   -0.54788
229240.0000   -0.73758
229280.0000   -0.44218
229320.0000   -0.55010
229360.0000   -0.64950
229400.0000   -0.57326
229440.0000   -0.40242
229480.0000   -0.83645
229520.0000   -0.51690
229560.0000   -0.40289
229600.0000   -0.55729
229640.0000   -0.38770
229680.0000   -0.30733
229720.0000   -0.42894
229760.0000   -0.46710
229800.0000   -0.52946
229840.0000   -0.35840
229880.0000   -0.71433
229920.0000   -0.52367
229960.0000   -0.67760
230000.0000   -0.55008
230040.0000   -0.50336
230080.0000    0.10883
230120.0000    0.22006
230160.0000   -0.13785
230200.0000   -0.70313
230240.0000   -0.29624
230280.0000   -0.52973
230320.0000   -0.53671
230360.0000   -0.43925
230400.0000   -0.58439
230440.0000   -0.44844
230480.0000   -0.48457
230520.0000   -0.63817
230560.0000   -0.69317
230600.0000   -0.43748
230640.0000   -0.53353
230680.0000   -0.56275
230720.0000   -0.46156
230760.0000   -0.65479
230800.0000   -0.51998
230840.0000   -0.64094
230880.0000   -0.69803
230920.0000   -0.38419
230960.0000   -0.37123
231000.0000   -0.48045
231040.0000   -0.57805
231080.0000   -0.58683
231120.0000   -0.72074
231160.0000   -0.79910
231200.0000   -0.53296
231240.0000   -0.43896
231280.0000   -0.68995
231320.0000   -0.58457
231360.0000   -0.60752
231400.0000   -0.90211
231440.0000   -0.84313
231480.0000   -0.56446
231520.0000   -0.48838
231560.0000   -0.40285
231600.0000   -0.69372
231640.0000   -0.62094
231680.0000   -0.65008
231720.0000   -0.72643
231760.0000   -0.66437
231800.0000   -0.59594
231840.0000   -0.51182
231880.0000   -0.63704
231920.0000   -0.53747
231960.0000   -0.33182
232000.0000   -0.19835
232040.0000   -0.53139
232080.0000   -0.61898
232120.0000   -0.56054
232160.0000   -0.39394
232200.0000   -0.36238
232240.0000   -0.35849
232280.0000   -0.24914
232320.0000   -0.16485
232360.0000   -0.37640
232400.0000   -0.39612
232440.0000   -0.24662
232480.0000   -0.45949
232520.0000   -0.41920
232560.0000   -0.53617
232600.0000   -0.17085
232640.0000   -0.27953
232680.0000   -0.40315
232720.0000   -0.29006
232760.0000   -0.46897
232800.0000   -0.64225
232840.0000   -0.53927
232880.0000   -0.66051
232920.0000   -0.50417
232960.0000   -0.35974
233000.0000   -0.46287
233040.0000   -0.50422
233080.0000   -0.73128
233120.0000   -0.60814
233160.0000   -0.67797
233200.0000   -0.77809
233240.0000   -0.58795
233280.0000   -0.70648
233320.0000   -0.61179
233360.0000   -0.60477
233400.0000   -0.57834
233440.0000   -0.82247
233480.0000   -0.64872
233520.0000   -0.80045
233560.0000   -0.68830
233600.0000   -0.71456
233640.0000   -0.82106
233680.0000   -0.66412
233720.0000   -0.63108
233760.0000   -0.83310
233800.0000   -0.75292
233840.0000   -0.42041
233880.0000   -0.66406
233920.0000   -0.52961
233960.0000   -0.55560
234000.0000   -0.59252
234040.0000   -0.46574
234080.0000   -0.63451
234120.0000   -0.83768
234160.0000   -0.56475
234200.0000   -0.78542
234240.0000   -0.63332
234280.0000   -0.80426
234320.0000   -0.65385
234360.0000   -0.55231
234400.0000   -0.81230
234440.0000   -0.49845
234480.0000   -0.91867
234520.0000   -0.75585
234560.0000   -0.82717
234600.0000   -0.67783
234640.0000   -0.69214
234680.0000   -0.66574
234720.0000   -0.73076
234760.0000   -0.77893
234800.0000   -0.67487
234840.0000   -0.40914
234880.0000   -0.66070
234920.0000   -0.72610
234960.0000   -0.61816
235000.0000   -0.47147
235040.0000   -0.66192
235080.0000   -0.97129
235120.0000   -0.85870
235160.0000   -0.92043
235200.0000   -0.53709
235240.0000   -0.58863
235280.0000   -0.67141
235320.0000   -0.65338
235360.0000   -0.78417
235400.0000   -0.51335
235440.0000   -0.78390
235480.0000   -0.54460
235520.0000   -0.71674
235560.0000   -0.82847
235600.0000   -0.71648
235640.0000   -0.72220
235680.0000   -0.62729
235720.0000   -0.68723
235760.0000   -0.64164
235800.0000   -0.74305
235840.0000   -0.64689
235880.0000   -0.60476
235920.0000   -0.46803
235960.0000   -0.71595
236000.0000   -0.55107
236040.0000   -0.59020
236080.0000   -0.88991
236120.0000   -0.63451
236160.0000   -0.73418
236200.0000   -0.33385
236240.0000   -0.61587
236280.0000   -0.72165
236320.0000   -1.05700
236360.0000   -0.90623
236400.0000   -0.76534
236440.0000   -0.74975
236480.0000   -0.80370
236520.0000   -0.63202
236560.0000   -0.73432
236600.0000   -0.94155
236640.0000   -0.79474
236680.0000   -0.68890
236720.0000   -0.70175
236760.0000   -0.70940
236800.0000   -0.69649
236840.0000   -0.76308
236880.0000   -0.54170
236920.0000   -0.58092
236960.0000   -0.81683
237000.0000   -0.65792
237040.0000   -0.55897
237080.0000   -0.54405
237120.0000   -0.77016
237160.0000   -0.53039
237200.0000   -0.65017
237240.0000   -0.33496
237280.0000   -0.76159
237320.0000   -0.74366
237360.0000   -0.68276
237400.0000   -0.65299
237440.0000   -0.93400
237480.0000   -0.75876
237520.0000   -0.57200
237560.0000   -0.79660
237600.0000   -0.84681
237640.0000   -0.81477
237680.0000   -0.81280
237720.0000   -0.65994
237760.0000   -0.64393
237800.0000   -0.81543
237840.0000   -0.99601
237880.0000   -1.05972
237920.0000   -1.10610
237960.0000   -1.02749
238000.0000   -0.86023
238040.0000   -1.10859
238080.0000   -0.73101
238120.0000   -0.79211
238160.0000   -0.95191
238200.0000   -0.83161
238240.0000   -0.77538
238280.0000   -0.80839
238320.0000   -0.94172
238360.0000   -1.05766
238400.0000   -0.94727
238440.0000   -0.72197
238480.0000   -0.77205
238520.0000   -0.67172
238560.0000   -0.78085
238600.0000   -0.69261
238640.0000   -0.73337
238680.0000   -0.74519
238720.0000   -0.48828
238760.0000   -0.54210
238800.0000   -0.70209
238840.0000   -0.49824
238880.0000   -0.66894
238920.0000   -0.63134
238960.0000   -0.62218
239000.0000   -0.41999
239040.0000   -0.73271
239080.0000   -0.51953
239120.0000   -0.52748
239160.0000   -0.71278
239200.0000   -0.54756
239240.0000   -0.66153
239280.0000   -0.46392
239320.0000   -0.73728
239360.0000   -0.51032
239400.0000   -0.66140
239440.0000   -0.92761
239480.0000   -0.65258
239520.0000   -0.68360
239560.0000   -0.81679
239600.0000   -0.77112
239640.0000   -0.67072
239680.0000   -0.81862
239720.0000   -0.71350
239760.0000   -0.62474
239800.0000   -0.68271
239840.0000   -0.70181
239880.0000   -0.81347
239920.0000   -0.47860
239960.0000   -0.55967
240000.0000   -0.72830
240040.0000   -0.65505
240080.0000   -0.75353
240120.0000   -0.65441
240160.0000   -0.71060
240200.0000   -0.86621
240240.0000   -0.86923
240280.0000   -0.82389
240320.0000   -1.05692
240360.0000   -0.72473
240400.0000   -0.79675
240440.0000   -0.68212
240480.0000   -0.74851
240520.0000   -0.67465
240560.0000   -0.85486
240600.0000   -1.01206
240640.0000   -0.71102
240680.0000   -0.85553
240720.0000   -0.61696
240760.0000   -0.77212
240800.0000   -0.82655
240840.0000   -0.89602
240880.0000   -0.91403
240920.0000   -0.71066
240960.0000   -0.76446
241000.0000   -0.76026
241040.0000   -0.72251
241080.0000   -0.63136
241120.0000   -0.68681
241160.0000   -0.70883
241200.0000   -0.79352
241240.0000   -0.78300
241280.0000   -0.81822
241320.0000   -0.81290
241360.0000   -0.81820
241400.0000   -0.95707
241440.0000   -0.85290
241480.0000   -0.73303
241520.0000   -0.89485
241560.0000   -0.65886
241600.0000   -0.79805
241640.0000   -0.70375
241680.0000   -0.59880
241720.0000   -0.63384
241760.0000   -0.79621
241800.0000   -0.69194
241840.0000   -0.72279
241880.0000   -0.90246
241920.0000   -0.82610
241960.0000   -0.71652
242000.0000   -0.66398
242040.0000   -0.84685
242080.0000   -0.73991
242120.0000   -0.70352
242160.0000   -0.65568
242200.0000   -0.48286
242240.0000   -0.83699
242280.0000   -0.67851
242320.0000   -0.70579
242360.0000   -0.80400
242400.0000   -0.85955
242440.0000   -0.84119
242480.0000   -0.81503
242520.0000   -0.79681
242560.0000   -0.62808
242600.0000   -0.98000
242640.0000   -0.65609
242680.0000   -0.52500
242720.0000   -0.57321
242760.0000   -0.91176
242800.0000   -0.67585
242840.0000   -0.39926
242880.0000   -0.70115
242920.0000   -0.84462
242960.0000   -1.01601
243000.0000   -0.86965
243040.0000   -0.53571
243080.0000   -0.59640
243120.0000   -0.80392
243160.0000   -0.51381
243200.0000   -0.49016
243240.0000   -0.61019
243280.0000   -0.43997
243320.0000   -0.74616
243360.0000   -0.82016
243400.0000   -0.66938
243440.0000   -0.75989
243480.0000   -0.65832
243520.0000   -0.76364
243560.0000   -0.71251
243600.0000   -0.71585
243640.0000   -0.71583
243680.0000   -0.52882
243720.0000   -0.51468
243760.0000   -0.56775
243800.0000   -0.52177
243840.0000   -0.59066
243880.0000   -0.80453
243920.0000   -0.46653
243960.0000   -0.39200
244000.0000   -0.37854
244040.0000   -0.63563
244080.0000   -0.72197
244120.0000   -0.54044
244160.0000   -0.68428
244200.0000   -0.44501
244240.0000   -0.67705
244280.0000   -0.72973
244320.0000   -0.69381
244360.0000   -0.88183
244400.0000   -0.84625
244440.0000   -0.59333
244480.0000   -0.61975
244520.0000   -0.70210
244560.0000   -0.50533
244600.0000   -0.74147
244640.0000   -0.70947
244680.0000   -0.70029
244720.0000   -0.50596
244760.0000   -0.82958
244800.0000   -0.65203
244840.0000   -0.87742
244880.0000   -0.88779
244920.0000   -0.72004
244960.0000   -0.65918
245000.0000   -0.75034
245040.0000   -0.69989
245080.0000   -0.60653
245120.0000   -0.53068
245160.0000   -0.77624
245200.0000   -0.67035
245240.0000   -0.81535
245280.0000   -0.76205
245320.0000   -0.76775
245360.0000   -0.84251
245400.0000   -0.54975
245440.0000   -0.68134
245480.0000   -0.71822
245520.0000   -0.66398
245560.0000   -0.49723
245600.0000   -0.51753
245640.0000   -0.55024
245680.0000   -0.66213
245720.0000   -0.63518
245760.0000   -0.61864
245800.0000   -0.56984
245840.0000   -0.74686
245880.0000   -0.65110
245920.0000   -0.77817
245960.0000   -0.70443
246000.0000   -0.67989
246040.0000   -0.68446
246080.0000   -0.69498
246120.0000   -0.50080
246160.0000   -0.74867
246200.0000   -0.67405
246240.0000   -0.59524
246280.0000   -0.53507
246320.0000   -0.61669
246360.0000   -0.64013
246400.0000   -0.78998
246440.0000   -0.44508
246480.0000   -0.56065
246520.0000   -0.72089
246560.0000   -0.74242
246600.0000   -0.57348
246640.0000   -0.72997
246680.0000   -0.74735
246720.0000   -0.68851
246760.0000   -0.57998
246800.0000   -0.79070
246840.0000   -0.77504
246880.0000   -0.49415
246920.0000   -0.62099
246960.0000   -0.59494
247000.0000   -0.56237
247040.0000   -0.43728
247080.0000   -0.67538
247120.0000   -0.82200
247160.0000   -0.65169
247200.0000   -0.66310
247240.0000   -0.52101
247280.0000   -0.71779
247320.0000   -0.52126
247360.0000   -0.73038
247400.0000   -0.63565
247440.0000   -0.48125
247480.0000   -0.39088
247520.0000   -0.48056
247560.0000   -0.55002
247600.0000   -0.63549
247640.0000   -0.49476
247680.0000   -0.43036
247720.0000   -0.78675
247760.0000   -0.60020
247800.0000   -0.57460
247840.0000   -0.40005
247880.0000   -0.74539
247920.0000   -0.64123
247960.0000   -0.64363
248000.0000   -0.67038
248040.0000   -0.58780
248080.0000   -0.54968
248120.0000   -0.58714
248160.0000   -0.59646
248200.0000   -0.77035
248240.0000   -0.66030
248280.0000   -0.44027
248320.0000   -0.37264
248360.0000   -0.42382
248400.0000   -0.52141
248440.0000   -0.59042
248480.0000   -0.53952
248520.0000   -0.62822
248560.0000   -0.83002
248600.0000   -0.42024
248640.0000   -0.68279
248680.0000   -0.53117
248720.0000   -0.52699
248760.0000   -0.46806
248800.0000   -0.46060
248840.0000   -0.36295
248880.0000   -0.70698
248920.0000   -0.48834
248960.0000   -0.61924
249000.0000   -0.65928
249040.0000   -0.76034
249080.0000   -0.60709
249120.0000   -0.57883
249160.0000   -0.64334
249200.0000   -0.80785
249240.0000   -0.81011
249280.0000   -0.64460
249320.0000   -0.52315
249360.0000   -0.67709
249400.0000   -0.69919
249440.0000   -0.84588
249480.0000   -0.69960
249520.0000   -0.67240
249560.0000   -0.49466
249600.0000   -0.53990
249640.0000   -0.42138
249680.0000   -0.49530
249720.0000   -0.75208
249760.0000   -0.59478
249800.0000   -0.78057
249840.0000   -0.60028
249880.0000   -0.51369
249920.0000   -0.69173
249960.0000   -0.69360
250000.0000   -0.63892
250040.0000   -0.64201
250080.0000   -0.61502
250120.0000   -0.82196
250160.0000   -0.46919
250200.0000   -0.46351
250240.0000   -0.55899
250280.0000   -0.67577
250320.0000   -0.42485
250360.0000   -0.62384
250400.0000   -0.69857
250440.0000   -0.48508
250480.0000   -0.61708
250520.0000   -0.54691
250560.0000   -0.41708
250600.0000   -0.72203
250640.0000   -0.86839
250680.0000   -0.66489
250720.0000   -0.61141
250760.0000   -0.34255
250800.0000   -0.60756
250840.0000   -0.42346
250880.0000   -0.37364
250920.0000   -0.33108
250960.0000   -0.20156
251000.0000   -0.66023
251040.0000   -0.36030
251080.0000   -0.35463
251120.0000   -0.36839
251160.0000   -0.60908
251200.0000   -0.34229
251240.0000   -0.38681
251280.0000   -0.59713
251320.0000   -0.54432
251360.0000   -0.48022
251400.0000   -0.41777
251440.0000   -0.50645
251480.0000   -0.47101
251520.0000   -0.67099
251560.0000   -0.69243
251600.0000   -0.61216
251640.0000   -0.43741
251680.0000   -0.54762
251720.0000   -0.48135
251760.0000   -0.72396
251800.0000   -0.54525
251840.0000   -0.61103
251880.0000   -0.57406
251920.0000   -0.71332
251960.0000   -0.57517
252000.0000   -0.77416
252040.0000   -0.55363
252080.0000   -0.64684
252120.0000   -0.87997
252160.0000   -0.82341
252200.0000   -0.68335
252240.0000   -0.73107
252280.0000   -0.69666
252320.0000   -0.50125
252360.0000   -0.72763
252400.0000   -0.64506
252440.0000   -0.49146
252480.0000   -0.72017
252520.0000   -0.65625
252560.0000   -0.69642
252600.0000   -0.68687
252640.0000   -0.58586
252680.0000   -0.52847
252720.0000   -0.82468
252760.0000   -0.59346
252800.0000   -0.59867
252840.0000   -0.83330
252880.0000   -0.52215
252920.0000   -0.84363
252960.0000   -0.73402
253000.0000   -0.46951
253040.0000   -0.52062
253080.0000   -0.67316
253120.0000   -0.49214
253160.0000   -0.40443
253200.0000   -0.45903
253240.0000   -0.59198
253280.0000   -0.41978
253320.0000   -0.58006
253360.0000   -0.61349
253400.0000   -0.64665
253440.0000   -0.52209
253480.0000   -0.75624
253520.0000   -0.57633
253560.0000   -0.72020
253600.0000   -0.67625
253640.0000   -0.57063
253680.0000   -0.66524
253720.0000   -0.63772
253760.0000   -0.60459
253800.0000   -0.61954
253840.0000   -0.59523
253880.0000   -0.89265
253920.0000   -0.84753
253960.0000   -0.60930
254000.0000   -0.69587
254040.0000   -0.67582
254080.0000   -0.65634
254120.0000   -0.54395
254160.0000   -0.38579
254200.0000   -0.58159
254240.0000   -0.57895
254280.0000   -0.41008
254320.0000   -0.57462
254360.0000   -0.61303
254400.0000   -0.81332
254440.0000   -0.88398
254480.0000   -0.52514
254520.0000   -0.61896
254560.0000   -0.72507
254600.0000   -0.76119
254640.0000   -0.64923
254680.0000   -0.46587
254720.0000   -0.83708
254760.0000   -0.49180
254800.0000   -0.68694
254840.0000   -0.54107
254880.0000   -0.73068
254920.0000   -0.91539
254960.0000   -0.55123
255000.0000   -0.86001
255040.0000   -0.59490
255080.0000   -0.45398
255120.0000   -0.69306
255160.0000   -0.35775
255200.0000   -0.56439
255240.0000   -0.43124
255280.0000   -0.74356
255320.0000   -0.57761
255360.0000   -0.62780
255400.0000   -0.44418
255440.0000   -0.24971
255480.0000   -0.54280
255520.0000   -0.57880
255560.0000   -0.54922
255600.0000   -0.47603
255640.0000   -0.28634
255680.0000   -0.54602
255720.0000   -0.60172
255760.0000   -0.46088
255800.0000   -0.36466
255840.0000   -0.65040
255880.0000   -0.53561
255920.0000   -0.75584
255960.0000   -0.55123
256000.0000   -0.59983
256040.0000   -0.44445
256080.0000   -0.57822
256120.0000   -0.55486
256160.0000   -0.77670
256200.0000   -0.44582
256240.0000   -0.64037
256280.0000   -0.64928
256320.0000   -0.58001
256360.0000   -0.60423
256400.0000   -0.63937
256440.0000   -0.57752
256480.0000   -0.55163
256520.0000   -0.77599
256560.0000   -0.73413
256600.0000   -0.68912
256640.0000   -0.85064
256680.0000   -0.76060
256720.0000   -0.73030
256760.0000   -0.64029
256800.0000   -0.81600
256840.0000   -0.65830
256880.0000   -0.48460
256920.0000   -0.51741
256960.0000   -0.66829
257000.0000   -0.92551
257040.0000   -0.87393
257080.0000   -0.71073
257120.0000   -0.83956
257160.0000   -0.99327
257200.0000   -1.01731
257240.0000   -0.81122
257280.0000   -0.63283
257320.0000   -0.67469
257360.0000   -0.62958
257400.0000   -0.71331
257440.0000   -0.63646
257480.0000   -0.82896
257520.0000   -0.87891
257560.0000   -0.71025
257600.0000   -0.83537
257640.0000   -0.75966
257680.0000   -0.78911
257720.0000   -0.51631
257760.0000   -0.92184
257800.0000   -0.77352
257840.0000   -0.90520
257880.0000   -0.55701
257920.0000   -0.60684
257960.0000   -0.73651
258000.0000   -0.73450
258040.0000   -0.84679
258080.0000   -0.62772
258120.0000   -0.78207
258160.0000   -0.85026
258200.0000   -0.82193
258240.0000   -0.93830
258280.0000   -0.74632
258320.0000   -0.91853
258360.0000   -0.94902
258400.0000   -0.83932
258440.0000   -0.60376
258480.0000   -0.52623
258520.0000   -0.68316
258560.0000   -0.66014
258600.0000   -1.01522
258640.0000   -0.95383
258680.0000   -0.72315
258720.0000   -0.59152
258760.0000   -0.80809
258800.0000   -0.61868
258840.0000   -0.90350
258880.0000   -0.92199
258920.0000   -0.74013
258960.0000   -0.70462
259000.0000   -0.70716
259040.0000   -0.59012
259080.0000   -0.69138
259120.0000   -0.72225
259160.0000   -0.68439
259200.0000   -0.70464
259240.0000   -0.72900
259280.0000   -0.59831
259320.0000   -0.76036
259360.0000   -0.48825
259400.0000   -0.56265
259440.0000   -0.55592
259480.0000   -0.72583
259520.0000   -0.75238
259560.0000   -0.89286
259600.0000   -0.73671
259640.0000   -0.92119
259680.0000   -0.93521
259720.0000   -0.69117
259760.0000   -0.83089
259800.0000   -0.85260
259840.0000   -0.50933
259880.0000   -0.82560
259920.0000   -0.45281
259960.0000   -0.57216
260000.0000   -0.70548
260040.0000   -0.90480
260080.0000   -0.73286
260120.0000   -0.73205
260160.0000   -0.85606
260200.0000   -0.48805
260240.0000   -0.75784
260280.0000   -0.78536
260320.0000   -0.66334
260360.0000   -0.86576
260400.0000   -0.66904
260440.0000   -0.64077
260480.0000   -0.87994
260520.0000   -0.85266
260560.0000   -0.76046
260600.0000   -0.78548
260640.0000   -0.74143
260680.0000   -0.78622
260720.0000   -0.64640
260760.0000   -0.83296
260800.0000   -0.89925
260840.0000   -0.64444
260880.0000   -0.68798
260920.0000   -0.78773
260960.0000   -0.57187
261000.0000   -0.66129
261040.0000   -0.71658
261080.0000   -0.72111
261120.0000   -0.66451
261160.0000   -0.77609
261200.0000   -0.74548
261240.0000   -0.89911
261280.0000   -0.54483
261320.0000   -0.76578
261360.0000   -0.64569
261400.0000   -0.72077
261440.0000   -0.48841
261480.0000   -0.48337
261520.0000   -0.56335
261560.0000   -0.62695
261600.0000   -0.74793
261640.0000   -0.58136
261680.0000   -0.77867
261720.0000   -0.62150
261760.0000   -0.69493
261800.0000   -0.65122
261840.0000   -0.77885
261880.0000   -0.99018
261920.0000   -0.75870
261960.0000   -0.59779
262000.0000   -0.63301
262040.0000   -0.67861
262080.0000   -0.68333
262120.0000   -0.83060
262160.0000   -0.86078
262200.0000   -0.81563
262240.0000   -0.77991
262280.0000   -0.72615
262320.0000   -0.79874
262360.0000   -0.84045
262400.0000   -0.65292
262440.0000   -0.78021
262480.0000   -0.75610
262520.0000   -0.61378
262560.0000   -0.60248
262600.0000   -0.61506
262640.0000   -0.95521
262680.0000   -0.73919
262720.0000   -0.51268
262760.0000   -0.62921
262800.0000   -0.72330
262840.0000   -0.63817
262880.0000   -0.77279
262920.0000   -0.86894
262960.0000   -0.79542
263000.0000   -0.57423
263040.0000   -0.57560
263080.0000   -0.65487
263120.0000   -0.83967
263160.0000   -0.86422
263200.0000   -0.65482
263240.0000   -0.46425
263280.0000   -0.87967
263320.0000   -0.86202
263360.0000   -0.56821
263400.0000   -0.51024
263440.0000   -0.77127
263480.0000   -0.76420
263520.0000   -0.73064
263560.0000   -0.79274
263600.0000   -0.73423
263640.0000   -0.60997
263680.0000   -0.61383
263720.0000   -0.70152
263760.0000   -0.67819
263800.0000   -0.57411
263840.0000   -0.83020
263880.0000   -0.69341
263920.0000   -0.81010
263960.0000   -0.67526
264000.0000   -0.70836
264040.0000   -0.59422
264080.0000   -0.72584
264120.0000   -0.62399
264160.0000   -0.45033
264200.0000   -0.57938
264240.0000   -0.91366
264280.0000   -0.48060
264320.0000   -0.63273
264360.0000   -0.54005
264400.0000   -0.74347
264440.0000   -0.67520
264480.0000   -0.78365
264520.0000   -0.73091
264560.0000   -0.79060
264600.0000   -0.70133
264640.0000   -0.49849
264680.0000   -0.68225
264720.0000   -0.42139
264760.0000   -0.80767
264800.0000   -0.60387
264840.0000   -0.83465
264880.0000   -0.85424
264920.0000   -0.47731
264960.0000   -0.60752
265000.0000   -0.68602
265040.0000   -0.68347
265080.0000   -0.57240
265120.0000   -0.53880
265160.0000   -0.73027
265200.0000   -0.68627
265240.0000   -0.79259
265280.0000   -0.71965
265320.0000   -0.75861
265360.0000   -0.82877
265400.0000   -0.77879
265440.0000   -0.62664
265480.0000   -0.70059
265520.0000   -0.77674
265560.0000   -0.69633
265600.0000   -0.67348
265640.0000   -0.62363
265680.0000   -0.57292
265720.0000   -0.50487
265760.0000   -0.60564
265800.0000   -0.50484
265840.0000   -0.73823
265880.0000   -0.64588
265920.0000   -0.50324
265960.0000   -0.71296
266000.0000   -0.62255
266040.0000   -0.52616
266080.0000   -0.78266
266120.0000   -0.51064
266160.0000   -0.48892
266200.0000   -0.44369
266240.0000   -0.55516
266280.0000   -0.60649
266320.0000   -0.77823
266360.0000   -0.54278
266400.0000   -0.63368
266440.0000   -0.41385
266480.0000   -0.32035
266520.0000   -0.55635
266560.0000   -0.44474
266600.0000   -0.56102
266640.0000   -0.45188
266680.0000   -0.50020
266720.0000   -0.57894
266760.0000   -0.72494
266800.0000   -0.90627
266840.0000   -0.62746
266880.0000   -0.41815
266920.0000   -0.43053
266960.0000   -0.28738
267000.0000   -0.32773
267040.0000   -0.44993
267080.0000   -0.88178
267120.0000   -0.68711
267160.0000   -0.55682
267200.0000   -0.74737
267240.0000   -0.64780
267280.0000   -0.77198
267320.0000   -0.39204
267360.0000   -0.72350
267400.0000   -0.48620
267440.0000   -0.98161
267480.0000   -0.64542
267520.0000   -0.76523
267560.0000   -0.91649
267600.0000   -0.70352
267640.0000   -0.87712
267680.0000   -0.89720
267720.0000   -0.99281
267760.0000   -0.76614
267800.0000   -0.82824
267840.0000   -0.88271
267880.0000   -0.85671
267920.0000   -0.57601
267960.0000   -0.77408
268000.0000   -0.51624
268040.0000   -0.61274
268080.0000   -0.63292
268120.0000   -0.65121
268160.0000   -0.96761
268200.0000   -0.64822
268240.0000   -0.67145
268280.0000   -0.77582
268320.0000   -0.77798
268360.0000   -0.73497
268400.0000   -0.24491
268440.0000   -0.65443
268480.0000   -0.80485
268520.0000   -0.41740
268560.0000   -0.58905
268600.0000   -0.69852
268640.0000   -0.68734
268680.0000   -0.76721
268720.0000   -0.50494
268760.0000   -0.79107
268800.0000   -0.40920
268840.0000   -0.81665
268880.0000   -0.70827
268920.0000   -0.60910
268960.0000   -0.64606
269000.0000   -0.74430
269040.0000   -0.62489
269080.0000   -0.61154
269120.0000   -0.57228
269160.0000   -0.51279
269200.0000   -0.65374
269240.0000   -0.49739
269280.0000   -0.59023
269320.0000   -0.63846
269360.0000   -0.81352
269400.0000   -0.61561
269440.0000   -0.57176
269480.0000   -0.66407
269520.0000   -0.69621
269560.0000   -0.51397
269600.0000   -0.47540
269640.0000   -0.52425
269680.0000   -0.84397
269720.0000   -0.83128
269760.0000   -0.84423
269800.0000   -0.84330
269840.0000   -0.91823
269880.0000   -0.59348
269920.0000   -0.80913
269960.0000   -0.90453
270000.0000   -0.57884
270040.0000   -0.84057
270080.0000   -0.92633
270120.0000   -0.81408
270160.0000   -0.91913
270200.0000   -0.88011
270240.0000   -0.89353
270280.0000   -0.87102
270320.0000   -0.59363
270360.0000   -0.76946
270400.0000   -0.70729
270440.0000   -0.77030
270480.0000   -0.70958
270520.0000   -0.78053
270560.0000   -0.72405
270600.0000   -1.08314
270640.0000   -1.01637
270680.0000   -0.79927
270720.0000   -0.76698
270760.0000   -0.78614
270800.0000   -0.70441
270840.0000   -1.04762
270880.0000   -0.80457
270920.0000   -0.71336
270960.0000   -0.68143
271000.0000   -0.72592
271040.0000   -0.72767
271080.0000   -0.61612
271120.0000   -0.61551
271160.0000   -0.59331
271200.0000   -0.82228
271240.0000   -0.72398
271280.0000   -0.72514
271320.0000   -0.91452
271360.0000   -0.54525
271400.0000   -0.83110
271440.0000   -0.62745
271480.0000   -0.87427
271520.0000   -0.89345
271560.0000   -0.62569
271600.0000   -0.51273
271640.0000   -0.69490
271680.0000   -0.72938
271720.0000   -0.89621
271760.0000   -0.77264
271800.0000   -0.99695
271840.0000   -0.92929
271880.0000   -0.68766
271920.0000   -0.87943
271960.0000   -0.67050
272000.0000   -0.82521
272040.0000   -0.86165
272080.0000   -0.76408
272120.0000   -0.87710
272160.0000   -0.93989
272200.0000   -0.70976
272240.0000   -0.62714
272280.0000   -0.77033
272320.0000   -0.83628
272360.0000   -0.56318
272400.0000   -0.55788
272440.0000   -0.80574
272480.0000   -0.75100
272520.0000   -0.82768
272560.0000   -0.75888
272600.0000   -0.97217
272640.0000   -0.71250
272680.0000   -0.60901
272720.0000   -0.76296
272760.0000   -0.57467
272800.0000   -0.65370
272840.0000   -0.84763
272880.0000   -0.85536
272920.0000   -0.80417
272960.0000   -0.52187
273000.0000   -0.71957
273040.0000   -0.56214
273080.0000   -0.67699
273120.0000   -0.85321
273160.0000   -0.72281
273200.0000   -0.84844
273240.0000   -0.65816
273280.0000   -0.49804
273320.0000   -0.63477
273360.0000   -0.75575
273400.0000   -0.55720
273440.0000   -0.60321
273480.0000   -0.61321
273520.0000   -0.79573
273560.0000   -0.74197
273600.0000   -0.64706
273640.0000   -0.82294
273680.0000   -0.49195
273720.0000   -0.49193
273760.0000   -0.43849
273800.0000   -0.74728
273840.0000   -0.56283
273880.0000   -0.75933
273920.0000   -0.75990
273960.0000   -0.47117
274000.0000   -0.63538
274040.0000   -0.44279
274080.0000   -0.33268
274120.0000   -0.63820
274160.0000   -0.58264
274200.0000   -0.66391
274240.0000   -0.77073
274280.0000   -0.81854
274320.0000   -0.69769
274360.0000   -0.72962
274400.0000   -0.78563
274440.0000   -0.71481
274480.0000   -0.83666
274520.0000   -0.51556
274560.0000   -0.60251
274600.0000   -0.62576
274640.0000   -0.74229
274680.0000   -0.65233
274720.0000   -0.71771
274760.0000   -0.55516
274800.0000   -0.65415
274840.0000   -0.78699
274880.0000   -0.68398
274920.0000   -0.90313
274960.0000   -0.63888
275000.0000   -0.84114
275040.0000   -0.91220
275080.0000   -0.79801
275120.0000   -0.83629
275160.0000   -0.78923
275200.0000   -0.80595
275240.0000   -0.72123
275280.0000   -0.83628
275320.0000   -0.62341
275360.0000   -0.83675
275400.0000   -0.85657
275440.0000   -0.70840
275480.0000   -0.92115
275520.0000   -0.82562
275560.0000   -0.45793
275600.0000   -0.54765
275640.0000   -0.65805
275680.0000   -0.75952
275720.0000   -0.52362
275760.0000   -0.74669
275800.0000   -0.65860
275840.0000   -0.56142
275880.0000   -0.47352
275920.0000   -0.55209
275960.0000   -0.52895
276000.0000   -0.74464
276040.0000   -0.73967
276080.0000   -0.85971
276120.0000   -0.75459
276160.0000   -0.78987
276200.0000   -0.64338
276240.0000   -0.81873
276280.0000   -0.68380
276320.0000   -0.49000
276360.0000   -0.74027
276400.0000   -0.71272
276440.0000   -0.63416
276480.0000   -0.54266
276520.0000   -0.87860
276560.0000   -0.81431
276600.0000   -0.59632
276640.0000   -0.59960
276680.0000   -0.75062
276720.0000   -0.65883
276760.0000   -0.65559
276800.0000   -0.67360
276840.0000   -0.63753
276880.0000   -0.72388
276920.0000   -0.71207
276960.0000   -0.54762
277000.0000   -0.72782
277040.0000   -0.62824
277080.0000   -0.69741
277120.0000   -0.61726
277160.0000   -0.75561
277200.0000   -0.78482
277240.0000   -0.70574
277280.0000   -0.80355
277320.0000   -0.95107
277360.0000   -0.83379
277400.0000   -0.81187
277440.0000   -0.81549
277480.0000   -0.76619
277520.0000   -0.98500
277560.0000   -0.65627
277600.0000   -0.84814
277640.0000   -0.87381
277680.0000   -0.96132
277720.0000   -0.69922
277760.0000   -0.58851
277800.0000   -0.65173
277840.0000   -0.57406
277880.0000   -0.75882
277920.0000   -0.85578
277960.0000   -0.78597
278000.0000   -0.63930
278040.0000   -0.78586
278080.0000   -0.87753
278120.0000   -0.48806
278160.0000   -0.83518
278200.0000   -0.68045
278240.0000   -0.78151
278280.0000   -0.67391
278320.0000   -0.71101
278360.0000   -0.65605
278400.0000   -0.70034
278440.0000   -0.64882
278480.0000   -0.79446
278520.0000   -0.70533
278560.0000   -0.70109
278600.0000   -0.71786
278640.0000   -0.49158
278680.0000   -0.83757
278720.0000   -0.78552
278760.0000   -0.75089
278800.0000   -0.80985
278840.0000   -0.68076
278880.0000   -0.67911
278920.0000   -0.64942
278960.0000   -0.69211
279000.0000   -0.68110
279040.0000   -0.61531
279080.0000   -0.73252
279120.0000   -0.69643
279160.0000   -0.74684
279200.0000   -0.66076
279240.0000   -0.69693
279280.0000   -0.75015
279320.0000   -0.72205
279360.0000   -0.80601
279400.0000   -0.68191
279440.0000   -0.77484
279480.0000   -0.79440
279520.0000   -0.69643
279560.0000   -0.71407
279600.0000   -0.53052
279640.0000   -0.65512
279680.0000   -0.52816
279720.0000   -0.54510
279760.0000   -0.65761
279800.0000   -0.65300
279840.0000   -0.54809
279880.0000   -0.69752
279920.0000   -0.67074
279960.0000   -0.65412
280000.0000   -0.57896
280040.0000   -0.54310
280080.0000   -0.52736
280120.0000   -0.62408
280160.0000   -0.56537
280200.0000   -0.76100
280240.0000   -0.59048
280280.0000   -0.55772
280320.0000   -0.56507
280360.0000   -0.58830
280400.0000   -0.35882
280440.0000   -0.53931
280480.0000   -0.70559
280520.0000   -0.67481
280560.0000   -0.61665
280600.0000   -0.65935
280640.0000   -0.78771
280680.0000   -0.81964
280720.0000   -0.56924
280760.0000   -0.58479
280800.0000   -0.54076
280840.0000   -0.52554
280880.0000   -0.49812
280920.0000   -0.63118
280960.0000   -0.77362
281000.0000   -0.78550
281040.0000   -0.80826
281080.0000   -0.44666
281120.0000   -0.84878
281160.0000   -0.73840
281200.0000   -0.88272
281240.0000   -0.72826
281280.0000   -0.74083
281320.0000   -0.66059
281360.0000   -0.71731
281400.0000   -0.48828
281440.0000   -0.83271
281480.0000   -0.63785
281520.0000   -0.55657
281560.0000   -0.86248
281600.0000   -0.49038
281640.0000   -0.73023
281680.0000   -0.66507
281720.0000   -0.88322
281760.0000   -0.84656
281800.0000   -0.85609
281840.0000   -0.48287
281880.0000   -0.84244
281920.0000   -0.88944
281960.0000   -0.54900
282000.0000   -0.70894
282040.0000   -0.63013
282080.0000   -0.78391
282120.0000   -0.71368
282160.0000   -0.63223
282200.0000   -0.95534
282240.0000   -0.76614
282280.0000   -0.53503
282320.0000   -0.88974
282360.0000   -0.67796
282400.0000   -0.53613
282440.0000   -0.45790
282480.0000   -0.39052
282520.0000   -0.55622
282560.0000   -0.45359
282600.0000   -0.52662
282640.0000   -0.47711
282680.0000   -0.44394
282720.0000   -0.47450
282760.0000   -0.49065
282800.0000   -0.44449
282840.0000   -0.74292
282880.0000   -0.62433
282920.0000   -0.62900
282960.0000   -0.64687
283000.0000   -0.55688
283040.0000   -0.69640
283080.0000   -0.43342
283120.0000   -0.62178
283160.0000   -0.52285
283200.0000   -0.68359
283240.0000   -0.60053
283280.0000   -0.52228
283320.0000   -0.57654
283360.0000   -0.31823
283400.0000   -0.53843
283440.0000   -0.29915
283480.0000   -0.75840
283520.0000   -0.57703
283560.0000   -0.48485
283600.0000   -0.54620
283640.0000   -0.68335
283680.0000   -0.57369
283720.0000   -0.63331
283760.0000   -0.50421
283800.0000   -0.51600
283840.0000   -0.63578
283880.0000   -0.59435
283920.0000   -0.83006
283960.0000   -0.73747
284000.0000   -0.63683
284040.0000   -0.84479
284080.0000   -0.77407
284120.0000   -0.57568
284160.0000   -0.57692
284200.0000   -0.76592
284240.0000   -0.78767
284280.0000   -0.53281
284320.0000   -0.59708
284360.0000   -0.53603
284400.0000   -0.57577
284440.0000   -0.47843
284480.0000   -0.64263
284520.0000   -0.64156
284560.0000   -0.73867
284600.0000   -0.55226
284640.0000   -0.65231
284680.0000   -0.68630
284720.0000   -0.59406
284760.0000   -0.40660
284800.0000   -0.58752
284840.0000   -0.30143
284880.0000   -0.38115
284920.0000   -0.27714
284960.0000   -0.28902
285000.0000   -0.46110
285040.0000   -0.78957
285080.0000   -0.50901
285120.0000   -0.54197
285160.0000   -0.62217
285200.0000   -0.44087
285240.0000   -0.59474
285280.0000   -0.29442
285320.0000   -0.29460
285360.0000   -0.24643
285400.0000   -0.29041
285440.0000    0.00143
285480.0000   -0.50600
285520.0000   -0.65230
285560.0000   -0.45264
285600.0000   -0.45737
285640.0000   -0.35923
285680.0000   -0.19839
285720.0000   -0.56571
285760.0000   -0.61615
285800.0000   -0.66008
285840.0000   -0.53185
285880.0000   -0.54840
285920.0000   -0.45685
285960.0000   -0.46201
286000.0000   -0.70084
286040.0000   -0.68918
286080.0000   -0.54593
286120.0000   -0.60215
286160.0000   -0.40463
286200.0000   -0.72750
286240.0000   -0.45576
286280.0000   -0.66582
286320.0000   -0.58835
286360.0000   -0.51943
286400.0000   -0.21451
286440.0000   -0.11825
286480.0000   -0.36812
286520.0000   -0.28485
286560.0000   -0.61988
286600.0000   -0.62778
286640.0000   -0.47389
286680.0000   -0.30510
286720.0000   -0.35374
286760.0000   -0.19963
286800.0000   -0.57204
286840.0000   -0.90568
286880.0000   -0.47530
286920.0000   -0.79705
286960.0000   -0.90265
287000.0000   -0.72132
287040.0000   -0.85113
287080.0000   -0.60654
287120.0000   -0.56669
287160.0000   -0.59786
287200.0000   -0.48782
287240.0000   -0.56529
287280.0000   -0.52488
287320.0000   -0.60306
287360.0000   -0.43738
287400.0000   -0.58348
287440.0000   -0.90446
287480.0000   -0.58777
287520.0000   -0.56203
287560.0000   -0.73395
287600.0000   -0.51069
287640.0000   -0.70051
287680.0000   -0.44913
287720.0000   -0.67983
287760.0000   -0.66049
287800.0000   -0.73562
287840.0000   -0.73298
287880.0000   -0.49079
287920.0000   -0.62484
287960.0000   -0.61740
288000.0000   -0.51108
288040.0000   -0.34123
288080.0000   -0.43887
288120.0000   -0.48500
288160.0000   -0.37392
288200.0000   -0.52482
288240.0000   -0.45914
288280.0000   -0.38971
288320.0000   -0.61152
288360.0000   -0.39060
288400.0000   -0.58284
288440.0000   -0.55936
288480.0000   -0.71704
288520.0000   -0.60039
288560.0000   -0.73194
288600.0000   -0.50575
288640.0000   -0.62483
288680.0000   -0.55598
288720.0000   -0.82360
288760.0000   -0.59222
288800.0000   -0.38556
288840.0000   -0.43793
288880.0000   -0.46321
288920.0000   -0.36902
288960.0000   -0.33983
289000.0000   -0.56247
289040.0000   -0.45933
289080.0000   -0.38695
289120.0000   -0.89732
289160.0000   -0.65271
289200.0000   -0.11462
289240.0000   -0.51559
289280.0000   -0.50232
289320.0000   -0.51084
289360.0000   -0.59228
289400.0000   -0.47291
289440.0000   -0.50382
289480.0000   -0.61682
289520.0000   -0.31444
289560.0000   -0.16971
289600.0000   -0.27064
289640.0000   -0.23258
289680.0000   -0.38807
289720.0000   -0.51852
289760.0000   -0.27274
289800.0000   -0.22998
289840.0000   -0.38818
289880.0000   -0.61978
289920.0000   -0.44361
289960.0000   -0.52016
290000.0000   -0.40702
290040.0000   -0.38041
290080.0000   -0.53223
290120.0000   -0.57978
290160.0000   -0.69453
290200.0000   -0.47172
290240.0000   -0.52345
290280.0000   -0.71358
290320.0000   -0.50323
290360.0000   -0.81463
290400.0000   -0.55723
290440.0000   -0.70679
290480.0000   -0.77270
290520.0000   -0.91176
290560.0000   -0.84435
290600.0000   -0.65011
290640.0000   -0.63304
290680.0000   -0.49727
290720.0000   -0.15831
290760.0000   -0.53217
290800.0000   -0.65839
290840.0000   -0.70915
290880.0000   -0.70259
290920.0000   -0.71922
290960.0000   -0.77988
291000.0000   -0.77451
291040.0000   -0.70016
291080.0000   -0.69366
291120.0000   -0.72585
291160.0000   -0.90043
291200.0000   -0.65835
291240.0000   -0.75249
291280.0000   -0.64032
291320.0000   -0.64777
291360.0000   -0.71328
291400.0000   -0.78780
291440.0000   -0.77778
291480.0000   -0.75644
291520.0000   -0.71256
291560.0000   -0.76793
291600.0000   -0.78992
291640.0000   -0.77026
291680.0000   -0.79310
291720.0000   -0.64933
291760.0000   -0.87973
291800.0000   -0.68283
291840.0000   -0.78595
291880.0000   -0.91415
291920.0000   -0.89006
291960.0000   -1.10644
292000.0000   -0.92098
292040.0000   -0.67667
292080.0000   -0.71497
292120.0000   -0.54124
292160.0000   -0.88779
292200.0000   -0.70450
292240.0000   -0.79931
292280.0000   -0.63903
292320.0000   -0.51465
292360.0000   -0.45097
292400.0000   -0.58044
292440.0000   -0.72873
292480.0000   -0.54598
292520.0000   -0.55950
292560.0000   -0.74926
292600.0000   -0.54816
292640.0000   -0.47545
292680.0000   -0.78647
292720.0000   -0.80511
292760.0000   -0.51869
292800.0000   -0.60159
292840.0000   -0.46855
292880.0000   -0.68099
292920.0000   -0.89309
292960.0000   -0.76616
293000.0000   -0.60253
293040.0000   -0.67599
293080.0000   -0.56688
293120.0000   -0.69486
293160.0000   -0.68840
293200.0000   -0.50002
293240.0000   -0.80158
293280.0000   -0.91549
293320.0000   -0.79287
293360.0000   -0.82624
293400.0000   -0.79638
293440.0000   -0.72423
293480.0000   -0.88403
293520.0000   -0.84895
293560.0000   -0.59582
293600.0000   -0.69520
293640.0000   -0.77078
293680.0000   -0.66950
293720.0000   -0.91701
293760.0000   -0.60884
293800.0000   -0.41345
293840.0000   -0.70753
293880.0000   -0.57832
293920.0000   -0.78853
293960.0000   -0.66390
294000.0000   -0.62699
294040.0000   -0.76290
294080.0000   -0.61193
294120.0000   -0.63504
294160.0000   -0.85174
294200.0000   -0.59780
294240.0000   -0.56010
294280.0000   -0.62384
294320.0000   -0.68290
294360.0000   -0.80131
294400.0000   -0.66911
294440.0000   -0.56513
294480.0000   -0.54563
294520.0000   -0.68412
294560.0000   -0.67081
294600.0000   -0.75049
294640.0000   -1.01421
294680.0000   -0.67067
294720.0000   -0.87907
294760.0000   -0.75096
294800.0000   -0.84049
294840.0000   -0.63540
294880.0000   -0.74279
294920.0000   -0.77828
294960.0000   -0.82129
295000.0000   -0.71172
295040.0000   -0.52765
295080.0000   -0.60451
295120.0000   -0.69768
295160.0000   -0.50784
295200.0000   -0.67466
295240.0000   -0.56585
295280.0000   -0.83974
295320.0000   -0.85935
295360.0000   -0.94341
295400.0000   -0.73195
295440.0000   -0.74453
295480.0000   -0.48904
295520.0000   -0.65821
295560.0000   -0.75664
295600.0000   -0.95396
295640.0000   -0.79091
295680.0000   -0.62443
295720.0000   -0.71345
295760.0000   -0.93793
295800.0000   -0.82243
295840.0000   -0.98427
295880.0000   -0.70169
295920.0000   -0.76177
295960.0000   -0.93480
296000.0000   -0.82377
296040.0000   -0.89218
296080.0000   -0.74335
296120.0000   -0.71638
296160.0000   -0.84012
296200.0000   -0.71534
296240.0000   -0.61520
296280.0000   -0.77728
296320.0000   -0.62264
296360.0000   -0.81476
296400.0000   -0.68126
296440.0000   -0.71176
296480.0000   -0.62698
296520.0000   -0.66248
296560.0000   -0.83418
296600.0000   -0.79912
296640.0000   -0.63473
296680.0000   -0.64070
296720.0000   -0.88900
296760.0000   -0.71762
296800.0000   -0.59514
296840.0000   -1.01854
296880.0000   -0.65241
296920.0000   -0.89126
296960.0000   -0.57851
297000.0000   -0.85706
297040.0000   -0.83629
297080.0000   -0.52392
297120.0000   -0.81191
297160.0000   -0.74539
297200.0000   -0.75072
297240.0000   -0.73580
297280.0000   -0.58471
297320.0000   -0.51640
297360.0000   -0.41431
297400.0000   -0.64851
297440.0000   -0.46553
297480.0000   -0.61559
297520.0000   -0.67987
297560.0000   -0.59622
297600.0000   -0.63742
297640.0000   -0.67182
297680.0000   -0.66429
297720.0000   -0.64111
297760.0000   -0.79093
297800.0000   -0.75841
297840.0000   -0.85591
297880.0000   -0.77581
297920.0000   -0.49374
297960.0000   -0.77746
298000.0000   -0.66480
298040.0000   -0.69826
298080.0000   -0.75157
298120.0000   -0.75581
298160.0000   -0.66239
298200.0000   -0.65728
298240.0000   -0.64695
298280.0000   -0.50776
298320.0000   -0.64397
298360.0000   -0.60222
298400.0000   -0.59916
298440.0000   -0.54797
298480.0000   -0.63072
298520.0000   -0.74153
298560.0000   -0.75601
298600.0000   -0.67434
298640.0000   -0.75068
298680.0000   -0.51844
298720.0000   -0.49077
298760.0000   -0.59684
298800.0000   -0.60896
298840.0000   -0.86928
298880.0000   -0.52075
298920.0000   -0.72391
298960.0000   -0.74220
299000.0000   -0.82466
299040.0000   -0.60573
299080.0000   -0.84771
299120.0000   -0.59280
299160.0000   -0.74602
299200.0000   -0.63950
299240.0000   -0.54982
299280.0000   -0.57787
299320.0000   -0.90824
299360.0000   -0.69660
299400.0000   -0.71485
299440.0000   -0.96278
299480.0000   -0.74457
299520.0000   -0.71864
299560.0000   -0.61556
299600.0000   -0.69587
299640.0000   -0.81647
299680.0000   -0.78524
299720.0000   -0.54096
299760.0000   -0.96848
299800.0000   -0.63069
299840.0000   -0.50502
299880.0000   -0.70680
299920.0000   -0.67261
299960.0000   -0.66600
300000.0000   -0.05341
300040.0000   -0.26558
300080.0000   -0.31612
300120.0000   -0.49147
300160.0000   -0.38090
300200.0000   -0.19704
300240.0000   -0.27891
300280.0000   -0.15414
300320.0000   -0.33753
300360.0000   -0.25369
300400.0000   -0.26063
300440.0000   -0.21562
300480.0000   -0.28862
300520.0000   -0.12539
300560.0000   -0.08185
300600.0000   -0.47525
300640.0000   -0.80611
300680.0000   -0.79316
300720.0000   -0.84961
300760.0000   -0.98805
300800.0000   -0.86536
300840.0000   -0.76159
300880.0000   -0.59178
300920.0000   -0.70827
300960.0000   -0.79559
301000.0000   -0.71173
301040.0000   -0.60676
301080.0000   -0.70662
301120.0000   -0.58308
301160.0000   -0.58951
301200.0000   -0.22803
301240.0000   -0.39688
301280.0000   -0.36904
301320.0000   -0.27953
301360.0000   -0.49803
301400.0000   -0.45081
301440.0000   -0.49721
301480.0000   -0.47785
301520.0000   -0.59085
301560.0000   -0.62959
301600.0000   -0.70901
301640.0000   -0.82424
301680.0000   -0.67752
301720.0000   -0.81749
301760.0000   -1.02372
301800.0000   -0.72465
301840.0000   -0.83950
301880.0000   -0.81831
301920.0000   -0.78638
301960.0000   -0.62059
302000.0000   -0.73070
302040.0000   -0.87446
302080.0000   -0.73868
302120.0000   -0.73816
302160.0000   -0.75093
302200.0000   -0.57316
302240.0000   -0.46183
302280.0000   -0.66235
302320.0000   -0.77844
302360.0000   -0.66190
302400.0000   -0.71622
302440.0000   -0.77913
302480.0000   -0.59200
302520.0000   -0.72335
302560.0000   -0.95141
302600.0000   -0.84928
302640.0000   -0.92738
302680.0000   -0.82968
302720.0000   -0.89141
302760.0000   -0.75002
302800.0000   -0.82649
302840.0000   -0.74631
302880.0000   -0.69120
302920.0000   -0.65120
302960.0000   -0.56264
303000.0000   -0.85418
303040.0000   -0.69143
303080.0000   -0.75811
303120.0000   -0.73325
303160.0000   -0.91831
303200.0000   -0.67767
303240.0000   -0.63358
303280.0000   -0.84344
303320.0000   -0.70952
303360.0000   -0.86867
303400.0000   -0.59964
303440.0000   -0.65600
303480.0000   -0.75005
303520.0000   -0.60673
303560.0000   -0.45769
303600.0000   -0.91513
303640.0000   -0.78519
303680.0000   -0.82817
303720.0000   -0.61357
303760.0000   -0.84823
303800.0000   -0.58957
303840.0000   -0.82207
303880.0000   -0.70550
303920.0000   -0.69629
303960.0000   -0.63676
304000.0000   -0.68359
304040.0000   -0.58098
304080.0000   -0.58151
304120.0000   -0.60928
304160.0000   -0.93405
304200.0000   -0.80679
304240.0000   -0.68392
304280.0000   -0.86283
304320.0000   -0.78411
304360.0000   -0.81445
304400.0000   -1.05494
304440.0000   -0.76247
304480.0000   -0.87380
304520.0000   -0.80871
304560.0000   -0.61885
304600.0000   -0.86218
304640.0000   -0.76825
304680.0000   -0.90313
304720.0000   -0.76498
304760.0000   -0.46989
304800.0000   -0.84378
304840.0000   -0.46952
304880.0000   -0.73572
304920.0000   -0.62611
304960.0000   -0.44998
305000.0000   -0.68558
305040.0000   -0.66255
305080.0000   -0.55691
305120.0000   -0.54435
305160.0000   -0.65261
305200.0000   -0.63293
305240.0000   -0.78461
305280.0000   -0.73913
305320.0000   -0.79120
305360.0000   -0.67845
305400.0000   -0.72964
305440.0000   -0.64926
305480.0000   -0.69998
305520.0000   -0.74763
305560.0000   -0.78423
305600.0000   -0.68789
305640.0000   -0.75495
305680.0000   -0.55834
305720.0000   -0.95919
305760.0000   -0.74650
305800.0000   -0.57670
305840.0000   -0.72922
305880.0000   -0.77849
305920.0000   -0.69691
305960.0000   -0.82092
306000.0000   -0.42725
306040.0000   -0.55313
306080.0000   -0.70642
306120.0000   -0.53058
306160.0000   -0.82293
306200.0000   -0.72864
306240.0000   -0.74103
306280.0000   -0.72371
306320.0000   -0.68964
306360.0000   -0.89451
306400.0000   -0.67295
306440.0000   -0.69683
306480.0000   -0.65965
306520.0000   -0.64723
306560.0000   -0.80447
306600.0000   -0.60208
306640.0000   -0.27215
306680.0000   -0.41211
306720.0000   -0.67875
306760.0000   -0.67556
306800.0000   -0.63065
306840.0000   -0.72027
306880.0000   -0.58378
306920.0000   -0.51805
306960.0000   -0.63762
307000.0000   -0.74567
307040.0000   -0.62717
307080.0000   -0.68318
307120.0000   -0.75340
307160.0000   -0.58421
307200.0000   -0.64367
307240.0000   -0.69030
307280.0000   -0.62578
307320.0000   -0.75773
307360.0000   -0.62842
307400.0000   -0.75568
307440.0000   -0.59920
307480.0000   -0.72997
307520.0000   -0.84307
307560.0000   -0.62070
307600.0000   -0.81513
307640.0000   -0.71041
307680.0000   -0.79491
307720.0000   -0.66840
307760.0000   -0.68101
307800.0000   -0.59317
307840.0000   -0.84671
307880.0000   -0.79302
307920.0000   -0.77853
307960.0000   -0.72135
308000.0000   -0.50001
308040.0000   -0.66667
308080.0000   -0.69819
308120.0000   -0.66511
308160.0000   -0.50266
308200.0000   -0.52008
308240.0000   -0.67308
308280.0000   -0.24545
308320.0000   -0.79060
308360.0000   -0.84285
308400.0000   -0.74061
308440.0000   -0.61480
308480.0000   -0.59498
308520.0000   -0.81505
308560.0000   -0.66758
308600.0000   -0.57053
308640.0000   -0.76363
308680.0000   -0.74339
308720.0000   -0.69876
308760.0000   -0.69321
308800.0000   -0.78454
308840.0000   -0.56999
308880.0000   -0.81479
308920.0000   -0.50688
308960.0000   -0.45959
309000.0000   -0.74093
309040.0000   -0.92903
309080.0000   -0.63921
309120.0000   -0.77692
309160.0000   -0.69627
309200.0000   -0.69766
309240.0000   -0.63984
309280.0000   -0.77079
309320.0000   -0.74955
309360.0000   -0.74242
309400.0000   -0.51348
309440.0000   -0.84278
309480.0000   -0.64984
309520.0000   -0.48233
309560.0000   -0.61082
309600.0000   -0.76917
309640.0000   -0.68253
309680.0000   -0.73337
309720.0000   -0.65853
309760.0000   -0.74381
309800.0000   -0.92716
309840.0000   -0.65593
309880.0000   -0.69139
309920.0000   -0.59316
309960.0000   -0.81245
310000.0000   -0.75432
310040.0000   -0.76219
310080.0000   -0.85865
310120.0000   -0.53058
310160.0000   -0.47854
310200.0000   -0.61444
310240.0000   -0.77578
310280.0000   -0.74705
310320.0000   -0.75438
310360.0000   -0.68703
310400.0000   -0.70834
310440.0000   -0.81321
310480.0000   -0.71515
310520.0000   -0.74325
310560.0000   -0.70919
310600.0000   -0.63226
310640.0000   -0.66491
310680.0000   -0.64169
310720.0000   -0.77813
310760.0000   -0.55551
310800.0000   -0.65161
310840.0000   -0.66146
310880.0000   -0.62709
310920.0000   -0.61868
310960.0000   -0.76254
311000.0000   -0.71949
311040.0000   -0.74881
311080.0000   -0.77090
311120.0000   -0.49583
311160.0000   -0.71494
311200.0000   -0.84356
311240.0000   -0.78414
311280.0000   -0.68756
311320.0000   -0.68115
311360.0000   -0.73585
311400.0000   -0.85064
311440.0000   -0.61891
311480.0000   -0.78491
311520.0000   -0.53220
311560.0000   -0.65843
311600.0000   -0.54882
311640.0000   -0.58900
311680.0000   -0.82450
311720.0000   -0.43298
311760.0000   -0.46224
311800.0000   -0.50329
311840.0000   -0.47655
311880.0000   -0.68377
311920.0000   -0.55382
311960.0000   -0.48196
312000.0000   -0.54186
312040.0000   -0.49987
312080.0000   -0.75355
312120.0000   -0.76087
312160.0000   -0.73546
312200.0000   -0.75668
312240.0000   -0.60518
312280.0000   -0.70268
312320.0000   -0.55013
312360.0000   -0.54589
312400.0000   -0.40507
312440.0000   -0.58671
312480.0000   -0.51138
312520.0000   -0.55852
312560.0000   -0.69781
312600.0000   -0.87086
312640.0000   -0.59566
312680.0000   -0.61383
312720.0000   -0.47083
312760.0000   -0.52869
312800.0000   -0.75588
312840.0000   -0.56152
312880.0000   -0.54562
312920.0000   -0.59715
312960.0000   -0.83404
313000.0000   -0.69578
313040.0000   -0.78082
313080.0000   -0.74637
313120.0000   -0.75407
313160.0000   -0.39771
313200.0000   -0.67151
313240.0000   -0.60774
313280.0000   -0.57849
313320.0000   -0.76432
313360.0000   -0.57889
313400.0000   -0.65864
313440.0000   -0.86162
313480.0000   -0.91621
313520.0000   -1.04715
313560.0000   -0.66525
313600.0000   -0.61926
313640.0000   -0.53330
313680.0000   -0.65058
313720.0000   -0.93177
313760.0000   -0.85115
313800.0000   -0.78929
313840.0000   -0.69520
313880.0000   -0.71223
313920.0000   -0.80149
313960.0000   -0.87761
314000.0000   -0.59258
314040.0000   -0.71153
314080.0000   -0.81690
314120.0000   -0.73399
314160.0000   -0.71422
314200.0000   -0.55107
314240.0000   -0.72454
314280.0000   -0.84980
314320.0000   -0.88895
314360.0000   -0.87989
314400.0000   -0.77166
314440.0000   -0.63556
314480.0000   -0.81814
314520.0000   -0.66822
314560.0000   -0.73439
314600.0000   -0.71884
314640.0000   -0.51856
314680.0000   -0.74559
314720.0000   -0.72546
314760.0000   -0.88188
314800.0000   -0.76376
314840.0000   -0.54064
314880.0000   -0.78416
314920.0000   -0.66432
314960.0000   -0.52576
315000.0000   -0.56426
315040.0000   -0.72121
315080.0000   -0.57456
315120.0000   -0.70142
315160.0000   -0.78543
315200.0000   -0.65646
315240.0000   -0.63052
315280.0000   -0.63641
315320.0000   -0.64732
315360.0000   -0.89961
315400.0000   -0.63511
315440.0000   -0.89523
315480.0000   -0.78928
315520.0000   -0.74965
315560.0000   -0.77747
315600.0000   -0.73446
315640.0000   -0.88797
315680.0000   -0.93453
315720.0000   -0.54610
315760.0000   -0.85495
315800.0000   -0.78604
315840.0000   -1.02645
315880.0000   -0.82056
315920.0000   -0.76141
315960.0000   -0.90407
316000.0000   -0.86619
316040.0000   -0.65975
316080.0000   -0.65092
316120.0000   -0.67588
316160.0000   -0.49291
316200.0000   -0.74106
316240.0000   -0.62111
316280.0000   -0.61812
316320.0000   -0.67982
316360.0000   -0.86527
316400.0000   -0.96402
316440.0000   -0.76063
316480.0000   -0.57650
316520.0000   -0.75857
316560.0000   -0.68922
316600.0000   -0.74404
316640.0000   -0.68003
316680.0000   -0.63074
316720.0000   -0.71984
316760.0000   -0.58694
316800.0000   -0.62164
316840.0000   -0.80352
316880.0000   -0.68497
316920.0000   -0.62029
316960.0000   -0.76936
317000.0000   -0.50905
317040.0000   -0.66842
317080.0000   -0.61272
317120.0000   -0.84510
317160.0000   -0.68137
317200.0000   -0.50831
317240.0000   -0.77036
317280.0000   -0.96345
317320.0000   -0.86583
317360.0000   -0.31533
317400.0000   -0.54521
317440.0000   -0.74955
317480.0000   -0.82667
317520.0000   -0.87424
317560.0000   -0.71187
317600.0000   -0.74167
317640.0000   -0.69834
317680.0000   -0.61986
317720.0000   -0.77136
317760.0000   -0.79393
317800.0000   -0.98325
317840.0000   -0.48245
317880.0000   -0.72002
317920.0000   -0.66678
317960.0000   -0.52466
318000.0000   -0.63416
318040.0000   -0.59617
318080.0000   -0.66533
318120.0000   -0.72329
318160.0000   -0.86258
318200.0000   -0.87371
318240.0000   -0.62811
318280.0000   -0.38085
318320.0000   -0.86957
318360.0000   -0.59512
318400.0000   -0.49790
318440.0000   -0.56446
318480.0000   -0.74881
318520.0000   -0.87555
318560.0000   -0.95304
318600.0000   -0.58389
318640.0000   -0.78811
318680.0000   -0.73902
318720.0000   -0.59114
318760.0000   -0.72001
318800.0000   -0.82955
318840.0000   -0.57578
318880.0000   -0.69921
318920.0000   -0.73205
318960.0000   -0.86038
319000.0000   -0.77606
319040.0000   -0.76062
319080.0000   -0.43186
319120.0000   -0.71977
319160.0000   -1.07375
319200.0000   -0.92950
319240.0000   -0.68317
319280.0000   -0.80648
319320.0000   -0.93947
319360.0000   -0.81347
319400.0000   -0.75765
319440.0000   -0.57203
319480.0000   -0.43488
319520.0000   -0.62489
319560.0000   -0.41978
319600.0000   -0.58870
319640.0000   -0.47743
319680.0000   -0.36768
319720.0000   -0.47643
319760.0000   -0.82811
319800.0000   -0.95951
319840.0000   -0.80757
319880.0000   -0.64032
319920.0000   -0.75879
319960.0000   -0.81621
320000.0000   -0.76042
320040.0000   -0.71772
320080.0000   -0.69099
320120.0000   -0.72003
320160.0000   -0.76024
320200.0000   -0.76321
320240.0000   -0.73391
320280.0000   -0.81763
320320.0000   -0.90660
320360.0000   -0.79805
320400.0000   -0.61026
320440.0000   -0.73720
320480.0000   -0.79048
320520.0000   -0.91340
320560.0000   -0.53278
320600.0000   -0.81530
320640.0000   -0.60510
320680.0000   -0.71763
320720.0000   -0.83681
320760.0000   -0.64053
320800.0000   -0.85782
320840.0000   -0.73817
320880.0000   -0.83849
320920.0000   -0.76151
320960.0000   -0.71461
321000.0000   -0.63301
321040.0000   -0.85764
321080.0000   -0.77334
321120.0000   -0.69746
321160.0000   -0.91597
321200.0000   -0.70471
321240.0000   -0.66103
321280.0000   -0.49761
321320.0000   -0.74566
321360.0000   -0.71935
321400.0000   -0.65070
321440.0000   -0.89453
321480.0000   -0.61235
321520.0000   -0.61070
321560.0000   -0.73356
321600.0000   -0.75456
321640.0000   -0.92870
321680.0000   -0.62033
321720.0000   -0.81341
321760.0000   -0.59312
321800.0000   -0.56151
321840.0000   -0.67752
321880.0000   -0.78512
321920.0000   -0.64267
321960.0000   -0.77952
322000.0000   -0.85062
322040.0000   -0.71980
322080.0000   -0.63370
322120.0000   -0.68857
322160.0000   -0.57775
322200.0000   -0.73375
322240.0000   -0.83979
322280.0000   -0.68755
322320.0000   -0.52181
322360.0000   -0.83902
322400.0000   -0.77795
322440.0000   -0.77614
322480.0000   -0.66439
322520.0000   -0.55736
322560.0000   -0.59065
322600.0000   -0.70919
322640.0000   -0.81386
322680.0000   -0.81551
322720.0000   -0.66866
322760.0000   -0.54891
322800.0000   -0.89655
322840.0000   -0.72116
322880.0000   -0.34981
322920.0000   -0.57644
322960.0000   -1.02119
323000.0000   -1.24107
323040.0000   -1.02385
323080.0000   -0.63573
323120.0000   -0.61751
323160.0000   -0.59874
323200.0000   -0.54435
323240.0000   -0.43212
323280.0000   -0.75722
323320.0000   -0.89803
323360.0000   -0.79656
323400.0000   -0.93025
323440.0000   -0.79647
323480.0000   -0.77835
323520.0000   -0.98272
323560.0000   -0.86249
323600.0000   -0.94558
323640.0000   -0.82751
323680.0000   -1.02051
323720.0000   -0.85576
323760.0000   -0.72537
323800.0000   -0.72579
323840.0000   -0.64599
323880.0000   -0.90292
323920.0000   -1.12205
323960.0000   -0.64605
324000.0000   -0.68669
324040.0000   -0.92663
324080.0000   -0.83878
324120.0000   -0.54284
324160.0000   -0.71567
324200.0000   -0.66644
324240.0000   -0.61130
324280.0000   -0.77982
324320.0000   -0.61994
324360.0000   -0.80469
324400.0000   -1.03711
324440.0000   -0.78428
324480.0000   -0.60115
324520.0000   -0.69841
324560.0000   -0.96711
324600.0000   -0.68465
324640.0000   -0.78046
324680.0000   -0.99649
324720.0000   -0.67358
324760.0000   -0.77756
324800.0000   -0.61879
324840.0000   -0.68981
324880.0000   -0.65392
324920.0000   -0.83432
324960.0000   -0.75859
325000.0000   -0.61569
325040.0000   -0.55801
325080.0000   -0.74960
325120.0000   -0.63118
325160.0000   -0.53437
325200.0000   -0.34213
325240.0000   -0.73985
325280.0000   -0.89153
325320.0000   -0.67566
325360.0000   -0.72731
325400.0000   -0.65110
325440.0000   -0.67882
325480.0000   -0.86458
325520.0000   -0.82462
325560.0000   -0.76273
325600.0000   -0.83894
325640.0000   -0.88022
325680.0000   -0.71280
325720.0000   -0.71367
325760.0000   -0.61987
325800.0000   -0.69164
325840.0000   -0.59405
325880.0000   -0.76403
325920.0000   -0.76679
325960.0000   -0.61965
326000.0000   -0.67616
326040.0000   -0.62798
326080.0000   -0.47959
326120.0000   -0.64920
326160.0000   -0.64517
326200.0000   -0.54442
326240.0000   -0.60798
326280.0000   -0.81044
326320.0000   -0.65521
326360.0000   -0.70070
326400.0000   -0.70592
326440.0000   -0.72966
326480.0000   -0.71634
326520.0000   -0.75351
326560.0000   -0.65453
326600.0000   -0.59599
326640.0000   -0.74636
326680.0000   -0.63117
326720.0000   -0.52684
326760.0000   -0.58562
326800.0000   -0.80573
326840.0000   -0.86655
326880.0000   -0.52003
326920.0000   -0.56025
326960.0000   -0.79231
327000.0000   -0.72121
327040.0000   -0.67919
327080.0000   -0.55284
327120.0000   -0.61963
327160.0000   -0.50166
327200.0000   -0.53664
327240.0000   -0.61031
327280.0000   -0.56243
327320.0000   -0.32051
327360.0000   -0.60731
327400.0000   -0.79838
327440.0000   -0.75325
327480.0000   -0.82416
327520.0000   -0.58134
327560.0000   -0.70540
327600.0000   -0.61282
327640.0000   -0.74019
327680.0000   -0.72548
327720.0000   -0.54940
327760.0000   -0.73036
327800.0000   -0.68742
327840.0000   -0.71709
327880.0000   -0.55210
327920.0000   -0.33576
327960.0000   -0.59244
328000.0000   -0.46804
328040.0000   -0.66910
328080.0000   -0.56928
328120.0000   -0.54681
328160.0000   -0.62409
328200.0000   -0.36239
328240.0000   -0.99370
328280.0000   -0.78310
328320.0000   -0.88122
328360.0000   -0.59523
328400.0000   -0.75894
328440.0000   -0.63340
328480.0000   -0.69482
328520.0000   -0.75820
328560.0000   -0.55393
328600.0000   -0.67840
328640.0000   -0.65671
328680.0000   -0.77210
328720.0000   -0.78342
328760.0000   -0.71116
328800.0000   -0.51211
328840.0000   -0.64156
328880.0000   -0.86587
328920.0000   -0.73697
328960.0000   -0.83811
329000.0000   -0.71237
329040.0000   -0.72156
329080.0000   -0.85977
329120.0000   -0.66639
329160.0000   -0.70754
329200.0000   -0.80346
329240.0000   -0.50588
329280.0000   -0.75730
329320.0000   -0.75719
329360.0000   -0.77901
329400.0000   -0.58028
329440.0000   -0.69546
329480.0000   -0.67117
329520.0000   -0.66330
329560.0000   -0.72976
329600.0000   -0.57502
329640.0000   -0.63893
329680.0000   -0.45977
329720.0000   -0.71495
329760.0000   -0.46568
329800.0000   -0.81867
329840.0000   -0.51127
329880.0000   -0.79980
329920.0000   -0.85628
329960.0000   -0.54602
330000.0000   -0.78932
330040.0000   -0.64175
330080.0000   -0.60666
330120.0000   -0.76882
330160.0000   -0.77385
330200.0000   -0.54735
330240.0000   -0.63204
330280.0000   -0.94460
330320.0000   -0.54402
330360.0000   -0.94827
330400.0000   -0.77460
330440.0000   -0.75070
330480.0000   -0.72102
330520.0000   -0.78633
330560.0000   -0.60289
330600.0000   -0.55333
330640.0000   -0.80434
330680.0000   -0.34165
330720.0000   -0.39813
330760.0000   -0.41024
330800.0000   -0.49855
330840.0000   -0.42221
330880.0000   -0.49881
330920.0000   -0.60549
330960.0000   -0.65821
331000.0000   -0.77913
331040.0000   -0.65604
331080.0000   -0.64476
331120.0000   -0.43021
331160.0000   -0.48674
331200.0000   -0.48000
331240.0000   -0.63015
331280.0000   -0.52796
331320.0000   -0.63590
331360.0000   -0.54588
331400.0000   -0.61080
331440.0000   -0.65614
331480.0000   -0.62262
331520.0000   -0.64440
331560.0000   -0.61660
331600.0000   -0.46606
331640.0000   -0.71647
331680.0000   -0.59870
331720.0000   -0.75468
331760.0000   -0.70544
331800.0000   -0.70870
331840.0000   -0.76695
331880.0000   -0.57177
331920.0000   -0.75442
331960.0000   -0.66674
332000.0000   -0.57620
332040.0000   -0.74476
332080.0000   -0.58278
332120.0000   -0.66559
332160.0000   -0.66528
332200.0000   -0.60024
332240.0000   -0.77111
332280.0000   -0.81023
332320.0000   -0.73395
332360.0000   -0.43620
332400.0000   -0.58546
332440.0000   -0.71419
332480.0000   -0.70763
332520.0000   -0.77879
332560.0000   -0.51001
332600.0000   -0.42994
332640.0000   -0.68549
332680.0000   -0.57862
332720.0000   -0.55196
332760.0000   -0.61422
332800.0000   -0.39968
332840.0000   -0.63917
332880.0000   -0.52929
332920.0000   -0.72766
332960.0000   -0.61070
333000.0000   -0.90989
333040.0000   -0.78527
333080.0000   -0.66983
333120.0000   -0.85733
333160.0000   -0.88653
333200.0000   -0.57678
333240.0000   -0.50380
333280.0000   -0.70397
333320.0000   -0.74662
333360.0000   -0.57724
333400.0000   -0.63755
333440.0000   -0.39992
333480.0000   -0.71692
333520.0000   -0.79232
333560.0000   -0.72274
333600.0000   -0.55559
333640.0000   -0.35633
333680.0000   -0.71336
333720.0000   -0.50829
333760.0000   -0.41090
333800.0000   -0.21541
333840.0000   -0.31702
333880.0000   -0.59807
333920.0000   -0.63310
333960.0000   -0.62379
334000.0000   -0.61965
334040.0000   -0.46455
334080.0000   -0.46252
334120.0000   -0.81423
334160.0000   -0.43131
334200.0000   -0.57267
334240.0000   -0.69795
334280.0000   -0.40735
334320.0000   -0.50349
334360.0000   -0.71572
334400.0000   -0.38250
334440.0000   -0.31745
334480.0000   -0.24909
334520.0000   -0.48250
334560.0000   -0.59979
334600.0000   -0.53879
334640.0000   -0.28165
334680.0000   -0.38541
334720.0000   -0.55427
334760.0000   -0.68920
334800.0000   -0.47802
334840.0000   -0.28134
334880.0000   -0.54607
334920.0000   -0.54939
334960.0000   -0.48461
335000.0000   -0.52303
335040.0000   -0.57943
335080.0000   -0.32667
335120.0000   -0.80434
335160.0000   -0.33189
335200.0000   -0.46253
335240.0000   -0.65268
335280.0000   -0.48990
335320.0000   -0.97186
335360.0000   -0.82564
335400.0000   -0.83385
335440.0000   -0.86941
335480.0000   -0.67336
335520.0000   -0.74382
335560.0000   -0.65540
335600.0000   -0.69726
335640.0000   -0.83702
335680.0000   -0.75764
335720.0000   -0.75427
335760.0000   -0.70534
335800.0000   -0.59745
335840.0000   -0.52136
335880.0000   -0.66345
335920.0000   -0.61579
335960.0000   -0.72665
336000.0000   -0.79702
336040.0000   -0.78791
336080.0000   -0.70785
336120.0000   -0.72306
336160.0000   -0.65911
336200.0000   -0.78106
336240.0000   -0.66286
336280.0000   -0.44683
336320.0000   -0.49449
336360.0000   -0.78170
336400.0000   -0.63454
336440.0000   -0.88922
336480.0000   -0.81206
336520.0000   -0.76483
336560.0000   -0.40569
336600.0000   -0.45841
336640.0000   -0.25000
336680.0000   -0.48414
336720.0000   -0.59158
336760.0000   -0.61427
336800.0000   -0.39763
336840.0000   -0.68142
336880.0000   -0.48618
336920.0000   -0.61161
336960.0000   -0.62585
337000.0000   -0.57001
337040.0000   -0.51618
337080.0000   -0.94275
337120.0000   -0.74892
337160.0000   -0.75877
337200.0000   -0.74199
337240.0000   -0.71976
337280.0000   -0.68097
337320.0000   -0.58036
337360.0000   -0.70298
337400.0000   -0.88844
337440.0000   -0.93802
337480.0000   -0.82344
337520.0000   -0.47121
337560.0000   -0.48756
337600.0000   -0.81657
337640.0000   -0.97949
337680.0000   -0.89187
337720.0000   -0.58525
337760.0000   -0.77453
337800.0000   -0.55701
337840.0000   -0.76875
337880.0000   -0.81091
337920.0000   -0.73106
337960.0000   -0.74971
338000.0000   -0.79774
338040.0000   -0.72501
338080.0000   -0.71313
338120.0000   -0.81339
338160.0000   -0.84101
338200.0000   -0.62653
338240.0000   -0.78454
338280.0000   -0.77465
338320.0000   -0.69035
338360.0000   -0.77023
338400.0000   -0.58813
338440.0000   -0.70508
338480.0000   -0.88083
338520.0000   -0.74904
338560.0000   -0.76573
338600.0000   -0.82190
338640.0000   -0.73114
338680.0000   -0.54983
338720.0000   -0.70323
338760.0000   -0.73748
338800.0000   -0.68813
338840.0000   -0.77509
338880.0000   -0.87178
338920.0000   -0.84563
338960.0000   -0.83803
339000.0000   -0.77514
339040.0000   -0.80334
339080.0000   -0.81888
339120.0000   -0.77126
339160.0000   -0.51065
339200.0000   -0.51834
339240.0000   -0.60754
339280.0000   -0.66976
339320.0000   -0.69804
339360.0000   -0.53759
339400.0000   -0.65468
339440.0000   -0.83524
339480.0000   -0.61262
339520.0000   -0.61117
339560.0000   -0.59681
339600.0000   -0.78817
339640.0000   -0.50384
339680.0000   -0.77117
339720.0000   -0.80830
339760.0000   -0.82943
339800.0000   -0.72340
339840.0000   -0.58669
339880.0000   -0.68563
339920.0000   -0.67356
339960.0000   -0.77381
340000.0000   -0.65447
340040.0000   -0.68627
340080.0000   -0.74610
340120.0000   -0.67323
340160.0000   -0.69589
340200.0000   -0.86333
340240.0000   -0.66669
340280.0000   -0.94602
340320.0000   -0.60301
340360.0000   -0.77179
340400.0000   -0.87133
340440.0000   -0.74174
340480.0000   -0.61875
340520.0000   -0.83516
340560.0000   -0.67900
340600.0000   -0.77491
340640.0000   -0.60288
340680.0000   -0.76743
340720.0000   -0.89211
340760.0000   -0.73218
340800.0000   -0.63299
340840.0000   -0.66301
340880.0000   -0.80544
340920.0000   -0.58170
340960.0000   -0.78450
341000.0000   -0.65491
341040.0000   -0.69683
341080.0000   -0.76658
341120.0000   -0.87515
341160.0000   -0.88508
341200.0000   -0.66013
341240.0000   -0.40056
341280.0000   -0.68746
341320.0000   -0.63371
341360.0000   -0.80437
341400.0000   -0.81272
341440.0000   -0.81340
341480.0000   -0.80164
341520.0000   -0.66217
341560.0000   -0.75757
341600.0000   -0.58763
341640.0000   -0.62181
341680.0000   -0.66298
341720.0000   -0.74878
341760.0000   -0.58762
341800.0000   -0.72719
341840.0000   -0.81507
341880.0000   -0.61342
341920.0000   -0.87082
341960.0000   -1.04538
342000.0000   -0.69223
342040.0000   -0.69825
342080.0000   -0.68503
342120.0000   -0.84084
342160.0000   -1.07417
342200.0000   -0.78021
342240.0000   -0.71262
342280.0000   -0.72909
342320.0000   -0.67483
342360.0000   -0.64798
342400.0000   -0.60727
342440.0000   -0.70581
342480.0000   -0.76273
342520.0000   -0.69640
342560.0000   -0.75458
342600.0000   -0.65308
342640.0000   -0.52379
342680.0000   -0.70941
342720.0000   -0.71787
342760.0000   -0.72112
342800.0000   -0.78503
342840.0000   -0.83134
342880.0000   -0.59084
342920.0000   -0.59525
342960.0000   -0.53387
343000.0000   -0.64030
343040.0000   -0.53802
343080.0000   -0.71859
343120.0000   -0.85547
343160.0000   -0.75338
343200.0000   -0.78812
343240.0000   -0.58405
343280.0000   -0.64672
343320.0000   -0.80500
343360.0000   -0.53977
343400.0000   -0.63825
343440.0000   -0.55138
343480.0000   -0.74189
343520.0000   -0.57631
343560.0000   -0.57889
343600.0000   -0.56143
343640.0000   -0.70133
343680.0000   -0.79840
343720.0000   -0.60977
343760.0000   -0.62825
343800.0000   -0.49542
343840.0000   -0.52883
343880.0000   -0.61041
343920.0000   -0.57381
343960.0000   -0.73389
344000.0000   -0.82503
344040.0000   -0.78358
344080.0000   -0.67800
344120.0000   -0.80451
344160.0000   -0.57207
344200.0000   -0.75670
344240.0000   -0.59810
344280.0000   -0.76278
344320.0000   -0.67850
344360.0000   -0.75137
344400.0000   -0.74054
344440.0000   -0.74613
344480.0000   -0.66710
344520.0000   -0.72854
344560.0000   -0.74085
344600.0000   -0.76560
344640.0000   -0.73217
344680.0000   -0.71394
344720.0000   -0.66823
344760.0000   -0.55926
344800.0000   -0.70943
344840.0000   -0.61144
344880.0000   -0.72825
344920.0000   -0.73971
344960.0000   -0.67779
345000.0000   -0.69717
345040.0000   -0.66195
345080.0000   -0.77009
345120.0000   -0.57339
345160.0000   -0.54050
345200.0000   -0.53517
345240.0000   -0.69687
345280.0000   -0.81075
345320.0000   -0.90307
345360.0000   -0.81288
345400.0000   -0.94801
345440.0000   -0.76729
345480.0000   -0.82301
345520.0000   -0.95615
345560.0000   -0.67883
345600.0000   -0.75623
345640.0000   -0.75088
345680.0000   -0.75388
345720.0000   -0.72613
345760.0000   -0.70147
345800.0000   -0.73948
345840.0000   -0.72174
345880.0000   -0.87661
345920.0000   -1.03628
345960.0000   -0.65972
346000.0000   -0.71140
346040.0000   -0.52071
346080.0000   -0.76659
346120.0000   -0.57027
346160.0000   -0.70564
346200.0000   -0.40929
346240.0000   -0.69131
346280.0000   -0.59313
346320.0000   -0.69534
346360.0000   -0.73328
346400.0000   -0.42644
346440.0000   -0.87155
346480.0000   -0.77878
346520.0000   -0.63628
346560.0000   -0.38758
346600.0000   -0.58112
346640.0000   -0.77815
346680.0000   -0.40905
346720.0000   -0.48636
346760.0000   -0.66423
346800.0000   -0.57642
346840.0000   -0.30573
346880.0000   -0.67307
346920.0000   -0.78501
346960.0000   -0.58984
347000.0000   -0.79894
347040.0000   -0.68951
347080.0000   -0.81513
347120.0000   -0.68184
347160.0000   -0.46327
347200.0000   -0.63661
347240.0000   -0.61697
347280.0000   -0.72389
347320.0000   -0.58045
347360.0000   -0.65801
347400.0000   -0.70040
347440.0000   -0.51861
347480.0000   -0.78743
347520.0000   -0.57347
347560.0000   -0.39657
347600.0000   -0.68807
347640.0000   -0.72928
347680.0000   -0.76785
347720.0000   -0.71846
347760.0000   -0.89383
347800.0000   -0.73586
347840.0000   -0.72833
347880.0000   -0.63800
347920.0000   -0.40961
347960.0000   -0.86361
348000.0000   -0.65166
348040.0000   -0.53687
348080.0000   -0.82932
348120.0000   -0.87327
348160.0000   -0.66424
348200.0000   -0.62062
348240.0000   -0.62057
348280.0000   -0.90148
348320.0000   -0.45212
348360.0000   -0.67853
348400.0000   -0.66200
348440.0000   -0.35911
348480.0000   -0.80190
348520.0000   -0.50669
348560.0000   -0.59879
348600.0000   -0.82008
348640.0000   -0.96284
348680.0000   -0.25910
348720.0000   -0.62546
348760.0000   -0.31476
348800.0000   -0.80110
348840.0000   -0.61265
348880.0000   -0.54417
348920.0000   -0.40302
348960.0000   -0.31827
349000.0000   -0.58507
349040.0000   -0.61329
349080.0000   -0.56452
349120.0000   -0.63269
349160.0000   -0.63864
349200.0000   -0.40517
349240.0000   -0.60527
349280.0000   -0.58713
349320.0000   -0.48125
349360.0000   -0.36680
349400.0000   -0.78607
349440.0000   -0.54215
349480.0000   -0.54102
349520.0000   -0.70178
349560.0000   -0.69863
349600.0000   -0.70340
349640.0000   -0.47748
349680.0000   -0.67437
349720.0000   -0.62812
349760.0000   -0.49862
349800.0000   -0.41301
349840.0000   -0.62086
349880.0000   -0.71202
349920.0000   -0.81470
349960.0000   -0.65636
350000.0000   -0.64316
350040.0000   -0.70958
350080.0000   -0.67397
350120.0000   -0.60171
350160.0000   -0.58068
350200.0000   -0.67112
350240.0000   -0.84290
350280.0000   -0.63497
350320.0000   -0.83685
350360.0000   -0.70277
350400.0000   -0.75493
350440.0000   -0.60648
350480.0000   -0.62237
350520.0000   -0.36873
350560.0000   -0.33266
350600.0000   -0.58475
350640.0000   -0.63195
350680.0000   -0.56318
350720.0000   -0.53671
350760.0000   -0.51585
350800.0000   -0.39367
350840.0000   -0.55144
350880.0000   -0.77279
350920.0000   -0.42325
350960.0000   -0.93549
351000.0000   -0.78843
351040.0000   -0.64926
351080.0000   -0.49986
351120.0000   -0.60500
351160.0000   -0.95503
351200.0000   -0.60470
351240.0000   -0.47942
351280.0000   -0.69190
351320.0000   -0.89911
351360.0000   -1.01160
351400.0000   -0.58421
351440.0000   -0.71854
351480.0000   -0.69973
351520.0000   -0.25966
351560.0000   -0.74958
351600.0000   -0.39552
351640.0000   -0.39839
351680.0000   -0.46988
351720.0000   -0.49117
351760.0000   -0.78028
351800.0000   -0.49572
351840.0000   -0.65578
351880.0000   -0.58674
351920.0000   -0.80266
351960.0000   -0.73272
352000.0000   -0.80507
352040.0000   -0.72961
352080.0000   -0.76682
352120.0000   -0.73447
352160.0000   -0.61518
352200.0000   -0.87267
352240.0000   -0.93123
352280.0000   -0.83586
352320.0000   -0.83322
352360.0000   -0.86893
352400.0000   -0.75422
352440.0000   -0.58050
352480.0000   -0.72371
352520.0000   -0.68066
352560.0000   -0.64210
352600.0000   -0.60739
352640.0000   -0.88055
352680.0000   -0.81264
352720.0000   -0.83786
352760.0000   -0.87498
352800.0000   -0.96787
352840.0000   -0.66472
352880.0000   -0.88342
352920.0000   -0.56079
352960.0000   -0.75168
353000.0000   -1.02489
353040.0000   -0.87675
353080.0000   -0.76362
353120.0000   -0.93651
353160.0000   -0.75335
353200.0000   -0.73845
353240.0000   -0.73729
353280.0000   -0.79147
353320.0000   -1.00975
353360.0000   -0.83388
353400.0000   -0.71240
353440.0000   -0.73414
353480.0000   -0.39626
353520.0000   -0.37218
353560.0000   -0.40268
353600.0000   -0.79710
353640.0000   -0.81911
353680.0000   -0.89253
353720.0000   -0.92766
353760.0000   -0.51521
353800.0000   -0.81117
353840.0000   -0.58240
353880.0000   -0.54030
353920.0000   -0.51470
353960.0000   -0.56245
354000.0000   -0.44204
354040.0000   -0.44497
354080.0000   -0.52284
354120.0000   -0.44780
354160.0000   -0.51104
354200.0000   -0.46727
354240.0000   -0.85486
354280.0000   -0.48385
354320.0000   -0.73478
354360.0000   -0.56604
354400.0000   -0.39732
354440.0000   -0.09183
354480.0000   -0.44550
354520.0000   -0.50106
354560.0000   -0.86083
354600.0000   -0.52365
354640.0000   -0.46540
354680.0000   -0.19950
354720.0000   -0.50586
354760.0000   -0.46709
354800.0000   -0.51144
354840.0000   -0.38647
354880.0000   -0.58389
354920.0000   -0.72940
354960.0000   -0.27478
355000.0000   -0.40807
355040.0000   -0.39034
355080.0000   -0.56821
355120.0000   -0.39093
355160.0000   -0.49037
355200.0000   -0.64491
355240.0000   -0.11962
355280.0000   -0.25767
355320.0000   -0.43948
355360.0000   -0.47304
355400.0000   -0.71224
355440.0000   -0.31911
355480.0000   -0.25359
355520.0000    0.17985
355560.0000   -0.26557
355600.0000   -0.17804
355640.0000   -0.43586
355680.0000   -0.77252
355720.0000   -0.20488
355760.0000   -0.21660
355800.0000   -0.46548
355840.0000   -0.47456
355880.0000   -0.49470
355920.0000   -0.38069
355960.0000   -0.19931
356000.0000   -0.47386
356040.0000   -0.02786
356080.0000   -0.05564
356120.0000   -0.08982
356160.0000   -0.33739
356200.0000   -0.37331
356240.0000    0.01905
356280.0000    0.20956
356320.0000    0.59404
356360.0000    0.33307
356400.0000   -0.07262
356440.0000    0.22935
356480.0000    0.22421
356520.0000   -0.21442
356560.0000   -0.40676
356600.0000   -0.09336
356640.0000   -0.22227
356680.0000   -0.15518
356720.0000   -0.33202
356760.0000   -0.34415
356800.0000   -0.18712
356840.0000   -0.09018
356880.0000   -0.22132
356920.0000   -0.43096
356960.0000   -0.16577
357000.0000   -0.59223
357040.0000   -0.24973
357080.0000    0.06384
357120.0000   -0.21661
357160.0000    0.02594
357200.0000   -0.00006
357240.0000   -0.09310
357280.0000    0.12438
357320.0000    0.09357
357360.0000    0.19464
357400.0000   -0.02596
357440.0000    0.20998
357480.0000    0.16406
357520.0000   -0.09745
357560.0000   -0.00047
357600.0000    0.15900
357640.0000   -0.36156
357680.0000   -0.56930
357720.0000   -0.62906
357760.0000   -0.14631
357800.0000   -0.36763
357840.0000   -0.30310
357880.0000   -0.14230
357920.0000   -0.45857
357960.0000   -0.23508
358000.0000   -0.24815
358040.0000   -0.61677
358080.0000   -0.65092
358120.0000   -0.53068
358160.0000   -0.22093
358200.0000   -0.10696
358240.0000   -0.15893
358280.0000   -0.17349
358320.0000   -0.07127
358360.0000   -0.11192
358400.0000   -0.09864
358440.0000   -0.37691
358480.0000   -0.24646
358520.0000   -0.02000
358560.0000   -0.18328
358600.0000    0.31068
358640.0000   -0.11679
358680.0000    0.10326
358720.0000   -0.01755
358760.0000    0.14018
358800.0000   -0.04797
358840.0000   -0.13217
358880.0000    0.06469
358920.0000   -0.13957
358960.0000   -0.15541
359000.0000   -0.09044
359040.0000   -0.04305
359080.0000    0.26143
359120.0000    0.06838
359160.0000   -0.15561
359200.0000   -0.05417
359240.0000   -0.38642
359280.0000   -0.08991
359320.0000    0.16738
359360.0000   -0.19293
359400.0000   -0.30579
359440.0000   -0.13394
359480.0000   -0.35487
359520.0000   -0.07961
359560.0000    0.02861
359600.0000   -0.33144
359640.0000   -0.10457
359680.0000   -0.12072
359720.0000   -0.15925
359760.0000   -0.32280
359800.0000   -0.45078
359840.0000    0.06191
359880.0000    0.09819
359920.0000    0.13458
359960.0000   -0.13467
360000.0000   -0.25446
360040.0000    0.02226
360080.0000   -0.11356
360120.0000    0.01619
360160.0000   -0.19505
360200.0000   -0.46835
360240.0000   -0.30677
360280.0000   -0.11197
360320.0000    0.07787
360360.0000    0.30573
360400.0000   -0.17378
360440.0000   -0.27753
360480.0000   -0.17463
360520.0000    0.05538
360560.0000    0.12357
360600.0000   -0.24973
360640.0000   -0.32678
360680.0000   -0.05405
360720.0000   -0.39514
360760.0000   -0.15082
360800.0000   -0.07738
360840.0000   -0.25528
360880.0000   -0.27563
360920.0000   -0.17984
360960.0000   -0.39033
361000.0000   -0.19924
361040.0000   -0.36370
361080.0000   -0.17990
361120.0000   -0.17225
361160.0000   -0.40247
361200.0000   -0.17990
361240.0000   -0.19270
361280.0000    0.01850
361320.0000   -0.24705
361360.0000   -0.20266
361400.0000   -0.20779
361440.0000   -0.40414
361480.0000   -0.33257
361520.0000   -0.23689
361560.0000   -0.30890
361600.0000   -0.24093
361640.0000   -0.43962
361680.0000   -0.31290
361720.0000   -0.25133
361760.0000   -0.15037
361800.0000   -0.17140
361840.0000   -0.38267
361880.0000   -0.11822
361920.0000   -0.36744
361960.0000   -0.30297
362000.0000   -0.16703
362040.0000   -0.27904
362080.0000   -0.25620
362120.0000   -0.20082
362160.0000   -0.51820
362200.0000   -0.44733
362240.0000   -0.21368
362280.0000   -0.00454
362320.0000   -0.04614
362360.0000   -0.99074
362400.0000   -0.25921
362440.0000   -0.41213
362480.0000   -0.20393
362520.0000   -0.40394
362560.0000   -0.32260
362600.0000   -0.28834
362640.0000   -0.25676
362680.0000    0.08354
362720.0000    0.13965
362760.0000   -0.16497
362800.0000   -0.31209
362840.0000   -0.16835
362880.0000   -0.33073
362920.0000   -0.32121
362960.0000   -0.23946
363000.0000   -0.31551
363040.0000   -0.33305
363080.0000   -0.70362
363120.0000   -0.40507
363160.0000   -0.45846
363200.0000   -0.65358
363240.0000   -0.04514
363280.0000   -0.54820
363320.0000   -0.58314
363360.0000   -0.28898
363400.0000   -0.44116
363440.0000   -0.19956
363480.0000   -0.15231
363520.0000    0.12693
363560.0000   -0.21231
363600.0000   -0.40442
363640.0000   -0.30145
363680.0000   -0.54884
363720.0000   -0.31446
363760.0000   -0.21786
363800.0000    0.24235
363840.0000   -0.16862
363880.0000   -0.26338
363920.0000   -0.29931
363960.0000   -0.23200
364000.0000   -0.13636
364040.0000   -0.15194
364080.0000   -0.30041
364120.0000   -0.40761
364160.0000   -0.39841
364200.0000   -0.21258
364240.0000   -0.21426
364280.0000    0.09314
364320.0000   -0.32329
364360.0000   -0.11235
364400.0000   -0.21601
364440.0000   -0.23049
364480.0000    0.11646
364520.0000   -0.20593
364560.0000   -0.18009
364600.0000   -0.14588
364640.0000   -0.13756
364680.0000   -0.25658
364720.0000   -0.03089
364760.0000   -0.25885
364800.0000   -0.23024
364840.0000    0.32052
364880.0000    0.12805
364920.0000   -0.27137
364960.0000   -0.05853
365000.0000   -0.14502
365040.0000   -0.23105
365080.0000    0.07089
365120.0000   -0.16168
365160.0000    0.02880
365200.0000    0.10606
365240.0000    0.11040
365280.0000    0.08055
365320.0000    0.27834
365360.0000   -0.12203
365400.0000   -0.30387
365440.0000   -0.28255
365480.0000   -0.27480
365520.0000   -0.35496
365560.0000   -0.67373
365600.0000   -0.40155
365640.0000   -0.59993
365680.0000   -0.79199
365720.0000   -0.36784
365760.0000   -0.58915
365800.0000   -0.27095
365840.0000   -0.28143
365880.0000   -0.00497
365920.0000   -0.52370
365960.0000   -0.66212
366000.0000   -0.38499
366040.0000   -0.27234
366080.0000   -0.20138
366120.0000   -0.20994
366160.0000   -0.33386
366200.0000   -0.19522
366240.0000   -0.05235
366280.0000   -0.42956
366320.0000   -0.20255
366360.0000   -0.23680
366400.0000   -0.12441
366440.0000    0.07701
366480.0000    0.23139
366520.0000   -0.13634
366560.0000   -0.11168
366600.0000   -0.15821
366640.0000   -0.19942
366680.0000   -0.10254
366720.0000   -0.23693
366760.0000   -0.34781
366800.0000   -0.24192
366840.0000   -0.08141
366880.0000   -0.14066
366920.0000    0.06079
366960.0000   -0.07971
367000.0000   -0.30116
367040.0000   -0.30400
367080.0000   -0.17096
367120.0000   -0.41602
367160.0000    0.05077
367200.0000   -0.33262
367240.0000   -0.10080
367280.0000   -0.15656
367320.0000   -0.20746
367360.0000   -0.27599
367400.0000   -0.27042
367440.0000   -0.13777
367480.0000   -0.47431
367520.0000   -0.45089
367560.0000   -0.50608
367600.0000   -0.42734
367640.0000   -0.47805
367680.0000    0.06724
367720.0000   -0.63862
367760.0000   -0.45766
367800.0000   -0.43900
367840.0000   -0.35404
367880.0000   -0.48708
367920.0000   -0.38868
367960.0000   -0.69012
368000.0000   -0.56613
368040.0000   -0.31415
368080.0000   -0.40721
368120.0000   -0.84874
368160.0000   -0.63283
368200.0000   -0.23974
368240.0000   -0.45089
368280.0000   -0.19477
368320.0000   -0.34465
368360.0000   -0.11343
368400.0000   -0.11649
368440.0000   -0.17932
368480.0000   -0.31244
368520.0000   -0.38517
368560.0000   -0.31832
368600.0000   -0.30610
368640.0000   -0.30746
368680.0000   -0.29079
368720.0000   -0.11584
368760.0000    0.11090
368800.0000   -0.25486
368840.0000   -0.10350
368880.0000   -0.62991
368920.0000   -0.32757
368960.0000   -0.66853
369000.0000   -0.04947
369040.0000   -0.11766
369080.0000   -0.17354
369120.0000   -0.35184
369160.0000   -0.11537
369200.0000   -0.20520
369240.0000    0.07191
369280.0000   -0.16931
369320.0000   -0.11949
369360.0000   -0.15209
369400.0000   -0.13513
369440.0000   -0.27167
369480.0000   -0.03020
369520.0000   -0.17950
369560.0000   -0.18941
369600.0000    0.02885
369640.0000    0.18567
369680.0000   -0.00472
369720.0000    0.01067
369760.0000   -0.16574
369800.0000    0.05415
369840.0000   -0.00269
369880.0000   -0.19581
369920.0000   -0.07634
369960.0000    0.11890
370000.0000    0.12791
370040.0000    0.24285
370080.0000    0.04852
370120.0000   -0.13355
370160.0000   -0.07589
370200.0000   -0.01535
370240.0000    0.00819
370280.0000   -0.00645
370320.0000   -0.25987
370360.0000   -0.01070
370400.0000   -0.02817
370440.0000    0.00447
370480.0000    0.09360
370520.0000    0.28182
370560.0000    0.10411
370600.0000    0.10443
370640.0000   -0.37402
370680.0000   -0.26218
370720.0000    0.17720
370760.0000   -0.18423
370800.0000   -0.24955
370840.0000   -0.39874
370880.0000   -0.24163
370920.0000   -0.02227
370960.0000   -0.01931
371000.0000   -0.29623
371040.0000   -0.30043
371080.0000   -0.38347
371120.0000   -1.05908
371160.0000   -0.38733
371200.0000   -0.41140
371240.0000   -0.23326
371280.0000   -0.34066
371320.0000   -0.30616
371360.0000   -0.27371
371400.0000    0.03498
371440.0000   -0.22894
371480.0000   -0.35954
371520.0000   -0.16374
371560.0000   -0.15534
371600.0000   -0.28522
371640.0000   -0.03917
371680.0000    0.02549
371720.0000    0.01306
371760.0000    0.56790
371800.0000    0.19250
371840.0000   -0.09753
371880.0000   -0.02817
371920.0000    0.05338
371960.0000    0.13204
372000.0000    0.07037
372040.0000    0.04313
372080.0000    0.02783
372120.0000    0.14931
372160.0000   -0.13091
372200.0000    0.01320
372240.0000    0.19169
372280.0000    0.08158
372320.0000    0.09451
372360.0000    0.08516
372400.0000   -0.00610
372440.0000    0.32143
372480.0000   -0.22502
372520.0000    0.08635
372560.0000    0.27335
372600.0000    0.07371
372640.0000   -0.18654
372680.0000    0.00181
372720.0000   -0.11115
372760.0000   -0.20895
372800.0000   -0.23137
372840.0000   -0.56049
372880.0000   -0.40539
372920.0000   -0.06441
372960.0000    0.18624
373000.0000    0.13099
373040.0000    0.19548
373080.0000    0.15626
373120.0000   -0.00190
373160.0000    0.10482
373200.0000    0.30217
373240.0000   -0.15706
373280.0000   -0.19423
373320.0000   -0.05219
373360.0000   -0.25373
373400.0000   -0.20600
373440.0000    0.22152
373480.0000   -0.17108
373520.0000   -0.19685
373560.0000   -0.37063
373600.0000   -0.15864
373640.0000   -0.03053
373680.0000   -0.13885
373720.0000    0.11918
373760.0000    0.22298
373800.0000   -0.17474
373840.0000   -0.04835
373880.0000    0.13620
373920.0000    0.12274
373960.0000    0.00873
374000.0000   -0.24580
374040.0000   -0.31870
374080.0000   -0.04384
374120.0000   -0.13012
374160.0000   -0.38431
374200.0000   -0.18084
374240.0000   -0.18742
374280.0000   -0.00763
374320.0000   -0.23139
374360.0000    0.01865
374400.0000    0.00901
374440.0000    0.19823
374480.0000   -0.52285
374520.0000   -0.20228
374560.0000    0.00984
374600.0000   -0.09502
374640.0000   -0.23782
374680.0000   -0.34769
374720.0000    0.10575
374760.0000   -0.09680
374800.0000   -0.18886
374840.0000   -0.43098
374880.0000   -0.48510
374920.0000   -0.28690
374960.0000   -0.19655
375000.0000   -0.28458
375040.0000   -0.26926
375080.0000   -0.19348
375120.0000   -0.22239
375160.0000   -0.55564
375200.0000   -0.54960
375240.0000   -0.62520
375280.0000   -0.78930
375320.0000   -0.54793
375360.0000   -0.56238
375400.0000   -0.70916
375440.0000   -0.58289
375480.0000   -0.72262
375520.0000   -0.58787
375560.0000   -0.52888
375600.0000   -0.76944
375640.0000   -0.34539
375680.0000   -0.70658
375720.0000   -0.87143
375760.0000   -0.81989
375800.0000   -0.91580
375840.0000   -0.82821
375880.0000   -0.73945
375920.0000   -0.59114
375960.0000   -0.76093
376000.0000   -0.63765
376040.0000   -0.81051
376080.0000   -0.82941
376120.0000   -0.64539
376160.0000   -0.84623
376200.0000   -0.45246
376240.0000   -0.71745
376280.0000   -0.91610
376320.0000   -0.78482
376360.0000   -0.79417
376400.0000   -0.82169
376440.0000   -0.87827
376480.0000   -0.81630
376520.0000   -0.57568
376560.0000   -0.71057
376600.0000   -0.90984
376640.0000   -0.75197
376680.0000   -0.66286
376720.0000   -0.66212
376760.0000   -0.93423
376800.0000   -0.77287
376840.0000   -0.71875
376880.0000   -0.66778
376920.0000   -0.83992
376960.0000   -0.76589
377000.0000   -0.74725
377040.0000   -0.91468
377080.0000   -0.84622
377120.0000   -0.78503
377160.0000   -0.81075
377200.0000   -0.62003
377240.0000   -0.62598
377280.0000   -0.71441
377320.0000   -0.52193
377360.0000   -0.62585
377400.0000   -0.65647
377440.0000   -0.87892
377480.0000   -0.78032
377520.0000   -0.62168
377560.0000   -0.73424
377600.0000   -0.53340
377640.0000   -0.60246
377680.0000   -0.58819
377720.0000   -0.76847
377760.0000   -1.02269
377800.0000   -0.52228
377840.0000   -0.59725
377880.0000   -0.46149
377920.0000   -0.97530
377960.0000   -0.46979
378000.0000   -0.85966
378040.0000   -0.91252
378080.0000   -0.77446
378120.0000   -0.55043
378160.0000   -0.62467
378200.0000   -0.65976
378240.0000   -0.76129
378280.0000   -0.68697
378320.0000   -0.65337
378360.0000   -0.95891
378400.0000   -0.79122
378440.0000   -0.73392
378480.0000   -0.84627
378520.0000   -0.73969
378560.0000   -1.04331
378600.0000   -0.93163
378640.0000   -0.50394
378680.0000   -0.87245
378720.0000   -0.69768
378760.0000   -0.72544
378800.0000   -0.68190
378840.0000   -0.76363
378880.0000   -0.44469
378920.0000   -0.96826
378960.0000   -0.76958
379000.0000   -1.01794
379040.0000   -0.47849
379080.0000   -0.84475
379120.0000   -0.51019
379160.0000   -0.83532
379200.0000   -0.89047
379240.0000   -1.03453
379280.0000   -0.81879
379320.0000   -0.93492
379360.0000   -0.75791
379400.0000   -1.08295
379440.0000   -0.80018
379480.0000   -0.79140
379520.0000   -0.74805
379560.0000   -0.68854
379600.0000   -1.06419
379640.0000   -0.82973
379680.0000   -0.86560
379720.0000   -0.54027
379760.0000   -0.68414
379800.0000   -0.85294
379840.0000   -0.73804
379880.0000   -0.84635
379920.0000   -0.66330
379960.0000   -0.72988
380000.0000   -0.55446
380040.0000   -0.58494
380080.0000   -0.93683
380120.0000   -0.83593
380160.0000   -0.81201
380200.0000   -1.05268
380240.0000   -0.76165
380280.0000   -0.97297
380320.0000   -0.96308
380360.0000   -1.07552
380400.0000   -0.69841
380440.0000   -0.74165
380480.0000   -0.71264
380520.0000   -0.95534
380560.0000   -0.97767
380600.0000   -0.91506
380640.0000   -0.82588
380680.0000   -0.91859
380720.0000   -0.59608
380760.0000   -0.80745
380800.0000   -0.65469
380840.0000   -0.59663
380880.0000   -0.87978
380920.0000   -0.94367
380960.0000   -0.60213
381000.0000   -0.67916
381040.0000   -0.79101
381080.0000   -0.66162
381120.0000   -1.05838
381160.0000   -0.71023
381200.0000   -0.64928
381240.0000   -0.69232
381280.0000   -0.91945
381320.0000   -0.78961
381360.0000   -0.89026
381400.0000   -0.88435
381440.0000   -0.72487
381480.0000   -0.84686
381520.0000   -0.88893
381560.0000   -0.79490
381600.0000   -0.81320
381640.0000   -0.73820
381680.0000   -0.59352
381720.0000   -0.75198
381760.0000   -0.79151
381800.0000   -1.09724
381840.0000   -1.00871
381880.0000   -0.88010
381920.0000   -0.79473
381960.0000   -0.80210
382000.0000   -0.93349
382040.0000   -0.88492
382080.0000   -0.83898
382120.0000   -0.72633
382160.0000   -1.05806
382200.0000   -0.93687
382240.0000   -0.88485
382280.0000   -0.76316
382320.0000   -1.04506
382360.0000   -0.91893
382400.0000   -0.54152
382440.0000   -0.52545
382480.0000   -0.45337
382520.0000   -0.86194
382560.0000   -0.49772
382600.0000   -0.72321
382640.0000   -0.96530
382680.0000   -0.84921
382720.0000   -0.91554
382760.0000   -0.70645
382800.0000   -0.56798
382840.0000   -0.64710
382880.0000   -0.67500
382920.0000   -0.70068
382960.0000   -0.56512
383000.0000   -0.81268
383040.0000   -0.81339
383080.0000   -0.74765
383120.0000   -0.72478
383160.0000   -0.48162
383200.0000   -0.72634
383240.0000   -0.17190
383280.0000   -0.38039
383320.0000   -0.47347
383360.0000   -0.35557
383400.0000   -0.55848
383440.0000   -0.32007
383480.0000   -0.42747
383520.0000   -0.46471
383560.0000   -0.58467
383600.0000    0.05250
383640.0000   -0.07518
383680.0000   -0.10207
383720.0000   -0.16395
383760.0000   -0.48456
383800.0000    0.01778
383840.0000   -0.06001
383880.0000    0.07456
383920.0000    0.07723
383960.0000    0.02135
384000.0000   -0.03341
384040.0000   -0.01888
384080.0000   -0.49875
384120.0000   -0.56108
384160.0000   -0.46522
384200.0000   -0.33844
384240.0000   -0.56781
384280.0000   -0.70601
384320.0000   -0.71222
384360.0000   -0.68531
384400.0000   -0.74262
384440.0000   -0.58876
384480.0000   -0.61512
384520.0000   -0.67028
384560.0000   -0.57474
384600.0000   -0.30281
384640.0000   -0.56898
384680.0000   -0.15568
384720.0000   -0.08093
384760.0000    0.02543
384800.0000    0.27669
384840.0000    0.03293
384880.0000    0.11626
384920.0000    0.25629
384960.0000    0.39480
385000.0000    0.18069
385040.0000    0.24446
385080.0000    0.42627
385120.0000    0.14682
385160.0000    0.11020
385200.0000    0.10096
385240.0000    0.18892
385280.0000    0.17239
385320.0000    0.23143
385360.0000   -0.01990
385400.0000    0.02958
385440.0000   -0.11426
385480.0000   -0.20870
385520.0000    0.05737
385560.0000   -0.06314
385600.0000   -0.19789
385640.0000   -0.06751
385680.0000    0.00274
385720.0000    0.03371
385760.0000   -0.21926
385800.0000   -0.18145
385840.0000   -0.05952
385880.0000   -0.08660
385920.0000   -0.01648
385960.0000   -0.22075
386000.0000    0.21687
386040.0000    0.00540
386080.0000    0.23302
386120.0000    0.08122
386160.0000    0.17874
386200.0000    0.31746
386240.0000    0.05409
386280.0000    0.05015
386320.0000   -0.00984
386360.0000   -0.08110
386400.0000   -0.15127
386440.0000    0.08492
386480.0000   -0.13483
386520.0000   -0.10728
386560.0000   -0.27632
386600.0000   -0.30672
386640.0000   -0.38268
386680.0000   -0.29904
386720.0000   -0.35779
386760.0000   -0.46578
386800.0000   -0.72011
386840.0000   -0.27761
386880.0000   -0.26607
386920.0000    0.06018
386960.0000   -0.32962
387000.0000    0.38078
387040.0000    0.01510
387080.0000   -0.17366
387120.0000   -0.28667
387160.0000   -0.16058
387200.0000   -0.24433
387240.0000   -0.09654
387280.0000   -0.30672
387320.0000   -0.28490
387360.0000   -0.46752
387400.0000   -0.02612
387440.0000    0.04269
387480.0000    0.05212
387520.0000    0.01645
387560.0000    0.16454
387600.0000   -0.05079
387640.0000    0.09933
387680.0000   -0.22248
387720.0000   -0.27375
387760.0000   -0.06427
387800.0000   -0.48223
387840.0000   -0.41777
387880.0000   -0.47866
387920.0000   -0.17579
387960.0000   -0.30373
388000.0000   -0.11977
388040.0000   -0.11805
388080.0000   -0.15400
388120.0000   -0.36999
388160.0000   -0.37555
388200.0000    0.33697
388240.0000   -0.10868
388280.0000    0.12691
388320.0000   -0.06440
388360.0000    0.19152
388400.0000    0.13221
388440.0000    0.02194
388480.0000    0.05733
388520.0000   -0.13127
388560.0000    0.07798
388600.0000    0.01383
388640.0000    0.10444
388680.0000    0.09633
388720.0000    0.08052
388760.0000   -0.11362
388800.0000    0.02958
388840.0000   -0.13616
388880.0000    0.25692
388920.0000    0.11806
388960.0000   -0.19404
389000.0000   -0.01744
389040.0000    0.04223
389080.0000   -0.17642
389120.0000    0.05010
389160.0000    0.08154
389200.0000   -0.04676
389240.0000   -0.22420
389280.0000   -0.59691
389320.0000   -0.27304
389360.0000   -0.41134
389400.0000   -0.35039
389440.0000   -0.06882
389480.0000   -0.08130
389520.0000   -0.04822
389560.0000    0.04820
389600.0000    0.13213
389640.0000   -0.26712
389680.0000   -0.16503
389720.0000   -0.32859
389760.0000    0.05600
389800.0000    0.17288
389840.0000   -0.09593
389880.0000    0.06156
389920.0000   -0.04896
389960.0000    0.07181
390000.0000   -0.01531
390040.0000    0.08942
390080.0000    0.26843
390120.0000   -0.09937
390160.0000   -0.08219
390200.0000   -0.05879
390240.0000    0.03131
390280.0000    0.21677
390320.0000    0.01644
390360.0000   -0.03743
390400.0000   -0.59773
390440.0000   -0.61119
390480.0000   -0.33733
390520.0000   -0.27315
390560.0000   -0.32971
390600.0000   -0.66410
390640.0000   -0.45128
390680.0000   -0.47567
390720.0000   -0.75534
390760.0000   -0.43072
390800.0000   -0.37715
390840.0000   -0.31281
390880.0000   -0.37621
390920.0000   -0.50478
390960.0000   -0.21862
391000.0000   -0.44010
391040.0000   -0.35730
391080.0000   -0.42798
391120.0000   -0.21037
391160.0000   -0.33117
391200.0000   -0.21596
391240.0000   -0.45053
391280.0000   -0.61760
391320.0000   -0.52184
391360.0000   -0.34149
391400.0000   -0.10417
391440.0000   -0.15415
391480.0000   -0.00215
391520.0000    0.13530
391560.0000    0.14864
391600.0000    0.03379
391640.0000   -0.08978
391680.0000   -0.12802
391720.0000    0.29990
391760.0000   -0.11476
391800.0000    0.05328
391840.0000    0.03879
391880.0000    0.19393
391920.0000   -0.16121
391960.0000   -0.24287
392000.0000   -0.00938
392040.0000    0.20954
392080.0000   -0.22024
392120.0000   -0.04927
392160.0000   -0.07403
392200.0000    0.19141
392240.0000    0.05837
392280.0000   -0.04134
392320.0000   -0.06049
392360.0000   -0.13822
392400.0000    0.02002
392440.0000   -0.35321
392480.0000   -0.42977
392520.0000   -0.56225
392560.0000   -0.48001
392600.0000   -0.28411
392640.0000   -0.11520
392680.0000   -0.13983
392720.0000   -0.28700
392760.0000   -0.16728
392800.0000    0.03695
392840.0000   -0.05253
392880.0000    0.11629
392920.0000   -0.25257
392960.0000   -0.19661
393000.0000   -0.59632
393040.0000   -0.35113
393080.0000   -0.37149
393120.0000   -0.42556
393160.0000   -0.12605
393200.0000   -0.31537
393240.0000    0.14653
393280.0000   -0.12405
393320.0000   -0.50655
393360.0000   -0.73685
393400.0000   -0.50511
393440.0000   -0.48908
393480.0000   -0.40030
393520.0000   -0.06676
393560.0000    0.20512
393600.0000   -0.08476
393640.0000    0.06854
393680.0000   -0.05124
393720.0000   -0.18734
393760.0000   -0.09288
393800.0000   -0.36358
393840.0000   -0.16182
393880.0000   -0.37114
393920.0000   -0.34687
393960.0000   -0.46164
394000.0000   -0.64878
394040.0000   -0.27464
394080.0000   -0.43213
394120.0000    0.09697
394160.0000   -0.07393
394200.0000   -0.52265
394240.0000   -0.45696
394280.0000   -0.51529
394320.0000   -0.49606
394360.0000   -0.79620
394400.0000   -0.45692
394440.0000   -0.29648
394480.0000   -0.59525
394520.0000   -0.47512
394560.0000   -0.57690
394600.0000   -0.63759
394640.0000   -0.66246
394680.0000   -0.73239
394720.0000   -0.82999
394760.0000   -0.86281
394800.0000   -0.76057
394840.0000   -0.56700
394880.0000   -0.78700
394920.0000   -0.45342
394960.0000   -0.12326
395000.0000   -0.43387
395040.0000   -0.81430
395080.0000   -0.59447
395120.0000   -0.44768
395160.0000   -0.53240
395200.0000   -0.35060
395240.0000   -0.42063
395280.0000   -0.29936
395320.0000   -0.02703
395360.0000   -0.02120
395400.0000   -0.18835
395440.0000   -0.29027
395480.0000   -0.35867
395520.0000   -0.10824
395560.0000   -0.26971
395600.0000   -0.44763
395640.0000   -0.12143
395680.0000   -0.04476
395720.0000   -0.04621
395760.0000   -0.16971
395800.0000   -0.22196
395840.0000   -0.01387
395880.0000   -0.03473
395920.0000   -0.27695
395960.0000   -0.15392
396000.0000   -0.04907
396040.0000   -0.13681
396080.0000    0.03210
396120.0000   -0.16504
396160.0000   -0.19339
396200.0000   -0.09106
396240.0000   -0.20706
396280.0000    0.02784
396320.0000    0.25373
396360.0000   -0.21257
396400.0000   -0.15859
396440.0000   -0.18428
396480.0000   -0.10232
396520.0000    0.10037
396560.0000    0.10696
396600.0000   -0.15523
396640.0000   -0.12677
396680.0000   -0.09278
396720.0000   -0.08207
396760.0000    0.00520
396800.0000   -0.15719
396840.0000    0.07019
396880.0000   -0.08008
396920.0000   -0.01296
396960.0000    0.10832
397000.0000   -0.01758
397040.0000   -0.03772
397080.0000   -0.16822
397120.0000   -0.32144
397160.0000   -0.16965
397200.0000   -0.20006
397240.0000   -0.63685
397280.0000   -0.49229
397320.0000   -0.29160
397360.0000   -0.28584
397400.0000   -0.42738
397440.0000   -0.12259
397480.0000   -0.16996
397520.0000   -0.01774
397560.0000   -0.38761
397600.0000   -0.35408
397640.0000   -0.34805
397680.0000   -0.06250
397720.0000    0.13077
397760.0000    0.04738
397800.0000   -0.37328
397840.0000   -0.40902
397880.0000   -0.32760
397920.0000   -0.16542
397960.0000   -0.46897
398000.0000   -0.33203
398040.0000   -0.20222
398080.0000   -0.38306
398120.0000    0.00660
398160.0000   -0.15863
398200.0000   -0.16744
398240.0000   -0.52075
398280.0000   -0.37503
398320.0000   -0.19997
398360.0000   -0.42322
398400.0000   -0.30202
398440.0000   -0.29966
398480.0000   -0.39034
398520.0000   -0.28960
398560.0000   -0.48207
398600.0000   -0.46551
398640.0000   -0.23350
398680.0000   -0.11121
398720.0000    0.19261
398760.0000    0.08718
398800.0000   -0.05202
398840.0000   -0.13104
398880.0000    0.06921
398920.0000   -0.16852
398960.0000    0.03036
399000.0000   -0.06344
399040.0000   -0.31693
399080.0000   -0.36121
399120.0000   -0.20611
399160.0000   -0.12078
399200.0000    0.16447
399240.0000    0.00658
399280.0000   -0.05579
399320.0000    0.02346
399360.0000    0.20505
399400.0000    0.05618
399440.0000    0.14003
399480.0000   -0.07782
399520.0000   -0.15699
399560.0000   -0.16087
399600.0000   -0.33457
399640.0000   -0.11519
399680.0000    0.00461
399720.0000   -0.06076
399760.0000    0.00991
399800.0000   -0.26939
399840.0000   -0.30348
399880.0000   -0.00734
399920.0000   -0.00949
399960.0000   -0.12209
400000.0000   -0.13773
400040.0000   -0.21551
400080.0000   -0.17828
400120.0000   -0.06208
400160.0000    0.21538
400200.0000    0.21091
400240.0000    0.29258
400280.0000    0.42470
400320.0000    0.41336
400360.0000    0.42265
400400.0000    0.43763
400440.0000    0.34551
400480.0000    0.33839
400520.0000    0.31433
400560.0000    0.25629
400600.0000    0.35839
400640.0000    0.16150
400680.0000    0.39820
400720.0000    0.03268
400760.0000    0.53147
400800.0000    0.35317
400840.0000    0.20942
400880.0000    0.15216
400920.0000    0.11989
400960.0000    0.25304
401000.0000    0.38338
401040.0000    0.28232
401080.0000    0.03889
401120.0000    0.33307
401160.0000   -0.09494
401200.0000   -0.06954
401240.0000    0.35718
401280.0000    0.48858
401320.0000    0.17604
401360.0000    0.20265
401400.0000   -0.11913
401440.0000   -0.12820
401480.0000    0.05640
401520.0000   -0.18287
401560.0000    0.11361
401600.0000    0.44285
401640.0000    0.32187
401680.0000    0.32326
401720.0000    0.29233
401760.0000    0.40779
401800.0000    0.45161
401840.0000    0.54541
401880.0000    0.30717
401920.0000   -0.05182
401960.0000    0.28188
402000.0000    0.20247
402040.0000    0.20412
402080.0000    0.22980
402120.0000    0.40216
402160.0000    0.42917
402200.0000    0.42352
402240.0000    0.25202
402280.0000    0.42362
402320.0000    0.32622
402360.0000    0.38900
402400.0000    0.48840
402440.0000    0.31722
402480.0000    0.10092
402520.0000    0.14067
402560.0000    0.25753
402600.0000    0.36656
402640.0000    0.30699
402680.0000    0.34417
402720.0000    0.45301
402760.0000    0.38552
402800.0000    0.18334
402840.0000    0.26011
402880.0000    0.39458
402920.0000    0.29519
402960.0000    0.27272
403000.0000    0.33627
403040.0000    0.21958
403080.0000    0.44060
403120.0000    0.14718
403160.0000    0.12194
403200.0000    0.21187
403240.0000    0.24246
403280.0000    0.02528
403320.0000    0.38191
403360.0000    0.41556
403400.0000    0.59755
403440.0000    0.42114
403480.0000    0.51924
403520.0000    0.43810
403560.0000    0.25526
403600.0000    0.24400
403640.0000    0.28519
403680.0000    0.37340
403720.0000    0.51048
403760.0000    0.40747
403800.0000    0.44131
403840.0000    0.35151
403880.0000    0.38794
403920.0000    0.54773
403960.0000    0.28390
404000.0000    0.30441
404040.0000    0.22568
404080.0000    0.38857
404120.0000    0.29561
404160.0000    0.34755
404200.0000    0.41884
404240.0000    0.36067
404280.0000    0.39510
404320.0000    0.18375
404360.0000    0.17425
404400.0000    0.10221
404440.0000    0.33938
404480.0000    0.13006
404520.0000    0.20776
404560.0000    0.33977
404600.0000    0.31102
404640.0000    0.21116
404680.0000    0.39794
404720.0000    0.30667
404760.0000    0.27089
404800.0000    0.33347
404840.0000    0.41834
404880.0000    0.36145
404920.0000   -0.04680
404960.0000   -0.10341
405000.0000   -0.15458
405040.0000    0.25240
405080.0000    0.16747
405120.0000    0.06205
405160.0000    0.15008
405200.0000    0.33066
405240.0000    0.08079
405280.0000    0.28673
405320.0000    0.41418
405360.0000    0.12070
405400.0000    0.14704
405440.0000    0.03674
405480.0000    0.03906
405520.0000    0.00559
405560.0000    0.45130
405600.0000    0.40605
405640.0000    0.36886
405680.0000    0.36068
405720.0000    0.37314
405760.0000    0.43030
405800.0000    0.20394
405840.0000    0.35191
405880.0000    0.28344
405920.0000    0.31532
405960.0000    0.28102
406000.0000    0.26262
406040.0000    0.34756
406080.0000    0.37904
406120.0000    0.23409
406160.0000    0.24711
406200.0000    0.00378
406240.0000    0.11300
406280.0000    0.01776
406320.0000    0.20216
406360.0000    0.41604
406400.0000    0.10313
406440.0000    0.39058
406480.0000    0.34725
406520.0000    0.39646
406560.0000    0.30286
406600.0000    0.33151
406640.0000    0.29162
406680.0000    0.26283
406720.0000    0.32778
406760.0000    0.32297
406800.0000    0.10659
406840.0000    0.17660
406880.0000    0.24442
406920.0000    0.04278
406960.0000    0.13585
407000.0000    0.29035
407040.0000    0.26681
407080.0000    0.20503
407120.0000   -0.08825
407160.0000    0.47667
407200.0000    0.33303
407240.0000    0.32293
407280.0000    0.33365
407320.0000    0.42407
407360.0000    0.37207
407400.0000    0.32897
407440.0000    0.52139
407480.0000    0.37515
407520.0000    0.24860
407560.0000    0.38554
407600.0000    0.31692
407640.0000    0.09017
407680.0000    0.34831
407720.0000    0.20734
407760.0000    0.04806
407800.0000    0.27044
407840.0000    0.32132
407880.0000    0.25452
407920.0000   -0.20874
407960.0000   -0.03927
408000.0000    0.44769
408040.0000    0.18142
408080.0000    0.22939
408120.0000    0.15780
408160.0000    0.27802
408200.0000    0.32662
408240.0000    0.41479
408280.0000    0.27276
408320.0000   -0.04484
408360.0000    0.49385
408400.0000    0.44513
408440.0000    0.42897
408480.0000    0.45345
408520.0000    0.42699
408560.0000    0.33133
408600.0000    0.39496
408640.0000    0.62546
408680.0000    0.33806
408720.0000    0.35516
408760.0000    0.60857
408800.0000    0.39455
408840.0000    0.48613
408880.0000    0.44761
408920.0000    0.40290
408960.0000    0.39428
409000.0000    0.59024
409040.0000    0.45974
409080.0000    0.46673
409120.0000    0.13476
409160.0000    0.44234
409200.0000    0.47499
409240.0000    0.24101
409280.0000    0.37853
409320.0000    0.42345
409360.0000    0.28280
409400.0000    0.45542
409440.0000    0.34440
409480.0000    0.46100
409520.0000    0.45644
409560.0000    0.36661
409600.0000    0.54068
409640.0000    0.40201
409680.0000    0.42684
409720.0000    0.52782
409760.0000    0.30567
409800.0000    0.27838
409840.0000    0.69306
409880.0000    0.49566
409920.0000    0.54351
409960.0000    0.19528
410000.0000    0.26864
410040.0000    0.52060
410080.0000    0.40474
410120.0000    0.32959
410160.0000    0.45929
410200.0000    0.62264
410240.0000    0.21832
410280.0000    0.41723
410320.0000    0.63879
410360.0000    0.41598
410400.0000    0.37387
410440.0000    0.25253
410480.0000    0.23434
410520.0000    0.42527
410560.0000    0.46188
410600.0000    0.22813
410640.0000    0.31821
410680.0000    0.40495
410720.0000    0.37651
410760.0000    0.37636
410800.0000    0.15260
410840.0000    0.17068
410880.0000    0.44004
410920.0000    0.40908
410960.0000    0.47591
411000.0000    0.31702
411040.0000    0.37986
411080.0000    0.51113
411120.0000    0.51941
411160.0000    0.30521
411200.0000    0.38370
411240.0000    0.33613
411280.0000    0.31614
411320.0000    0.43591
411360.0000    0.42699
411400.0000    0.21834
411440.0000    0.42763
411480.0000    0.32834
411520.0000    0.39319
411560.0000    0.17103
411600.0000    0.05631
411640.0000    0.15927
411680.0000    0.26090
411720.0000    0.39801
411760.0000    0.24159
411800.0000    0.38473
411840.0000    0.56016
411880.0000    0.47384
411920.0000    0.32953
411960.0000    0.01599
412000.0000    0.24759
412040.0000    0.37272
412080.0000    0.27690
412120.0000    0.52801
412160.0000    0.40589
412200.0000    0.46318
412240.0000    0.59063
412280.0000    0.50505
412320.0000    0.31155
412360.0000    0.16379
412400.0000    0.23781
412440.0000    0.32353
412480.0000    0.41909
412520.0000    0.24795
412560.0000    0.21408
412600.0000    0.15575
412640.0000    0.16057
412680.0000    0.24385
412720.0000    0.18603
412760.0000    0.25828
412800.0000    0.30332
412840.0000    0.36975
412880.0000    0.39263
412920.0000    0.15009
412960.0000    0.32983
413000.0000    0.20954
413040.0000    0.27022
413080.0000    0.25035
413120.0000   -0.01895
413160.0000    0.26537
413200.0000    0.16243
413240.0000    0.45845
413280.0000    0.49291
413320.0000    0.07016
413360.0000    0.24169
413400.0000    0.33875
413440.0000    0.07806
413480.0000    0.57926
413520.0000    0.41536
413560.0000    0.43760
413600.0000    0.28840
413640.0000    0.44897
413680.0000    0.41501
413720.0000    0.25864
413760.0000    0.59380
413800.0000    0.33885
413840.0000    0.20077
413880.0000    0.44280
413920.0000    0.29609
413960.0000   -0.10933
414000.0000   -0.33988
414040.0000    0.08569
414080.0000    0.03893
414120.0000   -0.04876
414160.0000   -0.05457
414200.0000    0.27595
414240.0000   -0.41549
414280.0000   -0.53339
414320.0000    0.21848
414360.0000    0.43770
414400.0000    0.23838
414440.0000    0.30636
414480.0000    0.23804
414520.0000    0.43159
414560.0000    0.54787
414600.0000    0.49042
414640.0000    0.55953
414680.0000    0.41160
414720.0000    0.58483
414760.0000    0.08164
414800.0000    0.46764
414840.0000    0.55081
414880.0000    0.50484
414920.0000    0.40286
414960.0000    0.56787
415000.0000    0.42210
415040.0000    0.66211
415080.0000    0.53882
415120.0000    0.57135
415160.0000    0.19895
415200.0000    0.29888
415240.0000    0.58034
415280.0000    0.71123
415320.0000    0.55903
415360.0000    0.66225
415400.0000    0.47996
415440.0000    0.58123
415480.0000    0.59401
415520.0000    0.79195
415560.0000    0.70609
415600.0000    0.58437
415640.0000    0.84992
415680.0000    0.65644
415720.0000    0.71687
415760.0000    0.75611
415800.0000    0.75071
415840.0000    0.65767
415880.0000    0.85193
415920.0000    0.66768
415960.0000    0.77026
416000.0000    0.80294
416040.0000    0.72102
416080.0000    0.75085
416120.0000    0.53990
416160.0000    0.40450
416200.0000    0.61726
416240.0000    0.69342
416280.0000    0.58991
416320.0000    0.50329
416360.0000    0.49690
416400.0000    0.70147
416440.0000    0.67288
416480.0000    0.68702
416520.0000    0.71683
416560.0000    0.59563
416600.0000    0.30077
416640.0000    0.68189
416680.0000    0.43404
416720.0000    0.50833
416760.0000    0.47092
416800.0000    0.51938
416840.0000    0.41868
416880.0000    0.49582
416920.0000    0.50542
416960.0000    0.36448
417000.0000    0.44786
417040.0000    0.36543
417080.0000    0.29194
417120.0000    0.45323
417160.0000    0.33245
417200.0000    0.56487
417240.0000    0.62424
417280.0000    0.30102
417320.0000    0.35681
417360.0000    0.46973
417400.0000    0.72058
417440.0000    0.19447
417480.0000    0.20402
417520.0000    0.49092
417560.0000    0.11772
417600.0000    0.09010
417640.0000    0.06739
417680.0000    0.04114
417720.0000   -0.04914
417760.0000   -0.31671
417800.0000   -0.39627
417840.0000   -0.25501
417880.0000   -0.60291
417920.0000   -0.67623
417960.0000   -0.39266
418000.0000   -0.53752
418040.0000   -0.46721
418080.0000   -0.63139
418120.0000   -0.33968
418160.0000   -0.72316
418200.0000   -0.68720
418240.0000   -0.61125
418280.0000   -0.47398
418320.0000   -0.39086
418360.0000   -0.82726
418400.0000   -0.70779
418440.0000   -0.90024
418480.0000   -0.14765
418520.0000   -0.06177
418560.0000    0.09628
418600.0000    0.03357
418640.0000   -0.09730
418680.0000   -0.34487
418720.0000   -0.05202
418760.0000    0.15827
418800.0000   -0.01268
418840.0000    0.16460
418880.0000    0.18206
418920.0000    0.17659
418960.0000    0.05968
419000.0000    0.05889
419040.0000    0.15159
419080.0000   -0.03936
419120.0000    0.04087
419160.0000    0.06958
419200.0000   -0.08360
419240.0000   -0.27019
419280.0000   -0.31771
419320.0000    0.07479
419360.0000   -0.19358
419400.0000   -0.61451
419440.0000   -0.04611
419480.0000   -0.03671
419520.0000   -0.13635
419560.0000   -0.12841
419600.0000   -0.03360
419640.0000   -0.54367
419680.0000   -0.67576
419720.0000   -0.44338
419760.0000   -0.58600
419800.0000   -0.53115
419840.0000   -0.43509
419880.0000   -0.22879
419920.0000   -0.65159
419960.0000   -0.71562
420000.0000   -0.60272
420040.0000   -0.51791
420080.0000   -0.66113
420120.0000   -0.66202
420160.0000   -0.69759
420200.0000   -0.64417
420240.0000   -0.23902
420280.0000   -0.25311
420320.0000   -0.59816
420360.0000   -0.73135
420400.0000   -0.44828
420440.0000   -0.35763
420480.0000   -0.28196
420520.0000   -0.01229
420560.0000   -0.38970
420600.0000   -0.50349
420640.0000   -0.34245
420680.0000   -0.45639
420720.0000   -0.67141
420760.0000   -0.58098
420800.0000   -0.59466
420840.0000   -0.28520
420880.0000   -0.72155
420920.0000   -0.43802
420960.0000   -0.31296
421000.0000   -0.29409
421040.0000   -0.13043
421080.0000   -0.50074
421120.0000   -0.38681
421160.0000   -0.50371
421200.0000   -0.27836
421240.0000   -0.24283
421280.0000   -0.12801
421320.0000   -0.40940
421360.0000   -0.30437
421400.0000   -0.32761
421440.0000   -0.36929
421480.0000   -0.51470
421520.0000   -0.37615
421560.0000   -0.60393
421600.0000   -0.83533
421640.0000   -0.74774
421680.0000   -0.87362
421720.0000   -0.82617
421760.0000   -0.80769
421800.0000   -0.80706
421840.0000   -0.76452
421880.0000   -0.44748
421920.0000   -0.69720
421960.0000   -0.85578
422000.0000   -0.70035
422040.0000   -0.74864
422080.0000   -0.37736
422120.0000   -0.59246
422160.0000   -0.64697
422200.0000   -0.35792
422240.0000   -0.93310
422280.0000   -0.26699
422320.0000   -0.57131
422360.0000   -0.64510
422400.0000   -0.58391
422440.0000   -0.66896
422480.0000   -0.92367
422520.0000   -0.80239
422560.0000   -0.83371
422600.0000   -0.51882
422640.0000   -0.74340
422680.0000   -0.81176
422720.0000   -0.77198
422760.0000   -0.50770
422800.0000   -0.46971
422840.0000   -0.87875
422880.0000   -0.63543
422920.0000   -0.49037
422960.0000   -0.82989
423000.0000   -0.39894
423040.0000   -0.73856
423080.0000   -0.60678
423120.0000   -0.38229
423160.0000   -0.49686
423200.0000   -0.39060
423240.0000   -0.38450
423280.0000   -0.70653
423320.0000   -0.64208
423360.0000   -0.58984
423400.0000   -0.35989
423440.0000   -0.59457
423480.0000   -0.58704
423520.0000   -0.48842
423560.0000   -0.81829
423600.0000   -0.46995
423640.0000   -0.62118
423680.0000   -0.89426
423720.0000   -0.71003
423760.0000   -0.53094
423800.0000   -0.49854
423840.0000   -0.63778
423880.0000   -0.74479
423920.0000   -0.43866
423960.0000   -0.55968
424000.0000   -0.40057
424040.0000   -0.37246
424080.0000   -0.66034
424120.0000   -0.74645
424160.0000   -0.81351
424200.0000   -0.48014
424240.0000   -0.80404
424280.0000   -0.54386
424320.0000   -0.32456
424360.0000   -0.56400
424400.0000   -0.70427
424440.0000   -0.64295
424480.0000   -0.21241
424520.0000   -0.34027
424560.0000   -0.61588
424600.0000   -0.44175
424640.0000   -0.62957
424680.0000   -0.78709
424720.0000   -0.71008
424760.0000   -0.58391
424800.0000   -0.68428
424840.0000   -0.59106
424880.0000   -0.75453
424920.0000   -0.33707
424960.0000   -0.68952
425000.0000   -0.91449
425040.0000   -0.72987
425080.0000   -1.14441
425120.0000   -0.54699
425160.0000   -0.42860
425200.0000   -0.29921
425240.0000   -0.73016
425280.0000   -0.61296
425320.0000   -0.51203
425360.0000   -0.31723
425400.0000   -0.40150
425440.0000   -0.46027
425480.0000   -0.67806
425520.0000   -0.62360
425560.0000   -0.48188
425600.0000   -0.60440
425640.0000   -0.84336
425680.0000   -0.51280
425720.0000   -0.79312
425760.0000   -0.66504
425800.0000   -0.70208
425840.0000   -0.72529
425880.0000   -0.56958
425920.0000   -0.46106
425960.0000   -0.72601
426000.0000   -0.74198
426040.0000   -0.72653
426080.0000   -0.70855
426120.0000   -0.34502
426160.0000   -0.02215
426200.0000   -0.31449
426240.0000   -0.28533
426280.0000   -0.28290
426320.0000   -0.42581
426360.0000   -0.46831
426400.0000   -0.65380
426440.0000   -0.59257
426480.0000   -0.50210
426520.0000   -0.60821
426560.0000   -0.58651
426600.0000   -0.58540
426640.0000   -0.72393
426680.0000   -0.66103
426720.0000   -0.87767
426760.0000   -0.80267
426800.0000   -0.66152
426840.0000   -0.71449
426880.0000   -0.58641
426920.0000   -0.61210
426960.0000   -0.64411
427000.0000   -0.56245
427040.0000   -0.72606
427080.0000   -0.75368
427120.0000   -0.38450
427160.0000   -0.44851
427200.0000   -0.67521
427240.0000   -0.68365
427280.0000   -0.37845
427320.0000   -0.44198
427360.0000   -0.44220
427400.0000   -0.93326
427440.0000   -0.78024
427480.0000   -0.75046
427520.0000   -0.73413
427560.0000   -0.72554
427600.0000   -0.57893
427640.0000   -0.68085
427680.0000   -0.61981
427720.0000   -0.62921
427760.0000   -0.70980
427800.0000   -0.70779
427840.0000   -0.76570
427880.0000   -0.71710
427920.0000   -0.50917
427960.0000   -0.48279
428000.0000   -0.19891
428040.0000   -0.44267
428080.0000   -0.60089
428120.0000   -0.41077
428160.0000   -0.39534
428200.0000   -0.56938
428240.0000   -0.51276
428280.0000   -0.65043
428320.0000   -0.53859
428360.0000   -0.40557
428400.0000   -0.37623
428440.0000   -0.09380
428480.0000   -0.30248
428520.0000   -0.34609
428560.0000   -0.71048
428600.0000   -0.25297
428640.0000   -0.94252
428680.0000   -0.86494
428720.0000   -0.55293
428760.0000   -0.65637
428800.0000   -0.82909
428840.0000   -0.59770
428880.0000   -0.64280
428920.0000   -0.72726
428960.0000   -0.37894
429000.0000   -0.68821
429040.0000   -0.65840
429080.0000   -0.61632
429120.0000   -0.60913
429160.0000   -0.78838
429200.0000   -0.75481
429240.0000   -0.70924
429280.0000   -0.67911
429320.0000   -0.81237
429360.0000   -1.00637
429400.0000   -0.65530
429440.0000   -0.59158
429480.0000   -0.73149
429520.0000   -0.64571
429560.0000   -0.39744
429600.0000   -0.26853
429640.0000   -0.02905
429680.0000   -0.04879
429720.0000   -0.32702
429760.0000   -0.46619
429800.0000   -0.31307
429840.0000   -0.17357
429880.0000   -0.26511
429920.0000   -0.36235
429960.0000   -0.47307
430000.0000   -0.51485
430040.0000   -0.11365
430080.0000   -0.39960
430120.0000    0.03260
430160.0000   -0.13175
430200.0000   -0.05651
430240.0000   -0.11172
430280.0000    0.01935
430320.0000    0.02720
430360.0000    0.24850
430400.0000    0.45804
430440.0000    0.44613
430480.0000    0.37140
430520.0000    0.42398
430560.0000    0.32192
430600.0000    0.48768
430640.0000   -0.22972
430680.0000    0.10398
430720.0000   -0.07620
430760.0000    0.08646
430800.0000   -0.05661
430840.0000    0.16465
430880.0000    0.05805
430920.0000   -0.04174
430960.0000   -0.04047
431000.0000    0.03773
431040.0000   -0.10413
431080.0000   -0.03739
431120.0000   -0.03456
431160.0000   -0.08507
431200.0000   -0.06914
431240.0000   -0.16654
431280.0000   -0.05480
431320.0000   -0.11835
431360.0000   -0.01501
431400.0000   -0.17216
431440.0000   -0.37861
431480.0000   -0.19594
431520.0000   -0.20746
431560.0000    0.00356
431600.0000    0.13491
431640.0000   -0.41138
431680.0000   -0.23215
431720.0000   -0.06188
431760.0000   -0.20325
431800.0000   -0.15225
431840.0000    0.21983
431880.0000    0.18020
431920.0000    0.07658
431960.0000   -0.11131
432000.0000   -0.45828
432040.0000   -0.77835
432080.0000   -0.44892
432120.0000   -0.66556
432160.0000   -0.55004
432200.0000   -0.53436
432240.0000   -0.46333
432280.0000   -0.46470
432320.0000   -0.77371
432360.0000   -0.53887
432400.0000   -0.30252
432440.0000   -0.53075
432480.0000    0.07272
432520.0000   -0.22143
432560.0000   -0.55861
432600.0000   -0.48621
432640.0000   -0.54602
432680.0000   -0.06951
432720.0000    0.06827
432760.0000   -0.11353
432800.0000   -0.08034
432840.0000   -0.06130
432880.0000   -0.20861
432920.0000   -0.07427
432960.0000   -0.30137
433000.0000    0.11246
433040.0000   -0.03839
433080.0000    0.06332
433120.0000   -0.03096
433160.0000    0.10168
433200.0000   -0.03758
433240.0000    0.02930
433280.0000   -0.10622
433320.0000    0.10215
433360.0000   -0.05541
433400.0000   -0.06385
433440.0000    0.04833
433480.0000   -0.04197
433520.0000   -0.02626
433560.0000    0.05436
433600.0000    0.23833
433640.0000    0.23781
433680.0000    0.23436
433720.0000   -0.12970
433760.0000   -0.08075
433800.0000   -0.14317
433840.0000   -0.00922
433880.0000    0.10161
433920.0000   -0.15830
433960.0000    0.11819
434000.0000    0.02795
434040.0000    0.08715
434080.0000    0.24711
434120.0000   -0.12789
434160.0000    0.10301
434200.0000    0.47143
434240.0000   -0.11297
434280.0000   -0.32231
434320.0000   -0.27862
434360.0000   -0.23143
434400.0000    0.31262
434440.0000    0.01391
434480.0000   -0.00017
434520.0000    0.18920
434560.0000    0.15048
434600.0000    0.14452
434640.0000    0.29289
434680.0000    0.02974
434720.0000   -0.19899
434760.0000    0.44075
434800.0000    0.37843
434840.0000    0.11287
434880.0000    0.02807
434920.0000   -0.06598
434960.0000    0.18041
435000.0000    0.23624
435040.0000    0.06812
435080.0000    0.07579
435120.0000   -0.21107
435160.0000   -0.18567
435200.0000   -0.03474
435240.0000   -0.22209
435280.0000    0.00716
435320.0000    0.00085
435360.0000   -0.25126
435400.0000   -0.39137
435440.0000   -0.06091
435480.0000    0.00251
435520.0000   -0.14651
435560.0000    0.04844
435600.0000   -0.20779
435640.0000   -0.18064
435680.0000   -0.09098
435720.0000    0.07611
435760.0000   -0.13279
435800.0000    0.00695
435840.0000   -0.11184
435880.0000    0.00974
435920.0000    0.00563
435960.0000   -0.12014
436000.0000   -0.32038
436040.0000    0.14145
436080.0000    0.15410
436120.0000    0.38848
436160.0000   -0.15952
436200.0000   -0.15738
436240.0000   -0.20146
436280.0000   -0.40575
436320.0000   -0.09682
436360.0000   -0.30661
436400.0000   -0.06048
436440.0000   -0.34580
436480.0000   -0.07268
436520.0000   -0.20107
436560.0000   -0.10180
436600.0000   -0.40186
436640.0000    0.00884
436680.0000   -0.03325
436720.0000   -0.05509
436760.0000    0.33214
436800.0000   -0.46524
436840.0000   -0.30848
436880.0000   -0.01152
436920.0000   -0.35821
436960.0000   -0.08429
437000.0000   -0.15197
437040.0000   -0.35244
437080.0000   -0.23662
437120.0000   -0.09184
437160.0000   -0.21077
437200.0000   -0.48830
437240.0000   -0.22491
437280.0000   -0.56398
437320.0000   -0.54732
437360.0000   -0.34961
437400.0000   -0.78618
437440.0000   -0.54008
437480.0000   -0.15713
437520.0000   -0.20326
437560.0000   -0.19535
437600.0000   -0.51443
437640.0000   -0.45896
437680.0000   -0.23587
437720.0000   -0.60663
437760.0000   -0.45023
437800.0000   -0.16274
437840.0000   -0.16379
437880.0000   -0.50478
437920.0000   -0.01916
437960.0000   -0.37637
438000.0000   -0.17088
438040.0000   -0.29993
438080.0000   -0.19695
438120.0000   -0.00009
438160.0000   -0.22629
438200.0000    0.01621
438240.0000   -0.08086
438280.0000   -0.04175
438320.0000   -0.11469
438360.0000   -0.50072
438400.0000    0.26408
438440.0000    0.00957
438480.0000    0.36127
438520.0000   -0.09544
438560.0000   -0.45764
438600.0000   -0.25736
438640.0000   -0.49643
438680.0000   -0.53156
438720.0000   -0.66545
438760.0000   -0.60189
438800.0000   -0.70630
438840.0000   -0.56335
438880.0000   -0.41726
438920.0000   -0.52490
438960.0000   -0.36239
439000.0000   -0.34121
439040.0000   -0.36084
439080.0000   -0.43045
439120.0000   -0.56450
439160.0000   -0.70678
439200.0000   -0.29151
439240.0000   -0.41787
439280.0000   -0.25281
439320.0000   -0.15287
439360.0000   -0.15889
439400.0000   -0.00207
439440.0000   -0.05424
439480.0000    0.12047
439520.0000    0.06293
439560.0000   -0.00106
439600.0000   -0.49681
439640.0000   -0.48493
439680.0000   -0.55764
439720.0000   -0.66268
439760.0000   -0.46774
439800.0000   -0.42656
439840.0000   -0.17794
439880.0000   -0.37135
439920.0000   -0.04591
439960.0000   -0.14895
440000.0000   -0.13259
440040.0000   -0.48452
440080.0000   -0.64736
440120.0000   -0.27998
440160.0000   -0.26025
440200.0000   -0.01085
440240.0000   -0.11502
440280.0000   -0.33527
440320.0000   -0.08893
440360.0000   -0.06886
440400.0000   -0.49875
440440.0000   -0.51107
440480.0000   -0.42726
440520.0000   -0.54058
440560.0000   -0.49167
440600.0000   -0.40729
440640.0000   -0.55342
440680.0000   -0.39461
440720.0000   -0.25188
440760.0000   -0.30173
440800.0000   -0.26470
440840.0000   -0.15911
440880.0000   -0.10717
440920.0000   -0.26503
440960.0000   -0.67894
441000.0000   -0.39282
441040.0000   -0.29568
441080.0000   -0.59104
441120.0000   -0.61481
441160.0000   -0.45284
441200.0000   -0.01763
441240.0000   -0.03181
441280.0000   -0.08856
441320.0000   -0.18100
441360.0000   -0.20413
441400.0000   -0.23725
441440.0000    0.15060
441480.0000   -0.05891
441520.0000   -0.16938
441560.0000   -0.52474
441600.0000   -0.61717
441640.0000   -0.58051
441680.0000   -0.44577
441720.0000   -0.42930
441760.0000   -0.69676
441800.0000   -0.70880
441840.0000   -0.69851
441880.0000   -0.59194
441920.0000   -0.63922
441960.0000   -0.68850
442000.0000   -0.58943
442040.0000   -0.52390
442080.0000   -0.38395
442120.0000   -0.57196
442160.0000   -0.67304
442200.0000   -0.84481
442240.0000   -0.78138
442280.0000   -0.68028
442320.0000   -0.66585
442360.0000   -0.39657
442400.0000   -0.18160
442440.0000   -0.43632
442480.0000   -0.28022
442520.0000   -0.36047
442560.0000   -0.58500
442600.0000   -0.36648
442640.0000   -0.78179
442680.0000   -0.67093
442720.0000   -0.59256
442760.0000   -0.36949
442800.0000   -0.57810
442840.0000   -0.46936
442880.0000   -0.67443
442920.0000   -0.72466
442960.0000   -0.81112
443000.0000   -0.72460
443040.0000   -0.78280
443080.0000   -0.68707
443120.0000   -0.60851
443160.0000   -0.54565
443200.0000   -0.55768
443240.0000   -0.74506
443280.0000   -0.58088
443320.0000   -0.41682
443360.0000   -0.60113
443400.0000   -0.45838
443440.0000   -0.51901
443480.0000   -0.40476
443520.0000   -0.51419
443560.0000   -0.43690
443600.0000   -0.45715
443640.0000   -0.43146
443680.0000   -0.49179
443720.0000   -0.27642
443760.0000   -0.55489
443800.0000   -0.56100
443840.0000   -0.64969
443880.0000   -0.28120
443920.0000   -0.37770
443960.0000   -0.07843
444000.0000   -0.15445
444040.0000   -0.17600
444080.0000   -0.24023
444120.0000   -0.44819
444160.0000   -0.32774
444200.0000   -0.30736
444240.0000   -0.26650
444280.0000   -0.30813
444320.0000   -0.38929
444360.0000   -0.29337
444400.0000   -0.31524
444440.0000   -0.52711
444480.0000   -0.29908
444520.0000   -0.27264
444560.0000   -0.59034
444600.0000   -0.55913
444640.0000   -0.72351
444680.0000   -0.16218
444720.0000   -0.45986
444760.0000   -0.48679
444800.0000   -0.48388
444840.0000   -0.55641
444880.0000   -0.58477
444920.0000   -0.52526
444960.0000   -0.51660
445000.0000   -0.36465
445040.0000   -0.15571
445080.0000   -0.00859
445120.0000   -0.03724
445160.0000   -0.15194
445200.0000   -0.17557
445240.0000   -0.24609
445280.0000   -0.26483
445320.0000   -0.29278
445360.0000   -0.33924
445400.0000   -0.45356
445440.0000   -0.43496
445480.0000   -0.27729
445520.0000   -0.44371
445560.0000   -0.53812
445600.0000   -0.74414
445640.0000   -0.44645
445680.0000   -0.63785
445720.0000   -0.26774
445760.0000   -0.58226
445800.0000   -0.41849
445840.0000   -0.40622
445880.0000   -0.61669
445920.0000   -0.77294
445960.0000   -0.64447
446000.0000   -0.57182
446040.0000   -0.83159
446080.0000   -0.80535
446120.0000   -0.74878
446160.0000   -0.56519
446200.0000   -0.85568
446240.0000   -0.96245
446280.0000   -0.62475
446320.0000   -0.75225
446360.0000   -0.79138
446400.0000   -0.79182
446440.0000   -0.57621
446480.0000   -0.60331
446520.0000   -0.34008
446560.0000   -0.75382
446600.0000   -0.71673
446640.0000   -0.58386
446680.0000   -0.53750
446720.0000   -0.49768
446760.0000   -0.62648
446800.0000   -0.72433
446840.0000   -0.76430
446880.0000   -0.54851
446920.0000   -0.54949
446960.0000   -0.69881
447000.0000   -0.70586
447040.0000   -0.57086
447080.0000   -0.68405
447120.0000   -0.83779
447160.0000   -0.42970
447200.0000   -0.66559
447240.0000   -0.09801
447280.0000   -0.40388
447320.0000   -0.56375
447360.0000   -0.57010
447400.0000   -0.42660
447440.0000   -0.53538
447480.0000   -0.23380
447520.0000   -0.11244
447560.0000    0.17009
447600.0000    0.03777
447640.0000    0.41021
447680.0000    0.17843
447720.0000    0.09322
447760.0000   -0.24529
447800.0000   -0.49993
447840.0000   -0.39986
447880.0000   -0.51114
447920.0000   -0.28301
447960.0000   -0.18906
448000.0000   -0.05010
448040.0000   -0.33842
448080.0000   -0.29701
448120.0000   -0.17925
448160.0000    0.02407
448200.0000   -0.05769
448240.0000   -0.05628
448280.0000    0.17372
448320.0000    0.34450
448360.0000    0.16089
448400.0000    0.08166
448440.0000    0.47271
448480.0000    0.03568
448520.0000    0.10631
448560.0000   -0.10048
448600.0000   -0.28933
448640.0000   -0.18316
448680.0000   -0.04852
448720.0000    0.20442
448760.0000   -0.03898
448800.0000   -0.62515
448840.0000   -0.50673
448880.0000   -0.25547
448920.0000   -0.38114
448960.0000   -0.24501
449000.0000   -0.31375
449040.0000    0.07235
449080.0000   -0.34558
449120.0000   -0.57690
449160.0000   -0.06713
449200.0000    0.05013
449240.0000   -0.59218
449280.0000   -0.38780
449320.0000   -0.43630
449360.0000   -0.41161
449400.0000   -0.01226
449440.0000    0.02346
449480.0000    0.12510
449520.0000   -0.16958
449560.0000    0.13625
449600.0000    0.16713
449640.0000    0.01224
449680.0000    0.42234
449720.0000    0.09184
449760.0000    0.09905
449800.0000    0.09147
449840.0000   -0.11244
449880.0000   -0.22824
449920.0000   -0.15096
449960.0000   -0.14491
450000.0000    0.19620
450040.0000    0.05354
450080.0000   -0.11426
450120.0000    0.17897
450160.0000    0.16928
450200.0000    0.30481
450240.0000    0.42740
450280.0000    0.30666
450320.0000    0.22384
450360.0000   -0.03243
450400.0000   -0.29603
450440.0000   -0.02314
450480.0000   -0.41098
450520.0000   -0.12271
450560.0000    0.05271
450600.0000   -0.32304
450640.0000    0.02448
450680.0000   -0.26710
450720.0000    0.02916
450760.0000   -0.03006
450800.0000   -0.29074
450840.0000   -0.21613
450880.0000   -0.59538
450920.0000   -0.17397
450960.0000   -0.25107
451000.0000   -0.42996
451040.0000   -0.35676
451080.0000   -0.48445
451120.0000   -0.50468
451160.0000   -0.73815
451200.0000   -0.31453
451240.0000   -0.50608
451280.0000   -0.50377
451320.0000   -0.66103
451360.0000   -0.32774
451400.0000   -0.49695
451440.0000   -0.52341
451480.0000   -0.38054
451520.0000   -0.28824
451560.0000   -0.55523
451600.0000   -0.72797
451640.0000    0.06105
451680.0000    0.04356
451720.0000   -0.48788
451760.0000   -0.40676
451800.0000   -0.39261
451840.0000   -0.34244
451880.0000   -0.51267
451920.0000   -0.56059
451960.0000   -0.80731
452000.0000   -0.77260
452040.0000   -0.50407
452080.0000   -0.42542
452120.0000   -0.44541
452160.0000   -0.93657
452200.0000   -0.68663
452240.0000   -0.64052
452280.0000   -0.38279
452320.0000   -0.28664
452360.0000   -0.00159
452400.0000    0.26522
452440.0000   -0.22646
452480.0000   -0.08368
452520.0000    0.01925
452560.0000    0.08037
452600.0000   -0.08597
452640.0000   -0.07438
452680.0000    0.03459
452720.0000    0.21114
452760.0000    0.12842
452800.0000    0.36870
452840.0000    0.53531
452880.0000    0.48053
452920.0000    0.42215
452960.0000    0.26757
453000.0000    0.13510
453040.0000    0.21066
453080.0000    0.05742
453120.0000    0.22269
453160.0000    0.16763
453200.0000    0.13456
453240.0000    0.35889
453280.0000   -0.06910
453320.0000   -0.21379
453360.0000   -0.43457
453400.0000   -0.27503
453440.0000   -0.00492
453480.0000    0.12350
453520.0000    0.02047
453560.0000   -0.13869
453600.0000   -0.37152
453640.0000   -0.64393
453680.0000   -0.15678
453720.0000   -0.00888
453760.0000    0.03965
453800.0000   -0.15178
453840.0000   -0.06483
453880.0000   -0.02326
453920.0000   -0.08677
453960.0000    0.08313
454000.0000    0.09265
454040.0000    0.06682
454080.0000    0.09546
454120.0000   -0.47737
454160.0000   -0.14544
454200.0000   -0.14929
454240.0000    0.23517
454280.0000    0.09691
454320.0000   -0.40442
454360.0000   -0.19358
454400.0000   -0.33280
454440.0000   -0.13401
454480.0000   -0.38136
454520.0000   -0.07709
454560.0000    0.02727
454600.0000    0.04296
454640.0000   -0.09641
454680.0000   -0.47072
454720.0000   -0.24346
454760.0000   -0.16280
454800.0000   -0.43483
454840.0000   -0.44834
454880.0000   -0.13318
454920.0000   -0.02481
454960.0000   -0.33740
455000.0000   -0.43550
455040.0000   -0.32805
455080.0000   -0.11558
455120.0000   -0.45758
455160.0000   -0.40099
455200.0000   -0.59508
455240.0000   -0.60915
455280.0000   -0.51662
455320.0000   -0.52674
455360.0000   -0.71183
455400.0000   -0.35815
455440.0000   -0.41919
455480.0000   -0.58286
455520.0000   -0.67101
455560.0000   -0.57900
455600.0000   -0.38983
455640.0000   -0.19903
455680.0000   -0.42744
455720.0000   -0.19301
455760.0000   -0.14638
455800.0000   -0.41959
455840.0000   -0.53140
455880.0000   -0.27140
455920.0000   -0.22368
455960.0000    0.04970
456000.0000    0.03595
456040.0000   -0.44773
456080.0000   -0.16725
456120.0000   -0.25205
456160.0000   -0.21913
456200.0000   -0.69337
456240.0000   -0.41371
456280.0000   -0.53254
456320.0000   -0.03324
456360.0000   -0.18417
456400.0000    0.05444
456440.0000   -0.12360
456480.0000   -0.10490
456520.0000    0.18663
456560.0000   -0.04981
456600.0000   -0.18837
456640.0000   -0.13830
456680.0000    0.07795
456720.0000   -0.03236
456760.0000   -0.55364
456800.0000   -0.30652
456840.0000   -0.03639
456880.0000    0.04915
456920.0000    0.04337
456960.0000   -0.52092
457000.0000   -0.52224
457040.0000   -0.31454
457080.0000   -0.45613
457120.0000   -0.74391
457160.0000   -0.43062
457200.0000   -0.31669
457240.0000   -0.59036
457280.0000   -0.72087
457320.0000   -0.62706
457360.0000   -0.51151
457400.0000   -0.37525
457440.0000   -0.61056
457480.0000   -0.38343
457520.0000   -0.61601
457560.0000   -0.75723
457600.0000   -0.66674
457640.0000   -0.43493
457680.0000   -0.75024
457720.0000   -0.80682
457760.0000   -0.91423
457800.0000   -0.71993
457840.0000   -0.83667
457880.0000   -0.98459
457920.0000   -0.59666
457960.0000   -0.43558
458000.0000   -0.50974
458040.0000   -0.58430
458080.0000   -0.64459
458120.0000   -0.45244
458160.0000   -0.64824
458200.0000   -0.58773
458240.0000   -0.60830
458280.0000   -0.44540
458320.0000   -0.74332
458360.0000   -0.59094
458400.0000   -0.55242
458440.0000   -0.45241
458480.0000   -0.54705
458520.0000   -0.03641
458560.0000   -0.65325
458600.0000   -0.28246
458640.0000   -0.24031
458680.0000   -0.01329
458720.0000   -0.00104
458760.0000   -0.20242
458800.0000   -0.26835
458840.0000    0.15830
458880.0000   -0.35570
458920.0000   -0.49071
458960.0000   -0.73122
459000.0000   -0.82966
459040.0000   -0.54582
459080.0000   -0.25728
459120.0000   -0.76136
459160.0000   -0.42811
459200.0000   -0.38836
459240.0000   -0.97096
459280.0000   -0.79135
459320.0000   -0.34326
459360.0000   -0.54228
459400.0000   -0.43168
459440.0000   -0.30955
459480.0000   -0.14554
459520.0000   -0.78827
459560.0000   -0.63821
459600.0000   -0.23616
459640.0000   -0.41523
459680.0000   -0.49502
459720.0000   -0.13342
459760.0000   -0.42468
459800.0000   -0.31160
459840.0000   -0.14897
459880.0000   -0.49173
459920.0000   -0.14049
459960.0000   -0.25759
460000.0000   -0.49808
460040.0000   -0.41545
460080.0000   -0.68320
460120.0000   -0.63612
460160.0000   -0.62478
460200.0000   -0.72330
460240.0000   -0.41084
460280.0000   -0.57599
460320.0000   -0.24945
460360.0000   -0.03458
460400.0000   -0.21042
460440.0000   -0.42199
460480.0000   -0.43791
460520.0000   -0.45194
460560.0000   -0.48493
460600.0000   -0.33044
460640.0000   -0.41521
460680.0000   -0.40493
460720.0000   -0.43138
460760.0000   -0.63723
460800.0000   -0.35499
460840.0000   -0.19079
460880.0000   -0.13831
460920.0000   -0.38781
460960.0000   -0.39930
461000.0000   -0.72917
461040.0000   -0.67208
461080.0000   -0.59921
461120.0000   -0.56676
461160.0000   -0.63032
461200.0000    0.00418
461240.0000   -0.46590
461280.0000   -0.17350
461320.0000   -0.04731
461360.0000   -0.19262
461400.0000   -0.25698
461440.0000   -0.20007
461480.0000   -0.10470
461520.0000   -0.10625
461560.0000   -0.33842
461600.0000   -0.74541
461640.0000   -0.66741
461680.0000   -0.58011
461720.0000   -0.37156
461760.0000   -0.34131
461800.0000   -0.40996
461840.0000   -0.34816
461880.0000   -0.31395
461920.0000   -0.35960
461960.0000   -0.33836
462000.0000   -0.14477
462040.0000   -0.34742
462080.0000   -0.61767
462120.0000   -0.20851
462160.0000    0.09484
462200.0000   -0.13399
462240.0000   -0.02521
462280.0000   -0.20344
462320.0000   -0.43168
462360.0000   -0.63024
462400.0000   -0.64614
462440.0000   -0.54055
462480.0000   -0.61380
462520.0000   -0.73691
462560.0000   -0.03093
462600.0000   -0.33681
462640.0000   -0.28144
462680.0000   -0.11505
462720.0000   -0.28413
462760.0000   -0.35414
462800.0000   -0.57467
462840.0000   -0.33606
462880.0000   -0.13243
462920.0000   -0.41608
462960.0000   -0.57136
463000.0000   -0.31893
463040.0000   -0.13857
463080.0000   -0.40173
463120.0000   -0.43649
463160.0000   -0.29460
463200.0000   -0.50638
463240.0000   -0.46429
463280.0000   -0.67484
463320.0000   -0.30877
463360.0000   -0.67406
463400.0000   -0.18879
463440.0000   -0.34160
463480.0000   -0.62747
463520.0000   -0.59302
463560.0000   -0.47227
463600.0000   -0.48453
463640.0000   -0.42774
463680.0000   -0.56293
463720.0000   -0.68595
463760.0000   -0.72278
463800.0000   -0.33225
463840.0000   -0.81915
463880.0000   -0.69472
463920.0000   -0.89774
463960.0000   -0.61523
464000.0000   -0.83837
464040.0000   -0.58170
464080.0000   -0.42809
464120.0000    0.01240
464160.0000   -0.34937
464200.0000   -0.69508
464240.0000   -0.58399
464280.0000   -0.70716
464320.0000   -0.20835
464360.0000   -0.75632
464400.0000   -0.05648
464440.0000   -0.14831
464480.0000   -0.03633
464520.0000   -0.33703
464560.0000   -0.37513
464600.0000    0.37429
464640.0000   -0.11402
464680.0000   -0.59945
464720.0000    0.00651
464760.0000    0.27616
464800.0000   -0.16818
464840.0000   -0.57920
464880.0000   -0.51579
464920.0000   -0.43852
464960.0000   -0.71598
465000.0000   -0.68056
465040.0000   -0.49683
465080.0000   -0.51199
465120.0000   -0.53195
465160.0000   -0.21277
465200.0000   -0.73134
465240.0000   -0.79054
465280.0000   -0.73954
465320.0000   -0.47705
465360.0000   -0.58080
465400.0000   -0.54172
465440.0000   -0.83500
465480.0000   -0.71158
465520.0000   -0.72491
465560.0000   -0.79861
465600.0000   -0.56807
465640.0000   -0.56651
465680.0000   -0.18600
465720.0000   -0.42652
465760.0000   -0.53485
465800.0000   -0.47774
465840.0000   -0.41415
465880.0000   -0.51775
465920.0000   -0.80757
465960.0000   -1.04218
466000.0000   -0.40326
466040.0000   -0.34154
466080.0000   -0.31301
466120.0000   -0.08501
466160.0000   -0.51656
466200.0000   -0.62192
466240.0000    0.04925
466280.0000    0.12219
466320.0000   -0.19708
466360.0000   -0.05783
466400.0000   -0.11703
466440.0000   -0.71367
466480.0000   -0.39618
466520.0000   -0.55179
466560.0000   -0.67343
466600.0000   -0.37951
466640.0000   -0.26625
466680.0000   -0.11554
466720.0000   -0.45654
466760.0000   -0.62417
466800.0000   -0.71740
466840.0000   -0.29793
466880.0000   -0.75009
466920.0000   -0.88878
466960.0000   -0.50145
467000.0000   -0.30429
467040.0000   -0.30856
467080.0000   -0.37956
467120.0000   -0.43636
467160.0000   -0.84955
467200.0000   -0.49504
467240.0000   -0.67388
467280.0000   -0.74131
467320.0000   -0.85612
467360.0000   -1.25078
467400.0000   -0.87592
467440.0000   -0.90094
467480.0000   -0.94744
467520.0000   -0.84345
467560.0000   -0.50294
467600.0000   -0.34417
467640.0000   -0.19417
467680.0000   -0.53159
467720.0000    0.06175
467760.0000   -0.01083
467800.0000   -0.27790
467840.0000   -0.65519
467880.0000   -0.84943
467920.0000   -0.67043
467960.0000   -0.68721
468000.0000   -0.62071
468040.0000   -0.78916
468080.0000   -0.84265
468120.0000   -0.96997
468160.0000   -0.71687
468200.0000   -0.67706
468240.0000   -0.85397
468280.0000   -0.76200
468320.0000   -1.01496
468360.0000   -0.95979
468400.0000   -0.94037
468440.0000   -0.45577
468480.0000   -0.29942
468520.0000   -0.45651
468560.0000   -0.68978
468600.0000   -0.49275
468640.0000   -0.50872
468680.0000   -0.60125
468720.0000   -0.28554
468760.0000   -0.51044
468800.0000   -0.55375
468840.0000   -0.44199
468880.0000   -0.44473
468920.0000   -0.29854
468960.0000   -0.38544
469000.0000   -0.39534
469040.0000   -0.34722
469080.0000   -0.35687
469120.0000   -0.37460
469160.0000   -0.43402
469200.0000   -0.55525
469240.0000   -0.62204
469280.0000   -0.36348
469320.0000   -0.36517
469360.0000   -0.40835
469400.0000   -0.83115
469440.0000   -0.10880
469480.0000   -0.17018
469520.0000    0.20957
469560.0000    0.18250
469600.0000    0.23471
469640.0000   -0.26235
469680.0000   -0.64617
469720.0000   -0.68808
469760.0000   -0.44554
469800.0000   -0.35151
469840.0000   -0.22656
469880.0000   -0.07642
469920.0000   -0.65147
469960.0000   -0.51734
470000.0000   -0.36114
470040.0000   -0.48771
470080.0000   -0.40431
470120.0000   -0.08185
470160.0000    0.04517
470200.0000   -0.42826
470240.0000   -0.50459
470280.0000   -0.24748
470320.0000   -0.08157
470360.0000   -0.04744
470400.0000   -0.23151
470440.0000   -0.14105
470480.0000   -0.10239
470520.0000   -0.15912
470560.0000   -0.11270
470600.0000   -0.09050
470640.0000   -0.06714
470680.0000   -0.48627
470720.0000   -0.48155
470760.0000    0.05413
470800.0000   -0.12056
470840.0000    0.18992
470880.0000    0.24570
470920.0000    0.28992
470960.0000    0.48088
471000.0000    0.52149
471040.0000    0.49683
471080.0000    0.41440
471120.0000    0.49725
471160.0000    0.51403
471200.0000    0.45981
471240.0000    0.63232
471280.0000    0.24624
471320.0000    0.21688
471360.0000    0.36407
471400.0000    0.42184
471440.0000    0.21871
471480.0000    0.52438
471520.0000    0.52164
471560.0000    0.48123
471600.0000    0.38698
471640.0000    0.23341
471680.0000    0.41597
471720.0000    0.50006
471760.0000    0.44630
471800.0000    0.23056
471840.0000    0.26422
471880.0000    0.04806
471920.0000   -0.37659
471960.0000   -0.56965
472000.0000   -0.45706
472040.0000   -0.39866
472080.0000   -0.47317
472120.0000   -0.43230
472160.0000   -0.50837
472200.0000    0.01038
472240.0000   -0.28561
472280.0000   -0.32953
472320.0000   -0.15271
472360.0000   -0.19446
472400.0000   -0.10611
472440.0000   -0.26513
472480.0000    0.01288
472520.0000   -0.47580
472560.0000   -0.04700
472600.0000   -0.13886
472640.0000   -0.28420
472680.0000   -0.51930
472720.0000   -0.14283
472760.0000    0.12675
472800.0000    0.05869
472840.0000    0.16530
472880.0000    0.00782
472920.0000   -0.14381
472960.0000   -0.13044
473000.0000   -0.23312
473040.0000    0.01052
473080.0000   -0.16700
473120.0000   -0.39643
473160.0000   -0.62450
473200.0000   -0.26588
473240.0000    0.01387
473280.0000   -0.28813
473320.0000   -0.39237
473360.0000   -0.26628
473400.0000   -0.30798
473440.0000    0.01016
473480.0000   -0.17464
473520.0000   -0.00950
473560.0000   -0.28212
473600.0000   -0.18280
473640.0000    0.17344
473680.0000   -0.01735
473720.0000   -0.13865
473760.0000   -0.04804
473800.0000   -0.09379
473840.0000   -0.00529
473880.0000    0.02773
473920.0000   -0.21152
473960.0000   -0.17874
474000.0000   -0.07263
474040.0000   -0.12267
474080.0000   -0.20209
474120.0000   -0.11382
474160.0000   -0.23954
474200.0000   -0.30435
474240.0000   -0.25979
474280.0000   -0.15906
474320.0000   -0.49578
474360.0000   -0.07244
474400.0000    0.06308
474440.0000   -0.34281
474480.0000   -0.34199
474520.0000   -0.34347
474560.0000   -0.44917
474600.0000   -0.36609
474640.0000   -0.46919
474680.0000   -0.51048
474720.0000   -0.51397
474760.0000   -0.30796
474800.0000   -0.18699
474840.0000    0.02635
474880.0000    0.24664
474920.0000    0.15797
474960.0000    0.25482
475000.0000    0.07358
475040.0000    0.32617
475080.0000    0.32909
475120.0000    0.20223
475160.0000    0.46159
475200.0000    0.50292
475240.0000    0.14811
475280.0000    0.41470
475320.0000    0.37228
475360.0000    0.20546
475400.0000    0.29228
475440.0000    0.25750
475480.0000    0.17175
475520.0000    0.29747
475560.0000    0.12834
475600.0000    0.30755
475640.0000    0.23173
475680.0000    0.27371
475720.0000    0.43148
475760.0000    0.43670
475800.0000    0.30475
475840.0000    0.50592
475880.0000    0.35745
475920.0000    0.38268
475960.0000    0.23391
476000.0000    0.25706
476040.0000    0.41793
476080.0000    0.36430
476120.0000    0.39653
476160.0000    0.08694
476200.0000    0.08371
476240.0000    0.42708
476280.0000    0.40367
476320.0000    0.28011
476360.0000    0.40338
476400.0000    0.37642
476440.0000    0.28686
476480.0000    0.17176
476520.0000    0.00529
476560.0000    0.08141
476600.0000    0.19172
476640.0000    0.30300
476680.0000    0.19466
476720.0000    0.24809
476760.0000    0.18946
476800.0000    0.38183
476840.0000    0.45018
476880.0000    0.22750
476920.0000    0.38286
476960.0000    0.42005
477000.0000    0.37865
477040.0000    0.48558
477080.0000    0.28832
477120.0000    0.28008
477160.0000    0.45423
477200.0000    0.50864
477240.0000    0.21760
477280.0000    0.24299
477320.0000    0.40655
477360.0000    0.27369
477400.0000    0.26174
477440.0000    0.08749
477480.0000    0.27732
477520.0000    0.32882
477560.0000    0.23964
477600.0000    0.10275
477640.0000    0.24052
477680.0000    0.21108
477720.0000    0.01263
477760.0000    0.36944
477800.0000    0.33491
477840.0000    0.01239
477880.0000    0.00178
477920.0000    0.16661
477960.0000    0.29382
478000.0000    0.19396
478040.0000    0.20969
478080.0000    0.17100
478120.0000    0.11262
478160.0000   -0.07803
478200.0000    0.24500
478240.0000    0.15450
478280.0000    0.16158
478320.0000   -0.04776
478360.0000   -0.00455
478400.0000   -0.14800
478440.0000   -0.27338
478480.0000   -0.09811
478520.0000   -0.01728
478560.0000   -0.06111
478600.0000   -0.11471
478640.0000   -0.08513
478680.0000    0.09468
478720.0000   -0.00625
478760.0000   -0.31804
478800.0000   -0.18501
478840.0000   -0.18729
478880.0000    0.13526
478920.0000    0.12082
478960.0000   -0.48300
479000.0000   -0.30121
479040.0000    0.09627
479080.0000   -0.19963
479120.0000    0.08819
479160.0000   -0.23787
479200.0000   -0.37537
479240.0000   -0.20298
479280.0000   -0.30023
479320.0000   -0.35500
479360.0000   -0.45948
479400.0000   -0.50352
479440.0000   -0.00328
479480.0000   -0.17144
479520.0000   -0.20340
479560.0000   -0.30541
479600.0000   -0.58497
479640.0000   -0.38838
479680.0000   -0.43206
479720.0000   -0.46074
479760.0000   -0.44982
479800.0000   -0.22907
479840.0000   -0.11043
479880.0000   -0.39591
479920.0000   -0.32708
479960.0000   -0.22506
480000.0000   -0.32459
480040.0000    0.02729
480080.0000   -0.19074
480120.0000   -0.23358
480160.0000   -0.27357
480200.0000   -0.30802
480240.0000   -0.51731
480280.0000   -0.18715
480320.0000   -0.20794
480360.0000   -0.07201
480400.0000    0.00893
480440.0000   -0.11983
480480.0000   -0.25062
480520.0000   -0.11290
480560.0000   -0.14379
480600.0000   -0.31907
480640.0000   -0.09151
480680.0000   -0.28416
480720.0000   -0.45472
480760.0000   -0.35398
480800.0000   -0.45547
480840.0000   -0.28510
480880.0000   -0.14969
480920.0000    0.00293
480960.0000   -0.05875
481000.0000    0.04759
481040.0000    0.09992
481080.0000    0.13390
481120.0000   -0.53116
481160.0000   -0.23028
481200.0000   -0.26706
481240.0000    0.24995
481280.0000   -0.09786
481320.0000    0.05381
481360.0000   -0.35471
481400.0000   -0.59646
481440.0000   -0.25363
481480.0000   -0.08296
481520.0000   -0.06013
481560.0000    0.29438
481600.0000    0.07201
481640.0000   -0.04797
481680.0000   -0.05537
481720.0000   -0.17703
481760.0000   -0.20506
481800.0000   -0.14295
481840.0000   -0.21830
481880.0000    0.05297
481920.0000    0.10749
481960.0000    0.31610
482000.0000    0.01389
482040.0000    0.14277
482080.0000   -0.14969
482120.0000    0.04111
482160.0000   -0.07805
482200.0000   -0.34990
482240.0000   -0.14184
482280.0000    0.01075
482320.0000    0.15275
482360.0000   -0.16765
482400.0000    0.04969
482440.0000    0.20369
482480.0000   -0.07670
482520.0000    0.08350
482560.0000   -0.42243
482600.0000   -0.12072
482640.0000   -0.49004
482680.0000   -0.29327
482720.0000    0.20848
482760.0000    0.17338
482800.0000    0.07004
482840.0000   -0.14121
482880.0000   -0.39801
482920.0000   -0.10065
482960.0000   -0.02247
483000.0000   -0.13599
483040.0000   -0.33717
483080.0000   -0.03859
483120.0000    0.07420
483160.0000   -0.06416
483200.0000   -0.22754
483240.0000    0.32077
483280.0000   -0.22706
483320.0000   -0.01303
483360.0000   -0.46907
483400.0000   -0.14617
483440.0000   -0.39765
483480.0000   -0.51206
483520.0000   -0.64700
483560.0000   -0.12960
483600.0000    0.19073
483640.0000    0.18225
483680.0000    0.16684
483720.0000    0.15078
483760.0000   -0.24348
483800.0000   -0.24926
483840.0000   -0.21659
483880.0000   -0.35231
483920.0000   -0.49238
483960.0000   -0.00698
484000.0000   -0.34395
484040.0000   -0.36991
484080.0000   -0.66181
484120.0000   -0.10957
484160.0000   -0.50754
484200.0000   -0.18975
484240.0000   -0.02414
484280.0000   -0.03461
484320.0000   -0.50132
484360.0000   -0.49406
484400.0000   -0.65445
484440.0000   -0.04719
484480.0000   -0.17287
484520.0000   -0.13498
484560.0000   -0.17312
484600.0000   -0.13826
484640.0000   -0.22770
484680.0000   -0.28685
484720.0000   -0.40691
484760.0000   -0.18742
484800.0000   -0.26893
484840.0000   -0.05867
484880.0000    0.04166
484920.0000   -0.11003
484960.0000   -0.37060
485000.0000   -0.63347
485040.0000   -0.47028
485080.0000   -0.28835
485120.0000   -0.33091
485160.0000   -0.51967
485200.0000   -0.51413
485240.0000   -0.23943
485280.0000   -0.40741
485320.0000    0.10712
485360.0000    0.05599
485400.0000    0.17282
485440.0000   -0.02377
485480.0000   -0.03097
485520.0000    0.26136
485560.0000    0.10451
485600.0000   -0.56061
485640.0000   -0.44117
485680.0000   -0.28411
485720.0000    0.00277
485760.0000    0.13818
485800.0000    0.28029
485840.0000    0.05946
485880.0000    0.16835
485920.0000    0.07319
485960.0000   -0.01932
486000.0000   -0.21314
486040.0000   -0.39693
486080.0000   -0.46019
486120.0000   -0.47935
486160.0000   -0.38360
486200.0000   -0.11411
486240.0000    0.21652
486280.0000   -0.47488
486320.0000   -0.38443
486360.0000   -0.36106
486400.0000   -0.25298
486440.0000   -0.19940
486480.0000   -0.65900
486520.0000   -0.50319
486560.0000   -0.23729
486600.0000   -0.34010
486640.0000   -0.48075
486680.0000   -0.58445
486720.0000   -0.42016
486760.0000   -0.32019
486800.0000   -0.50645
486840.0000   -0.29975
486880.0000   -0.26065
486920.0000   -0.34434
486960.0000   -0.26853
487000.0000   -0.05195
487040.0000    0.25470
487080.0000    0.07988
487120.0000    0.07802
487160.0000    0.16755
487200.0000    0.00134
487240.0000    0.09048
487280.0000    0.19196
487320.0000   -0.03149
487360.0000    0.00730
487400.0000    0.18864
487440.0000    0.16944
487480.0000    0.13811
487520.0000    0.10567
487560.0000    0.04735
487600.0000    0.40624
487640.0000    0.53409
487680.0000    0.49609
487720.0000   -0.02016
487760.0000   -0.05767
487800.0000   -0.04106
487840.0000    0.27362
487880.0000    0.07478
487920.0000    0.13113
487960.0000    0.00560
488000.0000    0.02687
488040.0000   -0.06774
488080.0000   -0.09441
488120.0000    0.07595
488160.0000    0.23056
488200.0000    0.13303
488240.0000    0.10645
488280.0000   -0.03455
488320.0000   -0.00523
488360.0000    0.20142
488400.0000    0.29350
488440.0000   -0.11591
488480.0000    0.16439
488520.0000   -0.28056
488560.0000   -0.16031
488600.0000   -0.31443
488640.0000   -0.31668
488680.0000   -0.28602
488720.0000   -0.16175
488760.0000   -0.47425
488800.0000   -0.57988
488840.0000   -0.28338
488880.0000   -0.16659
488920.0000   -0.09090
488960.0000    0.27632
489000.0000    0.04935
489040.0000   -0.01004
489080.0000   -0.22105
489120.0000   -0.29474
489160.0000    0.08741
489200.0000   -0.11315
489240.0000   -0.23628
489280.0000   -0.24353
489320.0000   -0.32638
489360.0000   -0.36968
489400.0000   -0.51386
489440.0000   -0.17844
489480.0000   -0.33924
489520.0000   -0.26856
489560.0000   -0.19926
489600.0000   -0.28385
489640.0000   -0.16880
489680.0000   -0.48383
489720.0000   -0.33548
489760.0000   -0.51236
489800.0000   -0.73931
489840.0000   -0.38062
489880.0000   -0.50234
489920.0000   -0.24919
489960.0000   -0.39544
490000.0000   -0.42987
490040.0000   -0.11143
490080.0000   -0.30988
490120.0000   -0.14607
490160.0000   -0.03954
490200.0000    0.03874
490240.0000    0.07840
490280.0000   -0.10318
490320.0000    0.24110
490360.0000    0.15830
490400.0000   -0.02673
490440.0000    0.28341
490480.0000    0.12242
490520.0000   -0.06843
490560.0000    0.18019
490600.0000    0.16799
490640.0000    0.23902
490680.0000    0.22657
490720.0000    0.11692
490760.0000    0.19327
490800.0000    0.07191
490840.0000    0.10793
490880.0000    0.00973
490920.0000   -0.12617
490960.0000    0.16067
491000.0000    0.04178
491040.0000    0.08334
491080.0000    0.24539
491120.0000    0.11138
491160.0000    0.08747
491200.0000    0.16905
491240.0000    0.22437
491280.0000    0.39465
491320.0000    0.23052
491360.0000    0.27582
491400.0000    0.27774
491440.0000    0.42444
491480.0000    0.31488
491520.0000    0.30992
491560.0000    0.22245
491600.0000    0.09975
491640.0000    0.02250
491680.0000    0.46736
491720.0000   -0.20862
491760.0000   -0.28434
491800.0000   -0.34111
491840.0000   -0.29581
491880.0000   -0.09239
491920.0000   -0.37845
491960.0000   -0.10665
492000.0000   -0.23326
492040.0000    0.27528
492080.0000    0.06528
492120.0000    0.15179
492160.0000    0.04796
492200.0000    0.10496
492240.0000   -0.20741
492280.0000    0.13673
492320.0000    0.21505
492360.0000    0.10733
492400.0000    0.18101
492440.0000    0.14584
492480.0000   -0.18473
492520.0000   -0.02985
492560.0000   -0.11470
492600.0000   -0.41466
492640.0000   -0.38792
492680.0000   -0.29478
492720.0000    0.11034
492760.0000   -0.49602
492800.0000   -0.07905
492840.0000   -0.05911
492880.0000   -0.56785
492920.0000   -0.25167
492960.0000   -0.68758
493000.0000   -0.67006
493040.0000   -0.30194
493080.0000   -0.23279
493120.0000    0.21006
493160.0000    0.11043
493200.0000   -0.22465
493240.0000   -0.52912
493280.0000   -0.44162
493320.0000   -0.61415
493360.0000   -0.58899
493400.0000   -0.29711
493440.0000   -0.50682
493480.0000   -0.47909
493520.0000   -0.32774
493560.0000   -0.42435
493600.0000   -0.42011
493640.0000   -0.50139
493680.0000   -0.69562
493720.0000   -0.53267
493760.0000   -0.62100
493800.0000   -0.60888
493840.0000   -0.62745
493880.0000   -0.45811
493920.0000   -0.54213
493960.0000   -0.97651
494000.0000   -0.76307
494040.0000   -0.83435
494080.0000   -0.76690
494120.0000   -0.63306
494160.0000   -0.54993
494200.0000   -0.71531
494240.0000   -0.78138
494280.0000   -0.77129
494320.0000   -0.84557
494360.0000   -0.87431
494400.0000   -0.62390
494440.0000   -0.68923
494480.0000   -1.18494
494520.0000   -0.81969
494560.0000   -0.79103
494600.0000   -1.19511
494640.0000   -0.81847
494680.0000   -0.71909
494720.0000   -0.87620
494760.0000   -0.80997
494800.0000   -1.04951
494840.0000   -1.00939
494880.0000   -0.94891
494920.0000   -0.91060
494960.0000   -0.66502
495000.0000   -1.05516
495040.0000   -0.62817
495080.0000   -0.88307
495120.0000   -1.04188
495160.0000   -0.84278
495200.0000   -0.73499
495240.0000   -0.91249
495280.0000   -1.10594
495320.0000   -0.89289
495360.0000   -0.92355
495400.0000   -0.30531
495440.0000   -0.51703
495480.0000   -0.84293
495520.0000   -0.94586
495560.0000   -0.84780
495600.0000   -0.72704
495640.0000   -0.69053
495680.0000   -0.95430
495720.0000   -1.05365
495760.0000   -0.65529
495800.0000   -0.41866
495840.0000   -0.39132
495880.0000   -0.39606
495920.0000   -0.18925
495960.0000   -0.35750
496000.0000   -0.42899
496040.0000   -0.64859
496080.0000   -0.55313
496120.0000   -0.48999
496160.0000   -0.31448
496200.0000   -0.43987
496240.0000   -0.48036
496280.0000   -0.47243
496320.0000   -0.59850
496360.0000   -0.70241
496400.0000   -0.56745
496440.0000   -0.67069
496480.0000   -0.64542
496520.0000   -0.63011
496560.0000   -0.58918
496600.0000   -0.66089
496640.0000   -0.44516
496680.0000   -0.54685
496720.0000   -0.70704
496760.0000   -0.48222
496800.0000   -0.45331
496840.0000   -0.39767
496880.0000   -0.35338
496920.0000   -0.73414
496960.0000   -0.60677
497000.0000   -0.39991
497040.0000   -0.38907
497080.0000   -0.56395
497120.0000   -0.49348
497160.0000   -0.38761
497200.0000   -0.50044
497240.0000   -0.61283
497280.0000   -0.36412
497320.0000   -0.64549
497360.0000   -0.72804
497400.0000   -0.21982
497440.0000   -0.84636
497480.0000   -0.68581
497520.0000   -0.49543
497560.0000   -0.38119
497600.0000   -0.54957
497640.0000   -0.72400
497680.0000   -0.70157
497720.0000   -0.56998
497760.0000   -0.63612
497800.0000   -0.38594
497840.0000   -0.67395
497880.0000   -0.82543
497920.0000   -0.63230
497960.0000   -0.72931
498000.0000   -0.77512
498040.0000   -0.55682
498080.0000   -0.52918
498120.0000   -0.14279
498160.0000   -0.09106
498200.0000   -0.31360
498240.0000   -0.53200
498280.0000   -0.57347
498320.0000   -0.59665
498360.0000   -0.42893
498400.0000   -0.20774
498440.0000   -0.26014
498480.0000   -0.51473
498520.0000   -0.61151
498560.0000   -0.77789
498600.0000   -0.23924
498640.0000   -0.32404
498680.0000   -0.60015
498720.0000   -0.75612
498760.0000   -0.87074
498800.0000   -0.50529
498840.0000   -0.49835
498880.0000   -0.44994
498920.0000   -0.56962
498960.0000   -0.56138
499000.0000   -0.72592
499040.0000   -0.60672
499080.0000   -0.40180
499120.0000   -0.50049
499160.0000   -0.59360
499200.0000   -0.68511
499240.0000   -0.43340
499280.0000   -0.63846
499320.0000   -0.41215
499360.0000   -0.64455
499400.0000   -0.72023
499440.0000   -0.59157
499480.0000   -0.68395
499520.0000   -0.36385
499560.0000   -0.41798
499600.0000   -0.43951
499640.0000   -0.32549
499680.0000   -0.67246
499720.0000   -0.39575
499760.0000   -0.47185
499800.0000   -0.65880
499840.0000   -0.73595
499880.0000   -0.42358
499920.0000   -0.46610
499960.0000   -0.83149
500000.0000   -0.78715
500040.0000   -0.75464
500080.0000   -0.75874
500120.0000   -0.56068
500160.0000   -0.78373
500200.0000   -1.00093
500240.0000   -0.80345
500280.0000   -0.60777
500320.0000   -0.56003
500360.0000   -0.66270
500400.0000   -0.60450
500440.0000   -0.73895
500480.0000   -0.68511
500520.0000   -0.68533
500560.0000   -0.65418
500600.0000   -0.81208
500640.0000   -0.80548
500680.0000   -0.79655
500720.0000   -0.55107
500760.0000   -0.93019
500800.0000   -0.89958
500840.0000   -0.82171
500880.0000   -0.70432
500920.0000   -0.85238
500960.0000   -0.70995
501000.0000   -0.78277
501040.0000   -0.76317
501080.0000   -0.59344
501120.0000   -0.68591
501160.0000   -0.84898
501200.0000   -0.61824
501240.0000   -0.65124
501280.0000   -0.63868
501320.0000   -0.75847
501360.0000   -0.73241
501400.0000   -0.61954
501440.0000   -0.50688
501480.0000   -0.49042
501520.0000   -0.41396
501560.0000   -0.53258
501600.0000   -0.59801
501640.0000   -0.74999
501680.0000   -0.73277
501720.0000   -0.83778
501760.0000   -0.67930
501800.0000   -0.71900
501840.0000   -0.76331
501880.0000   -0.63811
501920.0000   -0.91351
501960.0000   -0.71968
502000.0000   -0.51147
502040.0000   -0.61029
502080.0000   -0.39666
502120.0000   -0.39424
502160.0000   -0.50146
502200.0000   -0.48051
502240.0000   -0.69624
502280.0000   -0.54324
502320.0000   -0.63546
502360.0000   -0.69820
502400.0000   -0.43649
502440.0000   -0.42359
502480.0000   -0.45446
502520.0000   -0.41920
502560.0000   -0.20381
502600.0000   -0.17389
502640.0000   -0.34386
502680.0000   -0.37621
502720.0000   -0.10276
502760.0000   -0.19074
502800.0000   -0.35329
502840.0000   -0.30615
502880.0000   -0.32486
502920.0000   -0.30029
502960.0000   -0.69426
503000.0000   -0.29162
503040.0000   -0.49394
503080.0000   -0.40071
503120.0000   -0.62658
503160.0000   -0.49963
503200.0000   -0.54917
503240.0000   -0.90689
503280.0000   -0.66670
503320.0000   -0.28962
503360.0000   -0.59759
503400.0000   -0.38325
503440.0000   -0.70491
503480.0000   -0.66495
503520.0000   -0.39756
503560.0000   -0.70441
503600.0000   -0.34406
503640.0000   -0.63475
503680.0000   -0.37382
503720.0000   -0.66883
503760.0000   -0.38985
503800.0000   -0.47202
503840.0000   -0.81878
503880.0000   -0.76826
503920.0000   -0.32297
503960.0000   -0.41477
504000.0000   -0.38894
504040.0000   -0.59891
504080.0000   -0.58326
504120.0000   -0.52555
504160.0000   -0.88458
504200.0000   -0.70496
504240.0000   -0.64403
504280.0000   -0.87217
504320.0000   -0.86027
504360.0000   -0.73678
504400.0000   -0.71543
504440.0000   -0.62292
504480.0000   -1.01266
504520.0000   -0.58695
504560.0000   -0.94229
504600.0000   -0.62129
504640.0000   -0.31683
504680.0000   -0.61018
504720.0000   -0.47260
504760.0000   -0.60832
504800.0000   -0.17292
504840.0000   -0.59642
504880.0000   -0.61583
504920.0000   -0.89659
504960.0000   -0.61527
505000.0000   -0.58214
505040.0000   -0.44072
505080.0000   -0.51264
505120.0000   -0.31556
505160.0000   -0.39828
505200.0000   -0.56337
505240.0000   -0.44123
505280.0000   -0.49335
505320.0000   -0.56609
505360.0000   -0.74838
505400.0000   -0.31674
505440.0000   -0.44073
505480.0000   -0.29548
505520.0000    0.13476
505560.0000   -0.20278
505600.0000   -0.07877
505640.0000   -0.15649
505680.0000   -0.12749
505720.0000   -0.33249
505760.0000   -0.70478
505800.0000   -0.43861
505840.0000   -0.53819
505880.0000   -0.66256
505920.0000   -0.60814
505960.0000   -0.62225
506000.0000   -0.72100
506040.0000   -0.40122
506080.0000   -0.54680
506120.0000   -0.54432
506160.0000   -0.53791
506200.0000   -0.54218
506240.0000   -0.42127
506280.0000   -0.66737
506320.0000   -0.43290
506360.0000   -0.35805
506400.0000   -0.15309
506440.0000   -0.37824
506480.0000   -0.14021
506520.0000   -0.32544
506560.0000   -0.27674
506600.0000   -0.05086
506640.0000   -0.45544
506680.0000    0.01215
506720.0000   -0.05005
506760.0000   -0.19713
506800.0000   -0.15390
506840.0000   -0.06047
506880.0000    0.23635
506920.0000   -0.00847
506960.0000   -0.21364
507000.0000   -0.32779
507040.0000   -0.60781
507080.0000   -0.77189
507120.0000   -0.58705
507160.0000   -0.40207
507200.0000   -0.48318
507240.0000   -0.40148
507280.0000   -0.37941
507320.0000   -0.47248
507360.0000   -0.45944
507400.0000   -0.65698
507440.0000   -0.45414
507480.0000   -0.26677
507520.0000   -0.27035
507560.0000   -0.54783
507600.0000   -0.74301
507640.0000   -0.61383
507680.0000   -0.31645
507720.0000   -0.30512
507760.0000   -0.49704
507800.0000   -0.43283
507840.0000   -0.04994
507880.0000   -0.11961
507920.0000   -0.23177
507960.0000   -0.04183
508000.0000   -0.33756
508040.0000   -0.50974
508080.0000   -0.28093
508120.0000   -0.01183
508160.0000   -0.16019
508200.0000   -0.93036
508240.0000   -0.32416
508280.0000   -0.54999
508320.0000   -0.75859
508360.0000   -0.69954
508400.0000   -0.12460
508440.0000   -0.05899
508480.0000    0.11873
508520.0000    0.04178
508560.0000    0.03715
508600.0000    0.28982
508640.0000   -0.29849
508680.0000   -0.21505
508720.0000   -0.94293
508760.0000   -0.27394
508800.0000   -0.31267
508840.0000   -0.33507
508880.0000   -0.36826
508920.0000   -0.38485
508960.0000   -0.32868
509000.0000   -0.22167
509040.0000   -0.26933
509080.0000   -0.01550
509120.0000   -0.36266
509160.0000   -0.07180
509200.0000   -0.64324
509240.0000   -0.37277
509280.0000   -0.12396
509320.0000   -0.56303
509360.0000   -0.70117
509400.0000   -0.71727
509440.0000   -0.98987
509480.0000   -0.89794
509520.0000   -0.69578
509560.0000   -0.66866
509600.0000   -0.61626
509640.0000   -0.73083
509680.0000   -0.28306
509720.0000   -0.26510
509760.0000   -0.67195
509800.0000   -0.58258
509840.0000   -0.48344
509880.0000   -0.64287
509920.0000   -0.51704
509960.0000   -0.43334
510000.0000   -0.32051
510040.0000   -0.40161
510080.0000   -0.42793
510120.0000   -0.56753
510160.0000   -0.61857
510200.0000   -0.41301
510240.0000   -0.48949
510280.0000   -0.50061
510320.0000   -0.81511
510360.0000   -0.59257
510400.0000   -0.59129
510440.0000   -0.64757
510480.0000   -0.26577
510520.0000   -0.07479
510560.0000   -0.18584
510600.0000   -0.34958
510640.0000   -0.47492
510680.0000   -0.13287
510720.0000   -0.28215
510760.0000   -0.45491
510800.0000   -0.39160
510840.0000   -0.68206
510880.0000   -0.61574
510920.0000   -0.62498
510960.0000   -0.31362
511000.0000   -0.68902
511040.0000   -0.26320
511080.0000   -0.33567
511120.0000   -0.25863
511160.0000   -0.47983
511200.0000   -0.41910
511240.0000   -0.41465
511280.0000   -0.34544
511320.0000   -0.54116
511360.0000   -0.71129
511400.0000   -0.54734
511440.0000   -0.22319
511480.0000   -0.52752
511520.0000   -0.38081
511560.0000   -0.54641
511600.0000   -0.45585
511640.0000   -0.51511
511680.0000   -0.07886
511720.0000   -0.39141
511760.0000    0.00113
511800.0000   -0.17134
511840.0000   -0.21436
511880.0000   -0.20995
511920.0000   -0.11564
511960.0000   -0.24129
512000.0000   -0.53006
512040.0000   -0.22716
512080.0000    0.02607
512120.0000    0.02127
512160.0000   -0.27662
512200.0000   -0.33370
512240.0000   -0.12906
512280.0000   -0.03987
512320.0000    0.21865
512360.0000    0.06596
512400.0000    0.21820
512440.0000    0.07633
512480.0000    0.01365
512520.0000   -0.34433
512560.0000   -0.28692
512600.0000   -0.52129
512640.0000   -0.45703
512680.0000   -0.70057
512720.0000   -0.39715
512760.0000   -0.54877
512800.0000   -0.37243
512840.0000   -0.55711
512880.0000   -0.53038
512920.0000   -0.48246
512960.0000   -0.38907
513000.0000   -0.38292
513040.0000   -0.33606
513080.0000   -0.31962
513120.0000   -0.32021
513160.0000   -0.30024
513200.0000   -0.19927
513240.0000   -0.16924
513280.0000   -0.17310
513320.0000   -0.47227
513360.0000   -0.22925
513400.0000   -0.09495
513440.0000   -0.36980
513480.0000   -0.16555
513520.0000   -0.04144
513560.0000   -0.40929
513600.0000   -0.39725
513640.0000   -0.45055
513680.0000   -0.41146
513720.0000   -0.46451
513760.0000   -0.49551
513800.0000   -0.47784
513840.0000   -0.29408
513880.0000   -0.37506
513920.0000   -0.23592
513960.0000   -0.52714
514000.0000   -0.55193
514040.0000   -0.43052
514080.0000   -0.30046
514120.0000   -0.03308
514160.0000   -0.20622
514200.0000    0.05873
514240.0000   -0.08811
514280.0000   -0.12808
514320.0000   -0.61863
514360.0000   -0.26247
514400.0000   -0.19966
514440.0000   -0.26678
514480.0000   -0.32365
514520.0000   -0.14218
514560.0000   -0.22647
514600.0000   -0.52740
514640.0000   -0.12579
514680.0000   -0.29783
514720.0000   -0.27557
514760.0000   -0.36871
514800.0000   -0.46005
514840.0000   -0.33142
514880.0000   -0.34531
514920.0000   -0.31097
514960.0000   -0.19361
515000.0000   -0.48982
515040.0000   -0.60623
515080.0000   -0.08716
515120.0000   -0.24837
515160.0000   -0.09089
515200.0000   -0.09804
515240.0000   -0.15139
515280.0000   -0.10142
515320.0000   -0.23882
515360.0000    0.01105
515400.0000   -0.04686
515440.0000    0.01476
515480.0000   -0.21459
515520.0000   -0.06094
515560.0000   -0.23359
515600.0000   -0.34827
515640.0000   -0.30466
515680.0000   -0.00200
515720.0000   -0.03066
515760.0000   -0.39750
515800.0000   -0.34411
515840.0000   -0.19236
515880.0000   -0.22350
515920.0000   -0.34706
515960.0000   -0.33001
516000.0000   -0.25999
516040.0000   -0.37892
516080.0000   -0.12855
516120.0000   -0.41182
516160.0000   -0.02724
516200.0000    0.12661
516240.0000    0.08275
516280.0000   -0.50821
516320.0000   -0.04937
516360.0000    0.13065
516400.0000    0.15274
516440.0000    0.19754
516480.0000   -0.10723
516520.0000    0.03799
516560.0000   -0.08739
516600.0000   -0.51033
516640.0000   -0.43442
516680.0000   -0.22143
516720.0000   -0.32611
516760.0000   -0.21252
516800.0000    0.04027
516840.0000   -0.42689
516880.0000   -0.31662
516920.0000   -0.02763
516960.0000    0.03629
517000.0000   -0.26687
517040.0000   -0.16812
517080.0000   -0.22824
517120.0000    0.06407
517160.0000   -0.19116
517200.0000   -0.31042
517240.0000   -0.27324
517280.0000   -0.14012
517320.0000   -0.25925
517360.0000   -0.28465
517400.0000   -0.31491
517440.0000   -0.03326
517480.0000   -0.20048
517520.0000   -0.04876
517560.0000   -0.13341
517600.0000    0.08995
517640.0000    0.06536
517680.0000   -0.00319
517720.0000    0.05626
517760.0000    0.05532
517800.0000   -0.06616
517840.0000    0.04193
517880.0000   -0.01721
517920.0000    0.04643
517960.0000   -0.14648
518000.0000   -0.19267
518040.0000   -0.10937
518080.0000   -0.17389
518120.0000   -0.12100
518160.0000   -0.18971
518200.0000    0.00687
518240.0000   -0.35757
518280.0000   -0.37791
518320.0000    0.05900
518360.0000    0.02114
518400.0000   -0.24455
518440.0000   -0.02011
518480.0000   -0.10307
518520.0000   -0.10611
518560.0000   -0.18790
518600.0000   -0.40751
518640.0000   -0.23698
518680.0000   -0.24683
518720.0000    0.39671
518760.0000    0.24677
518800.0000    0.14232
518840.0000    0.19565
518880.0000    0.24173
518920.0000    0.10201
518960.0000   -0.21201
519000.0000   -0.22133
519040.0000   -0.31805
519080.0000   -0.22089
519120.0000   -0.30118
519160.0000    0.01073
519200.0000   -0.26191
519240.0000   -0.23286
519280.0000   -0.24022
519320.0000   -0.24319
519360.0000   -0.15255
519400.0000   -0.18273
519440.0000   -0.11221
519480.0000   -0.22709
519520.0000   -0.20979
519560.0000   -0.35077
519600.0000   -0.68449
519640.0000   -0.15224
519680.0000   -0.18034
519720.0000   -0.26428
519760.0000   -0.37718
519800.0000    0.04095
519840.0000   -0.03251
519880.0000   -0.13412
519920.0000    0.09282
519960.0000   -0.02653
520000.0000   -0.08215
520040.0000    0.06606
520080.0000    0.08325
520120.0000   -0.22813
520160.0000   -0.10266
520200.0000   -0.08405
520240.0000   -0.07311
520280.0000   -0.11461
520320.0000   -0.39163
520360.0000   -0.36028
520400.0000   -0.23424
520440.0000    0.05960
520480.0000   -0.18374
520520.0000   -0.12653
520560.0000   -0.11630
520600.0000    0.11156
520640.0000   -0.18260
520680.0000   -0.11238
520720.0000   -0.10605
520760.0000   -0.37503
520800.0000   -0.40382
520840.0000   -0.10163
520880.0000   -0.28991
520920.0000   -0.44925
520960.0000   -0.25827
521000.0000   -0.36796
521040.0000   -0.32733
521080.0000   -0.34756
521120.0000   -0.17116
521160.0000   -0.21959
521200.0000   -0.29187
521240.0000   -0.21580
521280.0000   -0.18276
521320.0000   -0.29986
521360.0000   -0.11277
521400.0000   -0.44625
521440.0000   -0.20192
521480.0000   -0.09974
521520.0000    0.08776
521560.0000   -0.05289
521600.0000   -0.09024
521640.0000   -0.01084
521680.0000    0.15006
521720.0000   -0.07573
521760.0000   -0.26985
521800.0000   -0.26602
521840.0000   -0.10760
521880.0000   -0.05471
521920.0000   -0.06741
521960.0000   -0.03254
522000.0000   -0.14246
522040.0000   -0.12586
522080.0000   -0.24684
522120.0000   -0.27753
522160.0000   -0.26071
522200.0000   -0.30205
522240.0000   -0.30713
522280.0000   -0.17640
522320.0000   -0.28938
522360.0000   -0.61674
522400.0000   -0.83842
522440.0000   -0.38504
522480.0000   -0.81250
522520.0000   -0.26312
522560.0000   -0.16759
522600.0000   -0.55485
522640.0000   -0.24297
522680.0000   -0.20955
522720.0000   -0.14992
522760.0000   -0.54216
522800.0000   -0.18261
522840.0000   -0.44245
522880.0000   -0.33651
522920.0000   -0.75922
522960.0000   -0.58115
523000.0000   -0.48307
523040.0000   -0.58475
523080.0000   -0.65111
523120.0000   -0.56590
523160.0000   -0.47045
523200.0000   -0.47447
523240.0000   -0.60822
523280.0000   -0.73714
523320.0000   -0.70154
523360.0000   -0.56060
523400.0000   -0.46592
523440.0000   -0.20436
523480.0000   -0.32907
523520.0000   -0.48614
523560.0000   -0.38097
523600.0000   -0.44396
523640.0000   -0.35541
523680.0000   -0.54608
523720.0000   -0.28335
523760.0000   -0.36202
523800.0000   -0.32694
523840.0000   -0.71148
523880.0000   -0.37651
523920.0000   -0.32446
523960.0000   -0.17812
524000.0000   -0.24638
524040.0000   -0.34981
524080.0000   -0.47371
524120.0000   -0.65030
524160.0000   -0.13059
524200.0000   -0.29080
524240.0000   -0.06605
524280.0000   -0.17162
524320.0000   -0.25071
524360.0000   -0.48214
524400.0000   -0.41262
524440.0000   -0.38773
524480.0000   -0.38094
524520.0000   -0.51611
524560.0000   -0.54085
524600.0000   -0.25565
524640.0000   -0.34106
524680.0000   -0.11922
524720.0000   -0.17438
524760.0000   -0.00951
524800.0000   -0.15727
524840.0000   -0.04620
524880.0000    0.08884
524920.0000   -0.13478
524960.0000    0.38919
525000.0000    0.75701
525040.0000    0.42127
525080.0000    0.58243
525120.0000    0.50651
525160.0000    0.71115
525200.0000    0.62680
525240.0000    0.45481
525280.0000    0.58696
525320.0000    0.49368
525360.0000    0.57519
525400.0000    0.45905
525440.0000    0.58832
525480.0000   -0.07031
525520.0000    0.12486
525560.0000   -0.21016
525600.0000   -0.14308
525640.0000   -0.01824
525680.0000   -0.01096
525720.0000   -0.27370
525760.0000   -0.14984
525800.0000   -0.29021
525840.0000   -0.01283
525880.0000    0.00391
525920.0000   -0.09698
525960.0000   -0.07041
526000.0000   -0.16867
526040.0000    0.03913
526080.0000    0.00565
526120.0000    0.05347
526160.0000   -0.06617
526200.0000    0.02996
526240.0000   -0.04218
526280.0000    0.01989
526320.0000   -0.13713
526360.0000    0.08649
526400.0000    0.03290
526440.0000    0.14797
526480.0000   -0.00815
526520.0000    0.29746
526560.0000    0.22154
526600.0000    0.09320
526640.0000   -0.10080
526680.0000   -0.12526
526720.0000    0.02659
526760.0000   -0.08377
526800.0000   -0.10109
526840.0000   -0.04047
526880.0000   -0.57183
526920.0000    0.02265
526960.0000   -0.13062
527000.0000   -0.07499
527040.0000   -0.13643
527080.0000   -0.09369
527120.0000   -0.18803
527160.0000   -0.48270
527200.0000   -0.08251
527240.0000   -0.12789
527280.0000    0.04504
527320.0000   -0.00909
527360.0000   -0.02561
527400.0000   -0.10717
527440.0000   -0.06042
527480.0000    0.06017
527520.0000   -0.41125
527560.0000   -0.32172
527600.0000   -0.30820
527640.0000   -0.28433
527680.0000   -0.41413
527720.0000   -0.64060
527760.0000   -0.55776
527800.0000   -0.82114
527840.0000   -0.39315
527880.0000   -0.51925
527920.0000   -0.50693
527960.0000   -0.66894
528000.0000   -0.66948
528040.0000   -0.11136
528080.0000   -0.74359
528120.0000   -0.73930
528160.0000   -0.58475
528200.0000   -0.82425
528240.0000   -0.70478
528280.0000   -0.58764
528320.0000   -0.76077
528360.0000   -0.56589
528400.0000   -0.47194
528440.0000   -0.74826
528480.0000   -0.59326
528520.0000   -0.23934
528560.0000   -0.44449
528600.0000   -0.34158
528640.0000   -0.20024
528680.0000   -0.19842
528720.0000   -0.36049
528760.0000   -0.52720
528800.0000   -0.58385
528840.0000   -0.34724
528880.0000   -0.06015
528920.0000   -0.14235
528960.0000   -0.08531
529000.0000    0.06928
529040.0000    0.17809
529080.0000    0.10488
529120.0000    0.13056
529160.0000    0.11938
529200.0000    0.27603
529240.0000    0.41625
529280.0000    0.21675
529320.0000    0.37052
529360.0000   -0.18193
529400.0000    0.03565
529440.0000   -0.02194
529480.0000    0.14278
529520.0000   -0.05845
529560.0000   -0.15396
529600.0000   -0.35288
529640.0000    0.15127
529680.0000    0.08461
529720.0000    0.29854
529760.0000    0.02595
529800.0000   -0.09836
529840.0000   -0.11050
529880.0000   -0.46854
529920.0000   -0.31181
529960.0000   -0.39165
530000.0000   -0.55337
530040.0000   -0.46736
530080.0000   -0.67488
530120.0000   -0.70583
530160.0000   -0.55748
530200.0000   -0.38229
530240.0000   -0.55864
530280.0000   -0.21866
530320.0000   -0.56422
530360.0000   -0.42883
530400.0000   -0.24495
530440.0000   -0.71221
530480.0000   -0.69995
530520.0000   -0.67238
530560.0000   -0.68462
530600.0000   -0.82214
530640.0000   -0.88604
530680.0000   -0.92190
530720.0000   -0.77196
530760.0000   -0.52169
530800.0000   -0.68784
530840.0000   -0.51164
530880.0000   -0.49047
530920.0000   -0.49725
530960.0000   -0.45914
531000.0000   -0.45606
531040.0000   -0.37412
531080.0000   -0.49789
531120.0000   -0.33004
531160.0000   -0.52659
531200.0000   -0.78211
531240.0000   -0.44169
531280.0000   -0.15352
531320.0000   -0.25009
531360.0000   -0.40158
531400.0000   -0.24728
531440.0000   -0.44156
531480.0000   -0.42885
531520.0000   -0.40345
531560.0000   -0.46103
531600.0000   -0.77895
531640.0000   -0.43685
531680.0000   -0.28123
531720.0000   -0.40732
531760.0000   -0.23075
531800.0000   -0.16688
531840.0000   -0.42421
531880.0000   -0.28775
531920.0000   -0.30912
531960.0000   -0.43280
532000.0000   -0.22402
532040.0000   -0.59428
532080.0000   -0.49376
532120.0000   -0.53190
532160.0000   -0.60609
532200.0000   -0.40164
532240.0000   -0.25648
532280.0000   -0.30286
532320.0000   -0.36718
532360.0000   -0.38330
532400.0000   -0.42863
532440.0000   -0.41102
532480.0000   -0.42190
532520.0000   -0.31322
532560.0000   -0.20031
532600.0000   -0.29295
532640.0000   -0.11595
532680.0000   -0.28556
532720.0000   -0.05764
532760.0000   -0.15797
532800.0000   -0.09944
532840.0000   -0.36283
532880.0000   -0.35335
532920.0000   -0.36671
532960.0000   -0.28387
533000.0000   -0.35065
533040.0000   -0.32620
533080.0000   -0.27024
533120.0000   -0.28032
533160.0000   -0.25655
533200.0000   -0.07652
533240.0000   -0.27904
533280.0000   -0.36158
533320.0000   -0.30771
533360.0000   -0.38582
533400.0000   -0.19182
533440.0000   -0.37387
533480.0000   -0.88087
533520.0000   -0.46649
533560.0000   -0.40605
533600.0000   -0.47553
533640.0000   -0.15688
533680.0000   -0.39181
533720.0000   -0.51854
533760.0000   -0.59911
533800.0000   -0.52966
533840.0000   -0.17868
533880.0000   -0.08288
533920.0000   -0.12921
533960.0000   -0.44310
534000.0000   -0.24374
534040.0000   -0.49205
534080.0000   -0.22322
534120.0000   -0.30010
534160.0000   -0.21574
534200.0000   -0.56917
534240.0000   -0.30828
534280.0000   -0.63456
534320.0000   -0.63135
534360.0000   -0.25030
534400.0000   -0.25788
534440.0000   -0.08585
534480.0000   -0.26519
534520.0000   -0.23057
534560.0000   -0.24006
534600.0000   -0.30644
534640.0000   -0.32234
534680.0000   -0.31779
534720.0000   -0.49390
534760.0000   -0.30487
534800.0000   -0.30623
534840.0000   -0.46017
534880.0000   -0.23679
534920.0000   -0.31714
534960.0000   -0.42048
535000.0000   -0.27786
535040.0000   -0.45905
535080.0000   -0.53915
535120.0000   -0.29519
535160.0000   -0.56557
535200.0000   -0.44298
535240.0000   -0.36696
535280.0000   -0.38092
535320.0000   -0.59212
535360.0000   -0.08664
535400.0000    0.07448
535440.0000   -0.24710
535480.0000   -0.23083
535520.0000   -0.37333
535560.0000   -0.44589
535600.0000   -0.43412
535640.0000   -0.32975
535680.0000   -0.03684
535720.0000   -0.15816
535760.0000   -0.27024
535800.0000   -0.21931
535840.0000   -0.29537
535880.0000   -0.19534
535920.0000   -0.30375
535960.0000   -0.12309
536000.0000   -0.44733
536040.0000   -0.46922
536080.0000   -0.73770
536120.0000   -0.57938
536160.0000   -0.52303
536200.0000   -0.59486
536240.0000   -0.40152
536280.0000   -0.49215
536320.0000   -0.50284
536360.0000   -0.27695
536400.0000   -0.24602
536440.0000   -0.49898
536480.0000   -0.33520
536520.0000   -0.22765
536560.0000   -0.31178
536600.0000   -0.22902
536640.0000   -0.33860
536680.0000   -0.43277
536720.0000   -0.48711
536760.0000   -0.55215
536800.0000   -0.41765
536840.0000   -0.35928
536880.0000   -0.23950
536920.0000   -0.16622
536960.0000   -0.09419
537000.0000   -0.09543
537040.0000    0.04949
537080.0000   -0.21193
537120.0000   -0.46058
537160.0000   -0.21607
537200.0000   -0.52776
537240.0000   -0.53346
537280.0000   -0.40121
537320.0000   -0.47747
537360.0000   -0.57926
537400.0000   -0.50923
537440.0000   -0.46052
537480.0000   -0.54031
537520.0000   -0.29747
537560.0000   -0.20591
537600.0000   -0.58021
537640.0000   -0.49686
537680.0000   -0.44281
537720.0000   -0.41190
537760.0000   -0.25486
537800.0000   -0.59735
537840.0000   -0.67296
537880.0000   -0.36170
537920.0000   -0.63356
537960.0000   -0.64844
538000.0000   -0.44058
538040.0000   -0.58235
538080.0000   -0.39012
538120.0000   -0.58048
538160.0000   -0.19776
538200.0000   -0.56802
538240.0000   -0.22874
538280.0000   -0.20217
538320.0000    0.05107
538360.0000   -0.30439
538400.0000   -0.38164
538440.0000   -0.54960
538480.0000   -0.43293
538520.0000   -0.45249
538560.0000   -0.44754
538600.0000   -0.38313
538640.0000   -0.38231
538680.0000   -0.35992
538720.0000   -0.26135
538760.0000   -0.24102
538800.0000   -0.82713
538840.0000   -0.29422
538880.0000   -0.19947
538920.0000   -0.44388
538960.0000   -0.49243
539000.0000   -0.20168
539040.0000   -0.39704
539080.0000   -0.29690
539120.0000   -0.59451
539160.0000   -0.51025
539200.0000   -0.36027
539240.0000   -0.60413
539280.0000   -0.44481
539320.0000   -0.39787
539360.0000   -0.50271
539400.0000   -0.65568
539440.0000   -0.33707
539480.0000   -0.46654
539520.0000   -0.36545
539560.0000   -0.23787
539600.0000   -0.43599
539640.0000   -0.57782
539680.0000   -0.41390
539720.0000   -0.42086
539760.0000   -0.59368
539800.0000   -0.49874
539840.0000   -0.27918
539880.0000   -0.44401
539920.0000   -0.38060
539960.0000   -0.15625
540000.0000   -0.41784
540040.0000   -0.31988
540080.0000   -0.45490
540120.0000   -0.88367
540160.0000   -0.26309
540200.0000   -0.58885
540240.0000   -0.52285
540280.0000   -0.44835
540320.0000   -0.74768
540360.0000   -0.39485
540400.0000   -0.48735
540440.0000   -0.43084
540480.0000   -0.48205
540520.0000   -0.49666
540560.0000   -0.41292
540600.0000   -0.56872
540640.0000   -0.59312
540680.0000   -0.62120
540720.0000   -0.42629
540760.0000   -0.40342
540800.0000   -0.63725
540840.0000   -0.31518
540880.0000   -0.46654
540920.0000   -0.46329
540960.0000   -0.49227
541000.0000   -0.45076
541040.0000   -0.39881
541080.0000   -0.36761
541120.0000   -0.33252
541160.0000   -0.75825
541200.0000   -0.51055
541240.0000   -0.50194
541280.0000   -0.31263
541320.0000   -0.27810
541360.0000   -0.61525
541400.0000   -0.31890
541440.0000   -0.42888
541480.0000   -0.51941
541520.0000   -0.75973
541560.0000   -0.65187
541600.0000   -0.44642
541640.0000   -0.33899
541680.0000   -0.46356
541720.0000   -0.31522
541760.0000   -0.55396
541800.0000   -0.41123
541840.0000   -0.58967
541880.0000   -0.66916
541920.0000   -0.59336
541960.0000   -0.51094
542000.0000   -0.44676
542040.0000   -0.48525
542080.0000   -0.69115
542120.0000   -0.63489
542160.0000   -0.62912
542200.0000   -0.35296
542240.0000   -0.46550
542280.0000   -0.48742
542320.0000   -0.40219
542360.0000   -0.55831
542400.0000   -0.39578
542440.0000   -0.56467
542480.0000   -0.40968
542520.0000   -0.62469
542560.0000   -0.47557
542600.0000   -0.61403
542640.0000   -0.42790
542680.0000   -0.64888
542720.0000   -0.43286
542760.0000   -0.28243
542800.0000   -0.30268
542840.0000   -0.28004
542880.0000   -0.53564
542920.0000   -0.58454
542960.0000   -0.50888
543000.0000   -0.37857
543040.0000   -0.37282
543080.0000   -0.08932
543120.0000   -0.30910
543160.0000   -0.29354
543200.0000   -0.47311
543240.0000   -0.48039
543280.0000   -0.62682
543320.0000   -0.39196
543360.0000   -0.55234
543400.0000   -0.40487
543440.0000   -0.30021
543480.0000   -0.25313
543520.0000   -0.24483
543560.0000   -0.14416
543600.0000   -0.27164
543640.0000   -0.29510
543680.0000   -0.32689
543720.0000   -0.26024
543760.0000   -0.34157
543800.0000   -0.06987
543840.0000   -0.21726
543880.0000   -0.33024
543920.0000   -0.44699
543960.0000   -0.43555
544000.0000   -0.31313
544040.0000   -0.44768
544080.0000   -0.27787
544120.0000   -0.29844
544160.0000   -0.29505
544200.0000   -0.64927
544240.0000   -0.58212
544280.0000   -0.38383
544320.0000   -0.38675
544360.0000   -0.55412
544400.0000   -0.09184
544440.0000   -0.25433
544480.0000   -0.38452
544520.0000   -0.44808
544560.0000   -0.31843
544600.0000   -0.20133
544640.0000   -0.14996
544680.0000    0.03806
544720.0000   -0.17137
544760.0000   -0.47748
544800.0000   -0.25701
544840.0000    0.00113
544880.0000    0.04592
544920.0000    0.14085
544960.0000    0.00999
545000.0000   -0.21219
545040.0000   -0.19115
545080.0000   -0.29541
545120.0000    0.02962
545160.0000   -0.26173
545200.0000   -0.11609
545240.0000   -0.22638
545280.0000   -0.33369
545320.0000   -0.24301
545360.0000    0.01644
545400.0000   -0.23313
545440.0000   -0.27302
545480.0000   -0.13148
545520.0000    0.30630
545560.0000   -0.21455
545600.0000   -0.17977
545640.0000   -0.37199
545680.0000   -0.08584
545720.0000   -0.24534
545760.0000   -0.25527
545800.0000   -0.11231
545840.0000   -0.47664
545880.0000   -0.52593
545920.0000   -0.59815
545960.0000   -0.61673
546000.0000   -0.22404
546040.0000   -0.26210
546080.0000   -0.49147
546120.0000   -0.34821
546160.0000   -0.14864
546200.0000   -0.16344
546240.0000   -0.36444
546280.0000   -0.28985
546320.0000   -0.27153
546360.0000   -0.33466
546400.0000   -0.32768
546440.0000   -0.19523
546480.0000   -0.32802
546520.0000   -0.33375
546560.0000   -0.36448
546600.0000   -0.36365
546640.0000   -0.24444
546680.0000   -0.20710
546720.0000   -0.11356
546760.0000   -0.05892
546800.0000   -0.06067
546840.0000   -0.37152
546880.0000   -0.07551
546920.0000   -0.15329
546960.0000   -0.36457
547000.0000   -0.18071
547040.0000   -0.48223
547080.0000   -0.03642
547120.0000   -0.34348
547160.0000   -0.38372
547200.0000   -0.00462
547240.0000   -0.30898
547280.0000   -0.00371
547320.0000   -0.00900
547360.0000    0.21372
547400.0000    0.40534
547440.0000    0.31985
547480.0000    0.31779
547520.0000    0.25684
547560.0000    0.08453
547600.0000    0.16064
547640.0000   -0.05904
547680.0000   -0.12568
547720.0000   -0.00516
547760.0000   -0.36311
547800.0000   -0.26126
547840.0000   -0.12939
547880.0000   -0.24532
547920.0000   -0.31271
547960.0000   -0.17158
548000.0000   -0.22209
548040.0000   -0.14109
548080.0000   -0.09019
548120.0000   -0.27107
548160.0000    0.04698
548200.0000   -0.06352
548240.0000   -0.46769
548280.0000   -0.12237
548320.0000    0.00057
548360.0000   -0.32014
548400.0000   -0.32770
548440.0000   -0.16163
548480.0000   -0.08723
548520.0000   -0.23175
548560.0000   -0.19908
548600.0000   -0.00888
548640.0000   -0.40349
548680.0000   -0.26388
548720.0000   -0.41410
548760.0000   -0.49560
548800.0000   -0.31488
548840.0000   -0.50351
548880.0000   -0.30535
548920.0000   -0.36568
548960.0000   -0.25542
549000.0000   -0.33889
549040.0000   -0.20108
549080.0000   -0.07101
549120.0000   -0.13321
549160.0000   -0.15966
549200.0000   -0.16048
549240.0000   -0.32909
549280.0000   -0.68409
549320.0000   -0.07368
549360.0000   -0.41573
549400.0000   -0.23781
549440.0000   -0.08998
549480.0000   -0.19386
549520.0000   -0.10892
549560.0000   -0.37604
549600.0000   -0.49962
549640.0000   -0.11103
549680.0000   -0.55273
549720.0000   -0.19870
549760.0000   -0.47739
549800.0000   -0.35995
549840.0000   -0.58856
549880.0000   -0.51776
549920.0000   -0.51745
549960.0000   -0.21967
550000.0000   -0.11322
550040.0000   -0.40577
550080.0000   -0.15301
550120.0000   -0.32093
550160.0000   -0.40094
550200.0000   -0.59975
550240.0000   -0.42159
550280.0000   -0.26203
550320.0000   -0.32755
550360.0000   -0.02808
550400.0000   -0.25015
550440.0000   -0.33057
550480.0000   -0.30465
550520.0000   -0.23422
550560.0000   -0.20203
550600.0000   -0.12768
550640.0000   -0.23415
550680.0000   -0.41768
550720.0000   -0.27512
550760.0000   -0.19508
550800.0000   -0.41435
550840.0000   -0.14406
550880.0000   -0.06067
550920.0000   -0.00886
550960.0000   -0.27381
551000.0000   -0.14444
551040.0000   -0.57336
551080.0000   -0.29959
551120.0000   -0.24055
551160.0000   -0.41449
551200.0000   -0.41126
551240.0000   -0.49912
551280.0000   -0.37113
551320.0000   -0.25179
551360.0000   -0.27834
551400.0000   -0.39907
551440.0000   -0.15039
551480.0000   -0.26137
551520.0000   -0.38407
551560.0000   -0.44687
551600.0000   -0.40683
551640.0000   -0.53953
551680.0000   -0.25524
551720.0000   -0.49704
551760.0000   -0.33761
551800.0000   -0.26202
551840.0000   -0.09008
551880.0000   -0.23799
551920.0000   -0.29647
551960.0000   -0.09495
552000.0000   -0.05774
552040.0000   -0.28086
552080.0000   -0.19590
552120.0000    0.04543
552160.0000   -0.27274
552200.0000   -0.27228
552240.0000    0.04849
552280.0000   -0.31256
552320.0000   -0.36570
552360.0000   -0.38924
552400.0000   -0.37170
552440.0000   -0.16182
552480.0000   -0.20695
552520.0000   -0.14711
552560.0000   -0.06016
552600.0000   -0.17448
552640.0000   -0.25098
552680.0000   -0.16118
552720.0000   -0.30330
552760.0000    0.02380
552800.0000   -0.15608
552840.0000   -0.24727
552880.0000   -0.31506
552920.0000   -0.30744
552960.0000   -0.44842
553000.0000   -0.28804
553040.0000   -0.09890
553080.0000   -0.06836
553120.0000   -0.39036
553160.0000   -0.12480
553200.0000   -0.14408
553240.0000   -0.08152
553280.0000   -0.24742
553320.0000   -0.10134
553360.0000   -0.00609
553400.0000    0.00153
553440.0000   -0.04389
553480.0000   -0.08582
553520.0000   -0.23045
553560.0000   -0.18358
553600.0000   -0.32303
553640.0000   -0.15529
553680.0000   -0.13768
553720.0000   -0.04397
553760.0000   -0.37301
553800.0000   -0.16385
553840.0000   -0.00758
553880.0000   -0.23449
553920.0000   -0.29496
553960.0000   -0.20691
554000.0000   -0.40191
554040.0000   -0.20450
554080.0000   -0.32881
554120.0000   -0.19338
554160.0000   -0.03366
554200.0000   -0.16181
554240.0000   -0.25552
554280.0000    0.07353
554320.0000    0.12682
554360.0000   -0.24791
554400.0000   -0.47916
554440.0000   -0.48178
554480.0000   -0.57968
554520.0000   -0.52785
554560.0000   -0.45161
554600.0000   -0.50575
554640.0000   -0.34895
554680.0000   -0.36599
554720.0000   -0.23718
554760.0000   -0.48063
554800.0000   -0.45197
554840.0000   -0.74430
554880.0000   -0.13283
554920.0000   -0.24117
554960.0000   -0.39131
555000.0000   -0.38593
555040.0000    0.16164
555080.0000   -0.11462
555120.0000    0.05328
555160.0000   -0.28421
555200.0000   -0.54605
555240.0000   -0.12933
555280.0000   -0.15041
555320.0000   -0.31614
555360.0000   -0.37819
555400.0000   -0.32917
555440.0000   -0.35540
555480.0000   -0.27864
555520.0000   -0.20838
555560.0000   -0.11426
555600.0000   -0.00912
555640.0000   -0.01127
555680.0000   -0.11434
555720.0000    0.01561
555760.0000   -0.03313
555800.0000   -0.12685
555840.0000   -0.23820
555880.0000   -0.00987
555920.0000    0.01169
555960.0000    0.14520
556000.0000   -0.12313
556040.0000   -0.14729
556080.0000    0.04053
556120.0000   -0.06554
556160.0000   -0.51756
556200.0000   -0.29251
556240.0000   -0.34363
556280.0000   -0.44249
556320.0000   -0.59727
556360.0000   -0.41140
556400.0000   -0.02325
556440.0000   -0.58448
556480.0000   -0.46435
556520.0000   -0.23340
556560.0000   -0.42768
556600.0000   -0.33226
556640.0000   -0.20461
556680.0000   -0.49725
556720.0000   -0.40312
556760.0000   -0.12077
556800.0000   -0.20574
556840.0000   -0.23654
556880.0000    0.01149
556920.0000   -0.01298
556960.0000   -0.04359
557000.0000    0.11349
557040.0000    0.11132
557080.0000   -0.20450
557120.0000   -0.69255
557160.0000   -0.46591
557200.0000   -0.53295
557240.0000   -0.35249
557280.0000   -0.38106
557320.0000   -0.57598
557360.0000   -0.60932
557400.0000   -0.39781
557440.0000   -0.63776
557480.0000   -0.40723
557520.0000   -0.56436
557560.0000   -0.42718
557600.0000   -0.45550
557640.0000   -0.34843
557680.0000   -0.31528
557720.0000   -0.49027
557760.0000   -0.31168
557800.0000   -0.42971
557840.0000   -0.36287
557880.0000   -0.42807
557920.0000   -0.49455
557960.0000    0.12414
558000.0000   -0.67300
558040.0000   -0.31774
558080.0000   -0.67832
558120.0000   -0.57444
558160.0000   -0.39004
558200.0000   -0.54043
558240.0000   -0.59179
558280.0000   -0.49484
558320.0000   -0.53269
558360.0000   -0.28887
558400.0000   -0.36795
558440.0000   -0.33573
558480.0000   -0.44772
558520.0000   -0.54706
558560.0000   -0.30095
558600.0000   -0.44534
558640.0000   -0.48628
558680.0000   -0.26116
558720.0000   -0.53771
558760.0000   -0.12418
558800.0000   -0.10419
558840.0000   -0.32790
558880.0000   -0.79128
558920.0000   -0.56016
558960.0000   -0.58903
559000.0000   -0.64655
559040.0000   -0.49261
559080.0000   -0.04156
559120.0000    0.18384
559160.0000    0.27283
559200.0000    0.06327
559240.0000    0.13107
559280.0000   -0.28487
559320.0000   -0.36027
559360.0000   -0.05600
559400.0000    0.00686
559440.0000    0.09201
559480.0000   -0.07842
559520.0000    0.11055
559560.0000    0.07879
559600.0000    0.08858
559640.0000   -0.05594
559680.0000   -0.10474
559720.0000   -0.17260
559760.0000   -0.44341
559800.0000    0.10699
559840.0000   -0.17166
559880.0000    0.01728
559920.0000   -0.02837
559960.0000    0.60416
560000.0000    0.41596
560040.0000   -0.19863
560080.0000   -0.26939
560120.0000   -0.06411
560160.0000   -0.21054
560200.0000   -0.04645
560240.0000    0.02711
560280.0000    0.06345
560320.0000   -0.43356
560360.0000   -0.11467
560400.0000   -0.22398
560440.0000    0.01275
560480.0000   -0.12239
560520.0000   -0.03748
560560.0000   -0.15483
560600.0000   -0.21573
560640.0000   -0.14149
560680.0000   -0.43336
560720.0000    0.19883
560760.0000    0.28085
560800.0000   -0.04204
560840.0000    0.05461
560880.0000   -0.18061
560920.0000   -0.00489
560960.0000   -0.08666
561000.0000   -0.04467
561040.0000   -0.26878
561080.0000    0.08577
561120.0000    0.19383
561160.0000   -0.15392
561200.0000   -0.32359
561240.0000   -0.26413
561280.0000   -0.20675
561320.0000   -0.36232
561360.0000   -0.07894
561400.0000   -0.22794
561440.0000   -0.08519
561480.0000    0.20070
561520.0000    0.33880
561560.0000    0.32597
561600.0000    0.25897
561640.0000    0.38671
561680.0000    0.12719
561720.0000    0.46772
561760.0000    0.34642
561800.0000    0.49812
561840.0000    0.45024
561880.0000    0.28249
561920.0000    0.28381
561960.0000    0.19386
562000.0000    0.28026
562040.0000    0.38605
562080.0000    0.46187
562120.0000    0.49947
562160.0000    0.47124
562200.0000    0.22277
562240.0000    0.35118
562280.0000    0.45018
562320.0000   -0.13075
562360.0000    0.10735
562400.0000    0.48284
562440.0000    0.28588
562480.0000    0.00481
562520.0000    0.20470
562560.0000    0.19410
562600.0000    0.14923
562640.0000    0.09518
562680.0000    0.25790
562720.0000    0.25930
562760.0000    0.03758
562800.0000    0.44702
562840.0000    0.20254
562880.0000    0.09157
562920.0000    0.47454
562960.0000    0.22421
563000.0000   -0.08093
563040.0000    0.30561
563080.0000    0.45187
563120.0000    0.33427
563160.0000   -0.00433
563200.0000    0.43642
563240.0000    0.27832
563280.0000   -0.03281
563320.0000    0.06319
563360.0000    0.16441
563400.0000    0.09371
563440.0000    0.14407
563480.0000    0.14538
563520.0000    0.22714
563560.0000   -0.02233
563600.0000    0.13623
563640.0000   -0.01173
563680.0000    0.18435
563720.0000    0.00051
563760.0000    0.09107
563800.0000    0.00765
563840.0000    0.03295
563880.0000    0.11693
563920.0000    0.15548
563960.0000    0.08735
564000.0000    0.15186
564040.0000    0.12466
564080.0000    0.31620
564120.0000    0.26230
564160.0000    0.45985
564200.0000    0.06366
564240.0000    0.09646
564280.0000    0.29743
564320.0000   -0.01239
564360.0000    0.07756
564400.0000    0.10198
564440.0000    0.04689
564480.0000    0.12632
564520.0000    0.01923
564560.0000    0.11808
564600.0000    0.01432
564640.0000    0.26159
564680.0000   -0.10531
564720.0000    0.03765
564760.0000    0.16415
564800.0000    0.28731
564840.0000   -0.12952
564880.0000    0.20012
564920.0000   -0.30201
564960.0000   -0.33196
565000.0000    0.01594
565040.0000    0.05519
565080.0000   -0.12814
565120.0000   -0.07589
565160.0000   -0.12029
565200.0000   -0.03494
565240.0000    0.02145
565280.0000    0.07091
565320.0000    0.27467
565360.0000    0.05916
565400.0000   -0.02760
565440.0000   -0.60171
565480.0000   -0.41231
565520.0000   -0.05515
565560.0000   -0.44138
565600.0000   -0.16436
565640.0000   -0.13331
565680.0000   -0.18538
565720.0000   -0.09491
565760.0000   -0.01242
565800.0000    0.03991
565840.0000    0.06588
565880.0000    0.17819
565920.0000    0.17740
565960.0000    0.30111
566000.0000   -0.11101
566040.0000   -0.18344
566080.0000   -0.03174
566120.0000    0.08800
566160.0000    0.12566
566200.0000   -0.05333
566240.0000    0.00361
566280.0000   -0.14459
566320.0000    0.26380
566360.0000    0.13476
566400.0000    0.55025
566440.0000   -0.01388
566480.0000    0.15181
566520.0000   -0.09385
566560.0000   -0.08714
566600.0000   -0.16598
566640.0000   -0.12819
566680.0000   -0.03670
566720.0000    0.02278
566760.0000   -0.12482
566800.0000   -0.42211
566840.0000   -0.53296
566880.0000   -0.00478
566920.0000    0.10481
566960.0000   -0.06773
567000.0000   -0.16599
567040.0000   -0.28095
567080.0000   -0.15146
567120.0000   -0.13523
567160.0000    0.15188
567200.0000    0.03137
567240.0000   -0.33220
567280.0000   -0.04363
567320.0000   -0.00610
567360.0000   -0.05032
567400.0000   -0.28849
567440.0000    0.06138
567480.0000   -0.08366
567520.0000    0.19429
567560.0000   -0.00131
567600.0000    0.10097
567640.0000    0.07161
567680.0000    0.09025
567720.0000    0.00228
567760.0000   -0.36484
567800.0000   -0.13223
567840.0000    0.00198
567880.0000    0.09743
567920.0000   -0.01868
567960.0000   -0.02525
568000.0000   -0.05385
568040.0000    0.05884
568080.0000    0.23850
568120.0000   -0.23993
568160.0000   -0.17223
568200.0000   -0.07833
568240.0000    0.23009
568280.0000   -0.08890
568320.0000    0.09850
568360.0000   -0.11535
568400.0000    0.04979
568440.0000   -0.31007
568480.0000    0.02255
568520.0000   -0.08011
568560.0000   -0.07772
568600.0000   -0.17574
568640.0000   -0.18423
568680.0000    0.02376
568720.0000   -0.11804
568760.0000   -0.37741
568800.0000   -0.49502
568840.0000   -0.50580
568880.0000   -0.10230
568920.0000   -0.24582
568960.0000   -0.13452
569000.0000   -0.12468
569040.0000   -0.04001
569080.0000   -0.34533
569120.0000    0.17164
569160.0000   -0.10569
569200.0000   -0.30164
569240.0000   -0.41952
569280.0000   -0.21820
569320.0000   -0.32851
569360.0000   -0.14368
569400.0000    0.02238
569440.0000    0.01033
569480.0000   -0.08184
569520.0000    0.18902
569560.0000    0.42491
569600.0000   -0.04077
569640.0000    0.01828
569680.0000   -0.06495
569720.0000    0.08814
569760.0000   -0.02854
569800.0000    0.05076
569840.0000   -0.00282
569880.0000    0.29578
569920.0000    0.30177
569960.0000   -0.00115
570000.0000   -0.07464
570040.0000   -0.09586
570080.0000    0.05348
570120.0000    0.19254
570160.0000   -0.03513
570200.0000    0.31182
570240.0000   -0.05367
570280.0000   -0.02348
570320.0000   -0.50771
570360.0000   -0.15216
570400.0000    0.04950
570440.0000    0.01160
570480.0000    0.03609
570520.0000   -0.02544
570560.0000    0.00623
570600.0000   -0.29914
570640.0000   -0.11864
570680.0000    0.03310
570720.0000   -0.10866
570760.0000   -0.16132
570800.0000   -0.54127
570840.0000    0.05429
570880.0000   -0.06164
570920.0000    0.10536
570960.0000   -0.26610
571000.0000   -0.06634
571040.0000   -0.21059
571080.0000   -0.44886
571120.0000   -0.68257
571160.0000   -0.68022
571200.0000   -0.57594
571240.0000   -0.39942
571280.0000   -0.65858
571320.0000   -0.60215
571360.0000   -0.61674
571400.0000   -0.54981
571440.0000   -0.34876
571480.0000   -0.14769
571520.0000   -0.05029
571560.0000    0.16110
571600.0000   -0.00521
571640.0000   -0.13967
571680.0000   -0.01301
571720.0000   -0.33097
571760.0000   -0.32768
571800.0000   -0.04484
571840.0000   -0.13492
571880.0000    0.11892
571920.0000   -0.05801
571960.0000    0.15392
572000.0000    0.06771
572040.0000    0.14884
572080.0000   -0.08108
572120.0000    0.06592
572160.0000    0.54725
572200.0000    0.03343
572240.0000    0.15392
572280.0000    0.02773
572320.0000   -0.07042
572360.0000    0.03392
572400.0000    0.15793
572440.0000   -0.05515
572480.0000   -0.17043
572520.0000   -0.19314
572560.0000    0.19348
572600.0000   -0.44037
572640.0000    0.04715
572680.0000    0.31637
572720.0000   -0.01109
572760.0000    0.19004
572800.0000   -0.19824
572840.0000   -0.13221
572880.0000   -0.23347
572920.0000   -0.12707
572960.0000   -0.06911
573000.0000   -0.51303
573040.0000   -0.38004
573080.0000   -0.15188
573120.0000    0.02134
573160.0000    0.13444
573200.0000   -0.50215
573240.0000   -0.20164
573280.0000   -0.43867
573320.0000   -0.01678
573360.0000   -0.26462
573400.0000   -0.07252
573440.0000    0.07107
573480.0000   -0.11869
573520.0000   -0.08397
573560.0000   -0.19468
573600.0000   -0.50587
573640.0000   -0.42671
573680.0000   -0.05059
573720.0000   -0.41108
573760.0000   -0.37759
573800.0000   -0.59522
573840.0000   -0.34234
573880.0000   -0.24760
573920.0000   -0.08432
573960.0000   -0.11528
574000.0000   -0.31029
574040.0000   -0.11037
574080.0000   -0.33937
574120.0000   -0.11656
574160.0000   -0.23494
574200.0000    0.23217
574240.0000   -0.40366
574280.0000   -0.41083
574320.0000   -0.07504
574360.0000   -0.27052
574400.0000   -0.24848
574440.0000   -0.30264
574480.0000   -0.40790
574520.0000   -0.10997
574560.0000   -0.13422
574600.0000   -0.02389
574640.0000   -0.45010
574680.0000   -0.67892
574720.0000   -0.69510
574760.0000   -1.03131
574800.0000   -0.79928
574840.0000   -0.14513
574880.0000   -0.10099
574920.0000   -0.00597
574960.0000   -0.32927
575000.0000   -0.37581
575040.0000   -0.26802
575080.0000   -0.54689
575120.0000   -0.39371
575160.0000   -0.44977
575200.0000   -0.15719
575240.0000   -0.06097
575280.0000   -0.27459
575320.0000    0.05042
575360.0000   -0.52727
575400.0000   -0.36479
575440.0000   -0.40901
575480.0000   -0.37872
575520.0000    0.22560
575560.0000   -0.04870
575600.0000    0.07172
575640.0000   -0.05873
575680.0000    0.04506
575720.0000    0.06870
575760.0000    0.15875
575800.0000    0.11108
575840.0000    0.40616
575880.0000    0.02899
575920.0000   -0.08009
575960.0000   -0.00760
576000.0000   -0.07613
576040.0000    0.01634
576080.0000    0.10554
576120.0000   -0.43968
576160.0000   -0.16055
576200.0000   -0.00627
576240.0000   -0.26653
576280.0000   -0.20679
576320.0000   -0.14551
576360.0000   -0.35776
576400.0000   -0.35861
576440.0000   -0.52585
576480.0000   -0.67538
576520.0000   -0.80982
576560.0000   -0.40374
576600.0000   -0.52664
576640.0000   -0.83987
576680.0000   -0.87140
576720.0000   -0.58298
576760.0000   -0.57934
576800.0000   -0.55249
576840.0000   -0.58783
576880.0000   -0.45487
576920.0000   -0.57961
576960.0000   -0.50175
577000.0000   -0.45219
577040.0000   -0.39212
577080.0000   -0.46695
577120.0000   -0.71597
577160.0000   -0.42502
577200.0000   -0.11401
577240.0000   -0.28797
577280.0000   -0.16161
577320.0000   -0.55988
577360.0000   -0.41166
577400.0000   -0.47960
577440.0000   -0.65993
577480.0000   -0.68526
577520.0000   -0.70361
577560.0000   -0.49133
577600.0000   -0.39174
577640.0000   -0.09194
577680.0000   -0.19829
577720.0000   -0.33726
577760.0000   -0.49365
577800.0000   -0.27951
577840.0000   -0.54043
577880.0000   -0.36348
577920.0000   -0.40055
577960.0000   -0.36546
578000.0000   -0.39561
578040.0000   -0.40553
578080.0000   -0.02363
578120.0000    0.01674
578160.0000   -0.05829
578200.0000    0.14989
578240.0000    0.00656
578280.0000    0.11171
578320.0000    0.04412
578360.0000   -0.03653
578400.0000   -0.15584
578440.0000   -0.06107
578480.0000   -0.08127
578520.0000    0.07916
578560.0000    0.02799
578600.0000    0.01534
578640.0000   -0.09507
578680.0000    0.11876
578720.0000    0.09808
578760.0000    0.00235
578800.0000   -0.20656
578840.0000   -0.38875
578880.0000   -0.32903
578920.0000   -0.08354
578960.0000    0.03745
579000.0000   -0.07934
579040.0000    0.01382
579080.0000   -0.00976
579120.0000   -0.00174
579160.0000   -0.03508
579200.0000   -0.04604
579240.0000    0.05926
579280.0000    0.01803
579320.0000    0.10811
579360.0000   -0.00670
579400.0000    0.00045
579440.0000    0.29603
579480.0000    0.41705
579520.0000    0.30345
579560.0000    0.24501
579600.0000    0.24251
579640.0000    0.00961
579680.0000   -0.02470
579720.0000   -0.09813
579760.0000    0.00435
579800.0000    0.05774
579840.0000    0.13445
579880.0000   -0.00789
579920.0000    0.12009
579960.0000   -0.10853
580000.0000    0.04368
580040.0000    0.14212
580080.0000   -0.08560
580120.0000    0.01183
580160.0000   -0.00789
580200.0000    0.01247
580240.0000   -0.12939
580280.0000   -0.16196
580320.0000   -0.05508
580360.0000   -0.20452
580400.0000    0.16344
580440.0000    0.02942
580480.0000   -0.12618
580520.0000    0.10830
580560.0000    0.00533
580600.0000    0.04403
580640.0000   -0.05869
580680.0000    0.03760
580720.0000   -0.02938
580760.0000   -0.06591
580800.0000   -0.07848
580840.0000    0.00823
580880.0000   -0.20979
580920.0000   -0.05696
580960.0000    0.11959
581000.0000   -0.23060
581040.0000   -0.60157
581080.0000   -0.57982
581120.0000   -0.69307
581160.0000   -0.58094
581200.0000   -0.57823
581240.0000   -0.54685
581280.0000   -0.72741
581320.0000   -0.46016
581360.0000   -0.73115
581400.0000   -0.57136
581440.0000   -0.75191
581480.0000   -0.51887
581520.0000   -0.55430
581560.0000   -0.81674
581600.0000   -0.79853
581640.0000   -0.53287
581680.0000   -0.77896
581720.0000   -0.61494
581760.0000   -0.38690
581800.0000   -0.44887
581840.0000   -0.42859
581880.0000   -0.15617
581920.0000   -0.08849
581960.0000   -0.09661
582000.0000   -0.02519
582040.0000   -0.04215
582080.0000   -0.06963
582120.0000   -0.04431
582160.0000    0.08496
582200.0000    0.09505
582240.0000    0.01127
582280.0000    0.09410
582320.0000   -0.05117
582360.0000    0.03670
582400.0000   -0.26587
582440.0000   -0.56911
582480.0000   -0.34842
582520.0000    0.13044
582560.0000   -0.16730
582600.0000   -0.35368
582640.0000   -0.19132
582680.0000   -0.20619
582720.0000   -0.17261
582760.0000    0.05689
582800.0000   -0.29011
582840.0000   -0.01510
582880.0000   -0.19808
582920.0000   -0.31860
582960.0000   -0.22707
583000.0000   -0.16086
583040.0000   -0.19943
583080.0000    0.03122
583120.0000   -0.23425
583160.0000   -0.10407
583200.0000   -0.06312
583240.0000   -0.18974
583280.0000   -0.13903
583320.0000   -0.04189
583360.0000   -0.11115
583400.0000   -0.04722
583440.0000   -0.01296
583480.0000    0.04781
583520.0000   -0.03056
583560.0000   -0.18879
583600.0000    0.20078
583640.0000    0.02740
583680.0000    0.07027
583720.0000   -0.18970
583760.0000    0.02483
583800.0000    0.00537
583840.0000   -0.25553
583880.0000   -0.01458
583920.0000   -0.06424
583960.0000   -0.13324
584000.0000   -0.07139
584040.0000   -0.09312
584080.0000   -0.03431
584120.0000   -0.15858
584160.0000    0.03982
584200.0000   -0.12531
584240.0000   -0.04369
584280.0000   -0.15211
584320.0000    0.08471
584360.0000   -0.05986
584400.0000   -0.22199
584440.0000   -0.06080
584480.0000   -0.03099
584520.0000    0.04919
584560.0000    0.13446
584600.0000   -0.21156
584640.0000    0.16562
584680.0000   -0.13831
584720.0000   -0.06093
584760.0000    0.12177
584800.0000   -0.11796
584840.0000   -0.08998
584880.0000   -0.08651
584920.0000   -0.04936
584960.0000    0.01616
585000.0000    0.08049
585040.0000    0.15650
585080.0000   -0.19448
585120.0000   -0.10970
585160.0000   -0.02290
585200.0000    0.00280
585240.0000    0.26687
585280.0000   -0.06570
585320.0000   -0.31723
585360.0000   -0.28896
585400.0000   -0.32575
585440.0000   -0.33568
585480.0000   -0.35827
585520.0000   -0.74588
585560.0000   -0.68971
585600.0000   -0.48712
585640.0000   -0.42533
585680.0000   -0.47245
585720.0000   -0.50617
585760.0000   -0.26338
585800.0000    0.06664
585840.0000    0.17605
585880.0000    0.13108
585920.0000   -0.07778
585960.0000    0.11949
586000.0000   -0.07799
586040.0000   -0.04923
586080.0000   -0.24297
586120.0000    0.07508
586160.0000    0.10349
586200.0000   -0.00916
586240.0000    0.29479
586280.0000    0.10333
586320.0000    0.02758
586360.0000   -0.08887
586400.0000    0.03475
586440.0000    0.03431
586480.0000   -0.04526
586520.0000    0.17238
586560.0000    0.06064
586600.0000   -0.06737
586640.0000    0.01472
586680.0000    0.00843
586720.0000    0.19096
586760.0000   -0.15847
586800.0000   -0.15900
586840.0000   -0.40492
586880.0000   -0.45332
586920.0000   -0.16951
586960.0000   -0.21529
587000.0000    0.16040
587040.0000   -0.07744
587080.0000    0.34758
587120.0000   -0.01611
587160.0000    0.11962
587200.0000    0.15990
587240.0000    0.10494
587280.0000    0.01750
587320.0000   -0.10665
587360.0000    0.05604
587400.0000    0.13602
587440.0000    0.12386
587480.0000    0.14526
587520.0000    0.35155
587560.0000    0.41898
587600.0000    0.04802
587640.0000    0.25519
587680.0000    0.25006
587720.0000   -0.14541
587760.0000    0.11362
587800.0000    0.39436
587840.0000   -0.05879
587880.0000    0.11422
587920.0000    0.29184
587960.0000    0.36768
588000.0000    0.17971
588040.0000    0.20829
588080.0000    0.43897
588120.0000   -0.11825
588160.0000    0.19342
588200.0000    0.07467
588240.0000   -0.02045
588280.0000    0.01155
588320.0000   -0.25300
588360.0000   -0.24547
588400.0000   -0.20055
588440.0000    0.11487
588480.0000    0.02180
588520.0000    0.37854
588560.0000   -0.00424
588600.0000    0.03547
588640.0000    0.12358
588680.0000    0.25341
588720.0000   -0.22832
588760.0000    0.08924
588800.0000   -0.18608
588840.0000    0.21362
588880.0000   -0.11037
588920.0000   -0.66520
588960.0000   -0.46415
589000.0000   -0.43313
589040.0000   -0.30703
589080.0000   -0.37210
589120.0000   -0.61801
589160.0000   -0.71053
589200.0000   -0.57053
589240.0000   -0.73125
589280.0000   -0.38599
589320.0000   -0.70749
589360.0000   -0.76603
589400.0000   -0.40526
589440.0000   -0.44651
589480.0000    0.09479
589520.0000   -0.22675
589560.0000    0.05752
589600.0000   -0.01357
589640.0000    0.11764
589680.0000    0.23953
589720.0000   -0.04746
589760.0000    0.12281
589800.0000   -0.01398
589840.0000   -0.23193
589880.0000   -0.10508
589920.0000   -0.00544
589960.0000   -0.11625
590000.0000    0.18170
590040.0000    0.27835
590080.0000    0.47021
590120.0000    0.32654
590160.0000    0.14795
590200.0000    0.25655
590240.0000    0.03443
590280.0000    0.01057
590320.0000    0.03342
590360.0000   -0.09987
590400.0000   -0.12147
590440.0000    0.25275
590480.0000    0.30380
590520.0000    0.01026
590560.0000    0.13686
590600.0000    0.11561
590640.0000    0.20313
590680.0000   -0.13614
590720.0000   -0.02938
590760.0000   -0.00994
590800.0000    0.52222
590840.0000    0.05558
590880.0000   -0.07415
590920.0000    0.49986
590960.0000    0.40429
591000.0000    0.35268
591040.0000    0.00138
591080.0000   -0.07962
591120.0000    0.13184
591160.0000    0.13331
591200.0000    0.03337
591240.0000    0.07497
591280.0000   -0.16176
591320.0000    0.20209
591360.0000    0.00470
591400.0000    0.17012
591440.0000    0.23761
591480.0000    0.16018
591520.0000    0.23137
591560.0000   -0.18165
591600.0000   -0.01152
591640.0000   -0.05583
591680.0000   -0.17575
591720.0000   -0.06671
591760.0000   -0.40049
591800.0000    0.13510
591840.0000    0.09592
591880.0000    0.15170
591920.0000    0.49773
591960.0000    0.21266
592000.0000    0.39952
592040.0000    0.35251
592080.0000    0.20971
592120.0000    0.10620
592160.0000    0.26329
592200.0000    0.26628
592240.0000    0.16907
592280.0000   -0.17501
592320.0000   -0.18872
592360.0000    0.00208
592400.0000   -0.00191
592440.0000   -0.05896
592480.0000    0.02217
592520.0000    0.01411
592560.0000   -0.30086
592600.0000   -0.44666
592640.0000    0.10980
592680.0000   -0.03217
592720.0000   -0.06876
592760.0000   -0.04308
592800.0000   -0.14039
592840.0000   -0.31869
592880.0000    0.09976
592920.0000   -0.15806
592960.0000   -0.12470
593000.0000   -0.00938
593040.0000    0.02644
593080.0000    0.04726
593120.0000    0.12021
593160.0000    0.01773
593200.0000   -0.01382
593240.0000   -0.15364
593280.0000   -0.10956
593320.0000    0.22778
593360.0000   -0.06504
593400.0000    0.25629
593440.0000   -0.05257
593480.0000   -0.16524
593520.0000    0.30664
593560.0000    0.07824
593600.0000   -0.01076
593640.0000   -0.17007
593680.0000   -0.21523
593720.0000   -0.25451
593760.0000   -0.07742
593800.0000   -0.18657
593840.0000   -0.40692
593880.0000    0.16870
593920.0000   -0.06063
593960.0000   -0.01261
594000.0000   -0.04505
594040.0000    0.13564
594080.0000    0.44832
594120.0000    0.07119
594160.0000   -0.04699
594200.0000    0.34984
594240.0000    0.20857
594280.0000    0.21689
594320.0000   -0.16969
594360.0000   -0.21531
594400.0000   -0.10341
594440.0000    0.07902
594480.0000    0.04820
594520.0000   -0.10991
594560.0000    0.21714
594600.0000   -0.00044
594640.0000   -0.08951
594680.0000   -0.35081
594720.0000    0.17683
594760.0000   -0.24730
594800.0000   -0.01759
594840.0000   -0.17698
594880.0000   -0.15871
594920.0000   -0.13560
594960.0000    0.15509
595000.0000    0.27786
595040.0000   -0.00673
595080.0000   -0.12302
595120.0000   -0.02076
595160.0000   -0.00218
595200.0000   -0.18652
595240.0000    0.06587
595280.0000   -0.13838
595320.0000    0.07139
595360.0000    0.06227
595400.0000   -0.03675
595440.0000   -0.29157
595480.0000   -0.13783
595520.0000    0.12030
595560.0000    0.12888
595600.0000    0.08257
595640.0000   -0.02332
595680.0000    0.02250
595720.0000   -0.03856
595760.0000   -0.04200
595800.0000   -0.15631
595840.0000    0.09741
595880.0000   -0.07352
595920.0000    0.08615
595960.0000    0.06023
596000.0000   -0.04508
596040.0000    0.01433
596080.0000   -0.00467
596120.0000   -0.04194
596160.0000   -0.09492
596200.0000   -0.11761
596240.0000   -0.23858
596280.0000   -0.04695
596320.0000   -0.14065
596360.0000   -0.13009
596400.0000   -0.18637
596440.0000   -0.23443
596480.0000    0.15642
596520.0000   -0.07901
596560.0000    0.01489
596600.0000   -0.21678
596640.0000   -0.13790
596680.0000   -0.11982
596720.0000    0.15041
596760.0000    0.09146
596800.0000    0.15808
596840.0000   -0.09663
596880.0000    0.10042
596920.0000   -0.10741
596960.0000   -0.09043
597000.0000    0.03819
597040.0000   -0.17330
597080.0000   -0.06477
597120.0000   -0.15431
597160.0000   -0.29848
597200.0000   -0.16742
597240.0000   -0.13151
597280.0000    0.15461
597320.0000    0.04906
597360.0000   -0.27983
597400.0000   -0.26686
597440.0000   -0.45673
597480.0000   -0.58472
597520.0000   -0.51598
597560.0000   -0.46917
597600.0000   -0.63460
597640.0000   -0.26966
597680.0000   -0.14308
597720.0000   -0.23061
597760.0000   -0.07658
597800.0000    0.17263
597840.0000   -0.18061
597880.0000   -0.81404
597920.0000   -0.77289
597960.0000   -0.41258
598000.0000   -0.46624
598040.0000   -0.58698
598080.0000   -0.75114
598120.0000   -0.69568
598160.0000   -0.60011
598200.0000   -0.30937
598240.0000   -0.60049
598280.0000   -0.50759
598320.0000   -0.40600
598360.0000   -0.56103
598400.0000   -0.43913
598440.0000   -0.10366
598480.0000   -0.11292
598520.0000   -0.22215
598560.0000   -0.08369
598600.0000   -0.32215
598640.0000   -0.28922
598680.0000   -0.11189
598720.0000   -0.17071
598760.0000   -0.15788
598800.0000   -0.20922
598840.0000   -0.38209
598880.0000   -0.11894
598920.0000   -0.16147
598960.0000   -0.13071
599000.0000   -0.28787
599040.0000   -0.11437
599080.0000   -0.22448
599120.0000   -0.35641
599160.0000   -0.03663
599200.0000    0.13212
599240.0000   -0.26931
599280.0000   -0.39949
599320.0000   -0.44122
599360.0000   -0.34959
599400.0000   -0.32437
599440.0000   -0.30703
599480.0000   -0.36301
599520.0000   -0.36883
599560.0000   -0.18190
599600.0000   -0.34956
599640.0000   -0.64475
599680.0000   -0.14946
599720.0000    0.13577
599760.0000   -0.46245
599800.0000   -0.11763
599840.0000   -0.44249
599880.0000   -0.23433
599920.0000   -0.29580
599960.0000   -0.46386
600000.0000   -0.23506
600040.0000   -0.32351
600080.0000    0.05378
600120.0000   -0.07837
600160.0000    0.15937
600200.0000    0.16037
600240.0000    0.09167
600280.0000    0.11067
600320.0000    0.26855
600360.0000    0.29679
600400.0000   -0.00751
600440.0000    0.14748
600480.0000    0.10160
600520.0000    0.20221
600560.0000    0.05893
600600.0000    0.08339
600640.0000   -0.09969
600680.0000    0.00675
600720.0000    0.16048
600760.0000    0.07866
600800.0000    0.08964
600840.0000    0.09512
600880.0000   -0.02598
600920.0000    0.02665
600960.0000   -0.02808
601000.0000    0.02625
601040.0000   -0.09123
601080.0000   -0.35002
601120.0000   -0.04592
601160.0000    0.00599
601200.0000   -0.11971
601240.0000   -0.13506
601280.0000   -0.14433
601320.0000   -0.16885
601360.0000    0.04155
601400.0000   -0.01528
601440.0000   -0.10043
601480.0000    0.03653
601520.0000    0.00480
601560.0000   -0.04236
601600.0000    0.04354
601640.0000    0.03101
601680.0000   -0.17822
601720.0000    0.10439
601760.0000    0.11785
601800.0000    0.21554
601840.0000   -0.21209
601880.0000   -0.29096
601920.0000    0.20839
601960.0000   -0.14142
602000.0000   -0.14024
602040.0000    0.20047
602080.0000    0.24314
602120.0000    0.08762
602160.0000    0.06887
602200.0000    0.02799
602240.0000    0.17285
602280.0000    0.29461
602320.0000   -0.12954
602360.0000   -0.17959
602400.0000    0.09010
602440.0000    0.10373
602480.0000    0.06728
602520.0000    0.07657
602560.0000   -0.01767
602600.0000   -0.08429
602640.0000    0.15126
602680.0000    0.17374
602720.0000   -0.03574
602760.0000   -0.35644
602800.0000    0.21161
602840.0000   -0.51349
602880.0000   -0.79857
602920.0000   -0.52766
602960.0000   -0.65508
603000.0000   -0.49142
603040.0000   -0.60812
603080.0000   -0.82204
603120.0000   -0.73098
603160.0000   -0.47290
603200.0000   -0.46340
603240.0000   -0.32463
603280.0000   -0.44061
603320.0000   -0.15335
603360.0000   -0.30557
603400.0000   -0.59595
603440.0000   -0.52878
603480.0000   -0.50793
603520.0000   -0.39345
603560.0000   -0.16765
603600.0000   -0.00709
603640.0000   -0.05867
603680.0000   -0.23175
603720.0000   -0.28596
603760.0000   -0.39244
603800.0000   -0.15516
603840.0000   -0.00441
603880.0000    0.14356
603920.0000    0.01680
603960.0000   -0.18759
604000.0000   -0.41247
604040.0000   -0.26570
604080.0000   -0.02568
604120.0000    0.02539
604160.0000    0.15717
604200.0000   -0.05007
604240.0000    0.00646
604280.0000    0.08124
604320.0000    0.22842
604360.0000   -0.00271
604400.0000    0.14246
604440.0000    0.24668
604480.0000    0.12840
604520.0000   -0.12047
604560.0000    0.13754
604600.0000    0.16078
604640.0000    0.08689
604680.0000    0.02225
604720.0000    0.05302
604760.0000   -0.00503
604800.0000    0.18444
604840.0000   -0.21066
604880.0000    0.00062
604920.0000   -0.09092
604960.0000   -0.24897
605000.0000   -0.27046
605040.0000   -0.42794
605080.0000   -0.48476
605120.0000   -0.28662
605160.0000   -0.32488
605200.0000   -0.44678
605240.0000   -0.51459
605280.0000   -0.59562
605320.0000   -0.58063
605360.0000   -0.53395
605400.0000   -0.46294
605440.0000   -0.82880
605480.0000   -0.26146
605520.0000   -0.10822
605560.0000    0.02014
605600.0000   -0.13205
605640.0000   -0.39153
605680.0000   -0.79271
605720.0000   -0.37776
605760.0000   -0.09412
605800.0000   -0.20191
605840.0000   -0.12446
605880.0000   -0.40895
605920.0000   -0.31036
605960.0000   -0.46892
606000.0000   -0.52608
606040.0000   -0.50625
606080.0000   -0.68006
606120.0000   -0.18801
606160.0000   -0.47544
606200.0000   -0.36534
606240.0000   -0.34778
606280.0000   -0.69713
606320.0000   -0.64921
606360.0000   -0.47178
606400.0000   -0.43622
606440.0000   -0.43512
606480.0000   -0.50924
606520.0000   -0.35662
606560.0000   -0.15295
606600.0000   -0.41009
606640.0000   -0.66814
606680.0000   -0.51029
606720.0000   -0.37703
606760.0000   -0.29159
606800.0000   -0.40508
606840.0000   -0.63547
606880.0000   -0.36060
606920.0000   -0.20896
606960.0000   -0.31572
607000.0000   -0.35702
607040.0000   -0.14542
607080.0000   -0.30473
607120.0000   -0.65306
607160.0000   -0.34761
607200.0000   -0.44803
607240.0000   -0.25705
607280.0000    0.13429
607320.0000   -0.14007
607360.0000    0.03738
607400.0000   -0.00149
607440.0000    0.12071
607480.0000   -0.03605
607520.0000   -0.02082
607560.0000    0.05860
607600.0000    0.15209
607640.0000   -0.05501
607680.0000   -0.29759
607720.0000   -0.20195
607760.0000   -0.44594
607800.0000   -0.52329
607840.0000   -0.19162
607880.0000   -0.05210
607920.0000    0.00909
607960.0000   -0.08856
608000.0000   -0.09158
608040.0000   -0.21398
608080.0000   -0.06301
608120.0000   -0.16720
608160.0000   -0.13869
608200.0000   -0.49471
608240.0000   -0.34163
608280.0000   -0.24800
608320.0000   -0.28642
608360.0000   -0.41217
608400.0000   -0.34149
608440.0000   -0.24814
608480.0000   -0.33365
608520.0000   -0.55810
608560.0000   -0.45771
608600.0000   -0.33628
608640.0000   -0.18421
608680.0000   -0.02160
608720.0000   -0.24337
608760.0000    0.04017
608800.0000   -0.24059
608840.0000   -0.30188
608880.0000   -0.42024
608920.0000   -0.29877
608960.0000   -0.30527
609000.0000   -0.73553
609040.0000   -0.30987
609080.0000   -0.20502
609120.0000   -0.56509
609160.0000   -0.28210
609200.0000   -0.07515
609240.0000   -0.31253
609280.0000   -0.43229
609320.0000   -0.48552
609360.0000   -0.23580
609400.0000   -0.39256
609440.0000   -0.18910
609480.0000   -0.35300
609520.0000   -0.09078
609560.0000   -0.27070
609600.0000   -0.27366
609640.0000   -0.24544
609680.0000   -0.27893
609720.0000   -0.33096
609760.0000   -0.01630
609800.0000   -0.29310
609840.0000   -0.07321
609880.0000   -0.16197
609920.0000   -0.29127
609960.0000   -0.22469
610000.0000   -0.07735
610040.0000   -0.09248
610080.0000   -0.20119
610120.0000   -0.12286
610160.0000   -0.18901
610200.0000   -0.60336
610240.0000   -0.13711
610280.0000   -0.29294
610320.0000   -0.23411
610360.0000   -0.35003
610400.0000   -0.16283
610440.0000   -0.40332
610480.0000   -0.06970
610520.0000   -0.23923
610560.0000   -0.09553
610600.0000   -0.12944
610640.0000   -0.18718
610680.0000   -0.34163
610720.0000   -0.25379
610760.0000   -0.13986
610800.0000   -0.14705
610840.0000   -0.33088
610880.0000   -0.18004
610920.0000   -0.12033
610960.0000   -0.47981
611000.0000   -0.61831
611040.0000   -0.55682
611080.0000   -0.49006
611120.0000   -0.19075
611160.0000   -0.29012
611200.0000   -0.17932
611240.0000   -0.59632
611280.0000   -0.54917
611320.0000   -0.65232
611360.0000   -0.35389
611400.0000   -0.20693
611440.0000   -0.37481
611480.0000   -0.25117
611520.0000   -0.30789
611560.0000   -0.40036
611600.0000   -0.36919
611640.0000   -0.43674
611680.0000   -0.65240
611720.0000   -0.79863
611760.0000   -0.30217
611800.0000   -0.63036
611840.0000   -0.86905
611880.0000   -0.35815
611920.0000   -0.26983
611960.0000   -0.08578
612000.0000   -0.41399
612040.0000   -0.76098
612080.0000   -0.51339
612120.0000   -0.57122
612160.0000   -0.53089
612200.0000   -0.24292
612240.0000   -0.21781
612280.0000   -0.76044
612320.0000   -0.36967
612360.0000   -0.44301
612400.0000   -0.43699
612440.0000   -0.54553
612480.0000   -0.75394
612520.0000   -0.44969
612560.0000   -0.33167
612600.0000   -0.75589
612640.0000   -0.38727
612680.0000   -0.28783
612720.0000   -0.33367
612760.0000   -0.51439
612800.0000   -0.36499
612840.0000   -0.11309
612880.0000    0.13380
612920.0000   -0.26724
612960.0000   -0.54468
613000.0000   -0.45604
613040.0000   -0.46353
613080.0000   -0.46695
613120.0000   -0.38866
613160.0000   -0.12480
613200.0000   -0.25292
613240.0000   -0.34738
613280.0000   -0.25379
613320.0000   -0.26622
613360.0000   -0.32755
613400.0000   -0.45630
613440.0000    0.05554
613480.0000   -0.23573
613520.0000   -0.26791
613560.0000   -0.21516
613600.0000   -0.29132
613640.0000   -0.51483
613680.0000   -0.40816
613720.0000   -0.33028
613760.0000   -0.33707
613800.0000   -0.32212
613840.0000   -0.43709
613880.0000   -0.02003
613920.0000    0.10162
613960.0000   -0.23463
614000.0000   -0.30605
614040.0000   -0.37697
614080.0000   -0.30193
614120.0000   -0.15727
614160.0000   -0.12817
614200.0000   -0.30077
614240.0000   -0.45351
614280.0000   -0.49843
614320.0000   -0.19826
614360.0000   -0.20891
614400.0000   -0.21362
614440.0000    0.09732
614480.0000   -0.04946
614520.0000   -0.24936
614560.0000   -0.49610
614600.0000   -0.21974
614640.0000   -0.10290
614680.0000   -0.15719
614720.0000   -0.17583
614760.0000   -0.35764
614800.0000    0.32167
614840.0000    0.32178
614880.0000    0.46006
614920.0000    0.52425
614960.0000    0.58383
615000.0000    0.55808
615040.0000    0.45772
615080.0000    0.61001
615120.0000    0.27768
615160.0000    0.53994
615200.0000    0.53307
615240.0000    0.26870
615280.0000    0.44569
615320.0000    0.38076
615360.0000    0.26881
615400.0000    0.00067
615440.0000   -0.15131
615480.0000   -0.23146
615520.0000   -0.29314
615560.0000    0.05338
615600.0000   -0.16509
615640.0000   -0.43578
615680.0000   -0.24356
615720.0000   -0.33940
615760.0000   -0.57013
615800.0000   -0.15065
615840.0000   -0.38333
615880.0000   -0.40544
615920.0000   -0.26360
615960.0000   -0.46028
616000.0000   -0.47666
616040.0000   -0.20341
616080.0000   -0.24395
616120.0000   -0.32739
616160.0000   -0.35187
616200.0000   -0.31026
616240.0000   -0.19032
616280.0000    0.03111
616320.0000    0.02568
616360.0000    0.11212
616400.0000   -0.16477
616440.0000   -0.19945
616480.0000   -0.00715
616520.0000   -0.11745
616560.0000   -0.05510
616600.0000   -0.17638
616640.0000   -0.62284
616680.0000   -0.21514
616720.0000    0.12763
616760.0000    0.06219
616800.0000   -0.21547
616840.0000   -0.64919
616880.0000   -0.17069
616920.0000   -0.24556
616960.0000   -0.18665
617000.0000   -0.00754
617040.0000   -0.07019
617080.0000   -0.33596
617120.0000   -0.27958
617160.0000   -0.40882
617200.0000   -0.18039
617240.0000   -0.21686
617280.0000   -0.66797
617320.0000   -0.82678
617360.0000   -0.42452
617400.0000   -0.54138
617440.0000   -0.68685
617480.0000   -0.37586
617520.0000   -0.31041
617560.0000   -0.53486
617600.0000   -0.54253
617640.0000   -0.65096
617680.0000   -0.37403
617720.0000   -0.40545
617760.0000   -0.43411
617800.0000   -0.32938
617840.0000   -0.26934
617880.0000   -0.36713
617920.0000   -0.28401
617960.0000   -0.48462
618000.0000   -0.30188
618040.0000   -0.43766
618080.0000   -0.24519
618120.0000   -0.41633
618160.0000   -0.48023
618200.0000   -0.41284
618240.0000   -0.39222
618280.0000   -0.69603
618320.0000   -0.71665
618360.0000   -0.58113
618400.0000   -0.52064
618440.0000   -0.45196
618480.0000   -0.51854
618520.0000   -0.53980
618560.0000   -0.57785
618600.0000   -0.58564
618640.0000   -0.68014
618680.0000   -0.74044
618720.0000   -0.49441
618760.0000   -0.56232
618800.0000   -0.90551
618840.0000   -0.55334
618880.0000   -0.53525
618920.0000   -0.74493
618960.0000   -0.54891
619000.0000   -0.52601
619040.0000   -0.54163
619080.0000   -0.59803
619120.0000   -0.56173
619160.0000   -0.36244
619200.0000   -0.70100
619240.0000   -0.53049
619280.0000   -0.57572
619320.0000   -0.44948
619360.0000   -0.59441
619400.0000   -0.65203
619440.0000   -0.44796
619480.0000   -0.41230
619520.0000   -0.50729
619560.0000   -0.51919
619600.0000   -0.60377
619640.0000   -0.67369
619680.0000   -0.51379
619720.0000   -0.59593
619760.0000   -0.80031
619800.0000   -0.45079
619840.0000   -0.65992
619880.0000   -0.82352
619920.0000   -0.54690
619960.0000   -0.52616
620000.0000   -0.18357
620040.0000   -0.52868
620080.0000   -0.35791
620120.0000   -0.39133
620160.0000   -0.28468
620200.0000   -0.23976
620240.0000   -0.28367
620280.0000   -0.40551
620320.0000   -0.43055
620360.0000   -0.26428
620400.0000   -0.38939
620440.0000    0.01603
620480.0000    0.11928
620520.0000   -0.19283
620560.0000    0.29295
620600.0000   -0.09147
620640.0000   -0.34228
620680.0000   -0.49999
620720.0000   -0.22005
620760.0000   -0.65471
620800.0000   -0.44237
620840.0000   -0.49812
620880.0000   -0.32678
620920.0000   -0.41008
620960.0000   -0.43553
621000.0000   -0.44096
621040.0000   -0.49132
621080.0000   -0.39424
621120.0000   -0.30968
621160.0000   -0.74275
621200.0000   -0.59116
621240.0000   -0.60913
621280.0000   -0.56063
621320.0000   -0.41948
621360.0000   -0.54004
621400.0000   -0.44358
621440.0000   -0.36739
621480.0000   -0.68569
621520.0000   -0.56269
621560.0000   -0.63976
621600.0000   -0.67301
621640.0000   -0.49339
621680.0000   -0.73158
621720.0000   -0.82948
621760.0000   -0.40369
621800.0000   -0.71689
621840.0000   -0.57202
621880.0000   -0.66042
621920.0000   -0.54151
621960.0000   -0.60985
622000.0000   -0.51096
622040.0000   -0.56697
622080.0000   -0.56548
622120.0000   -0.45872
622160.0000   -0.59458
622200.0000   -0.53575
622240.0000   -0.47207
622280.0000   -0.63485
622320.0000   -0.55291
622360.0000   -0.60084
622400.0000   -0.83989
622440.0000   -0.21096
622480.0000   -0.76676
622520.0000   -0.89393
622560.0000   -0.68436
622600.0000   -0.45151
622640.0000   -0.47483
622680.0000   -0.64787
622720.0000   -0.65500
622760.0000   -0.59252
622800.0000   -0.97067
622840.0000   -0.65457
622880.0000   -0.78394
622920.0000   -0.57234
622960.0000   -0.92038
623000.0000   -0.62104
623040.0000   -0.66639
623080.0000   -0.51470
623120.0000   -0.68761
623160.0000   -0.78937
623200.0000   -0.47751
623240.0000   -0.49003
623280.0000   -0.44486
623320.0000   -0.46063
623360.0000   -0.46332
623400.0000   -0.51998
623440.0000   -0.52017
623480.0000   -0.76874
623520.0000   -0.67725
623560.0000   -0.49111
623600.0000   -0.84277
623640.0000   -0.63328
623680.0000   -0.33415
623720.0000   -0.70739
623760.0000   -0.49747
623800.0000   -0.44677
623840.0000   -0.63591
623880.0000   -0.36866
623920.0000   -0.58581
623960.0000   -0.56531
624000.0000   -0.55740
624040.0000   -0.59583
624080.0000   -0.43513
624120.0000   -0.59047
624160.0000   -0.41577
624200.0000   -0.46540
624240.0000   -0.69525
624280.0000   -0.45814
624320.0000   -0.49284
624360.0000   -0.52111
624400.0000   -0.55457
624440.0000   -0.50210
624480.0000   -0.50224
624520.0000   -0.57364
624560.0000   -0.32711
624600.0000   -0.48385
624640.0000   -0.59737
624680.0000   -0.81041
624720.0000   -0.76494
624760.0000   -0.63465
624800.0000   -0.57879
624840.0000   -0.71649
624880.0000   -0.63549
624920.0000   -0.67141
624960.0000   -0.61746
625000.0000   -0.81658
625040.0000   -0.57004
625080.0000   -0.69910
625120.0000   -0.88676
625160.0000   -0.68104
625200.0000   -0.96074
625240.0000   -0.57432
625280.0000   -0.76473
625320.0000   -0.50941
625360.0000   -0.55405
625400.0000   -0.56292
625440.0000   -0.77995
625480.0000   -0.63952
625520.0000   -0.69708
625560.0000   -0.46434
625600.0000   -0.55135
625640.0000   -0.52850
625680.0000   -0.35266
625720.0000   -0.72461
625760.0000   -0.82040
625800.0000   -0.70364
625840.0000   -0.82477
625880.0000   -0.70355
625920.0000   -0.76067
625960.0000   -1.02753
626000.0000   -0.63703
626040.0000   -0.91314
626080.0000   -0.84102
626120.0000   -0.58216
626160.0000   -0.58191
626200.0000   -0.63508
626240.0000   -0.59958
626280.0000   -0.56654
626320.0000   -0.45692
626360.0000   -0.84119
626400.0000   -0.86226
626440.0000   -0.67095
626480.0000   -0.66353
626520.0000   -0.51757
626560.0000   -0.63361
626600.0000   -0.57759
626640.0000   -0.55143
626680.0000   -0.48501
626720.0000   -0.51509
626760.0000   -0.86601
626800.0000   -0.85962
626840.0000   -0.71400
626880.0000   -0.59955
626920.0000   -0.52448
626960.0000   -0.87138
627000.0000   -0.67693
627040.0000   -0.65690
627080.0000   -0.77272
627120.0000   -0.53216
627160.0000   -0.59072
627200.0000   -0.34833
627240.0000   -0.66588
627280.0000   -0.32147
627320.0000   -0.73108
627360.0000   -0.61779
627400.0000   -0.62231
627440.0000   -0.84055
627480.0000   -0.62481
627520.0000   -0.62000
627560.0000   -0.59658
627600.0000   -0.42697
627640.0000   -0.40202
627680.0000   -0.97871
627720.0000   -0.52132
627760.0000   -0.84740
627800.0000   -0.63155
627840.0000   -0.55607
627880.0000   -0.53406
627920.0000   -0.74070
627960.0000   -0.79364
628000.0000   -0.52962
628040.0000   -0.95832
628080.0000   -0.81623
628120.0000   -0.61057
628160.0000   -0.68080
628200.0000   -0.82843
628240.0000   -0.38079
628280.0000   -0.63301
628320.0000   -0.66846
628360.0000   -0.48078
628400.0000   -0.34874
628440.0000   -0.44946
628480.0000   -0.33293
628520.0000   -0.42201
628560.0000   -0.25494
628600.0000   -0.52072
628640.0000   -0.36488
628680.0000   -0.57782
628720.0000   -0.56684
628760.0000   -0.56985
628800.0000   -0.69686
628840.0000   -0.30321
628880.0000   -0.67362
628920.0000   -0.74968
628960.0000   -0.73419
629000.0000   -0.74333
629040.0000   -0.52846
629080.0000   -0.76932
629120.0000   -0.63665
629160.0000   -0.79170
629200.0000   -0.56598
629240.0000   -0.58872
629280.0000   -0.66019
629320.0000   -0.91553
629360.0000   -0.45121
629400.0000   -0.41603
629440.0000   -0.34763
629480.0000   -0.61811
629520.0000   -0.24470
629560.0000   -0.22918
629600.0000   -0.42818
629640.0000   -0.25620
629680.0000   -0.32159
629720.0000   -0.18564
629760.0000   -0.37825
629800.0000   -0.28169
629840.0000   -0.25310
629880.0000   -0.33068
629920.0000   -0.13033
629960.0000   -0.21871
630000.0000   -0.33450
630040.0000   -0.49286
630080.0000   -0.24626
630120.0000   -0.21536
630160.0000   -0.35999
630200.0000   -0.27980
630240.0000   -0.31651
630280.0000   -0.86570
630320.0000   -0.59373
630360.0000   -0.29889
630400.0000   -0.44475
630440.0000   -0.35522
630480.0000   -0.39147
630520.0000   -0.44349
630560.0000   -0.30577
630600.0000   -0.70490
630640.0000   -0.70394
630680.0000   -0.30551
630720.0000   -0.43021
630760.0000   -0.24249
630800.0000   -0.45336
630840.0000   -0.58015
630880.0000   -0.62549
630920.0000   -0.63953
630960.0000   -0.63337
631000.0000   -0.25073
631040.0000   -0.65571
631080.0000   -0.73484
631120.0000   -0.41446
631160.0000   -0.47247
631200.0000   -0.48071
631240.0000   -0.59733
631280.0000   -0.40490
631320.0000   -0.24899
631360.0000   -0.57184
631400.0000   -0.31992
631440.0000   -0.56683
631480.0000   -0.41342
631520.0000   -0.43718
631560.0000   -0.42769
631600.0000   -0.41283
631640.0000   -0.14524
631680.0000   -0.39136
631720.0000   -0.62846
631760.0000   -0.28879
631800.0000   -0.56713
631840.0000   -0.58113
631880.0000   -0.27250
631920.0000   -0.36543
631960.0000   -0.39164
632000.0000   -0.33232
632040.0000   -0.82268
632080.0000   -0.84785
632120.0000   -0.52176
632160.0000   -0.42985
632200.0000   -0.32590
632240.0000   -0.24050
632280.0000   -0.31531
632320.0000   -0.36936
632360.0000   -0.44233
632400.0000   -0.33521
632440.0000   -0.41845
632480.0000   -0.41666
632520.0000   -0.30998
632560.0000   -0.23125
632600.0000   -0.13623
632640.0000   -0.16680
632680.0000   -0.18604
632720.0000   -0.22853
632760.0000   -0.28803
632800.0000   -0.36587
632840.0000   -0.20857
632880.0000   -0.10765
632920.0000   -0.43089
632960.0000   -0.47224
633000.0000   -0.33695
633040.0000   -0.26444
633080.0000   -0.30138
633120.0000   -0.28575
633160.0000    0.09186
633200.0000   -0.20632
633240.0000   -0.35568
633280.0000   -0.37019
633320.0000   -0.07799
633360.0000   -0.03678
633400.0000   -0.05894
633440.0000   -0.23944
633480.0000   -0.25647
633520.0000   -0.47770
633560.0000   -0.33287
633600.0000   -0.17251
633640.0000   -0.49172
633680.0000   -0.42191
633720.0000   -0.38925
633760.0000   -0.69819
633800.0000   -0.35783
633840.0000   -0.19857
633880.0000   -0.49837
633920.0000   -0.26309
633960.0000   -0.17526
634000.0000   -0.04003
634040.0000   -0.49711
634080.0000   -0.18392
634120.0000   -0.19957
634160.0000   -0.46057
634200.0000   -0.27183
634240.0000   -0.05537
634280.0000   -0.12622
634320.0000    0.30701
634360.0000    0.08910
634400.0000   -0.18058
634440.0000   -0.03603
634480.0000    0.07564
634520.0000    0.08652
634560.0000   -0.31091
634600.0000    0.23365
634640.0000    0.34708
634680.0000   -0.12084
634720.0000    0.08082
634760.0000    0.14592
634800.0000    0.19827
634840.0000    0.05937
634880.0000    0.28141
634920.0000    0.51127
634960.0000    0.05349
635000.0000    0.58543
635040.0000    0.36782
635080.0000    0.24167
635120.0000    0.69819
635160.0000    0.76128
635200.0000    0.69479
635240.0000    0.57005
635280.0000    0.33848
635320.0000    0.52137
635360.0000    0.36806
635400.0000    0.47666
635440.0000    0.44974
635480.0000    0.36474
635520.0000    0.29349
635560.0000    0.39948
635600.0000    0.50871
635640.0000    0.49204
635680.0000    0.59261
635720.0000    0.58663
635760.0000    0.42388
635800.0000    0.52025
635840.0000    0.48220
635880.0000    0.19933
635920.0000   -0.02092
635960.0000   -0.16970
636000.0000   -0.29833
636040.0000   -0.56665
636080.0000   -0.29834
636120.0000    0.03484
636160.0000   -0.40955
636200.0000   -0.31568
636240.0000   -0.46143
636280.0000   -0.14452
636320.0000   -0.15009
636360.0000    0.17766
636400.0000   -0.00459
636440.0000   -0.26071
636480.0000   -0.33250
636520.0000   -0.23563
636560.0000   -0.51197
636600.0000   -0.14157
636640.0000   -0.21380
636680.0000   -0.24291
636720.0000   -0.26589
636760.0000   -0.04466
636800.0000   -0.16653
636840.0000    0.24059
636880.0000   -0.20835
636920.0000   -0.22589
636960.0000   -0.19390
637000.0000   -0.36444
637040.0000   -0.12481
637080.0000   -0.15898
637120.0000   -0.22340
637160.0000   -0.23970
637200.0000   -0.23877
637240.0000   -0.39767
637280.0000   -0.29296
637320.0000   -0.29144
637360.0000   -0.33317
637400.0000   -0.27627
637440.0000   -0.38782
637480.0000   -0.38413
637520.0000   -0.36679
637560.0000   -0.22643
637600.0000   -0.19138
637640.0000   -0.40579
637680.0000   -0.27697
637720.0000   -0.21551
637760.0000   -0.05753
637800.0000   -0.08592
637840.0000   -0.16759
637880.0000   -0.21962
637920.0000   -0.34259
637960.0000   -0.45952
638000.0000   -0.90351
638040.0000   -0.66608
638080.0000   -0.51625
638120.0000   -0.15332
638160.0000   -0.39726
638200.0000   -0.45276
638240.0000   -0.54235
638280.0000   -0.43618
638320.0000   -0.42984
638360.0000   -0.67021
638400.0000   -0.28492
638440.0000   -0.30657
638480.0000   -0.14272
638520.0000   -0.19571
638560.0000   -0.50161
638600.0000   -0.28685
638640.0000   -0.21050
638680.0000   -0.26542
638720.0000   -0.41236
638760.0000   -0.03690
638800.0000   -0.19603
638840.0000   -0.04629
638880.0000   -0.46253
638920.0000   -0.41387
638960.0000   -0.37577
639000.0000   -0.44900
639040.0000   -0.38413
639080.0000   -0.41880
639120.0000   -0.46008
639160.0000   -0.41682
639200.0000   -0.27281
639240.0000   -0.41040
639280.0000   -0.64230
639320.0000   -0.09704
639360.0000   -0.13517
639400.0000   -0.04048
639440.0000   -0.45961
639480.0000   -0.43352
639520.0000   -0.22466
639560.0000   -0.20483
639600.0000   -0.23719
639640.0000   -0.03953
639680.0000    0.00709
639720.0000   -0.23287
639760.0000   -0.27284
639800.0000   -0.10679
639840.0000    0.16355
639880.0000    0.01079
639920.0000    0.02070
639960.0000   -0.09455
640000.0000    0.15682
640040.0000    0.06965
640080.0000   -0.16379
640120.0000    0.28054
640160.0000    0.15106
640200.0000    0.31046
640240.0000   -0.05092
640280.0000    0.13855
640320.0000    0.18559
640360.0000    0.18821
640400.0000   -0.25739
640440.0000    0.07113
640480.0000    0.19781
640520.0000   -0.24410
640560.0000    0.12586
640600.0000   -0.46318
640640.0000   -0.59164
640680.0000   -0.39425
640720.0000    0.02754
640760.0000   -0.41854
640800.0000    0.00166
640840.0000   -0.30050
640880.0000    0.02588
640920.0000    0.06292
640960.0000   -0.16058
641000.0000   -0.27276
641040.0000   -0.20024
641080.0000   -0.31840
641120.0000   -0.58843
641160.0000   -0.34651
641200.0000   -0.35831
641240.0000   -0.41114
641280.0000   -0.25659
641320.0000   -0.00881
641360.0000    0.15192
641400.0000    0.11515
641440.0000   -0.08489
641480.0000   -0.35597
641520.0000   -0.21372
641560.0000   -0.29876
641600.0000   -0.22413
641640.0000   -0.45507
641680.0000   -0.15087
641720.0000   -0.44468
641760.0000   -0.37695
641800.0000   -0.38240
641840.0000   -0.13383
641880.0000   -0.48332
641920.0000   -0.18718
641960.0000   -0.30767
642000.0000   -0.54559
642040.0000   -0.56968
642080.0000   -0.35663
642120.0000   -0.50876
642160.0000   -0.80117
642200.0000   -0.59091
642240.0000   -0.51721
642280.0000   -0.54524
642320.0000   -0.36789
642360.0000   -0.56796
642400.0000   -0.35357
642440.0000   -0.30461
642480.0000   -0.43873
642520.0000   -0.48901
642560.0000   -0.27301
642600.0000   -0.17741
642640.0000   -0.34049
642680.0000   -0.06508
642720.0000   -0.24580
642760.0000   -0.13041
642800.0000   -0.44847
642840.0000   -0.25826
642880.0000   -0.20120
642920.0000   -0.42445
642960.0000   -0.25980
643000.0000   -0.29598
643040.0000   -0.29627
643080.0000   -0.41108
643120.0000   -0.38836
643160.0000   -0.31271
643200.0000   -0.24322
643240.0000   -0.65167
643280.0000   -0.41067
643320.0000   -0.28527
643360.0000   -0.39749
643400.0000   -0.15051
643440.0000   -0.32745
643480.0000   -0.17911
643520.0000   -0.32340
643560.0000   -0.40959
643600.0000   -0.45532
643640.0000   -0.06640
643680.0000   -0.31956
643720.0000   -0.50432
643760.0000   -0.26509
643800.0000   -0.47618
643840.0000   -0.32020
643880.0000   -0.44204
643920.0000   -0.32956
643960.0000   -0.40892
644000.0000   -0.48838
644040.0000   -0.38936
644080.0000   -0.43411
644120.0000   -0.17750
644160.0000   -0.41263
644200.0000   -0.58527
644240.0000   -0.63848
644280.0000   -0.47756
644320.0000   -0.86119
644360.0000   -0.34519
644400.0000   -0.41825
644440.0000   -0.17080
644480.0000   -0.69283
644520.0000   -0.32956
644560.0000   -0.31053
644600.0000   -0.26158
644640.0000   -0.59151
644680.0000   -0.64392
644720.0000   -0.55391
644760.0000   -0.54069
644800.0000   -0.62743
644840.0000   -0.43725
644880.0000   -0.57815
644920.0000   -0.52384
644960.0000   -0.50051
645000.0000    0.00463
645040.0000   -0.40081
645080.0000   -0.39983
645120.0000   -0.09907
645160.0000   -0.33293
645200.0000   -0.41030
645240.0000   -0.36727
645280.0000   -0.25226
645320.0000   -0.53115
645360.0000   -0.51199
645400.0000   -0.46535
645440.0000   -0.80837
645480.0000   -0.68883
645520.0000   -0.74415
645560.0000   -0.79663
645600.0000   -0.79816
645640.0000   -0.39592
645680.0000   -0.71865
645720.0000   -0.56499
645760.0000   -0.47308
645800.0000   -0.32056
645840.0000   -0.47264
645880.0000   -0.69297
645920.0000   -0.87480
645960.0000   -0.29630
646000.0000   -0.21966
646040.0000   -0.68414
646080.0000   -0.60362
646120.0000   -0.77058
646160.0000   -0.61722
646200.0000   -0.61919
646240.0000   -0.79586
646280.0000   -0.59449
646320.0000   -0.46369
646360.0000   -0.98432
646400.0000   -0.67907
646440.0000   -0.65574
646480.0000   -0.71102
646520.0000   -0.57162
646560.0000   -0.55904
646600.0000   -0.63847
646640.0000   -0.14853
646680.0000   -0.21151
646720.0000   -0.64571
646760.0000   -0.83778
646800.0000   -0.89609
646840.0000   -0.67587
646880.0000   -0.74049
646920.0000   -0.61107
646960.0000   -0.51716
647000.0000   -0.53523
647040.0000   -0.35317
647080.0000   -0.76505
647120.0000   -0.85379
647160.0000   -0.86309
647200.0000   -0.66766
647240.0000   -0.84153
647280.0000   -0.65411
647320.0000   -0.52680
647360.0000   -0.66032
647400.0000   -0.35539
647440.0000   -0.46834
647480.0000   -0.34120
647520.0000   -0.24822
647560.0000   -0.46363
647600.0000   -0.40168
647640.0000   -0.64215
647680.0000   -0.33545
647720.0000   -0.44524
647760.0000   -0.74047
647800.0000   -0.65343
647840.0000   -0.50868
647880.0000   -0.24222
647920.0000   -0.35203
647960.0000   -0.40347
648000.0000   -0.39882
648040.0000   -0.76472
648080.0000   -0.78301
648120.0000   -0.61723
648160.0000   -0.46465
648200.0000   -0.31848
648240.0000   -0.44766
648280.0000   -0.08065
648320.0000    0.44074
648360.0000    0.17610
648400.0000    0.19226
648440.0000    0.48701
648480.0000    0.37789
648520.0000    0.57422
648560.0000    0.70649
648600.0000    0.59098
648640.0000    0.50395
648680.0000    0.34450
648720.0000    0.21349
648760.0000   -0.12524
648800.0000   -0.21247
648840.0000   -0.37139
648880.0000   -0.51368
648920.0000   -0.19290
648960.0000   -0.13542
649000.0000   -0.22631
649040.0000   -0.28499
649080.0000   -0.49361
649120.0000   -0.35948
649160.0000   -0.33734
649200.0000   -0.66791
649240.0000   -0.61433
649280.0000   -0.41955
649320.0000   -0.42591
649360.0000   -0.46162
649400.0000   -0.51062
649440.0000   -0.21224
649480.0000   -0.16280
649520.0000   -0.56103
649560.0000   -0.32208
649600.0000   -0.35473
649640.0000   -0.32602
649680.0000   -0.20080
649720.0000   -0.28146
649760.0000   -0.16076
649800.0000   -0.09624
649840.0000    0.09104
649880.0000    0.23050
649920.0000   -0.01830
649960.0000   -0.07511
650000.0000   -0.04906
650040.0000    0.14977
650080.0000    0.05725
650120.0000    0.05537
650160.0000   -0.12130
650200.0000   -0.07551
650240.0000   -0.30980
650280.0000   -0.30537
650320.0000   -0.37696
650360.0000   -0.21998
650400.0000   -0.27792
650440.0000   -0.20505
650480.0000   -0.54395
650520.0000   -0.02913
650560.0000   -0.40219
650600.0000   -0.20260
650640.0000   -0.33924
650680.0000   -0.17187
650720.0000   -0.53561
650760.0000   -0.44411
650800.0000   -0.44626
650840.0000   -0.65824
650880.0000   -0.56005
650920.0000   -0.51498
650960.0000   -0.43076
651000.0000   -0.53227
651040.0000   -0.37949
651080.0000   -0.22714
651120.0000   -0.51996
651160.0000   -1.08355
651200.0000   -0.60939
651240.0000   -0.34594
651280.0000   -0.33040
651320.0000   -0.48225
651360.0000   -0.33439
651400.0000   -0.42323
651440.0000   -0.29846
651480.0000   -0.35052
651520.0000   -0.23765
651560.0000   -0.47219
651600.0000   -0.78093
651640.0000   -0.42966
651680.0000   -0.58271
651720.0000   -0.58507
651760.0000   -0.52882
651800.0000   -0.56578
651840.0000   -0.32428
651880.0000   -0.43757
651920.0000   -0.47748
651960.0000   -0.77798
652000.0000   -0.53467
652040.0000   -0.46829
652080.0000   -0.66601
652120.0000   -0.69508
652160.0000   -0.87220
652200.0000   -0.88213
652240.0000   -0.42222
652280.0000   -0.07365
652320.0000   -0.61866
652360.0000   -0.31557
652400.0000   -0.79455
652440.0000   -0.53256
652480.0000   -0.66912
652520.0000   -0.65583
652560.0000   -0.63264
652600.0000   -0.62354
652640.0000   -0.79382
652680.0000   -0.46028
652720.0000   -0.74980
652760.0000   -0.79265
652800.0000   -0.68626
652840.0000   -0.63957
652880.0000   -0.55803
652920.0000   -0.39605
652960.0000   -0.34814
653000.0000   -0.90238
653040.0000   -0.36477
653080.0000   -0.50053
653120.0000   -0.78169
653160.0000   -0.93574
653200.0000   -0.88405
653240.0000   -0.68249
653280.0000   -0.62209
653320.0000   -0.80567
653360.0000   -0.54622
653400.0000   -0.35411
653440.0000   -0.61310
653480.0000   -0.28785
653520.0000   -0.08343
653560.0000   -0.00847
653600.0000    0.14156
653640.0000   -0.30834
653680.0000   -0.32089
653720.0000   -0.23679
653760.0000   -0.54958
653800.0000   -0.14450
653840.0000   -0.27574
653880.0000   -0.01286
653920.0000    0.03108
653960.0000   -0.34158
654000.0000   -0.22768
654040.0000   -0.16390
654080.0000   -0.00774
654120.0000   -0.42420
654160.0000   -0.15872
654200.0000   -0.11806
654240.0000   -0.34957
654280.0000   -0.36029
654320.0000   -0.08114
654360.0000   -0.22181
654400.0000   -0.08087
654440.0000   -0.26638
654480.0000   -0.25010
654520.0000   -0.33578
654560.0000   -0.31973
654600.0000   -0.40935
654640.0000   -0.14746
654680.0000   -0.09981
654720.0000   -0.31913
654760.0000   -0.38313
654800.0000   -0.14018
654840.0000   -0.20979
654880.0000   -0.29437
654920.0000   -0.34507
654960.0000   -0.47139
655000.0000   -0.11951
655040.0000   -0.51759
655080.0000   -0.52034
655120.0000   -0.20073
655160.0000   -0.45819
655200.0000   -0.42572
655240.0000   -0.30053
655280.0000   -0.17437
655320.0000   -0.25439
655360.0000   -0.59054
655400.0000   -0.29560
655440.0000   -0.38039
655480.0000   -0.62365
655520.0000   -0.41510
655560.0000   -0.30828
655600.0000   -0.54803
655640.0000   -0.27084
655680.0000   -0.39990
655720.0000   -0.30785
655760.0000   -0.37741
655800.0000   -0.09871
655840.0000   -0.21810
655880.0000   -0.07320
655920.0000   -0.46412
655960.0000   -0.61781
656000.0000   -0.42973
656040.0000   -0.10495
656080.0000   -0.32278
656120.0000   -0.45415
656160.0000   -0.29053
656200.0000   -0.39945
656240.0000   -0.26827
656280.0000   -0.18786
656320.0000   -0.19584
656360.0000   -0.36925
656400.0000   -0.48711
656440.0000   -0.42708
656480.0000   -0.29259
656520.0000   -0.35173
656560.0000   -0.17142
656600.0000   -0.19214
656640.0000   -0.30848
656680.0000   -0.08955
656720.0000   -0.21591
656760.0000   -0.24874
656800.0000   -0.25572
656840.0000   -0.12324
656880.0000   -0.31899
656920.0000   -0.40245
656960.0000   -0.63904
657000.0000   -0.35472
657040.0000   -0.41641
657080.0000   -0.38356
657120.0000   -0.25889
657160.0000   -0.25129
657200.0000   -0.52585
657240.0000   -0.28810
657280.0000   -0.30756
657320.0000   -0.41381
657360.0000   -0.11207
657400.0000   -0.23093
657440.0000   -0.34324
657480.0000   -0.30163
657520.0000   -0.37693
657560.0000    0.14228
657600.0000   -0.28228
657640.0000   -0.33658
657680.0000   -0.19492
657720.0000   -0.23735
657760.0000   -0.18051
657800.0000    0.12070
657840.0000   -0.07231
657880.0000   -0.02561
657920.0000   -0.00541
657960.0000   -0.40787
658000.0000   -0.36293
658040.0000   -0.59901
658080.0000   -0.16630
658120.0000   -0.23922
658160.0000   -0.25589
658200.0000   -0.37198
658240.0000   -0.28770
658280.0000   -0.59132
658320.0000   -0.09688
658360.0000   -0.40770
658400.0000   -0.38553
658440.0000    0.18064
658480.0000   -0.08197
658520.0000   -0.14575
658560.0000   -0.01197
658600.0000   -0.13494
658640.0000   -0.33616
658680.0000   -0.19299
658720.0000   -0.35790
658760.0000   -0.28444
658800.0000   -0.29113
658840.0000   -0.21708
658880.0000   -0.22061
658920.0000   -0.49726
658960.0000   -0.31641
659000.0000   -0.50460
659040.0000   -0.28556
659080.0000   -0.45135
659120.0000   -0.31779
659160.0000   -0.24200
659200.0000    0.08625
659240.0000    0.16441
659280.0000    0.16583
659320.0000    0.12803
659360.0000    0.44657
659400.0000    0.28517
659440.0000    0.28253
659480.0000    0.51547
659520.0000    0.41023
659560.0000    0.33966
659600.0000    0.32285
659640.0000    0.32737
659680.0000    0.41804
659720.0000    0.39508
659760.0000    0.23791
659800.0000    0.20748
659840.0000    0.13178
659880.0000    0.26259
659920.0000    0.17461
659960.0000   -0.02273
660000.0000    0.22295
660040.0000   -0.02194
660080.0000    0.05335
660120.0000    0.04253
660160.0000    0.09737
660200.0000   -0.12640
660240.0000   -0.26758
660280.0000   -0.18690
660320.0000   -0.12205
660360.0000   -0.33495
660400.0000    0.10982
660440.0000   -0.18848
660480.0000   -0.40773
660520.0000   -0.36904
660560.0000   -0.51096
660600.0000   -0.60558
660640.0000   -0.56275
660680.0000   -0.80723
660720.0000   -0.57435
660760.0000   -0.41280
660800.0000   -0.59971
660840.0000   -0.69319
660880.0000   -0.61235
660920.0000   -0.08333
660960.0000   -0.32008
661000.0000   -0.45897
661040.0000   -0.51621
661080.0000   -0.33590
661120.0000    0.08868
661160.0000   -0.17301
661200.0000   -0.28137
661240.0000   -0.38185
661280.0000   -0.49672
661320.0000   -0.19407
661360.0000   -0.09881
661400.0000   -0.04255
661440.0000    0.00157
661480.0000   -0.28249
661520.0000   -0.17817
661560.0000   -0.49535
661600.0000   -0.23862
661640.0000   -0.33291
661680.0000   -0.09783
661720.0000   -0.35944
661760.0000   -0.33668
661800.0000   -0.29962
661840.0000   -0.30638
661880.0000   -0.34394
661920.0000   -0.42064
661960.0000   -0.10205
662000.0000   -0.14300
662040.0000   -0.18455
662080.0000   -0.17883
662120.0000   -0.37171
662160.0000   -0.37617
662200.0000   -0.34275
662240.0000   -0.56540
662280.0000   -0.26963
662320.0000   -0.66776
662360.0000   -0.29411
662400.0000   -0.11960
662440.0000   -0.01189
662480.0000   -0.20644
662520.0000   -0.27314
662560.0000   -0.23390
662600.0000   -0.23763
662640.0000   -0.17870
662680.0000   -0.29454
662720.0000   -0.13011
662760.0000   -0.03370
662800.0000   -0.41124
662840.0000   -0.36019
662880.0000   -0.29095
662920.0000   -0.72512
662960.0000   -0.26116
663000.0000   -0.43472
663040.0000   -0.17826
663080.0000   -0.56245
663120.0000   -0.36368
663160.0000   -0.11532
663200.0000   -0.30433
663240.0000   -0.46263
663280.0000   -0.00273
663320.0000   -0.15723
663360.0000   -0.32801
663400.0000   -0.41439
663440.0000   -0.49113
663480.0000   -0.50208
663520.0000   -0.21062
663560.0000   -0.53313
663600.0000   -0.65048
663640.0000   -0.49427
663680.0000   -0.25933
663720.0000   -0.27485
663760.0000   -0.02344
663800.0000   -0.26126
663840.0000   -0.17662
663880.0000   -0.19000
663920.0000   -0.04241
663960.0000   -0.41936
664000.0000    0.06657
664040.0000   -0.20851
664080.0000   -0.30628
664120.0000   -0.15041
664160.0000    0.03059
664200.0000   -0.24214
664240.0000   -0.12395
664280.0000   -0.20158
664320.0000   -0.43829
664360.0000   -0.38701
664400.0000   -0.20678
664440.0000   -0.47253
664480.0000   -0.22264
664520.0000   -0.61823
664560.0000   -0.39311
664600.0000   -0.35956
664640.0000   -0.80953
664680.0000   -0.45331
664720.0000   -0.29170
664760.0000   -0.43794
664800.0000   -0.21191
664840.0000   -0.47268
664880.0000   -0.26114
664920.0000   -0.38829
664960.0000   -0.45411
665000.0000   -0.15831
665040.0000   -0.26961
665080.0000   -0.42325
665120.0000   -0.39187
665160.0000   -0.37286
665200.0000   -0.35090
665240.0000   -0.17025
665280.0000   -0.24781
665320.0000   -0.23750
665360.0000   -0.38293
665400.0000    0.16542
665440.0000   -0.12466
665480.0000    0.16495
665520.0000   -0.16658
665560.0000    0.16244
665600.0000    0.18574
665640.0000   -0.22192
665680.0000   -0.27123
665720.0000   -0.21614
665760.0000   -0.39665
665800.0000    0.02650
665840.0000    0.06938
665880.0000   -0.37488
665920.0000   -0.09347
665960.0000   -0.16883
666000.0000   -0.22616
666040.0000   -0.01769
666080.0000   -0.13933
666120.0000   -0.18216
666160.0000   -0.22440
666200.0000    0.00185
666240.0000    0.14906
666280.0000   -0.13758
666320.0000   -0.06488
666360.0000   -0.24581
666400.0000   -0.21037
666440.0000   -0.01785
666480.0000   -0.53635
666520.0000   -0.13274
666560.0000   -0.02579
666600.0000   -0.03896
666640.0000    0.02451
666680.0000   -0.07012
666720.0000   -0.11302
666760.0000    0.00888
666800.0000   -0.19887
666840.0000   -0.26242
666880.0000   -0.19482
666920.0000   -0.04514
666960.0000    0.02873
667000.0000    0.04501
667040.0000   -0.06258
667080.0000   -0.12637
667120.0000   -0.06529
667160.0000   -0.32276
667200.0000    0.13915
667240.0000    0.01157
667280.0000    0.04423
667320.0000   -0.03563
667360.0000   -0.14342
667400.0000   -0.15042
667440.0000    0.06344
667480.0000    0.03198
667520.0000   -0.06929
667560.0000   -0.08512
667600.0000   -0.40684
667640.0000   -0.45979
667680.0000    0.16123
667720.0000    0.48211
667760.0000    0.03625
667800.0000   -0.03544
667840.0000   -0.08195
667880.0000   -0.27734
667920.0000   -0.15369
667960.0000   -0.20783
668000.0000   -0.24950
668040.0000   -0.12536
668080.0000   -0.24189
668120.0000   -0.35245
668160.0000   -0.27456
668200.0000   -0.19464
668240.0000    0.00189
668280.0000   -0.07666
668320.0000   -0.50179
668360.0000   -0.25071
668400.0000   -0.36276
668440.0000   -0.17545
668480.0000   -0.20671
668520.0000    0.13683
668560.0000   -0.39179
668600.0000   -0.30304
668640.0000   -0.36742
668680.0000   -0.52773
668720.0000   -0.37506
668760.0000   -0.11349
668800.0000   -0.29553
668840.0000   -0.36852
668880.0000   -0.15790
668920.0000   -0.11006
668960.0000   -0.41476
669000.0000   -0.04626
669040.0000   -0.30446
669080.0000   -0.16962
669120.0000   -0.37199
669160.0000    0.19088
669200.0000   -0.13599
669240.0000   -0.24716
669280.0000   -0.18764
669320.0000   -0.16847
669360.0000    0.01127
669400.0000   -0.09502
669440.0000   -0.29697
669480.0000   -0.40713
669520.0000   -0.23167
669560.0000   -0.02574
669600.0000   -0.07438
669640.0000   -0.26342
669680.0000   -0.25863
669720.0000   -0.23412
669760.0000   -0.09040
669800.0000   -0.09468
669840.0000   -0.37576
669880.0000   -0.11240
669920.0000    0.00837
669960.0000   -0.17322
670000.0000   -0.38981
670040.0000   -0.21439
670080.0000   -0.23279
670120.0000   -0.35118
670160.0000   -0.22879
670200.0000   -0.20891
670240.0000   -0.02445
670280.0000   -0.08923
670320.0000   -0.29703
670360.0000   -0.36577
670400.0000   -0.20623
670440.0000   -0.32666
670480.0000   -0.33289
670520.0000   -0.15734
670560.0000   -0.05070
670600.0000   -0.28252
670640.0000   -0.15779
670680.0000   -0.30438
670720.0000   -0.14982
670760.0000   -0.19060
670800.0000   -0.25589
670840.0000   -0.22257
670880.0000   -0.20166
670920.0000   -0.18048
670960.0000   -0.17796
671000.0000   -0.07505
671040.0000   -0.29204
671080.0000    0.23598
671120.0000   -0.13202
671160.0000   -0.19090
671200.0000    0.03317
671240.0000   -0.21839
671280.0000   -0.27315
671320.0000   -0.05399
671360.0000   -0.20685
671400.0000   -0.24222
671440.0000   -0.21339
671480.0000   -0.21826
671520.0000   -0.37304
671560.0000   -0.33054
671600.0000   -0.26520
671640.0000   -0.25765
671680.0000   -0.33335
671720.0000   -0.34836
671760.0000   -0.22731
671800.0000   -0.06050
671840.0000   -0.01437
671880.0000    0.20830
671920.0000   -0.31653
671960.0000   -0.34398
672000.0000   -0.06798
672040.0000    0.04898
672080.0000    0.01099
672120.0000   -0.06051
672160.0000    0.02765
672200.0000   -0.28076
672240.0000   -0.07096
672280.0000    0.01019
672320.0000   -0.00985
672360.0000   -0.08400
672400.0000   -0.45898
672440.0000   -0.41767
672480.0000   -0.01829
672520.0000   -0.01860
672560.0000   -0.04864
672600.0000   -0.08174
672640.0000   -0.11731
672680.0000   -0.01851
672720.0000   -0.26940
672760.0000    0.05168
672800.0000    0.03660
672840.0000    0.00987
672880.0000   -0.18085
672920.0000    0.03965
672960.0000   -0.24957
673000.0000    0.06226
673040.0000    0.08666
673080.0000    0.15780
673120.0000    0.08428
673160.0000    0.11096
673200.0000   -0.22636
673240.0000   -0.04994
673280.0000    0.13643
673320.0000   -0.00731
673360.0000    0.02348
673400.0000   -0.06699
673440.0000   -0.02075
673480.0000    0.13276
673520.0000   -0.00056
673560.0000   -0.34891
673600.0000   -0.41599
673640.0000   -0.40330
673680.0000   -0.23949
673720.0000   -0.04162
673760.0000    0.01676
673800.0000   -0.10548
673840.0000   -0.24718
673880.0000   -0.12335
673920.0000   -0.36250
673960.0000   -0.26612
674000.0000   -0.91774
674040.0000   -0.60655
674080.0000   -0.24466
674120.0000   -0.69502
674160.0000   -0.77879
674200.0000   -0.32329
674240.0000   -0.48389
674280.0000   -0.37264
674320.0000   -0.25821
674360.0000   -0.34548
674400.0000   -0.34409
674440.0000   -0.40985
674480.0000   -0.24041
674520.0000   -0.31881
674560.0000   -0.26873
674600.0000   -0.74052
674640.0000   -0.33545
674680.0000   -0.14768
674720.0000   -0.23879
674760.0000   -0.10868
674800.0000   -0.00876
674840.0000    0.04495
674880.0000   -0.42622
674920.0000   -0.09011
674960.0000   -0.26497
675000.0000   -0.12159
675040.0000   -0.08489
675080.0000   -0.35581
675120.0000   -0.08833
675160.0000   -0.32516
675200.0000   -0.14845
675240.0000   -0.25546
675280.0000   -0.14129
675320.0000   -0.13852
675360.0000   -0.34137
675400.0000   -0.36089
675440.0000   -0.39430
675480.0000   -0.59271
675520.0000   -0.24421
675560.0000   -0.33603
675600.0000   -0.28821
675640.0000   -0.26683
675680.0000   -0.09736
675720.0000    0.11866
675760.0000   -0.00066
675800.0000    0.01641
675840.0000   -0.01589
675880.0000    0.21691
675920.0000    0.18298
675960.0000   -0.07515
676000.0000   -0.33903
676040.0000   -0.23424
676080.0000   -0.20318
676120.0000   -0.10828
676160.0000   -0.48672
676200.0000   -0.30123
676240.0000    0.19475
676280.0000   -0.04775
676320.0000   -0.21758
676360.0000   -0.13851
676400.0000   -0.23298
676440.0000   -0.15817
676480.0000   -0.19135
676520.0000   -0.29479
676560.0000   -0.11952
676600.0000   -0.18582
676640.0000   -0.58147
676680.0000   -0.45151
676720.0000    0.10043
676760.0000   -0.22968
676800.0000    0.04612
676840.0000   -0.28772
676880.0000   -0.29624
676920.0000   -0.23791
676960.0000    0.02716
677000.0000   -0.17749
677040.0000   -0.09085
677080.0000   -0.49296
677120.0000   -0.19778
677160.0000   -0.29924
677200.0000   -0.41833
677240.0000   -0.39501
677280.0000   -0.15929
677320.0000    0.02362
677360.0000    0.01651
677400.0000   -0.03623
677440.0000   -0.10537
677480.0000   -0.43861
677520.0000   -0.13332
677560.0000    0.14812
677600.0000    0.00004
677640.0000    0.11020
677680.0000    0.12617
677720.0000    0.13047
677760.0000   -0.22965
677800.0000    0.23858
677840.0000    0.14258
677880.0000   -0.03893
677920.0000    0.21578
677960.0000    0.07620
678000.0000    0.17166
678040.0000    0.06739
678080.0000    0.12921
678120.0000    0.15833
678160.0000   -0.05035
678200.0000   -0.06766
678240.0000    0.09353
678280.0000    0.17221
678320.0000    0.18744
678360.0000    0.30004
678400.0000    0.03914
678440.0000    0.23706
678480.0000   -0.09151
678520.0000   -0.22585
678560.0000   -0.00640
678600.0000    0.12863
678640.0000    0.26652
678680.0000    0.40209
678720.0000    0.28761
678760.0000    0.50120
678800.0000    0.42566
678840.0000    0.41336
678880.0000    0.38924
678920.0000    0.31309
678960.0000    0.20462
679000.0000   -0.00570
679040.0000   -0.00333
679080.0000   -0.01777
679120.0000   -0.29463
679160.0000   -0.24028
679200.0000    0.07201
679240.0000    0.15508
679280.0000    0.06434
679320.0000    0.12474
679360.0000    0.00552
679400.0000   -0.15586
679440.0000    0.08054
679480.0000   -0.04304
679520.0000    0.20656
679560.0000   -0.03552
679600.0000   -0.11422
679640.0000    0.05362
679680.0000   -0.15637
679720.0000   -0.16733
679760.0000    0.08975
679800.0000   -0.28761
679840.0000   -0.15941
679880.0000   -0.14885
679920.0000   -0.10739
679960.0000    0.12798
680000.0000   -0.19104
680040.0000   -0.11877
680080.0000   -0.31112
680120.0000   -0.31570
680160.0000   -0.43719
680200.0000   -0.26212
680240.0000   -0.23588
680280.0000   -0.16538
680320.0000   -0.47505
680360.0000   -0.54274
680400.0000   -0.65145
680440.0000   -0.67170
680480.0000   -0.43233
680520.0000   -0.49926
680560.0000   -0.61493
680600.0000   -0.50291
680640.0000   -0.99601
680680.0000   -1.02709
680720.0000   -0.92658
680760.0000   -0.80521
680800.0000   -0.91708
680840.0000   -0.81365
680880.0000   -0.86196
680920.0000   -0.85273
680960.0000   -0.78042
681000.0000   -0.66982
681040.0000   -0.81358
681080.0000   -0.83910
681120.0000   -0.65816
681160.0000   -0.81342
681200.0000   -0.62163
681240.0000   -0.64505
681280.0000   -0.72681
681320.0000   -0.67739
681360.0000   -0.45661
681400.0000   -0.59797
681440.0000   -0.73621
681480.0000   -0.61065
681520.0000   -0.39675
681560.0000   -0.46203
681600.0000   -0.76510
681640.0000   -0.69178
681680.0000   -0.92623
681720.0000   -0.87313
681760.0000   -0.86005
681800.0000   -0.83327
681840.0000   -0.81190
681880.0000   -0.88748
681920.0000   -0.84007
681960.0000   -0.75657
682000.0000   -0.69546
682040.0000   -1.00063
682080.0000   -1.04359
682120.0000   -0.84667
682160.0000   -0.75351
682200.0000   -0.92774
682240.0000   -0.80608
682280.0000   -1.08666
682320.0000   -0.67814
682360.0000   -0.63484
682400.0000   -0.71911
682440.0000   -1.00388
682480.0000   -0.86821
682520.0000   -0.77852
682560.0000   -0.72611
682600.0000   -0.73329
682640.0000   -0.78242
682680.0000   -0.91965
682720.0000   -0.55982
682760.0000   -0.60240
682800.0000   -0.52416
682840.0000   -0.20418
682880.0000   -0.84415
682920.0000   -0.63918
682960.0000   -0.72947
683000.0000   -0.60423
683040.0000   -0.78029
683080.0000   -0.64007
683120.0000   -0.73626
683160.0000   -0.46993
683200.0000   -0.73594
683240.0000   -0.71872
683280.0000   -0.65692
683320.0000   -0.70186
683360.0000   -0.65810
683400.0000   -0.43297
683440.0000   -0.45162
683480.0000   -0.45193
683520.0000   -0.58636
683560.0000   -0.62004
683600.0000   -0.72255
683640.0000   -0.71549
683680.0000   -0.58825
683720.0000   -0.69268
683760.0000   -0.52553
683800.0000   -0.68389
683840.0000   -0.69561
683880.0000   -0.65825
683920.0000   -0.52560
683960.0000   -0.55881
684000.0000   -0.55034
684040.0000   -0.63065
684080.0000   -0.70868
684120.0000   -0.45648
684160.0000   -0.66107
684200.0000   -0.60554
684240.0000   -0.52224
684280.0000   -0.68475
684320.0000   -0.90149
684360.0000   -0.75391
684400.0000   -0.73448
684440.0000   -0.67133
684480.0000   -0.68961
684520.0000   -0.34149
684560.0000   -0.22399
684600.0000   -0.25232
684640.0000   -0.56742
684680.0000   -0.56926
684720.0000   -0.76185
684760.0000   -0.53467
684800.0000   -0.59566
684840.0000   -0.30081
684880.0000   -0.60497
684920.0000   -0.70794
684960.0000   -0.63192
685000.0000   -0.60453
685040.0000   -0.78539
685080.0000   -0.65709
685120.0000   -0.61529
685160.0000   -0.32539
685200.0000   -0.37025
685240.0000   -0.57673
685280.0000   -0.72278
685320.0000   -0.24934
685360.0000   -0.24295
685400.0000   -0.25027
685440.0000   -0.55500
685480.0000   -0.56593
685520.0000   -0.94981
685560.0000   -0.37507
685600.0000   -0.43652
685640.0000   -0.43173
685680.0000   -0.39964
685720.0000   -0.46396
685760.0000   -0.53310
685800.0000   -0.78085
685840.0000   -0.48468
685880.0000   -0.54994
685920.0000   -0.68144
685960.0000   -0.72797
686000.0000   -0.64047
686040.0000   -0.68975
686080.0000   -0.18422
686120.0000   -0.11487
686160.0000   -0.51946
686200.0000   -0.49535
686240.0000   -0.35774
686280.0000   -0.08806
686320.0000   -0.49835
686360.0000   -0.57369
686400.0000   -0.29424
686440.0000   -0.77367
686480.0000   -0.48682
686520.0000   -0.68309
686560.0000   -0.47348
686600.0000   -0.57568
686640.0000   -0.85982
686680.0000   -0.44920
686720.0000   -0.24163
686760.0000   -0.48949
686800.0000   -0.64295
686840.0000   -0.26814
686880.0000   -0.52811
686920.0000   -0.47988
686960.0000   -0.30571
687000.0000   -0.18818
687040.0000   -0.60675
687080.0000   -0.47132
687120.0000   -0.63345
687160.0000   -0.43433
687200.0000   -0.30641
687240.0000   -0.90851
687280.0000   -0.98884
687320.0000   -0.73053
687360.0000   -0.50174
687400.0000   -0.46414
687440.0000   -0.27775
687480.0000   -0.16048
687520.0000   -0.14933
687560.0000   -0.03927
687600.0000   -0.02950
687640.0000   -0.28624
687680.0000   -0.30008
687720.0000   -0.13244
687760.0000   -0.15004
687800.0000    0.22541
687840.0000    0.30676
687880.0000    0.41891
687920.0000    0.40083
687960.0000    0.21061
688000.0000    0.51475
688040.0000    0.35988
688080.0000    0.23082
688120.0000    0.50608
688160.0000    0.37597
688200.0000    0.47838
688240.0000    0.53662
688280.0000    0.56726
688320.0000    0.65333
688360.0000    0.51903
688400.0000    0.43336
688440.0000    0.19270
688480.0000   -0.17810
688520.0000   -0.01509
688560.0000   -0.09660
688600.0000   -0.55318
688640.0000   -0.28377
688680.0000    0.06910
688720.0000   -0.11199
688760.0000   -0.20515
688800.0000   -0.15983
688840.0000    0.03767
688880.0000   -0.33518
688920.0000   -0.22841
688960.0000   -0.60779
689000.0000   -0.43945
689040.0000   -0.75282
689080.0000   -0.68722
689120.0000   -0.61747
689160.0000   -0.72552
689200.0000   -0.67856
689240.0000   -0.72138
689280.0000   -0.41566
689320.0000   -0.66936
689360.0000   -0.43074
689400.0000   -0.28386
689440.0000   -0.42309
689480.0000   -0.09686
689520.0000   -0.53105
689560.0000   -0.72747
689600.0000   -0.41262
689640.0000   -0.59529
689680.0000   -0.35361
689720.0000   -0.41172
689760.0000   -0.33782
689800.0000   -0.41795
689840.0000   -0.39967
689880.0000   -0.23796
689920.0000   -0.27066
689960.0000   -0.53966
690000.0000   -0.48409
690040.0000   -0.45329
690080.0000   -0.34908
690120.0000   -0.14053
690160.0000   -0.59705
690200.0000   -0.12222
690240.0000   -0.16954
690280.0000   -0.17325
690320.0000   -0.02722
690360.0000   -0.24249
690400.0000   -0.28110
690440.0000   -0.30816
690480.0000   -0.32442
690520.0000   -0.24753
690560.0000   -0.12724
690600.0000   -0.08518
690640.0000   -0.25339
690680.0000   -0.41712
690720.0000   -0.46334
690760.0000   -0.11179
690800.0000   -0.13802
690840.0000   -0.47899
690880.0000   -0.39104
690920.0000   -0.13881
690960.0000   -0.39474
691000.0000   -0.79696
691040.0000   -0.39460
691080.0000   -0.24278
691120.0000   -0.69108
691160.0000   -0.35535
691200.0000   -0.52897
691240.0000   -0.09255
691280.0000   -0.31592
691320.0000   -0.09332
691360.0000   -0.14574
691400.0000   -0.30737
691440.0000   -0.15046
691480.0000   -0.37153
691520.0000   -0.38486
691560.0000   -0.46775
691600.0000   -0.29176
691640.0000   -0.01103
691680.0000   -0.31070
691720.0000   -0.57772
691760.0000   -0.14589
691800.0000   -0.26899
691840.0000   -0.17565
691880.0000   -0.41032
691920.0000   -0.13066
691960.0000   -0.44323
692000.0000   -0.27469
692040.0000   -0.11698
692080.0000   -0.01255
692120.0000    0.14467
692160.0000   -0.60163
692200.0000   -0.30782
692240.0000   -0.02695
692280.0000   -0.23857
692320.0000   -0.27979
692360.0000    0.09678
692400.0000   -0.12586
692440.0000   -0.32255
692480.0000   -0.01322
692520.0000    0.06908
692560.0000   -0.40959
692600.0000   -0.06666
692640.0000   -0.06752
692680.0000    0.08471
692720.0000   -0.11139
692760.0000   -0.29826
692800.0000   -0.36738
692840.0000   -0.01254
692880.0000   -0.06610
692920.0000    0.03616
692960.0000   -0.26685
693000.0000   -0.28880
693040.0000    0.00996
693080.0000   -0.49005
693120.0000   -0.26323
693160.0000   -0.28748
693200.0000   -0.25160
693240.0000   -0.18654
693280.0000    0.02711
693320.0000   -0.53408
693360.0000   -0.42734
693400.0000   -0.40544
693440.0000   -0.27343
693480.0000   -0.33204
693520.0000   -0.33622
693560.0000   -0.36506
693600.0000   -0.32428
693640.0000   -0.39223
693680.0000   -0.76407
693720.0000   -0.28285
693760.0000   -0.25912
693800.0000   -0.21550
693840.0000   -0.26532
693880.0000   -0.33443
693920.0000   -0.05706
693960.0000   -0.33278
694000.0000   -0.06453
694040.0000   -0.02602
694080.0000   -0.34119
694120.0000   -0.27624
694160.0000   -0.72941
694200.0000   -0.29229
694240.0000   -0.20348
694280.0000   -0.22399
694320.0000   -0.20861
694360.0000   -0.30515
694400.0000   -0.06248
694440.0000   -0.17408
694480.0000   -0.29435
694520.0000   -0.49106
694560.0000   -0.07625
694600.0000    0.01179
694640.0000    0.34894
694680.0000    0.08861
694720.0000   -0.00613
694760.0000   -0.20008
694800.0000   -0.31775
694840.0000   -0.09402
694880.0000   -0.29631
694920.0000   -0.13617
694960.0000   -0.11800
695000.0000   -0.15822
695040.0000   -0.28053
695080.0000    0.10268
695120.0000   -0.17154
695160.0000   -0.35129
695200.0000   -0.75480
695240.0000   -0.47514
695280.0000   -0.59625
695320.0000   -0.08712
695360.0000   -0.06716
695400.0000   -0.39255
695440.0000   -0.17896
695480.0000   -0.41872
695520.0000   -0.04373
695560.0000   -0.03134
695600.0000   -0.18393
695640.0000   -0.22623
695680.0000    0.02922
695720.0000    0.17377
695760.0000   -0.30571
695800.0000    0.05181
695840.0000   -0.02949
695880.0000   -0.05564
695920.0000   -0.02830
695960.0000   -0.01603
696000.0000   -0.08341
696040.0000   -0.25804
696080.0000    0.01223
696120.0000   -0.04775
696160.0000    0.10391
696200.0000   -0.41737
696240.0000   -0.66436
696280.0000   -0.42144
696320.0000   -0.37554
696360.0000   -0.33114
696400.0000   -0.59462
696440.0000   -0.32075
696480.0000   -0.55344
696520.0000   -0.48425
696560.0000   -0.51383
696600.0000   -0.39364
696640.0000   -0.08300
696680.0000   -0.44185
696720.0000   -0.40603
696760.0000   -0.30815
696800.0000   -0.61196
696840.0000   -0.18681
696880.0000   -0.34993
696920.0000   -0.12016
696960.0000   -0.17835
697000.0000   -0.42904
697040.0000   -0.13847
697080.0000   -0.17348
697120.0000    0.08857
697160.0000    0.09698
697200.0000   -0.51346
697240.0000   -0.05496
697280.0000   -0.15544
697320.0000   -0.29813
697360.0000   -0.32718
697400.0000    0.04388
697440.0000   -0.00372
697480.0000   -0.28073
697520.0000    0.11457
697560.0000   -0.13764
697600.0000   -0.10684
697640.0000   -0.00513
697680.0000    0.07842
697720.0000   -0.14448
697760.0000   -0.20096
697800.0000   -0.29896
697840.0000   -0.36236
697880.0000   -0.16445
697920.0000   -0.05800
697960.0000   -0.04444
698000.0000    0.00549
698040.0000   -0.02498
698080.0000   -0.39378
698120.0000    0.17057
698160.0000   -0.26878
698200.0000   -0.26848
698240.0000   -0.25548
698280.0000   -0.21932
698320.0000   -0.21301
698360.0000    0.07039
698400.0000   -0.09702
698440.0000   -0.05899
698480.0000    0.07278
698520.0000    0.06408
698560.0000   -0.15614
698600.0000    0.05902
698640.0000   -0.27417
698680.0000   -0.22319
698720.0000   -0.21415
698760.0000   -0.09166
698800.0000   -0.49639
698840.0000   -0.14938
698880.0000    0.00053
698920.0000   -0.19547
698960.0000   -0.11565
699000.0000   -0.18119
699040.0000   -0.20182
699080.0000   -0.37242
699120.0000   -0.41607
699160.0000   -0.38664
699200.0000   -0.37912
699240.0000   -0.52716
699280.0000   -0.46789
699320.0000   -0.27374
699360.0000   -0.62497
699400.0000   -0.70589
699440.0000   -0.56672
699480.0000   -0.79481
699520.0000   -0.27414
699560.0000   -0.53822
699600.0000   -0.58138
699640.0000   -0.49410
699680.0000   -0.09019
699720.0000   -0.22639
699760.0000   -0.35669
699800.0000   -0.31503
699840.0000   -0.15770
699880.0000   -0.18758
699920.0000   -0.16884
699960.0000   -0.33578
700000.0000   -0.35487
700040.0000   -0.59698
700080.0000   -0.19223
700120.0000   -0.01766
700160.0000   -0.11508
700200.0000   -0.31272
700240.0000    0.01846
700280.0000    0.00497
700320.0000   -0.05752
700360.0000   -0.53492
700400.0000   -0.24611
700440.0000   -0.74098
700480.0000   -0.41474
700520.0000   -0.20335
700560.0000   -0.36969
700600.0000   -0.42268
700640.0000   -0.55177
700680.0000   -0.39200
700720.0000   -0.66329
700760.0000   -0.30475
700800.0000   -0.44404
700840.0000   -0.45343
700880.0000   -0.33572
700920.0000   -0.32824
700960.0000   -0.36845
701000.0000    0.10049
701040.0000    0.00421
701080.0000    0.00926
701120.0000    0.07320
701160.0000    0.06941
701200.0000   -0.40687
701240.0000   -0.55243
701280.0000   -0.43791
701320.0000   -0.23643
701360.0000   -0.22826
701400.0000   -0.52835
701440.0000   -0.57147
701480.0000   -0.59950
701520.0000   -0.42046
701560.0000   -0.59571
701600.0000   -0.86187
701640.0000   -0.82768
701680.0000   -0.90073
701720.0000   -0.62448
701760.0000   -0.76924
701800.0000   -0.74263
701840.0000   -0.36927
701880.0000   -0.23776
701920.0000   -0.40767
701960.0000   -0.65413
702000.0000   -0.35704
702040.0000   -0.67154
702080.0000   -0.76304
702120.0000   -0.40155
702160.0000   -0.58332
702200.0000   -0.57782
702240.0000   -0.51940
702280.0000   -0.95244
702320.0000   -0.93755
702360.0000   -0.71297
702400.0000   -0.77792
702440.0000   -0.67307
702480.0000   -0.73158
702520.0000   -0.88331
702560.0000   -0.68026
702600.0000   -0.61668
702640.0000   -0.46089
702680.0000   -0.75368
702720.0000   -0.59770
702760.0000   -0.39420
702800.0000   -0.40608
702840.0000   -0.51634
702880.0000   -0.22094
702920.0000   -0.69711
702960.0000   -0.78573
703000.0000   -0.72973
703040.0000   -0.66304
703080.0000   -0.71342
703120.0000   -0.93654
703160.0000   -0.51679
703200.0000   -0.49363
703240.0000   -0.85353
703280.0000   -0.46740
703320.0000   -0.68100
703360.0000   -0.92117
703400.0000   -0.57963
703440.0000   -0.79254
703480.0000   -0.69426
703520.0000   -0.79570
703560.0000   -0.79930
703600.0000   -0.53566
703640.0000   -0.65744
703680.0000   -0.44407
703720.0000   -0.71593
703760.0000   -0.84918
703800.0000   -0.64110
703840.0000   -0.85186
703880.0000   -0.85479
703920.0000   -0.99574
703960.0000   -0.89539
704000.0000   -0.75911
704040.0000   -0.76516
704080.0000   -0.56365
704120.0000   -0.57511
704160.0000   -0.51918
704200.0000   -0.43843
704240.0000   -0.55038
704280.0000   -0.57422
704320.0000   -0.56133
704360.0000   -0.54874
704400.0000   -0.45721
704440.0000   -0.51610
704480.0000   -0.52074
704520.0000   -0.55972
704560.0000   -0.65741
704600.0000   -0.75399
704640.0000   -0.98315
704680.0000   -0.72545
704720.0000   -0.75441
704760.0000   -0.81458
704800.0000   -0.63271
704840.0000   -0.33270
704880.0000   -0.37325
704920.0000   -0.51935
704960.0000   -0.25540
705000.0000   -0.47400
705040.0000   -0.43913
705080.0000   -0.47909
705120.0000   -0.47290
705160.0000   -0.12879
705200.0000   -0.45894
705240.0000   -0.30220
705280.0000   -0.23359
705320.0000    0.01821
705360.0000    0.00716
705400.0000    0.14826
705440.0000   -0.31520
705480.0000   -0.32374
705520.0000   -0.24349
705560.0000   -0.61424
705600.0000   -0.45208
705640.0000   -0.17928
705680.0000   -0.16809
705720.0000   -0.34949
705760.0000   -0.30947
705800.0000   -0.17747
705840.0000   -0.17475
705880.0000   -0.04169
705920.0000   -0.09403
705960.0000   -0.21469
706000.0000   -0.33309
706040.0000   -0.36069
706080.0000   -0.34954
706120.0000   -0.48565
706160.0000   -0.58849
706200.0000   -0.47059
706240.0000   -0.35784
706280.0000   -0.37314
706320.0000   -0.49785
706360.0000   -0.23266
706400.0000   -0.27652
706440.0000   -0.19240
706480.0000   -0.51859
706520.0000   -0.54241
706560.0000   -0.50976
706600.0000   -0.55178
706640.0000   -0.44081
706680.0000   -0.47308
706720.0000   -0.60323
706760.0000   -0.34144
706800.0000   -0.40761
706840.0000   -0.57553
706880.0000   -0.40990
706920.0000   -0.56870
706960.0000   -0.70488
707000.0000   -0.71874
707040.0000   -0.65441
707080.0000   -0.56625
707120.0000   -0.60233
707160.0000   -0.40156
707200.0000   -0.47854
707240.0000   -0.51426
707280.0000   -0.50149
707320.0000   -0.30263
707360.0000   -0.67698
707400.0000   -0.36932
707440.0000   -0.65620
707480.0000   -0.49273
707520.0000   -0.64508
707560.0000   -0.48973
707600.0000   -0.33176
707640.0000   -0.56289
707680.0000   -0.22328
707720.0000   -0.50085
707760.0000   -0.45095
707800.0000   -0.45030
707840.0000   -0.42471
707880.0000   -0.48252
707920.0000   -0.39321
707960.0000   -0.30728
708000.0000   -0.47728
708040.0000    0.00199
708080.0000    0.01140
708120.0000   -0.46861
708160.0000   -0.59551
708200.0000   -0.59077
708240.0000   -0.55030
708280.0000   -0.42484
708320.0000   -0.58886
708360.0000   -0.66522
708400.0000   -0.71890
708440.0000   -0.56131
708480.0000   -0.76162
708520.0000   -0.26971
708560.0000   -0.83375
708600.0000   -0.73397
708640.0000   -0.45300
708680.0000   -0.38964
708720.0000   -0.43410
708760.0000   -0.44263
708800.0000   -0.57402
708840.0000   -0.53307
708880.0000   -0.73317
708920.0000   -0.68686
708960.0000   -0.47447
709000.0000   -0.39973
709040.0000   -0.28518
709080.0000   -0.37620
709120.0000   -0.46170
709160.0000   -0.64340
709200.0000   -0.52987
709240.0000   -0.48978
709280.0000   -0.56811
709320.0000   -0.54714
709360.0000   -0.55143
709400.0000   -0.47620
709440.0000   -0.37279
709480.0000   -0.68176
709520.0000   -0.58661
709560.0000   -0.25496
709600.0000   -0.55582
709640.0000   -0.12379
709680.0000   -0.51839
709720.0000   -0.35374
709760.0000   -0.45713
709800.0000   -0.44196
709840.0000   -0.49113
709880.0000   -0.27229
709920.0000   -0.46166
709960.0000   -0.37371
710000.0000   -0.10434
710040.0000    0.24904
710080.0000   -0.14253
710120.0000   -0.24831
710160.0000    0.12809
710200.0000    0.01842
710240.0000   -0.26425
710280.0000   -0.07095
710320.0000   -0.20836
710360.0000    0.02199
710400.0000   -0.67987
710440.0000   -0.55619
710480.0000   -0.63658
710520.0000   -0.70195
710560.0000   -0.64658
710600.0000   -0.67357
710640.0000   -0.53796
710680.0000   -0.40172
710720.0000    0.13544
710760.0000   -0.25783
710800.0000   -0.46447
710840.0000   -0.11060
710880.0000    0.05308
710920.0000    0.13259
710960.0000   -0.14147
711000.0000   -0.05896
711040.0000   -0.16278
711080.0000    0.15526
711120.0000    0.14884
711160.0000   -0.00064
711200.0000   -0.39555
711240.0000   -0.00900
711280.0000   -0.50187
711320.0000   -0.30576
711360.0000   -0.39587
711400.0000   -0.39426
711440.0000   -0.40315
711480.0000   -0.79269
711520.0000   -0.43824
711560.0000   -0.42264
711600.0000   -0.63543
711640.0000   -0.36640
711680.0000   -0.35224
711720.0000   -0.42326
711760.0000   -0.23569
711800.0000   -0.52579
711840.0000   -0.27733
711880.0000   -0.33716
711920.0000   -0.43542
711960.0000   -0.41897
712000.0000   -0.25268
712040.0000   -0.31038
712080.0000   -0.24786
712120.0000   -0.02731
712160.0000    0.00728
712200.0000   -0.20268
712240.0000   -0.13154
712280.0000   -0.05683
712320.0000   -0.53095
712360.0000   -0.29621
712400.0000   -0.07095
712440.0000   -0.34255
712480.0000   -0.38104
712520.0000   -0.51643
712560.0000   -0.45680
712600.0000   -0.23411
712640.0000   -0.38178
712680.0000   -0.37491
712720.0000   -0.14931
712760.0000   -0.04214
712800.0000    0.00426
712840.0000   -0.23421
712880.0000   -0.01759
712920.0000   -0.34099
712960.0000    0.06245
713000.0000   -0.18593
713040.0000   -0.43601
713080.0000   -0.97536
713120.0000   -0.91436
713160.0000   -0.53143
713200.0000   -0.60494
713240.0000   -0.53358
713280.0000   -0.61084
713320.0000   -0.44211
713360.0000   -0.49516
713400.0000   -0.32172
713440.0000   -0.24728
713480.0000   -1.21082
713520.0000   -0.92134
713560.0000   -0.68825
713600.0000   -0.50121
713640.0000   -0.77970
713680.0000   -0.69591
713720.0000   -0.90455
713760.0000   -0.54893
713800.0000   -0.64773
713840.0000   -0.68593
713880.0000   -0.58436
713920.0000   -0.69530
713960.0000   -0.70395
714000.0000   -0.66445
714040.0000   -0.75676
714080.0000   -0.80782
714120.0000   -0.38594
714160.0000   -0.34658
714200.0000   -0.63868
714240.0000   -0.25739
714280.0000   -0.17582
714320.0000   -0.54973
714360.0000   -0.34730
714400.0000   -0.55195
714440.0000   -0.47706
714480.0000   -0.29075
714520.0000   -0.58301
714560.0000   -0.29337
714600.0000   -0.17522
714640.0000   -0.64484
714680.0000   -0.64578
714720.0000   -0.33454
714760.0000   -0.46874
714800.0000   -0.36429
714840.0000   -0.32085
714880.0000   -0.42303
714920.0000   -0.26131
714960.0000   -0.21737
715000.0000   -0.55512
715040.0000   -0.47811
715080.0000   -0.32720
715120.0000   -0.31035
715160.0000   -0.48707
715200.0000   -0.38429
715240.0000   -0.44013
715280.0000   -0.18468
715320.0000   -0.54429
715360.0000   -0.53838
715400.0000   -0.36015
715440.0000   -0.65300
715480.0000   -0.63620
715520.0000   -0.17367
715560.0000   -0.50570
715600.0000    0.19228
715640.0000   -0.32118
715680.0000   -0.34472
715720.0000   -0.42780
715760.0000   -0.03449
715800.0000   -0.32462
715840.0000   -0.16198
715880.0000   -0.28817
715920.0000   -0.52434
715960.0000   -0.42624
716000.0000   -0.24271
716040.0000   -0.47020
716080.0000   -0.19420
716120.0000   -0.25000
716160.0000   -0.25415
716200.0000   -0.24741
716240.0000   -0.47367
716280.0000   -0.56710
716320.0000   -0.46565
716360.0000   -0.37876
716400.0000   -0.47013
716440.0000   -0.61948
716480.0000   -0.09981
716520.0000   -0.08231
716560.0000   -0.13656
716600.0000   -0.09415
716640.0000   -0.27958
716680.0000   -0.31411
716720.0000   -0.45519
716760.0000   -0.28050
716800.0000   -0.31078
716840.0000   -0.18417
716880.0000   -0.19918
716920.0000    0.07900
716960.0000   -0.34566
717000.0000   -0.13762
717040.0000   -0.69859
717080.0000   -0.35558
717120.0000   -0.53088
717160.0000   -0.26487
717200.0000   -0.27636
717240.0000   -0.25220
717280.0000   -0.08014
717320.0000   -0.07865
717360.0000   -0.27224
717400.0000   -0.26978
717440.0000   -0.47857
717480.0000   -0.58242
717520.0000   -0.27682
717560.0000   -0.02740
717600.0000   -0.28428
717640.0000   -0.43601
717680.0000   -0.40187
717720.0000    0.13093
717760.0000   -0.08476
717800.0000   -0.35048
717840.0000   -0.45837
717880.0000   -0.19038
717920.0000   -0.66910
717960.0000   -0.41348
718000.0000   -0.09263
718040.0000   -0.01130
718080.0000   -0.34772
718120.0000   -0.33901
718160.0000   -0.42532
718200.0000    0.02771
718240.0000   -0.06117
718280.0000    0.03993
718320.0000   -0.10085
718360.0000   -0.03435
718400.0000    0.05777
718440.0000   -0.15913
718480.0000   -0.03391
718520.0000   -0.52361
718560.0000   -0.39592
718600.0000   -0.31151
718640.0000   -0.20592
718680.0000   -0.35854
718720.0000   -0.51734
718760.0000   -0.41952
718800.0000   -0.23938
718840.0000   -0.05206
718880.0000   -0.27592
718920.0000   -0.42291
718960.0000   -0.18755
719000.0000   -0.22565
719040.0000   -0.34421
719080.0000   -0.22457
719120.0000   -0.41549
719160.0000   -0.14563
719200.0000   -0.24791
719240.0000   -0.21393
719280.0000    0.01197
719320.0000   -0.07830
719360.0000   -0.20862
719400.0000   -0.11994
719440.0000   -0.20337
719480.0000   -0.16065
719520.0000    0.03333
719560.0000   -0.24985
719600.0000   -0.02722
719640.0000   -0.15305
719680.0000   -0.02294
719720.0000   -0.23817
719760.0000   -0.24585
719800.0000   -0.28910
719840.0000   -0.50526
719880.0000   -0.48570
719920.0000   -0.59077
719960.0000   -0.42444
720000.0000   -0.59211
720040.0000   -0.52962
720080.0000   -0.54802
720120.0000   -0.20308
720160.0000   -0.23866
720200.0000   -0.55521
720240.0000   -0.45760
720280.0000    0.24926
720320.0000   -0.21719
720360.0000   -0.03897
720400.0000   -0.02042
720440.0000   -0.09804
720480.0000   -0.06174
720520.0000   -0.08671
720560.0000   -0.32284
720600.0000   -0.19799
720640.0000   -0.12200
720680.0000   -0.32475
720720.0000   -0.32006
720760.0000   -0.43447
720800.0000   -0.19346
720840.0000   -0.56675
720880.0000   -0.55311
720920.0000   -0.71223
720960.0000   -0.48135
721000.0000   -0.28611
721040.0000   -0.62363
721080.0000   -0.56442
721120.0000   -0.53315
721160.0000   -0.34531
721200.0000   -0.47495
721240.0000   -0.43658
721280.0000   -0.31498
721320.0000   -0.55710
721360.0000   -0.59957
721400.0000   -0.55333
721440.0000   -0.45241
721480.0000   -0.61416
721520.0000   -0.31980
721560.0000   -0.24785
721600.0000   -0.61174
721640.0000   -0.25763
721680.0000   -0.57399
721720.0000   -0.34136
721760.0000   -0.67185
721800.0000   -0.32097
721840.0000   -0.79726
721880.0000   -0.72671
721920.0000   -0.78111
721960.0000   -0.90127
722000.0000   -1.02897
722040.0000   -0.65414
722080.0000   -0.83262
722120.0000   -0.88753
722160.0000   -0.72160
722200.0000   -0.63621
722240.0000   -0.58254
722280.0000   -0.66835
722320.0000   -0.61006
722360.0000   -0.87983
722400.0000   -0.82478
722440.0000   -0.57107
722480.0000   -0.76425
722520.0000   -0.86398
722560.0000   -0.73254
722600.0000   -0.88514
722640.0000   -0.95989
722680.0000   -0.87567
722720.0000   -0.47765
722760.0000   -0.85522
722800.0000   -0.56393
722840.0000   -0.91234
722880.0000   -0.66763
722920.0000   -0.87327
722960.0000   -0.89928
723000.0000   -0.76920
723040.0000   -1.06048
723080.0000   -0.84608
723120.0000   -0.78704
723160.0000   -0.64090
723200.0000   -1.10220
723240.0000   -0.73558
723280.0000   -0.73409
723320.0000   -0.82916
723360.0000   -0.84747
723400.0000   -0.79312
723440.0000   -0.93651
723480.0000   -0.85404
723520.0000   -0.68872
723560.0000   -0.70152
723600.0000   -0.87741
723640.0000   -0.98121
723680.0000   -1.03432
723720.0000   -0.82108
723760.0000   -0.70265
723800.0000   -0.56303
723840.0000   -0.76259
[truncated: 158,795 more chars]
