# Supplementary material for: Comment on 'Valid molecular dynamics simulations of human hemoglobin require a surprisingly large box size'
Source: eLife. 2019 Jun 20;8:e44718. doi: 10.7554/eLife.44718 (PMC6586461; doi:10.7554/eLife.44718)
Supplement: Figure 4—source data 1. — The zip archive contains a README file describing which source files correspond to the different panels. [file elife-44718-fig4-data1.zip › figure4/panels_EF/charmm/box1/eq14/proj.xvg]

25000.0000    0.67908
25040.0000    0.52400
25080.0000    0.32537
25120.0000    0.24902
25160.0000    0.19253
25200.0000    0.20633
25240.0000    0.13998
25280.0000    0.19375
25320.0000    0.65822
25360.0000    0.34152
25400.0000    0.32890
25440.0000    0.14745
25480.0000    0.31222
25520.0000    0.45134
25560.0000    0.29836
25600.0000    0.27277
25640.0000    0.22252
25680.0000    0.13961
25720.0000   -0.01397
25760.0000    0.30796
25800.0000    0.27455
25840.0000    0.25891
25880.0000    0.09435
25920.0000    0.18240
25960.0000    0.73802
26000.0000    0.61689
26040.0000    0.75772
26080.0000    0.64757
26120.0000    0.54182
26160.0000    0.48483
26200.0000    0.55664
26240.0000    0.30887
26280.0000    0.25448
26320.0000    0.15715
26360.0000    0.18003
26400.0000    0.20290
26440.0000   -0.00971
26480.0000    0.10831
26520.0000   -0.09567
26560.0000   -0.18014
26600.0000   -0.64681
26640.0000   -0.35055
26680.0000    0.05444
26720.0000   -0.07155
26760.0000    0.22552
26800.0000    0.11218
26840.0000    0.34098
26880.0000    0.34992
26920.0000    0.15167
26960.0000    0.35430
27000.0000   -0.22032
27040.0000   -0.31195
27080.0000    0.09021
27120.0000   -0.07901
27160.0000   -0.11947
27200.0000   -0.26973
27240.0000   -0.15214
27280.0000    0.00553
27320.0000   -0.01389
27360.0000   -0.14695
27400.0000    0.19100
27440.0000    0.15235
27480.0000    0.00966
27520.0000   -0.05011
27560.0000    0.17421
27600.0000    0.23984
27640.0000    0.19379
27680.0000    0.06725
27720.0000    0.08839
27760.0000   -0.01271
27800.0000   -0.00903
27840.0000    0.32509
27880.0000    0.13965
27920.0000    0.20540
27960.0000    0.34772
28000.0000    0.21010
28040.0000   -0.07664
28080.0000    0.26079
28120.0000   -0.00675
28160.0000    0.12332
28200.0000    0.16550
28240.0000   -0.04068
28280.0000    0.02985
28320.0000    0.05718
28360.0000    0.17579
28400.0000    0.01210
28440.0000    0.14444
28480.0000    0.04255
28520.0000    0.20175
28560.0000    0.47486
28600.0000    0.03064
28640.0000    0.15132
28680.0000    0.10294
28720.0000    0.16012
28760.0000    0.18465
28800.0000    0.18418
28840.0000    0.30890
28880.0000    0.13619
28920.0000    0.20048
28960.0000    0.13175
29000.0000    0.13595
29040.0000    0.23668
29080.0000    0.15505
29120.0000    0.22259
29160.0000    0.13552
29200.0000   -0.27215
29240.0000   -0.23282
29280.0000   -0.04711
29320.0000   -0.01969
29360.0000    0.19166
29400.0000    0.05907
29440.0000   -0.03438
29480.0000   -0.05836
29520.0000   -0.21900
29560.0000    0.01990
29600.0000    0.21388
29640.0000    0.52242
29680.0000    0.04235
29720.0000    0.37897
29760.0000    0.53270
29800.0000    0.65695
29840.0000    0.58288
29880.0000    0.25220
29920.0000   -0.04159
29960.0000    0.21643
30000.0000    0.31103
30040.0000    0.44384
30080.0000    0.15587
30120.0000   -0.03891
30160.0000    0.25482
30200.0000    0.28836
30240.0000   -0.11925
30280.0000    0.37306
30320.0000    0.41672
30360.0000    0.43909
30400.0000    0.27715
30440.0000    0.25053
30480.0000    0.19497
30520.0000    0.50190
30560.0000   -0.11977
30600.0000   -0.35185
30640.0000    0.29350
30680.0000    0.10588
30720.0000    0.18545
30760.0000    0.20892
30800.0000    0.23148
30840.0000    0.73999
30880.0000    0.18043
30920.0000    0.43430
30960.0000    0.42896
31000.0000    0.36355
31040.0000    0.23038
31080.0000    0.33366
31120.0000    0.42088
31160.0000    0.57742
31200.0000    0.25661
31240.0000    0.22013
31280.0000    0.25429
31320.0000    0.26131
31360.0000    0.39788
31400.0000    0.10198
31440.0000    0.26106
31480.0000    0.44476
31520.0000    0.27393
31560.0000    0.27683
31600.0000    0.53898
31640.0000    0.78163
31680.0000    0.41462
31720.0000    0.72467
31760.0000    0.73894
31800.0000    0.78770
31840.0000    0.68936
31880.0000    0.76651
31920.0000    0.64090
31960.0000    0.69577
32000.0000    0.82380
32040.0000    0.68797
32080.0000    0.49923
32120.0000    0.62413
32160.0000    0.40275
32200.0000    0.58177
32240.0000    0.43374
32280.0000    0.62733
32320.0000    0.54778
32360.0000    0.61889
32400.0000    0.62555
32440.0000    0.55756
32480.0000    0.89792
32520.0000    0.81570
32560.0000    0.83354
32600.0000    0.94722
32640.0000    0.80191
32680.0000    0.80074
32720.0000    0.67921
32760.0000    0.86752
32800.0000    0.79346
32840.0000    0.67016
32880.0000    0.84386
32920.0000    0.75159
32960.0000    0.64981
33000.0000    0.80113
33040.0000    0.81462
33080.0000    0.87775
33120.0000    0.90576
33160.0000    0.89786
33200.0000    0.80565
33240.0000    0.82755
33280.0000    0.80539
33320.0000    0.70166
33360.0000    0.62897
33400.0000    0.74898
33440.0000    0.60089
33480.0000    0.66317
33520.0000    0.81272
33560.0000    0.79039
33600.0000    0.75230
33640.0000    0.77225
33680.0000    0.84413
33720.0000    0.81189
33760.0000    0.66415
33800.0000    0.77602
33840.0000    0.88699
33880.0000    0.77074
33920.0000    0.84173
33960.0000    0.80380
34000.0000    0.61726
34040.0000    0.45817
34080.0000    0.50105
34120.0000    0.64716
34160.0000    0.56402
34200.0000    0.48467
34240.0000    0.52958
34280.0000    0.38757
34320.0000    0.61275
34360.0000    0.56941
34400.0000    0.48439
34440.0000    0.59204
34480.0000    0.71853
34520.0000    0.59107
34560.0000    0.53736
34600.0000    0.58013
34640.0000    0.59480
34680.0000    0.45998
34720.0000    0.51683
34760.0000    0.49349
34800.0000    0.61993
34840.0000    0.43212
34880.0000    0.72478
34920.0000    0.43449
34960.0000    0.81853
35000.0000    0.91739
35040.0000    0.51406
35080.0000    0.50730
35120.0000    0.61326
35160.0000    0.67416
35200.0000    0.59004
35240.0000    0.89665
35280.0000    0.73242
35320.0000    0.29205
35360.0000    0.29858
35400.0000    0.29654
35440.0000    0.24089
35480.0000    0.12676
35520.0000    0.22769
35560.0000    0.13150
35600.0000    0.05952
35640.0000    0.08349
35680.0000    0.08169
35720.0000    0.23151
35760.0000    0.22395
35800.0000    0.22025
35840.0000    0.42592
35880.0000    0.51091
35920.0000    0.55852
35960.0000    0.40651
36000.0000    0.26397
36040.0000    0.30670
36080.0000    0.26545
36120.0000    0.32914
36160.0000    0.33137
36200.0000    0.24940
36240.0000    0.03962
36280.0000    0.23699
36320.0000    0.03104
36360.0000    0.24493
36400.0000    0.03263
36440.0000    0.11607
36480.0000    0.24915
36520.0000    0.43986
36560.0000    0.50627
36600.0000    0.68402
36640.0000    0.57559
36680.0000    0.74260
36720.0000    0.70339
36760.0000    0.79072
36800.0000    0.58410
36840.0000    0.46053
36880.0000    0.66189
36920.0000    0.53760
36960.0000    0.70154
37000.0000    0.74410
37040.0000    0.74453
37080.0000    0.92373
37120.0000    0.83688
37160.0000    0.44484
37200.0000    0.71578
37240.0000    0.78679
37280.0000    0.94602
37320.0000    0.96925
37360.0000    0.91664
37400.0000    0.95948
37440.0000    0.94433
37480.0000    0.95229
37520.0000    0.80639
37560.0000    0.98903
37600.0000    1.14343
37640.0000    1.08862
37680.0000    1.02389
37720.0000    0.90830
37760.0000    0.93461
37800.0000    0.94286
37840.0000    0.94850
37880.0000    1.02439
37920.0000    1.07379
37960.0000    0.92051
38000.0000    0.92115
38040.0000    0.79030
38080.0000    0.83728
38120.0000    0.88477
38160.0000    0.94805
38200.0000    0.83438
38240.0000    0.84033
38280.0000    0.92502
38320.0000    0.88580
38360.0000    0.85331
38400.0000    1.05738
38440.0000    0.80043
38480.0000    0.73980
38520.0000    0.53070
38560.0000    0.63511
38600.0000    0.62901
38640.0000    0.63885
38680.0000    0.43965
38720.0000    0.52606
38760.0000    0.61735
38800.0000    0.54898
38840.0000    0.77601
38880.0000    0.82810
38920.0000    0.73016
38960.0000    0.77780
39000.0000    0.52708
39040.0000    0.55717
39080.0000    0.64442
39120.0000    0.69227
39160.0000    0.58027
39200.0000    0.75411
39240.0000    0.68036
39280.0000    0.73132
39320.0000    0.72999
39360.0000    0.92396
39400.0000    0.87299
39440.0000    0.87268
39480.0000    0.69360
39520.0000    0.72372
39560.0000    0.79127
39600.0000    0.74531
39640.0000    0.72363
39680.0000    0.59060
39720.0000    0.76760
39760.0000    0.78665
39800.0000    0.84372
39840.0000    0.87617
39880.0000    0.62889
39920.0000    0.61386
39960.0000    0.55197
40000.0000    0.60686
40040.0000    0.62364
40080.0000    0.73162
40120.0000    0.71940
40160.0000    0.92448
40200.0000    0.75148
40240.0000    0.34787
40280.0000    0.53510
40320.0000    0.31821
40360.0000    0.37633
40400.0000    0.26233
40440.0000    0.31542
40480.0000    0.19708
40520.0000    0.18133
40560.0000    0.44524
40600.0000    0.42262
40640.0000    0.06235
40680.0000    0.27022
40720.0000    0.57592
40760.0000    0.76961
40800.0000    0.89160
40840.0000    0.80533
40880.0000    0.78791
40920.0000    0.98579
40960.0000    0.61002
41000.0000    0.14641
41040.0000    0.38276
41080.0000    0.72535
41120.0000    0.44744
41160.0000    0.49835
41200.0000    0.13761
41240.0000    0.08097
41280.0000    0.50416
41320.0000    0.37241
41360.0000    0.51325
41400.0000    0.48563
41440.0000    0.90714
41480.0000    0.49019
41520.0000    0.62517
41560.0000    0.64556
41600.0000    0.68018
41640.0000    0.44328
41680.0000    0.74607
41720.0000    0.47839
41760.0000    0.41703
41800.0000    0.41711
41840.0000    0.54346
41880.0000    0.48253
41920.0000    0.46226
41960.0000    0.63652
42000.0000    0.45970
42040.0000    0.60047
42080.0000    0.58215
42120.0000    0.81933
42160.0000    0.52435
42200.0000    0.51448
42240.0000    0.46782
42280.0000    0.47231
42320.0000    0.07854
42360.0000    0.35563
42400.0000    0.32808
42440.0000    0.26473
42480.0000    0.47173
42520.0000    0.44129
42560.0000    0.53383
42600.0000    0.04195
42640.0000    0.43514
42680.0000    0.47765
42720.0000    0.18913
42760.0000    0.29318
42800.0000    0.34836
42840.0000    0.63929
42880.0000    0.66719
42920.0000    0.67913
42960.0000    0.61593
43000.0000    0.54409
43040.0000    0.65991
43080.0000    0.64033
43120.0000    0.73781
43160.0000    0.82724
43200.0000    0.70223
43240.0000    0.68004
43280.0000    0.77045
43320.0000    0.77978
43360.0000    0.57291
43400.0000    0.52362
43440.0000    0.65568
43480.0000    0.79848
43520.0000    0.67642
43560.0000    0.55916
43600.0000    0.64874
43640.0000    0.50745
43680.0000    0.72019
43720.0000    0.51114
43760.0000    0.44385
43800.0000    0.57061
43840.0000    0.36526
43880.0000    0.50804
43920.0000    0.53685
43960.0000    0.53781
44000.0000    0.68690
44040.0000    0.27011
44080.0000    0.71387
44120.0000    0.60287
44160.0000    0.49351
44200.0000    0.62861
44240.0000    0.66384
44280.0000    0.66986
44320.0000    0.47479
44360.0000    0.58381
44400.0000    0.52127
44440.0000    0.50741
44480.0000    0.71894
44520.0000    0.65581
44560.0000    0.43969
44600.0000    0.57814
44640.0000    0.44031
44680.0000    0.50201
44720.0000    0.67480
44760.0000    0.49479
44800.0000    0.59167
44840.0000    0.53636
44880.0000    0.50738
44920.0000    0.53507
44960.0000    0.76545
45000.0000    0.56526
45040.0000    0.64036
45080.0000    0.52555
45120.0000    0.55696
45160.0000    0.54649
45200.0000    0.61072
45240.0000    0.53056
45280.0000    0.40807
45320.0000    0.34477
45360.0000    0.41615
45400.0000    0.65176
45440.0000    0.61658
45480.0000    0.88817
45520.0000    0.70047
45560.0000    0.71865
45600.0000    0.76508
45640.0000    0.67904
45680.0000    0.63165
45720.0000    0.67692
45760.0000    0.64265
45800.0000    0.64904
45840.0000    0.61692
45880.0000    0.83126
45920.0000    0.74318
45960.0000    0.81622
46000.0000    0.60596
46040.0000    0.71167
46080.0000    0.71097
46120.0000    0.52453
46160.0000    0.62112
46200.0000    0.69008
46240.0000    0.62522
46280.0000    0.66053
46320.0000    0.57658
46360.0000    0.57285
46400.0000    0.73979
46440.0000    0.47043
46480.0000    0.47072
46520.0000    0.58341
46560.0000    0.60871
46600.0000    0.65381
46640.0000    0.69405
46680.0000    0.43062
46720.0000    0.61554
46760.0000    0.54298
46800.0000    0.63771
46840.0000    0.54644
46880.0000    0.47613
46920.0000    0.59106
46960.0000    0.50714
47000.0000    0.57428
47040.0000    0.67045
47080.0000    0.64924
47120.0000    0.46120
47160.0000    0.60783
47200.0000    0.49878
47240.0000    0.51984
47280.0000    0.60675
47320.0000    0.30515
47360.0000    0.46791
47400.0000    0.24497
47440.0000    0.17054
47480.0000    0.40907
47520.0000    0.45209
47560.0000    0.39061
47600.0000    0.42060
47640.0000    0.38143
47680.0000    0.49639
47720.0000    0.60966
47760.0000    0.47825
47800.0000    0.43736
47840.0000    0.32532
47880.0000    0.49754
47920.0000   -0.03157
47960.0000    0.40740
48000.0000    0.61670
48040.0000    0.50409
48080.0000    0.62733
48120.0000    0.53868
48160.0000    0.75203
48200.0000    0.19873
48240.0000    0.52349
48280.0000    0.18305
48320.0000    0.27022
48360.0000    0.17996
48400.0000    0.16462
48440.0000    0.05858
48480.0000    0.27946
48520.0000    0.19614
48560.0000    0.40182
48600.0000    0.53482
48640.0000    0.71621
48680.0000    1.04633
48720.0000    0.75174
48760.0000    0.73112
48800.0000    0.74241
48840.0000    0.71367
48880.0000    0.57124
48920.0000    0.57116
48960.0000    0.61296
49000.0000    0.60254
49040.0000    0.27884
49080.0000    0.38501
49120.0000    0.28874
49160.0000    0.54241
49200.0000    0.72827
49240.0000    0.62514
49280.0000    0.71780
49320.0000    0.58869
49360.0000    0.41010
49400.0000    0.46317
49440.0000    0.57541
49480.0000    0.48017
49520.0000    0.76878
49560.0000    0.48361
49600.0000    0.38071
49640.0000    0.60632
49680.0000    0.50728
49720.0000    0.52629
49760.0000    0.46141
49800.0000    0.49460
49840.0000    0.67479
49880.0000    0.63373
49920.0000    0.56537
49960.0000    0.67425
50000.0000    0.63335
50040.0000    0.64759
50080.0000    0.43699
50120.0000    0.68018
50160.0000    0.64650
50200.0000    0.61681
50240.0000    0.59556
50280.0000    0.49684
50320.0000    0.64093
50360.0000    0.59451
50400.0000    0.47461
50440.0000    0.48832
50480.0000    0.61950
50520.0000    0.50774
50560.0000    0.55680
50600.0000    0.68358
50640.0000    0.63473
50680.0000    0.73747
50720.0000    0.65044
50760.0000    0.66114
50800.0000    0.61292
50840.0000    0.54091
50880.0000    0.60688
50920.0000    0.61228
50960.0000    0.49345
51000.0000    0.60469
51040.0000    0.62858
51080.0000    0.60599
51120.0000    0.56134
51160.0000    0.64929
51200.0000    0.57789
51240.0000    0.63381
51280.0000    0.64875
51320.0000    0.64053
51360.0000    0.74525
51400.0000    0.50147
51440.0000    0.72206
51480.0000    0.66093
51520.0000    0.61026
51560.0000    0.47452
51600.0000    0.69671
51640.0000    0.59303
51680.0000    0.75202
51720.0000    0.63268
51760.0000    0.78252
51800.0000    0.69196
51840.0000    0.80868
51880.0000    0.71026
51920.0000    0.66266
51960.0000    0.63817
52000.0000    0.53983
52040.0000    0.63871
52080.0000    0.92090
52120.0000    0.63477
52160.0000    0.70804
52200.0000    0.68206
52240.0000    0.51102
52280.0000    0.69364
52320.0000    0.64429
52360.0000    0.82154
52400.0000    0.80705
52440.0000    0.50305
52480.0000    0.70818
52520.0000    0.70919
52560.0000    0.55026
52600.0000    0.71271
52640.0000    0.74913
52680.0000    0.78218
52720.0000    0.71305
52760.0000    0.66465
52800.0000    0.71428
52840.0000    0.79820
52880.0000    0.29856
52920.0000    0.52620
52960.0000    0.52996
53000.0000    0.59494
53040.0000    0.62573
53080.0000    0.65781
53120.0000    0.67948
53160.0000    0.53706
53200.0000    0.52424
53240.0000    0.57463
53280.0000    0.59828
53320.0000    0.51077
53360.0000    0.66645
53400.0000    0.93762
53440.0000    0.80655
53480.0000    0.68930
53520.0000    0.71207
53560.0000    0.49639
53600.0000    0.69010
53640.0000    0.51438
53680.0000    0.67615
53720.0000    0.57249
53760.0000    0.55374
53800.0000    0.57204
53840.0000    0.62288
53880.0000    0.66853
53920.0000    0.71618
53960.0000    0.74454
54000.0000    0.55942
54040.0000    0.57898
54080.0000    0.70959
54120.0000    0.66207
54160.0000    0.59337
54200.0000    0.66631
54240.0000    0.88710
54280.0000    0.89341
54320.0000    0.83936
54360.0000    0.71127
54400.0000    0.74128
54440.0000    0.58438
54480.0000    0.66090
54520.0000    0.54636
54560.0000    0.65322
54600.0000    0.48344
54640.0000    0.57606
54680.0000    0.56969
54720.0000    0.45389
54760.0000    0.62874
54800.0000    0.42629
54840.0000    0.67518
54880.0000    0.66491
54920.0000    0.66867
54960.0000    0.78502
55000.0000    0.68537
55040.0000    0.53293
55080.0000    0.73386
55120.0000    0.54197
55160.0000    0.61674
55200.0000    0.58018
55240.0000    0.69381
55280.0000    0.63514
55320.0000    0.71576
55360.0000    0.59395
55400.0000    0.61320
55440.0000    0.51108
55480.0000    0.73130
55520.0000    0.65466
55560.0000    0.79053
55600.0000    0.47073
55640.0000    0.46399
55680.0000    0.45439
55720.0000    0.48857
55760.0000    0.66683
55800.0000    0.74579
55840.0000    0.72659
55880.0000    0.82286
55920.0000    0.72015
55960.0000    0.89281
56000.0000    0.68775
56040.0000    0.84379
56080.0000    0.69949
56120.0000    0.69972
56160.0000    0.82485
56200.0000    0.76498
56240.0000    0.73260
56280.0000    0.64152
56320.0000    0.57133
56360.0000    0.62241
56400.0000    0.56382
56440.0000    0.58719
56480.0000    0.60367
56520.0000    0.46620
56560.0000    0.43432
56600.0000    0.58856
56640.0000    0.56098
56680.0000    0.61355
56720.0000    0.69572
56760.0000    0.64317
56800.0000    0.63684
56840.0000    0.52206
56880.0000    0.66999
56920.0000    0.54558
56960.0000    0.58700
57000.0000    0.91865
57040.0000    0.66973
57080.0000    0.62589
57120.0000    0.59576
57160.0000    0.44976
57200.0000    0.65556
57240.0000    0.74352
57280.0000    0.72348
57320.0000    0.58011
57360.0000    0.79449
57400.0000    0.74448
57440.0000    0.62066
57480.0000    0.79179
57520.0000    0.74777
57560.0000    0.60704
57600.0000    0.59078
57640.0000    0.76497
57680.0000    0.46879
57720.0000    0.39300
57760.0000    0.49686
57800.0000    0.67774
57840.0000    0.61771
57880.0000    0.72556
57920.0000    0.76812
57960.0000    0.62409
58000.0000    0.64794
58040.0000    0.53178
58080.0000    0.63745
58120.0000    0.45951
58160.0000    0.51196
58200.0000    0.61765
58240.0000    0.42899
58280.0000    0.56154
58320.0000    0.17324
58360.0000    0.44460
58400.0000    0.05938
58440.0000    0.51022
58480.0000    0.58052
58520.0000    0.53101
58560.0000    0.64714
58600.0000    0.43481
58640.0000    0.16520
58680.0000    0.12318
58720.0000    0.46142
58760.0000   -0.06153
58800.0000    0.09903
58840.0000   -0.02180
58880.0000    0.13821
58920.0000    0.02721
58960.0000    0.02832
59000.0000    0.21829
59040.0000    0.22857
59080.0000    0.14088
59120.0000    0.36751
59160.0000    0.31315
59200.0000    0.12599
59240.0000    0.31792
59280.0000    0.13734
59320.0000    0.28176
59360.0000    0.29004
59400.0000    0.10345
59440.0000    0.12991
59480.0000    0.48703
59520.0000    0.06346
59560.0000    0.20553
59600.0000    0.01032
59640.0000   -0.10726
59680.0000    0.20347
59720.0000   -0.06826
59760.0000    0.39137
59800.0000    0.27028
59840.0000   -0.26493
59880.0000    0.08468
59920.0000   -0.03085
59960.0000   -0.05838
60000.0000    0.04513
60040.0000   -0.10974
60080.0000   -0.02001
60120.0000    0.44075
60160.0000    0.52124
60200.0000    0.24937
60240.0000    0.06619
60280.0000   -0.09975
60320.0000    0.15778
60360.0000    0.49394
60400.0000    0.17927
60440.0000    0.40424
60480.0000    0.36908
60520.0000    0.33703
60560.0000    0.15144
60600.0000    0.32709
60640.0000    0.36558
60680.0000    0.08439
60720.0000    0.46522
60760.0000    0.31388
60800.0000    0.36044
60840.0000    0.43060
60880.0000    0.44765
60920.0000    0.22346
60960.0000    0.10707
61000.0000    0.44465
61040.0000    0.29209
61080.0000    0.32000
61120.0000    0.21770
61160.0000    0.47222
61200.0000    0.19242
61240.0000    0.36725
61280.0000    0.23698
61320.0000    0.35239
61360.0000    0.13610
61400.0000    0.05809
61440.0000    0.10813
61480.0000   -0.11819
61520.0000   -0.10973
61560.0000    0.28995
61600.0000    0.00778
61640.0000    0.07894
61680.0000   -0.05289
61720.0000   -0.21797
61760.0000   -0.22180
61800.0000    0.19937
61840.0000    0.05837
61880.0000    0.17371
61920.0000    0.02890
61960.0000    0.11423
62000.0000    0.09990
62040.0000   -0.08493
62080.0000   -0.03434
62120.0000   -0.11996
62160.0000   -0.10049
62200.0000   -0.03964
62240.0000   -0.19115
62280.0000   -0.36495
62320.0000   -0.37459
62360.0000   -0.10138
62400.0000    0.06629
62440.0000    0.20758
62480.0000   -0.16544
62520.0000   -0.15085
62560.0000    0.11102
62600.0000    0.03195
62640.0000    0.02884
62680.0000   -0.09768
62720.0000    0.04892
62760.0000   -0.32264
62800.0000    0.06999
62840.0000   -0.00520
62880.0000   -0.16447
62920.0000   -0.22699
62960.0000    0.01677
63000.0000   -0.11744
63040.0000   -0.12982
63080.0000   -0.13563
63120.0000   -0.01195
63160.0000   -0.10671
63200.0000    0.10931
63240.0000    0.17041
63280.0000    0.20781
63320.0000   -0.02257
63360.0000   -0.08820
63400.0000   -0.15014
63440.0000    0.05225
63480.0000   -0.03913
63520.0000   -0.10515
63560.0000    0.28027
63600.0000    0.21781
63640.0000    0.07015
63680.0000   -0.25008
63720.0000   -0.14118
63760.0000   -0.03163
63800.0000   -0.31394
63840.0000    0.06016
63880.0000    0.05859
63920.0000   -0.02414
63960.0000   -0.02765
64000.0000    0.08812
64040.0000    0.13792
64080.0000   -0.01957
64120.0000    0.24615
64160.0000    0.39758
64200.0000    0.19212
64240.0000    0.33760
64280.0000    0.15521
64320.0000    0.13280
64360.0000    0.14068
64400.0000    0.21889
64440.0000    0.27111
64480.0000    0.19873
64520.0000    0.45150
64560.0000    0.23960
64600.0000    0.34719
64640.0000    0.45962
64680.0000    0.46868
64720.0000    0.48381
64760.0000    0.35391
64800.0000    0.28355
64840.0000    0.33713
64880.0000    0.42757
64920.0000    0.44506
64960.0000    0.62265
65000.0000    0.33631
65040.0000    0.60803
65080.0000    0.32165
65120.0000    0.50136
65160.0000    0.51559
65200.0000    0.64568
65240.0000    0.30038
65280.0000    0.57080
65320.0000    0.30555
65360.0000    0.59610
65400.0000    0.40292
65440.0000    0.03758
65480.0000    0.09254
65520.0000    0.02247
65560.0000    0.05612
65600.0000    0.33820
65640.0000    0.19522
65680.0000    0.16796
65720.0000    0.11730
65760.0000   -0.00179
65800.0000   -0.05391
65840.0000    0.21835
65880.0000    0.16585
65920.0000    0.17572
65960.0000    0.31891
66000.0000   -0.00820
66040.0000    0.14610
66080.0000   -0.04471
66120.0000   -0.10247
66160.0000    0.12991
66200.0000    0.13133
66240.0000   -0.02990
66280.0000   -0.29684
66320.0000   -0.12458
66360.0000   -0.03842
66400.0000   -0.33201
66440.0000   -0.29424
66480.0000   -0.47221
66520.0000   -0.07378
66560.0000   -0.22890
66600.0000   -0.01600
66640.0000   -0.37816
66680.0000   -0.22783
66720.0000   -0.56600
66760.0000   -0.06244
66800.0000   -0.15785
66840.0000   -0.28645
66880.0000   -0.08968
66920.0000   -0.13013
66960.0000   -0.15818
67000.0000   -0.16401
67040.0000   -0.08688
67080.0000   -0.29984
67120.0000   -0.03396
67160.0000   -0.28284
67200.0000   -0.19251
67240.0000   -0.35859
67280.0000   -0.15999
67320.0000    0.24223
67360.0000    0.08990
67400.0000    0.36969
67440.0000    0.51907
67480.0000    0.20664
67520.0000    0.50091
67560.0000    0.45770
67600.0000    0.63694
67640.0000    0.59115
67680.0000    0.31635
67720.0000    0.21437
67760.0000    0.44588
67800.0000    0.63573
67840.0000    0.54614
67880.0000    0.42288
67920.0000    0.70113
67960.0000    0.08569
68000.0000    0.17178
68040.0000    0.48096
68080.0000    0.36357
68120.0000    0.25125
68160.0000    0.27223
68200.0000    0.44518
68240.0000    0.31021
68280.0000    0.47946
68320.0000    0.54589
68360.0000    0.53477
68400.0000    0.56156
68440.0000    0.79025
68480.0000    0.71487
68520.0000    0.72468
68560.0000    0.56977
68600.0000    0.69052
68640.0000    0.44479
68680.0000    0.51632
68720.0000    0.75624
68760.0000    0.78216
68800.0000    0.67956
68840.0000    0.69891
68880.0000    0.76601
68920.0000    0.58738
68960.0000    0.56906
69000.0000    0.78244
69040.0000    0.67969
69080.0000    0.55365
69120.0000    0.50864
69160.0000    0.31618
69200.0000    0.84237
69240.0000    0.80127
69280.0000    0.62514
69320.0000    0.71528
69360.0000    0.63932
69400.0000    0.50755
69440.0000    0.51906
69480.0000    0.54307
69520.0000    0.53155
69560.0000    0.51683
69600.0000    0.52451
69640.0000    0.85037
69680.0000    1.19356
69720.0000    1.14225
69760.0000    0.96277
69800.0000    1.04224
69840.0000    1.01629
69880.0000    0.83731
69920.0000    1.06126
69960.0000    1.07810
70000.0000    1.11249
70040.0000    1.02174
70080.0000    1.12898
70120.0000    0.96998
70160.0000    0.69980
70200.0000    0.93793
70240.0000    0.93975
70280.0000    0.96495
70320.0000    0.93143
70360.0000    0.94818
70400.0000    0.93305
70440.0000    0.75930
70480.0000    0.66075
70520.0000    0.62569
70560.0000    0.98571
70600.0000    0.92906
70640.0000    0.92023
70680.0000    0.78650
70720.0000    0.64607
70760.0000    0.54731
70800.0000    0.52087
70840.0000    0.82170
70880.0000    0.66129
70920.0000    0.77209
70960.0000    0.70468
71000.0000    0.96750
71040.0000    0.92469
71080.0000    0.66988
71120.0000    0.77233
71160.0000    0.77332
71200.0000    0.70204
71240.0000    0.76422
71280.0000    0.79115
71320.0000    0.66603
71360.0000    0.67737
71400.0000    0.58473
71440.0000    0.88711
71480.0000    0.91795
71520.0000    0.94493
71560.0000    0.86032
71600.0000    0.72293
71640.0000    0.94904
71680.0000    0.96404
71720.0000    0.81098
71760.0000    0.97205
71800.0000    0.78991
71840.0000    0.81611
71880.0000    0.84555
71920.0000    0.91247
71960.0000    0.79017
72000.0000    0.88236
72040.0000    0.82347
72080.0000    0.92972
72120.0000    0.75809
72160.0000    0.81991
72200.0000    0.73199
72240.0000    0.71440
72280.0000    0.72419
72320.0000    0.77710
72360.0000    0.81703
72400.0000    0.69809
72440.0000    0.73067
72480.0000    0.74745
72520.0000    0.68894
72560.0000    0.87433
72600.0000    0.90171
72640.0000    0.64397
72680.0000    0.79364
72720.0000    0.89291
72760.0000    0.98955
72800.0000    0.55952
72840.0000    0.70666
72880.0000    0.70546
72920.0000    0.77626
72960.0000    0.79186
73000.0000    0.81503
73040.0000    0.75462
73080.0000    0.76415
73120.0000    0.90652
73160.0000    0.71557
73200.0000    0.66675
73240.0000    1.12066
73280.0000    1.01613
73320.0000    1.14269
73360.0000    1.12072
73400.0000    1.07500
73440.0000    1.08148
73480.0000    1.13952
73520.0000    0.99116
73560.0000    1.05310
73600.0000    1.01998
73640.0000    0.91443
73680.0000    1.01907
73720.0000    0.90747
73760.0000    1.01715
73800.0000    1.09676
73840.0000    0.90592
73880.0000    0.96328
73920.0000    0.92568
73960.0000    0.98352
74000.0000    1.02736
74040.0000    1.01958
74080.0000    1.04493
74120.0000    0.94681
74160.0000    1.03571
74200.0000    1.07794
74240.0000    0.98212
74280.0000    1.06966
74320.0000    0.88921
74360.0000    1.03843
74400.0000    1.03427
74440.0000    0.95783
74480.0000    1.03375
74520.0000    0.97269
74560.0000    0.95609
74600.0000    0.97131
74640.0000    0.81522
74680.0000    0.57032
74720.0000    0.68212
74760.0000    0.40699
74800.0000    0.42413
74840.0000    0.32907
74880.0000    0.52255
74920.0000    0.65445
74960.0000    0.41134
75000.0000    0.28642
75040.0000    0.36424
75080.0000    0.51895
75120.0000    0.27665
75160.0000    0.62398
75200.0000    0.60065
75240.0000    0.64064
75280.0000    0.51910
75320.0000    0.40258
75360.0000    0.40021
75400.0000    0.49182
75440.0000    0.35584
75480.0000    0.51893
75520.0000    0.45332
75560.0000    0.47160
75600.0000    0.42851
75640.0000    0.34859
75680.0000    0.49508
75720.0000    0.58033
75760.0000    0.56287
75800.0000    0.75871
75840.0000    0.64395
75880.0000    0.52877
75920.0000    0.52366
75960.0000    0.44882
76000.0000    0.34530
76040.0000    0.45518
76080.0000    1.11818
76120.0000    1.06374
76160.0000    0.98026
76200.0000    0.84079
76240.0000    1.09478
76280.0000    1.02439
76320.0000    0.95772
76360.0000    0.53617
76400.0000    1.03199
76440.0000    0.96688
76480.0000    1.15299
76520.0000    1.02667
76560.0000    1.07474
76600.0000    0.90741
76640.0000    1.12123
76680.0000    1.07477
76720.0000    1.09618
76760.0000    1.08493
76800.0000    1.02724
76840.0000    1.05671
76880.0000    0.94990
76920.0000    0.95355
76960.0000    1.06451
77000.0000    1.14159
77040.0000    0.98923
77080.0000    0.78617
77120.0000    0.97513
77160.0000    1.10920
77200.0000    1.00896
77240.0000    1.08370
77280.0000    1.09443
77320.0000    0.99510
77360.0000    1.09270
77400.0000    1.08502
77440.0000    1.14887
77480.0000    1.00374
77520.0000    1.04690
77560.0000    1.06284
77600.0000    0.90879
77640.0000    0.78389
77680.0000    0.45052
77720.0000    0.68044
77760.0000    0.75743
77800.0000    0.43752
77840.0000    0.61431
77880.0000    0.60855
77920.0000    0.44147
77960.0000    0.46371
78000.0000    0.59680
78040.0000    0.60825
78080.0000    0.76449
78120.0000    0.48523
78160.0000    0.44313
78200.0000    0.46974
78240.0000    0.42025
78280.0000    0.44079
78320.0000    0.51824
78360.0000    0.53631
78400.0000    0.52316
78440.0000    0.69026
78480.0000    0.69712
78520.0000    0.49157
78560.0000    0.50614
78600.0000    0.55984
78640.0000    0.35391
78680.0000    0.62805
78720.0000    0.43369
78760.0000    0.63911
78800.0000    0.48589
78840.0000    0.56082
78880.0000    0.49288
78920.0000    0.72972
78960.0000    0.66890
79000.0000    0.87464
79040.0000    0.96226
79080.0000    0.69200
79120.0000    1.01522
79160.0000    1.06182
79200.0000    1.03319
79240.0000    1.09150
79280.0000    0.95131
79320.0000    0.96140
79360.0000    1.04815
79400.0000    0.91764
79440.0000    0.96445
79480.0000    1.02174
79520.0000    1.03613
79560.0000    1.15476
79600.0000    1.11610
79640.0000    0.95470
79680.0000    0.73163
79720.0000    0.79980
79760.0000    1.13899
79800.0000    0.88885
79840.0000    0.94870
79880.0000    0.99776
79920.0000    0.98490
79960.0000    1.07045
80000.0000    1.19357
80040.0000    1.01406
80080.0000    1.01658
80120.0000    0.91716
80160.0000    1.03904
80200.0000    1.08146
80240.0000    1.14046
80280.0000    1.00795
80320.0000    0.94458
80360.0000    1.16720
80400.0000    1.04469
80440.0000    1.01364
80480.0000    1.08447
80520.0000    1.05380
80560.0000    1.17301
80600.0000    1.05619
80640.0000    1.12773
80680.0000    0.97501
80720.0000    1.09383
80760.0000    0.91466
80800.0000    1.13634
80840.0000    1.03052
80880.0000    1.12574
80920.0000    0.98878
80960.0000    1.07028
81000.0000    1.11750
81040.0000    1.10013
81080.0000    0.98632
81120.0000    1.03929
81160.0000    1.06754
81200.0000    1.14872
81240.0000    1.07559
81280.0000    1.07076
81320.0000    1.09431
81360.0000    1.05742
81400.0000    0.96821
81440.0000    0.96136
81480.0000    0.96944
81520.0000    0.99100
81560.0000    1.01251
81600.0000    0.99718
81640.0000    0.91354
81680.0000    1.07209
81720.0000    0.96715
81760.0000    1.09589
81800.0000    1.01199
81840.0000    1.01038
81880.0000    0.89730
81920.0000    1.01331
81960.0000    0.99591
82000.0000    1.12053
82040.0000    1.04857
82080.0000    0.97525
82120.0000    0.98046
82160.0000    1.08310
82200.0000    1.15352
82240.0000    1.08519
82280.0000    1.02668
82320.0000    1.05594
82360.0000    1.06418
82400.0000    1.01689
82440.0000    1.25146
82480.0000    1.00374
82520.0000    0.99906
82560.0000    1.00377
82600.0000    0.95545
82640.0000    1.17834
82680.0000    0.74536
82720.0000    0.86462
82760.0000    1.08702
82800.0000    1.08993
82840.0000    1.23093
82880.0000    1.13753
82920.0000    1.11905
82960.0000    1.18440
83000.0000    1.05832
83040.0000    0.99972
83080.0000    1.08421
83120.0000    1.05921
83160.0000    1.10141
83200.0000    1.11453
83240.0000    0.91604
83280.0000    1.12806
83320.0000    0.93490
83360.0000    1.08623
83400.0000    1.12388
83440.0000    1.16180
83480.0000    1.06154
83520.0000    1.24381
83560.0000    1.13299
83600.0000    1.01151
83640.0000    1.07687
83680.0000    0.96870
83720.0000    1.05261
83760.0000    1.03012
83800.0000    1.01737
83840.0000    1.12825
83880.0000    1.03979
83920.0000    0.97916
83960.0000    1.02001
84000.0000    1.11929
84040.0000    1.10022
84080.0000    1.25964
84120.0000    0.97472
84160.0000    1.07073
84200.0000    1.10187
84240.0000    1.14600
84280.0000    1.06114
84320.0000    1.02911
84360.0000    0.81474
84400.0000    0.80128
84440.0000    0.99185
84480.0000    1.01704
84520.0000    0.86287
84560.0000    0.97110
84600.0000    1.02958
84640.0000    0.93873
84680.0000    0.91525
84720.0000    1.09363
84760.0000    1.10119
84800.0000    0.98543
84840.0000    1.11414
84880.0000    1.10002
84920.0000    1.03331
84960.0000    1.08852
85000.0000    1.01008
85040.0000    1.01257
85080.0000    0.93747
85120.0000    0.86666
85160.0000    1.09050
85200.0000    0.78577
85240.0000    1.05731
85280.0000    0.72599
85320.0000    0.66193
85360.0000    0.73885
85400.0000    0.38419
85440.0000    0.63989
85480.0000    0.56165
85520.0000    0.38815
85560.0000    0.47276
85600.0000    0.55223
85640.0000    0.62548
85680.0000    0.76656
85720.0000    0.61966
85760.0000    0.12442
85800.0000    0.83268
85840.0000    0.52017
85880.0000    0.63873
85920.0000    0.77537
85960.0000    0.70150
86000.0000    0.75234
86040.0000    0.76278
86080.0000    0.86093
86120.0000    0.54059
86160.0000    0.71005
86200.0000    0.94709
86240.0000    0.62349
86280.0000    0.62048
86320.0000    0.51441
86360.0000    0.50920
86400.0000    0.49596
86440.0000    0.50679
86480.0000    0.40606
86520.0000    0.62087
86560.0000    0.66515
86600.0000    0.57210
86640.0000    0.63657
86680.0000    0.29116
86720.0000   -0.03620
86760.0000    0.23845
86800.0000    0.22766
86840.0000    0.26675
86880.0000    0.27304
86920.0000    0.24078
86960.0000    0.46264
87000.0000    0.49089
87040.0000    0.26806
87080.0000    0.02420
87120.0000    0.22616
87160.0000    0.19729
87200.0000    0.32263
87240.0000    0.32911
87280.0000    0.03673
87320.0000    0.19357
87360.0000    0.51683
87400.0000    0.22343
87440.0000    0.41395
87480.0000    0.19691
87520.0000    0.34458
87560.0000    0.46588
87600.0000    0.34845
87640.0000    0.11637
87680.0000    0.27643
87720.0000    0.26490
87760.0000    0.40357
87800.0000    0.40988
87840.0000    0.50182
87880.0000    0.32847
87920.0000    0.25211
87960.0000    0.30198
88000.0000    0.42553
88040.0000    0.27740
88080.0000    0.35681
88120.0000    0.44796
88160.0000    0.31523
88200.0000    0.18619
88240.0000    0.30250
88280.0000    0.52899
88320.0000    0.35922
88360.0000    0.28979
88400.0000    0.47137
88440.0000    0.43506
88480.0000    0.48398
88520.0000    0.53529
88560.0000    0.41805
88600.0000    0.26065
88640.0000    0.41180
88680.0000    0.33653
88720.0000    0.41913
88760.0000    0.35639
88800.0000    0.32333
88840.0000    0.37758
88880.0000    0.40528
88920.0000    0.69596
88960.0000    0.33186
89000.0000    0.52247
89040.0000    0.06452
89080.0000    0.36345
89120.0000    0.34345
89160.0000    0.38887
89200.0000    0.35665
89240.0000    0.63303
89280.0000    0.48303
89320.0000    0.59565
89360.0000    0.36555
89400.0000    0.54412
89440.0000    0.57671
89480.0000    0.55097
89520.0000    0.28631
89560.0000    0.48636
89600.0000    0.47443
89640.0000    0.40491
89680.0000    0.45012
89720.0000    0.39607
89760.0000    0.43441
89800.0000    0.43504
89840.0000    0.40890
89880.0000    0.35640
89920.0000    0.38891
89960.0000    0.34139
90000.0000    0.36322
90040.0000    0.59278
90080.0000    0.37835
90120.0000    0.45673
90160.0000    0.28736
90200.0000    0.34927
90240.0000    0.31612
90280.0000    0.30782
90320.0000    0.24783
90360.0000    0.57652
90400.0000    0.45815
90440.0000    0.68269
90480.0000    0.67286
90520.0000    0.61927
90560.0000    0.40819
90600.0000    0.38782
90640.0000    0.39135
90680.0000    0.31875
90720.0000    0.48649
90760.0000    0.45331
90800.0000    0.32819
90840.0000    0.48855
90880.0000    0.23474
90920.0000    0.50779
90960.0000    0.38314
91000.0000    0.33293
91040.0000    0.38685
91080.0000    0.36064
91120.0000    0.31017
91160.0000    0.31989
91200.0000    0.56967
91240.0000    0.36879
91280.0000    0.33357
91320.0000    0.35125
91360.0000    0.27047
91400.0000    0.44381
91440.0000    0.34020
91480.0000    0.38674
91520.0000    0.71515
91560.0000    0.30438
91600.0000    0.21478
91640.0000    0.44396
91680.0000    0.34932
91720.0000    0.22088
91760.0000    0.24108
91800.0000    0.38501
91840.0000    0.14996
91880.0000    0.28611
91920.0000    0.09189
91960.0000    0.18088
92000.0000    0.45087
92040.0000    0.47075
92080.0000    0.33864
92120.0000    0.38367
92160.0000    0.47789
92200.0000    0.22885
92240.0000    0.29248
92280.0000    0.28610
92320.0000    0.41412
92360.0000    0.30357
92400.0000    0.29617
92440.0000    0.60445
92480.0000    0.35691
92520.0000    0.32546
92560.0000    0.34816
92600.0000    0.65788
92640.0000    0.82610
92680.0000    0.92404
92720.0000    0.93638
92760.0000    0.70433
92800.0000    0.82147
92840.0000    0.26546
92880.0000    0.30528
92920.0000    0.42597
92960.0000    0.27597
93000.0000    0.57381
93040.0000    0.35893
93080.0000    0.98394
93120.0000    0.39243
93160.0000    0.39154
93200.0000    0.52077
93240.0000    0.42179
93280.0000    0.62819
93320.0000    0.31363
93360.0000    0.61178
93400.0000    0.34908
93440.0000    0.52999
93480.0000    0.24837
93520.0000    0.40241
93560.0000    0.38929
93600.0000    0.28549
93640.0000    0.17304
93680.0000    0.59384
93720.0000    0.34477
93760.0000    0.60628
93800.0000    0.29924
93840.0000    0.41392
93880.0000    0.47743
93920.0000    0.43084
93960.0000    0.13501
94000.0000    0.57613
94040.0000    0.28118
94080.0000    0.47679
94120.0000    0.16166
94160.0000    0.29343
94200.0000    0.17514
94240.0000    0.35261
94280.0000    0.29551
94320.0000    0.26800
94360.0000    0.47334
94400.0000    0.30770
94440.0000    0.38111
94480.0000    0.19192
94520.0000    0.40960
94560.0000    0.50696
94600.0000    0.48817
94640.0000    0.53515
94680.0000    0.33063
94720.0000    0.29153
94760.0000    0.32939
94800.0000    0.14535
94840.0000    0.49578
94880.0000    0.53378
94920.0000    0.16336
94960.0000    0.19125
95000.0000   -0.05742
95040.0000   -0.08979
95080.0000    0.19617
95120.0000    0.38681
95160.0000    0.00474
95200.0000    0.42314
95240.0000    0.36869
95280.0000    0.41425
95320.0000    0.38528
95360.0000    0.00148
95400.0000    0.07857
95440.0000    0.45477
95480.0000    0.19122
95520.0000    0.04155
95560.0000    0.38061
95600.0000    0.46117
95640.0000    0.09497
95680.0000    0.17778
95720.0000    0.39927
95760.0000    0.47591
95800.0000    0.42762
95840.0000    0.35171
95880.0000    0.41499
95920.0000    0.47417
95960.0000    0.54250
96000.0000    0.49942
96040.0000    0.52696
96080.0000    0.37773
96120.0000    0.31343
96160.0000    0.63172
96200.0000    0.52044
96240.0000    0.46382
96280.0000    0.49423
96320.0000    0.54620
96360.0000    0.53415
96400.0000    0.39785
96440.0000    0.31356
96480.0000    0.27425
96520.0000    0.11988
96560.0000    0.20614
96600.0000    0.46388
96640.0000    0.30965
96680.0000    0.41957
96720.0000    0.33039
96760.0000    0.55247
96800.0000    0.45641
96840.0000    0.43405
96880.0000    0.30639
96920.0000    0.47570
96960.0000    0.37310
97000.0000    0.36366
97040.0000    0.51393
97080.0000    0.44197
97120.0000    0.48421
97160.0000    0.30294
97200.0000    0.55220
97240.0000    0.30083
97280.0000    0.60508
97320.0000    0.46429
97360.0000    0.48842
97400.0000    0.97053
97440.0000    1.02835
97480.0000    0.89143
97520.0000    0.75868
97560.0000    0.72672
97600.0000    0.90913
97640.0000    0.85857
97680.0000    0.80120
97720.0000    0.79984
97760.0000    1.02148
97800.0000    0.90204
97840.0000    0.87487
97880.0000    0.52375
97920.0000    0.51471
97960.0000    0.61207
98000.0000    0.57737
98040.0000    0.47340
98080.0000    0.26884
98120.0000    0.29127
98160.0000    0.35711
98200.0000    0.58378
98240.0000    0.35626
98280.0000    0.36817
98320.0000    0.38546
98360.0000    0.39227
98400.0000    0.30248
98440.0000    0.17925
98480.0000    0.50608
98520.0000    0.08492
98560.0000    0.17762
98600.0000    0.45182
98640.0000    0.52307
98680.0000    0.28909
98720.0000    0.20557
98760.0000    0.15328
98800.0000    0.23169
98840.0000    0.32764
98880.0000    0.47197
98920.0000    0.54339
98960.0000    0.40127
99000.0000    0.30053
99040.0000    0.33724
99080.0000    0.43895
99120.0000    0.43884
99160.0000    0.25642
99200.0000    0.53995
99240.0000    0.69408
99280.0000    0.50293
99320.0000    0.57393
99360.0000    0.67926
99400.0000    0.50626
99440.0000    0.47739
99480.0000    0.49987
99520.0000    0.69601
99560.0000    0.34888
99600.0000    0.28950
99640.0000    0.50501
99680.0000    0.41153
99720.0000    0.47809
99760.0000    0.88718
99800.0000    0.57201
99840.0000    0.45840
99880.0000    0.36489
99920.0000    0.26810
99960.0000    0.26948
100000.0000    0.32264
100040.0000    0.45492
100080.0000   -0.01148
100120.0000    0.21718
100160.0000    0.57800
100200.0000    0.27740
100240.0000    0.27136
100280.0000    0.53898
100320.0000    0.38681
100360.0000    0.48368
100400.0000    0.33886
100440.0000    0.23536
100480.0000    0.41814
100520.0000    0.64981
100560.0000    0.48283
100600.0000    0.13248
100640.0000    0.34652
100680.0000    0.50139
100720.0000    0.65340
100760.0000    0.54023
100800.0000    0.44414
100840.0000    0.54642
100880.0000    0.69888
100920.0000    0.62747
100960.0000    0.68181
101000.0000    0.43249
101040.0000    0.67714
101080.0000    0.58358
101120.0000    0.60034
101160.0000    0.63689
101200.0000    0.77265
101240.0000    0.66298
101280.0000    0.75388
101320.0000    0.88704
101360.0000    0.77092
101400.0000    0.61824
101440.0000    0.45243
101480.0000    0.72574
101520.0000    0.57715
101560.0000    0.59686
101600.0000    0.55803
101640.0000    0.83895
101680.0000    0.85272
101720.0000    0.66934
101760.0000    0.81548
101800.0000    0.77601
101840.0000    0.76685
101880.0000    0.78189
101920.0000    0.71962
101960.0000    0.54045
102000.0000    0.50603
102040.0000    0.99068
102080.0000    0.59842
102120.0000    0.62900
102160.0000    0.71093
102200.0000    0.66433
102240.0000    0.67803
102280.0000    0.63720
102320.0000    0.59739
102360.0000    0.65935
102400.0000    0.54415
102440.0000    0.84957
102480.0000    0.96227
102520.0000    0.64142
102560.0000    0.80468
102600.0000    0.76721
102640.0000    0.76222
102680.0000    0.47633
102720.0000    0.67659
102760.0000    0.68271
102800.0000    0.77465
102840.0000    0.75685
102880.0000    0.68330
102920.0000    0.70501
102960.0000    0.67449
103000.0000    0.79777
103040.0000    0.65985
103080.0000    0.57519
103120.0000    0.33965
103160.0000    0.75495
103200.0000    0.49380
103240.0000    0.74034
103280.0000    0.73081
103320.0000    0.73992
103360.0000    0.64718
103400.0000    0.75204
103440.0000    0.57671
103480.0000    0.76741
103520.0000    0.61530
103560.0000    0.77617
103600.0000    0.65164
103640.0000    0.54179
103680.0000    0.63676
103720.0000    0.76377
103760.0000    0.75068
103800.0000    0.73895
103840.0000    0.43685
103880.0000    0.45805
103920.0000    0.45892
103960.0000    0.46154
104000.0000    0.56820
104040.0000    0.33011
104080.0000    0.24338
104120.0000    0.41572
104160.0000    0.37256
104200.0000    0.45992
104240.0000    0.25721
104280.0000    0.37706
104320.0000    0.38715
104360.0000    0.49623
104400.0000    0.27965
104440.0000    0.39799
104480.0000    0.32757
104520.0000    0.55492
104560.0000    0.69935
104600.0000    0.65012
104640.0000    0.54981
104680.0000    0.61457
104720.0000    0.64031
104760.0000    0.64362
104800.0000    0.69668
104840.0000    0.63338
104880.0000    0.61745
104920.0000    0.54988
104960.0000    0.59811
105000.0000    0.68210
105040.0000    0.59235
105080.0000    0.71518
105120.0000    0.60008
105160.0000    0.74801
105200.0000    0.57447
105240.0000    0.71065
105280.0000    0.72662
105320.0000    0.71733
105360.0000    0.62265
105400.0000    0.56366
105440.0000    0.60174
105480.0000    0.48908
105520.0000    0.61375
105560.0000    0.63213
105600.0000    0.62930
105640.0000    0.64204
105680.0000    0.65849
105720.0000    0.62233
105760.0000    0.58211
105800.0000    0.31008
105840.0000    0.66636
105880.0000    0.45242
105920.0000    0.50730
105960.0000    0.73467
106000.0000    0.81332
106040.0000    0.68896
106080.0000    0.52358
106120.0000    0.70166
106160.0000    0.71651
106200.0000    0.80382
106240.0000    0.82153
106280.0000    0.48537
106320.0000    0.56230
106360.0000    0.84974
106400.0000    0.82222
106440.0000    0.81622
106480.0000    0.90428
106520.0000    0.75548
106560.0000    0.85635
106600.0000    0.83582
106640.0000    0.80634
106680.0000    0.64379
106720.0000    0.70551
106760.0000    0.65189
106800.0000    0.57929
106840.0000    0.65015
106880.0000    0.49188
106920.0000    0.50273
106960.0000    0.72576
107000.0000    0.69116
107040.0000    0.57428
107080.0000    0.80585
107120.0000    0.48091
107160.0000    0.50858
107200.0000    0.70527
107240.0000    0.62357
107280.0000    0.89402
107320.0000    0.64594
107360.0000    0.64436
107400.0000    0.75335
107440.0000    0.49924
107480.0000    0.63569
107520.0000    0.62602
107560.0000    0.61377
107600.0000    0.64104
107640.0000    0.76134
107680.0000    0.54141
107720.0000    0.56791
107760.0000    0.55201
107800.0000    0.71367
107840.0000    0.34196
107880.0000    0.65651
107920.0000    0.66389
107960.0000    0.40037
108000.0000    0.85354
108040.0000    0.63161
108080.0000    0.54845
108120.0000    0.49207
108160.0000    0.43867
108200.0000    0.40686
108240.0000    0.23308
108280.0000    0.37147
108320.0000    0.21758
108360.0000    0.38865
108400.0000    0.46678
108440.0000    0.55785
108480.0000    0.46439
108520.0000    0.42970
108560.0000    0.32464
108600.0000    0.51907
108640.0000    0.37521
108680.0000    0.41664
108720.0000    0.40903
108760.0000   -0.00620
108800.0000    0.49780
108840.0000    0.61301
108880.0000    0.58959
108920.0000    0.65893
108960.0000    0.63897
109000.0000    0.74886
109040.0000    0.29901
109080.0000    0.50790
109120.0000    0.70930
109160.0000    0.40510
109200.0000    0.21120
109240.0000    0.50411
109280.0000    0.40902
109320.0000    0.45187
109360.0000    0.63250
109400.0000    0.65993
109440.0000    0.79986
109480.0000    0.67663
109520.0000    0.76761
109560.0000    0.33862
109600.0000    0.65602
109640.0000    0.50806
109680.0000    0.55704
109720.0000    0.62650
109760.0000    0.65995
109800.0000    0.67706
109840.0000    0.59291
109880.0000    0.49267
109920.0000    0.52867
109960.0000    0.59632
110000.0000    0.41910
110040.0000    0.51887
110080.0000    0.50655
110120.0000    0.65869
110160.0000    0.67508
110200.0000    0.68116
110240.0000    0.62206
110280.0000    0.49669
110320.0000    0.37478
110360.0000    0.33921
110400.0000    0.48594
110440.0000    0.43186
110480.0000    0.04532
110520.0000    0.09443
110560.0000    0.05476
110600.0000    0.42628
110640.0000    0.25115
110680.0000    0.10020
110720.0000    0.09121
110760.0000    0.32334
110800.0000   -0.03737
110840.0000    0.18394
110880.0000    0.25424
110920.0000    0.38309
110960.0000    0.16280
111000.0000   -0.10215
111040.0000   -0.00000
111080.0000   -0.01544
111120.0000   -0.04732
111160.0000    0.07120
111200.0000    0.02376
111240.0000   -0.14282
111280.0000    0.00058
111320.0000    0.05294
111360.0000    0.29243
111400.0000    0.07564
111440.0000    0.14320
111480.0000    0.11037
111520.0000    0.27953
111560.0000    0.11855
111600.0000   -0.04348
111640.0000    0.14728
111680.0000    0.34326
111720.0000    0.19502
111760.0000    0.04934
111800.0000    0.12764
111840.0000    0.08853
111880.0000   -0.04768
111920.0000   -0.05673
111960.0000   -0.00929
112000.0000    0.40398
112040.0000    0.58579
112080.0000    0.44484
112120.0000    0.43435
112160.0000    0.51391
112200.0000    0.13692
112240.0000    0.26065
112280.0000   -0.31616
112320.0000   -0.09164
112360.0000   -0.19176
112400.0000    0.46431
112440.0000   -0.26347
112480.0000    0.06316
112520.0000   -0.26925
112560.0000    0.18800
112600.0000    0.15172
112640.0000    0.06278
112680.0000    0.15089
112720.0000    0.25727
112760.0000    0.42261
112800.0000    0.51627
112840.0000    0.56322
112880.0000    0.51417
112920.0000    0.58117
112960.0000    0.44938
113000.0000    0.49096
113040.0000    0.75340
113080.0000    0.55946
113120.0000    0.45963
113160.0000    0.40512
113200.0000    0.12513
113240.0000    0.42202
113280.0000    0.66842
113320.0000    0.20755
113360.0000    0.51607
113400.0000    0.01918
113440.0000    0.22273
113480.0000    0.23047
113520.0000    0.47486
113560.0000    0.54477
113600.0000    0.59947
113640.0000    0.49924
113680.0000    0.49640
113720.0000    0.51319
113760.0000    0.82421
113800.0000    0.41515
113840.0000    0.36786
113880.0000    0.54269
113920.0000    0.15660
113960.0000    0.19160
114000.0000    0.44341
114040.0000    0.44138
114080.0000    0.34792
114120.0000    0.41246
114160.0000    0.44769
114200.0000    0.42664
114240.0000    0.30646
114280.0000    0.34015
114320.0000    0.37806
114360.0000    0.40880
114400.0000    0.80839
114440.0000    0.79015
114480.0000    0.41834
114520.0000    0.84550
114560.0000    0.74695
114600.0000    0.41716
114640.0000    0.46599
114680.0000    0.39246
114720.0000    0.08690
114760.0000    0.44308
114800.0000    0.38165
114840.0000    0.42193
114880.0000    0.46081
114920.0000    0.41598
114960.0000    0.65906
115000.0000    0.44270
115040.0000    0.68894
115080.0000    0.90225
115120.0000    0.55551
115160.0000    0.41128
115200.0000    0.42601
115240.0000    0.16482
115280.0000    0.43195
115320.0000    0.33827
115360.0000    0.37007
115400.0000    0.31124
115440.0000    0.36465
115480.0000    0.32116
115520.0000    0.52548
115560.0000    0.72139
115600.0000    0.55229
115640.0000    0.49830
115680.0000    0.64653
115720.0000    0.61857
115760.0000    0.70737
115800.0000    0.81736
115840.0000    0.33272
115880.0000    0.97041
115920.0000    0.29896
115960.0000    0.70138
116000.0000    0.51043
116040.0000    0.16529
116080.0000    0.63855
116120.0000    0.49745
116160.0000    0.22599
116200.0000    0.27798
116240.0000    0.23428
116280.0000    0.29993
116320.0000    0.36488
116360.0000    0.57877
116400.0000    0.41871
116440.0000    0.11353
116480.0000    0.37770
116520.0000    0.47139
116560.0000    0.47770
116600.0000    0.37108
116640.0000    0.24130
116680.0000    0.18143
116720.0000    0.01571
116760.0000    0.10867
116800.0000    0.54060
116840.0000    0.45908
116880.0000    0.15101
116920.0000    0.24895
116960.0000    0.15795
117000.0000   -0.00029
117040.0000   -0.11265
117080.0000    0.11711
117120.0000    0.22673
117160.0000   -0.00089
117200.0000    0.19599
117240.0000    0.26193
117280.0000    0.12739
117320.0000    0.20151
117360.0000   -0.01688
117400.0000    0.18238
117440.0000    0.05670
117480.0000   -0.22422
117520.0000    0.00757
117560.0000    0.18459
117600.0000    0.16095
117640.0000    0.19103
117680.0000    0.22969
117720.0000    0.23657
117760.0000    0.35430
117800.0000    0.37053
117840.0000    0.13532
117880.0000    0.12533
117920.0000    0.27541
117960.0000    0.06313
118000.0000    0.18053
118040.0000   -0.09423
118080.0000   -0.12299
118120.0000    0.03142
118160.0000   -0.08279
118200.0000   -0.15509
118240.0000    0.01158
118280.0000   -0.32823
118320.0000   -0.07612
118360.0000    0.28353
118400.0000    0.13975
118440.0000    0.03897
118480.0000    0.02925
118520.0000   -0.45403
118560.0000   -0.46135
118600.0000   -0.16568
118640.0000   -0.04100
118680.0000   -0.36051
118720.0000   -0.14793
118760.0000    0.07403
118800.0000    0.05893
118840.0000    0.21465
118880.0000    0.32189
118920.0000   -0.01075
118960.0000    0.35938
119000.0000   -0.27724
119040.0000    0.18011
119080.0000   -0.01248
119120.0000   -0.15447
119160.0000   -0.24524
119200.0000   -0.06406
119240.0000   -0.35020
119280.0000    0.00761
119320.0000   -0.26039
119360.0000   -0.19175
119400.0000   -0.17913
119440.0000   -0.12648
119480.0000   -0.36815
119520.0000   -0.27404
119560.0000   -0.50799
119600.0000   -0.70102
119640.0000   -0.65270
119680.0000   -0.64421
119720.0000   -0.55862
119760.0000   -0.53552
119800.0000   -0.70212
119840.0000   -0.59007
119880.0000   -0.26473
119920.0000   -0.16698
119960.0000   -0.34305
120000.0000   -0.28526
120040.0000   -0.36829
120080.0000   -0.42747
120120.0000   -0.24038
120160.0000   -0.06650
120200.0000   -0.16261
120240.0000   -0.47298
120280.0000   -0.30586
120320.0000   -0.52866
120360.0000   -0.37326
120400.0000   -0.51235
120440.0000   -0.21977
120480.0000   -0.21968
120520.0000   -0.47367
120560.0000   -0.44832
120600.0000   -0.42402
120640.0000   -0.49755
120680.0000   -0.17724
120720.0000   -0.43795
120760.0000   -0.39828
120800.0000   -0.83235
120840.0000   -0.58581
120880.0000   -0.47954
120920.0000   -0.39575
120960.0000   -0.27098
121000.0000   -0.41458
121040.0000   -0.56260
121080.0000   -0.37098
121120.0000   -0.50429
121160.0000   -0.49102
121200.0000   -0.33667
121240.0000   -0.53786
121280.0000   -0.29693
121320.0000   -0.26279
121360.0000   -0.13374
121400.0000   -0.46112
121440.0000   -0.66741
121480.0000   -0.27076
121520.0000   -0.28006
121560.0000   -0.31309
121600.0000   -0.53723
121640.0000   -0.67722
121680.0000   -0.35803
121720.0000   -0.29141
121760.0000   -0.17026
121800.0000   -0.40626
121840.0000   -0.50443
121880.0000   -0.55816
121920.0000   -0.14554
121960.0000   -0.26031
122000.0000   -0.22766
122040.0000   -0.40766
122080.0000   -0.28415
122120.0000   -0.40032
122160.0000   -0.39475
122200.0000   -0.45423
122240.0000   -0.31632
122280.0000   -0.28488
122320.0000   -0.44214
122360.0000   -0.48020
122400.0000   -0.16109
122440.0000   -0.34197
122480.0000   -0.39581
122520.0000   -0.27848
122560.0000   -0.47481
122600.0000   -0.37589
122640.0000   -0.33168
122680.0000   -0.45800
122720.0000   -0.36710
122760.0000   -0.39973
122800.0000   -0.48156
122840.0000   -0.56336
122880.0000   -0.57198
122920.0000   -0.33760
122960.0000   -0.31112
123000.0000   -0.55072
123040.0000   -0.44186
123080.0000   -0.44910
123120.0000   -0.31844
123160.0000   -0.63093
123200.0000   -0.54814
123240.0000   -0.44832
123280.0000   -0.44499
123320.0000   -0.42938
123360.0000   -0.39744
123400.0000   -0.47650
123440.0000   -0.50703
123480.0000   -0.45803
123520.0000   -0.97958
123560.0000   -0.75150
123600.0000   -0.58755
123640.0000   -0.53166
123680.0000   -0.48226
123720.0000   -0.37973
123760.0000   -0.61350
123800.0000   -0.45188
123840.0000   -0.26459
123880.0000   -0.51920
123920.0000   -0.58644
123960.0000   -0.78637
124000.0000   -0.79026
124040.0000   -0.91193
124080.0000   -0.46926
124120.0000   -0.49173
124160.0000   -0.71407
124200.0000   -0.63180
124240.0000   -0.43912
124280.0000   -0.52132
124320.0000   -0.49835
124360.0000   -0.47660
124400.0000   -0.21063
124440.0000   -0.48772
124480.0000   -0.65449
124520.0000   -0.70101
124560.0000   -0.58543
124600.0000   -0.68465
124640.0000   -0.56077
124680.0000   -0.55829
124720.0000   -0.57881
124760.0000   -0.44099
124800.0000   -0.34368
124840.0000   -0.56425
124880.0000   -0.36902
124920.0000   -0.19240
124960.0000   -0.40765
125000.0000   -0.28509
125040.0000   -0.54269
125080.0000   -0.46339
125120.0000   -0.51332
125160.0000   -0.75829
125200.0000   -0.81119
125240.0000   -0.70855
125280.0000   -0.55801
125320.0000   -0.42927
125360.0000   -0.63235
125400.0000   -0.66256
125440.0000   -0.50731
125480.0000   -0.25102
125520.0000   -0.46317
125560.0000   -0.62695
125600.0000   -0.48391
125640.0000   -0.65078
125680.0000   -0.43332
125720.0000   -0.43121
125760.0000   -0.33724
125800.0000    0.04049
125840.0000   -0.31986
125880.0000   -0.35743
125920.0000   -0.50737
125960.0000   -0.64963
126000.0000   -0.66561
126040.0000   -0.37917
126080.0000   -0.61404
126120.0000   -0.44709
126160.0000   -0.41804
126200.0000   -0.34578
126240.0000   -0.20876
126280.0000   -0.74185
126320.0000   -0.91895
126360.0000   -0.49790
126400.0000   -0.44420
126440.0000   -0.65785
126480.0000   -0.49846
126520.0000   -0.85392
126560.0000   -0.64714
126600.0000   -0.27685
126640.0000   -0.40355
126680.0000   -0.57064
126720.0000   -0.40728
126760.0000   -0.63323
126800.0000   -0.15968
126840.0000   -0.36210
126880.0000   -0.57738
126920.0000   -0.44841
126960.0000   -0.54185
127000.0000   -0.34270
127040.0000   -0.37102
127080.0000   -0.25749
127120.0000   -0.59721
127160.0000   -0.49974
127200.0000   -0.39813
127240.0000   -0.34716
127280.0000   -0.27031
127320.0000   -0.37616
127360.0000   -0.32609
127400.0000   -0.31928
127440.0000   -0.32067
127480.0000   -0.03116
127520.0000   -0.58127
127560.0000   -0.47148
127600.0000   -0.57247
127640.0000   -0.24507
127680.0000   -0.33902
127720.0000   -0.54724
127760.0000   -0.38864
127800.0000   -0.59747
127840.0000   -0.37292
127880.0000   -0.27262
127920.0000   -0.39236
127960.0000   -0.46990
128000.0000   -0.58757
128040.0000   -0.41753
128080.0000   -0.26470
128120.0000   -0.29968
128160.0000   -0.23218
128200.0000   -0.39344
128240.0000   -0.09865
128280.0000   -0.31170
128320.0000   -0.23696
128360.0000   -0.45703
128400.0000   -0.35645
128440.0000   -0.30372
128480.0000   -0.28840
128520.0000   -0.27672
128560.0000   -0.12794
128600.0000   -0.74908
128640.0000   -0.23698
128680.0000   -0.05694
128720.0000   -0.32736
128760.0000   -0.32151
128800.0000   -0.45507
128840.0000   -0.34248
128880.0000   -0.26633
128920.0000   -0.37283
128960.0000    0.01568
129000.0000    0.14832
129040.0000   -0.13595
129080.0000   -0.45426
129120.0000   -0.55167
129160.0000   -0.44198
129200.0000   -0.43404
129240.0000   -0.40002
129280.0000   -0.41666
129320.0000   -0.63006
129360.0000   -0.30383
129400.0000   -0.37521
129440.0000   -0.46923
129480.0000   -0.17319
129520.0000   -0.36633
129560.0000   -0.29411
129600.0000   -0.24314
129640.0000   -0.37920
129680.0000   -0.52177
129720.0000   -0.56763
129760.0000   -0.53843
129800.0000   -0.51241
129840.0000   -0.52022
129880.0000   -0.46532
129920.0000   -0.35770
129960.0000   -0.48246
130000.0000   -0.60097
130040.0000   -0.51047
130080.0000   -0.47579
130120.0000   -0.44284
130160.0000   -0.32054
130200.0000   -0.66846
130240.0000   -0.49179
130280.0000   -0.81164
130320.0000   -0.51485
130360.0000   -0.44512
130400.0000   -0.35246
130440.0000   -0.26582
130480.0000   -0.22133
130520.0000   -0.07285
130560.0000   -0.25947
130600.0000   -0.28111
130640.0000   -0.48110
130680.0000   -0.34668
130720.0000   -0.40351
130760.0000   -0.40716
130800.0000   -0.31047
130840.0000   -0.51354
130880.0000   -0.61493
130920.0000   -0.67729
130960.0000   -0.69945
131000.0000   -0.74134
131040.0000   -0.29213
131080.0000   -0.42410
131120.0000   -0.42592
131160.0000   -0.38224
131200.0000   -0.41166
131240.0000   -0.32309
131280.0000   -0.53165
131320.0000   -0.31756
131360.0000   -0.35562
131400.0000   -0.05239
131440.0000   -0.48118
131480.0000   -0.28451
131520.0000   -0.46622
131560.0000   -0.73595
131600.0000   -0.43545
131640.0000   -0.34412
131680.0000   -0.18658
131720.0000   -0.05641
131760.0000   -0.31973
131800.0000   -0.27013
131840.0000   -0.38587
131880.0000   -0.13413
131920.0000   -0.28713
131960.0000   -0.75031
132000.0000   -0.35250
132040.0000   -0.49268
132080.0000    0.00534
132120.0000   -0.31062
132160.0000   -0.07341
132200.0000   -0.43692
132240.0000   -0.48569
132280.0000   -0.13108
132320.0000   -0.61944
132360.0000   -0.40676
132400.0000   -0.35306
132440.0000   -0.22646
132480.0000   -0.36356
132520.0000   -0.20828
132560.0000   -0.64634
132600.0000   -0.41025
132640.0000   -0.77490
132680.0000   -0.38945
132720.0000   -0.32833
132760.0000   -0.51226
132800.0000   -0.37937
132840.0000   -0.35050
132880.0000   -0.48633
132920.0000   -0.41212
132960.0000   -0.48920
133000.0000   -0.31632
133040.0000   -0.32790
133080.0000   -0.42611
133120.0000   -0.34721
133160.0000   -0.67372
133200.0000   -0.76380
133240.0000   -0.51015
133280.0000   -0.58659
133320.0000   -0.57133
133360.0000   -0.40642
133400.0000   -0.54275
133440.0000   -0.34707
133480.0000   -0.38446
133520.0000   -0.47690
133560.0000   -0.46216
133600.0000   -0.53917
133640.0000   -0.48856
133680.0000   -0.68802
133720.0000   -0.33926
133760.0000   -0.46052
133800.0000   -0.48113
133840.0000   -0.48415
133880.0000   -0.24761
133920.0000   -0.47500
133960.0000   -0.28570
134000.0000   -0.38079
134040.0000   -0.38367
134080.0000   -0.38972
134120.0000   -0.45148
134160.0000   -0.54545
134200.0000   -0.39991
134240.0000   -0.36157
134280.0000   -0.58464
134320.0000   -0.48353
134360.0000   -0.28473
134400.0000   -0.34083
134440.0000   -0.43459
134480.0000   -0.20664
134520.0000   -0.57424
134560.0000   -0.68057
134600.0000   -0.54389
134640.0000   -0.57183
134680.0000   -0.66275
134720.0000   -0.68710
134760.0000   -0.64360
134800.0000   -1.05377
134840.0000   -1.08439
134880.0000   -1.09346
134920.0000   -1.06359
134960.0000   -0.83371
135000.0000   -0.88846
135040.0000   -0.91179
135080.0000   -0.71793
135120.0000   -0.56974
135160.0000   -0.72278
135200.0000   -0.68542
135240.0000   -0.61200
135280.0000   -0.52915
135320.0000   -0.46677
135360.0000   -0.33584
135400.0000   -0.24635
135440.0000   -0.31283
135480.0000   -0.25232
135520.0000   -0.86001
135560.0000   -0.39960
135600.0000   -0.39446
135640.0000   -0.47816
135680.0000   -0.36984
135720.0000   -0.45782
135760.0000   -0.46942
135800.0000   -0.53516
135840.0000   -0.57020
135880.0000   -0.70965
135920.0000   -0.60024
135960.0000   -0.53955
136000.0000   -0.45869
136040.0000   -0.49827
136080.0000   -0.34560
136120.0000   -0.65134
136160.0000   -0.44046
136200.0000   -0.67676
136240.0000   -0.42545
136280.0000   -0.51287
136320.0000   -0.84128
136360.0000   -0.43441
136400.0000   -0.69910
136440.0000   -0.68224
136480.0000   -0.64803
136520.0000   -0.17829
136560.0000   -0.48581
136600.0000   -0.10443
136640.0000   -0.61029
136680.0000   -0.43192
136720.0000   -0.40050
136760.0000   -0.39963
136800.0000   -0.40508
136840.0000   -0.35249
136880.0000   -0.14807
136920.0000   -0.11562
136960.0000   -0.33229
137000.0000   -0.32356
137040.0000   -0.37225
137080.0000   -0.14082
137120.0000   -0.25787
137160.0000   -0.33326
137200.0000   -0.19497
137240.0000   -0.00258
137280.0000   -0.41352
137320.0000   -0.19595
137360.0000   -0.19726
137400.0000   -0.17652
137440.0000   -0.24362
137480.0000    0.13746
137520.0000    0.09212
137560.0000   -0.05511
137600.0000    0.06733
137640.0000   -0.12503
137680.0000   -0.12689
137720.0000   -0.32429
137760.0000   -0.47939
137800.0000   -0.55763
137840.0000   -0.23929
137880.0000   -0.22193
137920.0000   -0.34602
137960.0000   -0.18572
138000.0000   -0.23764
138040.0000   -0.12157
138080.0000   -0.39746
138120.0000   -0.12401
138160.0000   -0.09003
138200.0000   -0.03271
138240.0000   -0.01936
138280.0000   -0.14432
138320.0000   -0.17090
138360.0000   -0.24885
138400.0000   -0.08360
138440.0000   -0.54485
138480.0000   -0.22826
138520.0000   -0.17673
138560.0000   -0.20093
138600.0000   -0.10393
138640.0000   -0.14910
138680.0000   -0.07145
138720.0000   -0.35803
138760.0000   -0.22583
138800.0000   -0.79282
138840.0000   -0.06215
138880.0000   -0.26498
138920.0000   -0.11452
138960.0000   -0.24322
139000.0000   -0.30993
139040.0000   -0.24724
139080.0000   -0.20148
139120.0000   -0.14698
139160.0000   -0.42097
139200.0000   -0.28529
139240.0000   -0.09346
139280.0000   -0.20397
139320.0000   -0.23861
139360.0000   -0.30424
139400.0000   -0.23797
139440.0000   -0.49717
139480.0000   -0.24292
139520.0000   -0.46131
139560.0000   -0.37667
139600.0000   -0.43122
139640.0000   -0.03973
139680.0000    0.01943
139720.0000   -0.10946
139760.0000   -0.08429
139800.0000   -0.06015
139840.0000   -0.23014
139880.0000   -0.15889
139920.0000   -0.43482
139960.0000   -0.27524
140000.0000   -0.10734
140040.0000   -0.15128
140080.0000   -0.20220
140120.0000   -0.13206
140160.0000   -0.29397
140200.0000   -0.28269
140240.0000   -0.35228
140280.0000   -0.21735
140320.0000   -0.10487
140360.0000   -0.06963
140400.0000   -0.32466
140440.0000   -0.17124
140480.0000   -0.09077
140520.0000    0.04266
140560.0000   -0.09981
140600.0000   -0.16362
140640.0000   -0.11263
140680.0000   -0.07326
140720.0000   -0.20161
140760.0000    0.02094
140800.0000   -0.11099
140840.0000   -0.03254
140880.0000    0.05637
140920.0000   -0.14755
140960.0000   -0.30132
141000.0000   -0.26819
141040.0000   -0.13934
141080.0000   -0.35427
141120.0000   -0.35089
141160.0000   -0.26553
141200.0000   -0.46117
141240.0000   -0.24760
141280.0000   -0.34523
141320.0000   -0.42968
141360.0000   -0.33350
141400.0000   -0.36433
141440.0000   -0.21437
141480.0000    0.23960
141520.0000   -0.17132
141560.0000   -0.15729
141600.0000   -0.22815
141640.0000   -0.22136
141680.0000   -0.27869
141720.0000   -0.11304
141760.0000   -0.40492
141800.0000   -0.47188
141840.0000    0.02862
141880.0000   -0.00611
141920.0000   -0.22215
141960.0000   -0.24155
142000.0000   -0.19604
142040.0000   -0.28582
142080.0000   -0.41647
142120.0000   -0.19649
142160.0000   -0.01128
142200.0000   -0.06043
142240.0000   -0.29102
142280.0000   -0.16738
142320.0000    0.10846
142360.0000   -0.03129
142400.0000   -0.14930
142440.0000   -0.16108
142480.0000   -0.03575
142520.0000   -0.10741
142560.0000   -0.21761
142600.0000   -0.56695
142640.0000   -0.30173
142680.0000   -0.13994
142720.0000   -0.08622
142760.0000   -0.09912
142800.0000   -0.08953
142840.0000   -0.23448
142880.0000   -0.10566
142920.0000   -0.18391
142960.0000   -0.04457
143000.0000   -0.43859
143040.0000   -0.18100
143080.0000   -0.01703
143120.0000   -0.38643
143160.0000   -0.46827
143200.0000   -0.67632
143240.0000   -0.57706
143280.0000   -0.06048
143320.0000   -0.12992
143360.0000   -0.28734
143400.0000   -0.22865
143440.0000   -0.36383
143480.0000   -0.36900
143520.0000   -0.30500
143560.0000   -0.47817
143600.0000   -0.23244
143640.0000   -0.19606
143680.0000   -0.27471
143720.0000   -0.37509
143760.0000   -0.34805
143800.0000   -0.21420
143840.0000   -0.10260
143880.0000   -0.23596
143920.0000   -0.21705
143960.0000   -0.30952
144000.0000   -0.48440
144040.0000   -0.36735
144080.0000   -0.30406
144120.0000   -0.36189
144160.0000   -0.20995
144200.0000   -0.18373
144240.0000   -0.10146
144280.0000   -0.02015
144320.0000   -0.31118
144360.0000    0.22673
144400.0000   -0.20006
144440.0000    0.37328
144480.0000    0.05878
144520.0000   -0.43716
144560.0000   -0.33743
144600.0000   -0.71606
144640.0000   -0.50599
144680.0000   -0.28046
144720.0000   -0.36997
144760.0000   -0.45040
144800.0000   -0.09649
144840.0000   -0.56514
144880.0000   -0.36507
144920.0000   -0.17565
144960.0000   -0.16520
145000.0000   -0.01622
145040.0000   -0.21172
145080.0000   -0.38378
145120.0000   -0.35678
145160.0000   -0.41391
145200.0000   -0.50984
145240.0000   -0.30796
145280.0000   -0.27501
145320.0000   -0.21164
145360.0000   -0.42465
145400.0000   -0.63501
145440.0000   -0.14937
145480.0000   -0.40627
145520.0000   -0.27495
145560.0000   -0.50685
145600.0000   -0.47923
145640.0000   -0.33234
145680.0000   -0.60759
145720.0000   -0.36544
145760.0000   -0.54818
145800.0000   -0.53376
145840.0000   -0.54483
145880.0000   -0.70362
145920.0000   -0.47331
145960.0000   -0.66291
146000.0000   -0.66466
146040.0000   -0.52708
146080.0000   -0.57444
146120.0000   -0.55845
146160.0000   -0.20763
146200.0000   -0.25680
146240.0000   -0.63934
146280.0000   -0.57894
146320.0000   -0.54938
146360.0000   -0.55824
146400.0000   -0.81247
146440.0000   -0.58577
146480.0000   -0.64534
146520.0000   -0.46581
146560.0000   -0.25023
146600.0000   -0.19526
146640.0000   -0.20359
146680.0000   -0.41433
146720.0000   -0.39363
146760.0000   -0.30716
146800.0000   -0.50713
146840.0000   -0.23958
146880.0000   -0.15866
146920.0000    0.02853
146960.0000   -0.23873
147000.0000   -0.54372
147040.0000    0.04827
147080.0000    0.02251
147120.0000   -0.64674
147160.0000   -0.51239
147200.0000   -0.30925
147240.0000   -0.53074
147280.0000   -0.87020
147320.0000   -0.25514
147360.0000   -0.00441
147400.0000   -0.00008
147440.0000   -0.27647
147480.0000    0.02559
147520.0000    0.16915
147560.0000   -0.23358
147600.0000   -0.20991
147640.0000   -0.08623
147680.0000   -0.24477
147720.0000   -0.26686
147760.0000   -0.18365
147800.0000   -0.27892
147840.0000   -0.05997
147880.0000   -0.02650
147920.0000   -0.27145
147960.0000   -0.13013
148000.0000   -0.41554
148040.0000   -0.30780
148080.0000   -0.24341
148120.0000   -0.36974
148160.0000   -0.20955
148200.0000   -0.22520
148240.0000   -0.29839
148280.0000   -0.30829
148320.0000   -0.31756
148360.0000   -0.30494
148400.0000   -0.05426
148440.0000   -0.15463
148480.0000   -0.16303
148520.0000   -0.18442
148560.0000   -0.11911
148600.0000   -0.35364
148640.0000   -0.40683
148680.0000   -0.42102
148720.0000   -0.20153
148760.0000   -0.29614
148800.0000   -0.29282
148840.0000   -0.16654
148880.0000   -0.22055
148920.0000   -0.32295
148960.0000   -0.20268
149000.0000   -0.18189
149040.0000   -0.16635
149080.0000   -0.16945
149120.0000   -0.42446
149160.0000   -0.45632
149200.0000   -0.24272
149240.0000   -0.09878
149280.0000   -0.21037
149320.0000   -0.33155
149360.0000   -0.33707
149400.0000   -0.35134
149440.0000   -0.14340
149480.0000   -0.15457
149520.0000   -0.25305
149560.0000   -0.31036
149600.0000   -0.38968
149640.0000   -0.28388
149680.0000   -0.10893
149720.0000   -0.33904
149760.0000   -0.58663
149800.0000   -0.37100
149840.0000   -0.26759
149880.0000   -0.36647
149920.0000   -0.16286
149960.0000   -0.38306
150000.0000   -0.32739
150040.0000   -0.28487
150080.0000   -0.13166
150120.0000    0.07146
150160.0000   -0.14862
150200.0000   -0.44672
150240.0000   -0.36058
150280.0000   -0.37902
150320.0000   -0.21744
150360.0000   -0.16779
150400.0000   -0.20370
150440.0000    0.00513
150480.0000    0.11954
150520.0000    0.05591
150560.0000    0.01277
150600.0000   -0.07940
150640.0000   -0.03403
150680.0000    0.01102
150720.0000    0.03619
150760.0000    0.04669
150800.0000   -0.04301
150840.0000    0.16549
150880.0000   -0.08180
150920.0000   -0.08767
150960.0000   -0.26992
151000.0000   -0.19878
151040.0000   -0.14295
151080.0000   -0.24242
151120.0000   -0.22609
151160.0000   -0.16519
151200.0000   -0.02496
151240.0000    0.00991
151280.0000   -0.40623
151320.0000   -0.19910
151360.0000   -0.24020
151400.0000   -0.25703
151440.0000   -0.32777
151480.0000   -0.23566
151520.0000   -0.21048
151560.0000   -0.14123
151600.0000   -0.02347
151640.0000    0.11532
151680.0000    0.03263
151720.0000    0.02777
151760.0000   -0.24693
151800.0000   -0.08622
151840.0000   -0.15012
151880.0000   -0.26374
151920.0000   -0.44305
151960.0000   -0.28680
152000.0000   -0.21031
152040.0000   -0.00285
152080.0000    0.26680
152120.0000   -0.49320
152160.0000   -0.50288
152200.0000   -0.19096
152240.0000   -0.31550
152280.0000   -0.37074
152320.0000   -0.42487
152360.0000   -0.32994
152400.0000   -0.57959
152440.0000   -0.29328
152480.0000   -0.20609
152520.0000   -0.22511
152560.0000   -0.47434
152600.0000   -0.28743
152640.0000   -0.49703
152680.0000   -0.28536
152720.0000   -0.10608
152760.0000   -0.31678
152800.0000   -0.06328
152840.0000   -0.54724
152880.0000   -0.44582
152920.0000   -0.71627
152960.0000   -0.60142
153000.0000   -0.72063
153040.0000   -0.47213
153080.0000   -0.46987
153120.0000   -0.68669
153160.0000   -0.52178
153200.0000   -0.24783
153240.0000   -0.48309
153280.0000   -0.68062
153320.0000   -0.46287
153360.0000   -0.39580
153400.0000   -0.43094
153440.0000   -0.33403
153480.0000   -0.43155
153520.0000   -0.47526
153560.0000   -0.72811
153600.0000   -0.49424
153640.0000   -0.61844
153680.0000   -0.48889
153720.0000   -0.48128
153760.0000   -0.22120
153800.0000   -0.36686
153840.0000   -0.68298
153880.0000   -0.49237
153920.0000   -0.90339
153960.0000   -0.67080
154000.0000   -0.46415
154040.0000   -0.44941
154080.0000   -0.49783
154120.0000   -0.73080
154160.0000   -0.45751
154200.0000   -0.21606
154240.0000   -0.31398
154280.0000   -0.39432
154320.0000   -0.68530
154360.0000   -0.26617
154400.0000   -0.45607
154440.0000   -0.64107
154480.0000   -0.77184
154520.0000   -0.74307
154560.0000   -0.85272
154600.0000   -0.77338
154640.0000   -0.65796
154680.0000   -0.82930
154720.0000   -0.82953
154760.0000   -0.78731
154800.0000   -0.35442
154840.0000   -0.54967
154880.0000   -0.77385
154920.0000   -0.41066
154960.0000   -0.08988
155000.0000    0.05914
155040.0000    0.07723
155080.0000   -0.08857
155120.0000   -0.52187
155160.0000   -0.70001
155200.0000   -0.84152
155240.0000   -0.83632
155280.0000   -0.62106
155320.0000   -0.80733
155360.0000   -0.59061
155400.0000   -0.82458
155440.0000   -0.54349
155480.0000   -0.76371
155520.0000   -0.85948
155560.0000   -0.75772
155600.0000   -0.82394
155640.0000   -0.32687
155680.0000   -0.25735
155720.0000   -0.05033
155760.0000   -0.13890
155800.0000   -0.19191
155840.0000   -0.10810
155880.0000   -0.49732
155920.0000   -0.41447
155960.0000   -0.02373
156000.0000   -0.65048
156040.0000   -0.71812
156080.0000   -0.77252
156120.0000   -0.46654
156160.0000   -0.23443
156200.0000   -0.40427
156240.0000   -0.29605
156280.0000   -0.11534
156320.0000   -0.04417
156360.0000   -0.09425
156400.0000   -0.06774
156440.0000   -0.17855
156480.0000   -0.46004
156520.0000   -0.16063
156560.0000   -0.03477
156600.0000   -0.47899
156640.0000    0.04795
156680.0000    0.22240
156720.0000   -0.09246
156760.0000   -0.39167
156800.0000   -0.52140
156840.0000   -0.03410
156880.0000    0.10069
156920.0000    0.25330
156960.0000    0.25076
157000.0000   -0.17275
157040.0000   -0.13490
157080.0000   -0.22019
157120.0000   -0.50368
157160.0000   -0.57295
157200.0000   -0.57402
157240.0000   -0.18554
157280.0000   -0.13129
157320.0000   -0.28816
157360.0000   -0.45660
157400.0000   -0.08453
157440.0000   -0.18593
157480.0000   -0.01709
157520.0000   -0.39477
157560.0000    0.01837
157600.0000   -0.37497
157640.0000   -0.52880
157680.0000   -0.68170
157720.0000   -0.65190
157760.0000   -0.40196
157800.0000   -0.45627
157840.0000   -0.40667
157880.0000   -0.51965
157920.0000   -0.35544
157960.0000   -0.25178
158000.0000   -0.13303
158040.0000   -0.41806
158080.0000   -0.47396
158120.0000   -0.46079
158160.0000   -0.14870
158200.0000   -0.09001
158240.0000   -0.17965
158280.0000   -0.36823
158320.0000   -0.52700
158360.0000   -0.65757
158400.0000   -0.59429
158440.0000   -0.72853
158480.0000   -0.43928
158520.0000   -0.65896
158560.0000   -0.45830
158600.0000   -0.63333
158640.0000   -0.58974
158680.0000   -0.74187
158720.0000   -0.73041
158760.0000   -0.69844
158800.0000   -0.01570
158840.0000   -0.14906
158880.0000    0.38165
158920.0000   -0.22381
158960.0000   -0.17319
159000.0000   -0.21706
159040.0000   -0.31937
159080.0000   -0.43805
159120.0000   -0.21319
159160.0000   -0.44583
159200.0000   -0.31406
159240.0000   -0.31436
159280.0000   -0.43497
159320.0000   -0.07850
159360.0000   -0.51970
159400.0000   -0.13391
159440.0000   -0.11911
159480.0000   -0.18374
159520.0000   -0.04646
159560.0000   -0.21287
159600.0000   -0.11785
159640.0000   -0.28652
159680.0000   -0.17339
159720.0000   -0.10204
159760.0000   -0.09463
159800.0000    0.09343
159840.0000    0.13331
159880.0000   -0.04313
159920.0000   -0.19864
159960.0000   -0.27427
160000.0000   -0.11654
160040.0000   -0.12335
160080.0000   -0.21410
160120.0000   -0.05872
160160.0000   -0.12277
160200.0000   -0.09090
160240.0000    0.04656
160280.0000    0.11826
160320.0000   -0.34162
160360.0000   -0.01670
160400.0000   -0.36482
160440.0000   -0.32618
160480.0000   -0.35000
160520.0000   -0.62812
160560.0000   -0.35411
160600.0000   -0.66430
160640.0000   -0.66626
160680.0000   -0.50718
160720.0000   -0.40516
160760.0000   -0.46980
160800.0000   -0.59843
160840.0000   -0.43384
160880.0000   -0.61701
160920.0000   -0.60347
160960.0000   -0.46344
161000.0000   -0.86990
161040.0000   -0.29320
161080.0000   -0.42751
161120.0000   -0.41995
161160.0000   -0.43431
161200.0000   -0.64288
161240.0000   -1.11578
161280.0000   -0.80332
161320.0000   -0.92810
161360.0000   -0.88182
161400.0000   -0.48006
161440.0000   -0.34030
161480.0000   -0.40624
161520.0000   -0.62985
161560.0000   -0.30781
161600.0000   -0.41810
161640.0000   -0.57918
161680.0000   -0.36210
161720.0000   -0.26787
161760.0000   -0.53401
161800.0000   -0.63796
161840.0000   -0.59656
161880.0000   -0.60300
161920.0000   -0.50517
161960.0000   -0.61823
162000.0000   -0.63317
162040.0000   -0.41120
162080.0000   -0.58833
162120.0000   -0.42971
162160.0000   -0.60040
162200.0000   -0.32163
162240.0000   -0.41230
162280.0000   -0.51954
162320.0000   -0.25452
162360.0000   -0.45229
162400.0000   -0.50666
162440.0000   -0.35876
162480.0000   -0.42216
162520.0000   -0.42628
162560.0000   -0.42680
162600.0000   -0.44090
162640.0000   -0.16029
162680.0000   -0.21183
162720.0000   -0.25230
162760.0000   -0.46533
162800.0000   -0.41175
162840.0000   -0.40732
162880.0000   -0.27212
162920.0000   -0.68511
162960.0000   -0.35963
163000.0000   -0.36284
163040.0000   -0.42671
163080.0000   -0.43642
163120.0000   -0.67859
163160.0000   -0.38590
163200.0000   -0.77125
163240.0000   -0.60585
163280.0000   -0.42808
163320.0000   -0.36135
163360.0000   -0.57773
163400.0000   -0.62475
163440.0000   -0.51666
163480.0000   -0.55653
163520.0000   -0.30671
163560.0000   -0.41666
163600.0000   -0.65744
163640.0000   -0.26481
163680.0000   -0.37827
163720.0000   -0.42263
163760.0000   -0.25509
163800.0000   -0.13051
163840.0000   -0.54214
163880.0000   -0.17250
163920.0000    0.07567
163960.0000   -0.26343
164000.0000   -0.53437
164040.0000   -0.63287
164080.0000   -0.37328
164120.0000   -0.35437
164160.0000   -0.61879
164200.0000   -0.37348
164240.0000   -0.30157
164280.0000   -0.27143
164320.0000   -0.24747
164360.0000   -0.27135
164400.0000   -0.28727
164440.0000   -0.58563
164480.0000   -0.71542
164520.0000   -0.50025
164560.0000   -0.33813
164600.0000   -0.18415
164640.0000   -0.58715
164680.0000   -0.62568
164720.0000   -0.33300
164760.0000   -0.78045
164800.0000   -0.40850
164840.0000   -0.21975
164880.0000    0.03135
164920.0000   -0.28220
164960.0000   -0.07838
165000.0000   -0.28200
165040.0000   -0.65346
165080.0000   -0.60831
165120.0000   -0.65354
165160.0000   -0.47563
165200.0000   -0.46115
165240.0000   -0.33354
165280.0000   -0.32380
165320.0000   -0.46811
165360.0000   -0.42820
165400.0000   -0.53415
165440.0000   -0.20449
165480.0000   -0.23917
165520.0000   -0.42619
165560.0000   -0.64309
165600.0000   -0.31347
165640.0000   -0.39836
165680.0000   -0.50350
165720.0000   -0.53176
165760.0000   -0.35621
165800.0000   -0.26354
165840.0000   -0.49511
165880.0000   -0.28885
165920.0000   -0.24617
165960.0000   -0.23602
166000.0000   -0.36503
166040.0000   -0.53934
166080.0000   -0.30692
166120.0000   -0.51412
166160.0000   -0.68539
166200.0000   -0.64194
166240.0000   -0.17984
166280.0000   -0.72276
166320.0000   -0.56146
166360.0000   -0.22150
166400.0000   -0.45697
166440.0000   -0.55704
166480.0000   -0.53023
166520.0000   -0.47910
166560.0000   -0.69748
166600.0000   -0.31423
166640.0000   -0.34072
166680.0000   -0.11347
166720.0000   -0.32413
166760.0000   -0.17501
166800.0000   -0.32519
166840.0000   -0.22932
166880.0000   -0.30866
166920.0000   -0.27629
166960.0000   -0.31287
167000.0000   -0.18273
167040.0000   -0.21910
167080.0000   -0.25188
167120.0000   -0.43603
167160.0000   -0.38717
167200.0000   -0.47452
167240.0000   -0.39639
167280.0000   -0.14687
167320.0000   -0.67112
167360.0000   -0.35523
167400.0000   -0.34022
167440.0000   -0.31823
167480.0000   -0.39609
167520.0000   -0.10346
167560.0000   -0.52917
167600.0000   -0.22313
167640.0000   -0.28595
167680.0000   -0.27951
167720.0000   -0.39060
167760.0000   -0.63174
167800.0000   -0.31118
167840.0000   -0.40667
167880.0000   -0.43023
167920.0000   -0.10690
167960.0000   -0.55614
168000.0000   -0.31274
168040.0000   -0.29185
168080.0000   -0.38491
168120.0000   -0.61731
168160.0000   -0.34290
168200.0000   -0.45971
168240.0000   -0.51610
168280.0000   -0.38477
168320.0000   -0.14257
168360.0000   -0.48851
168400.0000   -0.48565
168440.0000   -0.39482
168480.0000   -0.50381
168520.0000   -0.51665
168560.0000   -0.47528
168600.0000   -0.24514
168640.0000   -0.34233
168680.0000   -0.65085
168720.0000   -0.46701
168760.0000   -0.38713
168800.0000   -0.32202
168840.0000   -0.46827
168880.0000   -0.31383
168920.0000   -0.41549
168960.0000   -0.37540
169000.0000   -0.50338
169040.0000   -0.34308
169080.0000   -0.48313
169120.0000   -0.47694
169160.0000   -0.42862
169200.0000   -0.41639
169240.0000   -0.52737
169280.0000   -0.64861
169320.0000   -0.68656
169360.0000   -0.68091
169400.0000   -0.64871
169440.0000   -0.36843
169480.0000   -0.46296
169520.0000   -0.40957
169560.0000   -0.34743
169600.0000   -0.57077
169640.0000   -0.63402
169680.0000   -0.62376
169720.0000   -0.71457
169760.0000   -0.58741
169800.0000   -0.35519
169840.0000   -0.56244
169880.0000   -0.56194
169920.0000   -0.43072
169960.0000   -0.47538
170000.0000   -0.56839
170040.0000   -0.44555
170080.0000   -0.56511
170120.0000   -0.35860
170160.0000   -0.49871
170200.0000   -0.75551
170240.0000   -0.56721
170280.0000   -0.51462
170320.0000   -0.47648
170360.0000    0.00689
170400.0000   -0.44911
170440.0000   -0.40506
170480.0000   -0.70686
170520.0000   -0.63860
170560.0000   -0.15774
170600.0000   -0.70267
170640.0000   -0.47035
170680.0000   -0.32285
170720.0000   -0.58775
170760.0000   -0.51040
170800.0000   -0.57658
170840.0000   -0.46432
170880.0000   -0.37825
170920.0000   -0.34798
170960.0000   -0.17304
171000.0000   -0.58929
171040.0000   -0.63041
171080.0000   -0.81433
171120.0000   -0.33773
171160.0000   -0.13167
171200.0000   -0.70318
171240.0000   -0.49084
171280.0000   -0.38536
171320.0000   -0.50435
171360.0000   -0.26286
171400.0000   -0.58000
171440.0000   -0.43838
171480.0000   -0.44645
171520.0000   -0.24382
171560.0000   -0.20415
171600.0000   -0.56150
171640.0000   -0.49839
171680.0000   -0.44487
171720.0000   -0.34908
171760.0000   -0.42510
171800.0000   -0.40368
171840.0000   -0.20573
171880.0000   -0.54429
171920.0000   -0.42163
171960.0000   -0.64906
172000.0000   -0.52646
172040.0000   -0.42763
172080.0000   -0.56773
172120.0000   -0.47578
172160.0000   -0.54752
172200.0000   -0.42515
172240.0000   -0.46994
172280.0000   -0.69871
172320.0000   -0.58686
172360.0000   -0.40497
172400.0000   -0.57783
172440.0000   -0.25775
172480.0000   -0.33017
172520.0000   -0.54751
172560.0000   -0.43089
172600.0000   -0.39953
172640.0000   -0.66054
172680.0000   -0.46184
172720.0000   -0.39034
172760.0000   -0.21294
172800.0000   -0.30739
172840.0000   -0.49352
172880.0000   -0.31243
172920.0000   -0.42250
172960.0000   -0.75011
173000.0000   -0.56457
173040.0000   -0.56672
173080.0000   -0.70153
173120.0000   -0.55226
173160.0000   -0.51486
173200.0000   -0.49261
173240.0000   -0.61799
173280.0000   -0.83924
173320.0000   -0.50265
173360.0000   -0.42284
173400.0000   -0.80005
173440.0000   -0.45488
173480.0000   -0.72484
173520.0000   -0.48540
173560.0000   -0.61465
173600.0000   -0.37172
173640.0000   -0.60249
173680.0000   -0.28773
173720.0000   -0.58146
173760.0000   -0.51964
173800.0000   -0.62566
173840.0000   -0.62359
173880.0000   -0.55322
173920.0000   -0.43093
173960.0000   -0.65046
174000.0000   -0.33872
174040.0000   -0.44122
174080.0000   -0.52726
174120.0000   -0.22757
174160.0000   -0.49502
174200.0000   -0.28275
174240.0000   -0.60088
174280.0000   -0.80863
174320.0000   -0.38246
174360.0000   -0.53041
174400.0000   -0.51651
174440.0000   -0.30493
174480.0000   -0.47597
174520.0000   -0.43519
174560.0000   -0.34972
174600.0000   -0.73453
174640.0000   -0.70576
174680.0000   -0.57913
174720.0000   -0.60600
174760.0000   -0.42148
174800.0000   -0.64444
174840.0000   -0.77016
174880.0000   -0.76760
174920.0000   -0.47707
174960.0000   -0.30011
175000.0000   -0.54295
175040.0000   -0.36547
175080.0000   -0.28986
175120.0000   -0.45836
175160.0000   -0.25528
175200.0000   -0.12359
175240.0000   -0.06356
175280.0000   -0.11180
175320.0000   -0.13703
175360.0000   -0.23726
175400.0000    0.00964
175440.0000   -0.06178
175480.0000   -0.47242
175520.0000   -0.27609
175560.0000   -0.45890
175600.0000   -0.53855
175640.0000   -0.78187
175680.0000   -0.67072
175720.0000   -0.23840
175760.0000   -0.52979
175800.0000   -0.63277
175840.0000   -0.43493
175880.0000   -0.43080
175920.0000   -0.60113
175960.0000   -0.62860
176000.0000   -0.37417
176040.0000   -0.13633
176080.0000   -0.27779
176120.0000   -0.31986
176160.0000   -0.15696
176200.0000   -0.35762
176240.0000   -0.06488
176280.0000   -0.40771
176320.0000   -0.14159
176360.0000    0.03411
176400.0000    0.16492
176440.0000    0.05611
176480.0000    0.17812
176520.0000   -0.02719
176560.0000   -0.05768
176600.0000   -0.29389
176640.0000   -0.25464
176680.0000   -0.16302
176720.0000   -0.12510
176760.0000   -0.25482
176800.0000   -0.01660
176840.0000    0.00270
176880.0000   -0.02647
176920.0000   -0.63926
176960.0000   -0.59682
177000.0000   -0.77688
177040.0000   -0.25626
177080.0000   -0.26108
177120.0000    0.28705
177160.0000    0.00371
177200.0000   -0.04478
177240.0000   -0.28036
177280.0000   -0.10805
177320.0000   -0.10926
177360.0000   -0.20474
177400.0000   -0.02074
177440.0000   -0.09664
177480.0000    0.10801
177520.0000   -0.09432
177560.0000   -0.18914
177600.0000   -0.12849
177640.0000   -0.10811
177680.0000    0.24176
177720.0000    0.17881
177760.0000    0.18123
177800.0000    0.26052
177840.0000    0.29803
177880.0000    0.43968
177920.0000    0.44224
177960.0000    0.41449
178000.0000    0.50558
178040.0000    0.53630
178080.0000    0.27658
178120.0000    0.26183
178160.0000    0.24602
178200.0000    0.42446
178240.0000    0.52707
178280.0000    0.66513
178320.0000    0.33613
178360.0000    0.24472
178400.0000    0.50641
178440.0000    0.29225
178480.0000    0.34649
178520.0000    0.55545
178560.0000    0.48521
178600.0000    0.38271
178640.0000    0.01359
178680.0000    0.10727
178720.0000    0.27440
178760.0000    0.03824
178800.0000    0.16622
178840.0000    0.50636
178880.0000    0.12126
178920.0000    0.08330
178960.0000    0.42763
179000.0000    0.13607
179040.0000    0.39926
179080.0000    0.46272
179120.0000    0.24742
179160.0000    0.19154
179200.0000    0.15519
179240.0000    0.35339
179280.0000    0.48008
179320.0000    0.45568
179360.0000    0.46293
179400.0000    0.57948
179440.0000    0.46390
179480.0000    0.19708
179520.0000    0.30146
179560.0000    0.50463
179600.0000    0.49726
179640.0000    0.71942
179680.0000    0.55672
179720.0000    0.46440
179760.0000    0.50009
179800.0000    0.79825
179840.0000    0.63695
179880.0000    0.26207
179920.0000    0.21992
179960.0000   -0.44516
180000.0000    0.14271
180040.0000    0.13190
180080.0000    0.19760
180120.0000    0.56541
180160.0000    0.44124
180200.0000    0.30039
180240.0000    0.54622
180280.0000    0.45937
180320.0000    0.56110
180360.0000    0.43810
180400.0000    0.31247
180440.0000    0.45003
180480.0000    0.41955
180520.0000    0.66917
180560.0000    0.54523
180600.0000    0.57143
180640.0000    0.63554
180680.0000    0.56620
180720.0000    0.51081
180760.0000    0.51259
180800.0000    0.57710
180840.0000    0.54777
180880.0000    0.59060
180920.0000    0.55988
180960.0000    0.46204
181000.0000    0.47542
181040.0000    0.48141
181080.0000    0.25149
181120.0000    0.27561
181160.0000    0.35718
181200.0000    0.46407
181240.0000    0.31477
181280.0000    0.54127
181320.0000    0.23850
181360.0000    0.23175
181400.0000    0.28514
181440.0000    0.27399
181480.0000    0.45350
181520.0000    0.35725
181560.0000    0.27564
181600.0000    0.09070
181640.0000    0.31589
181680.0000    0.34322
181720.0000    0.18077
181760.0000    0.34303
181800.0000    0.17548
181840.0000    0.51952
181880.0000    0.35506
181920.0000    0.27324
181960.0000    0.47117
182000.0000    0.36106
182040.0000    0.12360
182080.0000    0.17860
182120.0000    0.43402
182160.0000    0.43308
182200.0000    0.08161
182240.0000    0.43278
182280.0000    0.44272
182320.0000    0.22152
182360.0000    0.21303
182400.0000    0.21832
182440.0000    0.31466
182480.0000    0.35949
182520.0000    0.19603
182560.0000    0.39962
182600.0000    0.44344
182640.0000    0.45547
182680.0000    0.46537
182720.0000    0.32618
182760.0000    0.39035
182800.0000    0.17817
182840.0000    0.09536
182880.0000    0.26138
182920.0000    0.49857
182960.0000    0.52003
183000.0000    0.52187
183040.0000    0.44822
183080.0000    0.51843
183120.0000    0.20997
183160.0000    0.52219
183200.0000    0.46566
183240.0000    0.52692
183280.0000    0.43640
183320.0000    0.37111
183360.0000    0.44816
183400.0000    0.37857
183440.0000    0.43627
183480.0000    0.31896
183520.0000    0.43394
183560.0000    0.39650
183600.0000    0.14655
183640.0000    0.37625
183680.0000    0.58055
183720.0000    0.51003
183760.0000    0.47122
183800.0000    0.39847
183840.0000    0.56482
183880.0000    0.51147
183920.0000    0.36617
183960.0000    0.54187
184000.0000    0.40609
184040.0000    0.41419
184080.0000    0.46975
184120.0000    0.30030
184160.0000    0.24263
184200.0000    0.40854
184240.0000    0.59146
184280.0000    0.12503
184320.0000    0.36471
184360.0000    0.44012
184400.0000    0.47418
184440.0000    0.44306
184480.0000    0.53398
184520.0000    0.31709
184560.0000    0.47085
184600.0000    0.32855
184640.0000    0.41484
184680.0000    0.31577
184720.0000   -0.00389
184760.0000   -0.14560
184800.0000   -0.05829
184840.0000    0.03940
184880.0000   -0.15703
184920.0000    0.10834
184960.0000   -0.07589
185000.0000    0.33539
185040.0000    0.25230
185080.0000    0.27345
185120.0000    0.17557
185160.0000    0.08972
185200.0000   -0.03584
185240.0000    0.11977
185280.0000    0.12899
185320.0000    0.02118
185360.0000   -0.03590
185400.0000   -0.04335
185440.0000    0.03862
185480.0000    0.08830
185520.0000    0.26740
185560.0000    0.09542
185600.0000    0.27191
185640.0000   -0.01753
185680.0000    0.05757
185720.0000    0.08452
185760.0000    0.07549
185800.0000    0.06023
185840.0000   -0.03391
185880.0000   -0.31819
185920.0000   -0.06113
185960.0000    0.14140
186000.0000   -0.03307
186040.0000   -0.08298
186080.0000   -0.08244
186120.0000   -0.06294
186160.0000   -0.08210
186200.0000    0.34389
186240.0000    0.13304
186280.0000    0.12999
186320.0000    0.28162
186360.0000    0.30503
186400.0000    0.33417
186440.0000    0.17197
186480.0000    0.24437
186520.0000    0.11423
186560.0000   -0.11516
186600.0000    0.25492
186640.0000    0.38801
186680.0000    0.50385
186720.0000    0.54512
186760.0000    0.33840
186800.0000    0.18172
186840.0000    0.40920
186880.0000    0.11595
186920.0000    0.52956
186960.0000    0.06464
187000.0000   -0.07173
187040.0000    0.04676
187080.0000    0.01171
187120.0000    0.11832
187160.0000   -0.02338
187200.0000    0.01353
187240.0000    0.15569
187280.0000    0.11004
187320.0000    0.23178
187360.0000   -0.00151
187400.0000    0.08011
187440.0000    0.00216
187480.0000   -0.11098
187520.0000    0.08618
187560.0000    0.01804
187600.0000    0.05724
187640.0000    0.13801
187680.0000    0.12048
187720.0000    0.05208
187760.0000    0.12390
187800.0000    0.03330
187840.0000   -0.06501
187880.0000    0.07413
187920.0000   -0.14275
187960.0000    0.01292
188000.0000   -0.02182
188040.0000   -0.19286
188080.0000   -0.01524
188120.0000   -0.00038
188160.0000    0.06255
188200.0000    0.23014
188240.0000    0.22026
188280.0000    0.24622
188320.0000    0.29984
188360.0000   -0.16018
188400.0000   -0.50633
188440.0000   -0.09807
188480.0000   -0.52454
188520.0000   -0.42548
188560.0000   -0.40311
188600.0000   -0.47573
188640.0000   -0.46754
188680.0000   -0.24644
188720.0000    0.10104
188760.0000    0.08380
188800.0000    0.02087
188840.0000   -0.06675
188880.0000    0.09447
188920.0000   -0.03560
188960.0000   -0.01560
189000.0000    0.01304
189040.0000    0.10691
189080.0000    0.22665
189120.0000    0.02569
189160.0000   -0.03418
189200.0000    0.13686
189240.0000   -0.14461
189280.0000   -0.07511
189320.0000    0.17410
189360.0000    0.28524
189400.0000   -0.07502
189440.0000   -0.43344
189480.0000   -0.12523
189520.0000   -0.15497
189560.0000    0.07017
189600.0000   -0.15120
189640.0000   -0.04853
189680.0000    0.01461
189720.0000   -0.18516
189760.0000   -0.01257
189800.0000    0.09521
189840.0000   -0.00657
189880.0000    0.06741
189920.0000    0.04068
189960.0000    0.23395
190000.0000    0.13692
190040.0000   -0.12137
190080.0000   -0.07080
190120.0000    0.04296
190160.0000    0.08991
190200.0000   -0.11872
190240.0000    0.10734
190280.0000    0.20024
190320.0000   -0.03923
190360.0000   -0.02272
190400.0000    0.21629
190440.0000    0.14808
190480.0000    0.08027
190520.0000    0.22654
190560.0000    0.13968
190600.0000    0.18299
190640.0000    0.25465
190680.0000   -0.03054
190720.0000   -0.03139
190760.0000   -0.45091
190800.0000   -0.09791
190840.0000   -0.19057
190880.0000   -0.07952
190920.0000    0.23235
190960.0000   -0.00405
191000.0000    0.44603
191040.0000    0.13325
191080.0000   -0.01772
191120.0000   -0.01951
191160.0000    0.16940
191200.0000    0.23276
191240.0000   -0.06677
191280.0000    0.08279
191320.0000    0.22737
191360.0000   -0.01776
191400.0000    0.30629
191440.0000   -0.01737
191480.0000   -0.11977
191520.0000    0.34294
191560.0000   -0.05645
191600.0000    0.10562
191640.0000    0.17658
191680.0000    0.35873
191720.0000    0.34745
191760.0000    0.21288
191800.0000    0.23938
191840.0000    0.15576
191880.0000    0.28649
191920.0000    0.24461
191960.0000    0.19591
192000.0000    0.27560
192040.0000    0.29454
192080.0000    0.30586
192120.0000    0.30841
192160.0000    0.29435
192200.0000    0.38900
192240.0000    0.23635
192280.0000    0.36725
192320.0000    0.42128
192360.0000    0.38773
192400.0000    0.35744
192440.0000    0.42379
192480.0000    0.51999
192520.0000    0.37683
192560.0000    0.42082
192600.0000    0.51901
192640.0000    0.49487
192680.0000    0.38537
192720.0000    0.48177
192760.0000    0.43734
192800.0000    0.41429
192840.0000    0.33750
192880.0000    0.38846
192920.0000    0.40210
192960.0000    0.48587
193000.0000    0.49578
193040.0000    0.50591
193080.0000    0.43832
193120.0000    0.41264
193160.0000    0.50851
193200.0000    0.26750
193240.0000    0.37733
193280.0000    0.31809
193320.0000    0.31337
193360.0000    0.49575
193400.0000    0.43149
193440.0000    0.48153
193480.0000    0.38962
193520.0000    0.39553
193560.0000    0.31032
193600.0000    0.29941
193640.0000    0.29388
193680.0000    0.09864
193720.0000    0.34455
193760.0000    0.42752
193800.0000    0.38909
193840.0000    0.42494
193880.0000    0.45139
193920.0000    0.01579
193960.0000    0.29692
194000.0000    0.40168
194040.0000    0.38994
194080.0000    0.32851
194120.0000    0.28283
194160.0000    0.39137
194200.0000    0.39674
194240.0000    0.36037
194280.0000    0.20758
194320.0000    0.55891
194360.0000    0.34803
194400.0000    0.54594
194440.0000    0.53059
194480.0000    0.43943
194520.0000    0.05094
194560.0000    0.04064
194600.0000    0.01204
194640.0000   -0.13548
194680.0000    0.02218
194720.0000    0.23020
194760.0000    0.25263
194800.0000    0.18446
194840.0000    0.34887
194880.0000    0.16348
194920.0000   -0.04192
194960.0000    0.08186
195000.0000   -0.03555
195040.0000    0.04057
195080.0000    0.16338
195120.0000    0.15528
195160.0000    0.23893
195200.0000    0.24271
195240.0000    0.31351
195280.0000    0.12568
195320.0000    0.27688
195360.0000    0.12870
195400.0000   -0.00534
195440.0000    0.12333
195480.0000    0.02408
195520.0000    0.12012
195560.0000   -0.13751
195600.0000   -0.03252
195640.0000   -0.01351
195680.0000    0.18551
195720.0000   -0.18914
195760.0000    0.41287
195800.0000    0.21517
195840.0000    0.30546
195880.0000   -0.00349
195920.0000    0.12127
195960.0000   -0.16993
196000.0000    0.08471
196040.0000   -0.20502
196080.0000    0.14501
196120.0000    0.17291
196160.0000   -0.03315
196200.0000    0.12866
196240.0000    0.01808
196280.0000   -0.12719
196320.0000    0.09450
196360.0000    0.00427
196400.0000    0.16684
196440.0000    0.08891
196480.0000   -0.12704
196520.0000    0.03711
196560.0000    0.24238
196600.0000    0.00908
196640.0000    0.06419
196680.0000    0.05227
196720.0000   -0.04457
196760.0000    0.01888
196800.0000    0.11129
196840.0000   -0.08633
196880.0000   -0.13848
196920.0000    0.01843
196960.0000   -0.04478
197000.0000    0.09807
197040.0000    0.04703
197080.0000    0.26139
197120.0000    0.15353
197160.0000    0.24975
197200.0000    0.26408
197240.0000    0.10171
197280.0000    0.24728
197320.0000    0.23232
197360.0000    0.40262
197400.0000    0.13918
197440.0000    0.27746
197480.0000    0.11218
197520.0000   -0.11348
197560.0000   -0.00801
197600.0000   -0.32115
197640.0000    0.28025
197680.0000    0.13058
197720.0000    0.13263
197760.0000    0.32120
197800.0000    0.22628
197840.0000    0.43405
197880.0000    0.21015
197920.0000   -0.09644
197960.0000    0.22341
198000.0000    0.40548
198040.0000    0.27745
198080.0000    0.39662
198120.0000    0.26491
198160.0000    0.29665
198200.0000    0.36703
198240.0000    0.11253
198280.0000    0.31795
198320.0000    0.33263
198360.0000    0.40956
198400.0000    0.33035
198440.0000    0.26587
198480.0000    0.38811
198520.0000    0.09806
198560.0000    0.16694
198600.0000   -0.17755
198640.0000   -0.05369
198680.0000   -0.01143
198720.0000   -0.07644
198760.0000   -0.12947
198800.0000    0.07722
198840.0000   -0.05884
198880.0000   -0.04865
198920.0000    0.01829
198960.0000    0.07727
199000.0000    0.05370
199040.0000   -0.00873
199080.0000    0.13701
199120.0000   -0.36115
199160.0000   -0.12589
199200.0000   -0.06915
199240.0000   -0.06952
199280.0000   -0.02915
199320.0000    0.14742
199360.0000    0.02412
199400.0000    0.14036
199440.0000    0.06406
199480.0000    0.08659
199520.0000   -0.12550
199560.0000    0.10168
199600.0000   -0.04251
199640.0000   -0.18861
199680.0000   -0.14815
199720.0000   -0.25960
199760.0000    0.23899
199800.0000    0.09874
199840.0000   -0.10201
199880.0000   -0.13685
199920.0000    0.10845
199960.0000    0.47822
200000.0000    0.40798
200040.0000    0.53933
200080.0000    0.07017
200120.0000    0.10659
200160.0000    0.14998
200200.0000    0.09878
200240.0000   -0.06198
200280.0000    0.15996
200320.0000    0.03803
200360.0000    0.00353
200400.0000   -0.19391
200440.0000   -0.14771
200480.0000   -0.21605
200520.0000    0.31948
200560.0000   -0.11668
200600.0000   -0.45960
200640.0000   -0.34048
200680.0000   -0.31449
200720.0000   -0.29819
200760.0000   -0.07143
200800.0000   -0.42301
200840.0000   -0.35608
200880.0000   -0.38419
200920.0000   -0.33813
200960.0000   -0.39560
201000.0000   -0.72740
201040.0000   -0.50759
201080.0000   -0.41853
201120.0000   -0.25762
201160.0000   -0.05144
201200.0000   -0.03426
201240.0000   -0.09660
201280.0000   -0.10395
201320.0000    0.09909
201360.0000    0.21875
201400.0000    0.02590
201440.0000    0.02852
201480.0000    0.06810
201520.0000   -0.02114
201560.0000    0.17789
201600.0000    0.23222
201640.0000    0.34487
201680.0000   -0.33424
201720.0000   -0.01789
201760.0000    0.04991
201800.0000    0.12540
201840.0000    0.25061
201880.0000    0.23346
201920.0000    0.16477
201960.0000   -0.13431
202000.0000    0.09039
202040.0000   -0.29078
202080.0000   -0.09109
202120.0000   -0.16522
202160.0000   -0.18199
202200.0000   -0.38040
202240.0000   -0.23495
202280.0000   -0.04014
202320.0000   -0.09116
202360.0000    0.21063
202400.0000    0.16268
202440.0000    0.44114
202480.0000    0.12638
202520.0000    0.37571
202560.0000    0.38651
202600.0000    0.04886
202640.0000    0.25513
202680.0000    0.40652
202720.0000    0.04366
202760.0000    0.19769
202800.0000    0.12087
202840.0000   -0.25194
202880.0000    0.31718
202920.0000    0.17345
202960.0000   -0.20652
203000.0000    0.13501
203040.0000    0.36725
203080.0000   -0.01186
203120.0000   -0.21652
203160.0000   -0.43740
203200.0000   -0.01434
203240.0000   -0.14396
203280.0000   -0.00469
203320.0000    0.11743
203360.0000    0.03626
203400.0000   -0.23426
203440.0000    0.03588
203480.0000   -0.24643
203520.0000   -0.46330
203560.0000   -0.31014
203600.0000   -0.35752
203640.0000   -0.25156
203680.0000   -0.24026
203720.0000   -0.20511
203760.0000   -0.40677
203800.0000   -0.17632
203840.0000   -0.19715
203880.0000   -0.52151
203920.0000   -0.32653
203960.0000   -0.33822
204000.0000   -0.03456
204040.0000   -0.24915
204080.0000   -0.22193
204120.0000   -0.39401
204160.0000   -0.27217
204200.0000   -0.21657
204240.0000   -0.31003
204280.0000   -0.39848
204320.0000   -0.14341
204360.0000    0.04488
204400.0000   -0.22672
204440.0000   -0.15293
204480.0000   -0.20645
204520.0000   -0.32757
204560.0000   -0.06027
204600.0000   -0.76571
204640.0000   -0.37733
204680.0000   -0.46705
204720.0000   -0.63119
204760.0000   -0.32666
204800.0000   -0.28096
204840.0000   -0.09014
204880.0000    0.09749
204920.0000    0.01368
204960.0000   -0.10454
205000.0000   -0.03505
205040.0000    0.12930
205080.0000   -0.09173
205120.0000    0.17132
205160.0000    0.09499
205200.0000    0.07905
205240.0000    0.03734
205280.0000    0.24121
205320.0000   -0.11324
205360.0000   -0.43204
205400.0000   -0.47924
205440.0000   -0.31806
205480.0000   -0.25620
205520.0000   -0.10456
205560.0000   -0.04604
205600.0000    0.00602
205640.0000    0.18892
205680.0000    0.08666
205720.0000    0.30513
205760.0000    0.19710
205800.0000    0.15971
205840.0000   -0.01784
205880.0000    0.10610
205920.0000    0.21172
205960.0000    0.21908
206000.0000   -0.50590
206040.0000   -0.60012
206080.0000   -0.45129
206120.0000   -0.82733
206160.0000   -0.41340
206200.0000   -0.31569
206240.0000   -0.63880
206280.0000   -0.41632
206320.0000   -0.39897
206360.0000   -0.34067
206400.0000   -0.17977
206440.0000    0.40969
206480.0000    0.41991
206520.0000    0.30461
206560.0000    0.18082
206600.0000    0.21329
206640.0000    0.30689
206680.0000    0.17433
206720.0000    0.15471
206760.0000   -0.04443
206800.0000    0.20803
206840.0000    0.12677
206880.0000    0.16496
206920.0000    0.16232
206960.0000    0.29806
207000.0000    0.20327
207040.0000    0.05358
207080.0000    0.11227
207120.0000   -0.02945
207160.0000    0.13933
207200.0000    0.11711
207240.0000    0.61742
207280.0000    0.33824
207320.0000    0.19868
207360.0000    0.08202
207400.0000    0.33582
207440.0000    0.20819
207480.0000    0.30928
207520.0000    0.54225
207560.0000    0.23731
207600.0000   -0.00438
207640.0000    0.29638
207680.0000    0.59857
207720.0000    0.25236
207760.0000    0.35373
207800.0000    0.29494
207840.0000    0.13425
207880.0000    0.58070
207920.0000    0.70458
207960.0000    0.58570
208000.0000    0.55177
208040.0000    0.83167
208080.0000    0.79856
208120.0000    0.83447
208160.0000    0.79801
208200.0000    0.67531
208240.0000    0.71645
208280.0000    0.45702
208320.0000    0.70775
208360.0000    0.71448
208400.0000    0.65657
208440.0000    0.51923
208480.0000    0.61013
208520.0000    0.67118
208560.0000    0.61040
208600.0000    0.53248
208640.0000    0.52328
208680.0000    0.58718
208720.0000    0.70065
208760.0000    0.67588
208800.0000    0.64460
208840.0000    0.64730
208880.0000    0.61460
208920.0000    0.69688
208960.0000    0.46940
209000.0000    0.49129
209040.0000    0.58896
209080.0000    0.39331
209120.0000    0.44457
209160.0000    0.54185
209200.0000    0.57712
209240.0000    0.73544
209280.0000    0.58718
209320.0000    0.50323
209360.0000    0.37198
209400.0000    0.48382
209440.0000    0.55334
209480.0000    0.30053
209520.0000    0.25511
209560.0000    0.38633
209600.0000    0.20987
209640.0000    0.51336
209680.0000    0.46650
209720.0000    0.52337
209760.0000    0.36630
209800.0000    0.38434
209840.0000    0.28433
209880.0000    0.37002
209920.0000    0.11288
209960.0000    0.52931
210000.0000    0.54914
210040.0000    0.43422
210080.0000    0.14424
210120.0000    0.22868
210160.0000    0.63977
210200.0000    0.32159
210240.0000    0.42412
210280.0000    0.29262
210320.0000    0.15509
210360.0000    0.43621
210400.0000    0.35524
210440.0000    0.20800
210480.0000    0.43551
210520.0000    0.41106
210560.0000    0.19901
210600.0000    0.47518
210640.0000    0.07564
210680.0000   -0.03272
210720.0000    0.10947
210760.0000   -0.07666
210800.0000   -0.01760
210840.0000    0.21115
210880.0000    0.23490
210920.0000    0.09373
210960.0000    0.05545
211000.0000    0.12173
211040.0000    0.35055
211080.0000    0.35077
211120.0000    0.24892
211160.0000    0.35390
211200.0000    0.58734
211240.0000    0.53655
211280.0000    0.38690
211320.0000    0.56505
211360.0000    0.41602
211400.0000    0.58509
211440.0000    0.43905
211480.0000   -0.03016
211520.0000    0.08634
211560.0000    0.04970
211600.0000    0.13162
211640.0000    0.36032
211680.0000    0.20134
211720.0000    0.36391
211760.0000    0.27053
211800.0000    0.23683
211840.0000    0.45020
211880.0000    0.24167
211920.0000    0.27295
211960.0000    0.21702
212000.0000   -0.16022
212040.0000    0.37182
212080.0000    0.23509
212120.0000    0.15449
212160.0000    0.16195
212200.0000    0.22811
212240.0000    0.19734
212280.0000    0.11489
212320.0000    0.02163
212360.0000    0.15181
212400.0000    0.04594
212440.0000    0.32963
212480.0000    0.26833
212520.0000    0.21566
212560.0000    0.17016
212600.0000    0.18304
212640.0000    0.38487
212680.0000    0.25001
212720.0000   -0.10982
212760.0000    0.13521
212800.0000    0.02286
212840.0000   -0.23176
212880.0000    0.08744
212920.0000   -0.10704
212960.0000   -0.21207
213000.0000   -0.37134
213040.0000   -0.19353
213080.0000   -0.28026
213120.0000   -0.24552
213160.0000   -0.65713
213200.0000   -0.66142
213240.0000   -0.55665
213280.0000   -0.05287
213320.0000    0.20817
213360.0000   -0.36274
213400.0000   -0.06186
213440.0000   -0.01189
213480.0000    0.24144
213520.0000    0.17941
213560.0000    0.10549
213600.0000    0.05701
213640.0000   -0.28677
213680.0000   -0.12643
213720.0000    0.07129
213760.0000    0.03630
213800.0000   -0.11477
213840.0000   -0.50305
213880.0000   -0.01406
213920.0000    0.05400
213960.0000    0.42215
214000.0000    0.41052
214040.0000    0.26565
214080.0000    0.50135
214120.0000    0.56022
214160.0000    0.48095
214200.0000    0.54172
214240.0000    0.46655
214280.0000    0.29311
214320.0000    0.25483
214360.0000    0.05115
214400.0000    0.17975
214440.0000    0.32625
214480.0000    0.32248
214520.0000    0.11140
214560.0000    0.00039
214600.0000    0.36384
214640.0000    0.48277
214680.0000    0.31698
214720.0000    0.36498
214760.0000    0.21601
214800.0000    0.34728
214840.0000    0.43562
214880.0000    0.39449
214920.0000    0.10507
214960.0000    0.26704
215000.0000    0.27326
215040.0000    0.76996
215080.0000    0.44679
215120.0000    0.44446
215160.0000    0.41746
215200.0000    0.59806
215240.0000    0.54153
215280.0000    0.60938
215320.0000    0.66209
215360.0000    0.50041
215400.0000    0.47013
215440.0000    0.75123
215480.0000    0.74927
215520.0000    0.40939
215560.0000    0.60259
215600.0000    0.65164
215640.0000    0.64172
215680.0000    0.81141
215720.0000    0.76758
215760.0000    0.64752
215800.0000    0.57702
215840.0000    0.72878
215880.0000    0.71045
215920.0000    0.65689
215960.0000    0.67272
216000.0000    0.71647
216040.0000    0.78894
216080.0000    0.61765
216120.0000    0.58110
216160.0000    0.63661
216200.0000    0.68285
216240.0000    0.68340
216280.0000    0.69954
216320.0000    0.62337
216360.0000    0.78209
216400.0000    0.73123
216440.0000    0.74081
216480.0000    0.66441
216520.0000    0.71690
216560.0000    0.47597
216600.0000    0.59904
216640.0000    0.64677
216680.0000    0.52443
216720.0000    0.55180
216760.0000    0.75944
216800.0000    0.70868
216840.0000    0.74301
216880.0000    0.54798
216920.0000    0.56789
216960.0000    0.50189
217000.0000    0.57876
217040.0000    0.43926
217080.0000    0.56418
217120.0000    0.51932
217160.0000    0.53959
217200.0000    0.45445
217240.0000    0.45553
217280.0000    0.38253
217320.0000    0.47556
217360.0000    0.41286
217400.0000    0.40849
217440.0000    0.47404
217480.0000    0.28699
217520.0000    0.35617
217560.0000    0.55969
217600.0000    0.51302
217640.0000    0.34816
217680.0000    0.29870
217720.0000    0.01513
217760.0000    0.32561
217800.0000    0.55576
217840.0000    0.39746
217880.0000    0.32372
217920.0000    0.49050
217960.0000    0.21211
218000.0000    0.28759
218040.0000    0.38585
218080.0000    0.55572
218120.0000    0.37157
218160.0000    0.43209
218200.0000    0.54828
218240.0000    0.24984
218280.0000    0.48941
218320.0000    0.55571
218360.0000    0.54282
218400.0000    0.45580
218440.0000    0.39171
218480.0000    0.54278
218520.0000    0.41721
218560.0000    0.10112
218600.0000    0.62572
218640.0000    0.41367
218680.0000    0.29967
218720.0000    0.31181
218760.0000    0.53537
218800.0000    0.52679
218840.0000    0.69813
218880.0000    0.36761
218920.0000    0.44962
218960.0000    0.44997
219000.0000    0.47000
219040.0000    0.49554
219080.0000    0.74141
219120.0000    0.46368
219160.0000    0.56948
219200.0000    0.55943
219240.0000    0.50008
219280.0000    0.44653
219320.0000    0.57034
219360.0000    0.51585
219400.0000    0.52468
219440.0000    0.36190
219480.0000    0.50429
219520.0000    0.47955
219560.0000    0.59957
219600.0000    0.45096
219640.0000    0.43237
219680.0000    0.54138
219720.0000    0.50972
219760.0000    0.45568
219800.0000    0.33803
219840.0000    0.49299
219880.0000    0.49056
219920.0000    0.55196
219960.0000    0.44159
220000.0000    0.56358
220040.0000    0.40627
220080.0000    0.42212
220120.0000    0.19454
220160.0000    0.18723
220200.0000    0.53225
220240.0000    0.51735
220280.0000    0.46378
220320.0000    0.52930
220360.0000    0.52570
220400.0000    0.47973
220440.0000    0.32007
220480.0000    0.49952
220520.0000    0.40293
220560.0000    0.34399
220600.0000    0.26897
220640.0000    0.36228
220680.0000    0.32221
220720.0000    0.51518
220760.0000    0.45639
220800.0000    0.65485
220840.0000    0.55790
220880.0000    0.54594
220920.0000    0.49643
220960.0000    0.53462
221000.0000    0.52131
221040.0000    0.48978
221080.0000    0.66651
221120.0000    0.66261
221160.0000    0.53313
221200.0000    0.53188
221240.0000    0.60674
221280.0000    0.69086
221320.0000    0.48014
221360.0000    0.57433
221400.0000    0.41828
221440.0000    0.56937
221480.0000    0.76006
221520.0000    0.65791
221560.0000    0.81494
221600.0000    0.84565
221640.0000    0.92411
221680.0000    0.74760
221720.0000    0.65624
221760.0000    0.69433
221800.0000    0.76758
221840.0000    0.60240
221880.0000    0.48307
221920.0000    0.56371
221960.0000    0.62672
222000.0000    0.78326
222040.0000    0.74368
222080.0000    0.66994
222120.0000    0.73420
222160.0000    0.78691
222200.0000    0.76654
222240.0000    0.94672
222280.0000    0.70006
222320.0000    0.72894
222360.0000    0.75944
222400.0000    0.55180
222440.0000    0.57916
222480.0000    0.31074
222520.0000    0.52288
222560.0000    0.10912
222600.0000    0.25457
222640.0000    0.30029
222680.0000    0.40180
222720.0000    0.10519
222760.0000    0.08947
222800.0000    0.04771
222840.0000    0.23535
222880.0000    0.08178
222920.0000    0.12516
222960.0000    0.27373
223000.0000    0.04071
223040.0000    0.50088
223080.0000    0.32331
223120.0000    0.06450
223160.0000    0.31913
223200.0000    0.24897
223240.0000    0.36420
223280.0000    0.18966
223320.0000    0.26722
223360.0000    0.15276
223400.0000   -0.00305
223440.0000    0.25207
223480.0000    0.28028
223520.0000    0.57940
223560.0000    0.42732
223600.0000    0.53690
223640.0000    0.29608
223680.0000    0.32112
223720.0000    0.18749
223760.0000    0.20764
223800.0000   -0.01036
223840.0000    0.48192
223880.0000    0.50508
223920.0000    0.42102
223960.0000    0.27285
224000.0000    0.41732
224040.0000    0.54168
224080.0000    0.50180
224120.0000    0.45473
224160.0000    0.51489
224200.0000    0.44210
224240.0000    0.36654
224280.0000    0.36498
224320.0000    0.43978
224360.0000    0.42026
224400.0000    0.37439
224440.0000    0.44732
224480.0000    0.43918
224520.0000    0.35334
224560.0000    0.48427
224600.0000    0.36377
224640.0000    0.36089
224680.0000    0.37044
224720.0000    0.26189
224760.0000    0.36717
224800.0000    0.43361
224840.0000    0.47655
224880.0000    0.40220
224920.0000    0.37760
224960.0000    0.44739
225000.0000    0.43888
225040.0000    0.44625
225080.0000    0.42580
225120.0000    0.03332
225160.0000    0.41711
225200.0000   -0.11653
225240.0000    0.36729
225280.0000    0.29710
225320.0000    0.28770
225360.0000    0.29983
225400.0000    0.17623
225440.0000    0.34362
225480.0000    0.38957
225520.0000    0.32439
225560.0000    0.29604
225600.0000    0.27836
225640.0000    0.34254
225680.0000    0.36543
225720.0000    0.35658
225760.0000    0.31554
225800.0000    0.40365
225840.0000    0.29335
225880.0000    0.37136
225920.0000    0.32320
225960.0000    0.29405
226000.0000    0.22608
226040.0000    0.34862
226080.0000    0.46500
226120.0000    0.50005
226160.0000    0.49140
226200.0000    0.44854
226240.0000    0.44052
226280.0000    0.26641
226320.0000    0.55555
226360.0000    0.36786
226400.0000    0.47470
226440.0000    0.26321
226480.0000    0.53706
226520.0000    0.46014
226560.0000    0.64831
226600.0000    0.62537
226640.0000    0.63052
226680.0000    0.42423
226720.0000    0.44405
226760.0000    0.62513
226800.0000    0.70279
226840.0000    0.47350
226880.0000    0.28973
226920.0000    0.40537
226960.0000    0.27073
227000.0000    0.40351
227040.0000    0.48130
227080.0000    0.32496
227120.0000    0.47652
227160.0000    0.50543
227200.0000    0.51865
227240.0000    0.42692
227280.0000    0.58415
227320.0000    0.63988
227360.0000    0.55515
227400.0000    0.51256
227440.0000    0.45482
227480.0000    0.35605
227520.0000    0.40141
227560.0000    0.33344
227600.0000    0.48952
227640.0000    0.57420
227680.0000    0.37114
227720.0000    0.31035
227760.0000    0.28197
227800.0000    0.38242
227840.0000    0.43862
227880.0000    0.33815
227920.0000    0.46388
227960.0000    0.34874
228000.0000    0.38403
228040.0000    0.36240
228080.0000    0.25897
228120.0000    0.38192
228160.0000    0.52394
228200.0000    0.69586
228240.0000    0.39944
228280.0000    0.36687
228320.0000    0.36987
228360.0000    0.44441
228400.0000    0.38984
228440.0000    0.43876
228480.0000    0.45609
228520.0000    0.48340
228560.0000    0.38950
228600.0000    0.48972
228640.0000    0.32377
228680.0000    0.51120
228720.0000    0.44234
228760.0000    0.45923
228800.0000    0.31162
228840.0000    0.30983
228880.0000    0.38244
228920.0000    0.35120
228960.0000    0.21485
229000.0000    0.44265
229040.0000    0.43873
229080.0000    0.25828
229120.0000    0.17978
229160.0000    0.13157
229200.0000    0.24100
229240.0000    0.16391
229280.0000    0.00962
229320.0000    0.11701
229360.0000   -0.03041
229400.0000   -0.00995
229440.0000    0.32733
229480.0000    0.31189
229520.0000    0.32374
229560.0000    0.33430
229600.0000   -0.09885
229640.0000   -0.09471
229680.0000    0.06495
229720.0000   -0.04519
229760.0000   -0.13776
229800.0000    0.18178
229840.0000   -0.01006
229880.0000   -0.02999
229920.0000    0.10491
229960.0000    0.20776
230000.0000    0.32285
230040.0000    0.25728
230080.0000    0.12536
230120.0000    0.17405
230160.0000    0.16455
230200.0000    0.14336
230240.0000    0.18186
230280.0000    0.07152
230320.0000    0.09725
230360.0000    0.18785
230400.0000    0.25202
230440.0000    0.38499
230480.0000    0.33936
230520.0000    0.28893
230560.0000    0.46085
230600.0000    0.44352
230640.0000    0.39181
230680.0000    0.14331
230720.0000    0.45621
230760.0000    0.38385
230800.0000    0.50230
230840.0000    0.24453
230880.0000    0.49316
230920.0000    0.22377
230960.0000   -0.00840
231000.0000    0.50490
231040.0000    0.46624
231080.0000    0.34143
231120.0000   -0.09484
231160.0000   -0.00946
231200.0000    0.08838
231240.0000    0.22944
231280.0000    0.31136
231320.0000    0.26017
231360.0000    0.41530
231400.0000    0.07699
231440.0000    0.12146
231480.0000    0.44667
231520.0000    0.49269
231560.0000    0.37741
231600.0000    0.34845
231640.0000    0.45893
231680.0000    0.38737
231720.0000    0.42737
231760.0000    0.36101
231800.0000    0.47488
231840.0000    0.48747
231880.0000    0.11284
231920.0000    0.09378
231960.0000    0.01249
232000.0000    0.48951
232040.0000    0.19485
232080.0000    0.35605
232120.0000    0.13434
232160.0000    0.40367
232200.0000    0.25248
232240.0000    0.30048
232280.0000    0.21066
232320.0000    0.09550
232360.0000    0.10228
232400.0000    0.38715
232440.0000    0.29488
232480.0000    0.21918
232520.0000    0.22668
232560.0000   -0.14947
232600.0000   -0.21084
232640.0000    0.20352
232680.0000    0.13561
232720.0000    0.27413
232760.0000    0.07885
232800.0000    0.17825
232840.0000    0.26940
232880.0000    0.44082
232920.0000    0.16686
232960.0000    0.17871
233000.0000    0.04840
233040.0000    0.33760
233080.0000    0.20352
233120.0000    0.14535
233160.0000    0.28075
233200.0000    0.26502
233240.0000    0.13106
233280.0000    0.08624
233320.0000   -0.22494
233360.0000    0.40121
233400.0000   -0.04989
233440.0000   -0.02038
233480.0000   -0.04985
233520.0000    0.14165
233560.0000   -0.01646
233600.0000   -0.00981
233640.0000    0.00618
233680.0000   -0.13831
233720.0000   -0.25696
233760.0000    0.21268
233800.0000    0.12193
233840.0000    0.05469
233880.0000    0.03362
233920.0000   -0.01147
233960.0000    0.00674
234000.0000    0.00339
234040.0000   -0.11002
234080.0000   -0.28271
234120.0000   -0.17183
234160.0000    0.03147
234200.0000   -0.06743
234240.0000   -0.12293
234280.0000    0.13909
234320.0000    0.06535
234360.0000    0.25882
234400.0000    0.19232
234440.0000    0.23520
234480.0000    0.17236
234520.0000    0.24619
234560.0000   -0.03950
234600.0000   -0.11339
234640.0000    0.09095
234680.0000   -0.03999
234720.0000   -0.00788
234760.0000    0.11875
234800.0000    0.04259
234840.0000    0.36100
234880.0000    0.36821
234920.0000    0.23110
234960.0000    0.20537
235000.0000    0.17289
235040.0000    0.12843
235080.0000    0.08142
235120.0000    0.02805
235160.0000    0.41519
235200.0000   -0.06435
235240.0000    0.06319
235280.0000    0.11001
235320.0000   -0.35940
235360.0000    0.15354
235400.0000    0.13615
235440.0000   -0.10068
235480.0000    0.07813
235520.0000    0.08676
235560.0000    0.04193
235600.0000    0.22216
235640.0000    0.22652
235680.0000    0.28679
235720.0000    0.02735
235760.0000    0.04540
235800.0000   -0.49632
235840.0000   -0.22580
235880.0000   -0.04650
235920.0000    0.14393
235960.0000    0.02337
236000.0000   -0.32472
236040.0000    0.18061
236080.0000    0.13113
236120.0000    0.28291
236160.0000    0.22709
236200.0000    0.09424
236240.0000    0.41163
236280.0000    0.08696
236320.0000    0.06594
236360.0000   -0.16397
236400.0000    0.01868
236440.0000   -0.00733
236480.0000   -0.08924
236520.0000   -0.08232
236560.0000    0.25936
236600.0000    0.03206
236640.0000   -0.24924
236680.0000    0.10964
236720.0000    0.15122
236760.0000    0.05487
236800.0000   -0.02201
236840.0000    0.30490
236880.0000    0.04760
236920.0000   -0.00140
236960.0000    0.00122
237000.0000    0.09780
237040.0000   -0.03976
237080.0000   -0.02728
237120.0000    0.00919
237160.0000   -0.06729
237200.0000   -0.00176
237240.0000    0.30289
237280.0000    0.01818
237320.0000    0.12821
237360.0000    0.12113
237400.0000    0.15406
237440.0000    0.16012
237480.0000    0.00063
237520.0000    0.23996
237560.0000    0.01379
237600.0000    0.14898
237640.0000    0.21002
237680.0000    0.14100
237720.0000    0.16002
237760.0000   -0.20164
237800.0000    0.01743
237840.0000   -0.00623
237880.0000    0.32619
237920.0000    0.02802
237960.0000    0.24842
238000.0000    0.04031
238040.0000   -0.10648
238080.0000    0.23389
238120.0000    0.18755
238160.0000    0.07667
238200.0000    0.07143
238240.0000    0.11311
238280.0000    0.19892
238320.0000   -0.29161
238360.0000   -0.29286
238400.0000   -0.16212
238440.0000   -0.31711
238480.0000    0.11676
238520.0000    0.10294
238560.0000    0.34341
238600.0000   -0.09986
238640.0000   -0.18257
238680.0000   -0.01298
238720.0000   -0.10361
238760.0000    0.18926
238800.0000    0.58578
238840.0000    0.22879
238880.0000   -0.14113
238920.0000   -0.04989
238960.0000    0.35479
239000.0000    0.29781
239040.0000    0.21018
239080.0000    0.07703
239120.0000    0.09811
239160.0000    0.15558
239200.0000    0.14825
239240.0000    0.07798
239280.0000    0.13032
239320.0000    0.01505
239360.0000    0.14569
239400.0000    0.24616
239440.0000    0.43772
239480.0000    0.50245
239520.0000    0.18656
239560.0000    0.28253
239600.0000    0.19429
239640.0000    0.27271
239680.0000    0.26515
239720.0000    0.12523
239760.0000    0.18535
239800.0000    0.09416
239840.0000    0.08162
239880.0000    0.28540
239920.0000    0.09475
239960.0000   -0.28608
240000.0000    0.03530
240040.0000    0.24115
240080.0000   -0.01478
240120.0000    0.21303
240160.0000    0.42028
240200.0000    0.23199
240240.0000    0.16813
240280.0000    0.19705
240320.0000    0.20796
240360.0000   -0.13406
240400.0000    0.15915
240440.0000   -0.08706
240480.0000    0.03980
240520.0000    0.18162
240560.0000    0.12514
240600.0000   -0.06797
240640.0000    0.17518
240680.0000    0.15379
240720.0000    0.05181
240760.0000   -0.02856
240800.0000    0.21719
240840.0000    0.07103
240880.0000    0.07671
240920.0000    0.38892
240960.0000    0.17656
241000.0000    0.46673
241040.0000    0.19708
241080.0000    0.27280
241120.0000    0.07037
241160.0000    0.00926
241200.0000   -0.00195
241240.0000    0.20448
241280.0000    0.18513
241320.0000    0.12262
241360.0000    0.02238
241400.0000    0.18070
241440.0000    0.36768
241480.0000    0.00569
241520.0000   -0.17023
241560.0000    0.31058
241600.0000    0.24849
241640.0000    0.24052
241680.0000    0.20267
241720.0000   -0.00468
241760.0000    0.07658
241800.0000    0.14689
241840.0000    0.39768
241880.0000    0.09975
241920.0000    0.12733
241960.0000   -0.01407
242000.0000    0.05501
242040.0000   -0.00209
242080.0000   -0.01881
242120.0000    0.16499
242160.0000   -0.12360
242200.0000   -0.06678
242240.0000    0.32157
242280.0000    0.10230
242320.0000   -0.28151
242360.0000   -0.06592
242400.0000    0.11940
242440.0000   -0.03518
242480.0000    0.18582
242520.0000    0.04010
242560.0000   -0.03930
242600.0000    0.15041
242640.0000    0.07977
242680.0000   -0.15751
242720.0000   -0.27129
242760.0000   -0.17809
242800.0000    0.16285
242840.0000    0.28734
242880.0000    0.02086
242920.0000    0.18402
242960.0000    0.14451
243000.0000    0.08958
243040.0000   -0.15018
243080.0000   -0.06426
243120.0000    0.20163
243160.0000    0.22528
243200.0000    0.15020
243240.0000    0.21373
243280.0000    0.31519
243320.0000    0.30847
243360.0000   -0.09272
243400.0000    0.10327
243440.0000   -0.07521
243480.0000   -0.20034
243520.0000   -0.08340
243560.0000   -0.24600
243600.0000   -0.32376
243640.0000   -0.09166
243680.0000    0.28149
243720.0000    0.19747
243760.0000    0.05550
243800.0000   -0.04218
243840.0000    0.12596
243880.0000    0.09491
243920.0000    0.38797
243960.0000    0.26113
244000.0000    0.42837
244040.0000    0.49459
244080.0000    0.42995
244120.0000   -0.02897
244160.0000   -0.02863
244200.0000    0.10289
244240.0000    0.52574
244280.0000    0.51606
244320.0000    0.46471
244360.0000    0.12816
244400.0000    0.34861
244440.0000    0.53592
244480.0000    0.40393
244520.0000   -0.14658
244560.0000   -0.29681
244600.0000    0.00214
244640.0000   -0.04515
244680.0000    0.24181
244720.0000   -0.11081
244760.0000   -0.23309
244800.0000    0.02468
244840.0000    0.22559
244880.0000    0.14129
244920.0000    0.38818
244960.0000    0.20604
245000.0000    0.25565
245040.0000    0.09295
245080.0000    0.20734
245120.0000    0.09311
245160.0000    0.35484
245200.0000    0.18557
245240.0000    0.28047
245280.0000   -0.03430
245320.0000    0.20835
245360.0000   -0.59962
245400.0000   -0.00857
245440.0000    0.05623
245480.0000   -0.14457
245520.0000    0.05119
245560.0000    0.10372
245600.0000    0.06707
245640.0000    0.04423
245680.0000    0.16351
245720.0000   -0.02406
245760.0000   -0.06653
245800.0000    0.31000
245840.0000    0.06662
245880.0000    0.01758
245920.0000   -0.24364
245960.0000   -0.53337
246000.0000    0.05226
246040.0000   -0.20459
246080.0000    0.32489
246120.0000    0.02158
246160.0000    0.24637
246200.0000    0.43871
246240.0000   -0.11856
246280.0000    0.04273
246320.0000    0.04513
246360.0000   -0.00282
246400.0000   -0.20292
246440.0000    0.34026
246480.0000    0.40536
246520.0000    0.26402
246560.0000    0.26597
246600.0000   -0.18415
246640.0000    0.17676
246680.0000    0.19961
246720.0000    0.22917
246760.0000    0.00982
246800.0000   -0.03928
246840.0000   -0.13326
246880.0000    0.22374
246920.0000    0.28534
246960.0000    0.13373
247000.0000    0.29181
247040.0000    0.52763
247080.0000    0.27686
247120.0000    0.36233
247160.0000    0.29934
247200.0000    0.22283
247240.0000    0.34555
247280.0000    0.49571
247320.0000    0.22561
247360.0000    0.13032
247400.0000    0.40177
247440.0000    0.58994
247480.0000    0.22946
247520.0000    0.49232
247560.0000    0.53127
247600.0000   -0.02782
247640.0000    0.70348
247680.0000    0.54359
247720.0000    0.29824
247760.0000    0.18401
247800.0000    0.58966
247840.0000    0.23119
247880.0000    0.19613
247920.0000    0.19652
247960.0000    0.23115
248000.0000    0.35081
248040.0000    0.31148
248080.0000    0.22164
248120.0000    0.16410
248160.0000   -0.07588
248200.0000    0.09258
248240.0000    0.10297
248280.0000    0.14696
248320.0000   -0.13187
248360.0000    0.19784
248400.0000    0.00148
248440.0000    0.16463
248480.0000    0.25809
248520.0000    0.07023
248560.0000    0.12496
248600.0000    0.25886
248640.0000    0.12466
248680.0000   -0.11999
248720.0000    0.42786
248760.0000    0.06840
248800.0000    0.62615
248840.0000    0.62860
248880.0000    0.40335
248920.0000    0.08430
248960.0000    0.19824
249000.0000    0.26488
249040.0000    0.25608
249080.0000    0.11582
249120.0000    0.15595
249160.0000    0.06217
249200.0000    0.44185
249240.0000    0.17892
249280.0000   -0.08091
249320.0000    0.22648
249360.0000   -0.02046
249400.0000    0.21211
249440.0000    0.17558
249480.0000    0.04637
249520.0000    0.12340
249560.0000   -0.08069
249600.0000    0.04446
249640.0000    0.16680
249680.0000    0.18254
249720.0000   -0.09278
249760.0000    0.13797
249800.0000    0.33690
249840.0000    0.50508
249880.0000    0.65789
249920.0000    0.64100
249960.0000    0.67086
250000.0000    0.62505
250040.0000    0.60054
250080.0000    0.47910
250120.0000    0.55521
250160.0000    0.74608
250200.0000    0.53927
250240.0000    0.49512
250280.0000    0.45961
250320.0000    0.65162
250360.0000    0.67380
250400.0000    0.53176
250440.0000    0.65658
250480.0000    0.37166
250520.0000    0.47973
250560.0000    0.47643
250600.0000    0.49818
250640.0000    0.54894
250680.0000    0.71796
250720.0000    0.67775
250760.0000    0.60423
250800.0000    0.67436
250840.0000    0.55444
250880.0000    0.70261
250920.0000    0.60347
250960.0000    0.71408
251000.0000    0.92214
251040.0000    0.70544
251080.0000    0.61004
251120.0000    0.69142
251160.0000    0.72238
251200.0000    0.64155
251240.0000    0.47914
251280.0000    0.57555
251320.0000    0.60039
251360.0000    0.67051
251400.0000    0.73252
251440.0000    0.69035
251480.0000    0.81606
251520.0000    0.69682
251560.0000    0.75498
251600.0000    0.66858
251640.0000    0.76772
251680.0000    0.71699
251720.0000    0.75062
251760.0000    0.71764
251800.0000    0.77093
251840.0000    0.65597
251880.0000    0.79521
251920.0000    0.77067
251960.0000    0.64718
252000.0000    0.57218
252040.0000    0.82315
252080.0000    0.70723
252120.0000    0.66007
252160.0000    0.80469
252200.0000    0.76783
252240.0000    0.77456
252280.0000    0.65244
252320.0000    0.69291
252360.0000    0.75758
252400.0000    0.56728
252440.0000    0.74518
252480.0000    0.53428
252520.0000    0.66595
252560.0000    0.78084
252600.0000    0.63957
252640.0000    0.67156
252680.0000    0.67303
252720.0000    0.75135
252760.0000    0.55577
252800.0000    0.73188
252840.0000    0.68450
252880.0000    0.76012
252920.0000    0.58009
252960.0000    0.49143
253000.0000    0.64779
253040.0000    0.68896
253080.0000    0.69164
253120.0000    0.71886
253160.0000    0.72754
253200.0000    0.75330
253240.0000    0.60777
253280.0000    0.73320
253320.0000    0.66727
253360.0000    0.80496
253400.0000    0.69747
253440.0000    0.65394
253480.0000    0.62541
253520.0000    0.43643
253560.0000   -0.08539
253600.0000    0.27301
253640.0000    0.06006
253680.0000   -0.06228
253720.0000    0.03497
253760.0000   -0.14409
253800.0000    0.03419
253840.0000    0.04196
253880.0000    0.31947
253920.0000    0.40936
253960.0000    0.28613
254000.0000    0.18322
254040.0000    0.37719
254080.0000    0.50048
254120.0000    0.51854
254160.0000    0.31048
254200.0000    0.31415
254240.0000    0.56531
254280.0000    0.54400
254320.0000    0.52335
254360.0000    0.42376
254400.0000    0.08957
254440.0000    0.05926
254480.0000    0.04525
254520.0000    0.17298
254560.0000    0.04058
254600.0000    0.30284
254640.0000    0.33082
254680.0000    0.18073
254720.0000    0.13976
254760.0000    0.09094
254800.0000    0.08637
254840.0000    0.54074
254880.0000    0.26567
254920.0000    0.06539
254960.0000    0.26290
255000.0000    0.22736
255040.0000    0.29785
255080.0000    0.49734
255120.0000    0.12058
255160.0000    0.38777
255200.0000    0.39864
255240.0000    0.45383
255280.0000    0.46033
255320.0000    0.43919
255360.0000    0.35756
255400.0000    0.27798
255440.0000    0.24251
255480.0000    0.52381
255520.0000    0.38240
255560.0000    0.05080
255600.0000    0.43189
255640.0000    0.44173
255680.0000    0.31442
255720.0000    0.42727
255760.0000    0.34013
255800.0000    0.48570
255840.0000    0.35499
255880.0000   -0.03048
255920.0000    0.14063
255960.0000    0.22180
256000.0000    0.17441
256040.0000    0.20364
256080.0000    0.20342
256120.0000   -0.18442
256160.0000    0.29333
256200.0000    0.18110
256240.0000    0.10047
256280.0000    0.08920
256320.0000    0.00481
256360.0000   -0.07438
256400.0000    0.14411
256440.0000   -0.00697
256480.0000    0.17856
256520.0000    0.25331
256560.0000    0.14745
256600.0000    0.18202
256640.0000   -0.01141
256680.0000    0.08653
256720.0000    0.06832
256760.0000   -0.02277
256800.0000    0.43885
256840.0000    0.02944
256880.0000    0.23230
256920.0000    0.18495
256960.0000    0.09855
257000.0000    0.04679
257040.0000    0.40788
257080.0000    0.21931
257120.0000    0.16597
257160.0000   -0.05531
257200.0000   -0.02819
257240.0000    0.25512
257280.0000    0.17634
257320.0000   -0.15422
257360.0000    0.24784
257400.0000   -0.08285
257440.0000    0.02135
257480.0000    0.23657
257520.0000    0.30210
257560.0000    0.34644
257600.0000    0.40844
257640.0000    0.39603
257680.0000    0.43803
257720.0000    0.42871
257760.0000    0.37814
257800.0000   -0.30579
257840.0000    0.12938
257880.0000   -0.14076
257920.0000   -0.00593
257960.0000    0.09661
258000.0000   -0.28267
258040.0000   -0.04288
258080.0000    0.09214
258120.0000    0.27759
258160.0000   -0.26400
258200.0000    0.09609
258240.0000    0.25431
258280.0000    0.11867
258320.0000    0.00475
258360.0000    0.18521
258400.0000    0.11732
258440.0000   -0.13837
258480.0000    0.05134
258520.0000    0.10221
258560.0000   -0.02578
258600.0000    0.01457
258640.0000    0.10685
258680.0000   -0.05344
258720.0000   -0.03656
258760.0000    0.42458
258800.0000    0.41735
258840.0000    0.39423
258880.0000    0.45091
258920.0000    0.28594
258960.0000    0.51923
259000.0000    0.34408
259040.0000    0.42177
259080.0000    0.17036
259120.0000   -0.05076
259160.0000    0.29125
259200.0000    0.40468
259240.0000    0.34504
259280.0000    0.42494
259320.0000    0.46126
259360.0000    0.36371
259400.0000    0.44962
259440.0000    0.55894
259480.0000    0.52215
259520.0000    0.34833
259560.0000    0.48101
259600.0000    0.48675
259640.0000    0.38391
259680.0000    0.51523
259720.0000    0.53024
259760.0000    0.42637
259800.0000    0.43957
259840.0000    0.54132
259880.0000    0.45718
259920.0000    0.27849
259960.0000    0.41245
260000.0000    0.39589
260040.0000    0.39780
260080.0000    0.32933
260120.0000    0.37639
260160.0000    0.41758
260200.0000    0.45861
260240.0000    0.41757
260280.0000    0.28479
260320.0000    0.37917
260360.0000    0.27404
260400.0000    0.35325
260440.0000    0.26821
260480.0000    0.32750
260520.0000    0.29653
260560.0000    0.48156
260600.0000    0.43988
260640.0000    0.50264
260680.0000    0.53961
260720.0000    0.39598
260760.0000    0.35366
260800.0000    0.23517
260840.0000    0.43038
260880.0000    0.41097
260920.0000    0.55771
260960.0000    0.39886
261000.0000    0.43676
261040.0000    0.25240
261080.0000    0.58548
261120.0000    0.33234
261160.0000    0.40594
261200.0000    0.59766
261240.0000    0.56400
261280.0000    0.26720
261320.0000    0.25110
261360.0000    0.43691
261400.0000    0.27844
261440.0000    0.38609
261480.0000    0.43687
261520.0000    0.36274
261560.0000    0.48309
261600.0000    0.18310
261640.0000    0.10678
261680.0000    0.20995
261720.0000    0.42346
261760.0000    0.39467
261800.0000    0.36445
261840.0000    0.23876
261880.0000    0.41578
261920.0000    0.47683
261960.0000    0.42417
262000.0000   -0.04414
262040.0000    0.47133
262080.0000    0.41925
262120.0000    0.57799
262160.0000    0.48226
262200.0000    0.62184
262240.0000    0.53841
262280.0000    0.43648
262320.0000    0.38714
262360.0000    0.29303
262400.0000    0.42919
262440.0000    0.40575
262480.0000    0.32475
262520.0000    0.27558
262560.0000    0.46175
262600.0000    0.17350
262640.0000    0.32632
262680.0000    0.34279
262720.0000    0.34065
262760.0000    0.53847
262800.0000    0.37290
262840.0000    0.36369
262880.0000    0.28747
262920.0000    0.39989
262960.0000    0.25838
263000.0000    0.38140
263040.0000    0.41824
263080.0000    0.44504
263120.0000    0.42613
263160.0000    0.54094
263200.0000    0.50861
263240.0000    0.41590
263280.0000    0.47025
263320.0000    0.42942
263360.0000    0.11746
263400.0000    0.19807
263440.0000    0.45274
263480.0000    0.34768
263520.0000    0.47670
263560.0000   -0.02669
263600.0000    0.40824
263640.0000    0.44084
263680.0000    0.49344
263720.0000    0.50996
263760.0000    0.24002
263800.0000    0.06462
263840.0000    0.18331
263880.0000    0.27576
263920.0000    0.23094
263960.0000    0.19564
264000.0000    0.25766
264040.0000    0.36576
264080.0000    0.23319
264120.0000    0.21136
264160.0000    0.31256
264200.0000    0.18258
264240.0000    0.20688
264280.0000    0.15670
264320.0000    0.23566
264360.0000    0.39927
264400.0000    0.42351
264440.0000    0.47456
264480.0000    0.45823
264520.0000    0.31671
264560.0000    0.16377
264600.0000    0.26106
264640.0000    0.29653
264680.0000    0.16245
264720.0000    0.51417
264760.0000    0.15880
264800.0000    0.16853
264840.0000    0.14219
264880.0000    0.19949
264920.0000    0.15768
264960.0000    0.25930
265000.0000   -0.07250
265040.0000    0.24318
265080.0000    0.29597
265120.0000    0.30344
265160.0000    0.50633
265200.0000    0.57173
265240.0000    0.39819
265280.0000    0.36791
265320.0000    0.57289
265360.0000    0.43932
265400.0000    0.43670
265440.0000    0.38186
265480.0000    0.32099
265520.0000    0.41134
265560.0000    0.28129
265600.0000    0.29261
265640.0000    0.42282
265680.0000    0.31222
265720.0000    0.50311
265760.0000    0.38353
265800.0000    0.35395
265840.0000    0.43757
265880.0000    0.42013
265920.0000    0.38136
265960.0000    0.38037
266000.0000    0.43351
266040.0000    0.07862
266080.0000    0.29421
266120.0000    0.41111
266160.0000    0.31395
266200.0000    0.47150
266240.0000    0.45158
266280.0000    0.53092
266320.0000    0.36200
266360.0000    0.49004
266400.0000    0.42416
266440.0000    0.36160
266480.0000    0.36239
266520.0000    0.48919
266560.0000    0.46044
266600.0000    0.35547
266640.0000    0.32659
266680.0000    0.26648
266720.0000    0.46488
266760.0000    0.38179
266800.0000    0.47110
266840.0000    0.72265
266880.0000    0.54434
266920.0000    0.34394
266960.0000    0.44649
267000.0000    0.69686
267040.0000    0.43291
267080.0000    0.30846
267120.0000    0.38412
267160.0000    0.12673
267200.0000    0.31866
267240.0000    0.60395
267280.0000    0.44428
267320.0000    0.21408
267360.0000    0.31317
267400.0000    0.21649
267440.0000    0.45942
267480.0000    0.27578
267520.0000    0.64143
267560.0000    0.48967
267600.0000    0.56816
267640.0000    0.44247
267680.0000    0.49872
267720.0000    0.43661
267760.0000    0.55520
267800.0000    0.51635
267840.0000    0.49479
267880.0000    0.40964
267920.0000    0.46463
267960.0000    0.57155
268000.0000    0.50451
268040.0000    0.36065
268080.0000    0.42788
268120.0000    0.43327
268160.0000    0.51997
268200.0000    0.63539
268240.0000    0.46461
268280.0000    0.38663
268320.0000    0.49497
268360.0000    0.48228
268400.0000    0.42817
268440.0000    0.56154
268480.0000    0.32239
268520.0000    0.61319
268560.0000    0.49204
268600.0000    0.38851
268640.0000    0.45557
268680.0000    0.42875
268720.0000    0.37441
268760.0000    0.49477
268800.0000    0.43877
268840.0000    0.55218
268880.0000    0.37891
268920.0000    0.40546
268960.0000    0.37405
269000.0000    0.49397
269040.0000    0.47773
269080.0000    0.39930
269120.0000    0.44292
269160.0000    0.42206
269200.0000    0.41665
269240.0000    0.52109
269280.0000    0.38643
269320.0000    0.59213
269360.0000    0.52881
269400.0000    0.60313
269440.0000    0.67422
269480.0000    0.59432
269520.0000    0.65172
269560.0000    0.72270
269600.0000    0.78259
269640.0000    0.57463
269680.0000    0.55457
269720.0000    0.49338
269760.0000    0.45422
269800.0000    0.68272
269840.0000    0.48057
269880.0000    0.29786
269920.0000    0.46054
269960.0000    0.44477
270000.0000    0.57633
270040.0000    0.38643
270080.0000    0.39836
270120.0000    0.25428
270160.0000    0.40409
270200.0000    0.33729
270240.0000    0.27073
270280.0000    0.31328
270320.0000    0.48950
270360.0000    0.48585
270400.0000    0.40318
270440.0000    0.48970
270480.0000    0.61299
270520.0000    0.50539
270560.0000    0.43710
270600.0000    0.62521
270640.0000    0.49475
270680.0000    0.28917
270720.0000    0.37436
270760.0000    0.53262
270800.0000    0.47540
270840.0000    0.40510
270880.0000    0.38185
270920.0000    0.63325
270960.0000    0.15259
271000.0000    0.42697
271040.0000    0.16142
271080.0000   -0.05553
271120.0000    0.21630
271160.0000    0.36355
271200.0000    0.54567
271240.0000    0.43201
271280.0000    0.30636
271320.0000    0.47111
271360.0000    0.42642
271400.0000    0.18943
271440.0000    0.27373
271480.0000    0.31666
271520.0000    0.16980
271560.0000   -0.09513
271600.0000    0.25629
271640.0000    0.25074
271680.0000   -0.00026
271720.0000    0.23042
271760.0000    0.18661
271800.0000    0.01919
271840.0000    0.35962
271880.0000    0.41656
271920.0000    0.67582
271960.0000    0.57183
272000.0000    0.73902
272040.0000    0.67711
272080.0000    0.47786
272120.0000    0.42963
272160.0000    0.37545
272200.0000    0.49504
272240.0000    0.48339
272280.0000    0.51793
272320.0000    0.60774
272360.0000    0.54000
272400.0000    0.56641
272440.0000    0.58597
272480.0000    0.35850
272520.0000    0.45640
272560.0000    0.38257
272600.0000    0.43315
272640.0000    0.59921
272680.0000    0.40912
272720.0000    0.43640
272760.0000    0.56375
272800.0000    0.43684
272840.0000    0.53746
272880.0000    0.87389
272920.0000    0.69266
272960.0000    0.68280
273000.0000    0.70601
273040.0000    0.59342
273080.0000    0.52117
273120.0000    0.68272
273160.0000    0.78794
273200.0000    0.68881
273240.0000    0.60385
273280.0000    0.76537
273320.0000    0.78391
273360.0000    0.68313
273400.0000    0.56720
273440.0000    0.60495
273480.0000    0.75138
273520.0000    0.32179
273560.0000    0.34569
273600.0000    0.36773
273640.0000    0.42262
273680.0000    0.64710
273720.0000    0.51591
273760.0000    0.36973
273800.0000    0.42744
273840.0000    0.33298
273880.0000    0.37687
273920.0000    0.41911
273960.0000    0.40345
274000.0000    0.49300
274040.0000    0.61440
274080.0000    0.64433
274120.0000    0.48134
274160.0000    0.58289
274200.0000    0.50437
274240.0000    0.49626
274280.0000    0.38812
274320.0000    0.42389
274360.0000    0.31708
274400.0000    0.43871
274440.0000    0.32296
274480.0000    0.34846
274520.0000    0.28282
274560.0000    0.36739
274600.0000    0.50987
274640.0000    0.32136
274680.0000    0.56569
274720.0000    0.44654
274760.0000    0.44646
274800.0000    0.44444
274840.0000    0.25895
274880.0000    0.38786
274920.0000    0.33813
274960.0000    0.37161
275000.0000    0.29229
275040.0000    0.58935
275080.0000    0.62409
275120.0000    0.75602
275160.0000    0.71225
275200.0000    0.73015
275240.0000    0.68582
275280.0000    0.68102
275320.0000    0.65838
275360.0000    0.76244
275400.0000    0.84391
275440.0000    0.62021
275480.0000    0.71128
275520.0000    0.73232
275560.0000    0.64274
275600.0000    0.72893
275640.0000    0.72524
275680.0000    0.72107
275720.0000    0.68734
275760.0000    0.66523
275800.0000    0.73030
275840.0000    0.79119
275880.0000    0.63467
275920.0000    0.72235
275960.0000    0.72619
276000.0000    0.77487
276040.0000    0.65128
276080.0000    0.77966
276120.0000    0.77385
276160.0000    0.83728
276200.0000    0.75543
276240.0000    0.66195
276280.0000    0.78974
276320.0000    0.79561
276360.0000    0.69918
276400.0000    0.75679
276440.0000    0.72835
276480.0000    0.87551
276520.0000    0.75930
276560.0000    0.94570
276600.0000    0.72417
276640.0000    0.78438
276680.0000    0.88895
276720.0000    0.81818
276760.0000    0.85635
276800.0000    0.62566
276840.0000    0.83206
276880.0000    0.64393
276920.0000    0.68502
276960.0000    0.74760
277000.0000    0.72922
277040.0000    0.65325
277080.0000    0.79247
277120.0000    0.67137
277160.0000    0.63307
277200.0000    0.76982
277240.0000    0.65972
277280.0000    0.65454
277320.0000    0.67199
277360.0000    0.85140
277400.0000    0.77921
277440.0000    0.84621
277480.0000    0.82413
277520.0000    0.81971
277560.0000    0.92685
277600.0000    0.95437
277640.0000    0.73149
277680.0000    0.73926
277720.0000    0.81028
277760.0000    0.69591
277800.0000    0.68360
277840.0000    0.70648
277880.0000    0.74269
277920.0000    0.92369
277960.0000    0.90283
278000.0000    0.80640
278040.0000    0.56174
278080.0000    0.56980
278120.0000    0.55375
278160.0000    0.62594
278200.0000    0.64025
278240.0000    0.59076
278280.0000    0.45915
278320.0000    0.34479
278360.0000    0.37082
278400.0000    0.39307
278440.0000    0.27910
278480.0000    0.36933
278520.0000    0.50259
278560.0000    0.44291
278600.0000    0.26870
278640.0000    0.45075
278680.0000    0.48446
278720.0000    0.19911
278760.0000    0.33549
278800.0000    0.21044
278840.0000    0.27874
278880.0000    0.32433
278920.0000    0.41705
278960.0000    0.27385
279000.0000    0.47295
279040.0000    0.67442
279080.0000    0.33798
279120.0000    0.40233
279160.0000    0.40302
279200.0000    0.58299
279240.0000    0.43945
279280.0000    0.29490
279320.0000    0.37362
279360.0000    0.49735
279400.0000    0.61095
279440.0000    0.59777
279480.0000    0.61972
279520.0000    0.71297
279560.0000    0.46036
279600.0000    0.68840
279640.0000    0.60260
279680.0000    0.62044
279720.0000    0.55259
279760.0000    0.54747
279800.0000    0.52836
279840.0000    0.50876
279880.0000    0.50752
279920.0000    0.69659
279960.0000    0.60173
280000.0000    0.42677
280040.0000    0.53233
280080.0000    0.60110
280120.0000    0.71503
280160.0000    0.56151
280200.0000    0.82358
280240.0000    0.62978
280280.0000    0.62286
280320.0000    0.60529
280360.0000    0.62031
280400.0000    0.67035
280440.0000    0.79345
280480.0000    0.70586
280520.0000    0.62703
280560.0000    0.61391
280600.0000    0.32208
280640.0000    0.30886
280680.0000    0.46455
280720.0000    0.67809
280760.0000    0.66264
280800.0000    0.64399
280840.0000    0.48123
280880.0000    0.54622
280920.0000    0.37974
280960.0000    0.55893
281000.0000    0.35173
281040.0000    0.61684
281080.0000    0.83103
281120.0000    0.73835
281160.0000    0.74099
281200.0000    0.76576
281240.0000    0.69786
281280.0000    0.61017
281320.0000    0.68748
281360.0000    0.49380
281400.0000    0.64629
281440.0000    0.66483
281480.0000    0.79874
281520.0000    0.72649
281560.0000    0.80952
281600.0000    0.67236
281640.0000    0.69193
281680.0000    0.83363
281720.0000    0.61339
281760.0000    0.75317
281800.0000    0.44038
281840.0000    0.73914
281880.0000    0.63602
281920.0000    0.69646
281960.0000    0.60208
282000.0000    0.49695
282040.0000    0.70136
282080.0000    0.79824
282120.0000    0.58411
282160.0000    0.73673
282200.0000    0.48404
282240.0000    0.68280
282280.0000    0.63434
282320.0000    0.60866
282360.0000    0.67974
282400.0000    0.57388
282440.0000    0.63688
282480.0000    0.50108
282520.0000    0.54211
282560.0000    0.74675
282600.0000    0.71375
282640.0000    0.63403
282680.0000    0.62424
282720.0000    0.70394
282760.0000    0.66120
282800.0000    0.75502
282840.0000    0.53886
282880.0000    0.59348
282920.0000    0.57405
282960.0000    0.53541
283000.0000    0.63606
283040.0000    0.53331
283080.0000    0.47047
283120.0000    0.46490
283160.0000    0.60317
283200.0000    0.78680
283240.0000    0.71587
283280.0000    0.63471
283320.0000    0.65100
283360.0000    0.74445
283400.0000    0.69267
283440.0000    0.52244
283480.0000    0.68575
283520.0000    0.50278
283560.0000    0.67505
283600.0000    0.63486
283640.0000    0.46852
283680.0000    0.37096
283720.0000    0.48379
283760.0000    0.57973
283800.0000    0.54422
283840.0000    0.56175
283880.0000    0.68565
283920.0000    0.52177
283960.0000    0.66474
284000.0000    0.64641
284040.0000    0.50266
284080.0000    0.62366
284120.0000    0.39592
284160.0000    0.69735
284200.0000    0.43572
284240.0000    0.53727
284280.0000    0.65732
284320.0000    0.63627
284360.0000    0.40148
284400.0000    0.34264
284440.0000    0.59876
284480.0000    0.69792
284520.0000    0.71250
284560.0000    0.53926
284600.0000    0.55846
284640.0000    0.43915
284680.0000    0.35864
284720.0000    0.50918
284760.0000    0.40211
284800.0000    0.43788
284840.0000    0.41923
284880.0000    0.53643
284920.0000    0.59653
284960.0000    0.45221
285000.0000    0.51033
285040.0000    0.66141
285080.0000    0.48084
285120.0000    0.54233
285160.0000    0.56177
285200.0000    0.59291
285240.0000    0.55103
285280.0000    0.37551
285320.0000    0.51037
285360.0000    0.53835
285400.0000    0.54542
285440.0000    0.64446
285480.0000    0.31930
285520.0000    0.36997
285560.0000    0.36745
285600.0000    0.49634
285640.0000    0.51593
285680.0000    0.59366
285720.0000    0.73832
285760.0000    0.52472
285800.0000    0.50437
285840.0000    0.49730
285880.0000    0.50375
285920.0000    0.64830
285960.0000    0.56531
286000.0000    0.54155
286040.0000    0.49222
286080.0000    0.54974
286120.0000    0.62385
286160.0000    0.56211
286200.0000    0.54243
286240.0000    0.53500
286280.0000    0.48361
286320.0000    0.49207
286360.0000    0.46880
286400.0000    0.70596
286440.0000    0.56108
286480.0000    0.53935
286520.0000    0.60552
286560.0000    0.53033
286600.0000    0.58618
286640.0000    0.66091
286680.0000    0.59417
286720.0000    0.45871
286760.0000    0.49521
286800.0000    0.38342
286840.0000    0.56882
286880.0000    0.59740
286920.0000    0.47105
286960.0000    0.51385
287000.0000    0.60660
287040.0000    0.47905
287080.0000    0.54879
287120.0000    0.47420
287160.0000    0.62635
287200.0000    0.45476
287240.0000    0.49560
287280.0000    0.68932
287320.0000    0.54651
287360.0000    0.67719
287400.0000    0.49235
287440.0000    0.65498
287480.0000    0.44725
287520.0000    0.57685
287560.0000    0.45869
287600.0000    0.55095
287640.0000    0.53083
287680.0000    0.42449
287720.0000    0.51799
287760.0000    0.49855
287800.0000    0.55664
287840.0000    0.71617
287880.0000    0.68471
287920.0000    0.50773
287960.0000    0.53203
288000.0000    0.42934
288040.0000    0.56043
288080.0000    0.57703
288120.0000    0.65481
288160.0000    0.57634
288200.0000    0.60581
288240.0000    0.51996
288280.0000    0.33676
288320.0000    0.34833
288360.0000    0.30803
288400.0000    0.67658
288440.0000    0.67148
288480.0000    0.61965
288520.0000    0.62964
288560.0000    0.70357
288600.0000    0.62192
288640.0000    0.56745
288680.0000    0.68937
288720.0000    0.44268
288760.0000    0.33309
288800.0000    0.36129
288840.0000    0.44860
288880.0000    0.45332
288920.0000    0.60877
288960.0000    0.66534
289000.0000    0.46065
289040.0000    0.63349
289080.0000    0.39073
289120.0000    0.42045
289160.0000    0.39324
289200.0000    0.45991
289240.0000    0.39173
289280.0000    0.35822
289320.0000    0.25282
289360.0000    0.35540
289400.0000    0.38326
289440.0000    0.61520
289480.0000    0.61401
289520.0000    0.51572
289560.0000    0.55308
289600.0000    0.43198
289640.0000    0.32559
289680.0000    0.22247
289720.0000    0.31516
289760.0000    0.49905
289800.0000    0.50772
289840.0000    0.19727
289880.0000    0.46133
289920.0000    0.20768
289960.0000    0.34719
290000.0000    0.32103
290040.0000    0.30315
290080.0000    0.40844
290120.0000    0.42226
290160.0000    0.43337
290200.0000    0.42022
290240.0000    0.53624
290280.0000    0.28157
290320.0000    0.47832
290360.0000    0.44234
290400.0000    0.42314
290440.0000    0.41638
290480.0000    0.38526
290520.0000    0.36493
290560.0000    0.50862
290600.0000    0.19146
290640.0000    0.44962
290680.0000    0.28765
290720.0000    0.45661
290760.0000    0.50572
290800.0000    0.45116
290840.0000    0.44446
290880.0000    0.37965
290920.0000    0.43558
290960.0000    0.27073
291000.0000    0.45675
291040.0000    0.37484
291080.0000    0.29195
291120.0000    0.43784
291160.0000    0.39859
291200.0000    0.48833
291240.0000    0.53044
291280.0000    0.49610
291320.0000    0.50185
291360.0000    0.58858
291400.0000    0.45164
291440.0000    0.46292
291480.0000    0.53302
291520.0000    0.48840
291560.0000    0.41110
291600.0000    0.38132
291640.0000    0.46393
291680.0000    0.28071
291720.0000    0.40760
291760.0000    0.54496
291800.0000    0.58837
291840.0000    0.62323
291880.0000    0.65959
291920.0000    0.40373
291960.0000    0.41415
292000.0000    0.37023
292040.0000    0.37617
292080.0000    0.41598
292120.0000    0.39802
292160.0000    0.20864
292200.0000    0.29078
292240.0000    0.17397
292280.0000    0.30311
292320.0000    0.23227
292360.0000    0.47795
292400.0000    0.29528
292440.0000    0.31155
292480.0000    0.30818
292520.0000    0.43601
292560.0000    0.34553
292600.0000    0.41793
292640.0000    0.50078
292680.0000    0.53465
292720.0000    0.50403
292760.0000    0.59827
292800.0000    0.67650
292840.0000    0.30576
292880.0000    0.24073
292920.0000    0.41841
292960.0000    0.33840
293000.0000    0.45533
293040.0000    0.32064
293080.0000    0.55354
293120.0000    0.43590
293160.0000    0.53573
293200.0000    0.51105
293240.0000    0.48882
293280.0000    0.20796
293320.0000    0.52456
293360.0000    0.40112
293400.0000    0.42177
293440.0000    0.53097
293480.0000    0.52554
293520.0000    0.45140
293560.0000    0.35090
293600.0000    0.33145
293640.0000    0.52147
293680.0000    0.42921
293720.0000    0.52114
293760.0000    0.39573
293800.0000    0.53412
293840.0000    0.36080
293880.0000    0.45481
293920.0000    0.40355
293960.0000    0.42588
294000.0000    0.37432
294040.0000    0.27775
294080.0000    0.41709
294120.0000    0.40424
294160.0000    0.49782
294200.0000    0.57497
294240.0000    0.60682
294280.0000    0.65266
294320.0000    0.74235
294360.0000    0.67115
294400.0000    0.63880
294440.0000    0.49411
294480.0000    0.68704
294520.0000    0.48195
294560.0000    0.32547
294600.0000    0.44860
294640.0000    0.41718
294680.0000    0.53127
294720.0000    0.39186
294760.0000    0.44305
294800.0000    0.46035
294840.0000    0.51517
294880.0000    0.53643
294920.0000    0.56233
294960.0000    0.46179
295000.0000    0.41267
295040.0000    0.47739
295080.0000    0.33205
295120.0000    0.60509
295160.0000    0.46198
295200.0000    0.48053
295240.0000    0.42883
295280.0000    0.44745
295320.0000    0.67980
295360.0000    0.47399
295400.0000    0.47794
295440.0000    0.54808
295480.0000    0.44674
295520.0000    0.41163
295560.0000    0.45455
295600.0000    0.52235
295640.0000    0.41779
295680.0000    0.36764
295720.0000    0.49531
295760.0000    0.57429
295800.0000    0.43551
295840.0000    0.54064
295880.0000    0.36664
295920.0000    0.42288
295960.0000    0.49602
296000.0000    0.56403
296040.0000    0.43975
296080.0000    0.44474
296120.0000    0.18643
296160.0000    0.44043
296200.0000    0.54823
296240.0000    0.63017
296280.0000    0.53882
296320.0000    0.67583
296360.0000    0.55275
296400.0000    0.63069
296440.0000    0.48465
296480.0000    0.52752
296520.0000    0.45178
296560.0000    0.50345
296600.0000    0.55448
296640.0000    0.62501
296680.0000    0.78438
296720.0000    0.58811
296760.0000    0.53095
296800.0000    0.42892
296840.0000    0.47345
296880.0000    0.29206
296920.0000    0.53025
296960.0000    0.45316
297000.0000    0.45829
297040.0000    0.49317
297080.0000    0.57003
297120.0000    0.63768
297160.0000    0.74488
297200.0000    0.64088
297240.0000    0.66820
297280.0000    0.54041
297320.0000    0.62627
297360.0000    0.45774
297400.0000    0.61319
297440.0000    0.66750
297480.0000    0.36981
297520.0000    0.61839
297560.0000    0.60379
297600.0000    0.45661
297640.0000    0.63341
297680.0000    0.53098
297720.0000    0.71334
297760.0000    0.75591
297800.0000    0.48990
297840.0000    0.52594
297880.0000    0.62743
297920.0000    0.64187
297960.0000    0.60968
298000.0000    0.69990
298040.0000    0.51373
298080.0000    0.51374
298120.0000    0.62179
298160.0000    0.50243
298200.0000    0.57206
298240.0000    0.51160
298280.0000    0.47262
298320.0000    0.63735
298360.0000    0.53633
298400.0000    0.60642
298440.0000    0.76785
298480.0000    0.62513
298520.0000    0.52548
298560.0000    0.56019
298600.0000    0.75001
298640.0000    0.70506
298680.0000    0.71667
298720.0000    0.57691
298760.0000    0.59686
298800.0000    0.65924
298840.0000    0.84310
298880.0000    0.76629
298920.0000    0.64006
298960.0000    0.62469
299000.0000    0.66284
299040.0000    0.62907
299080.0000    0.55706
299120.0000    0.70852
299160.0000    0.65314
299200.0000    0.68011
299240.0000    0.55757
299280.0000    0.49741
299320.0000    0.47286
299360.0000    0.70971
299400.0000    0.59846
299440.0000    0.55348
299480.0000    0.52861
299520.0000    0.57606
299560.0000    0.66203
299600.0000    0.63361
299640.0000    0.66948
299680.0000    0.61111
299720.0000    0.67172
299760.0000    0.63919
299800.0000    0.66571
299840.0000    0.65160
299880.0000    0.73480
299920.0000    0.61248
299960.0000    0.57654
300000.0000    0.45553
300040.0000    0.61092
300080.0000    0.56679
300120.0000    0.68697
300160.0000    0.50793
300200.0000    0.49433
300240.0000    0.59186
300280.0000    0.56871
300320.0000    0.65756
300360.0000    0.66274
300400.0000    0.60860
300440.0000    0.49527
300480.0000    0.58076
300520.0000    0.57828
300560.0000    0.49794
300600.0000    0.59982
300640.0000    0.60950
300680.0000    0.72924
300720.0000    0.48006
300760.0000    0.49651
300800.0000    0.63834
300840.0000    0.56820
300880.0000    0.53040
300920.0000    0.62860
300960.0000    0.52646
301000.0000    0.72015
301040.0000    0.70829
301080.0000    0.64877
301120.0000    0.69123
301160.0000    0.76866
301200.0000    0.57258
301240.0000    0.66654
301280.0000    0.62199
301320.0000    0.71273
301360.0000    0.70741
301400.0000    0.66495
301440.0000    0.67717
301480.0000    0.71681
301520.0000    0.74766
301560.0000    0.36912
301600.0000    0.40529
301640.0000    0.53254
301680.0000    0.49093
301720.0000    0.22733
301760.0000    0.47276
301800.0000    0.27596
301840.0000    0.24395
301880.0000    0.34884
301920.0000    0.55838
301960.0000    0.46843
302000.0000    0.40370
302040.0000    0.49041
302080.0000    0.31851
302120.0000    0.47025
302160.0000    0.11824
302200.0000    0.38638
302240.0000    0.50462
302280.0000    0.46270
302320.0000    0.50251
302360.0000    0.44370
302400.0000    0.57325
302440.0000    0.43441
302480.0000    0.37083
302520.0000    0.25773
302560.0000    0.35026
302600.0000    0.57870
302640.0000    0.48672
302680.0000    0.38720
302720.0000    0.56480
302760.0000    0.48809
302800.0000    0.51251
302840.0000    0.45311
302880.0000    0.62529
302920.0000    0.49309
302960.0000    0.52904
303000.0000    0.51606
303040.0000    0.55222
303080.0000    0.42749
303120.0000    0.57357
303160.0000    0.23193
303200.0000    0.20837
303240.0000    0.09334
303280.0000    0.21616
303320.0000    0.42840
303360.0000    0.41320
303400.0000    0.29803
303440.0000    0.65769
303480.0000    0.38410
303520.0000    0.17512
303560.0000    0.45959
303600.0000    0.55030
303640.0000    0.30007
303680.0000    0.56789
303720.0000    0.19375
303760.0000    0.24326
303800.0000    0.39115
303840.0000    0.43237
303880.0000    0.37457
303920.0000    0.42279
303960.0000    0.49576
304000.0000    0.58522
304040.0000    0.52326
304080.0000    0.33803
304120.0000    0.36835
304160.0000    0.36209
304200.0000    0.29675
304240.0000    0.38652
304280.0000    0.30084
304320.0000    0.26412
304360.0000    0.12569
304400.0000    0.47565
304440.0000    0.66509
304480.0000    0.50336
304520.0000    0.33848
304560.0000    0.53194
304600.0000    0.35704
304640.0000    0.48937
304680.0000    0.58506
304720.0000    0.65992
304760.0000    0.38365
304800.0000    0.50931
304840.0000    0.33243
304880.0000    0.72920
304920.0000    0.49613
304960.0000    0.67440
305000.0000    0.49025
305040.0000    0.29223
305080.0000    0.32128
305120.0000    0.49098
305160.0000    0.51462
305200.0000    0.55281
305240.0000    0.38099
305280.0000    0.33050
305320.0000    0.44924
305360.0000    0.25299
305400.0000    0.43931
305440.0000    0.56656
305480.0000    0.42227
305520.0000    0.45753
305560.0000    0.39938
305600.0000    0.45090
305640.0000    0.53830
305680.0000    0.35366
305720.0000    0.47576
305760.0000    0.44698
305800.0000    0.43595
305840.0000    0.28004
305880.0000    0.45303
305920.0000    0.37106
305960.0000    0.63589
306000.0000    0.60856
306040.0000    0.54474
306080.0000    0.46859
306120.0000    0.44506
306160.0000    0.23523
306200.0000    0.34768
306240.0000    0.51366
306280.0000    0.47559
306320.0000    0.31233
306360.0000    0.41423
306400.0000    0.40689
306440.0000    0.46612
306480.0000    0.69664
306520.0000    0.23051
306560.0000    0.42252
306600.0000    0.56526
306640.0000    0.58320
306680.0000    0.42820
306720.0000    0.60223
306760.0000    0.48204
306800.0000    0.68953
306840.0000    0.54351
306880.0000    0.51216
306920.0000    0.48082
306960.0000    0.39435
307000.0000    0.40488
307040.0000    0.32909
307080.0000    0.27417
307120.0000    0.43249
307160.0000    0.25677
307200.0000    0.44014
307240.0000    0.49057
307280.0000    0.39484
307320.0000    0.29093
307360.0000    0.23728
307400.0000    0.33061
307440.0000    0.18670
307480.0000    0.26173
307520.0000    0.42349
307560.0000    0.31801
307600.0000    0.41122
307640.0000    0.44155
307680.0000    0.67264
307720.0000    0.48928
307760.0000    0.35644
307800.0000    0.46608
307840.0000    0.44261
307880.0000    0.45583
307920.0000    0.47389
307960.0000    0.45120
308000.0000    0.46132
308040.0000    0.37672
308080.0000    0.58339
308120.0000    0.33640
308160.0000    0.31655
308200.0000    0.48174
308240.0000    0.54424
308280.0000    0.38151
308320.0000    0.41296
308360.0000    0.28914
308400.0000    0.58599
308440.0000    0.34798
308480.0000    0.41739
308520.0000    0.25531
308560.0000    0.50466
308600.0000    0.60243
308640.0000    0.73627
308680.0000    0.75338
308720.0000    0.68859
308760.0000    0.79826
308800.0000    0.64056
308840.0000    0.78375
308880.0000    0.79712
308920.0000    0.75474
308960.0000    0.86411
309000.0000    0.89767
309040.0000    0.79363
309080.0000    0.73290
309120.0000    0.78926
309160.0000    0.64711
309200.0000    0.86702
309240.0000    0.81768
309280.0000    0.80920
309320.0000    0.91094
309360.0000    0.73132
309400.0000    0.94192
309440.0000    0.76015
309480.0000    0.95358
309520.0000    0.84731
309560.0000    0.69805
309600.0000    0.75433
309640.0000    0.82923
309680.0000    0.65015
309720.0000    0.76986
309760.0000    0.67907
309800.0000    0.74359
309840.0000    0.63549
309880.0000    0.58058
309920.0000    0.70068
309960.0000    0.74977
310000.0000    0.86288
310040.0000    0.86898
310080.0000    0.78337
310120.0000    0.87907
310160.0000    0.83458
310200.0000    0.72099
310240.0000    0.76207
310280.0000    0.67908
310320.0000    0.77529
310360.0000    0.98462
310400.0000    0.76688
310440.0000    0.76216
310480.0000    0.72821
310520.0000    0.66529
310560.0000    0.56873
310600.0000    0.61464
310640.0000    0.68096
310680.0000    0.45563
310720.0000    0.71029
310760.0000    0.88281
310800.0000    0.69523
310840.0000    0.84106
310880.0000    0.80631
310920.0000    0.77733
310960.0000    0.68150
311000.0000    0.83527
311040.0000    0.84879
311080.0000    0.86671
311120.0000    0.81290
311160.0000    0.81568
311200.0000    0.76441
311240.0000    0.65179
311280.0000    0.84460
311320.0000    0.91431
311360.0000    0.76475
311400.0000    0.80638
311440.0000    0.77614
311480.0000    0.94261
311520.0000    0.79799
311560.0000    0.77277
311600.0000    0.85806
311640.0000    0.73134
311680.0000    0.81473
311720.0000    0.81795
311760.0000    0.81632
311800.0000    0.70449
311840.0000    0.88740
311880.0000    0.88610
311920.0000    0.89202
311960.0000    0.63721
312000.0000    0.89832
312040.0000    0.77374
312080.0000    0.63147
312120.0000    0.65887
312160.0000    0.65411
312200.0000    0.64939
312240.0000    0.74311
312280.0000    0.66024
312320.0000    0.76980
312360.0000    0.77062
312400.0000    0.89090
312440.0000    0.56721
312480.0000    0.58538
312520.0000    0.80089
312560.0000    0.66813
312600.0000    0.66465
312640.0000    0.67381
312680.0000    0.80747
312720.0000    0.48378
312760.0000    0.61873
312800.0000    0.74777
312840.0000    0.78589
312880.0000    0.68769
312920.0000    0.71047
312960.0000    0.76971
313000.0000    0.82309
313040.0000    0.87231
313080.0000    0.77134
313120.0000    0.90799
313160.0000    0.82250
313200.0000    0.69735
313240.0000    0.86552
313280.0000    0.76569
313320.0000    0.68083
313360.0000    0.65972
313400.0000    0.42883
313440.0000    0.77195
313480.0000    0.65625
313520.0000    0.84789
313560.0000    0.67272
313600.0000    0.84906
313640.0000    0.70178
313680.0000    0.59618
313720.0000    0.67664
313760.0000    0.78960
313800.0000    0.72550
313840.0000    0.60150
313880.0000    0.68794
313920.0000    0.76939
313960.0000    0.64246
314000.0000    0.63448
314040.0000    0.60078
314080.0000    0.65163
314120.0000    0.74846
314160.0000    0.71300
314200.0000    0.73995
314240.0000    0.69505
314280.0000    0.67427
314320.0000    0.64009
314360.0000    0.64311
314400.0000    0.62848
314440.0000    0.58230
314480.0000    0.70880
314520.0000    0.54340
314560.0000    0.78999
314600.0000    0.61664
314640.0000    0.59376
314680.0000    0.60332
314720.0000    0.59842
314760.0000    0.59357
314800.0000    0.71570
314840.0000    0.81193
314880.0000    0.63186
314920.0000    0.65022
314960.0000    0.64368
315000.0000    0.59106
315040.0000    0.67293
315080.0000    0.59245
315120.0000    0.69419
315160.0000    0.70649
315200.0000    0.61196
315240.0000    0.73691
315280.0000    0.64225
315320.0000    0.69736
315360.0000    0.69009
315400.0000    0.57656
315440.0000    0.64407
315480.0000    0.71029
315520.0000    0.67710
315560.0000    0.51790
315600.0000    0.67407
315640.0000    0.68313
315680.0000    0.66594
315720.0000    0.83671
315760.0000    0.60681
315800.0000    0.64452
315840.0000    0.67106
315880.0000    0.60988
315920.0000    0.65848
315960.0000    0.71033
316000.0000    0.83804
316040.0000    0.68833
316080.0000    0.56299
316120.0000    0.46366
316160.0000    0.43126
316200.0000    0.47104
316240.0000    0.36051
316280.0000    0.53670
316320.0000    0.72625
316360.0000    0.61424
316400.0000    0.59589
316440.0000    0.47288
316480.0000    0.46275
316520.0000    0.55322
316560.0000    0.42525
316600.0000    0.57487
316640.0000    0.55604
316680.0000    0.59042
316720.0000    0.53968
316760.0000    0.54735
316800.0000    0.24259
316840.0000    0.43072
316880.0000    0.65150
316920.0000    0.40851
316960.0000    0.52673
317000.0000    0.40608
317040.0000    0.53867
317080.0000    0.51487
317120.0000    0.47380
317160.0000    0.46391
317200.0000    0.63411
317240.0000    0.33832
317280.0000    0.50174
317320.0000    0.56531
317360.0000    0.44053
317400.0000    0.30477
317440.0000    0.46103
317480.0000    0.36991
317520.0000    0.28380
317560.0000    0.25648
317600.0000    0.38973
317640.0000    0.25940
317680.0000    0.26664
317720.0000    0.44700
317760.0000    0.37759
317800.0000    0.61613
317840.0000    0.54880
317880.0000    0.49068
317920.0000    0.67630
317960.0000    0.72810
318000.0000    0.86352
318040.0000    0.70537
318080.0000    0.61552
318120.0000    0.82794
318160.0000    0.23900
318200.0000    0.53728
318240.0000    0.36391
318280.0000    0.55488
318320.0000    0.47496
318360.0000    0.51188
318400.0000    0.70801
318440.0000    0.57094
318480.0000    0.69241
318520.0000    0.68913
318560.0000    0.74610
318600.0000    0.68776
318640.0000    0.55802
318680.0000    0.46290
318720.0000    0.48593
318760.0000    0.49681
318800.0000    0.64797
318840.0000    0.60989
318880.0000    0.40627
318920.0000    0.51589
318960.0000    0.54484
319000.0000    0.41825
319040.0000    0.25544
319080.0000    0.44781
319120.0000    0.39497
319160.0000    0.33969
319200.0000    0.63708
319240.0000    0.65863
319280.0000    0.48473
319320.0000    0.72202
319360.0000    0.83582
319400.0000    0.64738
319440.0000    0.63205
319480.0000    0.63730
319520.0000    0.56348
319560.0000    0.72504
319600.0000    0.69665
319640.0000    0.77899
319680.0000    0.68774
319720.0000    0.71847
319760.0000    0.60220
319800.0000    0.49695
319840.0000    0.80433
319880.0000    0.59099
319920.0000    0.61838
319960.0000    0.81396
320000.0000    0.85670
320040.0000    0.47909
320080.0000    0.54345
320120.0000    0.43777
320160.0000    0.49552
320200.0000    0.60260
320240.0000    0.60173
320280.0000    0.68464
320320.0000    0.53282
320360.0000    0.87036
320400.0000    0.60653
320440.0000    0.46036
320480.0000    0.73785
320520.0000    0.61350
320560.0000    0.78401
320600.0000    0.55393
320640.0000    0.58861
320680.0000    0.59135
320720.0000    0.55866
320760.0000    0.54699
320800.0000    0.70150
320840.0000    0.43234
320880.0000    0.64465
320920.0000    0.52831
320960.0000    0.60694
321000.0000    0.49694
321040.0000    0.50115
321080.0000    0.56625
321120.0000    0.52158
321160.0000    0.57429
321200.0000    0.67644
321240.0000    0.40487
321280.0000    0.50474
321320.0000    0.38146
321360.0000    0.59021
321400.0000    0.58826
321440.0000    0.46971
321480.0000    0.56241
321520.0000    0.62623
321560.0000    0.58350
321600.0000    0.56663
321640.0000    0.64611
321680.0000    0.56501
321720.0000    0.74665
321760.0000    0.61249
321800.0000    0.42952
321840.0000    0.61618
321880.0000    0.51927
321920.0000    0.47174
321960.0000    0.37927
322000.0000    0.42723
322040.0000    0.47027
322080.0000    0.66599
322120.0000    0.60771
322160.0000    0.53734
322200.0000    0.63443
322240.0000    0.51760
322280.0000    0.44274
322320.0000    0.67369
322360.0000    0.68030
322400.0000    0.49887
322440.0000    0.76729
322480.0000    0.48715
322520.0000    0.57486
322560.0000    0.34209
322600.0000    0.55346
322640.0000    0.36988
322680.0000    0.57311
322720.0000    0.43620
322760.0000    0.48280
322800.0000    0.58580
322840.0000    0.34387
322880.0000    0.43768
322920.0000    0.59292
322960.0000    0.43978
323000.0000    0.66144
323040.0000    0.69855
323080.0000    0.71154
323120.0000    0.65831
323160.0000    0.49621
323200.0000    0.53542
323240.0000    0.64766
323280.0000    0.53407
323320.0000    0.70593
323360.0000    0.70090
323400.0000    0.75425
323440.0000    0.64139
323480.0000    0.67006
323520.0000    0.53123
323560.0000    0.69094
323600.0000    0.57377
323640.0000    0.41174
323680.0000    0.47496
323720.0000    0.72523
323760.0000    0.64485
323800.0000    0.52168
323840.0000    0.72234
323880.0000    0.68601
323920.0000    0.73301
323960.0000    0.71360
324000.0000    0.44499
324040.0000    0.54581
324080.0000    0.55201
324120.0000    0.45989
324160.0000    0.65285
324200.0000    0.45696
324240.0000    0.52436
324280.0000    0.48380
324320.0000    0.56257
324360.0000    0.66732
324400.0000    0.47983
324440.0000    0.49284
324480.0000    0.45416
324520.0000    0.47318
324560.0000    0.03201
324600.0000    0.67149
324640.0000    0.48637
324680.0000    0.46859
324720.0000    0.46333
324760.0000    0.42850
324800.0000    0.55242
324840.0000    0.41653
324880.0000    0.42117
324920.0000    0.60911
324960.0000    0.63279
325000.0000    0.65507
325040.0000    0.69943
325080.0000    0.74801
325120.0000    0.68201
325160.0000    0.57754
325200.0000    0.73630
325240.0000    0.63618
325280.0000    0.57880
325320.0000    0.62279
325360.0000    0.75732
325400.0000    0.83580
325440.0000    0.66258
325480.0000    0.79274
325520.0000    0.84156
325560.0000    0.65966
325600.0000    0.66887
325640.0000    0.85011
325680.0000    0.92066
325720.0000    0.73176
325760.0000    0.72877
325800.0000    0.60677
325840.0000    0.78810
325880.0000    0.52120
325920.0000    0.52629
325960.0000    0.65863
326000.0000    0.70879
326040.0000    0.70864
326080.0000    0.46389
326120.0000    0.65969
326160.0000    0.58851
326200.0000    0.58195
326240.0000    0.71939
326280.0000    0.55046
326320.0000    0.70264
326360.0000    0.56901
326400.0000    0.56695
326440.0000    0.42504
326480.0000    0.62672
326520.0000    0.48674
326560.0000    0.53128
326600.0000    0.63929
326640.0000    0.56355
326680.0000    0.43100
326720.0000    0.81432
326760.0000    0.77526
326800.0000    0.81070
326840.0000    0.84101
326880.0000    0.67547
326920.0000    0.49019
326960.0000    0.44078
327000.0000    0.66645
327040.0000    0.56716
327080.0000    0.66882
327120.0000    0.68152
327160.0000    0.42743
327200.0000    0.36694
327240.0000    0.47249
327280.0000    0.51720
327320.0000    0.49702
327360.0000    0.49602
327400.0000    0.55466
327440.0000    0.38190
327480.0000    0.48464
327520.0000    0.52533
327560.0000    0.54028
327600.0000    0.49863
327640.0000    0.46971
327680.0000    0.40276
327720.0000    0.52561
327760.0000    0.48220
327800.0000    0.48036
327840.0000    0.52731
327880.0000    0.43329
327920.0000    0.54864
327960.0000    0.50221
328000.0000    0.38705
328040.0000    0.59027
328080.0000    0.55435
328120.0000    0.52391
328160.0000    0.59176
328200.0000    0.42190
328240.0000    0.67731
328280.0000    0.81269
328320.0000    0.58415
328360.0000    0.41880
328400.0000    0.61109
328440.0000    0.55479
328480.0000    0.53632
328520.0000    0.60062
328560.0000    0.66939
328600.0000    0.34807
328640.0000    0.47708
328680.0000    0.52114
328720.0000    0.50338
328760.0000    0.56219
328800.0000    0.81944
328840.0000    0.53519
328880.0000    0.55946
328920.0000    0.60060
328960.0000    0.48926
329000.0000    0.63347
329040.0000    0.45433
329080.0000    0.43583
329120.0000    0.44022
329160.0000    0.64501
329200.0000    0.44821
329240.0000    0.62223
329280.0000    0.31541
329320.0000    0.40285
329360.0000    0.51110
329400.0000    0.50387
329440.0000    0.34531
329480.0000    0.55582
329520.0000    0.42377
329560.0000    0.46028
329600.0000    0.29022
329640.0000    0.33193
329680.0000    0.37988
329720.0000    0.42323
329760.0000    0.26827
329800.0000    0.24737
329840.0000    0.58361
329880.0000    0.17600
329920.0000    0.75718
329960.0000    0.65739
330000.0000    0.56376
330040.0000    0.60833
330080.0000    0.68298
330120.0000    0.29528
330160.0000    0.58027
330200.0000    0.43494
330240.0000    0.65919
330280.0000    0.71977
330320.0000    0.20795
330360.0000    0.49672
330400.0000    0.45256
330440.0000    0.33882
330480.0000    0.30383
330520.0000    0.36812
330560.0000    0.36085
330600.0000    0.35073
330640.0000    0.32085
330680.0000    0.55183
330720.0000    0.43348
330760.0000    0.45495
330800.0000    0.29268
330840.0000    0.23274
330880.0000    0.28682
330920.0000    0.23298
330960.0000    0.47261
331000.0000    0.31151
331040.0000    0.71242
331080.0000    0.61232
331120.0000    0.63130
331160.0000    0.87823
331200.0000    0.53507
331240.0000    0.57241
331280.0000    0.31454
331320.0000    0.51725
331360.0000    0.69002
331400.0000    0.71180
331440.0000    0.48905
331480.0000    0.31552
331520.0000    0.44308
331560.0000    0.46577
331600.0000    0.45319
331640.0000    0.30503
331680.0000    0.59695
331720.0000    0.52406
331760.0000    0.30436
331800.0000    0.57390
331840.0000    0.43345
331880.0000    0.51881
331920.0000    0.53489
331960.0000    0.39482
332000.0000    0.14444
332040.0000    0.35823
332080.0000    0.45144
332120.0000    0.31261
332160.0000    0.43062
332200.0000    0.61521
332240.0000    0.40417
332280.0000    0.33978
332320.0000    0.32479
332360.0000    0.47525
332400.0000    0.36122
332440.0000    0.53593
332480.0000    0.39843
332520.0000    0.55950
332560.0000    0.52517
332600.0000    0.60364
332640.0000    0.63135
332680.0000    0.47624
332720.0000    0.52282
332760.0000    0.74162
332800.0000    0.66985
332840.0000    0.83945
332880.0000    0.33303
332920.0000    0.38304
332960.0000    0.69286
333000.0000    0.56781
333040.0000    0.61504
333080.0000    0.53733
333120.0000    0.75729
333160.0000    0.67196
333200.0000    0.72787
333240.0000    0.86884
333280.0000    0.67226
333320.0000    0.75508
333360.0000    0.60344
333400.0000    0.52693
333440.0000    0.47166
333480.0000    0.49236
333520.0000    0.59918
333560.0000    0.49395
333600.0000    0.59463
333640.0000    0.42370
333680.0000    0.61727
333720.0000    0.44342
333760.0000    0.69104
333800.0000    0.58146
333840.0000    0.47908
333880.0000    0.48402
333920.0000    0.32073
333960.0000    0.32299
334000.0000    0.44452
334040.0000    0.13098
334080.0000    0.41524
334120.0000    0.07875
334160.0000    0.33002
334200.0000    0.40562
334240.0000    0.29759
334280.0000    0.16534
334320.0000    0.50142
334360.0000    0.31474
334400.0000    0.29080
334440.0000    0.48250
334480.0000    0.30172
334520.0000    0.12702
334560.0000    0.19486
334600.0000    0.48812
334640.0000    0.20900
334680.0000    0.23858
334720.0000    0.35714
334760.0000    0.41289
334800.0000    0.53002
334840.0000    0.41878
334880.0000    0.48479
334920.0000    0.36558
334960.0000    0.51347
335000.0000    0.37100
335040.0000    0.39092
335080.0000    0.44697
335120.0000    0.25913
335160.0000    0.06240
335200.0000    0.20673
335240.0000    0.04977
335280.0000    0.08875
335320.0000    0.39141
335360.0000    0.01772
335400.0000    0.22126
335440.0000    0.31622
335480.0000    0.45049
335520.0000    0.25057
335560.0000    0.37647
335600.0000    0.38283
335640.0000    0.18180
335680.0000    0.39923
335720.0000    0.48835
335760.0000    0.66546
335800.0000    0.37135
335840.0000    0.50248
335880.0000    0.43434
335920.0000    0.43936
335960.0000    0.44659
336000.0000    0.22487
336040.0000    0.38255
336080.0000    0.52571
336120.0000    0.43146
336160.0000    0.31554
336200.0000    0.24940
336240.0000    0.48838
336280.0000    0.33233
336320.0000    0.54150
336360.0000    0.39648
336400.0000    0.56207
336440.0000    0.53034
336480.0000    0.47192
336520.0000    0.44127
336560.0000    0.31447
336600.0000    0.37315
336640.0000    0.62605
336680.0000    0.73544
336720.0000    0.50152
336760.0000    0.30557
336800.0000    0.46080
336840.0000    0.27743
336880.0000    0.03263
336920.0000    0.39133
336960.0000    0.10580
337000.0000    0.40847
337040.0000    0.55252
337080.0000    0.48277
337120.0000    0.38916
337160.0000    0.64556
337200.0000    0.63568
337240.0000    0.36832
337280.0000    0.47042
337320.0000    0.54484
337360.0000    0.22850
337400.0000    0.40393
337440.0000    0.32918
337480.0000    0.48653
337520.0000    0.47318
337560.0000    0.56206
337600.0000    0.44804
337640.0000    0.56840
337680.0000    0.54434
337720.0000    0.63635
337760.0000    0.66732
337800.0000    0.42020
337840.0000    0.49620
337880.0000    0.65565
337920.0000    0.66504
337960.0000    0.58739
338000.0000    0.90403
338040.0000    0.63438
338080.0000    0.77399
338120.0000    0.67273
338160.0000    0.61281
338200.0000    0.59691
338240.0000    0.79904
338280.0000    0.79421
338320.0000    0.74319
338360.0000    0.79612
338400.0000    0.57895
338440.0000    0.50158
338480.0000    0.52110
338520.0000    0.54535
338560.0000    0.47408
338600.0000    0.44656
338640.0000    0.48662
338680.0000    0.52689
338720.0000    0.46361
338760.0000    0.52021
338800.0000    0.65548
338840.0000    0.50217
338880.0000    0.38947
338920.0000    0.21247
338960.0000    0.39044
339000.0000    0.33767
339040.0000    0.30531
339080.0000    0.43907
339120.0000    0.46316
339160.0000    0.29833
339200.0000    0.55206
339240.0000    0.74552
339280.0000    0.48435
339320.0000    0.39611
339360.0000    0.17807
339400.0000    0.65800
339440.0000    0.47478
339480.0000    0.73121
339520.0000    0.51049
339560.0000    0.64278
339600.0000    0.49391
339640.0000    0.54552
339680.0000    0.61303
339720.0000    0.36105
339760.0000    0.71779
339800.0000    0.48412
339840.0000    0.40249
339880.0000    0.20201
339920.0000    0.43536
339960.0000    0.52063
340000.0000    0.64631
340040.0000    0.25703
340080.0000    0.82847
340120.0000    0.64741
340160.0000    0.77753
340200.0000    0.88344
340240.0000    0.57756
340280.0000    0.78398
340320.0000    0.50875
340360.0000    0.55085
340400.0000    0.66353
340440.0000    0.58803
340480.0000    0.82247
340520.0000    0.83852
340560.0000    0.46074
340600.0000    0.47467
340640.0000    0.46344
340680.0000    0.70512
340720.0000    0.57264
340760.0000    0.74863
340800.0000    0.40015
340840.0000    0.51472
340880.0000    0.51431
340920.0000    0.51173
340960.0000    0.44081
341000.0000    0.30081
341040.0000    0.65226
341080.0000    0.56427
341120.0000    0.59147
341160.0000    0.54010
341200.0000    0.38324
341240.0000    0.50992
341280.0000    0.57544
341320.0000    0.70175
341360.0000    0.49422
341400.0000    0.52257
341440.0000    0.45222
341480.0000    0.62435
341520.0000    0.68453
341560.0000    0.53366
341600.0000    0.50154
341640.0000    0.57480
341680.0000    0.53106
341720.0000    0.49881
341760.0000    0.40761
341800.0000    0.59042
341840.0000    0.53547
341880.0000    0.58246
341920.0000    0.69251
341960.0000    0.59225
342000.0000    0.53791
342040.0000    0.87044
342080.0000    0.38638
342120.0000    0.24890
342160.0000    0.30182
342200.0000    0.39403
342240.0000    0.43394
342280.0000    0.44638
342320.0000    0.44273
342360.0000    0.36269
342400.0000    0.28437
342440.0000    0.38476
342480.0000    0.30824
342520.0000    0.38844
342560.0000    0.38720
342600.0000    0.48860
342640.0000    0.38982
342680.0000    0.22332
342720.0000    0.63056
342760.0000    0.47906
342800.0000    0.62631
342840.0000    0.53375
342880.0000    0.57769
342920.0000    0.51935
342960.0000    0.49208
343000.0000    0.72077
343040.0000    0.68922
343080.0000    0.58763
343120.0000    0.61931
343160.0000    0.51238
343200.0000    0.46548
343240.0000    0.47984
343280.0000    0.49827
343320.0000    0.52009
343360.0000    0.47643
343400.0000    0.55992
343440.0000    0.25023
343480.0000    0.37607
343520.0000    0.50357
343560.0000    0.53583
343600.0000    0.48410
343640.0000    0.47253
343680.0000    0.46593
343720.0000    0.49112
343760.0000    0.46298
343800.0000    0.39958
343840.0000    0.35139
343880.0000    0.45010
343920.0000    0.44332
343960.0000    0.57070
344000.0000    0.42740
344040.0000    0.60187
344080.0000    0.46669
344120.0000    0.51251
344160.0000    0.42337
344200.0000    0.67327
344240.0000    0.40301
344280.0000    0.42057
344320.0000    0.40458
344360.0000    0.49922
344400.0000    0.24210
344440.0000    0.45423
344480.0000    0.13562
344520.0000    0.17701
344560.0000    0.25789
344600.0000    0.43403
344640.0000    0.59460
344680.0000    0.51886
344720.0000    0.43518
344760.0000    0.43856
344800.0000    0.50116
344840.0000    0.47112
344880.0000    0.55596
344920.0000    0.52962
344960.0000    0.54796
345000.0000    0.40949
345040.0000    0.62395
345080.0000    0.60157
345120.0000    0.55994
345160.0000    0.56196
345200.0000    0.50885
345240.0000    0.48564
345280.0000    0.43428
345320.0000    0.45174
345360.0000    0.17665
345400.0000    0.28848
345440.0000    0.52097
345480.0000    0.49563
345520.0000    0.29023
345560.0000    0.46726
345600.0000    0.58292
345640.0000    0.60159
345680.0000    0.26157
345720.0000    0.34070
345760.0000    0.46684
345800.0000    0.54554
345840.0000    0.43217
345880.0000    0.44394
345920.0000    0.36582
345960.0000    0.41470
346000.0000    0.41787
346040.0000    0.48576
346080.0000    0.54997
346120.0000    0.50008
346160.0000    0.61633
346200.0000    0.61777
346240.0000    0.46746
346280.0000    0.74621
346320.0000    0.38504
346360.0000    0.45117
346400.0000    0.41312
346440.0000    0.43718
346480.0000    0.70051
346520.0000    0.37253
346560.0000    0.53398
346600.0000    0.54747
346640.0000    0.46943
346680.0000    0.38212
346720.0000    0.50337
346760.0000    0.57179
346800.0000    0.48820
346840.0000    0.54497
346880.0000    0.42377
346920.0000    0.33797
346960.0000    0.45609
347000.0000    0.57813
347040.0000    0.57692
347080.0000    0.52120
347120.0000    0.55920
347160.0000    0.47323
347200.0000    0.44604
347240.0000    0.51823
347280.0000    0.63627
347320.0000    0.58331
347360.0000    0.45824
347400.0000    0.50991
347440.0000    0.65177
347480.0000    0.49328
347520.0000    0.54617
347560.0000    0.59300
347600.0000    0.37221
347640.0000    0.52492
347680.0000    0.36540
347720.0000    0.60242
347760.0000    0.55415
347800.0000    0.73795
347840.0000    0.44511
347880.0000    0.48470
347920.0000    0.26531
347960.0000    0.26488
348000.0000    0.41710
348040.0000    0.47139
348080.0000    0.56778
348120.0000    0.55904
348160.0000    0.47779
348200.0000    0.45197
348240.0000    0.50787
348280.0000    0.64511
348320.0000    0.29263
348360.0000    0.44176
348400.0000    0.26016
348440.0000    0.18652
348480.0000    0.29449
348520.0000    0.30877
348560.0000    0.47240
348600.0000    0.58833
348640.0000    0.65286
348680.0000    0.63280
348720.0000    0.60297
348760.0000    0.45514
348800.0000    0.45902
348840.0000    0.56586
348880.0000    0.60675
348920.0000    0.51680
348960.0000    0.37122
349000.0000    0.31630
349040.0000    0.27329
349080.0000    0.49767
349120.0000    0.30120
349160.0000    0.32474
349200.0000    0.31520
349240.0000    0.32928
349280.0000    0.32321
349320.0000    0.45389
349360.0000    0.35855
349400.0000    0.39268
349440.0000    0.36063
349480.0000    0.39862
349520.0000    0.44665
349560.0000    0.34334
349600.0000    0.21644
349640.0000    0.36134
349680.0000    0.54768
349720.0000    0.60605
349760.0000    0.73776
349800.0000    0.45069
349840.0000    0.46934
349880.0000    0.44097
349920.0000    0.59959
349960.0000    0.66317
350000.0000    0.53800
350040.0000    0.17512
350080.0000    0.32747
350120.0000    0.59948
350160.0000    0.43116
350200.0000    0.46728
350240.0000    0.33998
350280.0000    0.61953
350320.0000    0.49268
350360.0000    0.54502
350400.0000    0.49213
350440.0000    0.42995
350480.0000    0.49206
350520.0000    0.49153
350560.0000    0.49438
350600.0000    0.63652
350640.0000    0.64393
350680.0000    0.52801
350720.0000    0.26854
350760.0000    0.33021
350800.0000    0.29033
350840.0000    0.66613
350880.0000    0.39259
350920.0000    0.15412
350960.0000    0.39850
351000.0000    0.15950
351040.0000    0.30667
351080.0000    0.10823
351120.0000    0.29811
351160.0000    0.35987
351200.0000    0.32954
351240.0000    0.13635
351280.0000    0.08924
351320.0000    0.43157
351360.0000    0.65031
351400.0000    0.22129
351440.0000    0.23175
351480.0000    0.17866
351520.0000    0.30410
351560.0000    0.20425
351600.0000    0.22290
351640.0000    0.40806
351680.0000    0.44694
351720.0000    0.50522
351760.0000    0.51332
351800.0000    0.62109
351840.0000    0.34508
351880.0000    0.48371
351920.0000    0.38727
351960.0000    0.22508
352000.0000    0.47629
352040.0000    0.61312
352080.0000    0.43523
352120.0000    0.44390
352160.0000    0.42972
352200.0000    0.27356
352240.0000    0.44942
352280.0000    0.43891
352320.0000    0.34997
352360.0000    0.37288
352400.0000    0.53410
352440.0000    0.44153
352480.0000    0.37159
352520.0000    0.52361
352560.0000    0.20857
352600.0000    0.55294
352640.0000    0.39718
352680.0000    0.60626
352720.0000    0.49061
352760.0000    0.37623
352800.0000    0.43455
352840.0000    0.67521
352880.0000    0.66381
352920.0000    0.49801
352960.0000    0.50217
353000.0000    0.57412
353040.0000    0.46344
353080.0000    0.48227
353120.0000    0.50892
353160.0000    0.52647
353200.0000    0.67593
353240.0000    0.47125
353280.0000    0.72908
353320.0000    0.50925
353360.0000    0.68362
353400.0000    0.65132
353440.0000    0.53351
353480.0000    0.61592
353520.0000    0.51941
353560.0000    0.59814
353600.0000    0.67333
353640.0000    0.69683
353680.0000    0.43597
353720.0000    0.64308
353760.0000    0.40119
353800.0000    0.47667
353840.0000    0.55444
353880.0000    0.85266
353920.0000    0.71749
353960.0000    0.54980
354000.0000    0.64307
354040.0000    0.68057
354080.0000    0.60287
354120.0000    0.48752
354160.0000    0.51018
354200.0000    0.60886
354240.0000    0.66638
354280.0000    0.68314
354320.0000    0.53517
354360.0000    0.51576
354400.0000    0.51210
354440.0000    0.53179
354480.0000    0.40963
354520.0000    0.53899
354560.0000    0.58782
354600.0000    0.57266
354640.0000    0.59135
354680.0000    0.55263
354720.0000    0.53934
354760.0000    0.42683
354800.0000    0.46170
354840.0000    0.64295
354880.0000    0.51816
354920.0000    0.33735
354960.0000    0.46593
355000.0000    0.48278
355040.0000    0.26441
355080.0000    0.43403
355120.0000    0.60939
355160.0000    0.73689
355200.0000    0.39068
355240.0000    0.46762
355280.0000    0.52423
355320.0000    0.45613
355360.0000    0.56103
355400.0000    0.36420
355440.0000    0.42004
355480.0000    0.56268
355520.0000    0.45226
355560.0000    0.44525
355600.0000    0.38528
355640.0000    0.28213
355680.0000    0.23226
355720.0000    0.44989
355760.0000    0.48881
355800.0000    0.33401
355840.0000    0.26056
355880.0000    0.44423
355920.0000    0.34241
355960.0000    0.50009
356000.0000    0.45924
356040.0000    0.74155
356080.0000    0.63328
356120.0000    0.52688
356160.0000    0.45012
356200.0000    0.52481
356240.0000    0.39101
356280.0000    0.42941
356320.0000    0.38302
356360.0000    0.47803
356400.0000    0.50527
356440.0000    0.52367
356480.0000    0.48433
356520.0000    0.78529
356560.0000    0.72870
356600.0000    0.74241
356640.0000    0.52087
356680.0000    0.46242
356720.0000    0.28903
356760.0000    0.34083
356800.0000    0.40239
356840.0000    0.48817
356880.0000    0.23959
356920.0000    0.44528
356960.0000    0.42800
357000.0000    0.34481
357040.0000    0.27587
357080.0000    0.39174
357120.0000    0.37961
357160.0000    0.30872
357200.0000    0.21348
357240.0000    0.15337
357280.0000    0.52266
357320.0000    0.66347
357360.0000    0.55947
357400.0000    0.62957
357440.0000    0.56021
357480.0000    0.62334
357520.0000    0.59930
357560.0000    0.46859
357600.0000    0.53420
357640.0000    0.53466
357680.0000    0.39056
357720.0000    0.61107
357760.0000    0.50624
357800.0000    0.41851
357840.0000    0.50409
357880.0000    0.42968
357920.0000    0.47760
357960.0000    0.30687
358000.0000    0.61360
358040.0000    0.53310
358080.0000    0.60018
358120.0000    0.54436
358160.0000    0.59502
358200.0000    0.52482
358240.0000    0.47419
358280.0000    0.61413
358320.0000    0.46279
358360.0000    0.56887
358400.0000    0.59745
358440.0000    0.56820
358480.0000    0.45205
358520.0000    0.47316
358560.0000    0.64250
358600.0000    0.47880
358640.0000    0.55872
358680.0000    0.46989
358720.0000    0.51799
358760.0000    0.54655
358800.0000    0.54310
358840.0000    0.50024
358880.0000    0.42110
358920.0000    0.64338
358960.0000    0.46951
359000.0000    0.56630
359040.0000    0.51761
359080.0000    0.47157
359120.0000    0.53155
359160.0000    0.61467
359200.0000    0.61900
359240.0000    0.61405
359280.0000    0.60626
359320.0000    0.58920
359360.0000    0.49753
359400.0000    0.56674
359440.0000    0.69357
359480.0000    0.59307
359520.0000    0.63879
359560.0000    0.54353
359600.0000    0.35573
359640.0000    0.39560
359680.0000    0.63641
359720.0000    0.49648
359760.0000    0.36044
359800.0000    0.24357
359840.0000    0.26229
359880.0000    0.48240
359920.0000    0.61942
359960.0000    0.55429
360000.0000    0.55756
360040.0000    0.49756
360080.0000    0.56395
360120.0000    0.50139
360160.0000    0.37385
360200.0000    0.34701
360240.0000    0.41763
360280.0000    0.11588
360320.0000    0.10331
360360.0000    0.12712
360400.0000    0.09558
360440.0000    0.06392
360480.0000    0.10585
360520.0000    0.03423
360560.0000    0.43648
360600.0000   -0.01001
360640.0000   -0.23896
360680.0000    0.12171
360720.0000    0.18551
360760.0000    0.16958
360800.0000    0.56832
360840.0000    0.41360
360880.0000    0.16041
360920.0000   -0.07844
360960.0000    0.56964
361000.0000    0.63117
361040.0000    0.52053
361080.0000    0.46711
361120.0000    0.56904
361160.0000    0.59664
361200.0000    0.45285
361240.0000    0.41681
361280.0000    0.45379
361320.0000    0.33700
361360.0000    0.32558
361400.0000    0.25678
361440.0000    0.19141
361480.0000    0.45903
361520.0000    0.14165
361560.0000    0.30632
361600.0000   -0.04687
361640.0000    0.09744
361680.0000    0.20361
361720.0000    0.10302
361760.0000    0.42466
361800.0000    0.07235
361840.0000    0.02181
361880.0000    0.10323
361920.0000    0.14601
361960.0000    0.08568
362000.0000    0.17553
362040.0000    0.13016
362080.0000    0.32756
362120.0000    0.24607
362160.0000    0.02833
362200.0000   -0.09686
362240.0000   -0.07627
362280.0000    0.47896
362320.0000    0.43492
362360.0000    0.36162
362400.0000    0.39119
362440.0000    0.26211
362480.0000    0.25573
362520.0000    0.52114
362560.0000    0.32340
362600.0000    0.48385
362640.0000    0.57913
362680.0000    0.77161
362720.0000    0.59911
362760.0000    0.54197
362800.0000    0.36326
362840.0000    0.66672
362880.0000    1.01921
362920.0000    0.70685
362960.0000    0.93760
363000.0000    0.86282
363040.0000    0.99831
363080.0000    0.75385
363120.0000    0.87357
363160.0000    0.72187
363200.0000    1.08013
363240.0000    0.98168
363280.0000    0.79359
363320.0000    0.80836
363360.0000    0.72185
363400.0000    0.65522
363440.0000    0.78896
363480.0000    0.69497
363520.0000    0.52493
363560.0000    0.59751
363600.0000    0.84714
363640.0000    0.83836
363680.0000    0.84759
363720.0000    0.79702
363760.0000    0.76728
363800.0000    0.77042
363840.0000    0.70978
363880.0000    0.83376
363920.0000    0.92210
363960.0000    0.78793
364000.0000    0.78080
364040.0000    0.78102
364080.0000    0.84363
364120.0000    0.89673
364160.0000    0.79796
364200.0000    0.88562
364240.0000    0.74945
364280.0000    0.77093
364320.0000    0.87898
364360.0000    0.89965
364400.0000    0.96264
364440.0000    0.84765
364480.0000    0.88634
364520.0000    0.76248
364560.0000    0.90014
364600.0000    0.87644
364640.0000    0.90814
364680.0000    0.94007
364720.0000    0.61969
364760.0000    0.78568
364800.0000    0.77501
364840.0000    0.88885
364880.0000    0.68683
364920.0000    0.75727
364960.0000    0.67882
365000.0000    0.75689
365040.0000    0.73050
365080.0000    0.83266
365120.0000    0.85953
365160.0000    0.92037
365200.0000    0.81647
365240.0000    0.82631
365280.0000    0.85509
365320.0000    0.88358
365360.0000    0.81583
365400.0000    0.78838
365440.0000    0.86167
365480.0000    0.83439
365520.0000    0.84639
365560.0000    0.29346
365600.0000    0.38508
365640.0000    0.28676
365680.0000    0.29478
365720.0000    0.19054
365760.0000    0.19754
365800.0000    0.31973
365840.0000    0.12442
365880.0000    0.05951
365920.0000    0.27447
365960.0000    0.44950
366000.0000    0.27938
366040.0000    0.46425
366080.0000    0.38282
366120.0000    0.37294
366160.0000    0.29044
366200.0000    0.16316
366240.0000    0.15189
366280.0000    0.14037
366320.0000    0.25194
366360.0000    0.11609
366400.0000    0.25597
366440.0000    0.20717
366480.0000    0.07298
366520.0000    0.29336
366560.0000    0.33479
366600.0000    0.38212
366640.0000    0.32114
366680.0000    0.30366
366720.0000    0.13480
366760.0000    0.19382
366800.0000    0.39100
366840.0000    0.25970
366880.0000    0.10878
366920.0000    0.03968
366960.0000   -0.03775
367000.0000    0.11751
367040.0000    0.32820
367080.0000    0.48135
367120.0000    0.31208
367160.0000    0.33258
367200.0000    0.22110
367240.0000    0.21360
367280.0000    0.23989
367320.0000    0.30639
367360.0000    0.29719
367400.0000    0.18424
367440.0000    0.03152
367480.0000    0.24608
367520.0000    0.31235
367560.0000    0.11696
367600.0000    0.24262
367640.0000    0.48432
367680.0000    0.54416
367720.0000    0.53808
367760.0000    0.58397
367800.0000    0.55948
367840.0000    0.17506
367880.0000    0.71131
367920.0000    0.45187
367960.0000    0.42193
368000.0000    0.62547
368040.0000    0.47060
368080.0000    0.56442
368120.0000    0.52591
368160.0000    0.26476
368200.0000    0.57872
368240.0000    0.15931
368280.0000    0.35832
368320.0000    0.02203
368360.0000    0.07158
368400.0000    0.16137
368440.0000    0.24773
368480.0000    0.00337
368520.0000    0.25511
368560.0000    0.00889
368600.0000    0.09903
368640.0000    0.10167
368680.0000   -0.11926
368720.0000    0.20112
368760.0000    0.14088
368800.0000    0.09119
368840.0000    0.15351
368880.0000   -0.14190
368920.0000   -0.05661
368960.0000    0.10428
369000.0000    0.06601
369040.0000   -0.00969
369080.0000   -0.09985
369120.0000   -0.02777
369160.0000    0.10572
369200.0000    0.26599
369240.0000    0.19425
369280.0000    0.42118
369320.0000    0.49807
369360.0000    0.27580
369400.0000    0.00317
369440.0000    0.30386
369480.0000   -0.15952
369520.0000   -0.00582
369560.0000    0.27403
369600.0000    0.27760
369640.0000    0.34772
369680.0000    0.15453
369720.0000    0.15137
369760.0000   -0.04321
369800.0000    0.13552
369840.0000    0.13171
369880.0000    0.29617
369920.0000    0.23790
369960.0000    0.12785
370000.0000    0.08508
370040.0000    0.01897
370080.0000   -0.29329
370120.0000    0.24514
370160.0000    0.11382
370200.0000    0.07169
370240.0000    0.11389
370280.0000    0.32375
370320.0000    0.13657
370360.0000    0.41332
370400.0000    0.35423
370440.0000    0.28678
370480.0000    0.20547
370520.0000    0.60870
370560.0000    0.62547
370600.0000    0.43928
370640.0000    0.31168
370680.0000   -0.05642
370720.0000    0.24195
370760.0000    0.16419
370800.0000    0.02305
370840.0000    0.38233
370880.0000    0.30696
370920.0000    0.22950
370960.0000    0.13640
371000.0000    0.29126
371040.0000    0.27070
371080.0000    0.22733
371120.0000    0.18110
371160.0000    0.29988
371200.0000   -0.09284
371240.0000   -0.08430
371280.0000    0.14765
371320.0000    0.16589
371360.0000   -0.01768
371400.0000   -0.25711
371440.0000    0.14607
371480.0000   -0.02800
371520.0000   -0.01829
371560.0000   -0.01181
371600.0000    0.12863
371640.0000    0.15456
371680.0000    0.04932
371720.0000    0.24528
371760.0000    0.08810
371800.0000    0.07509
371840.0000    0.12067
371880.0000    0.19450
371920.0000    0.16293
371960.0000    0.18371
372000.0000    0.21426
372040.0000    0.32063
372080.0000    0.19281
372120.0000    0.17150
372160.0000    0.15644
372200.0000    0.26770
372240.0000   -0.44483
372280.0000   -0.33702
372320.0000    0.03629
372360.0000    0.17324
372400.0000   -0.03279
372440.0000    0.10447
372480.0000    0.18735
372520.0000    0.22746
372560.0000    0.12624
372600.0000    0.18312
372640.0000    0.05194
372680.0000    0.39672
372720.0000    0.26198
372760.0000    0.27499
372800.0000    0.25619
372840.0000    0.19853
372880.0000    0.11808
372920.0000    0.04722
372960.0000    0.33977
373000.0000    0.26337
373040.0000    0.19488
373080.0000    0.13325
373120.0000    0.30229
373160.0000    0.02305
373200.0000   -0.27541
373240.0000   -0.11000
373280.0000    0.04066
373320.0000    0.27523
373360.0000    0.12396
373400.0000   -0.01356
373440.0000    0.24348
373480.0000   -0.02327
373520.0000    0.43389
373560.0000    0.13345
373600.0000    0.24923
373640.0000    0.22100
373680.0000    0.27791
373720.0000    0.45647
373760.0000    0.22108
373800.0000   -0.07669
373840.0000    0.32960
373880.0000   -0.00444
373920.0000    0.43100
373960.0000    0.14261
374000.0000   -0.01715
374040.0000    0.13794
374080.0000    0.61812
374120.0000    0.07443
374160.0000    0.33797
374200.0000    0.50147
374240.0000    0.13889
374280.0000    0.49006
374320.0000    0.46393
374360.0000    0.47978
374400.0000    0.21595
374440.0000    0.33923
374480.0000    0.28971
374520.0000    0.53686
374560.0000    0.63803
374600.0000    0.65443
374640.0000    0.73262
374680.0000    0.55264
374720.0000    0.35145
374760.0000    0.46970
374800.0000    0.37632
374840.0000    0.52227
374880.0000    0.52635
374920.0000    0.48892
374960.0000    0.40991
375000.0000    0.39290
375040.0000    0.37842
375080.0000    0.47153
375120.0000    0.40553
375160.0000    0.28361
375200.0000    0.41675
375240.0000    0.48176
375280.0000    0.29293
375320.0000    0.44906
375360.0000    0.64394
375400.0000    0.25604
375440.0000    0.44670
375480.0000    0.26081
375520.0000    0.03721
375560.0000    0.26435
375600.0000    0.01566
375640.0000    0.06665
375680.0000    0.11472
375720.0000    0.17174
375760.0000    0.28102
375800.0000    0.11034
375840.0000    0.19464
375880.0000    0.33400
375920.0000    0.35694
375960.0000    0.32497
376000.0000    0.08810
376040.0000    0.27146
376080.0000    0.27809
376120.0000    0.36820
376160.0000    0.31085
376200.0000    0.27768
376240.0000    0.31393
376280.0000    0.20213
376320.0000    0.42127
376360.0000    0.31637
376400.0000    0.32871
376440.0000    0.29761
376480.0000    0.32565
376520.0000    0.28728
376560.0000    0.39204
376600.0000    0.21322
376640.0000    0.29836
376680.0000    0.37999
376720.0000    0.29925
376760.0000    0.18802
376800.0000    0.04458
376840.0000    0.17354
376880.0000    0.02442
376920.0000   -0.00166
376960.0000    0.45516
377000.0000    0.19411
377040.0000    0.51029
377080.0000    0.20552
377120.0000    0.52359
377160.0000    0.14615
377200.0000    0.26509
377240.0000    0.25412
377280.0000    0.09235
377320.0000    0.16568
377360.0000    0.05138
377400.0000    0.03503
377440.0000   -0.07593
377480.0000    0.05060
377520.0000    0.04196
377560.0000    0.09735
377600.0000    0.33993
377640.0000    0.32582
377680.0000    0.24368
377720.0000    0.45652
377760.0000    0.37962
377800.0000    0.70049
377840.0000    0.10413
377880.0000    0.14873
377920.0000    0.25192
377960.0000    0.33924
378000.0000    0.55535
378040.0000    0.40815
378080.0000    0.34686
378120.0000    0.24456
378160.0000    0.15301
378200.0000    0.30105
378240.0000    0.23450
378280.0000    0.06375
378320.0000   -0.03455
378360.0000    0.00796
378400.0000   -0.16226
378440.0000   -0.36065
378480.0000   -0.33608
378520.0000    0.12229
378560.0000    0.20748
378600.0000    0.14862
378640.0000    0.54233
378680.0000    0.22597
378720.0000    0.49370
378760.0000    0.48243
378800.0000    0.46584
378840.0000    0.53657
378880.0000    0.39513
378920.0000    0.35317
378960.0000    0.63022
379000.0000    0.78886
379040.0000    0.52098
379080.0000    0.74682
379120.0000    0.61772
379160.0000    0.62619
379200.0000    0.66744
379240.0000    0.78676
379280.0000    0.84874
379320.0000    0.41643
379360.0000    0.44712
379400.0000    0.42039
379440.0000    0.42436
379480.0000    0.31351
379520.0000    0.49163
379560.0000    0.42541
379600.0000    0.36776
379640.0000    0.43332
379680.0000    0.41452
379720.0000    0.19418
379760.0000    0.19241
379800.0000    0.43683
379840.0000    0.02736
379880.0000   -0.18768
379920.0000    0.10343
379960.0000    0.13645
380000.0000    0.05645
380040.0000    0.37320
380080.0000    0.44939
380120.0000    0.62587
380160.0000    0.46958
380200.0000    0.49043
380240.0000    0.55149
380280.0000    0.42941
380320.0000    0.60879
380360.0000    0.59429
380400.0000    0.52794
380440.0000    0.53026
380480.0000    0.47972
380520.0000    0.50588
380560.0000    0.57080
380600.0000    0.39451
380640.0000    0.63784
380680.0000    0.66711
380720.0000    0.57894
380760.0000    0.42762
380800.0000    0.34191
380840.0000    0.40513
380880.0000    0.47156
380920.0000    0.22326
380960.0000    0.34471
381000.0000    0.67985
381040.0000    0.37681
381080.0000    0.19363
381120.0000    0.09688
381160.0000    0.14370
381200.0000   -0.00365
381240.0000    0.04859
381280.0000    0.06594
381320.0000    0.17502
381360.0000    0.32025
381400.0000   -0.00227
381440.0000    0.13983
381480.0000    0.20939
381520.0000   -0.04668
381560.0000    0.00527
381600.0000   -0.16905
381640.0000    0.01434
381680.0000    0.49117
381720.0000    0.46751
381760.0000    0.64528
381800.0000    0.72938
381840.0000    0.65139
381880.0000    0.63770
381920.0000    0.43524
381960.0000    0.20569
382000.0000    0.32861
382040.0000    0.13427
382080.0000    0.45302
382120.0000    0.46470
382160.0000    0.09250
382200.0000    0.25910
382240.0000    0.17540
382280.0000    0.28972
382320.0000    0.55615
382360.0000    0.21536
382400.0000    0.28044
382440.0000    0.30032
382480.0000    0.24638
382520.0000    0.23290
382560.0000    0.18252
382600.0000    0.36941
382640.0000    0.27849
382680.0000    0.41506
382720.0000    0.37659
382760.0000    0.31201
382800.0000    0.44368
382840.0000    0.42608
382880.0000    0.64847
382920.0000    0.64529
382960.0000    0.59496
383000.0000    0.60435
383040.0000    0.73324
383080.0000    0.77249
383120.0000    0.76039
383160.0000    0.53380
383200.0000    0.55996
383240.0000    0.69170
383280.0000    0.52920
383320.0000    0.76663
383360.0000    0.60823
383400.0000    0.74579
383440.0000    0.68055
383480.0000    0.76903
383520.0000    0.69979
383560.0000    0.81717
383600.0000    0.76393
383640.0000    0.52085
383680.0000    0.76220
383720.0000    0.55426
383760.0000    0.60420
383800.0000    0.60892
383840.0000    0.66067
383880.0000    0.55545
383920.0000    0.78604
383960.0000    0.57115
384000.0000    0.49089
384040.0000    0.67195
384080.0000    0.63320
384120.0000    0.60958
384160.0000    0.65776
384200.0000    0.57415
384240.0000    0.63970
384280.0000    0.44280
384320.0000    0.48876
384360.0000    0.48359
384400.0000   -0.07180
384440.0000   -0.14012
384480.0000    0.10206
384520.0000    0.21462
384560.0000    0.13756
384600.0000    0.25331
384640.0000    0.19401
384680.0000    0.11580
384720.0000    0.09953
384760.0000    0.34201
384800.0000    0.19794
384840.0000    0.11192
384880.0000    0.23509
384920.0000    0.09400
384960.0000    0.19583
385000.0000    0.23962
385040.0000    0.22172
385080.0000    0.17663
385120.0000    0.21567
385160.0000    0.15917
385200.0000   -0.06705
385240.0000    0.06010
385280.0000    0.24974
385320.0000   -0.09124
385360.0000   -0.32599
385400.0000    0.02126
385440.0000    0.08125
385480.0000    0.11872
385520.0000    0.07164
385560.0000    0.24277
385600.0000   -0.20969
385640.0000   -0.53101
385680.0000   -0.05324
385720.0000   -0.22761
385760.0000   -0.35550
385800.0000   -0.22556
385840.0000   -0.25587
385880.0000   -0.34780
385920.0000   -0.34387
385960.0000   -0.26402
386000.0000   -0.41029
386040.0000   -0.15180
386080.0000    0.00145
386120.0000    0.09719
386160.0000    0.20419
386200.0000   -0.01733
386240.0000   -0.53615
386280.0000   -0.62197
386320.0000   -0.28077
386360.0000   -0.05878
386400.0000   -0.09969
386440.0000   -0.10282
386480.0000   -0.17152
386520.0000    0.01963
386560.0000    0.14009
386600.0000    0.20559
386640.0000    0.47552
386680.0000    0.15616
386720.0000    0.40628
386760.0000    0.37078
386800.0000    0.53651
386840.0000    0.45031
386880.0000    0.53222
386920.0000    0.41752
386960.0000    0.52567
387000.0000    0.44992
387040.0000    0.58533
387080.0000    0.47887
387120.0000    0.51295
387160.0000    0.52631
387200.0000    0.64170
387240.0000    0.63498
387280.0000    0.35928
387320.0000    0.59504
387360.0000    0.18662
387400.0000    0.20166
387440.0000    0.49944
387480.0000    0.55622
387520.0000    0.51643
387560.0000    0.33287
387600.0000    0.16401
387640.0000    0.32404
387680.0000    0.54110
387720.0000    0.34140
387760.0000    0.21014
387800.0000    0.24029
387840.0000    0.13133
387880.0000    0.29026
387920.0000    0.35683
387960.0000    0.42844
388000.0000    0.42687
388040.0000    0.38371
388080.0000    0.29570
388120.0000    0.39475
388160.0000    0.31532
388200.0000    0.39160
388240.0000    0.26797
388280.0000    0.32317
388320.0000    0.41305
388360.0000    0.29918
388400.0000    0.32918
388440.0000    0.22217
388480.0000    0.35090
388520.0000    0.13999
388560.0000    0.41879
388600.0000    0.31600
388640.0000    0.36460
388680.0000    0.58146
388720.0000    0.42699
388760.0000    0.63207
388800.0000    0.19410
388840.0000    0.54946
388880.0000    0.50351
388920.0000    0.43527
388960.0000    0.41932
389000.0000    0.57632
389040.0000    0.74820
389080.0000    0.82939
389120.0000    0.74313
389160.0000    0.57870
389200.0000    0.45802
389240.0000    0.61031
389280.0000    0.57764
389320.0000    0.56981
389360.0000    0.60773
389400.0000    0.38453
389440.0000    0.55299
389480.0000    0.63599
389520.0000    0.59927
389560.0000    0.54744
389600.0000    0.56985
389640.0000    0.78103
389680.0000    0.63888
389720.0000    0.54753
389760.0000    0.38281
389800.0000    0.56585
389840.0000    0.60105
389880.0000    0.38691
389920.0000    0.36164
389960.0000    0.45911
390000.0000    0.45450
390040.0000    0.12592
390080.0000    0.18388
390120.0000    0.11155
390160.0000   -0.03070
390200.0000    0.00707
390240.0000   -0.03536
390280.0000   -0.16995
390320.0000    0.06287
390360.0000    0.14929
390400.0000   -0.01377
390440.0000    0.22847
390480.0000    0.04075
390520.0000    0.14741
390560.0000   -0.00187
390600.0000    0.07987
390640.0000    0.11051
390680.0000    0.19766
390720.0000    0.04465
390760.0000    0.27432
390800.0000    0.35916
390840.0000    0.56906
390880.0000    0.52659
390920.0000    0.56020
390960.0000    0.62245
391000.0000    0.64588
391040.0000    0.57153
391080.0000    0.59002
391120.0000    0.49167
391160.0000    0.46380
391200.0000    0.57605
391240.0000    0.53806
391280.0000    0.40050
391320.0000    0.51828
391360.0000    0.44643
391400.0000    0.60243
391440.0000    0.50109
391480.0000    0.32247
391520.0000    0.53589
391560.0000    0.57532
391600.0000    0.37621
391640.0000    0.66168
391680.0000    0.50011
391720.0000    0.44944
391760.0000    0.31479
391800.0000    0.46887
391840.0000    0.24331
391880.0000    0.52297
391920.0000    0.43574
391960.0000    0.29337
392000.0000    0.28887
392040.0000    0.43949
392080.0000    0.21336
392120.0000    0.39447
392160.0000    0.38839
392200.0000    0.50886
392240.0000    0.49937
392280.0000    0.42988
392320.0000    0.31990
392360.0000    0.45071
392400.0000    0.48909
392440.0000    0.56555
392480.0000    0.42714
392520.0000    0.19906
392560.0000    0.11378
392600.0000    0.26326
392640.0000    0.35844
392680.0000    0.52411
392720.0000    0.45871
392760.0000    0.58915
392800.0000    0.62064
392840.0000    0.80297
392880.0000    0.60407
392920.0000    0.47384
392960.0000    0.44535
393000.0000    0.62862
393040.0000    0.48010
393080.0000    0.43758
393120.0000    0.51820
393160.0000    0.49848
393200.0000    0.50567
393240.0000    0.29482
393280.0000    0.20294
393320.0000    0.13521
393360.0000    0.28575
393400.0000    0.23087
393440.0000    0.50908
393480.0000    0.49302
393520.0000    0.46503
393560.0000    0.33270
393600.0000    0.23863
393640.0000    0.14511
393680.0000    0.19838
393720.0000    0.36676
393760.0000    0.43093
393800.0000    0.39075
393840.0000    0.51894
393880.0000    0.40960
393920.0000    0.24963
393960.0000    0.32437
394000.0000    0.32692
394040.0000    0.31806
394080.0000    0.25563
394120.0000    0.48304
394160.0000    0.46472
394200.0000    0.18425
394240.0000    0.21723
394280.0000    0.50010
394320.0000    0.30761
394360.0000    0.10213
394400.0000    0.44000
394440.0000    0.28330
394480.0000    0.36073
394520.0000    0.37593
394560.0000    0.21070
394600.0000    0.15704
394640.0000    0.36158
394680.0000    0.27013
394720.0000    0.36665
394760.0000    0.17302
394800.0000    0.21441
394840.0000    0.19852
394880.0000    0.42447
394920.0000    0.23002
394960.0000    0.29423
395000.0000    0.22297
395040.0000    0.40734
395080.0000    0.00663
395120.0000    0.13468
395160.0000    0.23708
395200.0000    0.36041
395240.0000    0.18053
395280.0000    0.38166
395320.0000    0.14224
395360.0000    0.02431
395400.0000    0.22958
395440.0000    0.06517
395480.0000    0.15118
395520.0000    0.09641
395560.0000    0.11592
395600.0000   -0.25267
395640.0000   -0.10745
395680.0000    0.17489
395720.0000    0.06147
395760.0000   -0.10785
395800.0000    0.17783
395840.0000    0.14811
395880.0000    0.21053
395920.0000    0.06434
395960.0000    0.18594
396000.0000    0.30603
396040.0000    0.04004
396080.0000   -0.25102
396120.0000   -0.21988
396160.0000   -0.21797
396200.0000   -0.22762
396240.0000   -0.29498
396280.0000   -0.23341
396320.0000   -0.33498
396360.0000   -0.28668
396400.0000   -0.45473
396440.0000   -0.18463
396480.0000   -0.24179
396520.0000   -0.37567
396560.0000   -0.14915
396600.0000   -0.04240
396640.0000   -0.36931
396680.0000   -0.20592
396720.0000   -0.28561
396760.0000   -0.25275
396800.0000   -0.50342
396840.0000   -0.10281
396880.0000   -0.20713
396920.0000   -0.07370
396960.0000    0.06718
397000.0000   -0.11403
397040.0000   -0.12784
397080.0000   -0.28159
397120.0000   -0.01782
397160.0000    0.00065
397200.0000   -0.18899
397240.0000   -0.28011
397280.0000   -0.05473
397320.0000   -0.18309
397360.0000   -0.00298
397400.0000   -0.02788
397440.0000   -0.07436
397480.0000    0.03936
397520.0000   -0.00254
397560.0000   -0.00653
397600.0000    0.07654
397640.0000   -0.07686
397680.0000   -0.08113
397720.0000   -0.15947
397760.0000   -0.19124
397800.0000   -0.18350
397840.0000   -0.16808
397880.0000   -0.14396
397920.0000    0.04158
397960.0000    0.00295
398000.0000   -0.00678
398040.0000   -0.27048
398080.0000   -0.22168
398120.0000   -0.11476
398160.0000   -0.06300
398200.0000   -0.12061
398240.0000   -0.22752
398280.0000   -0.17058
398320.0000    0.05892
398360.0000    0.00365
398400.0000   -0.03663
398440.0000   -0.32641
398480.0000   -0.18798
398520.0000   -0.32281
398560.0000   -0.30476
398600.0000   -0.13323
398640.0000   -0.14005
398680.0000    0.12890
398720.0000   -0.32505
398760.0000   -0.38615
398800.0000   -0.01536
398840.0000    0.00043
398880.0000    0.13818
398920.0000    0.13791
398960.0000    0.14559
399000.0000   -0.00798
399040.0000    0.19102
399080.0000   -0.05226
399120.0000    0.04245
399160.0000    0.07021
399200.0000    0.01118
399240.0000    0.09749
399280.0000    0.26989
399320.0000    0.04146
399360.0000    0.15495
399400.0000   -0.13418
399440.0000   -0.31385
399480.0000   -0.13883
399520.0000    0.21806
399560.0000   -0.18937
399600.0000    0.16601
399640.0000    0.14994
399680.0000    0.11741
399720.0000    0.15439
399760.0000   -0.20690
399800.0000   -0.06047
399840.0000   -0.16999
399880.0000   -0.06909
399920.0000   -0.23642
399960.0000    0.04496
400000.0000   -0.21325
400040.0000   -0.03930
400080.0000    0.06533
400120.0000    0.15087
400160.0000    0.53507
400200.0000    0.20586
400240.0000   -0.07545
400280.0000    0.15211
400320.0000    0.10219
400360.0000   -0.12851
400400.0000   -0.20157
400440.0000    0.09922
400480.0000   -0.38917
400520.0000   -0.15276
400560.0000    0.12787
400600.0000    0.04743
400640.0000   -0.02236
400680.0000   -0.07106
400720.0000    0.06587
400760.0000   -0.43275
400800.0000    0.01849
400840.0000    0.05408
400880.0000    0.19847
400920.0000    0.00381
400960.0000    0.12549
401000.0000   -0.17939
401040.0000   -0.13171
401080.0000   -0.19575
401120.0000   -0.15152
401160.0000    0.01914
401200.0000    0.05072
401240.0000    0.14844
401280.0000    0.12713
401320.0000   -0.40715
401360.0000   -0.43431
401400.0000   -0.16581
401440.0000    0.07342
401480.0000   -0.12721
401520.0000    0.19509
401560.0000    0.01417
401600.0000   -0.40410
401640.0000    0.16201
401680.0000    0.33497
401720.0000    0.26648
401760.0000    0.43196
401800.0000    0.21414
401840.0000    0.01995
401880.0000    0.38494
401920.0000    0.14785
401960.0000   -0.04444
402000.0000    0.10093
402040.0000    0.28783
402080.0000    0.10136
402120.0000    0.06519
402160.0000    0.01899
402200.0000    0.26741
402240.0000    0.11688
402280.0000    0.32606
402320.0000    0.19420
402360.0000   -0.21908
402400.0000   -0.32222
402440.0000   -0.27334
402480.0000   -0.39960
402520.0000   -0.44354
402560.0000   -0.18435
402600.0000   -0.17728
402640.0000   -0.57013
402680.0000   -0.46472
402720.0000   -0.69626
402760.0000   -0.14944
402800.0000   -0.23879
402840.0000   -0.58991
402880.0000   -0.08068
402920.0000    0.00481
402960.0000   -0.12419
403000.0000   -0.48610
403040.0000   -0.11734
403080.0000   -0.06863
403120.0000   -0.33091
403160.0000   -0.61444
403200.0000   -0.07304
403240.0000    0.07259
403280.0000    0.14297
403320.0000    0.12046
403360.0000    0.25267
403400.0000    0.06142
403440.0000    0.10308
403480.0000    0.02189
403520.0000    0.28894
403560.0000    0.23197
403600.0000    0.10072
403640.0000   -0.10195
403680.0000   -0.20382
403720.0000    0.18506
403760.0000   -0.09192
403800.0000   -0.10034
403840.0000   -0.03772
403880.0000   -0.12555
403920.0000    0.09650
403960.0000    0.00920
404000.0000   -0.06557
404040.0000    0.17146
404080.0000    0.15568
404120.0000    0.36421
404160.0000    0.16759
404200.0000    0.15219
404240.0000    0.28162
404280.0000    0.16574
404320.0000    0.39474
404360.0000    0.45573
404400.0000    0.52438
404440.0000    0.50404
404480.0000    0.41437
404520.0000    0.30019
404560.0000    0.10983
404600.0000   -0.07830
404640.0000    0.05023
404680.0000   -0.08433
404720.0000    0.00078
404760.0000    0.02365
404800.0000    0.14599
404840.0000    0.17638
404880.0000    0.12804
404920.0000   -0.01005
404960.0000   -0.00395
405000.0000   -0.43639
405040.0000   -0.12375
405080.0000   -0.20949
405120.0000    0.00739
405160.0000   -0.27956
405200.0000    0.23953
405240.0000    0.26441
405280.0000    0.21280
405320.0000    0.14207
405360.0000    0.13050
405400.0000   -0.07711
405440.0000   -0.04783
405480.0000    0.22648
405520.0000    0.28219
405560.0000    0.17970
405600.0000    0.02741
405640.0000    0.01334
405680.0000    0.02465
405720.0000    0.09080
405760.0000   -0.05298
405800.0000    0.04532
405840.0000    0.16611
405880.0000   -0.03012
405920.0000    0.11077
405960.0000    0.17345
406000.0000   -0.03843
406040.0000   -0.04093
406080.0000    0.14659
406120.0000    0.11784
406160.0000    0.15362
406200.0000    0.07853
406240.0000   -0.06224
406280.0000    0.14544
406320.0000    0.25047
406360.0000    0.36801
406400.0000    0.06096
406440.0000    0.08020
406480.0000    0.12452
406520.0000    0.03783
406560.0000    0.14426
406600.0000    0.10010
406640.0000   -0.09139
406680.0000    0.15409
406720.0000   -0.02178
406760.0000    0.01244
406800.0000    0.05575
406840.0000    0.11741
406880.0000    0.15312
406920.0000    0.03239
406960.0000    0.28675
407000.0000    0.11396
407040.0000    0.30016
407080.0000    0.16436
407120.0000    0.38348
407160.0000    0.37418
407200.0000   -0.10524
407240.0000    0.08994
407280.0000    0.26313
407320.0000    0.06235
407360.0000   -0.02452
407400.0000    0.16860
407440.0000   -0.00006
407480.0000    0.22765
407520.0000    0.18466
407560.0000    0.25426
407600.0000    0.13374
407640.0000    0.42124
407680.0000    0.13093
407720.0000    0.57677
407760.0000    0.51938
407800.0000    0.00890
407840.0000   -0.42436
407880.0000    0.22402
407920.0000   -0.03006
407960.0000    0.12639
408000.0000    0.18820
408040.0000    0.32363
408080.0000    0.25112
408120.0000    0.51155
408160.0000    0.44733
408200.0000    0.35255
408240.0000    0.19251
408280.0000    0.08445
408320.0000    0.35711
408360.0000    0.10485
408400.0000    0.16996
408440.0000    0.46798
408480.0000    0.28791
408520.0000    0.29871
408560.0000    0.47340
408600.0000   -0.05987
408640.0000    0.00523
408680.0000   -0.03311
408720.0000    0.14716
408760.0000    0.27634
408800.0000    0.49473
408840.0000    0.28465
408880.0000    0.08341
408920.0000    0.35276
408960.0000   -0.00970
409000.0000    0.15491
409040.0000    0.21632
409080.0000   -0.04874
409120.0000    0.01417
409160.0000   -0.42210
409200.0000   -0.82138
409240.0000   -0.97807
409280.0000   -0.95829
409320.0000   -0.84784
409360.0000   -0.22107
409400.0000   -0.11278
409440.0000    0.07062
409480.0000    0.18294
409520.0000    0.01038
409560.0000   -0.24742
409600.0000    0.32441
409640.0000    0.11558
409680.0000    0.48107
409720.0000    0.28749
409760.0000    0.00242
409800.0000   -0.02503
409840.0000    0.12624
409880.0000   -0.32371
409920.0000    0.09635
409960.0000    0.19090
410000.0000    0.29197
410040.0000   -0.16527
410080.0000    0.26970
410120.0000    0.12302
410160.0000    0.11871
410200.0000    0.23112
410240.0000    0.24525
410280.0000   -0.08451
410320.0000    0.18963
410360.0000    0.00591
410400.0000    0.16466
410440.0000   -0.02355
410480.0000   -0.29792
410520.0000   -0.46820
410560.0000    0.13224
410600.0000    0.12553
410640.0000   -0.07314
410680.0000   -0.10783
410720.0000   -0.20500
410760.0000   -0.26765
410800.0000    0.17626
410840.0000   -0.08867
410880.0000    0.12067
410920.0000   -0.08789
410960.0000   -0.25437
411000.0000    0.12438
411040.0000    0.13887
411080.0000    0.06371
411120.0000   -0.26055
411160.0000   -0.26270
411200.0000   -0.16806
411240.0000   -0.19405
411280.0000   -0.05266
411320.0000   -0.14146
411360.0000   -0.08160
411400.0000    0.29618
411440.0000    0.35401
411480.0000    0.39000
411520.0000    0.39930
411560.0000    0.45215
411600.0000    0.33243
411640.0000    0.43744
411680.0000    0.49686
411720.0000    0.39479
411760.0000    0.44445
411800.0000    0.53513
411840.0000    0.57697
411880.0000    0.54006
411920.0000    0.60190
411960.0000    0.60942
412000.0000    0.65043
412040.0000    0.61442
412080.0000    0.48192
412120.0000    0.32952
412160.0000    0.13269
412200.0000    0.19485
412240.0000    0.10107
412280.0000    0.27077
412320.0000   -0.00940
412360.0000    0.32031
412400.0000    0.55201
412440.0000    0.31920
412480.0000    0.52015
412520.0000    0.39801
412560.0000    0.45687
412600.0000    0.50411
412640.0000    0.30114
412680.0000    0.34277
412720.0000    0.59898
412760.0000    0.51301
412800.0000    0.40535
412840.0000    0.55720
412880.0000    0.54358
412920.0000    0.49244
412960.0000    0.49158
413000.0000    0.48506
413040.0000    0.24139
413080.0000    0.11031
413120.0000    0.27559
413160.0000    0.51730
413200.0000    0.41605
413240.0000    0.46974
413280.0000    0.39657
413320.0000    0.27838
413360.0000    0.27942
413400.0000    0.29481
413440.0000    0.39268
413480.0000    0.13873
413520.0000    0.33730
413560.0000    0.40938
413600.0000    0.42277
413640.0000    0.37311
413680.0000    0.30406
413720.0000    0.33849
413760.0000    0.23927
413800.0000    0.16583
413840.0000    0.38469
413880.0000    0.53322
413920.0000    0.23283
413960.0000    0.21269
414000.0000    0.31204
414040.0000    0.36096
414080.0000    0.27539
414120.0000    0.50963
414160.0000    0.46552
414200.0000    0.41598
414240.0000    0.52392
414280.0000    0.44761
414320.0000    0.38408
414360.0000    0.43626
414400.0000    0.38289
414440.0000    0.33796
414480.0000    0.44194
414520.0000    0.40466
414560.0000    0.38809
414600.0000    0.30641
414640.0000    0.57914
414680.0000    0.27201
414720.0000    0.16132
414760.0000    0.04654
414800.0000    0.05419
414840.0000    0.37670
414880.0000    0.48258
414920.0000    0.33889
414960.0000    0.44132
415000.0000    0.51690
415040.0000    0.76060
415080.0000    0.77186
415120.0000    0.59761
415160.0000    0.68118
415200.0000    0.65394
415240.0000    0.79829
415280.0000    0.81168
415320.0000    0.83363
415360.0000    0.81286
415400.0000    0.85151
415440.0000    0.87079
415480.0000    0.85635
415520.0000    0.96515
415560.0000    0.85445
415600.0000    0.85336
415640.0000    0.82361
415680.0000    0.79594
415720.0000    0.73823
415760.0000    0.53262
415800.0000    0.59444
415840.0000    0.63013
415880.0000    0.50856
415920.0000    0.51333
415960.0000    0.31381
416000.0000    0.49056
416040.0000    0.71686
416080.0000    0.62291
416120.0000    0.76130
416160.0000    0.64204
416200.0000    0.85711
416240.0000    0.86632
416280.0000    0.59228
416320.0000    0.89154
416360.0000    0.82577
416400.0000    0.73143
416440.0000    0.73067
416480.0000    0.51205
416520.0000    0.67136
416560.0000    0.79786
416600.0000    0.64074
416640.0000    0.97948
416680.0000    0.79679
416720.0000    1.04280
416760.0000    0.83882
416800.0000    0.79920
416840.0000    0.82464
416880.0000    0.86386
416920.0000    0.68570
416960.0000    0.53639
417000.0000    0.39948
417040.0000    0.38479
417080.0000    0.44318
417120.0000    0.70030
417160.0000    0.51445
417200.0000    0.65265
417240.0000    0.50133
417280.0000    0.51858
417320.0000    0.79051
417360.0000    0.66193
417400.0000    0.72555
417440.0000    0.53818
417480.0000    0.64216
417520.0000    0.35589
417560.0000    0.34655
417600.0000    0.27277
417640.0000    0.41509
417680.0000    0.47004
417720.0000    0.51717
417760.0000    0.61215
417800.0000    0.61317
417840.0000    0.66811
417880.0000    0.48071
417920.0000    0.69269
417960.0000    0.62131
418000.0000    0.71739
418040.0000    0.63702
418080.0000    0.57782
418120.0000    0.62661
418160.0000    0.46414
418200.0000    0.63224
418240.0000    0.59575
418280.0000    0.55064
418320.0000    0.42858
418360.0000    0.43014
418400.0000    0.61541
418440.0000    0.55274
418480.0000    0.60360
418520.0000    0.58532
418560.0000    0.57538
418600.0000    0.55507
418640.0000    0.73146
418680.0000    0.82959
418720.0000    0.79743
418760.0000    0.63975
418800.0000    0.48717
418840.0000    0.51876
418880.0000    0.56582
418920.0000    0.48268
418960.0000    0.76751
419000.0000    0.70078
419040.0000    0.60840
419080.0000    0.50387
419120.0000    0.31331
419160.0000    0.57968
419200.0000    0.48961
419240.0000    0.82231
419280.0000    0.64064
419320.0000    0.54394
419360.0000    0.43276
419400.0000    0.57127
419440.0000    0.47991
419480.0000    0.62541
419520.0000    0.60381
419560.0000    0.56253
419600.0000    0.55433
419640.0000    0.60630
419680.0000    0.57960
419720.0000    0.69394
419760.0000    0.70238
419800.0000    0.64520
419840.0000    0.60440
419880.0000    0.83217
419920.0000    0.72215
419960.0000    0.69275
420000.0000    0.58420
420040.0000    0.63602
420080.0000    0.55875
420120.0000    0.50940
420160.0000    0.48936
420200.0000    0.52326
420240.0000    0.53640
420280.0000    0.66017
420320.0000    0.74379
420360.0000    0.54580
420400.0000    0.61316
420440.0000    0.51253
420480.0000    0.24675
420520.0000    0.30671
420560.0000    0.30934
420600.0000    0.34496
420640.0000    0.44604
420680.0000    0.16906
420720.0000    0.22818
420760.0000    0.45177
420800.0000    0.51265
420840.0000    0.50407
420880.0000    0.63650
420920.0000    0.34497
420960.0000    0.52088
421000.0000    0.40339
421040.0000    0.28202
421080.0000    0.28623
421120.0000    0.23868
421160.0000    0.40453
421200.0000    0.27726
421240.0000    0.11625
421280.0000    0.39884
421320.0000    0.30838
421360.0000    0.33821
421400.0000    0.19558
421440.0000    0.28297
421480.0000    0.51654
421520.0000    0.13919
421560.0000    0.20072
421600.0000    0.29624
421640.0000    0.32272
421680.0000    0.49158
421720.0000    0.27252
421760.0000    0.31963
421800.0000    0.23417
421840.0000    0.20987
421880.0000    0.07524
421920.0000    0.39825
421960.0000    0.52754
422000.0000    0.42370
422040.0000    0.46220
422080.0000    0.51787
422120.0000    0.61676
422160.0000    0.54970
422200.0000    0.44798
422240.0000    0.52754
422280.0000    0.53268
422320.0000    0.16040
422360.0000    0.31351
422400.0000    0.36595
422440.0000    0.61739
422480.0000    0.67424
422520.0000    0.62700
422560.0000    0.17064
422600.0000    0.22206
422640.0000    0.17110
422680.0000    0.03811
422720.0000    0.30639
422760.0000    0.25342
422800.0000    0.12227
422840.0000    0.07639
422880.0000    0.02008
422920.0000    0.19007
422960.0000    0.31359
423000.0000    0.10578
423040.0000    0.20123
423080.0000    0.14841
423120.0000    0.03751
423160.0000    0.24700
423200.0000    0.27293
423240.0000    0.07201
423280.0000    0.06857
423320.0000    0.19850
423360.0000    0.25010
423400.0000    0.42219
423440.0000    0.35499
423480.0000    0.40824
423520.0000    0.32137
423560.0000    0.21467
423600.0000    0.45537
423640.0000    0.64138
423680.0000    0.36713
423720.0000    0.52540
423760.0000    0.61801
423800.0000    0.44097
423840.0000    0.30500
423880.0000    0.34058
423920.0000    0.43485
423960.0000    0.43315
424000.0000    0.40035
424040.0000    0.47632
424080.0000    0.38177
424120.0000    0.51243
424160.0000    0.43070
424200.0000    0.45893
424240.0000    0.33088
424280.0000    0.35844
424320.0000    0.39408
424360.0000    0.41739
424400.0000    0.65508
424440.0000    0.57703
424480.0000    0.54352
424520.0000    0.55277
424560.0000    0.66108
424600.0000    0.50358
424640.0000    0.48630
424680.0000    0.66271
424720.0000    0.69116
424760.0000    0.65473
424800.0000    0.62391
424840.0000    0.49741
424880.0000    0.50502
424920.0000    0.40130
424960.0000    0.52379
425000.0000    0.59054
425040.0000    0.27726
425080.0000    0.51578
425120.0000    0.34982
425160.0000    0.54816
425200.0000    0.38676
425240.0000    0.18750
425280.0000    0.41189
425320.0000    0.43665
425360.0000    0.47844
425400.0000    0.29385
425440.0000    0.48883
425480.0000    0.44659
425520.0000    0.33869
425560.0000    0.26606
425600.0000    0.58136
425640.0000    0.57391
425680.0000    0.57445
425720.0000    0.63977
425760.0000    0.47734
425800.0000    0.55186
425840.0000    0.48139
425880.0000    0.64320
425920.0000    0.50989
425960.0000    0.63183
426000.0000    0.47746
426040.0000    0.61141
426080.0000    0.53770
426120.0000    0.64602
426160.0000    0.49398
426200.0000    0.34131
426240.0000    0.48133
426280.0000    0.68954
426320.0000    0.50634
426360.0000    0.58752
426400.0000    0.62363
426440.0000    0.53302
426480.0000    0.64755
426520.0000    0.44221
426560.0000    0.62828
426600.0000    0.82224
426640.0000    0.65894
426680.0000    0.41669
426720.0000    0.58169
426760.0000    0.70019
426800.0000    0.49185
426840.0000    0.57973
426880.0000    0.45022
426920.0000    0.50261
426960.0000    0.45316
427000.0000    0.72365
427040.0000    0.48011
427080.0000    0.22343
427120.0000    0.37073
427160.0000    0.60738
427200.0000    0.57936
427240.0000    0.46726
427280.0000    0.50959
427320.0000    0.43390
427360.0000    0.59354
427400.0000    0.53562
427440.0000    0.53556
427480.0000    0.53973
427520.0000    0.67524
427560.0000    0.55625
427600.0000    0.52519
427640.0000    0.56630
427680.0000    0.67810
427720.0000    0.68178
427760.0000    0.73996
427800.0000    0.52494
427840.0000    0.72515
427880.0000    0.50348
427920.0000    0.54194
427960.0000    0.33352
428000.0000    0.65901
428040.0000    0.61168
428080.0000    0.47433
428120.0000    0.73948
428160.0000    0.76722
428200.0000    0.64135
428240.0000    0.77423
428280.0000    0.60670
428320.0000    0.75973
428360.0000    0.84302
428400.0000    0.72039
428440.0000    0.73779
428480.0000    0.63493
428520.0000    0.78817
428560.0000    0.71094
428600.0000    0.74658
428640.0000    0.76988
428680.0000    0.66520
428720.0000    0.73968
428760.0000    0.86512
428800.0000    0.84154
428840.0000    0.76562
428880.0000    0.65899
428920.0000    0.77182
428960.0000    0.74014
429000.0000    0.63728
429040.0000    0.58078
429080.0000    0.82229
429120.0000    0.68269
429160.0000    0.68471
429200.0000    0.50640
429240.0000    0.78535
429280.0000    0.71485
429320.0000    0.79519
429360.0000    0.74484
429400.0000    0.62901
429440.0000    0.51120
429480.0000    0.72707
429520.0000    0.72806
429560.0000    0.53054
429600.0000    0.91401
429640.0000    0.89574
429680.0000    0.81133
429720.0000    0.68834
429760.0000    0.72516
429800.0000    0.82388
429840.0000    0.80291
429880.0000    0.65732
429920.0000    0.66448
429960.0000    0.70049
430000.0000    0.42744
430040.0000    0.63813
430080.0000    0.50956
430120.0000    0.69797
430160.0000    0.29860
430200.0000    0.70978
430240.0000    0.64434
430280.0000    0.53801
430320.0000    0.64190
430360.0000    0.60875
430400.0000    0.68315
430440.0000    0.62227
430480.0000    0.44827
430520.0000    0.42944
430560.0000    0.50218
430600.0000    0.53420
430640.0000    0.47639
430680.0000    0.46509
430720.0000    0.48156
430760.0000    0.58223
430800.0000    0.62493
430840.0000    0.50506
430880.0000    0.53883
430920.0000    0.59944
430960.0000    0.31556
431000.0000    0.47807
431040.0000    0.48893
431080.0000    0.29564
431120.0000    0.42844
431160.0000    0.40928
431200.0000    0.60566
431240.0000    0.64068
431280.0000    0.32467
431320.0000    0.11931
431360.0000    0.45946
431400.0000    0.46985
431440.0000    0.34131
431480.0000    0.53457
431520.0000    0.39724
431560.0000    0.52402
431600.0000    0.35731
431640.0000    0.43599
431680.0000    0.48294
431720.0000    0.52899
431760.0000    0.47052
431800.0000    0.27488
431840.0000    0.61024
431880.0000    0.47398
431920.0000    0.60415
431960.0000    0.42877
432000.0000    0.54071
432040.0000    0.58399
432080.0000    0.53083
432120.0000    0.60640
432160.0000    0.46423
432200.0000    0.61107
432240.0000    0.37273
432280.0000    0.40156
432320.0000    0.56852
432360.0000    0.55232
432400.0000    0.52806
432440.0000    0.48386
432480.0000    0.48605
432520.0000    0.44258
432560.0000    0.50997
432600.0000    0.35653
432640.0000    0.27794
432680.0000    0.44180
432720.0000    0.64106
432760.0000    0.70506
432800.0000    0.67180
432840.0000    0.65975
432880.0000    0.51871
432920.0000    0.62608
432960.0000    0.45945
433000.0000    0.39295
433040.0000    0.55325
433080.0000    0.54990
433120.0000    0.62219
433160.0000    0.52585
433200.0000    0.30065
433240.0000    0.56984
433280.0000    0.49231
433320.0000    0.55802
433360.0000    0.71737
433400.0000    0.52524
433440.0000    0.54636
433480.0000    0.46840
433520.0000    0.71664
433560.0000    0.58527
433600.0000    0.62940
433640.0000    0.53116
433680.0000    0.50688
433720.0000    0.59968
433760.0000    0.44581
433800.0000    0.46801
433840.0000    0.42131
433880.0000    0.51189
433920.0000    0.61876
433960.0000    0.56848
434000.0000    0.39929
434040.0000    0.60472
434080.0000    0.55219
434120.0000    0.45552
434160.0000    0.49959
434200.0000    0.53004
434240.0000    0.49599
434280.0000    0.72737
434320.0000    0.66000
434360.0000    0.46726
434400.0000    0.65055
434440.0000    0.65746
434480.0000    0.91304
434520.0000    0.73905
434560.0000    0.70735
434600.0000    0.67681
434640.0000    0.70586
434680.0000    0.63483
434720.0000    0.52632
434760.0000    0.68792
434800.0000    0.83986
434840.0000    0.73772
434880.0000    0.73911
434920.0000    0.72996
434960.0000    0.66594
435000.0000    0.74760
435040.0000    0.71076
435080.0000    0.80727
435120.0000    0.63986
435160.0000    0.53979
435200.0000    0.65643
435240.0000    0.75443
435280.0000    0.52878
435320.0000    0.68075
435360.0000    0.76038
435400.0000    0.80353
435440.0000    0.56919
435480.0000    0.82841
435520.0000    0.66990
435560.0000    0.65245
435600.0000    0.58882
435640.0000    0.63561
435680.0000    0.62558
435720.0000    0.49755
435760.0000    0.56551
435800.0000    0.32149
435840.0000    0.58950
435880.0000    0.45705
435920.0000    0.66676
435960.0000    0.60686
436000.0000    0.59053
436040.0000    0.61306
436080.0000    0.49303
436120.0000    0.60163
436160.0000    0.45901
436200.0000    0.67523
436240.0000    0.38866
436280.0000    0.50731
436320.0000    0.43570
436360.0000    0.56242
436400.0000    0.55710
436440.0000    0.37211
436480.0000    0.45915
436520.0000    0.48127
436560.0000    0.50326
436600.0000    0.53215
436640.0000    0.62699
436680.0000    0.60016
436720.0000    0.57886
436760.0000    0.60528
436800.0000    0.72470
436840.0000    0.57459
436880.0000    0.45965
436920.0000    0.46902
436960.0000    0.44891
437000.0000   -0.06340
437040.0000    0.44685
437080.0000    0.27356
437120.0000    0.32269
437160.0000    0.55564
437200.0000    0.44935
437240.0000    0.39111
437280.0000    0.15343
437320.0000    0.47660
437360.0000    0.43858
437400.0000    0.33288
437440.0000    0.28593
437480.0000    0.27277
437520.0000    0.13988
437560.0000    0.43217
437600.0000    0.23678
437640.0000    0.32566
437680.0000    0.11712
437720.0000    0.26586
437760.0000    0.36875
437800.0000    0.41674
437840.0000    0.32813
437880.0000    0.23516
437920.0000    0.35270
437960.0000    0.46342
438000.0000    0.13963
438040.0000    0.34269
438080.0000    0.25349
438120.0000    0.36341
438160.0000    0.34521
438200.0000    0.10679
438240.0000    0.23115
438280.0000    0.09256
438320.0000    0.02425
438360.0000    0.28664
438400.0000    0.25988
438440.0000    0.07204
438480.0000   -0.13380
438520.0000    0.39752
438560.0000    0.34609
438600.0000    0.34537
438640.0000    0.60967
438680.0000    0.27194
438720.0000    0.20998
438760.0000    0.24236
438800.0000    0.14429
438840.0000    0.24423
438880.0000    0.00229
438920.0000    0.11426
438960.0000    0.21804
439000.0000    0.34968
439040.0000    0.29370
439080.0000    0.36251
439120.0000    0.44787
439160.0000    0.15587
439200.0000    0.31470
439240.0000    0.43011
439280.0000    0.40091
439320.0000    0.53992
439360.0000    0.30839
439400.0000    0.60982
439440.0000    0.42378
439480.0000    0.42212
439520.0000    0.52441
439560.0000    0.47241
439600.0000    0.28847
439640.0000    0.21819
439680.0000    0.17808
439720.0000    0.22514
439760.0000    0.36158
439800.0000    0.42904
439840.0000    0.36910
439880.0000    0.39036
439920.0000    0.40148
439960.0000    0.35013
440000.0000    0.36836
440040.0000    0.55418
440080.0000    0.45421
440120.0000    0.40152
440160.0000    0.43990
440200.0000    0.33304
440240.0000    0.29088
440280.0000    0.29052
440320.0000    0.02725
440360.0000    0.40516
440400.0000    0.18356
440440.0000    0.41994
440480.0000    0.49754
440520.0000    0.36475
440560.0000    0.21876
440600.0000    0.35854
440640.0000    0.29782
440680.0000    0.53766
440720.0000    0.40083
440760.0000    0.29554
440800.0000    0.36402
440840.0000    0.48911
440880.0000    0.61173
440920.0000    0.54315
440960.0000    0.11316
441000.0000    0.30545
441040.0000    0.51189
441080.0000    0.35273
441120.0000    0.42524
441160.0000    0.11286
441200.0000    0.29756
441240.0000    0.39618
441280.0000    0.40115
441320.0000    0.24830
441360.0000    0.23855
441400.0000    0.31554
441440.0000    0.05707
441480.0000    0.08654
441520.0000    0.18216
441560.0000    0.08288
441600.0000    0.39437
441640.0000    0.55807
441680.0000    0.22310
441720.0000    0.22429
441760.0000    0.38795
441800.0000   -0.01892
441840.0000    0.19375
441880.0000    0.48952
441920.0000    0.49110
441960.0000    0.35845
442000.0000    0.29670
442040.0000    0.22513
442080.0000    0.15895
442120.0000    0.07061
442160.0000    0.27281
442200.0000    0.44816
442240.0000    0.32887
442280.0000    0.39997
442320.0000    0.13140
442360.0000    0.11875
442400.0000    0.12193
442440.0000    0.26583
442480.0000    0.23876
442520.0000    0.08503
442560.0000    0.30762
442600.0000    0.30631
442640.0000    0.47235
442680.0000    0.29764
442720.0000    0.34475
442760.0000    0.05021
442800.0000    0.33569
442840.0000    0.27365
442880.0000    0.12380
442920.0000    0.25725
442960.0000    0.22237
443000.0000    0.31589
443040.0000    0.17452
443080.0000    0.19832
443120.0000    0.18779
443160.0000    0.50023
443200.0000    0.56304
443240.0000    0.40418
443280.0000    0.35824
443320.0000    0.15721
443360.0000    0.40571
443400.0000    0.24339
443440.0000    0.27040
443480.0000    0.25198
443520.0000    0.49346
443560.0000    0.08578
443600.0000    0.36327
443640.0000    0.32940
443680.0000    0.38842
443720.0000    0.42899
443760.0000    0.30671
443800.0000    0.22275
443840.0000    0.08452
443880.0000    0.27373
443920.0000    0.45172
443960.0000   -0.03606
444000.0000    0.21349
444040.0000    0.31511
444080.0000    0.43129
444120.0000    0.37170
444160.0000    0.34297
444200.0000    0.46997
444240.0000    0.31877
444280.0000    0.31576
444320.0000    0.37368
444360.0000    0.47783
444400.0000    0.64380
444440.0000    0.09320
444480.0000    0.18329
444520.0000    0.37879
444560.0000    0.31613
444600.0000    0.31166
444640.0000    0.32439
444680.0000   -0.01867
444720.0000    0.02303
444760.0000    0.10335
444800.0000    0.37647
444840.0000    0.52244
444880.0000    0.45667
444920.0000    0.11777
444960.0000    0.22952
445000.0000    0.28963
445040.0000    0.60197
445080.0000    0.31224
445120.0000    0.32075
445160.0000    0.05660
445200.0000    0.46875
445240.0000    0.30164
445280.0000    0.40122
445320.0000    0.29863
445360.0000    0.27127
445400.0000    0.23969
445440.0000    0.34428
445480.0000    0.42431
445520.0000    0.48808
445560.0000    0.53441
445600.0000    0.37289
445640.0000    0.28007
445680.0000    0.44826
445720.0000    0.59088
445760.0000    0.37561
445800.0000    0.54368
445840.0000    0.22422
445880.0000    0.13299
445920.0000    0.33016
445960.0000    0.44223
446000.0000    0.15627
446040.0000    0.59386
446080.0000    0.51425
446120.0000    0.45345
446160.0000    0.55293
446200.0000    0.23941
446240.0000    0.26737
446280.0000    0.44799
446320.0000    0.42212
446360.0000    0.51319
446400.0000    0.64665
446440.0000    0.52976
446480.0000    0.80414
446520.0000    0.56126
446560.0000    0.66935
446600.0000    0.72438
446640.0000    0.79336
446680.0000    0.53480
446720.0000    0.75287
446760.0000    0.28206
446800.0000    0.34629
446840.0000    0.14110
446880.0000    0.28806
446920.0000    0.31195
446960.0000    0.45561
447000.0000    0.26866
447040.0000    0.41345
447080.0000    0.35432
447120.0000    0.18032
447160.0000    0.25178
447200.0000    0.27669
447240.0000    0.37940
447280.0000    0.43583
447320.0000    0.29102
447360.0000    0.34473
447400.0000    0.35773
447440.0000    0.33108
447480.0000    0.49169
447520.0000    0.34667
447560.0000    0.48021
447600.0000    0.41232
447640.0000    0.52195
447680.0000    0.31514
447720.0000    0.30094
447760.0000    0.36300
447800.0000    0.37540
447840.0000    0.17842
447880.0000    0.50349
447920.0000    0.46447
447960.0000    0.60632
448000.0000    0.45097
448040.0000    0.35675
448080.0000    0.40997
448120.0000    0.36140
448160.0000   -0.05806
448200.0000    0.21146
448240.0000    0.43852
448280.0000    0.45296
448320.0000    0.24440
448360.0000   -0.11147
448400.0000    0.32037
448440.0000    0.43813
448480.0000    0.32345
448520.0000    0.31087
448560.0000    0.20428
448600.0000    0.39217
448640.0000    0.28789
448680.0000    0.22915
448720.0000    0.18578
448760.0000    0.39394
448800.0000    0.42691
448840.0000    0.46839
448880.0000    0.35948
448920.0000    0.46141
448960.0000    0.10496
449000.0000    0.29641
449040.0000    0.36205
449080.0000    0.29439
449120.0000    0.56726
449160.0000    0.28470
449200.0000    0.49576
449240.0000    0.58016
449280.0000    0.44146
449320.0000    0.34960
449360.0000    0.28969
449400.0000    0.34459
449440.0000    0.34780
449480.0000    0.30139
449520.0000    0.46778
449560.0000    0.26965
449600.0000    0.15025
449640.0000    0.33778
449680.0000    0.33836
449720.0000    0.20249
449760.0000    0.32807
449800.0000    0.18175
449840.0000    0.04183
449880.0000    0.29140
449920.0000   -0.17783
449960.0000   -0.02073
450000.0000   -0.27082
450040.0000   -0.28707
450080.0000   -0.28285
450120.0000   -0.31765
450160.0000   -0.09095
450200.0000   -0.03980
450240.0000    0.02579
450280.0000    0.06865
450320.0000   -0.10025
450360.0000   -0.22276
450400.0000   -0.02559
450440.0000    0.06609
450480.0000   -0.08914
450520.0000    0.19334
450560.0000   -0.32756
450600.0000    0.31827
450640.0000    0.35884
450680.0000    0.40265
450720.0000    0.06917
450760.0000    0.49480
450800.0000    0.38634
450840.0000    0.47019
450880.0000    0.09584
450920.0000    0.40391
450960.0000    0.38632
451000.0000    0.21577
451040.0000    0.11595
451080.0000    0.15288
451120.0000    0.42424
451160.0000    0.39485
451200.0000    0.25798
451240.0000    0.23660
451280.0000    0.32596
451320.0000    0.40651
451360.0000    0.44801
451400.0000    0.49665
451440.0000    0.50820
451480.0000    0.30069
451520.0000    0.52375
451560.0000    0.41849
451600.0000    0.53026
451640.0000    0.51072
451680.0000    0.27743
451720.0000    0.24835
451760.0000    0.31732
451800.0000    0.36126
451840.0000    0.41067
451880.0000    0.33291
451920.0000    0.31910
451960.0000    0.25671
452000.0000    0.10314
452040.0000    0.11512
452080.0000    0.37193
452120.0000    0.31969
452160.0000    0.42218
452200.0000    0.43431
452240.0000    0.28988
452280.0000    0.40048
452320.0000    0.43749
452360.0000    0.23421
452400.0000    0.53938
452440.0000    0.47028
452480.0000    0.42802
452520.0000    0.41431
452560.0000    0.38484
452600.0000    0.37874
452640.0000    0.38532
452680.0000    0.19382
452720.0000    0.57051
452760.0000    0.60349
452800.0000    0.28192
452840.0000    0.50329
452880.0000    0.44003
452920.0000    0.52195
452960.0000    0.09935
453000.0000    0.32282
453040.0000    0.32225
453080.0000    0.21658
453120.0000    0.15529
453160.0000    0.44928
453200.0000    0.40960
453240.0000    0.29068
453280.0000    0.21745
453320.0000    0.29112
453360.0000    0.37173
453400.0000    0.33890
453440.0000    0.26781
453480.0000    0.49790
453520.0000    0.33782
453560.0000    0.53297
453600.0000    0.33563
453640.0000    0.68212
453680.0000    0.34784
453720.0000    0.33847
453760.0000    0.41838
453800.0000    0.43507
453840.0000    0.34133
453880.0000    0.30314
453920.0000    0.37436
453960.0000    0.26028
454000.0000    0.32874
454040.0000    0.24935
454080.0000    0.29629
454120.0000    0.04088
454160.0000    0.37171
454200.0000    0.41678
454240.0000    0.25544
454280.0000    0.36136
454320.0000    0.32448
454360.0000    0.30310
454400.0000    0.57632
454440.0000    0.54791
454480.0000    0.50645
454520.0000    0.32057
454560.0000    0.37757
454600.0000    0.36790
454640.0000    0.29597
454680.0000    0.22460
454720.0000    0.09929
454760.0000    0.51844
454800.0000    0.30021
454840.0000    0.60796
454880.0000    0.51505
454920.0000    0.40502
454960.0000    0.57449
455000.0000    0.59955
455040.0000    0.51039
455080.0000    0.47984
455120.0000    0.53411
455160.0000    0.65410
455200.0000    0.79534
455240.0000    0.45709
455280.0000    0.56684
455320.0000    0.38708
455360.0000    0.68179
455400.0000    0.46094
455440.0000    0.52158
455480.0000    0.50336
455520.0000    0.44545
455560.0000    0.25593
455600.0000    0.11151
455640.0000    0.37078
455680.0000    0.19802
455720.0000    0.45223
455760.0000    0.37856
455800.0000    0.42734
455840.0000    0.33776
455880.0000    0.30328
455920.0000    0.39776
455960.0000    0.22555
456000.0000    0.35119
456040.0000    0.63901
456080.0000    0.46699
456120.0000    0.51292
456160.0000    0.37704
456200.0000    0.23264
456240.0000    0.15493
456280.0000    0.48119
456320.0000    0.54366
456360.0000    0.58527
456400.0000    0.49930
456440.0000    0.56874
456480.0000    0.74552
456520.0000    0.55585
456560.0000    0.30082
456600.0000    0.43701
456640.0000    0.44009
456680.0000    0.58523
456720.0000    0.45415
456760.0000    0.50669
456800.0000    0.35501
456840.0000    0.50410
456880.0000    0.59999
456920.0000    0.26617
456960.0000    0.54999
457000.0000    0.68188
457040.0000    0.79772
457080.0000    0.73460
457120.0000    0.70122
457160.0000    0.77545
457200.0000    0.90459
457240.0000    0.92285
457280.0000    0.78953
457320.0000    0.73473
457360.0000    0.70712
457400.0000    0.86763
457440.0000    0.71962
457480.0000    0.87039
457520.0000    0.64957
457560.0000    0.81554
457600.0000    0.70787
457640.0000    0.36404
457680.0000    0.54637
457720.0000    0.57603
457760.0000    0.43927
457800.0000    0.54664
457840.0000    0.77114
457880.0000    0.73654
457920.0000    0.86638
457960.0000    0.72350
458000.0000    0.93420
458040.0000    0.86086
458080.0000    0.62598
458120.0000    0.52113
458160.0000    0.48801
458200.0000    0.07263
458240.0000    0.44060
458280.0000    0.44836
458320.0000    0.55357
458360.0000    0.62558
458400.0000    0.53453
458440.0000    0.61882
458480.0000    0.68175
458520.0000    0.59437
458560.0000    0.62403
458600.0000    0.48975
458640.0000    0.40414
458680.0000    0.89291
458720.0000    0.63469
458760.0000    0.68723
458800.0000    0.72508
458840.0000    0.51872
458880.0000    0.38802
458920.0000    0.58832
458960.0000    0.38112
459000.0000    0.45218
459040.0000    0.29101
459080.0000    0.25000
459120.0000    0.91829
459160.0000    0.69143
459200.0000    0.80086
459240.0000    0.83074
459280.0000    0.91920
459320.0000    0.97396
459360.0000    0.85019
459400.0000    0.90482
459440.0000    0.92230
459480.0000    0.92858
459520.0000    0.90192
459560.0000    0.76907
459600.0000    0.98864
459640.0000    0.77539
459680.0000    0.87572
459720.0000    0.75055
459760.0000    0.85487
459800.0000    0.82241
459840.0000    0.75887
459880.0000    0.59567
459920.0000    0.92144
459960.0000    0.78939
460000.0000    0.81533
460040.0000    0.74421
460080.0000    0.78816
460120.0000    0.75045
460160.0000    0.70925
460200.0000    0.81322
460240.0000    0.93614
460280.0000    0.77291
460320.0000    0.75414
460360.0000    0.82517
460400.0000    0.75725
460440.0000    0.90396
460480.0000    0.75991
460520.0000    0.55520
460560.0000    0.59682
460600.0000    0.71742
460640.0000    0.77878
460680.0000    0.98130
460720.0000    0.87493
460760.0000    0.87829
460800.0000    1.06036
460840.0000    0.87538
460880.0000    0.61547
460920.0000    0.73964
460960.0000    0.94266
461000.0000    0.87767
461040.0000    0.54194
461080.0000    0.74805
461120.0000    0.46725
461160.0000    0.65391
461200.0000    0.52022
461240.0000    0.35484
461280.0000    0.55947
461320.0000    0.12865
461360.0000    0.47215
461400.0000    0.21256
461440.0000    0.42521
461480.0000    0.39249
461520.0000    0.45820
461560.0000    0.31662
461600.0000    0.38399
461640.0000   -0.04209
461680.0000    0.41602
461720.0000    0.44119
461760.0000    0.31947
461800.0000    0.30040
461840.0000    0.35314
461880.0000    0.53823
461920.0000    0.36332
461960.0000    0.68855
462000.0000    0.32005
462040.0000    0.79639
462080.0000    0.83877
462120.0000    0.66540
462160.0000    0.53785
462200.0000    0.69062
462240.0000    0.72059
462280.0000    0.59294
462320.0000    0.61519
462360.0000    0.87137
462400.0000    1.09041
462440.0000    0.93819
462480.0000    0.85704
462520.0000    0.95526
462560.0000    0.85310
462600.0000    0.87747
462640.0000    0.65400
462680.0000    0.84098
462720.0000    0.74848
462760.0000    0.82498
462800.0000    0.79414
462840.0000    0.65957
462880.0000    0.73930
462920.0000    0.79720
462960.0000    0.64459
463000.0000    0.43434
463040.0000    0.92944
463080.0000    0.87808
463120.0000    0.91367
463160.0000    0.81368
463200.0000    1.06986
463240.0000    0.76920
463280.0000    0.90965
463320.0000    0.85160
463360.0000    0.77794
463400.0000    0.85838
463440.0000    1.03340
463480.0000    0.72973
463520.0000    0.88066
463560.0000    0.85587
463600.0000    0.84585
463640.0000    0.77389
463680.0000    0.70129
463720.0000    0.58159
463760.0000    0.80046
463800.0000    0.80701
463840.0000    0.76464
463880.0000    0.82423
463920.0000    0.62654
463960.0000    0.68886
464000.0000    0.74601
464040.0000    0.82564
464080.0000    0.68398
464120.0000    0.51056
464160.0000    0.76054
464200.0000    0.76199
464240.0000    0.72937
464280.0000    0.75961
464320.0000    0.65806
464360.0000    0.69301
464400.0000    0.61981
464440.0000    0.69608
464480.0000    0.54343
464520.0000    0.59858
464560.0000    0.67801
464600.0000    0.48284
464640.0000    0.40009
464680.0000    0.72456
464720.0000    0.41232
464760.0000    0.10536
464800.0000   -0.22085
464840.0000   -0.42477
464880.0000    0.04295
464920.0000   -0.22187
464960.0000   -0.31619
465000.0000   -0.25166
465040.0000    0.09615
465080.0000   -0.36962
465120.0000    0.23412
465160.0000   -0.17929
465200.0000    0.11186
465240.0000    0.20554
465280.0000    0.31523
465320.0000    0.08144
465360.0000   -0.31118
465400.0000    0.12709
465440.0000    0.14091
465480.0000    0.05569
465520.0000    0.21903
465560.0000    0.21353
465600.0000    0.13621
465640.0000    0.14151
465680.0000   -0.07626
465720.0000    0.10410
465760.0000    0.16353
465800.0000   -0.00020
465840.0000    0.32785
465880.0000    0.29807
465920.0000    0.17613
465960.0000    0.24503
466000.0000   -0.07290
466040.0000    0.03726
466080.0000    0.29401
466120.0000    0.22264
466160.0000    0.44174
466200.0000    0.03761
466240.0000    0.38882
466280.0000    0.31128
466320.0000    0.51864
466360.0000    0.25549
466400.0000    0.24219
466440.0000    0.43168
466480.0000    0.36942
466520.0000    0.46471
466560.0000    0.00886
466600.0000    0.14384
466640.0000    0.42932
466680.0000    0.25622
466720.0000    0.21879
466760.0000    0.17192
466800.0000    0.19015
466840.0000    0.22715
466880.0000   -0.18754
466920.0000    0.32400
466960.0000    0.32799
467000.0000    0.25625
467040.0000    0.21237
467080.0000    0.45894
467120.0000    0.24834
467160.0000   -0.10306
467200.0000   -0.73460
467240.0000   -0.42219
467280.0000   -0.10346
467320.0000   -0.36427
467360.0000   -0.28752
467400.0000   -0.16195
467440.0000   -0.15072
467480.0000    0.01899
467520.0000   -0.17740
467560.0000   -0.04527
467600.0000   -0.15706
467640.0000   -0.49990
467680.0000   -0.33229
467720.0000   -0.34803
467760.0000   -0.12917
467800.0000   -0.00845
467840.0000   -0.15864
467880.0000    0.23540
467920.0000    0.07018
467960.0000    0.04624
468000.0000    0.38897
468040.0000    0.38927
468080.0000    0.41917
468120.0000    0.19085
468160.0000    0.19441
468200.0000    0.18796
468240.0000   -0.32808
468280.0000   -0.23041
468320.0000   -0.34647
468360.0000   -0.12971
468400.0000   -0.36983
468440.0000   -0.12284
468480.0000    0.13888
468520.0000    0.02718
468560.0000   -0.01082
468600.0000    0.09127
468640.0000   -0.11885
468680.0000   -0.02974
468720.0000   -0.19370
468760.0000   -0.06850
468800.0000   -0.00286
468840.0000   -0.14618
468880.0000   -0.27811
468920.0000    0.06248
468960.0000    0.08155
469000.0000   -0.06704
469040.0000    0.01425
469080.0000   -0.29216
469120.0000   -0.02510
469160.0000   -0.03133
469200.0000   -0.26283
469240.0000   -0.33532
469280.0000   -0.45765
469320.0000   -0.21405
469360.0000   -0.38667
469400.0000   -0.26755
469440.0000   -0.33082
469480.0000   -0.17639
469520.0000    0.02267
469560.0000    0.49052
469600.0000    0.19152
469640.0000    0.03382
469680.0000    0.21285
469720.0000    0.27352
469760.0000    0.16927
469800.0000    0.13019
469840.0000    0.12019
469880.0000    0.08894
469920.0000    0.06898
469960.0000   -0.10799
470000.0000   -0.27664
470040.0000   -0.29029
470080.0000   -0.14627
470120.0000   -0.46680
470160.0000   -0.35162
470200.0000   -0.40980
470240.0000   -0.32863
470280.0000   -0.20301
470320.0000   -0.19895
470360.0000   -0.14086
470400.0000   -0.15073
470440.0000   -0.08151
470480.0000    0.02464
470520.0000    0.16821
470560.0000    0.14097
470600.0000   -0.04608
470640.0000    0.21000
470680.0000    0.27674
470720.0000    0.06368
470760.0000    0.18877
470800.0000    0.14877
470840.0000    0.27234
470880.0000   -0.23474
470920.0000    0.21279
470960.0000    0.20103
471000.0000    0.18441
471040.0000    0.21982
471080.0000    0.28529
471120.0000    0.16032
471160.0000   -0.23686
471200.0000    0.36539
471240.0000    0.37211
471280.0000    0.13742
471320.0000   -0.06191
471360.0000    0.20913
471400.0000    0.07620
471440.0000    0.18513
471480.0000    0.07673
471520.0000    0.09868
471560.0000    0.15633
471600.0000    0.04396
471640.0000    0.12475
471680.0000   -0.00281
471720.0000    0.19548
471760.0000    0.50022
471800.0000    0.34850
471840.0000    0.48899
471880.0000    0.32589
471920.0000    0.50695
471960.0000    0.39479
472000.0000    0.39502
472040.0000    0.43792
472080.0000    0.38420
472120.0000    0.36740
472160.0000    0.30471
472200.0000    0.07435
472240.0000    0.14121
472280.0000    0.27890
472320.0000    0.20624
472360.0000    0.43504
472400.0000    0.21780
472440.0000    0.22747
472480.0000    0.36039
472520.0000    0.15642
472560.0000    0.15001
472600.0000    0.29403
472640.0000    0.19813
472680.0000    0.12889
472720.0000    0.13504
472760.0000    0.15563
472800.0000    0.31228
472840.0000    0.21077
472880.0000    0.06039
472920.0000    0.17990
472960.0000    0.33243
473000.0000    0.15508
473040.0000    0.18677
473080.0000    0.20137
473120.0000    0.19993
473160.0000    0.07709
473200.0000    0.20828
473240.0000    0.27289
473280.0000    0.26468
473320.0000    0.40035
473360.0000    0.29395
473400.0000    0.58882
473440.0000    0.53556
473480.0000    0.49796
473520.0000    0.29547
473560.0000    0.42982
473600.0000    0.46236
473640.0000    0.63765
473680.0000    0.30360
473720.0000    0.27885
473760.0000    0.19026
473800.0000    0.25208
473840.0000    0.18411
473880.0000    0.26963
473920.0000    0.39798
473960.0000    0.27021
474000.0000    0.28024
474040.0000    0.17150
474080.0000    0.25718
474120.0000    0.29912
474160.0000    0.03001
474200.0000    0.39292
474240.0000    0.56787
474280.0000    0.45902
474320.0000    0.43081
474360.0000    0.66084
474400.0000    0.36920
474440.0000    0.71619
474480.0000    0.65306
474520.0000    0.69344
474560.0000    0.54356
474600.0000    0.65165
474640.0000    0.44132
474680.0000    0.47945
474720.0000    0.42249
474760.0000    0.38398
474800.0000    0.21638
474840.0000    0.45254
474880.0000    0.46136
474920.0000    0.46831
474960.0000    0.34186
475000.0000    0.27830
475040.0000    0.22190
475080.0000    0.23542
475120.0000    0.22336
475160.0000    0.25947
475200.0000    0.24199
475240.0000    0.37919
475280.0000    0.38683
475320.0000    0.37366
475360.0000    0.46874
475400.0000    0.55128
475440.0000    0.33784
475480.0000    0.25353
475520.0000    0.42872
475560.0000    0.60192
475600.0000    0.54698
475640.0000    0.49598
475680.0000    0.55830
475720.0000    0.23683
475760.0000    0.64829
475800.0000    0.57206
475840.0000    0.32023
475880.0000    0.26236
475920.0000    0.00867
475960.0000    0.50972
476000.0000    0.57292
476040.0000    0.65993
476080.0000    0.52511
476120.0000    0.69298
476160.0000    0.32461
476200.0000    0.36476
476240.0000    0.53285
476280.0000    0.33245
476320.0000    0.37668
476360.0000    0.23835
476400.0000    0.18783
476440.0000    0.30215
476480.0000    0.24412
476520.0000    0.21700
476560.0000    0.25508
476600.0000    0.35117
476640.0000    0.23152
476680.0000    0.07181
476720.0000    0.16195
476760.0000    0.02199
476800.0000    0.28625
476840.0000    0.25607
476880.0000    0.08147
476920.0000    0.27644
476960.0000    0.13996
477000.0000    0.09288
477040.0000    0.40250
477080.0000    0.27946
477120.0000    0.34028
477160.0000    0.25899
477200.0000    0.18184
477240.0000    0.32762
477280.0000    0.14307
477320.0000    0.32788
477360.0000    0.37825
477400.0000    0.34408
477440.0000    0.55000
477480.0000    0.31592
477520.0000    0.28234
477560.0000    0.44331
477600.0000    0.33949
477640.0000    0.21273
477680.0000    0.27849
477720.0000    0.47235
477760.0000    0.43666
477800.0000    0.39328
477840.0000    0.34540
477880.0000    0.25793
477920.0000    0.62292
477960.0000    0.44882
478000.0000    0.41994
478040.0000    0.74609
478080.0000    0.49604
478120.0000    0.36830
478160.0000    0.32494
478200.0000    0.19086
478240.0000    0.18655
478280.0000    0.11687
478320.0000    0.28161
478360.0000    0.41438
478400.0000    0.13597
478440.0000    0.36902
478480.0000    0.35697
478520.0000    0.31371
478560.0000    0.29134
478600.0000    0.31676
478640.0000    0.41288
478680.0000    0.48050
478720.0000    0.42392
478760.0000    0.67076
478800.0000    0.45324
478840.0000    0.53301
478880.0000    0.46402
478920.0000    0.49803
478960.0000    0.39551
479000.0000    0.24746
479040.0000    0.40826
479080.0000    0.47573
479120.0000    0.27087
479160.0000    0.30828
479200.0000    0.58251
479240.0000    0.51798
479280.0000    0.42387
479320.0000    0.44464
479360.0000    0.45833
479400.0000    0.49291
479440.0000    0.51921
479480.0000    0.65550
479520.0000    0.55528
479560.0000    0.56613
479600.0000    0.29083
479640.0000    0.42938
479680.0000    0.50337
479720.0000    0.33102
479760.0000    0.36514
479800.0000    0.52517
479840.0000   -0.33172
479880.0000   -0.00832
479920.0000    0.32976
479960.0000    0.33757
480000.0000    0.23462
480040.0000    0.35501
480080.0000    0.54757
480120.0000    0.58881
480160.0000    0.47356
480200.0000    0.51005
480240.0000    0.50678
480280.0000    0.57081
480320.0000    0.54572
480360.0000    0.51776
480400.0000    0.44193
480440.0000    0.43490
480480.0000    0.49883
480520.0000    0.60331
480560.0000    0.62757
480600.0000    0.59025
480640.0000    0.51301
480680.0000    0.57092
480720.0000    0.57743
480760.0000    0.54135
480800.0000    0.32850
480840.0000    0.51491
480880.0000    0.39100
480920.0000    0.40138
480960.0000    0.56418
481000.0000    0.43193
481040.0000    0.52768
481080.0000    0.54944
481120.0000    0.46011
481160.0000    0.36809
481200.0000    0.46971
481240.0000    0.52721
481280.0000    0.49845
481320.0000    0.51981
481360.0000    0.49700
481400.0000    0.35977
481440.0000    0.49509
481480.0000    0.51204
481520.0000    0.44715
481560.0000    0.49374
481600.0000    0.62679
481640.0000    0.51452
481680.0000    0.48710
481720.0000    0.43367
481760.0000    0.42320
481800.0000    0.46924
481840.0000    0.35103
481880.0000    0.50621
481920.0000    0.69912
481960.0000    0.36980
482000.0000    0.68781
482040.0000    0.48569
482080.0000    0.55119
482120.0000    0.60441
482160.0000    0.36678
482200.0000    0.47131
482240.0000    0.45468
482280.0000    0.58256
482320.0000    0.54851
482360.0000    0.51492
482400.0000    0.45147
482440.0000    0.52090
482480.0000    0.48100
482520.0000    0.39733
482560.0000    0.38609
482600.0000    0.63955
482640.0000    0.38660
482680.0000    0.52187
482720.0000    0.52470
482760.0000    0.59113
482800.0000    0.51946
482840.0000    0.47591
482880.0000    0.35131
482920.0000    0.55496
482960.0000    0.45515
483000.0000    0.55519
483040.0000    0.40625
483080.0000    0.28071
483120.0000    0.29311
483160.0000    0.29885
483200.0000    0.54290
483240.0000    0.42669
483280.0000    0.64648
483320.0000    0.55136
483360.0000    0.62754
483400.0000    0.39823
483440.0000    0.36771
483480.0000    0.47845
483520.0000    0.49109
483560.0000    0.28880
483600.0000    0.29697
483640.0000    0.22334
483680.0000    0.15750
483720.0000    0.36822
483760.0000    0.11497
483800.0000    0.33960
483840.0000    0.33555
483880.0000    0.29561
483920.0000    0.47152
483960.0000    0.75398
484000.0000    0.67093
484040.0000    0.84866
484080.0000    0.59500
484120.0000    0.74707
484160.0000    0.96129
484200.0000    0.85386
484240.0000    0.75164
484280.0000    0.84793
484320.0000    0.67253
484360.0000    0.83193
484400.0000    0.75792
484440.0000    0.77526
484480.0000    0.67372
484520.0000    0.75276
484560.0000    0.51175
484600.0000    0.57372
484640.0000    0.55998
484680.0000    0.75815
484720.0000    0.60009
484760.0000    0.68327
484800.0000    0.47364
484840.0000    0.49689
484880.0000    0.39630
484920.0000    0.47811
484960.0000    0.46861
485000.0000    0.57431
485040.0000    0.46339
485080.0000    0.32619
485120.0000    0.43619
485160.0000    0.30929
485200.0000    0.74752
485240.0000    0.68538
485280.0000    0.50556
485320.0000    0.60717
485360.0000    0.54357
485400.0000    0.59465
485440.0000    0.46045
485480.0000    0.52284
485520.0000    0.57728
485560.0000    0.31364
485600.0000    0.27541
485640.0000    0.50827
485680.0000    0.56327
485720.0000    0.44993
485760.0000    0.50968
485800.0000    0.46512
485840.0000    0.59979
485880.0000    0.33930
485920.0000    0.53535
485960.0000    0.42493
486000.0000    0.48555
486040.0000    0.55545
486080.0000    0.61463
486120.0000    0.59153
486160.0000    0.44314
486200.0000    0.44627
486240.0000    0.54908
486280.0000    0.64258
486320.0000    0.58763
486360.0000    0.39091
486400.0000    0.56534
486440.0000    0.44322
486480.0000    0.37951
486520.0000    0.52453
486560.0000    0.55216
486600.0000    0.68783
486640.0000    0.61485
486680.0000    0.52789
486720.0000    0.42800
486760.0000    0.36216
486800.0000    0.35629
486840.0000    0.34008
486880.0000    0.24624
486920.0000    0.11111
486960.0000   -0.09084
487000.0000    0.33511
487040.0000   -0.02634
487080.0000   -0.08013
487120.0000    0.33760
487160.0000   -0.08846
487200.0000   -0.03425
487240.0000    0.12667
487280.0000    0.00092
487320.0000    0.40053
487360.0000    0.17250
487400.0000    0.25328
487440.0000    0.16829
487480.0000    0.30997
487520.0000    0.32792
487560.0000   -0.28267
487600.0000    0.04119
487640.0000   -0.42485
487680.0000    0.18826
487720.0000    0.28125
487760.0000    0.16256
487800.0000    0.12067
487840.0000    0.51581
487880.0000    0.30420
487920.0000    0.43100
487960.0000    0.62568
488000.0000    0.49993
488040.0000    0.37786
488080.0000    0.55660
488120.0000    0.39019
488160.0000    0.40264
488200.0000    0.57195
488240.0000    0.52679
488280.0000    0.37437
488320.0000    0.60553
488360.0000    0.46623
488400.0000    0.56796
488440.0000    0.26053
488480.0000    0.58841
488520.0000    0.40374
488560.0000    0.38198
488600.0000    0.62277
488640.0000    0.49680
488680.0000    0.37712
488720.0000    0.47260
488760.0000    0.37880
488800.0000    0.47132
488840.0000    0.39381
488880.0000    0.54224
488920.0000    0.52032
488960.0000    0.49018
489000.0000    0.48230
489040.0000    0.33769
489080.0000    0.37565
489120.0000    0.23021
489160.0000    0.21287
489200.0000    0.22848
489240.0000    0.54603
489280.0000    0.41531
489320.0000    0.48112
489360.0000    0.53072
489400.0000    0.37832
489440.0000    0.52362
489480.0000    0.30449
489520.0000    0.13353
489560.0000    0.46634
489600.0000    0.45270
489640.0000    0.51503
489680.0000    0.42059
489720.0000    0.47425
489760.0000    0.46472
489800.0000    0.52387
489840.0000    0.30522
489880.0000    0.45090
489920.0000    0.44794
489960.0000    0.48319
490000.0000    0.44538
490040.0000    0.41425
490080.0000    0.36656
490120.0000    0.21487
490160.0000    0.57099
490200.0000    0.58575
490240.0000    0.38737
490280.0000    0.50284
490320.0000    0.53016
490360.0000    0.38276
490400.0000    0.12206
490440.0000   -0.28310
490480.0000   -0.14813
490520.0000   -0.23639
490560.0000   -0.51017
490600.0000   -0.30625
490640.0000   -0.20391
490680.0000   -0.15906
490720.0000   -0.11938
490760.0000   -0.25370
490800.0000   -0.34197
490840.0000   -0.48722
490880.0000   -0.24849
490920.0000    0.41708
490960.0000    0.47964
491000.0000    0.21371
491040.0000    0.17727
491080.0000    0.12249
491120.0000    0.15561
491160.0000    0.30061
491200.0000   -0.11638
491240.0000    0.09250
491280.0000    0.40073
491320.0000    0.71043
491360.0000   -0.06203
491400.0000    0.23721
491440.0000    0.41477
491480.0000    0.64096
491520.0000    0.34519
491560.0000    0.30933
491600.0000    0.24214
491640.0000    0.41805
491680.0000    0.37544
491720.0000    0.57371
491760.0000    0.66856
491800.0000    0.43590
491840.0000    0.09319
491880.0000    0.23652
491920.0000    0.07826
491960.0000    0.36568
492000.0000    0.24611
492040.0000    0.21347
492080.0000    0.51488
492120.0000    0.28656
492160.0000    0.61799
492200.0000    0.04827
492240.0000   -0.08381
492280.0000   -0.12914
492320.0000    0.35262
492360.0000    0.13390
492400.0000    0.43106
492440.0000    0.48616
492480.0000    0.20191
492520.0000    0.34488
492560.0000    0.51692
492600.0000    0.13047
492640.0000    0.34428
492680.0000    0.05274
492720.0000    0.29488
492760.0000   -0.12797
492800.0000    0.22934
492840.0000    0.48806
492880.0000    0.04727
492920.0000    0.59371
492960.0000    0.48651
493000.0000    0.62473
493040.0000    0.70254
493080.0000    0.66468
493120.0000    0.69977
493160.0000    0.76351
493200.0000    0.80248
493240.0000    0.65670
493280.0000    0.55494
493320.0000    0.65937
493360.0000    0.71500
493400.0000    0.56730
493440.0000    0.72798
493480.0000    0.66585
493520.0000    0.64673
493560.0000    0.62714
493600.0000    0.76281
493640.0000    0.63090
493680.0000    0.79017
493720.0000    0.78516
493760.0000    0.66762
493800.0000    0.63167
493840.0000    0.51900
493880.0000    0.69222
493920.0000    0.82645
493960.0000    0.76274
494000.0000    0.49705
494040.0000    0.57665
494080.0000    0.64191
494120.0000    0.66962
494160.0000    0.71648
494200.0000    0.49981
494240.0000    0.75769
494280.0000    0.60940
494320.0000    0.65015
494360.0000    0.62747
494400.0000    0.59527
494440.0000    0.65408
494480.0000    0.69728
494520.0000    0.63965
494560.0000    0.52352
494600.0000    0.64839
494640.0000    0.68393
494680.0000    0.61565
494720.0000    0.69939
494760.0000    0.83059
494800.0000    0.79597
494840.0000    0.59930
494880.0000    0.68963
494920.0000    0.84324
494960.0000    0.73779
495000.0000    0.55196
495040.0000    0.69746
495080.0000    0.54201
495120.0000    0.52970
495160.0000    0.38005
495200.0000    0.46276
495240.0000    0.32009
495280.0000    0.20163
495320.0000    0.10246
495360.0000    0.25384
495400.0000    0.31901
495440.0000    0.34397
495480.0000    0.44591
495520.0000    0.45933
495560.0000    0.49115
495600.0000    0.03217
495640.0000    0.30019
495680.0000    0.32025
495720.0000    0.34806
495760.0000    0.35263
495800.0000    0.37255
495840.0000    0.38936
495880.0000    0.45062
495920.0000    0.49599
495960.0000    0.52776
496000.0000    0.40811
496040.0000    0.26040
496080.0000    0.42676
496120.0000    0.26842
496160.0000    0.45872
496200.0000    0.33267
496240.0000    0.48910
496280.0000    0.59264
496320.0000    0.44948
496360.0000    0.37854
496400.0000    0.31919
496440.0000    0.31689
496480.0000    0.21711
496520.0000    0.35648
496560.0000    0.39784
496600.0000    0.45890
496640.0000    0.17163
496680.0000    0.38710
496720.0000    0.43156
496760.0000    0.29710
496800.0000    0.20141
496840.0000    0.44223
496880.0000    0.18415
496920.0000    0.44810
496960.0000    0.39006
497000.0000    0.31289
497040.0000    0.47129
497080.0000   -0.17997
497120.0000    0.33653
497160.0000    0.21707
497200.0000    0.20914
497240.0000    0.33348
497280.0000    0.19501
497320.0000    0.16802
497360.0000    0.34139
497400.0000    0.37651
497440.0000    0.27561
497480.0000    0.36050
497520.0000    0.18357
497560.0000    0.48000
497600.0000    0.46757
497640.0000    0.56704
497680.0000    0.53213
497720.0000    0.38025
497760.0000    0.78464
497800.0000    0.84617
497840.0000    0.57525
497880.0000    0.65115
497920.0000    0.81720
497960.0000    0.64217
498000.0000    0.66622
498040.0000    0.57732
498080.0000    0.37952
498120.0000    0.50805
498160.0000    0.30575
498200.0000    0.14236
498240.0000    0.32369
498280.0000    0.17849
498320.0000    0.26173
498360.0000    0.27131
498400.0000    0.41932
498440.0000    0.48224
498480.0000    0.22762
498520.0000    0.41619
498560.0000    0.31097
498600.0000    0.47965
498640.0000    0.41343
498680.0000    0.34420
498720.0000    0.21020
498760.0000    0.29212
498800.0000    0.17851
498840.0000    0.17403
498880.0000    0.38832
498920.0000    0.39636
498960.0000    0.29095
499000.0000    0.26742
499040.0000    0.44785
499080.0000    0.37867
499120.0000    0.20660
499160.0000    0.44033
499200.0000    0.36886
499240.0000    0.30790
499280.0000    0.34899
499320.0000    0.49124
499360.0000    0.46489
499400.0000    0.46841
499440.0000    0.41563
499480.0000    0.51681
499520.0000    0.29543
499560.0000    0.48795
499600.0000    0.35697
499640.0000    0.37129
499680.0000    0.38586
499720.0000    0.32020
499760.0000   -0.04185
499800.0000    0.33043
499840.0000    0.30506
499880.0000    0.18314
499920.0000    0.21954
499960.0000    0.21434
500000.0000    0.54891
500040.0000    0.52413
500080.0000    0.33585
500120.0000    0.54341
500160.0000    0.27253
500200.0000    0.52456
500240.0000    0.44244
500280.0000    0.49821
500320.0000    0.35905
500360.0000    0.33681
500400.0000    0.36367
500440.0000    0.40965
500480.0000    0.38536
500520.0000    0.31857
500560.0000    0.37418
500600.0000    0.38357
500640.0000    0.31768
500680.0000    0.35031
500720.0000    0.33546
500760.0000    0.14131
500800.0000   -0.06901
500840.0000   -0.05276
500880.0000    0.16095
500920.0000    0.22490
500960.0000   -0.08895
501000.0000   -0.15132
501040.0000    0.10074
501080.0000    0.29253
501120.0000    0.21899
501160.0000    0.17389
501200.0000    0.20910
501240.0000    0.36095
501280.0000    0.19382
501320.0000    0.07129
501360.0000    0.23104
501400.0000    0.18488
501440.0000    0.38692
501480.0000    0.31412
501520.0000    0.31448
501560.0000    0.02239
501600.0000    0.16296
501640.0000   -0.07766
501680.0000    0.32106
501720.0000    0.19888
501760.0000    0.13542
501800.0000   -0.11856
501840.0000    0.20084
501880.0000    0.06208
501920.0000    0.16526
501960.0000    0.26750
502000.0000    0.17630
502040.0000    0.20860
502080.0000    0.14153
502120.0000   -0.73450
502160.0000    0.06120
502200.0000    0.40039
502240.0000    0.22300
502280.0000    0.08137
502320.0000   -0.06923
502360.0000    0.23784
502400.0000    0.18777
502440.0000   -0.00398
502480.0000   -0.37826
502520.0000   -0.24761
502560.0000   -0.23626
502600.0000   -0.23576
502640.0000   -0.24533
502680.0000   -0.19217
502720.0000   -0.02014
502760.0000   -0.23462
502800.0000    0.33939
502840.0000    0.40437
502880.0000   -0.13599
502920.0000   -0.29713
502960.0000   -0.26912
503000.0000   -0.40622
503040.0000   -0.46025
503080.0000   -0.25718
503120.0000   -0.54381
503160.0000   -0.62346
503200.0000   -0.53946
503240.0000   -0.54062
503280.0000   -0.63467
503320.0000   -0.54295
503360.0000   -0.47341
503400.0000   -0.24180
503440.0000   -0.61947
503480.0000   -0.71507
503520.0000   -0.68126
503560.0000   -0.35831
503600.0000   -0.29180
503640.0000   -0.35358
503680.0000   -0.44429
503720.0000   -0.54144
503760.0000   -0.28356
503800.0000   -0.44366
503840.0000   -0.47508
503880.0000    0.02954
503920.0000   -0.56838
503960.0000   -0.26892
504000.0000   -0.23980
504040.0000   -0.20001
504080.0000   -0.69792
504120.0000   -0.56172
504160.0000   -0.61524
504200.0000   -0.44339
504240.0000   -0.78563
504280.0000   -0.64070
504320.0000   -0.64500
504360.0000   -0.65424
504400.0000   -1.04310
504440.0000   -0.78006
504480.0000   -0.66958
504520.0000   -0.61396
504560.0000   -0.37559
504600.0000   -0.84197
504640.0000   -0.41155
504680.0000   -0.65554
504720.0000   -0.51837
504760.0000   -0.51266
504800.0000   -0.41621
504840.0000   -0.89919
504880.0000   -0.29373
504920.0000   -0.87641
504960.0000   -1.26620
505000.0000   -0.79401
505040.0000   -0.72251
505080.0000   -0.88777
505120.0000   -0.68442
505160.0000   -0.72739
505200.0000   -0.90139
505240.0000   -0.50030
505280.0000   -0.93993
505320.0000   -0.65961
505360.0000   -0.81630
505400.0000   -0.92622
505440.0000   -0.78447
505480.0000   -0.82709
505520.0000   -0.59726
505560.0000   -0.68097
505600.0000   -0.57921
505640.0000   -0.48973
505680.0000   -0.17136
505720.0000   -0.62148
505760.0000   -0.39693
505800.0000   -0.32673
505840.0000   -0.40663
505880.0000   -0.73283
505920.0000   -0.40720
505960.0000   -0.43237
506000.0000   -0.58512
506040.0000   -0.32989
506080.0000   -0.42762
506120.0000   -0.53182
506160.0000   -0.46657
506200.0000   -0.34704
506240.0000   -0.42603
506280.0000   -0.44489
506320.0000   -0.01795
506360.0000   -0.29629
506400.0000   -0.07352
506440.0000   -0.28152
506480.0000   -0.57750
506520.0000   -0.13034
506560.0000   -0.35444
506600.0000   -0.06860
506640.0000    0.06686
506680.0000   -0.04672
506720.0000    0.14465
506760.0000    0.02638
506800.0000   -0.23822
506840.0000   -0.38745
506880.0000   -0.12552
506920.0000   -0.14356
506960.0000    0.04030
507000.0000   -0.17400
507040.0000   -0.17936
507080.0000   -0.17594
507120.0000   -0.03985
507160.0000    0.22004
507200.0000   -0.24123
507240.0000   -0.18087
507280.0000   -0.18867
507320.0000    0.18299
507360.0000    0.04596
507400.0000   -0.10971
507440.0000   -0.31270
507480.0000   -0.03524
507520.0000   -0.16953
507560.0000   -0.13958
507600.0000   -0.22492
507640.0000   -0.07423
507680.0000   -0.23210
507720.0000   -0.06053
507760.0000   -0.04558
507800.0000   -0.19474
507840.0000    0.17383
507880.0000   -0.15243
507920.0000   -0.19870
507960.0000   -0.11035
508000.0000   -0.08366
508040.0000    0.24228
508080.0000   -0.16238
508120.0000   -0.22194
508160.0000   -0.08766
508200.0000   -0.10582
508240.0000   -0.25015
508280.0000    0.11136
508320.0000    0.09456
508360.0000   -0.18678
508400.0000    0.12931
508440.0000   -0.10902
508480.0000   -0.25603
508520.0000   -0.09118
508560.0000   -0.11231
508600.0000    0.14393
508640.0000   -0.07083
508680.0000    0.06830
508720.0000   -0.32880
508760.0000   -0.10977
508800.0000   -0.18754
508840.0000   -0.23273
508880.0000   -0.31301
508920.0000   -0.18865
508960.0000   -0.01597
509000.0000   -0.08940
509040.0000   -0.03226
509080.0000    0.07238
509120.0000    0.24880
509160.0000    0.14899
509200.0000    0.07012
509240.0000   -0.08937
509280.0000   -0.13090
509320.0000   -0.36424
509360.0000   -0.03595
509400.0000    0.02883
509440.0000    0.02255
509480.0000   -0.17443
509520.0000    0.17064
509560.0000    0.03885
509600.0000    0.01608
509640.0000   -0.40375
509680.0000   -0.62008
509720.0000   -0.36254
509760.0000   -0.53664
509800.0000   -0.57298
509840.0000   -0.26517
509880.0000   -0.24999
509920.0000    0.21491
509960.0000    0.06375
510000.0000   -0.10452
510040.0000   -0.27023
510080.0000   -0.25041
510120.0000   -0.35963
510160.0000   -0.38990
510200.0000   -0.37742
510240.0000   -0.67639
510280.0000   -0.47846
510320.0000   -0.66227
510360.0000   -0.39974
510400.0000   -0.01782
510440.0000    0.03402
510480.0000   -0.17559
510520.0000    0.04466
510560.0000   -0.15586
510600.0000    0.02372
510640.0000   -0.32036
510680.0000   -0.01908
510720.0000   -0.02092
510760.0000   -0.40273
510800.0000   -0.04224
510840.0000   -0.35658
510880.0000   -0.35238
510920.0000   -0.11257
510960.0000   -0.45808
511000.0000   -0.09875
511040.0000   -0.03594
511080.0000   -0.27049
511120.0000   -0.57032
511160.0000   -0.34627
511200.0000   -0.34019
511240.0000   -0.57050
511280.0000    0.04682
511320.0000   -0.02841
511360.0000   -0.08884
511400.0000   -0.01816
511440.0000   -0.28713
511480.0000   -0.22637
511520.0000   -0.39594
511560.0000   -0.16660
511600.0000    0.05980
511640.0000    0.56925
511680.0000    0.04466
511720.0000   -0.23765
511760.0000   -0.50564
511800.0000   -0.21228
511840.0000   -0.30715
511880.0000   -0.04167
511920.0000   -0.34971
511960.0000   -0.34347
512000.0000   -0.35563
512040.0000    0.08056
512080.0000   -0.11819
512120.0000   -0.15088
512160.0000   -0.15671
512200.0000   -0.17955
512240.0000   -0.09035
512280.0000    0.19211
512320.0000   -0.18063
512360.0000    0.17632
512400.0000   -0.24571
512440.0000   -0.06220
512480.0000   -0.31403
512520.0000   -0.30537
512560.0000   -0.28637
512600.0000   -0.39244
512640.0000   -0.37018
512680.0000   -0.30867
512720.0000   -0.18682
512760.0000   -0.10162
512800.0000   -0.37309
512840.0000   -0.30216
512880.0000   -0.34103
512920.0000   -0.22987
512960.0000   -0.55610
513000.0000   -0.41422
513040.0000   -0.10817
513080.0000   -0.22457
513120.0000   -0.16917
513160.0000   -0.39498
513200.0000   -0.41464
513240.0000   -0.42976
513280.0000   -0.34034
513320.0000   -0.13711
513360.0000   -0.48821
513400.0000   -0.28608
513440.0000   -0.39280
513480.0000   -0.29872
513520.0000   -0.10806
513560.0000   -0.47636
513600.0000   -0.23341
513640.0000   -0.35275
513680.0000   -0.14586
513720.0000   -0.37820
513760.0000   -0.24232
513800.0000   -0.32800
513840.0000   -0.53745
513880.0000   -0.16526
513920.0000    0.04039
513960.0000   -0.18686
514000.0000   -0.16726
514040.0000   -0.12024
514080.0000   -0.11443
514120.0000   -0.15581
514160.0000   -0.38464
514200.0000    0.24964
514240.0000   -0.11334
514280.0000    0.25043
514320.0000   -0.07227
514360.0000    0.10625
514400.0000   -0.08908
514440.0000    0.13242
514480.0000    0.20481
514520.0000    0.46065
514560.0000    0.32443
514600.0000    0.34193
514640.0000    0.37478
514680.0000    0.30215
514720.0000   -0.05739
514760.0000    0.07833
514800.0000    0.16757
514840.0000    0.23993
514880.0000    0.32849
514920.0000    0.14927
514960.0000    0.35950
515000.0000    0.37424
515040.0000    0.42516
515080.0000    0.48018
515120.0000    0.36068
515160.0000    0.38404
515200.0000    0.34772
515240.0000    0.18205
515280.0000    0.28167
515320.0000    0.32855
515360.0000    0.40245
515400.0000    0.32952
515440.0000    0.23198
515480.0000    0.31403
515520.0000    0.29275
515560.0000    0.35445
515600.0000   -0.16568
515640.0000    0.39479
515680.0000    0.17131
515720.0000    0.19446
515760.0000    0.28148
515800.0000    0.36470
515840.0000    0.22174
515880.0000    0.44119
515920.0000    0.10059
515960.0000    0.32329
516000.0000    0.21189
516040.0000    0.23641
516080.0000    0.42878
516120.0000    0.52730
516160.0000    0.46573
516200.0000    0.52021
516240.0000    0.59377
516280.0000    0.46722
516320.0000    0.39773
516360.0000    0.35177
516400.0000    0.24423
516440.0000   -0.11991
516480.0000   -0.08697
516520.0000    0.00573
516560.0000    0.10361
516600.0000    0.13671
516640.0000    0.03109
516680.0000    0.15219
516720.0000   -0.21420
516760.0000   -0.09772
516800.0000    0.06970
516840.0000    0.20494
516880.0000    0.15097
516920.0000    0.26082
516960.0000    0.39551
517000.0000    0.40685
517040.0000    0.27975
517080.0000    0.01439
517120.0000    0.50257
517160.0000    0.48541
517200.0000    0.70992
517240.0000    0.68247
517280.0000    0.51021
517320.0000    0.68770
517360.0000    0.30022
517400.0000    0.32133
517440.0000    0.32561
517480.0000    0.22974
517520.0000    0.22196
517560.0000    0.18280
517600.0000    0.10105
517640.0000    0.17870
517680.0000    0.29028
517720.0000    0.10947
517760.0000    0.08404
517800.0000    0.57714
517840.0000    0.60094
517880.0000    0.17578
517920.0000    0.05787
517960.0000   -0.03607
518000.0000    0.12203
518040.0000    0.12846
518080.0000    0.10922
518120.0000    0.45973
518160.0000    0.12481
518200.0000    0.32144
518240.0000    0.09036
518280.0000    0.45013
518320.0000    0.20765
518360.0000    0.37028
518400.0000    0.29749
518440.0000    0.48232
518480.0000    0.32550
518520.0000    0.30792
518560.0000    0.45748
518600.0000    0.38342
518640.0000    0.22597
518680.0000    0.27365
518720.0000    0.29677
518760.0000    0.44886
518800.0000    0.39823
518840.0000    0.38126
518880.0000    0.44751
518920.0000    0.44603
518960.0000    0.04955
519000.0000    0.30222
519040.0000    0.24749
519080.0000    0.56683
519120.0000    0.21511
519160.0000    0.39441
519200.0000    0.35182
519240.0000    0.55240
519280.0000    0.69658
519320.0000    0.42087
519360.0000    0.64135
519400.0000    0.59527
519440.0000    0.51342
519480.0000    0.39023
519520.0000    0.65440
519560.0000    0.58040
519600.0000    0.49643
519640.0000    0.30937
519680.0000    0.49663
519720.0000    0.50883
519760.0000    0.66611
519800.0000    0.73241
519840.0000    0.54577
519880.0000    0.44962
519920.0000    0.62971
519960.0000    0.46037
520000.0000    0.53256
520040.0000    0.57232
520080.0000    0.45131
520120.0000    0.50792
520160.0000    0.74256
520200.0000    0.83612
520240.0000    0.72229
520280.0000    0.84205
520320.0000    0.76791
520360.0000    0.84022
520400.0000    0.83665
520440.0000    0.66936
520480.0000    0.80569
520520.0000    0.90715
520560.0000    0.73640
520600.0000    0.74951
520640.0000    0.72700
520680.0000    0.42022
520720.0000    0.50012
520760.0000    0.45838
520800.0000    0.42299
520840.0000    0.48871
520880.0000    0.40516
520920.0000    0.49214
520960.0000    0.34367
521000.0000    0.54384
521040.0000    0.52650
521080.0000    0.55508
521120.0000    0.59224
521160.0000    0.50335
521200.0000    0.44555
521240.0000    0.53124
521280.0000    0.42487
521320.0000    0.48664
521360.0000    0.60337
521400.0000   -0.06641
521440.0000    0.43311
521480.0000    0.42566
521520.0000    0.64908
521560.0000    0.29669
521600.0000    0.54430
521640.0000    0.45714
521680.0000    0.49134
521720.0000    0.33267
521760.0000    0.24011
521800.0000    0.35316
521840.0000    0.32146
521880.0000    0.42014
521920.0000    0.12372
521960.0000    0.11243
522000.0000    0.38408
522040.0000    0.22915
522080.0000    0.34557
522120.0000    0.29683
522160.0000    0.25147
522200.0000    0.13837
522240.0000    0.30530
522280.0000    0.19650
522320.0000    0.62958
522360.0000    0.35500
522400.0000    0.27139
522440.0000    0.32179
522480.0000    0.25586
522520.0000    0.35069
522560.0000    0.17846
522600.0000    0.27319
522640.0000    0.11622
522680.0000    0.09430
522720.0000    0.57022
522760.0000    0.57849
522800.0000    0.41062
522840.0000    0.28911
522880.0000    0.28858
522920.0000    0.35051
522960.0000    0.45250
523000.0000    0.49143
523040.0000    0.43816
523080.0000    0.42934
523120.0000    0.64794
523160.0000    0.58206
523200.0000    0.67740
523240.0000    0.68248
523280.0000    0.51687
523320.0000   -0.00925
523360.0000    0.46789
523400.0000   -0.09200
523440.0000    0.27493
523480.0000    0.18763
523520.0000    0.52988
523560.0000    0.47395
523600.0000    0.50093
523640.0000    0.45981
523680.0000    0.55490
523720.0000    0.38298
523760.0000    0.54093
523800.0000    0.60951
523840.0000    0.51586
523880.0000    0.62596
523920.0000    0.54025
523960.0000    0.37570
524000.0000    0.40217
524040.0000    0.36186
524080.0000    0.51956
524120.0000    0.45937
524160.0000    0.43347
524200.0000    0.41322
524240.0000    0.65599
524280.0000    0.42424
524320.0000    0.53724
524360.0000    0.64694
524400.0000    0.40183
524440.0000    0.45556
524480.0000    0.59335
524520.0000    0.51593
524560.0000    0.35709
524600.0000    0.38595
524640.0000    0.31702
524680.0000    0.32755
524720.0000    0.08029
524760.0000    0.50257
524800.0000    0.15100
524840.0000    0.48776
524880.0000    0.42475
524920.0000    0.60500
524960.0000    0.55500
525000.0000    0.57168
525040.0000    0.79392
525080.0000    0.76967
525120.0000    0.72814
525160.0000    0.69765
525200.0000    0.69297
525240.0000    0.66866
525280.0000    0.62679
525320.0000    0.57966
525360.0000    0.65913
525400.0000    0.61390
525440.0000    0.71314
525480.0000    0.66713
525520.0000    0.59955
525560.0000    0.75828
525600.0000    0.24217
525640.0000    0.17462
525680.0000    0.30116
525720.0000    0.38848
525760.0000    0.29266
525800.0000    0.45678
525840.0000    0.62925
525880.0000    0.39515
525920.0000    0.63190
525960.0000    0.75456
526000.0000    0.38107
526040.0000    0.70914
526080.0000    0.79975
526120.0000    0.49496
526160.0000    0.62071
526200.0000    0.58652
526240.0000    0.62477
526280.0000    0.52194
526320.0000    0.52017
526360.0000    0.64120
526400.0000    0.54053
526440.0000    0.39602
526480.0000    0.44844
526520.0000    0.42869
526560.0000    0.42152
526600.0000    0.18611
526640.0000    0.13274
526680.0000    0.35417
526720.0000    0.51509
526760.0000    0.31043
526800.0000    0.33085
526840.0000    0.48257
526880.0000    0.29209
526920.0000    0.28317
526960.0000    0.35146
527000.0000    0.29493
527040.0000    0.40304
527080.0000    0.53495
527120.0000    0.37657
527160.0000    0.55390
527200.0000    0.36187
527240.0000    0.50510
527280.0000    0.33877
527320.0000    0.27116
527360.0000    0.44433
527400.0000    0.09600
527440.0000    0.17209
527480.0000    0.27901
527520.0000    0.53240
527560.0000    0.61353
527600.0000    0.46627
527640.0000    0.56620
527680.0000    0.24479
527720.0000    0.45637
527760.0000    0.55135
527800.0000    0.34488
527840.0000    0.55130
527880.0000    0.57408
527920.0000    0.52922
527960.0000    0.43121
528000.0000    0.45514
528040.0000    0.54581
528080.0000    0.37602
528120.0000    0.41717
528160.0000    0.70218
528200.0000    0.54402
528240.0000    0.42130
528280.0000    0.52140
528320.0000    0.37438
528360.0000    0.31724
528400.0000    0.47210
528440.0000    0.51556
528480.0000    0.49399
528520.0000    0.47150
528560.0000    0.46267
528600.0000    0.35792
528640.0000    0.54172
528680.0000    0.43911
528720.0000    0.42312
528760.0000    0.50985
528800.0000    0.22526
528840.0000    0.46582
528880.0000    0.28459
528920.0000    0.22970
528960.0000    0.21033
529000.0000    0.42043
529040.0000    0.23667
529080.0000    0.05548
529120.0000    0.33138
529160.0000    0.22196
529200.0000    0.26061
529240.0000    0.37512
529280.0000    0.38708
529320.0000    0.30970
529360.0000    0.44247
529400.0000    0.35050
529440.0000    0.56248
529480.0000    0.26850
529520.0000    0.73109
529560.0000    0.73960
529600.0000    0.69906
529640.0000    0.64888
529680.0000    0.60233
529720.0000    0.58237
529760.0000    0.59939
529800.0000    0.74532
529840.0000    0.51419
529880.0000    0.82255
529920.0000    0.74901
529960.0000    0.79132
530000.0000    0.70602
530040.0000    0.61394
530080.0000    0.69872
530120.0000    0.68905
530160.0000    0.75926
530200.0000    0.64561
530240.0000    0.77284
530280.0000    0.67383
530320.0000    0.73255
530360.0000    0.58444
530400.0000    0.57520
530440.0000    0.57249
530480.0000    0.39402
530520.0000    0.46582
530560.0000    0.53142
530600.0000    0.65548
530640.0000    0.54255
530680.0000    0.73468
530720.0000    0.64545
530760.0000    0.52794
530800.0000    0.41930
530840.0000    0.85043
530880.0000    0.62711
530920.0000    0.59244
530960.0000    0.53946
531000.0000    0.53252
531040.0000    0.65878
531080.0000    0.42432
531120.0000    0.37587
531160.0000    0.56999
531200.0000    0.44954
531240.0000    0.56437
531280.0000    0.20882
531320.0000    0.55544
531360.0000    0.51175
531400.0000    0.54679
531440.0000    0.43051
531480.0000    0.54194
531520.0000    0.58528
531560.0000    0.53410
531600.0000    0.58679
531640.0000    0.49614
531680.0000    0.41115
531720.0000    0.46906
531760.0000    0.55407
531800.0000    0.48437
531840.0000    0.63078
531880.0000    0.45899
531920.0000    0.59323
531960.0000    0.57022
532000.0000    0.53711
532040.0000    0.59387
532080.0000    0.58345
532120.0000    0.46601
532160.0000    0.44005
532200.0000    0.57615
532240.0000    0.55579
532280.0000    0.59375
532320.0000    0.42253
532360.0000    0.56544
532400.0000    0.41234
532440.0000    0.43302
532480.0000    0.55354
532520.0000    0.56920
532560.0000    0.60339
532600.0000    0.40168
532640.0000    0.46556
532680.0000    0.61701
532720.0000    0.29620
532760.0000    0.60082
532800.0000    0.51452
532840.0000    0.67024
532880.0000    0.73594
532920.0000    0.72679
532960.0000    0.44186
533000.0000    0.48717
533040.0000    0.23775
533080.0000    0.27212
533120.0000    0.28896
533160.0000    0.20826
533200.0000    0.45634
533240.0000    0.44856
533280.0000    0.47406
533320.0000    0.25069
533360.0000    0.32824
533400.0000    0.35987
533440.0000    0.42144
533480.0000    0.43430
533520.0000    0.25723
533560.0000    0.32089
533600.0000    0.16753
533640.0000    0.20794
533680.0000    0.29015
533720.0000    0.24456
533760.0000    0.21011
533800.0000    0.35286
533840.0000    0.29061
533880.0000    0.59297
533920.0000    0.46991
533960.0000    0.34532
534000.0000    0.45618
534040.0000    0.69671
534080.0000    0.49430
534120.0000    0.40215
534160.0000    0.54841
534200.0000    0.63552
534240.0000    0.55520
534280.0000    0.48334
534320.0000    0.25389
534360.0000    0.38393
534400.0000    0.56851
534440.0000    0.53411
534480.0000    0.45479
534520.0000    0.35062
534560.0000    0.25121
534600.0000    0.52643
534640.0000    0.45873
534680.0000    0.54262
534720.0000    0.19484
534760.0000    0.38813
534800.0000    0.15954
534840.0000    0.13321
534880.0000    0.01933
534920.0000    0.02425
534960.0000    0.12633
535000.0000    0.13941
535040.0000    0.17329
535080.0000    0.13844
535120.0000   -0.19901
535160.0000   -0.24333
535200.0000    0.06661
535240.0000    0.35368
535280.0000    0.37395
535320.0000    0.41666
535360.0000    0.25445
535400.0000    0.51865
535440.0000    0.27907
535480.0000    0.36839
535520.0000    0.55325
535560.0000    0.45535
535600.0000    0.11464
535640.0000    0.37365
535680.0000    0.37221
535720.0000    0.34244
535760.0000    0.48236
535800.0000    0.40742
535840.0000   -0.15142
535880.0000   -0.08484
535920.0000    0.44973
535960.0000    0.21210
536000.0000    0.49950
536040.0000    0.21951
536080.0000    0.17883
536120.0000    0.03566
536160.0000    0.25435
536200.0000    0.28989
536240.0000    0.30243
536280.0000    0.35846
536320.0000    0.28617
536360.0000    0.21964
536400.0000    0.40189
536440.0000    0.20195
536480.0000    0.23742
536520.0000   -0.07999
536560.0000    0.02951
536600.0000    0.19224
536640.0000    0.06208
536680.0000    0.15037
536720.0000    0.26740
536760.0000   -0.06487
536800.0000   -0.05125
536840.0000    0.08205
536880.0000    0.14354
536920.0000    0.16683
536960.0000   -0.02216
537000.0000    0.43682
537040.0000    0.41121
537080.0000    0.43405
537120.0000    0.29236
537160.0000    0.46326
537200.0000    0.47702
537240.0000    0.34612
537280.0000    0.49366
537320.0000    0.25165
537360.0000    0.14427
537400.0000    0.26146
537440.0000    0.45717
537480.0000    0.43372
537520.0000    0.25709
537560.0000    0.19142
537600.0000    0.44975
537640.0000    0.52016
537680.0000    0.46796
537720.0000    0.48123
537760.0000    0.45262
537800.0000    0.60677
537840.0000    0.48699
537880.0000    0.55480
537920.0000    0.51705
537960.0000    0.58853
538000.0000    0.56603
538040.0000    0.58746
538080.0000    0.56489
538120.0000    0.50903
538160.0000    0.52167
538200.0000    0.71424
538240.0000    0.53064
538280.0000    0.57911
538320.0000    0.63590
538360.0000    0.30996
538400.0000    0.64608
538440.0000    0.39753
538480.0000    0.48262
538520.0000    0.46189
538560.0000    0.46266
538600.0000    0.65418
538640.0000    0.51576
538680.0000    0.65943
538720.0000    0.55805
538760.0000    0.25454
538800.0000    0.23186
538840.0000    0.69714
538880.0000    0.22614
538920.0000    0.42351
538960.0000    0.44307
539000.0000    0.61030
539040.0000    0.68255
539080.0000    0.50854
539120.0000    0.96530
539160.0000    0.89507
539200.0000    0.82713
539240.0000    0.81736
539280.0000    0.78485
539320.0000    0.74077
539360.0000    0.88491
539400.0000    0.84796
539440.0000    0.81909
539480.0000    0.85376
539520.0000    0.87349
539560.0000    0.88225
539600.0000    0.78705
539640.0000    0.65747
539680.0000    0.83120
539720.0000    0.77757
539760.0000    0.80335
539800.0000    0.76768
539840.0000    0.82383
539880.0000    0.76632
539920.0000    0.81203
539960.0000    0.80922
540000.0000    0.81372
540040.0000    0.86064
540080.0000    0.83972
540120.0000    0.73114
540160.0000    0.74111
540200.0000    0.71253
540240.0000    0.76008
540280.0000    0.91897
540320.0000    0.82251
540360.0000    0.74635
540400.0000    0.79176
540440.0000    0.61395
540480.0000    0.73653
540520.0000    0.68009
540560.0000    0.60680
540600.0000    0.79745
540640.0000    0.82422
540680.0000    0.61353
540720.0000    0.70080
540760.0000    0.65334
540800.0000    0.75128
540840.0000    0.68588
540880.0000    0.70590
540920.0000    0.81808
540960.0000    0.97540
541000.0000    0.92972
541040.0000    0.79485
541080.0000    0.66805
541120.0000    0.76444
541160.0000    0.78626
541200.0000    0.78635
541240.0000    0.79065
541280.0000    0.69831
541320.0000    0.55935
541360.0000    0.94335
541400.0000    0.67880
541440.0000    0.67903
541480.0000    0.67853
541520.0000    0.55566
541560.0000    0.66183
541600.0000    0.63304
541640.0000    0.91395
541680.0000    0.87066
541720.0000    0.72333
541760.0000    0.84011
541800.0000    0.58046
541840.0000    0.60325
541880.0000    0.42227
541920.0000    0.56036
541960.0000    0.51173
542000.0000    0.79425
542040.0000    0.47676
542080.0000    0.50458
542120.0000    0.69056
542160.0000    0.50240
542200.0000    0.39823
542240.0000    0.65271
542280.0000    0.43021
542320.0000    0.27491
542360.0000    0.34085
542400.0000    0.23334
542440.0000    0.28591
542480.0000    0.25714
542520.0000    0.50035
542560.0000    0.08494
542600.0000    0.29748
542640.0000    0.49965
542680.0000    0.75052
542720.0000    0.47828
542760.0000    0.55518
542800.0000    0.26990
542840.0000    0.06118
542880.0000    0.08342
542920.0000    0.63219
542960.0000   -0.00747
543000.0000    0.26345
543040.0000    0.56698
543080.0000    0.26574
543120.0000    0.33910
543160.0000    0.39371
543200.0000    0.63299
543240.0000    0.50395
543280.0000    0.58813
543320.0000    0.61711
543360.0000    0.50590
543400.0000    0.55874
543440.0000    0.51381
543480.0000    0.45325
543520.0000    0.46875
543560.0000    0.56430
543600.0000    0.49283
543640.0000    0.47752
543680.0000    0.43116
543720.0000    0.68454
543760.0000    0.27143
543800.0000    0.55787
543840.0000    0.37435
543880.0000    0.63291
543920.0000    0.79829
543960.0000    0.71678
544000.0000    0.58653
544040.0000    0.34061
544080.0000    0.39203
544120.0000    0.67651
544160.0000    0.61039
544200.0000    0.38943
544240.0000    0.49451
544280.0000    0.47038
544320.0000    0.42699
544360.0000    0.59919
544400.0000    0.36522
544440.0000    0.64566
544480.0000    0.32804
544520.0000    0.26862
544560.0000    0.29737
544600.0000    0.15106
544640.0000    0.77450
544680.0000    0.48529
544720.0000    0.23723
544760.0000    0.20944
544800.0000    0.26051
544840.0000    0.36188
544880.0000    0.54904
544920.0000    0.45482
544960.0000    0.60739
545000.0000    0.52144
545040.0000    0.48162
545080.0000    0.47650
545120.0000    0.41802
545160.0000    0.46496
545200.0000    0.59665
545240.0000    0.41586
545280.0000    0.56176
545320.0000    0.44563
545360.0000    0.65820
545400.0000    0.39457
545440.0000    0.45008
545480.0000    0.56610
545520.0000    0.69067
545560.0000    0.36757
545600.0000    0.41917
545640.0000    0.49521
545680.0000    0.49102
545720.0000    0.33985
545760.0000    0.16582
545800.0000    0.25194
545840.0000    0.29375
545880.0000    0.29009
545920.0000    0.24172
545960.0000    0.41606
546000.0000    0.17867
546040.0000    0.44724
546080.0000    0.40734
546120.0000    0.64244
546160.0000    0.30468
546200.0000    0.52169
546240.0000    0.23383
546280.0000    0.38672
546320.0000    0.37539
546360.0000    0.47593
546400.0000    0.44194
546440.0000    0.35451
546480.0000    0.36281
546520.0000    0.36126
546560.0000    0.35456
546600.0000    0.48251
546640.0000    0.35213
546680.0000    0.12680
546720.0000    0.47406
546760.0000    0.56608
546800.0000    0.50747
546840.0000    0.23789
546880.0000    0.50269
546920.0000    0.54518
546960.0000    0.60648
547000.0000    0.40659
547040.0000    0.34259
547080.0000    0.54184
547120.0000    0.45843
547160.0000    0.38327
547200.0000    0.40635
547240.0000    0.44456
547280.0000    0.44390
547320.0000    0.10411
547360.0000    0.47545
547400.0000    0.48037
547440.0000    0.41646
547480.0000    0.38735
547520.0000    0.33339
547560.0000    0.24655
547600.0000    0.40077
547640.0000    0.26156
547680.0000    0.35019
547720.0000    0.14807
547760.0000    0.27116
547800.0000    0.49321
547840.0000    0.39223
547880.0000    0.39131
547920.0000    0.47759
547960.0000    0.49358
548000.0000    0.57093
548040.0000    0.54132
548080.0000    0.55201
548120.0000    0.43911
548160.0000    0.30009
548200.0000    0.50004
548240.0000    0.46320
548280.0000    0.46317
548320.0000    0.01973
548360.0000    0.45074
548400.0000    0.47279
548440.0000    0.61458
548480.0000    0.58816
548520.0000    0.57918
548560.0000    0.52837
548600.0000    0.47745
548640.0000    0.39366
548680.0000    0.43208
548720.0000    0.54050
548760.0000    0.57932
548800.0000    0.48868
548840.0000    0.66272
548880.0000    0.57261
548920.0000    0.55486
548960.0000    0.44089
549000.0000    0.33876
549040.0000    0.53648
549080.0000    0.23778
549120.0000    0.37521
549160.0000    0.32127
549200.0000    0.47784
549240.0000    0.53914
549280.0000    0.51925
549320.0000    0.29502
549360.0000    0.57218
549400.0000    0.51457
549440.0000    0.41700
549480.0000    0.30007
549520.0000    0.45338
549560.0000    0.45645
549600.0000    0.70213
549640.0000    0.39101
549680.0000    0.71833
549720.0000    0.38535
549760.0000    0.49820
549800.0000    0.48557
549840.0000    0.49000
549880.0000    0.66086
549920.0000    0.56122
549960.0000    0.43826
550000.0000    0.55784
550040.0000    0.36147
550080.0000    0.34441
550120.0000    0.40470
550160.0000    0.54596
550200.0000    0.20996
550240.0000    0.50474
550280.0000    0.43749
550320.0000    0.48289
550360.0000    0.52405
550400.0000    0.32498
550440.0000    0.13054
550480.0000    0.29052
550520.0000    0.27882
550560.0000    0.46063
550600.0000    0.45179
550640.0000    0.25112
550680.0000    0.54276
550720.0000    0.59425
550760.0000    0.59915
550800.0000    0.80259
550840.0000    0.65814
550880.0000    0.70249
550920.0000    0.71676
550960.0000    0.72791
551000.0000    0.49210
551040.0000    0.32380
551080.0000    0.23901
551120.0000    0.44097
551160.0000    0.41686
551200.0000    0.18649
551240.0000    0.22832
551280.0000   -0.36621
551320.0000    0.29529
551360.0000    0.01644
551400.0000    0.00365
551440.0000   -0.01106
551480.0000    0.39960
551520.0000    0.03291
551560.0000    0.17048
551600.0000    0.05870
551640.0000    0.03193
551680.0000    0.21678
551720.0000   -0.13517
551760.0000    0.03960
551800.0000    0.12449
551840.0000    0.22187
551880.0000    0.42132
551920.0000    0.15022
551960.0000    0.33504
552000.0000    0.27262
552040.0000    0.22156
552080.0000    0.33601
552120.0000    0.32669
552160.0000    0.29614
552200.0000    0.26199
552240.0000    0.38369
552280.0000    0.41273
552320.0000    0.27794
552360.0000    0.58304
552400.0000    0.15369
552440.0000   -0.03207
552480.0000   -0.01312
552520.0000    0.16188
552560.0000    0.35863
552600.0000    0.05691
552640.0000    0.61827
552680.0000    0.27031
552720.0000    0.31907
552760.0000    0.23921
552800.0000    0.19861
552840.0000    0.20349
552880.0000    0.35824
552920.0000    0.26108
552960.0000    0.33227
553000.0000    0.26753
553040.0000    0.23620
553080.0000    0.18038
553120.0000   -0.19315
553160.0000    0.24802
553200.0000    0.39891
553240.0000    0.31465
553280.0000    0.26252
553320.0000    0.50098
553360.0000    0.31505
553400.0000    0.37029
553440.0000    0.13690
553480.0000    0.47106
553520.0000    0.33675
553560.0000    0.28482
553600.0000    0.23645
553640.0000    0.33678
553680.0000    0.45766
553720.0000    0.45337
553760.0000    0.34345
553800.0000    0.43463
553840.0000    0.53845
553880.0000    0.47732
553920.0000    0.47248
553960.0000    0.38103
554000.0000    0.33045
554040.0000    0.58471
554080.0000    0.28278
554120.0000    0.44346
554160.0000    0.34413
554200.0000    0.41762
554240.0000   -0.04705
554280.0000    0.17443
554320.0000    0.20710
554360.0000    0.42927
554400.0000    0.23705
554440.0000    0.32889
554480.0000    0.10080
554520.0000    0.18716
554560.0000    0.42808
554600.0000    0.43598
554640.0000    0.42078
554680.0000    0.35297
554720.0000    0.01501
554760.0000    0.47885
554800.0000    0.41639
554840.0000    0.43185
554880.0000    0.45283
554920.0000    0.63533
554960.0000    0.33649
555000.0000    0.43532
555040.0000    0.45685
555080.0000    0.42302
555120.0000    0.48432
555160.0000    0.37560
555200.0000    0.48693
555240.0000    0.51035
555280.0000    0.34096
555320.0000    0.57645
555360.0000    0.64749
555400.0000    0.40995
555440.0000    0.41675
555480.0000    0.42930
555520.0000    0.51797
555560.0000    0.37765
555600.0000    0.40735
555640.0000    0.42986
555680.0000    0.48305
555720.0000    0.65180
555760.0000    0.34660
555800.0000    0.34200
555840.0000    0.41033
555880.0000    0.44799
555920.0000    0.35611
555960.0000    0.57520
556000.0000    0.44990
556040.0000    0.60304
556080.0000    0.27218
556120.0000    0.27485
556160.0000    0.45099
556200.0000    0.42826
556240.0000    0.41823
556280.0000    0.60155
556320.0000    0.49134
556360.0000    0.47793
556400.0000    0.52576
556440.0000    0.39216
556480.0000    0.54212
556520.0000    0.55999
556560.0000    0.52606
556600.0000    0.43424
556640.0000    0.43854
556680.0000    0.36628
556720.0000    0.53041
556760.0000    0.57105
556800.0000    0.36789
556840.0000    0.46843
556880.0000    0.43930
556920.0000    0.59175
556960.0000    0.48638
557000.0000    0.35434
557040.0000    0.54497
557080.0000    0.35737
557120.0000    0.53385
557160.0000    0.30250
557200.0000    0.43969
557240.0000    0.30755
557280.0000    0.43275
557320.0000    0.28830
557360.0000    0.31830
557400.0000    0.55977
557440.0000    0.54160
557480.0000    0.50337
557520.0000    0.37950
557560.0000    0.27383
557600.0000    0.41072
557640.0000    0.41443
557680.0000    0.44040
557720.0000    0.22513
557760.0000    0.43149
557800.0000    0.43611
557840.0000    0.31652
557880.0000    0.36357
557920.0000    0.32769
557960.0000    0.32161
558000.0000    0.24114
558040.0000    0.59263
558080.0000    0.52634
558120.0000    0.29006
558160.0000    0.25747
558200.0000    0.45827
558240.0000    0.64965
558280.0000    0.41377
558320.0000    0.44941
558360.0000    0.39680
558400.0000    0.28389
558440.0000    0.45665
558480.0000    0.42337
558520.0000    0.58713
558560.0000    0.46893
558600.0000    0.36556
558640.0000    0.55946
558680.0000    0.44821
558720.0000    0.49891
558760.0000    0.35856
558800.0000    0.39424
558840.0000    0.31766
558880.0000    0.35941
558920.0000    0.33053
558960.0000    0.27445
559000.0000    0.39698
559040.0000    0.34878
559080.0000    0.65279
559120.0000    0.35572
559160.0000    0.40219
559200.0000    0.39903
559240.0000    0.38331
559280.0000    0.47761
559320.0000    0.29686
559360.0000    0.40014
559400.0000    0.19201
559440.0000    0.31733
559480.0000    0.43291
559520.0000    0.29309
559560.0000    0.37753
559600.0000    0.40431
559640.0000    0.40659
559680.0000    0.36711
559720.0000    0.57658
559760.0000    0.38867
559800.0000    0.40342
559840.0000    0.40304
559880.0000    0.53537
559920.0000    0.38982
559960.0000    0.43800
560000.0000    0.28528
560040.0000    0.33642
560080.0000    0.37615
560120.0000    0.36755
560160.0000    0.33929
560200.0000    0.35812
560240.0000    0.42358
560280.0000    0.26185
560320.0000    0.46140
560360.0000    0.52421
560400.0000    0.44274
560440.0000    0.47156
560480.0000    0.49831
560520.0000    0.46498
560560.0000    0.31039
560600.0000    0.45203
560640.0000    0.38055
560680.0000    0.43723
560720.0000    0.30535
560760.0000    0.46090
560800.0000    0.49780
560840.0000    0.37326
560880.0000    0.26747
560920.0000    0.43499
560960.0000    0.42831
561000.0000    0.51133
561040.0000    0.50018
561080.0000    0.58018
561120.0000    0.41706
561160.0000    0.50185
561200.0000    0.37550
561240.0000    0.25484
561280.0000    0.40865
561320.0000    0.44366
561360.0000    0.46006
561400.0000    0.40019
561440.0000    0.30304
561480.0000    0.50205
561520.0000    0.52258
561560.0000    0.30275
561600.0000    0.43197
561640.0000    0.45694
561680.0000    0.48666
561720.0000    0.34752
561760.0000    0.39897
561800.0000    0.31146
561840.0000    0.42990
561880.0000    0.50565
561920.0000    0.39155
561960.0000    0.37499
562000.0000    0.53126
562040.0000    0.38356
562080.0000    0.59672
562120.0000    0.29472
562160.0000    0.24006
562200.0000    0.52835
562240.0000    0.53443
562280.0000    0.55791
562320.0000    0.47789
562360.0000    0.51691
562400.0000    0.39662
562440.0000    0.29462
562480.0000    0.54806
562520.0000    0.40350
562560.0000    0.57634
562600.0000    0.47859
562640.0000    0.34860
562680.0000    0.47357
562720.0000    0.51321
562760.0000    0.50307
562800.0000    0.50218
562840.0000    0.51995
562880.0000    0.51047
562920.0000    0.49285
562960.0000    0.63451
563000.0000    0.45460
563040.0000    0.47994
563080.0000    0.54272
563120.0000    0.65334
563160.0000    0.32331
563200.0000    0.34522
563240.0000    0.42394
563280.0000    0.42096
563320.0000    0.42551
563360.0000    0.37282
563400.0000    0.45913
563440.0000    0.26924
563480.0000    0.51664
563520.0000    0.47468
563560.0000    0.41471
563600.0000    0.29635
563640.0000    0.47671
563680.0000    0.43654
563720.0000    0.40155
563760.0000    0.40997
563800.0000    0.50642
563840.0000    0.48082
563880.0000    0.48440
563920.0000    0.40426
563960.0000    0.59657
564000.0000    0.50134
564040.0000    0.44017
564080.0000    0.51224
564120.0000    0.34252
564160.0000    0.39669
564200.0000    0.53290
564240.0000    0.29231
564280.0000    0.58968
564320.0000    0.39539
564360.0000    0.40197
564400.0000    0.37685
564440.0000    0.46522
564480.0000    0.22580
564520.0000    0.48021
564560.0000    0.29604
564600.0000    0.36611
564640.0000    0.28301
564680.0000    0.37198
564720.0000    0.47976
564760.0000    0.66741
564800.0000    0.36339
564840.0000    0.38113
564880.0000    0.45705
564920.0000    0.43667
564960.0000    0.31420
565000.0000    0.48585
565040.0000    0.62667
565080.0000    0.50841
565120.0000    0.62318
565160.0000    0.47278
565200.0000    0.17242
565240.0000    0.03957
565280.0000    0.37239
565320.0000    0.31027
565360.0000    0.15681
565400.0000   -0.28774
565440.0000   -0.48656
565480.0000   -0.19717
565520.0000    0.25539
565560.0000    0.10249
565600.0000    0.20903
565640.0000    0.09973
565680.0000    0.35376
565720.0000    0.39347
565760.0000    0.67580
565800.0000    0.08454
565840.0000    0.01807
565880.0000    0.01593
565920.0000    0.21448
565960.0000    0.03519
566000.0000   -0.08819
566040.0000    0.11269
566080.0000    0.18078
566120.0000    0.07708
566160.0000    0.02093
566200.0000   -0.00383
566240.0000   -0.01755
566280.0000   -0.00640
566320.0000   -0.04739
566360.0000    0.16228
566400.0000   -0.15889
566440.0000    0.12695
566480.0000    0.23386
566520.0000    0.02931
566560.0000    0.05431
566600.0000    0.34280
566640.0000    0.34091
566680.0000   -0.05243
566720.0000    0.12636
566760.0000    0.11986
566800.0000    0.33470
566840.0000    0.12615
566880.0000    0.42827
566920.0000    0.48099
566960.0000    0.20143
567000.0000    0.12112
567040.0000    0.21597
567080.0000    0.69037
567120.0000    0.44845
567160.0000    0.61036
567200.0000    0.54477
567240.0000    0.41880
567280.0000    0.42339
567320.0000    0.19398
567360.0000    0.05764
567400.0000    0.37713
567440.0000    0.35177
567480.0000    0.30097
567520.0000    0.21639
567560.0000    0.03331
567600.0000    0.10541
567640.0000    0.42576
567680.0000    0.26043
567720.0000    0.11422
567760.0000    0.49751
567800.0000    0.28813
567840.0000    0.35612
567880.0000    0.41205
567920.0000    0.33898
567960.0000    0.26140
568000.0000    0.14294
568040.0000    0.19033
568080.0000    0.12323
568120.0000    0.20034
568160.0000    0.28852
568200.0000   -0.32322
568240.0000    0.10089
568280.0000    0.08581
568320.0000    0.15604
568360.0000   -0.19554
568400.0000    0.19031
568440.0000    0.08869
568480.0000    0.06425
568520.0000   -0.00787
568560.0000   -0.12628
568600.0000    0.25424
568640.0000   -0.17578
568680.0000   -0.24984
568720.0000   -0.08073
568760.0000    0.19866
568800.0000   -0.02215
568840.0000   -0.17000
568880.0000    0.08003
568920.0000    0.08684
568960.0000   -0.08591
569000.0000   -0.05377
569040.0000   -0.09774
569080.0000   -0.02338
569120.0000   -0.07860
569160.0000   -0.10186
569200.0000    0.05035
569240.0000    0.02029
569280.0000   -0.08759
569320.0000   -0.00483
569360.0000    0.07059
569400.0000   -0.11206
569440.0000   -0.14285
569480.0000    0.05976
569520.0000    0.24751
569560.0000    0.08638
569600.0000    0.06986
569640.0000    0.41624
569680.0000    0.23180
569720.0000    0.02610
569760.0000    0.18752
569800.0000    0.30841
569840.0000    0.48388
569880.0000    0.29946
569920.0000    0.10854
569960.0000    0.18908
570000.0000    0.18181
570040.0000    0.34769
570080.0000    0.17996
570120.0000    0.07185
570160.0000    0.11457
570200.0000    0.04207
570240.0000    0.18408
570280.0000    0.13275
570320.0000    0.10998
570360.0000    0.14633
570400.0000   -0.17866
570440.0000    0.08269
570480.0000    0.23323
570520.0000    0.22233
570560.0000    0.09392
570600.0000    0.07935
570640.0000    0.18726
570680.0000   -0.08797
570720.0000    0.01524
570760.0000    0.08784
570800.0000    0.04872
570840.0000    0.06526
570880.0000   -0.33672
570920.0000   -0.07140
570960.0000    0.00851
571000.0000    0.09964
571040.0000   -0.07525
571080.0000   -0.15039
571120.0000   -0.10366
571160.0000   -0.02928
571200.0000   -0.01705
571240.0000   -0.18846
571280.0000   -0.09351
571320.0000    0.23994
571360.0000    0.26612
571400.0000    0.22534
571440.0000   -0.20171
571480.0000    0.00777
571520.0000    0.00848
571560.0000   -0.02402
571600.0000    0.15720
571640.0000    0.08797
571680.0000   -0.05207
571720.0000    0.06114
571760.0000   -0.00857
571800.0000    0.22660
571840.0000    0.39108
571880.0000    0.32568
571920.0000    0.02817
571960.0000    0.12032
572000.0000   -0.04439
572040.0000    0.23146
572080.0000    0.10722
572120.0000    0.41926
572160.0000    0.14648
572200.0000    0.33249
572240.0000    0.13029
572280.0000    0.58936
572320.0000    0.20422
572360.0000    0.23346
572400.0000    0.29167
572440.0000    0.38115
572480.0000    0.11274
572520.0000    0.03119
572560.0000    0.29717
572600.0000    0.25748
572640.0000    0.18365
572680.0000    0.34747
572720.0000    0.16590
572760.0000    0.34118
572800.0000   -0.07612
572840.0000    0.00634
572880.0000    0.43464
572920.0000    0.11942
572960.0000    0.33415
573000.0000    0.37315
573040.0000   -0.22458
573080.0000    0.37064
573120.0000   -0.05308
573160.0000    0.20482
573200.0000   -0.24206
573240.0000   -0.32323
573280.0000   -0.07038
573320.0000    0.18682
573360.0000    0.19571
573400.0000   -0.03001
573440.0000   -0.21146
573480.0000    0.05617
573520.0000    0.13336
573560.0000    0.32776
573600.0000    0.66987
573640.0000    0.08179
573680.0000   -0.00527
573720.0000   -0.15190
573760.0000    0.31006
573800.0000    0.24718
573840.0000    0.27252
573880.0000    0.05500
573920.0000    0.45010
573960.0000    0.18015
574000.0000    0.18028
574040.0000   -0.24316
574080.0000    0.02125
574120.0000   -0.17288
574160.0000    0.23651
574200.0000   -0.16780
574240.0000    0.19263
574280.0000   -0.02470
574320.0000   -0.49215
574360.0000   -0.23039
574400.0000   -0.53853
574440.0000   -0.75595
574480.0000   -0.77020
574520.0000   -0.65501
574560.0000   -0.77464
574600.0000   -0.52296
574640.0000   -0.45127
574680.0000   -0.48313
574720.0000   -0.36405
574760.0000    0.18163
574800.0000    0.24651
574840.0000   -0.23054
574880.0000   -0.15308
574920.0000   -0.16485
574960.0000   -0.28464
575000.0000   -0.23814
575040.0000   -0.40740
575080.0000   -0.49427
575120.0000   -0.50789
575160.0000   -0.19297
575200.0000   -0.53940
575240.0000   -0.22508
575280.0000   -0.44537
575320.0000   -0.36277
575360.0000   -0.38803
575400.0000   -0.39389
575440.0000   -0.42684
575480.0000   -0.74453
575520.0000   -0.53827
575560.0000   -0.57718
575600.0000   -0.62834
575640.0000   -0.47784
575680.0000   -0.55226
575720.0000   -0.62573
575760.0000   -0.63791
575800.0000   -0.64955
575840.0000   -0.78688
575880.0000   -0.52638
575920.0000   -0.54364
575960.0000   -0.36228
576000.0000    0.02980
576040.0000   -0.38481
576080.0000   -0.29638
576120.0000   -0.33309
576160.0000   -0.00299
576200.0000   -0.32920
576240.0000   -0.30430
576280.0000   -0.13561
576320.0000   -0.15611
576360.0000   -0.44808
576400.0000   -0.30504
576440.0000   -0.30836
576480.0000   -0.55909
576520.0000   -0.36155
576560.0000   -0.31840
576600.0000    0.08378
576640.0000   -0.16189
576680.0000   -0.06974
576720.0000    0.08491
576760.0000    0.07147
576800.0000   -0.01787
576840.0000   -0.43448
576880.0000   -0.73367
576920.0000   -0.54069
576960.0000   -0.40180
577000.0000   -0.53591
577040.0000   -0.41321
577080.0000   -0.66667
577120.0000   -0.54155
577160.0000   -0.46289
577200.0000   -0.41873
577240.0000   -0.39037
577280.0000   -0.32481
577320.0000   -0.48264
577360.0000   -0.63574
577400.0000    0.00844
577440.0000   -0.32891
577480.0000   -0.45930
577520.0000   -0.80961
577560.0000   -0.42111
577600.0000   -0.21694
577640.0000    0.04137
577680.0000   -0.14774
577720.0000    0.01895
577760.0000   -0.01646
577800.0000   -0.53422
577840.0000   -0.16013
577880.0000   -0.52217
577920.0000   -0.38888
577960.0000   -0.32198
578000.0000   -0.22864
578040.0000   -0.19969
578080.0000   -0.49379
578120.0000   -0.16554
578160.0000   -0.21091
578200.0000   -0.34131
578240.0000   -0.30169
578280.0000   -0.55001
578320.0000   -0.26198
578360.0000   -0.26707
578400.0000   -0.61014
578440.0000   -0.46776
578480.0000   -0.37606
578520.0000   -0.35103
578560.0000   -0.62097
578600.0000   -0.40998
578640.0000   -0.37205
578680.0000   -0.31204
578720.0000   -0.10744
578760.0000   -0.24272
578800.0000   -0.33890
578840.0000   -0.28245
578880.0000   -0.30134
578920.0000   -0.31947
578960.0000   -0.54535
579000.0000   -0.66665
579040.0000   -0.61191
579080.0000   -0.42100
579120.0000   -0.24026
579160.0000   -0.15271
579200.0000   -0.28369
579240.0000   -0.25620
579280.0000   -0.24896
579320.0000   -0.19670
579360.0000   -0.50192
579400.0000   -0.51555
579440.0000   -0.46185
579480.0000   -0.63819
579520.0000   -0.25587
579560.0000   -0.42400
579600.0000   -0.22819
579640.0000   -0.39823
579680.0000   -0.26563
579720.0000   -0.14641
579760.0000   -0.25856
579800.0000   -0.40504
579840.0000   -0.50646
579880.0000   -0.38288
579920.0000   -0.40646
579960.0000   -0.51925
580000.0000   -0.31154
580040.0000   -0.21040
580080.0000   -0.55553
580120.0000   -0.48340
580160.0000   -0.41611
580200.0000   -0.48599
580240.0000   -0.56314
580280.0000   -0.58298
580320.0000   -0.59031
580360.0000   -0.40447
580400.0000   -0.44608
580440.0000   -0.49005
580480.0000   -0.54567
580520.0000   -0.75454
580560.0000   -0.49177
580600.0000   -0.71393
580640.0000   -0.60865
580680.0000   -0.55364
580720.0000   -0.51612
580760.0000   -0.52365
580800.0000   -0.44102
580840.0000   -0.34333
580880.0000   -0.54249
580920.0000   -0.80059
580960.0000   -0.49529
581000.0000   -0.63748
581040.0000   -0.56305
581080.0000   -0.48053
581120.0000   -0.55208
581160.0000   -0.88210
581200.0000   -0.50060
581240.0000   -0.79432
581280.0000   -0.79981
581320.0000   -0.76514
581360.0000   -0.76002
581400.0000   -0.74484
581440.0000   -0.89542
581480.0000   -0.84265
581520.0000   -1.12321
581560.0000   -0.85529
581600.0000   -0.73900
581640.0000   -0.36743
581680.0000   -0.78485
581720.0000   -0.66176
581760.0000   -0.54130
581800.0000   -0.49738
581840.0000   -0.57721
581880.0000   -0.65930
581920.0000   -0.57279
581960.0000   -0.65281
582000.0000   -0.49186
582040.0000   -0.59130
582080.0000   -0.53343
582120.0000   -0.65480
582160.0000   -0.52596
582200.0000   -0.61280
582240.0000   -0.31707
582280.0000   -0.34541
582320.0000   -0.75027
582360.0000   -0.61324
582400.0000   -0.40371
582440.0000   -0.67118
582480.0000   -0.52351
582520.0000   -0.55775
582560.0000   -0.64669
582600.0000   -0.72329
582640.0000   -0.74906
582680.0000   -0.71629
582720.0000   -0.58160
582760.0000   -0.74428
582800.0000   -0.69082
582840.0000   -0.61822
582880.0000   -0.52543
582920.0000   -0.63278
582960.0000   -0.24817
583000.0000   -0.41657
583040.0000   -0.79389
583080.0000   -0.72391
583120.0000   -0.76637
583160.0000   -0.53743
583200.0000   -0.77710
583240.0000   -0.59375
583280.0000   -0.71291
583320.0000   -0.72805
583360.0000   -0.36866
583400.0000   -0.69140
583440.0000   -0.71316
583480.0000   -0.72740
583520.0000   -0.65767
583560.0000   -0.57045
583600.0000   -0.67785
583640.0000   -0.62328
583680.0000   -0.83435
583720.0000   -0.55761
583760.0000   -0.53172
583800.0000   -0.47383
583840.0000   -0.63170
583880.0000   -0.65648
583920.0000   -0.60164
583960.0000   -0.50971
584000.0000   -0.45682
584040.0000   -0.59196
584080.0000   -0.50860
584120.0000   -0.79034
584160.0000   -0.45653
584200.0000   -0.32326
584240.0000   -0.51845
584280.0000   -0.63378
584320.0000   -0.53705
584360.0000   -0.56374
584400.0000   -0.40804
584440.0000   -0.52993
584480.0000   -0.70670
584520.0000   -0.57580
584560.0000   -0.36545
584600.0000   -0.49284
584640.0000   -0.64337
584680.0000   -0.55773
584720.0000   -0.23206
584760.0000   -0.51595
584800.0000   -0.23939
584840.0000   -0.43029
584880.0000   -0.28910
584920.0000   -0.48220
584960.0000   -0.40858
585000.0000   -0.49220
585040.0000   -0.50772
585080.0000   -0.77411
585120.0000   -0.58769
585160.0000   -0.74174
585200.0000   -0.56188
585240.0000   -0.64588
585280.0000   -0.56624
585320.0000   -0.50630
585360.0000   -0.56682
585400.0000   -0.37658
585440.0000   -0.52931
585480.0000    0.06584
585520.0000   -0.28334
585560.0000   -0.13481
585600.0000   -0.18993
585640.0000   -0.29970
585680.0000   -0.33659
585720.0000   -0.38650
585760.0000   -0.42121
585800.0000   -0.41678
585840.0000   -0.59541
585880.0000   -0.36824
585920.0000   -0.40551
585960.0000   -0.68795
586000.0000   -0.34999
586040.0000   -0.43220
586080.0000   -0.28918
586120.0000   -0.35292
586160.0000   -0.26710
586200.0000   -0.40208
586240.0000   -0.41032
586280.0000   -0.73340
586320.0000   -0.44248
586360.0000   -0.50088
586400.0000   -0.74588
586440.0000   -0.84374
586480.0000   -0.54430
586520.0000   -0.50977
586560.0000   -0.47834
586600.0000   -0.63189
586640.0000   -0.53389
586680.0000   -0.64168
586720.0000   -0.73035
586760.0000   -0.67418
586800.0000   -0.67253
586840.0000   -0.50933
586880.0000   -0.30166
586920.0000   -0.35427
586960.0000   -0.59491
587000.0000   -0.71249
587040.0000   -0.80680
587080.0000   -0.65527
587120.0000   -0.50225
587160.0000   -0.55008
587200.0000   -0.38853
587240.0000   -0.49891
587280.0000   -0.69919
587320.0000   -0.60911
587360.0000   -0.51363
587400.0000   -0.63032
587440.0000   -0.74046
587480.0000   -0.50096
587520.0000   -0.42674
587560.0000   -0.82798
587600.0000   -0.76957
587640.0000   -0.86394
587680.0000   -0.74885
587720.0000   -0.63026
587760.0000   -0.60504
587800.0000   -0.67348
587840.0000   -0.58391
587880.0000   -0.71079
587920.0000   -0.78216
587960.0000   -0.51325
588000.0000   -0.20038
588040.0000   -0.66919
588080.0000   -0.40544
588120.0000   -0.76205
588160.0000   -0.73151
588200.0000   -0.67791
588240.0000   -0.72374
588280.0000   -0.67916
588320.0000   -0.51144
588360.0000   -0.66571
588400.0000   -0.83232
588440.0000   -0.37015
588480.0000   -0.70518
588520.0000   -0.54732
588560.0000   -0.58767
588600.0000   -0.62351
588640.0000   -0.69877
588680.0000   -0.60675
588720.0000   -0.54611
588760.0000   -0.77959
588800.0000   -0.75976
588840.0000   -0.66087
588880.0000   -0.90164
588920.0000   -0.86402
588960.0000   -0.57868
589000.0000   -0.64714
589040.0000   -0.73873
589080.0000   -0.53099
589120.0000   -0.69282
589160.0000   -0.63694
589200.0000   -0.53883
589240.0000   -0.23823
589280.0000   -0.37699
589320.0000   -0.50110
589360.0000   -0.40192
589400.0000   -0.24007
589440.0000   -0.52910
589480.0000   -0.38732
589520.0000   -0.15089
589560.0000   -0.58958
589600.0000   -0.51746
589640.0000   -0.65452
589680.0000   -0.46808
589720.0000   -0.56998
589760.0000   -0.29745
589800.0000   -0.28059
589840.0000   -0.40644
589880.0000   -0.52750
589920.0000   -0.35549
589960.0000   -0.26714
590000.0000   -0.33079
590040.0000   -0.33631
590080.0000   -0.67610
590120.0000   -0.43899
590160.0000    0.02731
590200.0000    0.16595
590240.0000    0.04642
590280.0000   -0.35921
590320.0000   -0.38912
590360.0000   -0.50737
590400.0000   -0.48221
590440.0000    0.01749
590480.0000   -0.21113
590520.0000   -0.48113
590560.0000   -0.37794
590600.0000   -0.27881
590640.0000   -0.70254
590680.0000   -0.49081
590720.0000   -0.13390
590760.0000   -0.31137
590800.0000   -0.05222
590840.0000   -0.32448
590880.0000   -0.50139
590920.0000   -0.34787
590960.0000   -0.09634
591000.0000   -0.35785
591040.0000   -0.11315
591080.0000   -0.40457
591120.0000   -0.57803
591160.0000   -0.67007
591200.0000   -0.43826
591240.0000   -0.54276
591280.0000   -0.24081
591320.0000   -0.08773
591360.0000   -0.28385
591400.0000   -0.48895
591440.0000   -0.41354
591480.0000    0.07022
591520.0000   -0.25364
591560.0000    0.02660
591600.0000   -0.07294
591640.0000   -0.05763
591680.0000   -0.17846
591720.0000   -0.08505
591760.0000   -0.31549
591800.0000   -0.27798
591840.0000   -0.20215
591880.0000   -0.50595
591920.0000   -0.33877
591960.0000   -0.18251
592000.0000   -0.38273
592040.0000   -0.66599
592080.0000   -0.46058
592120.0000   -0.24214
592160.0000   -0.49816
592200.0000   -0.34751
592240.0000   -0.31034
592280.0000   -0.69906
592320.0000   -0.45000
592360.0000   -0.60458
592400.0000   -0.22036
592440.0000   -0.24998
592480.0000   -0.36169
592520.0000   -0.60993
592560.0000   -0.28922
592600.0000   -0.32772
592640.0000   -0.16286
592680.0000   -0.61878
592720.0000    0.12010
592760.0000   -0.35069
592800.0000    0.05827
592840.0000   -0.51631
592880.0000   -0.09289
592920.0000   -0.15019
592960.0000   -0.23578
593000.0000   -0.22111
593040.0000    0.04019
593080.0000    0.08502
593120.0000    0.26535
593160.0000   -0.13037
593200.0000   -0.27594
593240.0000   -0.30234
593280.0000   -0.24461
593320.0000   -0.32416
593360.0000   -0.17270
593400.0000   -0.13767
593440.0000   -0.29045
593480.0000   -0.14465
593520.0000    0.02308
593560.0000   -0.40695
593600.0000   -0.18496
593640.0000    0.08229
593680.0000   -0.19702
593720.0000   -0.02528
593760.0000   -0.32679
593800.0000   -0.07808
593840.0000   -0.00941
593880.0000   -0.45080
593920.0000    0.02828
593960.0000   -0.06835
594000.0000   -0.24971
594040.0000   -0.08561
594080.0000   -0.12673
594120.0000   -0.12198
594160.0000    0.02714
594200.0000   -0.02106
594240.0000   -0.04331
594280.0000    0.03939
594320.0000    0.08536
594360.0000   -0.11314
594400.0000   -0.04842
594440.0000    0.02943
594480.0000   -0.05968
594520.0000   -0.12863
594560.0000   -0.16751
594600.0000   -0.03067
594640.0000   -0.03163
594680.0000    0.11477
594720.0000   -0.22475
594760.0000   -0.03219
594800.0000   -0.04789
594840.0000   -0.15585
594880.0000   -0.09314
594920.0000   -0.14115
594960.0000    0.08114
595000.0000    0.14135
595040.0000    0.14072
595080.0000    0.26963
595120.0000   -0.03864
595160.0000   -0.07758
595200.0000    0.04345
595240.0000    0.02616
595280.0000    0.08891
595320.0000    0.04846
595360.0000    0.05741
595400.0000    0.01918
595440.0000   -0.17040
595480.0000    0.06142
595520.0000   -0.16509
595560.0000    0.06530
595600.0000   -0.24219
595640.0000   -0.25178
595680.0000    0.18931
595720.0000    0.02321
595760.0000    0.14256
595800.0000   -0.20569
595840.0000   -0.05605
595880.0000   -0.18358
595920.0000    0.18558
595960.0000    0.08193
596000.0000   -0.12425
596040.0000   -0.07622
596080.0000   -0.18420
596120.0000   -0.13353
596160.0000    0.04340
596200.0000    0.11628
596240.0000    0.02156
596280.0000   -0.09408
596320.0000    0.12627
596360.0000   -0.00419
596400.0000   -0.08256
596440.0000   -0.27473
596480.0000   -0.03564
596520.0000   -0.10100
596560.0000    0.03332
596600.0000   -0.07279
596640.0000    0.18456
596680.0000    0.07006
596720.0000    0.00427
596760.0000   -0.09432
596800.0000   -0.06375
596840.0000    0.24529
596880.0000   -0.09403
596920.0000   -0.11183
596960.0000   -0.31641
597000.0000   -0.23768
597040.0000   -0.45921
597080.0000    0.15774
597120.0000    0.10278
597160.0000   -0.23515
597200.0000   -0.10290
597240.0000    0.11152
597280.0000    0.27415
597320.0000    0.31468
597360.0000    0.26077
597400.0000   -0.14666
597440.0000    0.08336
597480.0000   -0.20185
597520.0000    0.12597
597560.0000    0.21789
597600.0000    0.42818
597640.0000    0.35355
597680.0000    0.16310
597720.0000    0.16005
597760.0000    0.20201
597800.0000   -0.02820
597840.0000    0.34482
597880.0000    0.20096
597920.0000    0.19711
597960.0000   -0.02868
598000.0000   -0.06416
598040.0000    0.32508
598080.0000    0.23819
598120.0000    0.29897
598160.0000    0.21768
598200.0000    0.18036
598240.0000    0.32791
598280.0000    0.22362
598320.0000    0.11513
598360.0000   -0.42059
598400.0000   -0.18633
598440.0000   -0.61211
598480.0000   -0.19231
598520.0000   -0.37247
598560.0000   -0.50463
598600.0000   -0.71402
598640.0000   -0.35213
598680.0000   -0.30813
598720.0000   -0.33276
598760.0000   -0.51914
598800.0000   -0.44029
598840.0000   -0.50538
598880.0000   -0.04924
598920.0000   -0.06478
598960.0000   -0.03538
599000.0000   -0.19040
599040.0000    0.23599
599080.0000   -0.26679
599120.0000   -0.24579
599160.0000   -0.44036
599200.0000   -0.49777
599240.0000   -0.35863
599280.0000   -0.64990
599320.0000   -0.63048
599360.0000   -0.70565
599400.0000   -0.80895
599440.0000   -0.81305
599480.0000   -0.32337
599520.0000   -0.34791
599560.0000   -0.51519
599600.0000    0.05906
599640.0000    0.22040
599680.0000   -0.28830
599720.0000   -0.51178
599760.0000   -0.16246
599800.0000    0.06186
599840.0000   -0.23808
599880.0000   -0.18597
599920.0000   -0.16576
599960.0000    0.18954
600000.0000    0.35600
600040.0000    0.11495
600080.0000    0.47341
600120.0000    0.18397
600160.0000    0.25156
600200.0000    0.09085
600240.0000    0.34670
600280.0000    0.29302
600320.0000    0.47884
600360.0000    0.39714
600400.0000   -0.15628
600440.0000   -0.29546
600480.0000   -0.21383
600520.0000   -0.17173
600560.0000   -0.26871
600600.0000   -0.14611
600640.0000   -0.14072
600680.0000    0.42289
600720.0000    0.38317
600760.0000    0.00249
600800.0000    0.38200
600840.0000    0.42767
600880.0000   -0.02663
600920.0000    0.11451
600960.0000    0.24056
601000.0000    0.25270
601040.0000    0.20492
601080.0000    0.07972
601120.0000    0.34034
601160.0000    0.10806
601200.0000    0.22942
601240.0000   -0.00736
601280.0000   -0.17065
601320.0000    0.10922
601360.0000   -0.29897
601400.0000   -0.08686
601440.0000    0.14771
601480.0000   -0.01791
601520.0000    0.26454
601560.0000    0.08438
601600.0000   -0.04438
601640.0000    0.23729
601680.0000   -0.16962
601720.0000   -0.16530
601760.0000   -0.01767
601800.0000   -0.05509
601840.0000    0.38234
601880.0000    0.32421
601920.0000    0.06949
601960.0000    0.31818
602000.0000    0.14080
602040.0000   -0.13437
602080.0000   -0.28302
602120.0000   -0.68086
602160.0000   -0.10235
602200.0000   -0.28085
602240.0000   -0.22749
602280.0000   -0.05660
602320.0000   -0.20645
602360.0000   -0.31741
602400.0000   -0.42015
602440.0000   -0.28556
602480.0000   -0.10014
602520.0000   -0.20253
602560.0000   -0.35776
602600.0000    0.02059
602640.0000   -0.20622
602680.0000   -0.27853
602720.0000   -0.27881
602760.0000   -0.12198
602800.0000   -0.21906
602840.0000   -0.27159
602880.0000   -0.56213
602920.0000   -0.54904
602960.0000   -0.56977
603000.0000   -0.30936
603040.0000   -0.54272
603080.0000   -0.46582
603120.0000   -0.71369
603160.0000   -0.56327
603200.0000   -0.50073
603240.0000   -0.51463
603280.0000   -0.64795
603320.0000   -0.70709
603360.0000   -0.57560
603400.0000   -0.59285
603440.0000   -0.43000
603480.0000   -0.47717
603520.0000   -0.42585
603560.0000   -0.19450
603600.0000   -0.39036
603640.0000   -0.57979
603680.0000   -0.48748
603720.0000   -0.44817
603760.0000   -0.36254
603800.0000   -0.36454
603840.0000   -0.39813
603880.0000   -0.44035
603920.0000   -0.22797
603960.0000   -0.36420
604000.0000   -0.43978
604040.0000   -0.79086
604080.0000   -0.39318
604120.0000   -0.22587
604160.0000   -0.15970
604200.0000   -0.48542
604240.0000   -0.77671
604280.0000   -0.41997
604320.0000   -0.65733
604360.0000   -0.46351
604400.0000   -0.35330
604440.0000   -0.14491
604480.0000   -0.50211
604520.0000   -0.34463
604560.0000   -0.12723
604600.0000   -0.24996
604640.0000   -0.19693
604680.0000    0.01773
604720.0000   -0.31189
604760.0000   -0.29713
604800.0000   -0.14452
604840.0000   -0.36992
604880.0000   -0.32445
604920.0000   -0.33171
604960.0000    0.05448
605000.0000   -0.29769
605040.0000   -0.37382
605080.0000   -0.20942
605120.0000   -0.27203
605160.0000   -0.00711
605200.0000   -0.28728
605240.0000   -0.46057
605280.0000   -0.68026
605320.0000   -0.35008
605360.0000   -0.51121
605400.0000   -0.65405
605440.0000   -0.17369
605480.0000   -0.21485
605520.0000   -0.21514
605560.0000   -0.40736
605600.0000   -0.47101
605640.0000   -0.56345
605680.0000   -0.55521
605720.0000   -0.64460
605760.0000   -0.63679
605800.0000   -0.47509
605840.0000   -0.29995
605880.0000   -0.45173
605920.0000   -0.37868
605960.0000   -0.17821
606000.0000   -0.43389
606040.0000   -0.07521
606080.0000   -0.43923
606120.0000   -0.01090
606160.0000   -0.09278
606200.0000   -0.06165
606240.0000   -0.38863
606280.0000   -0.36766
606320.0000   -0.21179
606360.0000   -0.40696
606400.0000   -0.34368
606440.0000   -0.30556
606480.0000   -0.55131
606520.0000   -0.38265
606560.0000   -0.58399
606600.0000   -0.79949
606640.0000   -0.38323
606680.0000   -0.29197
606720.0000   -0.38969
606760.0000   -0.23912
606800.0000   -0.40184
606840.0000   -0.37325
606880.0000   -0.31009
606920.0000   -0.52559
606960.0000   -0.47655
607000.0000   -0.34526
607040.0000   -0.44392
607080.0000   -0.06775
607120.0000   -0.47068
607160.0000   -0.28070
607200.0000   -0.18840
607240.0000   -0.33448
607280.0000   -0.18623
607320.0000   -0.23851
607360.0000   -0.39666
607400.0000   -0.18860
607440.0000   -0.36180
607480.0000   -0.37411
607520.0000   -0.56098
607560.0000   -0.48990
607600.0000   -0.65658
607640.0000   -0.59402
607680.0000   -0.34519
607720.0000   -0.29088
607760.0000   -0.51719
607800.0000   -0.49281
607840.0000   -0.53951
607880.0000   -0.76947
607920.0000   -0.61118
607960.0000   -0.39329
608000.0000   -0.30757
608040.0000   -0.48424
608080.0000   -0.52312
608120.0000   -0.12238
608160.0000   -0.34317
608200.0000    0.09700
608240.0000   -0.43897
608280.0000   -0.62952
608320.0000   -0.61534
608360.0000   -0.46642
608400.0000   -0.23098
608440.0000   -0.21290
608480.0000   -0.29650
608520.0000   -0.43373
608560.0000   -0.61541
608600.0000   -0.52502
608640.0000    0.05303
608680.0000    0.00371
608720.0000   -0.13407
608760.0000   -0.33328
608800.0000   -0.19241
608840.0000   -0.31424
608880.0000   -0.38629
608920.0000   -0.43587
608960.0000   -0.16422
609000.0000   -0.23652
609040.0000   -0.38680
609080.0000   -0.55569
609120.0000   -0.29989
609160.0000   -0.85152
609200.0000   -0.65266
609240.0000   -0.42158
609280.0000   -0.00319
609320.0000   -0.15613
609360.0000    0.17692
609400.0000    0.18430
609440.0000    0.12697
609480.0000    0.09032
609520.0000    0.00820
609560.0000    0.05488
609600.0000   -0.10804
609640.0000   -0.21537
609680.0000   -0.23974
609720.0000   -0.05385
609760.0000    0.08316
609800.0000    0.11798
609840.0000    0.04582
609880.0000   -0.09500
609920.0000    0.13293
609960.0000    0.10815
610000.0000   -0.04762
610040.0000    0.09818
610080.0000   -0.12528
610120.0000   -0.08213
610160.0000   -0.16414
610200.0000   -0.01435
610240.0000   -0.20031
610280.0000   -0.16128
610320.0000   -0.21744
610360.0000   -0.06158
610400.0000   -0.35347
610440.0000   -0.09770
610480.0000   -0.29291
610520.0000    0.10533
610560.0000    0.09344
610600.0000    0.03533
610640.0000   -0.13731
610680.0000   -0.11133
610720.0000   -0.21324
610760.0000    0.03276
610800.0000   -0.00060
610840.0000   -0.11669
610880.0000    0.09449
610920.0000    0.20912
610960.0000   -0.26215
611000.0000   -0.37409
611040.0000   -0.40956
611080.0000    0.07962
611120.0000   -0.01475
611160.0000   -0.23529
611200.0000    0.12643
611240.0000    0.13220
611280.0000   -0.03029
611320.0000   -0.04502
611360.0000    0.08141
611400.0000    0.20017
611440.0000   -0.10224
611480.0000    0.13075
611520.0000   -0.14985
611560.0000   -0.03285
611600.0000   -0.26567
611640.0000   -0.05946
611680.0000   -0.53250
611720.0000   -0.18266
611760.0000   -0.14006
611800.0000   -0.19994
611840.0000   -0.11165
611880.0000    0.04385
611920.0000   -0.29060
611960.0000   -0.36595
612000.0000   -0.43734
612040.0000   -0.32376
612080.0000   -0.09801
612120.0000   -0.12835
612160.0000   -0.08164
612200.0000   -0.23381
612240.0000   -0.22601
612280.0000   -0.05804
612320.0000   -0.11020
612360.0000   -0.18014
612400.0000   -0.17057
612440.0000   -0.22107
612480.0000    0.16994
612520.0000    0.08687
612560.0000   -0.24400
612600.0000   -0.34226
612640.0000   -0.31841
612680.0000   -0.21670
612720.0000   -0.21521
612760.0000    0.11847
612800.0000    0.00986
612840.0000   -0.04310
612880.0000   -0.11696
612920.0000   -0.32959
612960.0000   -0.30536
613000.0000   -0.25712
613040.0000   -0.14377
613080.0000   -0.33697
613120.0000   -0.18421
613160.0000   -0.38736
613200.0000   -0.04745
613240.0000   -0.08219
613280.0000   -0.42432
613320.0000   -0.15547
613360.0000    0.14526
613400.0000    0.08749
613440.0000   -0.01069
613480.0000    0.09007
613520.0000   -0.15737
613560.0000   -0.14734
613600.0000    0.04983
613640.0000    0.05034
613680.0000   -0.41576
613720.0000   -0.31451
613760.0000   -0.46173
613800.0000   -0.11459
613840.0000    0.02409
613880.0000   -0.21135
613920.0000   -0.32678
613960.0000   -0.69327
614000.0000   -0.42341
614040.0000   -0.40286
614080.0000   -0.28403
614120.0000   -0.17040
614160.0000    0.02076
614200.0000    0.20536
614240.0000   -0.36200
614280.0000    0.22675
614320.0000   -0.32037
614360.0000   -0.08958
614400.0000   -0.54187
614440.0000   -0.29461
614480.0000   -0.34284
614520.0000   -0.73779
614560.0000   -0.60263
614600.0000   -0.33634
614640.0000   -0.25118
614680.0000   -0.19396
614720.0000   -0.40188
614760.0000   -0.48524
614800.0000   -0.58203
614840.0000   -0.24879
614880.0000   -0.15333
614920.0000   -0.04145
614960.0000    0.02789
615000.0000   -0.17749
615040.0000   -0.22317
615080.0000    0.07663
615120.0000   -0.30381
615160.0000   -0.07103
615200.0000   -0.12293
615240.0000   -0.26657
615280.0000   -0.32881
615320.0000   -0.28700
615360.0000   -0.22330
615400.0000   -0.30958
615440.0000   -0.20094
615480.0000   -0.34969
615520.0000   -0.02327
615560.0000   -0.29963
615600.0000   -0.23583
615640.0000    0.00601
615680.0000    0.04933
615720.0000   -0.05951
615760.0000   -0.12778
615800.0000   -0.38476
615840.0000   -0.23305
615880.0000   -0.21303
615920.0000   -0.10791
615960.0000   -0.29249
616000.0000   -0.03714
616040.0000   -0.09627
616080.0000   -0.20862
616120.0000   -0.15933
616160.0000   -0.05946
616200.0000   -0.43870
616240.0000   -0.22639
616280.0000   -0.40638
616320.0000   -0.03382
616360.0000   -0.27968
616400.0000   -0.30543
616440.0000   -0.22120
616480.0000   -0.18751
616520.0000   -0.27978
616560.0000   -0.10298
616600.0000   -0.16221
616640.0000   -0.14983
616680.0000   -0.22750
616720.0000   -0.40088
616760.0000   -0.49864
616800.0000   -0.41508
616840.0000   -0.42901
616880.0000   -0.30194
616920.0000    0.16333
616960.0000   -0.13668
617000.0000    0.10718
617040.0000   -0.17569
617080.0000   -0.26494
617120.0000   -0.28011
617160.0000    0.09492
617200.0000   -0.00357
617240.0000   -0.20994
617280.0000   -0.30665
617320.0000   -0.07948
617360.0000    0.03526
617400.0000   -0.16726
617440.0000    0.10994
617480.0000   -0.09693
617520.0000    0.42323
617560.0000   -0.08172
617600.0000    0.06699
617640.0000    0.32973
617680.0000    0.35197
617720.0000    0.14702
617760.0000    0.20511
617800.0000    0.23099
617840.0000    0.10401
617880.0000    0.04645
617920.0000    0.07373
617960.0000    0.13975
618000.0000    0.13308
618040.0000    0.13030
618080.0000    0.17704
618120.0000    0.00636
618160.0000   -0.25650
618200.0000   -0.30003
618240.0000   -0.39089
618280.0000   -0.21161
618320.0000   -0.11874
618360.0000   -0.41251
618400.0000   -0.24838
618440.0000   -0.13172
618480.0000   -0.26734
618520.0000   -0.29976
618560.0000   -0.07067
618600.0000   -0.24924
618640.0000   -0.26409
618680.0000   -0.39029
618720.0000   -0.14016
618760.0000   -0.06127
618800.0000   -0.25202
618840.0000   -0.03456
618880.0000   -0.35170
618920.0000   -0.10263
618960.0000   -0.12183
619000.0000   -0.16889
619040.0000    0.01903
619080.0000   -0.32729
619120.0000   -0.07316
619160.0000   -0.13238
619200.0000   -0.13550
619240.0000   -0.15402
619280.0000    0.14829
619320.0000   -0.08602
619360.0000    0.10548
619400.0000    0.08167
619440.0000   -0.15180
619480.0000    0.03331
619520.0000   -0.03924
619560.0000   -0.24862
619600.0000   -0.10050
619640.0000   -0.21365
619680.0000   -0.12239
619720.0000    0.26411
619760.0000   -0.22697
619800.0000   -0.39659
619840.0000   -0.10214
619880.0000   -0.13346
619920.0000   -0.25085
619960.0000   -0.41840
620000.0000   -0.08444
620040.0000   -0.17648
620080.0000   -0.22601
620120.0000   -0.26538
620160.0000   -0.64381
620200.0000   -0.43325
620240.0000    0.03026
620280.0000   -0.15295
620320.0000   -0.13188
620360.0000   -0.26720
620400.0000   -0.00954
620440.0000    0.03800
620480.0000   -0.36739
620520.0000   -0.43743
620560.0000   -0.32330
620600.0000   -0.43771
620640.0000   -0.33450
620680.0000   -0.18620
620720.0000   -0.21928
620760.0000   -0.30759
620800.0000   -0.30748
620840.0000   -0.24166
620880.0000   -0.43876
620920.0000   -0.45992
620960.0000   -0.36794
621000.0000   -0.48011
621040.0000   -0.53613
621080.0000   -0.29979
621120.0000    0.13746
621160.0000   -0.07747
621200.0000   -0.15724
621240.0000   -0.17411
621280.0000   -0.07979
621320.0000   -0.03044
621360.0000   -0.37395
621400.0000   -0.03293
621440.0000   -0.11397
621480.0000   -0.10067
621520.0000    0.09355
621560.0000   -0.05119
621600.0000   -0.13605
621640.0000    0.07520
621680.0000   -0.13463
621720.0000   -0.06024
621760.0000   -0.28751
621800.0000   -0.36483
621840.0000   -0.01893
621880.0000   -0.29275
621920.0000   -0.15890
621960.0000   -0.10817
622000.0000   -0.09924
622040.0000   -0.03937
622080.0000   -0.10186
622120.0000   -0.02594
622160.0000   -0.28311
622200.0000   -0.07815
622240.0000    0.20379
622280.0000   -0.12151
622320.0000    0.34166
622360.0000   -0.07127
622400.0000    0.10526
622440.0000    0.14423
622480.0000    0.14745
622520.0000    0.03478
622560.0000    0.06252
622600.0000    0.03800
622640.0000   -0.13460
622680.0000   -0.17388
622720.0000   -0.36785
622760.0000    0.37286
622800.0000   -0.14619
622840.0000    0.12853
622880.0000   -0.16684
622920.0000   -0.32722
622960.0000   -0.02085
623000.0000    0.00461
623040.0000    0.01220
623080.0000    0.15982
623120.0000   -0.06678
623160.0000   -0.15152
623200.0000   -0.11099
623240.0000    0.05788
623280.0000    0.08227
623320.0000   -0.03457
623360.0000    0.05921
623400.0000    0.00711
623440.0000    0.28069
623480.0000    0.25107
623520.0000   -0.29887
623560.0000    0.12510
623600.0000    0.27649
623640.0000    0.02306
623680.0000   -0.04515
623720.0000   -0.01937
623760.0000    0.03708
623800.0000   -0.20414
623840.0000    0.02477
623880.0000   -0.00857
623920.0000   -0.00751
623960.0000    0.02319
624000.0000   -0.05776
624040.0000   -0.04871
624080.0000    0.04833
624120.0000    0.01354
624160.0000   -0.03683
624200.0000   -0.20249
624240.0000   -0.00192
624280.0000   -0.07923
624320.0000    0.13079
624360.0000    0.19662
624400.0000    0.27183
624440.0000    0.21376
624480.0000    0.21398
624520.0000    0.23506
624560.0000    0.26907
624600.0000    0.28298
624640.0000   -0.00633
624680.0000    0.07070
624720.0000   -0.24306
624760.0000    0.12429
624800.0000   -0.20764
624840.0000   -0.17720
624880.0000   -0.13098
624920.0000   -0.00111
624960.0000   -0.00925
625000.0000    0.11964
625040.0000   -0.21802
625080.0000   -0.12163
625120.0000   -0.16199
625160.0000    0.08609
625200.0000    0.44597
625240.0000    0.37994
625280.0000    0.11494
625320.0000   -0.01522
625360.0000   -0.25635
625400.0000    0.02739
625440.0000    0.04125
625480.0000   -0.23265
625520.0000   -0.16836
625560.0000   -0.09084
625600.0000   -0.05564
625640.0000   -0.08117
625680.0000   -0.19759
625720.0000   -0.05904
625760.0000   -0.04829
625800.0000    0.34404
625840.0000   -0.00820
625880.0000    0.10024
625920.0000    0.09332
625960.0000    0.32041
626000.0000    0.42888
626040.0000    0.29238
626080.0000    0.41768
626120.0000    0.32041
626160.0000    0.19723
626200.0000    0.17090
626240.0000   -0.03437
626280.0000    0.25376
626320.0000   -0.16145
626360.0000    0.15509
626400.0000   -0.25328
626440.0000    0.18617
626480.0000    0.20899
626520.0000    0.01154
626560.0000    0.14447
626600.0000    0.11653
626640.0000   -0.07667
626680.0000    0.13483
626720.0000    0.30278
626760.0000    0.19356
626800.0000    0.12272
626840.0000    0.06206
626880.0000    0.23199
626920.0000    0.05978
626960.0000    0.09577
627000.0000    0.05227
627040.0000   -0.08898
627080.0000    0.09741
627120.0000    0.05292
627160.0000    0.05973
627200.0000    0.06261
627240.0000   -0.06418
627280.0000   -0.13941
627320.0000   -0.12675
627360.0000   -0.20816
627400.0000   -0.13436
627440.0000    0.11082
627480.0000    0.14341
627520.0000    0.10940
627560.0000   -0.06616
627600.0000    0.00670
627640.0000    0.02286
627680.0000    0.05192
627720.0000    0.06248
627760.0000    0.00943
627800.0000    0.12381
627840.0000    0.12859
627880.0000   -0.11150
627920.0000   -0.17888
627960.0000    0.03140
628000.0000   -0.37459
628040.0000   -0.64467
628080.0000   -0.36263
628120.0000   -0.40053
628160.0000   -0.24803
628200.0000    0.00643
628240.0000   -0.24099
628280.0000    0.01009
628320.0000   -0.36174
628360.0000   -0.27181
628400.0000   -0.29526
628440.0000    0.02922
628480.0000    0.18718
628520.0000    0.25753
628560.0000    0.08348
628600.0000    0.07796
628640.0000   -0.01418
628680.0000    0.18471
628720.0000    0.47788
628760.0000    0.26030
628800.0000    0.27327
628840.0000    0.34253
628880.0000    0.12798
628920.0000    0.26139
628960.0000    0.20013
629000.0000    0.04572
629040.0000    0.16388
629080.0000   -0.01408
629120.0000   -0.00573
629160.0000    0.16494
629200.0000   -0.09387
629240.0000   -0.02679
629280.0000    0.18068
629320.0000   -0.13634
629360.0000    0.01838
629400.0000    0.31004
629440.0000    0.07780
629480.0000   -0.21905
629520.0000    0.08896
629560.0000    0.11279
629600.0000   -0.22664
629640.0000   -0.19363
629680.0000   -0.39631
629720.0000    0.04498
629760.0000    0.11564
629800.0000    0.14319
629840.0000   -0.01159
629880.0000    0.28940
629920.0000    0.18576
629960.0000    0.12016
630000.0000   -0.23962
630040.0000    0.23513
630080.0000   -0.02542
630120.0000    0.03142
630160.0000    0.28064
630200.0000    0.27663
630240.0000    0.14236
630280.0000    0.15026
630320.0000    0.04968
630360.0000   -0.23385
630400.0000   -0.12416
630440.0000    0.08326
630480.0000    0.13346
630520.0000    0.29850
630560.0000   -0.18885
630600.0000   -0.17830
630640.0000    0.13395
630680.0000   -0.33384
630720.0000    0.24929
630760.0000   -0.23218
630800.0000   -0.00640
630840.0000   -0.35941
630880.0000   -0.08120
630920.0000   -0.03291
630960.0000   -0.12038
631000.0000    0.00516
631040.0000    0.34138
631080.0000    0.09780
631120.0000   -0.04878
631160.0000   -0.23651
631200.0000    0.15700
631240.0000    0.26829
631280.0000   -0.05713
631320.0000    0.01241
631360.0000    0.27930
631400.0000   -0.03675
631440.0000    0.25647
631480.0000    0.14793
631520.0000   -0.21595
631560.0000   -0.67769
631600.0000   -0.47310
631640.0000   -0.25143
631680.0000   -0.26558
631720.0000    0.01655
631760.0000   -0.04896
631800.0000   -0.28656
631840.0000   -0.59728
631880.0000   -0.29917
631920.0000   -0.34962
631960.0000   -0.21170
632000.0000   -0.21157
632040.0000   -0.15010
632080.0000   -0.61795
632120.0000   -0.79833
632160.0000   -0.49950
632200.0000   -0.51350
632240.0000   -0.67439
632280.0000   -0.72505
632320.0000   -0.36406
632360.0000   -0.23646
632400.0000    0.12019
632440.0000    0.19677
632480.0000   -0.33867
632520.0000   -0.52422
632560.0000   -0.64785
632600.0000   -0.28167
632640.0000   -0.01711
632680.0000   -0.12033
632720.0000   -0.32735
632760.0000   -0.46257
632800.0000   -0.39119
632840.0000   -0.14252
632880.0000   -0.17524
632920.0000   -0.51893
632960.0000   -0.10663
633000.0000   -0.31845
633040.0000   -0.07765
633080.0000   -0.29509
633120.0000   -0.12531
633160.0000   -0.14518
633200.0000   -0.30232
633240.0000   -0.51673
633280.0000   -0.30626
633320.0000   -0.38973
633360.0000   -0.31614
633400.0000   -0.15758
633440.0000   -0.83876
633480.0000   -0.67378
633520.0000   -0.80553
633560.0000   -0.98661
633600.0000   -0.67774
633640.0000   -0.31163
633680.0000   -0.80208
633720.0000   -0.69076
633760.0000   -0.93246
633800.0000   -0.57129
633840.0000   -0.99869
633880.0000   -1.12187
633920.0000   -0.79504
633960.0000   -0.76995
634000.0000   -0.84234
634040.0000   -0.64016
634080.0000   -0.57592
634120.0000   -0.93511
634160.0000   -0.90984
634200.0000   -0.74745
634240.0000   -0.71802
634280.0000   -0.82803
634320.0000   -0.94884
634360.0000   -0.81800
634400.0000   -0.75178
634440.0000   -0.66674
634480.0000   -0.77043
634520.0000   -0.83645
634560.0000   -0.71652
634600.0000   -0.79236
634640.0000   -0.95815
634680.0000   -0.76191
634720.0000   -0.88751
634760.0000   -0.93865
634800.0000   -0.95826
634840.0000   -0.74442
634880.0000   -0.79122
634920.0000   -0.68603
634960.0000   -0.91159
635000.0000   -0.84344
635040.0000   -0.84025
635080.0000   -0.71188
635120.0000   -0.95155
635160.0000   -0.91182
635200.0000   -0.63439
635240.0000   -0.79988
635280.0000   -0.75126
635320.0000   -0.61350
635360.0000   -0.80609
635400.0000   -0.46793
635440.0000   -0.52439
635480.0000   -0.88938
635520.0000   -0.53549
635560.0000   -0.59948
635600.0000   -0.68031
635640.0000   -0.70152
635680.0000   -0.16248
635720.0000   -0.19588
635760.0000   -0.36498
635800.0000   -0.46213
635840.0000   -0.50183
635880.0000   -0.66416
635920.0000   -0.57842
635960.0000   -0.54561
636000.0000   -0.51030
636040.0000   -0.87755
636080.0000   -0.61505
636120.0000   -0.51108
636160.0000   -0.68831
636200.0000   -0.51839
636240.0000   -0.31620
636280.0000   -0.18725
636320.0000   -0.67470
636360.0000   -0.73080
636400.0000   -0.42326
636440.0000   -0.56761
636480.0000   -0.46129
636520.0000   -0.58401
636560.0000   -0.65545
636600.0000   -0.59442
636640.0000   -0.50736
636680.0000   -0.61724
636720.0000   -0.30751
636760.0000   -0.42806
636800.0000   -0.59386
636840.0000   -0.47385
636880.0000   -0.53882
636920.0000   -0.54233
636960.0000   -0.38858
637000.0000   -0.62063
637040.0000   -0.57789
637080.0000   -0.46406
637120.0000   -0.40680
637160.0000   -0.29963
637200.0000   -0.37199
637240.0000   -0.12597
637280.0000   -0.32208
637320.0000   -0.55178
637360.0000   -0.65024
637400.0000   -0.22150
637440.0000   -0.44730
637480.0000   -0.36632
637520.0000   -0.54385
637560.0000   -0.49179
637600.0000   -0.48078
637640.0000   -0.75576
637680.0000   -0.53666
637720.0000   -0.32506
637760.0000   -0.73528
637800.0000   -0.58105
637840.0000   -0.52912
637880.0000   -0.74925
637920.0000   -0.64880
637960.0000   -0.50051
638000.0000   -0.44359
638040.0000   -0.58619
638080.0000   -0.76418
638120.0000   -0.61542
638160.0000   -0.62322
638200.0000   -0.58362
638240.0000   -0.51557
638280.0000   -0.48291
638320.0000   -0.43299
638360.0000   -0.77066
638400.0000   -0.64423
638440.0000   -0.89444
638480.0000   -0.51333
638520.0000   -0.78488
638560.0000   -0.65827
638600.0000   -0.65102
638640.0000   -0.82330
638680.0000   -0.58899
638720.0000   -0.65557
638760.0000   -0.67874
638800.0000   -0.75969
638840.0000   -0.70118
638880.0000   -0.71430
638920.0000   -0.84297
638960.0000   -0.50962
639000.0000   -0.61571
639040.0000   -0.44311
639080.0000   -0.32810
639120.0000   -0.72489
639160.0000   -0.56952
639200.0000   -0.70753
639240.0000   -0.58435
639280.0000   -0.17507
639320.0000   -0.28779
639360.0000   -0.20355
639400.0000   -0.17840
639440.0000   -0.39626
639480.0000   -0.30108
639520.0000   -0.29810
639560.0000   -0.09132
639600.0000   -0.27806
639640.0000   -0.48983
639680.0000   -0.57942
639720.0000   -0.53499
639760.0000   -0.39687
639800.0000   -0.54217
639840.0000   -0.64014
639880.0000   -0.64559
639920.0000   -0.55264
639960.0000   -0.66418
640000.0000   -0.43291
640040.0000   -0.69251
640080.0000   -0.46629
640120.0000   -0.53337
640160.0000   -0.52874
640200.0000   -0.50275
640240.0000   -0.66927
640280.0000   -0.78487
640320.0000   -0.72210
640360.0000   -0.51998
640400.0000   -0.17184
640440.0000   -0.44027
640480.0000   -0.41254
640520.0000   -0.48892
640560.0000   -0.48809
640600.0000   -0.17116
640640.0000   -0.40593
640680.0000   -0.38510
640720.0000   -0.45578
640760.0000   -0.34244
640800.0000   -0.43851
640840.0000   -0.76734
640880.0000   -0.52111
640920.0000   -0.62035
640960.0000   -0.56225
641000.0000   -0.60146
641040.0000   -0.64684
641080.0000   -0.26533
641120.0000   -0.50535
641160.0000   -0.72007
641200.0000   -0.32393
641240.0000   -0.63708
641280.0000   -0.24013
641320.0000   -0.44841
641360.0000   -0.62411
641400.0000   -0.76033
641440.0000   -0.64257
641480.0000   -0.46760
641520.0000   -0.45240
641560.0000   -0.32472
641600.0000   -0.35418
641640.0000   -0.18900
641680.0000   -0.39232
641720.0000   -0.28428
641760.0000   -0.28450
641800.0000   -0.33429
641840.0000   -0.31467
641880.0000   -0.23936
641920.0000   -0.22123
641960.0000   -0.16568
642000.0000   -0.20789
642040.0000   -0.60417
642080.0000   -0.25788
642120.0000   -0.30050
642160.0000   -0.14887
642200.0000   -0.18518
642240.0000   -0.39466
642280.0000   -0.40548
642320.0000   -0.36784
642360.0000   -0.12554
642400.0000   -0.27377
642440.0000   -0.18953
642480.0000   -0.45014
642520.0000   -0.21262
642560.0000   -0.29308
642600.0000   -0.35675
642640.0000   -0.52825
642680.0000   -0.71759
642720.0000   -0.50541
642760.0000   -0.64858
642800.0000   -0.96809
642840.0000   -0.36858
642880.0000   -0.24608
642920.0000   -0.48201
642960.0000   -0.29494
643000.0000   -0.47430
643040.0000   -0.34668
643080.0000   -0.56205
643120.0000   -0.54563
643160.0000   -0.31698
643200.0000   -0.41722
643240.0000   -0.30332
643280.0000   -0.34640
643320.0000   -0.46996
643360.0000   -0.34435
643400.0000   -0.23842
643440.0000   -0.19308
643480.0000   -0.23284
643520.0000   -0.30657
643560.0000   -0.32885
643600.0000    0.00014
643640.0000    0.10794
643680.0000    0.39560
643720.0000   -0.10262
643760.0000    0.23721
643800.0000    0.30025
643840.0000    0.17769
643880.0000   -0.01924
643920.0000    0.08964
643960.0000    0.15165
644000.0000    0.06104
644040.0000    0.04177
644080.0000    0.25107
644120.0000    0.16307
644160.0000    0.46835
644200.0000    0.60998
644240.0000    0.72084
644280.0000    0.38326
644320.0000    0.17825
644360.0000   -0.22331
644400.0000    0.40872
644440.0000    0.21953
644480.0000    0.22621
644520.0000    0.19719
644560.0000    0.16540
644600.0000    0.37687
644640.0000    0.35242
644680.0000    0.23087
644720.0000    0.36924
644760.0000    0.11842
644800.0000    0.15647
644840.0000    0.23285
644880.0000    0.10869
644920.0000   -0.02774
644960.0000   -0.00668
645000.0000    0.08907
645040.0000   -0.22298
645080.0000    0.66819
645120.0000    0.58215
645160.0000    0.54705
645200.0000    0.86632
645240.0000    0.53538
645280.0000    0.56577
645320.0000    0.34211
645360.0000    0.72494
645400.0000    0.51126
645440.0000    0.52767
645480.0000    0.30418
645520.0000    0.57635
645560.0000    0.31027
645600.0000    0.51111
645640.0000    0.61579
645680.0000    0.44749
645720.0000    0.20666
645760.0000    0.19525
645800.0000    0.44622
645840.0000    0.35747
645880.0000    0.30595
645920.0000    0.56349
645960.0000    0.41770
646000.0000    0.38543
646040.0000    0.56370
646080.0000    0.61398
646120.0000    0.43488
646160.0000    0.64470
646200.0000    0.17366
646240.0000    0.32573
646280.0000    0.38573
646320.0000    0.29014
646360.0000    0.37101
646400.0000    0.32911
646440.0000    0.55102
646480.0000    0.46497
646520.0000    0.25461
646560.0000    0.43905
646600.0000    0.43798
646640.0000    0.65952
646680.0000    0.24349
646720.0000    0.48153
646760.0000    0.12886
646800.0000    0.46179
646840.0000    0.42397
646880.0000    0.49665
646920.0000    0.22351
646960.0000    0.45045
647000.0000    0.48135
647040.0000    0.46416
647080.0000    0.42428
647120.0000    0.21595
647160.0000    0.60759
647200.0000    0.26279
647240.0000    0.30787
647280.0000    0.30033
647320.0000    0.42822
647360.0000    0.64728
647400.0000    0.62198
647440.0000    0.32361
647480.0000    0.29544
647520.0000    0.54759
647560.0000    0.27213
647600.0000    0.34943
647640.0000    0.46101
647680.0000    0.34991
647720.0000    0.34847
647760.0000    0.32310
647800.0000    0.23980
647840.0000    0.62680
647880.0000    0.58341
647920.0000    0.48466
647960.0000    0.68964
648000.0000    0.46215
648040.0000    0.69022
648080.0000    0.19919
648120.0000    0.49708
648160.0000    0.56760
648200.0000    0.35187
648240.0000    0.48621
648280.0000    0.38870
648320.0000    0.51567
648360.0000    0.54764
648400.0000    0.52970
648440.0000    0.44858
648480.0000    0.40432
648520.0000    0.37467
648560.0000    0.54317
648600.0000    0.46685
648640.0000    0.37513
648680.0000    0.41347
648720.0000    0.88342
648760.0000    0.98019
648800.0000    0.65901
648840.0000    0.51550
648880.0000    0.52791
648920.0000    0.58731
648960.0000    0.71757
649000.0000    0.68322
649040.0000    0.61493
649080.0000    0.75510
649120.0000    0.77160
649160.0000    0.64133
649200.0000    0.76424
649240.0000    0.67852
649280.0000    0.92470
649320.0000    0.86661
649360.0000    0.99400
649400.0000    1.03542
649440.0000    1.02731
649480.0000    0.87930
649520.0000    0.95925
649560.0000    0.98321
649600.0000    0.94684
649640.0000    0.93935
649680.0000    0.93971
649720.0000    0.91608
649760.0000    0.98129
649800.0000    0.96017
649840.0000    1.03962
649880.0000    0.99241
649920.0000    0.93467
649960.0000    0.97357
650000.0000    0.76533
650040.0000    0.83941
650080.0000    0.96742
650120.0000    0.94020
650160.0000    0.94611
650200.0000    0.84334
650240.0000    0.99138
650280.0000    0.95453
650320.0000    0.92759
650360.0000    0.98538
650400.0000    1.02729
650440.0000    0.97288
650480.0000    0.94380
650520.0000    0.85317
650560.0000    0.97153
650600.0000    0.84860
650640.0000    0.94215
650680.0000    0.92584
650720.0000    0.92961
650760.0000    0.90514
650800.0000    0.87168
650840.0000    0.98404
650880.0000    0.98984
650920.0000    1.07907
650960.0000    0.88571
651000.0000    0.80682
651040.0000    0.96263
651080.0000    1.03533
651120.0000    0.96535
651160.0000    0.93586
651200.0000    0.98122
651240.0000    0.87188
651280.0000    0.86011
651320.0000    1.05761
651360.0000    0.84739
651400.0000    0.95415
651440.0000    0.98670
651480.0000    1.07550
651520.0000    0.94659
651560.0000    0.89350
651600.0000    0.95738
651640.0000    0.93070
651680.0000    1.02561
651720.0000    0.99782
651760.0000    0.89285
651800.0000    0.87822
651840.0000    0.98669
651880.0000    0.84830
651920.0000    1.01249
651960.0000    0.99121
652000.0000    0.94551
652040.0000    0.95296
652080.0000    0.95888
652120.0000    0.86615
652160.0000    0.81709
652200.0000    0.98767
652240.0000    0.99562
652280.0000    1.04773
652320.0000    1.00618
652360.0000    0.82398
652400.0000    0.83976
652440.0000    0.89804
652480.0000    0.84532
652520.0000    1.02573
652560.0000    0.81230
652600.0000    0.94546
652640.0000    0.85540
652680.0000    0.88293
652720.0000    0.88795
652760.0000    0.81892
652800.0000    0.87158
652840.0000    0.86660
652880.0000    0.62604
652920.0000    0.80998
652960.0000    0.83189
653000.0000    0.79504
653040.0000    0.69734
653080.0000    0.99389
653120.0000    0.86463
653160.0000    0.89733
653200.0000    0.65942
653240.0000    0.65632
653280.0000    0.61599
653320.0000    0.47776
653360.0000    0.72042
653400.0000    0.49541
653440.0000    0.40672
653480.0000    0.41280
653520.0000    0.52321
653560.0000    0.34395
653600.0000    0.35768
653640.0000    0.52681
653680.0000    0.62599
653720.0000    0.54341
653760.0000    0.60730
653800.0000    0.62229
653840.0000    0.28236
653880.0000    0.54353
653920.0000    0.50594
653960.0000    0.61001
654000.0000    0.58720
654040.0000    0.55692
654080.0000    0.51747
654120.0000    0.57540
654160.0000    0.73760
654200.0000    0.57925
654240.0000    0.78460
654280.0000    0.64354
654320.0000    0.57198
654360.0000    0.67876
654400.0000    0.50931
654440.0000    0.81943
654480.0000    0.80682
654520.0000    0.64004
654560.0000    0.63739
654600.0000    0.54162
654640.0000    0.73590
654680.0000    0.79854
654720.0000    0.68302
654760.0000    0.66340
654800.0000    0.64553
654840.0000    0.67507
654880.0000    0.97892
654920.0000    0.95281
654960.0000    1.06575
655000.0000    0.88940
655040.0000    0.97080
655080.0000    0.91970
655120.0000    0.99335
655160.0000    0.99980
655200.0000    0.74681
655240.0000    0.73099
655280.0000    0.73732
655320.0000    0.73426
655360.0000    0.95125
655400.0000    1.06755
655440.0000    1.02736
655480.0000    0.83862
655520.0000    0.97856
655560.0000    0.92824
655600.0000    1.02185
655640.0000    1.09478
655680.0000    0.99573
655720.0000    0.89486
655760.0000    0.89880
655800.0000    1.11069
655840.0000    1.00294
655880.0000    0.83937
655920.0000    1.15503
655960.0000    0.90382
656000.0000    1.03796
656040.0000    0.91405
656080.0000    0.75105
656120.0000    0.72179
656160.0000    1.00193
656200.0000    1.05023
656240.0000    0.91431
656280.0000    0.88200
656320.0000    1.00798
656360.0000    0.92399
656400.0000    0.92309
656440.0000    1.03043
656480.0000    0.79301
656520.0000    0.93720
656560.0000    0.90809
656600.0000    0.89321
656640.0000    0.59417
656680.0000    0.63776
656720.0000    0.48460
656760.0000    0.68552
656800.0000    0.69325
656840.0000    0.70034
656880.0000    0.68125
656920.0000    0.43302
656960.0000    0.54583
657000.0000    0.52815
657040.0000    0.54291
657080.0000    0.46925
657120.0000    0.47264
657160.0000    0.36847
657200.0000    0.55757
657240.0000    0.39811
657280.0000    0.34614
657320.0000    0.63930
657360.0000    0.37364
657400.0000    0.57143
657440.0000    0.52354
657480.0000    0.51973
657520.0000    0.58179
657560.0000    0.68290
657600.0000    0.29522
657640.0000    0.58308
657680.0000    0.47556
657720.0000    0.50836
657760.0000    0.47566
657800.0000    0.35263
657840.0000    0.54617
657880.0000    0.62092
657920.0000    0.57585
657960.0000    0.68169
658000.0000    0.51597
658040.0000    0.57991
658080.0000    0.62765
658120.0000    0.56644
658160.0000    0.43433
658200.0000    0.50940
658240.0000    0.47225
658280.0000    0.59802
658320.0000    0.43199
658360.0000    0.49571
658400.0000    0.37483
658440.0000    0.40806
658480.0000    0.41304
658520.0000    0.50155
658560.0000    0.59753
658600.0000    0.60205
658640.0000    0.63360
658680.0000    0.48909
658720.0000    0.39912
658760.0000    0.63025
658800.0000    0.52454
658840.0000    0.52052
658880.0000    0.42306
658920.0000    0.39243
658960.0000    0.54550
659000.0000    0.42414
659040.0000    0.48166
659080.0000    0.42118
659120.0000    0.39479
659160.0000    0.59309
659200.0000    0.56429
659240.0000    0.46474
659280.0000    0.49224
659320.0000    0.35682
659360.0000    0.35326
659400.0000    0.35046
659440.0000    0.49960
659480.0000    0.15458
659520.0000    0.17445
659560.0000   -0.23968
659600.0000    0.12638
659640.0000    0.22923
659680.0000   -0.09181
659720.0000    0.26898
659760.0000    0.48370
659800.0000    0.16889
659840.0000    0.20857
659880.0000    0.37645
659920.0000    0.24198
659960.0000    0.02514
660000.0000    0.11848
660040.0000    0.32120
660080.0000    0.15656
660120.0000    0.36477
660160.0000    0.27893
660200.0000    0.19056
660240.0000    0.29005
660280.0000    0.14326
660320.0000    0.15380
660360.0000    0.24595
660400.0000    0.23456
660440.0000   -0.19088
660480.0000   -0.17272
660520.0000   -0.15514
660560.0000   -0.18238
660600.0000   -0.07261
660640.0000    0.06503
660680.0000    0.38058
660720.0000    0.18819
660760.0000    0.20272
660800.0000    0.12374
660840.0000    0.27756
660880.0000    0.22767
660920.0000    0.24467
660960.0000    0.13487
661000.0000    0.16880
661040.0000    0.09136
661080.0000    0.24746
661120.0000    0.20184
661160.0000   -0.01352
661200.0000    0.31359
661240.0000    0.27055
661280.0000    0.15982
661320.0000   -0.06208
661360.0000    0.45789
661400.0000    0.29176
661440.0000    0.32704
661480.0000    0.35363
661520.0000    0.18964
661560.0000    0.15815
661600.0000   -0.00019
661640.0000    0.20439
661680.0000    0.21237
661720.0000    0.45165
661760.0000    0.10419
661800.0000    0.22761
661840.0000    0.36212
661880.0000    0.48170
661920.0000    0.24961
661960.0000   -0.07114
662000.0000    0.30832
662040.0000    0.29293
662080.0000    0.17464
662120.0000    0.50099
662160.0000    0.49727
662200.0000    0.13980
662240.0000   -0.04694
662280.0000    0.27217
662320.0000    0.18902
662360.0000    0.13671
662400.0000    0.04836
662440.0000    0.06346
662480.0000    0.25202
662520.0000    0.10965
662560.0000    0.26583
662600.0000    0.03025
662640.0000    0.25267
662680.0000    0.11218
662720.0000    0.39491
662760.0000    0.21533
662800.0000   -0.01498
662840.0000    0.31407
662880.0000    0.37302
662920.0000    0.27691
662960.0000    0.35462
663000.0000    0.22225
663040.0000    0.19043
663080.0000    0.34751
663120.0000    0.16059
663160.0000    0.08854
663200.0000    0.07320
663240.0000    0.42168
663280.0000    0.10799
663320.0000    0.07968
663360.0000    0.15381
663400.0000    0.07897
663440.0000    0.42650
663480.0000    0.25034
663520.0000    0.00464
663560.0000    0.10978
663600.0000   -0.12682
663640.0000   -0.35398
663680.0000   -0.53985
663720.0000   -0.18138
663760.0000   -0.43282
663800.0000   -0.41662
663840.0000    0.14149
663880.0000   -0.21919
663920.0000   -0.03955
663960.0000    0.28475
664000.0000   -0.18200
664040.0000   -0.05021
664080.0000    0.41027
664120.0000    0.26547
664160.0000   -0.00499
664200.0000    0.33932
664240.0000    0.40898
664280.0000    0.21218
664320.0000    0.36062
664360.0000    0.00888
664400.0000   -0.12594
664440.0000   -0.12893
664480.0000   -0.08335
664520.0000   -0.22257
664560.0000   -0.14063
664600.0000   -0.35442
664640.0000   -0.32824
664680.0000   -0.07269
664720.0000   -0.09565
664760.0000   -0.17016
664800.0000    0.41261
664840.0000    0.31350
664880.0000    0.43182
664920.0000    0.10153
664960.0000    0.23618
665000.0000    0.10280
665040.0000   -0.02525
665080.0000    0.12506
665120.0000   -0.04599
665160.0000    0.28981
665200.0000    0.20506
665240.0000    0.37090
665280.0000    0.26078
665320.0000    0.27030
665360.0000    0.17960
665400.0000    0.27556
665440.0000    0.24225
665480.0000    0.11947
665520.0000    0.21475
665560.0000    0.20366
665600.0000    0.33543
665640.0000    0.23337
665680.0000    0.07942
665720.0000    0.24011
665760.0000    0.09865
665800.0000    0.30882
665840.0000    0.34108
665880.0000    0.18806
665920.0000    0.26251
665960.0000    0.16192
666000.0000    0.22432
666040.0000    0.32464
666080.0000    0.18174
666120.0000    0.42834
666160.0000    0.04231
666200.0000    0.08776
666240.0000    0.39798
666280.0000    0.48789
666320.0000    0.22649
666360.0000    0.31948
666400.0000    0.15004
666440.0000    0.17090
666480.0000    0.28815
666520.0000    0.30722
666560.0000    0.42297
666600.0000    0.45429
666640.0000    0.40390
666680.0000    0.29280
666720.0000    0.36339
666760.0000    0.53877
666800.0000    0.29442
666840.0000    0.45047
666880.0000    0.43806
666920.0000    0.21946
666960.0000    0.47029
667000.0000    0.21790
667040.0000    0.03082
667080.0000    0.22810
667120.0000    0.32750
667160.0000    0.24660
667200.0000   -0.02384
667240.0000    0.24497
667280.0000    0.36807
667320.0000    0.17939
667360.0000    0.04995
667400.0000    0.11208
667440.0000    0.34379
667480.0000    0.13383
667520.0000   -0.08020
667560.0000    0.26931
667600.0000   -0.07084
667640.0000    0.18274
667680.0000    0.25896
667720.0000    0.20953
667760.0000    0.02736
667800.0000    0.26552
667840.0000    0.14356
667880.0000    0.15045
667920.0000    0.12179
667960.0000    0.16106
668000.0000    0.54592
668040.0000   -0.02316
668080.0000    0.13574
668120.0000    0.06423
668160.0000    0.32172
668200.0000    0.24204
668240.0000    0.31574
668280.0000    0.19760
668320.0000    0.32761
668360.0000    0.36608
668400.0000    0.34927
668440.0000    0.31505
668480.0000    0.29552
668520.0000    0.11865
668560.0000   -0.00611
668600.0000    0.43400
668640.0000    0.56479
668680.0000    0.36578
668720.0000    0.44332
668760.0000    0.48410
668800.0000    0.39539
668840.0000    0.63791
668880.0000    0.42690
668920.0000    0.50252
668960.0000    0.37360
669000.0000    0.41833
669040.0000    0.56781
669080.0000    0.61271
669120.0000    0.69399
669160.0000    0.66984
669200.0000    0.49892
669240.0000    0.21727
669280.0000    0.41889
669320.0000    0.36375
669360.0000    0.52619
669400.0000    0.52996
669440.0000    0.67685
669480.0000    0.53493
669520.0000    0.51877
669560.0000    0.73148
669600.0000    0.63586
669640.0000    0.24592
669680.0000    0.18616
669720.0000    0.20697
669760.0000    0.01498
669800.0000   -0.07608
669840.0000    0.16915
669880.0000    0.32793
669920.0000    0.37195
669960.0000    0.21668
670000.0000    0.42600
670040.0000    0.38453
670080.0000    0.23438
670120.0000    0.40155
670160.0000    0.27206
670200.0000    0.62802
670240.0000    0.24666
670280.0000    0.44460
670320.0000    0.49979
670360.0000    0.29270
670400.0000    0.47795
670440.0000    0.35083
670480.0000    0.34376
670520.0000    0.51927
670560.0000    0.38890
670600.0000    0.39047
670640.0000    0.39494
670680.0000    0.32591
670720.0000    0.38263
670760.0000    0.31049
670800.0000    0.37923
670840.0000    0.47313
670880.0000    0.63898
670920.0000    0.56260
670960.0000    0.50154
671000.0000    0.57181
671040.0000    0.73115
671080.0000    0.53487
671120.0000    0.49142
671160.0000    0.47916
671200.0000    0.59211
671240.0000    0.65077
671280.0000    0.33790
671320.0000    0.66999
671360.0000    0.57181
671400.0000    0.40499
671440.0000    0.49501
671480.0000    0.61708
671520.0000    0.43998
671560.0000    0.35876
671600.0000    0.33081
671640.0000    0.64092
671680.0000    0.40737
671720.0000    0.49273
671760.0000    0.55749
671800.0000    0.67038
671840.0000    0.67137
671880.0000    0.54903
671920.0000    0.22571
671960.0000    0.42472
672000.0000    0.17110
672040.0000    0.12353
672080.0000    0.61540
672120.0000    0.48317
672160.0000    0.33719
672200.0000    0.46053
672240.0000    0.14566
672280.0000    0.25477
672320.0000    0.34926
672360.0000    0.48982
672400.0000    0.42051
672440.0000    0.27010
672480.0000    0.20134
672520.0000    0.34782
672560.0000    0.01842
672600.0000    0.23436
672640.0000    0.11595
672680.0000    0.20217
672720.0000    0.15432
672760.0000    0.16894
672800.0000    0.01340
672840.0000    0.18114
672880.0000    0.19391
672920.0000    0.16332
672960.0000    0.35362
673000.0000    0.40615
673040.0000    0.34576
673080.0000    0.24899
673120.0000    0.42105
673160.0000    0.49641
673200.0000    0.42468
673240.0000    0.33726
673280.0000    0.13312
673320.0000    0.05774
673360.0000   -0.19051
673400.0000   -0.15414
673440.0000   -0.10735
673480.0000   -0.11575
673520.0000   -0.03313
673560.0000   -0.33636
673600.0000   -0.01469
673640.0000   -0.10954
673680.0000   -0.02247
673720.0000   -0.20959
673760.0000   -0.36773
673800.0000   -0.37346
673840.0000   -0.04893
673880.0000    0.06422
673920.0000    0.14228
673960.0000   -0.00638
674000.0000    0.29825
674040.0000   -0.17182
674080.0000   -0.13087
674120.0000   -0.05101
674160.0000    0.20203
674200.0000   -0.00778
674240.0000    0.22218
674280.0000    0.16855
674320.0000    0.10174
674360.0000    0.41020
674400.0000   -0.06676
674440.0000    0.01047
674480.0000   -0.25933
674520.0000   -0.01485
674560.0000    0.16933
674600.0000    0.25807
674640.0000    0.13972
674680.0000    0.13298
674720.0000    0.29592
674760.0000    0.22745
674800.0000   -0.03116
674840.0000    0.03272
674880.0000   -0.12410
674920.0000   -0.22013
674960.0000   -0.07716
675000.0000   -0.28533
675040.0000    0.01751
675080.0000    0.05205
675120.0000   -0.01941
675160.0000    0.03021
675200.0000    0.11788
675240.0000   -0.20856
675280.0000    0.06751
675320.0000    0.19862
675360.0000    0.17122
675400.0000    0.17819
675440.0000    0.19843
675480.0000   -0.06018
675520.0000    0.00289
675560.0000   -0.07125
675600.0000   -0.05766
675640.0000   -0.17281
675680.0000   -0.25816
675720.0000   -0.25150
675760.0000   -0.23426
675800.0000   -0.33143
675840.0000   -0.27380
675880.0000   -0.19048
675920.0000   -0.46128
675960.0000   -0.40222
676000.0000    0.10115
676040.0000   -0.04102
676080.0000    0.21535
676120.0000    0.29501
676160.0000   -0.05477
676200.0000   -0.17272
676240.0000    0.05695
676280.0000   -0.14770
676320.0000    0.22057
676360.0000   -0.19404
676400.0000   -0.23234
676440.0000   -0.18414
676480.0000    0.00703
676520.0000   -0.28217
676560.0000   -0.22361
676600.0000   -0.06005
676640.0000   -0.23274
676680.0000   -0.27725
676720.0000    0.05915
676760.0000   -0.06563
676800.0000   -0.06602
676840.0000   -0.24035
676880.0000   -0.44796
676920.0000   -0.45971
676960.0000   -0.27813
677000.0000   -0.47353
677040.0000   -0.47202
677080.0000   -0.15016
677120.0000   -0.27057
677160.0000   -0.29586
677200.0000   -0.53921
677240.0000   -0.49078
677280.0000   -0.28801
677320.0000   -0.46166
677360.0000   -0.21352
677400.0000   -0.18093
677440.0000   -0.11219
677480.0000    0.27069
677520.0000   -0.24574
677560.0000   -0.19222
677600.0000   -0.19094
677640.0000   -0.11002
677680.0000   -0.36833
677720.0000   -0.68804
677760.0000   -0.44991
677800.0000   -0.52184
677840.0000   -0.72075
677880.0000   -0.57335
677920.0000   -0.46638
677960.0000   -0.43599
678000.0000   -0.36590
678040.0000   -0.57175
678080.0000   -0.45062
678120.0000   -0.59080
678160.0000   -0.26271
678200.0000   -0.14445
678240.0000   -0.21096
678280.0000   -0.05500
678320.0000    0.06787
678360.0000   -0.18395
678400.0000    0.29570
678440.0000   -0.18904
678480.0000   -0.18049
678520.0000   -0.21559
678560.0000   -0.17305
678600.0000   -0.16631
678640.0000    0.09549
678680.0000   -0.16486
678720.0000   -0.12383
678760.0000    0.00737
678800.0000   -0.03018
678840.0000    0.07357
678880.0000    0.04084
678920.0000   -0.11040
678960.0000   -0.02355
679000.0000   -0.16232
679040.0000   -0.06723
679080.0000   -0.01192
679120.0000   -0.11220
679160.0000   -0.31882
679200.0000   -0.15448
679240.0000   -0.02516
679280.0000    0.04399
679320.0000   -0.12030
679360.0000   -0.22075
679400.0000   -0.53539
679440.0000   -0.27822
679480.0000   -0.27566
679520.0000   -0.37793
679560.0000   -0.27276
679600.0000   -0.48146
679640.0000   -0.39495
679680.0000   -0.32901
679720.0000   -0.40578
679760.0000   -0.42056
679800.0000   -0.09386
679840.0000   -0.40190
679880.0000   -0.40870
679920.0000   -0.31641
679960.0000   -0.28183
680000.0000   -0.59191
680040.0000   -0.29842
680080.0000   -0.16220
680120.0000   -0.19540
680160.0000    0.07821
680200.0000    0.04010
680240.0000   -0.03720
680280.0000    0.07852
680320.0000   -0.05809
680360.0000   -0.21613
680400.0000   -0.14291
680440.0000   -0.14569
680480.0000   -0.20076
680520.0000    0.09005
680560.0000    0.00172
680600.0000   -0.15871
680640.0000   -0.16535
680680.0000   -0.44524
680720.0000   -0.35851
680760.0000   -0.66579
680800.0000   -0.51760
680840.0000   -0.72211
680880.0000   -0.75159
680920.0000   -0.17709
680960.0000   -0.46204
681000.0000   -0.21402
681040.0000   -0.01770
681080.0000    0.04561
681120.0000    0.00202
681160.0000    0.14338
681200.0000    0.29925
681240.0000    0.02013
681280.0000    0.00533
681320.0000   -0.21163
681360.0000   -0.04536
681400.0000   -0.03399
681440.0000    0.25398
681480.0000    0.48599
681520.0000    0.23514
681560.0000    0.30848
681600.0000    0.30781
681640.0000    0.29795
681680.0000    0.36686
681720.0000    0.41213
681760.0000    0.39467
681800.0000    0.38077
681840.0000   -0.08944
681880.0000    0.08784
681920.0000    0.09998
681960.0000   -0.08059
682000.0000   -0.00315
682040.0000   -0.26478
682080.0000    0.30414
682120.0000   -0.04019
682160.0000    0.20453
682200.0000   -0.23115
682240.0000   -0.20633
682280.0000   -0.13001
682320.0000   -0.39771
682360.0000   -0.18344
682400.0000   -0.08244
682440.0000   -0.33601
682480.0000   -0.34178
682520.0000   -0.52043
682560.0000   -0.44329
682600.0000   -0.27494
682640.0000   -0.42293
682680.0000   -0.22596
682720.0000    0.07264
682760.0000    0.18720
682800.0000   -0.13704
682840.0000   -0.58035
682880.0000   -0.37862
682920.0000   -0.58410
682960.0000   -0.37827
683000.0000   -0.38803
683040.0000   -0.00422
683080.0000   -0.16571
683120.0000   -0.30822
683160.0000   -0.19398
683200.0000   -0.25742
683240.0000   -0.29167
683280.0000   -0.74375
683320.0000   -0.28141
683360.0000   -0.33837
683400.0000   -0.29351
683440.0000   -0.19589
683480.0000   -0.29788
683520.0000   -0.26548
683560.0000   -0.14846
683600.0000   -0.45638
683640.0000   -0.05753
683680.0000   -0.17203
683720.0000   -0.11122
683760.0000   -0.34562
683800.0000   -0.07067
683840.0000    0.03583
683880.0000   -0.21561
683920.0000   -0.40915
683960.0000   -0.10133
684000.0000   -0.47179
684040.0000   -0.47508
684080.0000   -0.26942
684120.0000   -0.16988
684160.0000   -0.60034
684200.0000   -0.57229
684240.0000   -0.46382
684280.0000   -0.53246
684320.0000   -0.71702
684360.0000   -0.58280
684400.0000   -0.27206
684440.0000   -0.66117
684480.0000   -0.24027
684520.0000   -0.56208
684560.0000   -0.48841
684600.0000   -0.65715
684640.0000   -0.45147
684680.0000   -0.61903
684720.0000   -0.67591
684760.0000   -0.55214
684800.0000   -0.46288
684840.0000   -0.45225
684880.0000   -0.46886
684920.0000   -0.62969
684960.0000   -0.29323
685000.0000   -0.44651
685040.0000   -0.58679
685080.0000   -0.28051
685120.0000   -0.17687
685160.0000   -0.08981
685200.0000   -0.53653
685240.0000   -0.35388
685280.0000   -0.16716
685320.0000   -0.35818
685360.0000   -0.45927
685400.0000   -0.57752
685440.0000   -0.22741
685480.0000   -0.20647
685520.0000   -0.19016
685560.0000   -0.02610
685600.0000   -0.58380
685640.0000   -0.38156
685680.0000   -0.41588
685720.0000   -0.33468
685760.0000   -0.21519
685800.0000   -0.21377
685840.0000   -0.14212
685880.0000   -0.42150
685920.0000   -0.61553
685960.0000   -0.41358
686000.0000   -0.66865
686040.0000   -0.52961
686080.0000   -0.28979
686120.0000   -0.46838
686160.0000   -0.26828
686200.0000   -0.36340
686240.0000   -0.41582
686280.0000   -0.38139
686320.0000   -0.13354
686360.0000   -0.20840
686400.0000   -0.25926
686440.0000   -0.28333
686480.0000   -0.28611
686520.0000   -0.36040
686560.0000   -0.68034
686600.0000   -0.30380
686640.0000   -0.23643
686680.0000   -0.03407
686720.0000   -0.36571
686760.0000   -0.60473
686800.0000   -0.40617
686840.0000   -0.19264
686880.0000   -0.54180
686920.0000   -0.55458
686960.0000   -0.65321
687000.0000   -0.51800
687040.0000   -0.50043
687080.0000   -0.65256
687120.0000   -0.40202
687160.0000   -0.46915
687200.0000   -0.52973
687240.0000   -0.41661
687280.0000   -0.48563
687320.0000   -0.43963
687360.0000   -0.12093
687400.0000   -0.56468
687440.0000   -0.59312
687480.0000   -0.78735
687520.0000   -0.42381
687560.0000   -0.47588
687600.0000   -0.61672
687640.0000   -0.57910
687680.0000   -0.48792
687720.0000   -0.67419
687760.0000   -0.61992
687800.0000   -0.42896
687840.0000   -0.25875
687880.0000   -0.32665
687920.0000   -0.00009
687960.0000    0.10375
688000.0000   -0.24028
688040.0000   -0.64634
688080.0000   -0.40208
688120.0000   -0.45574
688160.0000   -0.37493
688200.0000   -0.73088
688240.0000   -1.02433
688280.0000   -0.95910
688320.0000   -1.02151
688360.0000   -0.90539
688400.0000   -0.93389
688440.0000   -0.97599
688480.0000   -0.71178
688520.0000   -0.93364
688560.0000   -0.82286
688600.0000   -0.78619
688640.0000   -1.00575
688680.0000   -0.93684
688720.0000   -0.61388
688760.0000   -0.85427
688800.0000   -0.75824
688840.0000   -0.84540
688880.0000   -0.78758
688920.0000   -0.90549
688960.0000   -0.93574
689000.0000   -0.82004
689040.0000   -0.86519
689080.0000   -0.91845
689120.0000   -0.71689
689160.0000   -0.68364
689200.0000   -0.64125
689240.0000   -0.73272
689280.0000   -0.82921
689320.0000   -0.49239
689360.0000   -0.81454
689400.0000   -0.52797
689440.0000   -0.69700
689480.0000   -0.53271
689520.0000   -0.55624
689560.0000   -0.73913
689600.0000   -0.31330
689640.0000   -0.59661
689680.0000   -0.45245
689720.0000   -0.80208
689760.0000   -0.12409
689800.0000    0.15509
689840.0000   -0.56373
689880.0000   -0.02857
689920.0000    0.07145
689960.0000   -0.32588
690000.0000   -0.06151
690040.0000   -0.11959
690080.0000    0.08613
690120.0000    0.15824
690160.0000    0.18860
690200.0000    0.17798
690240.0000   -0.00688
690280.0000    0.03259
690320.0000   -0.00161
690360.0000    0.06004
690400.0000    0.02740
690440.0000   -0.06306
690480.0000   -0.02117
690520.0000    0.15467
690560.0000   -0.13627
690600.0000   -0.02609
690640.0000    0.14381
690680.0000   -0.17359
690720.0000    0.21873
690760.0000    0.10995
690800.0000   -0.03884
690840.0000   -0.12098
690880.0000   -0.17254
690920.0000   -0.26322
690960.0000   -0.39824
691000.0000   -0.40113
691040.0000   -0.16269
691080.0000    0.01992
691120.0000   -0.16976
691160.0000   -0.12512
691200.0000    0.04557
691240.0000   -0.31887
691280.0000   -0.35174
691320.0000   -0.39231
691360.0000    0.07300
691400.0000   -0.06828
691440.0000   -0.33602
691480.0000    0.05583
691520.0000   -0.45962
691560.0000   -0.05761
691600.0000   -0.12801
691640.0000    0.15205
691680.0000   -0.34948
691720.0000   -0.14166
691760.0000    0.11877
691800.0000    0.09208
691840.0000    0.09172
691880.0000    0.03074
691920.0000    0.04468
691960.0000    0.17511
692000.0000   -0.06632
692040.0000    0.29750
692080.0000    0.09175
692120.0000   -0.00448
692160.0000    0.08514
692200.0000    0.25856
692240.0000    0.09073
692280.0000    0.29614
692320.0000    0.27734
692360.0000    0.23372
692400.0000    0.10323
692440.0000   -0.02818
692480.0000    0.12458
692520.0000   -0.30418
692560.0000    0.05326
692600.0000   -0.00609
692640.0000    0.05517
692680.0000   -0.09642
692720.0000    0.02053
692760.0000    0.09600
692800.0000    0.06060
692840.0000    0.10108
692880.0000    0.22094
692920.0000    0.20982
692960.0000    0.31867
693000.0000    0.10738
693040.0000    0.21929
693080.0000    0.32189
693120.0000    0.48398
693160.0000   -0.14484
693200.0000    0.13100
693240.0000    0.08876
693280.0000    0.02917
693320.0000    0.00374
693360.0000    0.17016
693400.0000    0.05379
693440.0000    0.08120
693480.0000   -0.02983
693520.0000    0.18725
693560.0000    0.03473
693600.0000   -0.08750
693640.0000   -0.07605
693680.0000    0.11992
693720.0000    0.07628
693760.0000    0.19775
693800.0000    0.17739
693840.0000   -0.18502
693880.0000    0.20399
693920.0000    0.18040
693960.0000    0.27602
694000.0000    0.21896
694040.0000    0.31194
694080.0000    0.23256
694120.0000    0.34230
694160.0000    0.37965
694200.0000    0.37865
694240.0000    0.02104
694280.0000    0.17123
694320.0000    0.31780
694360.0000    0.22981
694400.0000    0.35597
694440.0000    0.28236
694480.0000    0.12197
694520.0000    0.02986
694560.0000   -0.11439
694600.0000   -0.26890
694640.0000   -0.25398
694680.0000   -0.12172
694720.0000   -0.28325
694760.0000   -0.40126
694800.0000   -0.56253
694840.0000   -0.44275
694880.0000   -0.46902
694920.0000   -0.63152
694960.0000   -0.49119
695000.0000   -0.29824
695040.0000   -0.30741
695080.0000   -0.19544
695120.0000   -0.30904
695160.0000   -0.46295
695200.0000   -0.42086
695240.0000   -0.46060
695280.0000   -0.15497
695320.0000   -0.51067
695360.0000   -0.45599
695400.0000   -0.09410
695440.0000   -0.47787
695480.0000   -0.20153
695520.0000   -0.07787
695560.0000   -0.17739
695600.0000   -0.03081
695640.0000   -0.12983
695680.0000   -0.14902
695720.0000    0.09504
695760.0000   -0.03839
695800.0000   -0.21203
695840.0000   -0.22793
695880.0000   -0.13637
695920.0000   -0.10157
695960.0000    0.19099
696000.0000    0.00689
696040.0000   -0.19349
696080.0000   -0.17557
696120.0000   -0.03929
696160.0000   -0.11784
696200.0000   -0.24495
696240.0000   -0.29686
696280.0000   -0.16051
696320.0000   -0.20157
696360.0000   -0.23263
696400.0000   -0.28302
696440.0000   -0.47402
696480.0000   -0.08199
696520.0000   -0.33102
696560.0000   -0.36687
696600.0000   -0.46134
696640.0000   -0.14442
696680.0000   -0.03028
696720.0000   -0.23804
696760.0000   -0.05291
696800.0000   -0.37708
696840.0000   -0.27293
696880.0000   -0.32472
696920.0000   -0.20498
696960.0000    0.21351
697000.0000    0.06878
697040.0000   -0.00163
697080.0000    0.06611
697120.0000   -0.29567
697160.0000   -0.40735
697200.0000   -0.02283
697240.0000   -0.07843
697280.0000   -0.18339
697320.0000   -0.05263
697360.0000   -0.11036
697400.0000   -0.14586
697440.0000   -0.04974
697480.0000   -0.13402
697520.0000   -0.16847
697560.0000   -0.07692
697600.0000    0.03662
697640.0000   -0.24921
697680.0000   -0.30191
697720.0000   -0.27169
697760.0000   -0.16937
697800.0000   -0.25097
697840.0000   -0.19844
697880.0000   -0.26931
697920.0000   -0.35332
697960.0000   -0.30628
698000.0000   -0.08120
698040.0000   -0.10157
698080.0000   -0.29344
698120.0000   -0.20487
698160.0000   -0.11004
698200.0000   -0.35999
698240.0000   -0.28350
698280.0000   -0.30707
698320.0000   -0.30016
698360.0000   -0.22148
698400.0000   -0.21285
698440.0000   -0.25857
698480.0000   -0.23164
698520.0000   -0.13670
698560.0000   -0.16551
698600.0000    0.00263
698640.0000    0.02076
698680.0000   -0.16000
698720.0000   -0.02825
698760.0000   -0.14303
698800.0000   -0.47126
698840.0000   -0.34183
698880.0000   -0.31181
698920.0000   -0.25859
698960.0000   -0.18042
699000.0000   -0.51344
699040.0000   -0.90967
699080.0000   -0.51124
699120.0000   -0.28600
699160.0000   -0.18577
699200.0000   -0.15939
699240.0000   -0.52288
699280.0000   -0.07713
699320.0000   -0.06771
699360.0000   -0.08891
699400.0000   -0.28217
699440.0000   -0.24248
699480.0000   -0.11729
699520.0000   -0.40422
699560.0000   -0.30255
699600.0000   -0.26732
699640.0000   -0.45425
699680.0000   -0.41116
699720.0000   -0.69634
699760.0000   -0.40564
699800.0000   -0.14705
699840.0000   -0.41923
699880.0000   -0.22696
699920.0000   -0.19178
699960.0000   -0.09594
700000.0000   -0.30920
700040.0000   -0.32736
700080.0000   -0.14648
700120.0000   -0.49836
700160.0000   -0.40711
700200.0000   -0.39657
700240.0000   -0.52598
700280.0000   -0.31370
700320.0000   -0.27991
700360.0000   -0.41611
700400.0000   -0.32080
700440.0000   -0.44938
700480.0000    0.15924
700520.0000    0.00974
700560.0000   -0.16703
700600.0000   -0.03227
700640.0000    0.11906
700680.0000    0.01487
700720.0000   -0.08726
700760.0000    0.03590
700800.0000    0.09361
700840.0000    0.04492
700880.0000    0.15879
700920.0000    0.34957
700960.0000    0.06271
701000.0000    0.02735
701040.0000   -0.06469
701080.0000   -0.06650
701120.0000    0.07570
701160.0000   -0.17241
701200.0000   -0.52977
701240.0000   -0.32142
701280.0000   -0.44449
701320.0000   -0.00305
701360.0000   -0.37660
701400.0000   -0.37004
701440.0000   -0.42671
701480.0000   -0.30512
701520.0000   -0.02612
701560.0000   -0.03597
701600.0000   -0.22247
701640.0000   -0.00570
701680.0000   -0.25216
701720.0000   -0.29327
701760.0000    0.07887
701800.0000   -0.02364
701840.0000   -0.09337
701880.0000   -0.19712
701920.0000   -0.32801
701960.0000    0.05153
702000.0000    0.03223
702040.0000   -0.05518
702080.0000    0.02458
702120.0000    0.12166
702160.0000    0.22426
702200.0000    0.12524
702240.0000    0.13387
702280.0000    0.11278
702320.0000   -0.18980
702360.0000   -0.15561
702400.0000    0.08634
702440.0000   -0.30834
702480.0000    0.05284
702520.0000   -0.21834
702560.0000   -0.25092
702600.0000   -0.36603
702640.0000   -0.67794
702680.0000   -0.61001
702720.0000   -0.73826
702760.0000   -0.33628
702800.0000   -0.46154
702840.0000   -0.36987
702880.0000   -0.61848
702920.0000   -0.58058
702960.0000   -0.61996
703000.0000   -0.22811
703040.0000   -0.40156
703080.0000   -0.46340
703120.0000   -0.42965
703160.0000   -0.27818
703200.0000   -0.48068
703240.0000   -0.33074
703280.0000   -0.05559
703320.0000   -0.41608
703360.0000   -0.26298
703400.0000   -0.12297
703440.0000    0.34658
703480.0000   -0.11291
703520.0000   -0.01965
703560.0000   -0.32942
703600.0000   -0.03759
703640.0000   -0.07620
703680.0000   -0.19555
703720.0000   -0.29416
703760.0000   -0.42079
703800.0000   -0.13058
703840.0000   -0.30544
703880.0000   -0.48347
703920.0000   -0.11876
703960.0000   -0.34331
704000.0000   -0.27897
704040.0000   -0.54065
704080.0000   -0.73001
704120.0000   -0.55841
704160.0000   -0.38146
704200.0000   -0.35252
704240.0000   -0.30974
704280.0000   -0.42634
704320.0000   -0.40966
704360.0000   -0.56315
704400.0000   -0.71186
704440.0000   -0.71997
704480.0000   -0.50074
704520.0000   -0.56201
704560.0000   -0.64021
704600.0000   -0.50990
704640.0000   -0.63565
704680.0000   -0.59485
704720.0000    0.05745
704760.0000   -0.53401
704800.0000   -0.39256
704840.0000   -0.43657
704880.0000   -0.74670
704920.0000   -0.45692
704960.0000   -0.25056
705000.0000   -0.06425
705040.0000   -0.15340
705080.0000   -0.37987
705120.0000   -0.26220
705160.0000   -0.68080
705200.0000   -0.60883
705240.0000   -0.69212
705280.0000   -0.48034
705320.0000   -0.37540
705360.0000   -0.56624
705400.0000   -0.36349
705440.0000   -0.46490
705480.0000   -0.66893
705520.0000   -0.31046
705560.0000   -0.54983
705600.0000   -0.39145
705640.0000   -0.39854
705680.0000   -0.47747
705720.0000   -0.23660
705760.0000   -0.65454
705800.0000   -0.37736
705840.0000   -0.37025
705880.0000   -0.43349
705920.0000   -0.30982
705960.0000   -0.30025
706000.0000   -0.39056
706040.0000   -0.34260
706080.0000   -0.39413
706120.0000   -0.39372
706160.0000   -0.26541
706200.0000   -0.64888
706240.0000   -0.65356
706280.0000   -0.69309
706320.0000   -0.62906
706360.0000   -0.34529
706400.0000   -0.47369
706440.0000   -0.60349
706480.0000   -0.71275
706520.0000   -0.39963
706560.0000   -0.70691
706600.0000   -0.68180
706640.0000   -0.65080
706680.0000   -0.42498
706720.0000   -0.47315
706760.0000   -0.35690
706800.0000   -0.75256
706840.0000   -0.57504
706880.0000   -0.06175
706920.0000   -0.49752
706960.0000   -0.52410
707000.0000   -0.36883
707040.0000   -0.14460
707080.0000   -0.28185
707120.0000   -0.29548
707160.0000   -0.55349
707200.0000   -0.33023
707240.0000   -0.43437
707280.0000   -0.53456
707320.0000   -0.46046
707360.0000   -0.20121
707400.0000   -0.38865
707440.0000   -0.18579
707480.0000   -0.35009
707520.0000   -0.33103
707560.0000   -0.21531
707600.0000    0.16611
707640.0000   -0.24688
707680.0000   -0.22547
707720.0000   -0.07641
707760.0000   -0.64729
707800.0000   -0.62442
707840.0000   -0.44788
707880.0000   -0.01111
707920.0000    0.13477
707960.0000    0.11580
708000.0000   -0.29193
708040.0000   -0.38580
708080.0000   -0.20032
708120.0000   -0.16722
708160.0000   -0.24571
708200.0000   -0.03710
708240.0000   -0.28531
708280.0000   -0.01210
708320.0000   -0.01089
708360.0000   -0.27768
708400.0000   -0.07977
708440.0000   -0.09221
708480.0000    0.10256
708520.0000   -0.24165
708560.0000   -0.02103
708600.0000   -0.21881
708640.0000    0.01116
708680.0000   -0.04948
708720.0000   -0.03331
708760.0000   -0.02708
708800.0000   -0.06316
708840.0000   -0.10872
708880.0000    0.01230
708920.0000    0.02530
708960.0000    0.07156
709000.0000    0.30805
709040.0000   -0.11023
709080.0000    0.09328
709120.0000    0.22314
709160.0000    0.16928
709200.0000    0.10719
709240.0000    0.31348
709280.0000    0.09569
709320.0000    0.13766
709360.0000   -0.06962
709400.0000   -0.41202
709440.0000   -0.21744
709480.0000   -0.40559
709520.0000   -0.19380
709560.0000   -0.60318
709600.0000   -0.59724
709640.0000   -0.54790
709680.0000   -0.57413
709720.0000   -0.38756
709760.0000   -0.48002
709800.0000   -0.46924
709840.0000   -0.77625
709880.0000   -0.27217
709920.0000   -0.51378
709960.0000   -0.51340
710000.0000   -0.40464
710040.0000   -0.52691
710080.0000   -0.58271
710120.0000   -0.54119
710160.0000   -0.47896
710200.0000   -0.34793
710240.0000   -0.79073
710280.0000   -0.27616
710320.0000   -0.69200
710360.0000   -0.50530
710400.0000   -0.46647
710440.0000   -0.27203
710480.0000   -0.70150
710520.0000   -0.47526
710560.0000   -0.55548
710600.0000   -0.54223
710640.0000   -0.92727
710680.0000   -0.92275
710720.0000   -0.88556
710760.0000   -0.76606
710800.0000   -0.34020
710840.0000   -0.54281
710880.0000   -0.58072
710920.0000   -0.64105
710960.0000   -0.66395
711000.0000   -0.64333
711040.0000   -0.50749
711080.0000   -0.55718
711120.0000   -0.69186
711160.0000   -0.63115
711200.0000   -0.65338
711240.0000   -0.65015
711280.0000   -0.57088
711320.0000   -0.42527
711360.0000   -0.43217
711400.0000   -0.79871
711440.0000   -0.75879
711480.0000   -0.32810
711520.0000   -0.42356
711560.0000   -0.21599
711600.0000   -0.35567
711640.0000   -0.52291
711680.0000   -0.50468
711720.0000   -0.64710
711760.0000   -0.16218
711800.0000   -0.61268
711840.0000   -0.32461
711880.0000   -0.28946
711920.0000   -0.47425
711960.0000   -0.54802
712000.0000   -0.30010
712040.0000   -0.68008
712080.0000   -0.39343
712120.0000   -0.40022
712160.0000   -0.67020
712200.0000   -0.70753
712240.0000   -0.16580
712280.0000   -0.34331
712320.0000   -0.66277
712360.0000   -0.72617
712400.0000   -0.41222
712440.0000   -0.44655
712480.0000   -0.66671
712520.0000   -0.24747
712560.0000   -0.43871
712600.0000   -0.16197
712640.0000   -0.27093
712680.0000   -0.32107
712720.0000    0.02725
712760.0000   -0.02919
712800.0000   -0.16559
712840.0000   -0.07148
712880.0000   -0.20115
712920.0000   -0.28852
712960.0000    0.03868
713000.0000   -0.30301
713040.0000   -0.20397
713080.0000   -0.12686
713120.0000   -0.11067
713160.0000    0.51406
713200.0000    0.42605
713240.0000    0.26687
713280.0000    0.49375
713320.0000    0.45856
713360.0000    0.55376
713400.0000    0.17124
713440.0000   -0.02557
713480.0000    0.14504
713520.0000    0.08569
713560.0000    0.15661
713600.0000    0.20598
713640.0000    0.30390
713680.0000    0.34773
713720.0000    0.01185
713760.0000    0.23275
713800.0000    0.45906
713840.0000    0.06015
713880.0000    0.43698
713920.0000    0.39867
713960.0000    0.28473
714000.0000    0.04948
714040.0000    0.17097
714080.0000    0.30738
714120.0000    0.03350
714160.0000   -0.42605
714200.0000   -0.48409
714240.0000   -0.38584
714280.0000   -0.39477
714320.0000    0.02070
714360.0000   -0.02416
714400.0000   -0.16413
714440.0000    0.00269
714480.0000   -0.57026
714520.0000   -0.32843
714560.0000   -0.31685
714600.0000   -0.26239
714640.0000   -0.27058
714680.0000   -0.05029
714720.0000   -0.02214
714760.0000    0.13734
714800.0000   -0.26483
714840.0000   -0.21369
714880.0000   -0.51366
714920.0000   -0.25663
714960.0000   -0.25193
715000.0000   -0.29903
715040.0000   -0.19945
715080.0000   -0.26978
715120.0000   -0.30248
715160.0000   -0.25224
715200.0000    0.24624
715240.0000   -0.02873
715280.0000    0.32185
715320.0000    0.12137
715360.0000   -0.11288
715400.0000   -0.31158
715440.0000   -0.23252
715480.0000    0.04550
715520.0000    0.11252
715560.0000    0.35711
715600.0000    0.34513
715640.0000    0.02859
715680.0000   -0.29013
715720.0000    0.07680
715760.0000    0.45393
715800.0000    0.22533
715840.0000    0.43005
715880.0000    0.32089
715920.0000    0.29213
715960.0000    0.17569
716000.0000    0.33570
716040.0000    0.06803
716080.0000    0.19316
716120.0000   -0.01385
716160.0000   -0.20784
716200.0000   -0.10536
716240.0000    0.40220
716280.0000    0.06675
716320.0000    0.31522
716360.0000    0.00321
716400.0000   -0.30680
716440.0000   -0.27173
716480.0000   -0.01006
716520.0000   -0.14593
716560.0000    0.03789
716600.0000    0.18270
716640.0000    0.04697
716680.0000   -0.24182
716720.0000   -0.15673
716760.0000   -0.08356
716800.0000   -0.21720
716840.0000   -0.13590
716880.0000   -0.13217
716920.0000    0.04576
716960.0000   -0.00016
717000.0000   -0.33370
717040.0000   -0.12930
717080.0000   -0.10885
717120.0000   -0.42946
717160.0000    0.13602
717200.0000    0.22451
717240.0000   -0.12265
717280.0000    0.18114
717320.0000    0.17015
717360.0000    0.26957
717400.0000    0.20735
717440.0000    0.11518
717480.0000    0.09121
717520.0000    0.38004
717560.0000    0.14924
717600.0000   -0.08980
717640.0000   -0.19568
717680.0000    0.31378
717720.0000    0.46024
717760.0000    0.47850
717800.0000    0.38108
717840.0000    0.29771
717880.0000    0.48868
717920.0000    0.53386
717960.0000    0.40254
718000.0000    0.37899
718040.0000    0.34799
718080.0000    0.49421
718120.0000    0.19067
718160.0000    0.39442
718200.0000    0.53467
718240.0000    0.33039
718280.0000    0.22358
718320.0000    0.42994
718360.0000    0.26277
718400.0000    0.12172
718440.0000    0.42348
718480.0000    0.40184
718520.0000    0.45317
718560.0000    0.47493
718600.0000    0.36664
718640.0000    0.44877
718680.0000    0.46077
718720.0000    0.27927
718760.0000    0.32652
718800.0000    0.33794
718840.0000    0.42974
718880.0000    0.36982
718920.0000    0.29216
718960.0000    0.41162
719000.0000    0.39586
719040.0000    0.34061
719080.0000    0.06571
719120.0000    0.34617
719160.0000    0.34370
719200.0000    0.06440
719240.0000    0.37619
719280.0000    0.22806
719320.0000    0.33209
719360.0000    0.09315
719400.0000    0.19425
719440.0000    0.36407
719480.0000    0.28451
719520.0000    0.14977
719560.0000    0.41166
719600.0000    0.33448
719640.0000    0.44618
719680.0000    0.49213
719720.0000    0.58855
719760.0000    0.33455
719800.0000    0.30573
719840.0000    0.37303
719880.0000    0.40785
719920.0000    0.48156
719960.0000    0.17321
720000.0000    0.23864
720040.0000    0.23115
720080.0000   -0.16996
720120.0000    0.16002
720160.0000    0.13293
720200.0000    0.36032
720240.0000    0.25585
720280.0000   -0.23742
720320.0000   -0.06909
720360.0000   -0.32918
720400.0000   -0.19364
720440.0000   -0.31982
720480.0000   -0.12520
720520.0000   -0.21007
720560.0000   -0.09021
720600.0000   -0.01243
720640.0000   -0.22723
720680.0000   -0.19486
720720.0000   -0.13183
720760.0000    0.07212
720800.0000    0.22645
720840.0000   -0.10422
720880.0000   -0.17724
720920.0000   -0.09130
720960.0000   -0.11910
721000.0000   -0.21116
721040.0000   -0.18383
721080.0000   -0.04924
721120.0000   -0.19748
721160.0000    0.09491
721200.0000   -0.05837
721240.0000   -0.08823
721280.0000   -0.06436
721320.0000   -0.21486
721360.0000   -0.20884
721400.0000    0.04943
721440.0000   -0.19216
721480.0000   -0.65937
721520.0000   -0.72501
721560.0000   -0.55062
721600.0000   -0.32792
721640.0000   -0.16509
721680.0000   -0.23391
721720.0000   -0.31649
721760.0000   -0.36505
721800.0000   -0.38297
721840.0000   -0.39569
721880.0000   -0.38829
721920.0000   -0.49244
721960.0000   -0.22957
722000.0000   -0.34302
722040.0000   -0.28652
722080.0000   -0.29758
722120.0000   -0.17034
722160.0000   -0.22371
722200.0000   -0.27594
722240.0000   -0.35315
722280.0000   -0.30919
722320.0000   -0.63251
722360.0000   -0.38471
722400.0000   -0.22898
722440.0000   -0.48021
722480.0000   -0.30268
722520.0000   -0.29929
722560.0000   -0.42256
722600.0000   -0.35057
722640.0000    0.08397
722680.0000    0.02395
722720.0000   -0.21700
722760.0000   -0.35428
722800.0000   -0.01136
722840.0000    0.03319
722880.0000   -0.23248
722920.0000   -0.43204
722960.0000   -0.23403
723000.0000    0.00961
723040.0000    0.36027
723080.0000    0.48139
723120.0000    0.01347
723160.0000   -0.10253
723200.0000    0.22866
723240.0000    0.48154
723280.0000    0.49438
723320.0000    0.29593
723360.0000    0.28079
723400.0000    0.43261
723440.0000    0.57426
723480.0000    0.29687
723520.0000    0.26560
723560.0000    0.05966
723600.0000    0.44948
723640.0000    0.36800
723680.0000    0.18278
723720.0000    0.18806
723760.0000    0.23003
723800.0000    0.26053
723840.0000    0.34902
[truncated: 158,795 more chars]
