# Supplementary material for: Comment on 'Valid molecular dynamics simulations of human hemoglobin require a surprisingly large box size'
Source: eLife. 2019 Jun 20;8:e44718. doi: 10.7554/eLife.44718 (PMC6586461; doi:10.7554/eLife.44718)
Supplement: Figure 4—source data 1. — The zip archive contains a README file describing which source files correspond to the different panels. [file elife-44718-fig4-data1.zip › figure4/panels_EF/charmm/box2/eq17/proj.xvg]

25000.0000    0.87257
25040.0000    0.85935
25080.0000    0.72760
25120.0000    0.84471
25160.0000    1.03289
25200.0000    0.99739
25240.0000    0.97206
25280.0000    0.86707
25320.0000    0.68489
25360.0000    0.82266
25400.0000    1.05034
25440.0000    0.93971
25480.0000    0.83569
25520.0000    0.94641
25560.0000    0.96170
25600.0000    0.79910
25640.0000    1.05242
25680.0000    0.98557
25720.0000    0.92891
25760.0000    1.00534
25800.0000    0.81285
25840.0000    0.90894
25880.0000    1.02979
25920.0000    0.90428
25960.0000    0.99001
26000.0000    0.98531
26040.0000    0.88766
26080.0000    0.87682
26120.0000    0.94315
26160.0000    0.86824
26200.0000    0.95104
26240.0000    1.15183
26280.0000    0.75370
26320.0000    0.94790
26360.0000    0.86073
26400.0000    0.87378
26440.0000    0.97685
26480.0000    1.03440
26520.0000    1.03358
26560.0000    1.04221
26600.0000    0.98985
26640.0000    1.09000
26680.0000    0.99409
26720.0000    1.14315
26760.0000    0.97572
26800.0000    1.02507
26840.0000    1.08627
26880.0000    1.18794
26920.0000    1.06783
26960.0000    0.99979
27000.0000    1.06993
27040.0000    0.82092
27080.0000    0.94929
27120.0000    1.02805
27160.0000    1.02061
27200.0000    0.98506
27240.0000    1.02075
27280.0000    1.05496
27320.0000    0.89289
27360.0000    1.16322
27400.0000    1.07733
27440.0000    1.02377
27480.0000    0.96181
27520.0000    0.84941
27560.0000    0.88696
27600.0000    0.93759
27640.0000    1.11515
27680.0000    0.99444
27720.0000    0.95112
27760.0000    1.13881
27800.0000    0.88986
27840.0000    0.92319
27880.0000    0.80135
27920.0000    1.00079
27960.0000    1.08275
28000.0000    0.98005
28040.0000    0.99495
28080.0000    0.84115
28120.0000    0.90611
28160.0000    0.77192
28200.0000    0.89200
28240.0000    0.93235
28280.0000    0.89931
28320.0000    0.90330
28360.0000    1.05013
28400.0000    1.05298
28440.0000    0.98406
28480.0000    1.01914
28520.0000    1.14502
28560.0000    0.93255
28600.0000    1.02100
28640.0000    0.89614
28680.0000    0.86524
28720.0000    1.05967
28760.0000    0.93788
28800.0000    0.97686
28840.0000    0.95190
28880.0000    0.82028
28920.0000    0.90155
28960.0000    0.89124
29000.0000    0.95052
29040.0000    0.92973
29080.0000    0.87891
29120.0000    0.88461
29160.0000    0.92811
29200.0000    0.99735
29240.0000    0.94449
29280.0000    1.00031
29320.0000    1.09211
29360.0000    0.85285
29400.0000    0.88451
29440.0000    0.95104
29480.0000    1.07759
29520.0000    0.94709
29560.0000    0.91767
29600.0000    1.08272
29640.0000    1.01172
29680.0000    0.97431
29720.0000    0.94218
29760.0000    1.16096
29800.0000    0.99225
29840.0000    1.05642
29880.0000    1.02168
29920.0000    1.01185
29960.0000    0.85800
30000.0000    0.90552
30040.0000    1.11247
30080.0000    0.98544
30120.0000    1.19700
30160.0000    1.07580
30200.0000    0.97354
30240.0000    0.90059
30280.0000    0.96163
30320.0000    1.13403
30360.0000    1.13525
30400.0000    0.85211
30440.0000    0.98063
30480.0000    0.96386
30520.0000    1.02042
30560.0000    0.84448
30600.0000    0.95805
30640.0000    1.25303
30680.0000    1.03815
30720.0000    0.83416
30760.0000    0.81140
30800.0000    0.85156
30840.0000    1.09841
30880.0000    0.99384
30920.0000    0.97221
30960.0000    1.21576
31000.0000    0.91386
31040.0000    0.97355
31080.0000    0.90314
31120.0000    0.87969
31160.0000    1.07294
31200.0000    0.89768
31240.0000    1.01535
31280.0000    1.06378
31320.0000    1.01245
31360.0000    1.00985
31400.0000    1.02262
31440.0000    1.09767
31480.0000    1.02253
31520.0000    0.98547
31560.0000    1.01718
31600.0000    0.79951
31640.0000    1.01259
31680.0000    0.89587
31720.0000    1.02579
31760.0000    1.08945
31800.0000    1.11359
31840.0000    1.12795
31880.0000    0.94448
31920.0000    0.92389
31960.0000    1.12512
32000.0000    1.07240
32040.0000    0.91636
32080.0000    1.10217
32120.0000    1.00283
32160.0000    0.99185
32200.0000    0.90174
32240.0000    1.00972
32280.0000    1.10981
32320.0000    0.95126
32360.0000    0.87757
32400.0000    0.96710
32440.0000    1.02516
32480.0000    0.98854
32520.0000    1.13487
32560.0000    0.97472
32600.0000    0.89197
32640.0000    0.93269
32680.0000    0.99861
32720.0000    0.94317
32760.0000    0.88088
32800.0000    0.90746
32840.0000    0.93991
32880.0000    0.90155
32920.0000    0.90994
32960.0000    0.97619
33000.0000    0.86369
33040.0000    0.98386
33080.0000    0.97060
33120.0000    0.88418
33160.0000    1.14468
33200.0000    1.11549
33240.0000    1.13051
33280.0000    1.09139
33320.0000    1.12074
33360.0000    1.19062
33400.0000    1.12143
33440.0000    0.98909
33480.0000    1.04102
33520.0000    1.08988
33560.0000    0.97074
33600.0000    0.80532
33640.0000    1.02799
33680.0000    0.94865
33720.0000    1.01506
33760.0000    1.00451
33800.0000    0.98522
33840.0000    1.06455
33880.0000    1.07627
33920.0000    0.78765
33960.0000    0.99265
34000.0000    0.91024
34040.0000    0.98020
34080.0000    0.91555
34120.0000    0.79354
34160.0000    0.92878
34200.0000    0.85565
34240.0000    0.87022
34280.0000    1.06096
34320.0000    1.04148
34360.0000    0.93120
34400.0000    0.96686
34440.0000    0.90108
34480.0000    0.91941
34520.0000    0.96042
34560.0000    0.98105
34600.0000    0.96787
34640.0000    0.94990
34680.0000    0.92467
34720.0000    0.92219
34760.0000    0.81910
34800.0000    1.02136
34840.0000    0.95821
34880.0000    0.84477
34920.0000    0.94600
34960.0000    0.81674
35000.0000    0.77212
35040.0000    0.90169
35080.0000    0.93624
35120.0000    0.75221
35160.0000    0.91701
35200.0000    0.82882
35240.0000    0.94437
35280.0000    0.88318
35320.0000    0.86611
35360.0000    1.00262
35400.0000    0.91705
35440.0000    0.86252
35480.0000    0.86636
35520.0000    0.85673
35560.0000    0.88301
35600.0000    0.77769
35640.0000    0.95209
35680.0000    0.88430
35720.0000    0.87010
35760.0000    0.76731
35800.0000    1.00188
35840.0000    0.78624
35880.0000    0.96722
35920.0000    0.96001
35960.0000    0.66098
36000.0000    0.82801
36040.0000    0.96895
36080.0000    0.98956
36120.0000    1.03396
36160.0000    1.20174
36200.0000    0.94447
36240.0000    0.88993
36280.0000    0.84684
36320.0000    0.94130
36360.0000    1.07766
36400.0000    0.94102
36440.0000    0.96075
36480.0000    0.94265
36520.0000    0.93530
36560.0000    0.66166
36600.0000    0.91453
36640.0000    0.86361
36680.0000    0.94053
36720.0000    0.83553
36760.0000    0.92711
36800.0000    0.86485
36840.0000    0.74928
36880.0000    0.83077
36920.0000    0.93222
36960.0000    0.90379
37000.0000    0.88550
37040.0000    0.94418
37080.0000    0.85442
37120.0000    0.76676
37160.0000    0.95126
37200.0000    0.68467
37240.0000    0.63203
37280.0000    0.79934
37320.0000    0.88594
37360.0000    0.91908
37400.0000    0.93708
37440.0000    1.00855
37480.0000    0.78455
37520.0000    0.71088
37560.0000    0.94229
37600.0000    0.87875
37640.0000    0.87731
37680.0000    0.85738
37720.0000    0.88786
37760.0000    0.84455
37800.0000    0.77970
37840.0000    0.80227
37880.0000    0.77458
37920.0000    0.85519
37960.0000    0.97934
38000.0000    0.91920
38040.0000    0.92564
38080.0000    0.87117
38120.0000    0.86538
38160.0000    0.87950
38200.0000    0.94877
38240.0000    0.71399
38280.0000    0.59189
38320.0000    0.66908
38360.0000    0.65235
38400.0000    0.60042
38440.0000    0.45378
38480.0000    0.40109
38520.0000    0.61164
38560.0000    0.60419
38600.0000    0.58678
38640.0000    0.46838
38680.0000    0.70043
38720.0000    0.76005
38760.0000    0.71347
38800.0000    0.66304
38840.0000    0.61617
38880.0000    0.51987
38920.0000    0.83194
38960.0000    0.84064
39000.0000    0.88849
39040.0000    0.63262
39080.0000    0.61676
39120.0000    0.81169
39160.0000    0.84848
39200.0000    0.92245
39240.0000    0.98048
39280.0000    0.87227
39320.0000    0.83998
39360.0000    0.79374
39400.0000    0.79477
39440.0000    0.92404
39480.0000    0.90333
39520.0000    0.83873
39560.0000    0.91074
39600.0000    1.00112
39640.0000    1.09586
39680.0000    1.04009
39720.0000    0.97986
39760.0000    0.98166
39800.0000    0.99566
39840.0000    1.01595
39880.0000    0.90246
39920.0000    1.04794
39960.0000    0.94354
40000.0000    0.88751
40040.0000    0.93472
40080.0000    1.02160
40120.0000    0.97138
40160.0000    0.86156
40200.0000    0.83151
40240.0000    0.82083
40280.0000    0.71898
40320.0000    0.79643
40360.0000    0.85496
40400.0000    0.77605
40440.0000    0.81131
40480.0000    0.87142
40520.0000    0.78551
40560.0000    0.65524
40600.0000    0.90827
40640.0000    0.76373
40680.0000    0.75213
40720.0000    0.66985
40760.0000    0.74935
40800.0000    0.47682
40840.0000    0.92973
40880.0000    0.81009
40920.0000    0.66258
40960.0000    0.71628
41000.0000    0.74995
41040.0000    0.89058
41080.0000    0.89150
41120.0000    0.81827
41160.0000    0.91042
41200.0000    0.82198
41240.0000    0.81714
41280.0000    0.87342
41320.0000    0.98388
41360.0000    0.95023
41400.0000    0.85650
41440.0000    1.02254
41480.0000    1.06910
41520.0000    0.91481
41560.0000    0.91185
41600.0000    0.97241
41640.0000    0.92047
41680.0000    0.58161
41720.0000    0.71945
41760.0000    0.69239
41800.0000    0.74224
41840.0000    0.69438
41880.0000    0.83227
41920.0000    0.77440
41960.0000    0.57471
42000.0000    0.46767
42040.0000    0.58935
42080.0000    0.61399
42120.0000    0.64752
42160.0000    0.61379
42200.0000    0.55291
42240.0000    0.64339
42280.0000    0.42758
42320.0000    0.67377
42360.0000    0.74070
42400.0000    0.55722
42440.0000    0.64456
42480.0000    0.37280
42520.0000    0.65581
42560.0000    0.53568
42600.0000    0.64788
42640.0000    0.79216
42680.0000    0.64610
42720.0000    0.75295
42760.0000    0.60435
42800.0000    0.52681
42840.0000    0.70944
42880.0000    0.63773
42920.0000    0.66932
42960.0000    0.59211
43000.0000    0.50028
43040.0000    0.56997
43080.0000    0.69651
43120.0000    0.57528
43160.0000    0.70390
43200.0000    0.69131
43240.0000    0.75688
43280.0000    0.59652
43320.0000    0.48223
43360.0000    0.41772
43400.0000    0.49438
43440.0000    0.38021
43480.0000    0.38685
43520.0000    0.45798
43560.0000    0.57936
43600.0000    0.50397
43640.0000    0.59837
43680.0000    0.49074
43720.0000    0.82526
43760.0000    0.51709
43800.0000    0.60489
43840.0000    0.72972
43880.0000    0.59206
43920.0000    0.73635
43960.0000    0.50860
44000.0000    0.62196
44040.0000    0.41995
44080.0000    0.07500
44120.0000    0.24347
44160.0000    0.33760
44200.0000    0.30267
44240.0000    0.24495
44280.0000    0.23451
44320.0000    0.22176
44360.0000    0.06254
44400.0000    0.58112
44440.0000    0.37946
44480.0000    0.29554
44520.0000    0.27429
44560.0000   -0.03206
44600.0000    0.14039
44640.0000    0.02570
44680.0000    0.21433
44720.0000    0.29966
44760.0000    0.22290
44800.0000    0.37948
44840.0000    0.55006
44880.0000    0.54648
44920.0000    0.83139
44960.0000    0.58027
45000.0000    0.71507
45040.0000    0.84065
45080.0000    0.49789
45120.0000    0.40353
45160.0000    0.35006
45200.0000    0.22463
45240.0000    0.40192
45280.0000    0.36265
45320.0000    0.00134
45360.0000    0.61087
45400.0000    0.56163
45440.0000    0.50945
45480.0000    0.43309
45520.0000    0.53040
45560.0000    0.37974
45600.0000    0.39421
45640.0000    0.33963
45680.0000    0.46262
45720.0000    0.34055
45760.0000    0.27779
45800.0000    0.50434
45840.0000    0.71522
45880.0000    0.75364
45920.0000    0.67495
45960.0000    0.51487
46000.0000    0.63684
46040.0000    0.59976
46080.0000    0.36023
46120.0000    0.47192
46160.0000    0.30533
46200.0000    0.14620
46240.0000    0.10388
46280.0000    0.08935
46320.0000    0.05867
46360.0000    0.38638
46400.0000    0.34426
46440.0000    0.20631
46480.0000    0.33786
46520.0000    0.31786
46560.0000    0.18583
46600.0000    0.29459
46640.0000    0.01609
46680.0000    0.32864
46720.0000    0.25098
46760.0000    0.12793
46800.0000    0.26095
46840.0000    0.40255
46880.0000    0.22688
46920.0000    0.14287
46960.0000    0.34868
47000.0000    0.15097
47040.0000    0.42677
47080.0000    0.41240
47120.0000    0.56018
47160.0000    0.07738
47200.0000    0.44547
47240.0000    0.13287
47280.0000    0.09069
47320.0000    0.15158
47360.0000    0.21608
47400.0000    0.35865
47440.0000    0.03245
47480.0000    0.36534
47520.0000    0.19718
47560.0000    0.19420
47600.0000    0.02491
47640.0000    0.02689
47680.0000    0.11212
47720.0000    0.27369
47760.0000    0.18184
47800.0000    0.23626
47840.0000   -0.00495
47880.0000    0.19719
47920.0000   -0.11637
47960.0000    0.06065
48000.0000    0.07436
48040.0000    0.00770
48080.0000    0.13447
48120.0000    0.22067
48160.0000    0.10795
48200.0000    0.28930
48240.0000    0.09801
48280.0000   -0.14253
48320.0000    0.14906
48360.0000   -0.16626
48400.0000   -0.10570
48440.0000    0.07196
48480.0000    0.17532
48520.0000    0.20383
48560.0000    0.03431
48600.0000    0.10320
48640.0000    0.20115
48680.0000    0.44326
48720.0000    0.29601
48760.0000    0.03529
48800.0000    0.18957
48840.0000    0.20716
48880.0000    0.25678
48920.0000    0.26326
48960.0000    0.29317
49000.0000    0.40481
49040.0000    0.39347
49080.0000    0.17271
49120.0000    0.20129
49160.0000    0.07856
49200.0000    0.22700
49240.0000    0.25536
49280.0000    0.23858
49320.0000    0.35337
49360.0000    0.28219
49400.0000    0.37917
49440.0000    0.38851
49480.0000    0.20069
49520.0000    0.13994
49560.0000    0.35842
49600.0000    0.27895
49640.0000    0.19660
49680.0000    0.44846
49720.0000    0.45638
49760.0000    0.14133
49800.0000    0.55163
49840.0000    0.01031
49880.0000   -0.02250
49920.0000    0.22258
49960.0000    0.40651
50000.0000    0.20424
50040.0000    0.31309
50080.0000    0.31023
50120.0000    0.16929
50160.0000    0.06643
50200.0000    0.15635
50240.0000    0.15491
50280.0000    0.14336
50320.0000    0.17430
50360.0000    0.24217
50400.0000    0.08545
50440.0000    0.04250
50480.0000    0.04746
50520.0000    0.29785
50560.0000   -0.09023
50600.0000    0.22583
50640.0000    0.03104
50680.0000    0.11647
50720.0000    0.16753
50760.0000   -0.00197
50800.0000    0.10360
50840.0000    0.18267
50880.0000    0.02486
50920.0000    0.22605
50960.0000    0.32450
51000.0000    0.13636
51040.0000    0.47420
51080.0000    0.39769
51120.0000    0.16161
51160.0000    0.17175
51200.0000    0.25320
51240.0000    0.16040
51280.0000    0.38171
51320.0000    0.21534
51360.0000    0.18391
51400.0000    0.28177
51440.0000    0.15232
51480.0000    0.23982
51520.0000    0.31200
51560.0000   -0.01290
51600.0000    0.03698
51640.0000    0.21885
51680.0000    0.27101
51720.0000    0.16701
51760.0000    0.04276
51800.0000    0.17566
51840.0000    0.19102
51880.0000    0.11012
51920.0000    0.11652
51960.0000    0.12313
52000.0000    0.00959
52040.0000    0.07219
52080.0000    0.16067
52120.0000    0.30437
52160.0000    0.34148
52200.0000    0.08673
52240.0000   -0.02383
52280.0000    0.04191
52320.0000    0.20213
52360.0000    0.37211
52400.0000   -0.14435
52440.0000   -0.19764
52480.0000   -0.26706
52520.0000   -0.13731
52560.0000    0.25045
52600.0000    0.01355
52640.0000    0.13931
52680.0000    0.04586
52720.0000   -0.00949
52760.0000   -0.04148
52800.0000    0.12124
52840.0000    0.19979
52880.0000    0.06546
52920.0000    0.11800
52960.0000    0.34657
53000.0000    0.37571
53040.0000    0.31343
53080.0000    0.12856
53120.0000   -0.22755
53160.0000    0.08265
53200.0000    0.37392
53240.0000    0.34869
53280.0000    0.21545
53320.0000   -0.01322
53360.0000    0.13294
53400.0000    0.30482
53440.0000    0.40262
53480.0000    0.52607
53520.0000    0.18735
53560.0000    0.47327
53600.0000    0.61083
53640.0000    0.70769
53680.0000    0.36469
53720.0000    0.33912
53760.0000    0.30601
53800.0000    0.16113
53840.0000    0.21508
53880.0000   -0.25666
53920.0000    0.14410
53960.0000    0.14790
54000.0000    0.03526
54040.0000    0.04253
54080.0000    0.23076
54120.0000    0.12462
54160.0000   -0.03252
54200.0000   -0.08884
54240.0000   -0.17238
54280.0000   -0.15060
54320.0000   -0.40231
54360.0000   -0.20522
54400.0000    0.04365
54440.0000   -0.13540
54480.0000   -0.11174
54520.0000    0.09563
54560.0000    0.23492
54600.0000    0.08652
54640.0000   -0.10553
54680.0000    0.04920
54720.0000    0.04688
54760.0000   -0.44512
54800.0000   -0.21046
54840.0000   -0.25877
54880.0000    0.01750
54920.0000    0.41066
54960.0000    0.49456
55000.0000    0.43020
55040.0000    0.37219
55080.0000    0.29603
55120.0000    0.16565
55160.0000    0.65387
55200.0000    0.35310
55240.0000    0.47067
55280.0000    0.27683
55320.0000    0.04938
55360.0000    0.35122
55400.0000    0.06030
55440.0000    0.10936
55480.0000    0.14802
55520.0000   -0.00229
55560.0000   -0.29720
55600.0000    0.20536
55640.0000    0.16778
55680.0000    0.28157
55720.0000   -0.05185
55760.0000    0.09062
55800.0000    0.30967
55840.0000    0.06145
55880.0000   -0.54600
55920.0000    0.12723
55960.0000    0.05038
56000.0000    0.21379
56040.0000    0.06591
56080.0000   -0.02758
56120.0000    0.26542
56160.0000    0.23607
56200.0000    0.14041
56240.0000    0.14746
56280.0000   -0.02020
56320.0000    0.24208
56360.0000    0.30178
56400.0000    0.22540
56440.0000    0.40426
56480.0000    0.50835
56520.0000    0.22858
56560.0000    0.36326
56600.0000    0.32458
56640.0000    0.22522
56680.0000    0.40249
56720.0000    0.36349
56760.0000    0.47872
56800.0000    0.25090
56840.0000    0.41100
56880.0000    0.35822
56920.0000    0.35889
56960.0000    0.37517
57000.0000    0.38280
57040.0000    0.41486
57080.0000    0.29462
57120.0000    0.41790
57160.0000    0.46986
57200.0000    0.28177
57240.0000    0.32913
57280.0000    0.27219
57320.0000   -0.11295
57360.0000    0.12268
57400.0000    0.32228
57440.0000    0.28973
57480.0000    0.45318
57520.0000    0.32238
57560.0000    0.41672
57600.0000    0.34789
57640.0000    0.37547
57680.0000    0.38654
57720.0000    0.46656
57760.0000    0.32942
57800.0000    0.49218
57840.0000    0.52320
57880.0000    0.44358
57920.0000    0.16917
57960.0000    0.10370
58000.0000    0.30037
58040.0000    0.14348
58080.0000    0.38060
58120.0000    0.46377
58160.0000    0.51683
58200.0000    0.44434
58240.0000    0.39429
58280.0000    0.37545
58320.0000    0.35516
58360.0000    0.29740
58400.0000    0.24848
58440.0000    0.41808
58480.0000    0.31303
58520.0000    0.47772
58560.0000    0.42155
58600.0000    0.24527
58640.0000    0.24533
58680.0000    0.16679
58720.0000    0.31490
58760.0000    0.30016
58800.0000    0.10400
58840.0000   -0.24120
58880.0000    0.33240
58920.0000    0.28873
58960.0000    0.35522
59000.0000    0.03393
59040.0000    0.22465
59080.0000   -0.00664
59120.0000    0.03711
59160.0000    0.01729
59200.0000    0.01986
59240.0000    0.12916
59280.0000    0.05555
59320.0000    0.03149
59360.0000    0.28067
59400.0000    0.15735
59440.0000   -0.05075
59480.0000   -0.02614
59520.0000   -0.00002
59560.0000   -0.22289
59600.0000    0.05932
59640.0000   -0.11760
59680.0000   -0.03991
59720.0000   -0.09672
59760.0000   -0.02617
59800.0000    0.21701
59840.0000    0.33483
59880.0000    0.36409
59920.0000    0.20011
59960.0000    0.22956
60000.0000    0.15022
60040.0000    0.22605
60080.0000    0.01769
60120.0000    0.18763
60160.0000    0.01360
60200.0000   -0.03058
60240.0000    0.21711
60280.0000    0.40650
60320.0000    0.20166
60360.0000    0.16347
60400.0000    0.24961
60440.0000    0.14844
60480.0000    0.16037
60520.0000    0.23374
60560.0000    0.07927
60600.0000    0.12436
60640.0000    0.17207
60680.0000    0.20244
60720.0000    0.27833
60760.0000    0.24015
60800.0000    0.19835
60840.0000    0.24275
60880.0000    0.17145
60920.0000    0.26251
60960.0000    0.24202
61000.0000    0.28442
61040.0000    0.28445
61080.0000    0.25055
61120.0000    0.38008
61160.0000    0.30410
61200.0000    0.32874
61240.0000    0.32762
61280.0000    0.32139
61320.0000    0.04149
61360.0000    0.07358
61400.0000    0.24520
61440.0000    0.46412
61480.0000    0.29775
61520.0000    0.36046
61560.0000    0.38143
61600.0000    0.19034
61640.0000    0.36134
61680.0000    0.32982
61720.0000    0.20834
61760.0000    0.25961
61800.0000   -0.03465
61840.0000    0.20832
61880.0000    0.29114
61920.0000    0.36065
61960.0000    0.11533
62000.0000    0.45454
62040.0000    0.47381
62080.0000    0.45978
62120.0000    0.49155
62160.0000    0.51986
62200.0000    0.48117
62240.0000    0.52241
62280.0000    0.57082
62320.0000    0.46718
62360.0000    0.33177
62400.0000    0.30191
62440.0000    0.57297
62480.0000    0.52068
62520.0000    0.42610
62560.0000    0.51483
62600.0000    0.37988
62640.0000    0.46657
62680.0000    0.25525
62720.0000    0.39066
62760.0000    0.59743
62800.0000    0.61000
62840.0000    0.54179
62880.0000    0.63259
62920.0000    0.54126
62960.0000    0.38267
63000.0000    0.44045
63040.0000    0.66277
63080.0000    0.37673
63120.0000    0.32441
63160.0000    0.32983
63200.0000    0.40910
63240.0000    0.28658
63280.0000    0.06393
63320.0000    0.39007
63360.0000    0.12894
63400.0000    0.05996
63440.0000    0.18140
63480.0000    0.00156
63520.0000    0.31959
63560.0000    0.11811
63600.0000    0.22180
63640.0000    0.18215
63680.0000    0.14313
63720.0000    0.38908
63760.0000    0.23457
63800.0000    0.38467
63840.0000    0.12214
63880.0000    0.38827
63920.0000    0.26349
63960.0000    0.57495
64000.0000    0.45040
64040.0000    0.38440
64080.0000    0.61669
64120.0000    0.58338
64160.0000    0.49616
64200.0000    0.34010
64240.0000    0.50358
64280.0000    0.05389
64320.0000    0.30063
64360.0000    0.24527
64400.0000    0.31254
64440.0000    0.41920
64480.0000    0.53456
64520.0000    0.48226
64560.0000    0.53729
64600.0000    0.44392
64640.0000    0.46885
64680.0000    0.29428
64720.0000    0.27314
64760.0000    0.39045
64800.0000    0.58403
64840.0000    0.35622
64880.0000    0.05702
64920.0000    0.30941
64960.0000    0.43856
65000.0000    0.06664
65040.0000   -0.00679
65080.0000    0.20111
65120.0000    0.07249
65160.0000    0.15828
65200.0000    0.33930
65240.0000    0.39071
65280.0000    0.28719
65320.0000    0.09955
65360.0000   -0.05105
65400.0000    0.46796
65440.0000    0.24342
65480.0000    0.11418
65520.0000    0.15736
65560.0000    0.10394
65600.0000    0.02291
65640.0000    0.24554
65680.0000    0.11247
65720.0000   -0.02502
65760.0000    0.10582
65800.0000    0.28864
65840.0000    0.13643
65880.0000    0.05734
65920.0000   -0.11954
65960.0000   -0.13721
66000.0000    0.10781
66040.0000   -0.04940
66080.0000   -0.17208
66120.0000   -0.03031
66160.0000    0.05546
66200.0000   -0.06583
66240.0000    0.41418
66280.0000   -0.03874
66320.0000    0.22931
66360.0000    0.00636
66400.0000   -0.01468
66440.0000    0.08150
66480.0000   -0.27557
66520.0000   -0.07400
66560.0000   -0.08032
66600.0000   -0.08727
66640.0000    0.03660
66680.0000    0.30584
66720.0000   -0.13199
66760.0000   -0.04191
66800.0000    0.30687
66840.0000   -0.02240
66880.0000    0.12176
66920.0000    0.32878
66960.0000    0.16843
67000.0000   -0.10918
67040.0000    0.12976
67080.0000   -0.06092
67120.0000    0.03588
67160.0000    0.09463
67200.0000    0.24632
67240.0000    0.27117
67280.0000    0.28646
67320.0000    0.36605
67360.0000    0.05917
67400.0000    0.35222
67440.0000    0.26319
67480.0000    0.12968
67520.0000    0.29154
67560.0000    0.10704
67600.0000    0.01212
67640.0000   -0.02361
67680.0000    0.08063
67720.0000   -0.00091
67760.0000    0.14790
67800.0000    0.21074
67840.0000    0.45425
67880.0000    0.49457
67920.0000    0.26113
67960.0000    0.28110
68000.0000    0.56908
68040.0000    0.47617
68080.0000    0.37053
68120.0000    0.30731
68160.0000    0.01143
68200.0000    0.24726
68240.0000    0.60115
68280.0000    0.56176
68320.0000    0.11709
68360.0000    0.24941
68400.0000    0.16860
68440.0000    0.33297
68480.0000    0.22928
68520.0000    0.12248
68560.0000    0.15682
68600.0000    0.15734
68640.0000    0.24095
68680.0000    0.08982
68720.0000    0.28636
68760.0000    0.27889
68800.0000    0.25561
68840.0000    0.16918
68880.0000    0.08871
68920.0000    0.12115
68960.0000   -0.00228
69000.0000    0.19080
69040.0000    0.42658
69080.0000    0.17445
69120.0000    0.22131
69160.0000    0.14273
69200.0000    0.24951
69240.0000    0.11166
69280.0000    0.40200
69320.0000    0.26344
69360.0000    0.25395
69400.0000    0.47587
69440.0000    0.59756
69480.0000    0.42758
69520.0000    0.60090
69560.0000    0.66079
69600.0000    0.57710
69640.0000    0.60285
69680.0000    0.53208
69720.0000    0.56802
69760.0000    0.59430
69800.0000    0.43614
69840.0000    0.54706
69880.0000    0.29681
69920.0000    0.24298
69960.0000    0.42942
70000.0000    0.35844
70040.0000    0.34238
70080.0000    0.31425
70120.0000    0.28216
70160.0000    0.22039
70200.0000    0.33288
70240.0000    0.11833
70280.0000    0.36115
70320.0000    0.22480
70360.0000    0.16149
70400.0000    0.16819
70440.0000    0.22089
70480.0000    0.40996
70520.0000    0.26807
70560.0000    0.26017
70600.0000    0.34076
70640.0000    0.44940
70680.0000    0.41065
70720.0000    0.29004
70760.0000    0.43850
70800.0000    0.37224
70840.0000    0.30138
70880.0000    0.40079
70920.0000    0.38513
70960.0000    0.40140
71000.0000    0.21974
71040.0000    0.17180
71080.0000    0.43574
71120.0000    0.30185
71160.0000    0.33761
71200.0000    0.59408
71240.0000    0.37141
71280.0000    0.45002
71320.0000    0.55863
71360.0000    0.42349
71400.0000    0.43394
71440.0000    0.44381
71480.0000    0.41190
71520.0000    0.49166
71560.0000    0.46813
71600.0000    0.47462
71640.0000    0.61312
71680.0000    0.59518
71720.0000    0.49383
71760.0000    0.54975
71800.0000    0.51779
71840.0000    0.56642
71880.0000    0.43902
71920.0000    0.51957
71960.0000    0.42682
72000.0000    0.37325
72040.0000    0.17941
72080.0000    0.45630
72120.0000    0.32093
72160.0000    0.33209
72200.0000    0.38087
72240.0000    0.34286
72280.0000    0.27276
72320.0000    0.37133
72360.0000    0.55208
72400.0000    0.31061
72440.0000    0.28870
72480.0000    0.48726
72520.0000    0.41230
72560.0000    0.30801
72600.0000    0.30077
72640.0000    0.32074
72680.0000    0.43992
72720.0000    0.33388
72760.0000    0.07052
72800.0000    0.13952
72840.0000    0.04250
72880.0000   -0.00103
72920.0000    0.28316
72960.0000    0.32598
73000.0000    0.02327
73040.0000    0.27272
73080.0000    0.04869
73120.0000    0.24474
73160.0000    0.56489
73200.0000    0.17786
73240.0000    0.21665
73280.0000    0.20690
73320.0000    0.10570
73360.0000    0.18145
73400.0000    0.07021
73440.0000    0.32650
73480.0000    0.12181
73520.0000    0.46620
73560.0000    0.19144
73600.0000    0.18156
73640.0000    0.10282
73680.0000   -0.09345
73720.0000    0.14496
73760.0000    0.00802
73800.0000    0.01820
73840.0000    0.16883
73880.0000    0.08340
73920.0000    0.16679
73960.0000   -0.04888
74000.0000    0.32501
74040.0000    0.00632
74080.0000    0.07971
74120.0000    0.04446
74160.0000    0.13602
74200.0000    0.01960
74240.0000    0.27723
74280.0000    0.12423
74320.0000   -0.01011
74360.0000    0.04091
74400.0000   -0.01938
74440.0000    0.18772
74480.0000    0.19916
74520.0000    0.03000
74560.0000   -0.03049
74600.0000   -0.04489
74640.0000    0.20884
74680.0000    0.12289
74720.0000    0.07418
74760.0000    0.09945
74800.0000   -0.00127
74840.0000    0.27827
74880.0000    0.37457
74920.0000    0.17964
74960.0000    0.32278
75000.0000    0.30104
75040.0000    0.02459
75080.0000    0.12093
75120.0000    0.00730
75160.0000    0.31605
75200.0000    0.10221
75240.0000    0.23940
75280.0000    0.19119
75320.0000    0.15567
75360.0000    0.11661
75400.0000    0.37501
75440.0000   -0.03861
75480.0000   -0.08498
75520.0000   -0.26461
75560.0000    0.17249
75600.0000   -0.14555
75640.0000    0.07301
75680.0000    0.21572
75720.0000    0.27237
75760.0000   -0.02150
75800.0000   -0.00950
75840.0000   -0.11724
75880.0000   -0.04707
75920.0000    0.21446
75960.0000    0.17915
76000.0000    0.17584
76040.0000   -0.03458
76080.0000    0.33211
76120.0000    0.22703
76160.0000    0.19918
76200.0000   -0.02274
76240.0000    0.10137
76280.0000    0.02358
76320.0000    0.13508
76360.0000    0.28158
76400.0000    0.25206
76440.0000    0.07436
76480.0000    0.41836
76520.0000    0.06324
76560.0000    0.32185
76600.0000    0.28300
76640.0000    0.29690
76680.0000    0.26889
76720.0000    0.44975
76760.0000    0.34166
76800.0000    0.45511
76840.0000    0.43793
76880.0000    0.20869
76920.0000    0.20816
76960.0000    0.51661
77000.0000    0.58368
77040.0000    0.13814
77080.0000    0.37732
77120.0000    0.28422
77160.0000    0.20186
77200.0000    0.23885
77240.0000    0.38633
77280.0000    0.50433
77320.0000    0.42873
77360.0000    0.48607
77400.0000    0.23978
77440.0000    0.21581
77480.0000    0.61679
77520.0000    0.26944
77560.0000    0.17524
77600.0000    0.41301
77640.0000    0.29103
77680.0000    0.20834
77720.0000    0.17396
77760.0000    0.28671
77800.0000    0.38300
77840.0000    0.31985
77880.0000    0.46998
77920.0000    0.04377
77960.0000    0.49635
78000.0000    0.21760
78040.0000    0.48437
78080.0000    0.59384
78120.0000    0.73134
78160.0000    0.49909
78200.0000    0.47898
78240.0000    0.50483
78280.0000    0.54338
78320.0000    0.54246
78360.0000    0.39750
78400.0000    0.37411
78440.0000    0.53559
78480.0000    0.52380
78520.0000    0.68379
78560.0000    0.54492
78600.0000    0.52512
78640.0000    0.41003
78680.0000    0.54375
78720.0000    0.48703
78760.0000    0.65212
78800.0000    0.65301
78840.0000    0.48456
78880.0000    0.60977
78920.0000    0.63113
78960.0000    0.56818
79000.0000    0.69977
79040.0000    0.64414
79080.0000    0.52025
79120.0000    0.56185
79160.0000    0.59839
79200.0000    0.50994
79240.0000    0.30278
79280.0000    0.57867
79320.0000    0.54141
79360.0000    0.65068
79400.0000    0.33777
79440.0000    0.37717
79480.0000    0.52823
79520.0000    0.64646
79560.0000    0.62002
79600.0000    0.54721
79640.0000    0.64259
79680.0000    0.55308
79720.0000    0.60705
79760.0000    0.51748
79800.0000    0.60086
79840.0000    0.64746
79880.0000    0.36045
79920.0000    0.40927
79960.0000    0.39412
80000.0000    0.49344
80040.0000    0.59317
80080.0000    0.49753
80120.0000    0.74730
80160.0000    0.60504
80200.0000    0.60070
80240.0000    0.51294
80280.0000    0.50714
80320.0000    0.63372
80360.0000    0.57353
80400.0000    0.88012
80440.0000    0.59400
80480.0000    0.38339
80520.0000    0.88788
80560.0000    0.60025
80600.0000    0.77866
80640.0000    0.52842
80680.0000    0.79884
80720.0000    0.82359
80760.0000    0.60968
80800.0000    0.70134
80840.0000    0.52628
80880.0000    0.50581
80920.0000    0.57228
80960.0000    0.52085
81000.0000    0.68665
81040.0000    0.33703
81080.0000    0.58257
81120.0000    0.52590
81160.0000    0.54432
81200.0000    0.51580
81240.0000    0.51164
81280.0000    0.26768
81320.0000    0.57371
81360.0000    0.17203
81400.0000    0.55528
81440.0000    0.48053
81480.0000    0.57749
81520.0000    0.38841
81560.0000    0.17602
81600.0000    0.38732
81640.0000    0.24447
81680.0000   -0.15469
81720.0000    0.28655
81760.0000    0.26757
81800.0000    0.30091
81840.0000    0.18623
81880.0000    0.46109
81920.0000    0.20537
81960.0000    0.55573
82000.0000    0.41688
82040.0000    0.37379
82080.0000    0.33086
82120.0000    0.10069
82160.0000    0.54099
82200.0000    0.34090
82240.0000    0.26583
82280.0000    0.37867
82320.0000    0.20659
82360.0000    0.38717
82400.0000    0.32833
82440.0000    0.44330
82480.0000    0.38850
82520.0000    0.49272
82560.0000    0.50672
82600.0000    0.45827
82640.0000    0.37092
82680.0000    0.43800
82720.0000    0.32605
82760.0000    0.41470
82800.0000    0.37179
82840.0000    0.26159
82880.0000    0.44595
82920.0000    0.33605
82960.0000    0.25368
83000.0000    0.28128
83040.0000    0.36397
83080.0000    0.32522
83120.0000    0.30576
83160.0000    0.31059
83200.0000    0.55843
83240.0000    0.41839
83280.0000    0.15098
83320.0000    0.30252
83360.0000    0.30981
83400.0000    0.32478
83440.0000    0.65910
83480.0000    0.23273
83520.0000    0.34967
83560.0000    0.30832
83600.0000    0.23664
83640.0000    0.34435
83680.0000    0.27574
83720.0000    0.14971
83760.0000    0.42839
83800.0000    0.53972
83840.0000    0.25628
83880.0000    0.48979
83920.0000    0.38729
83960.0000    0.58657
84000.0000    0.30450
84040.0000    0.41725
84080.0000    0.10297
84120.0000    0.30949
84160.0000    0.38206
84200.0000    0.47061
84240.0000    0.33927
84280.0000    0.47512
84320.0000    0.40931
84360.0000    0.53334
84400.0000    0.44643
84440.0000    0.27221
84480.0000    0.46769
84520.0000    0.51362
84560.0000    0.50180
84600.0000    0.45474
84640.0000    0.63383
84680.0000    0.40469
84720.0000    0.43155
84760.0000    0.52514
84800.0000    0.42280
84840.0000    0.47964
84880.0000    0.39003
84920.0000    0.54249
84960.0000    0.47667
85000.0000    0.41838
85040.0000    0.36778
85080.0000    0.51040
85120.0000    0.41951
85160.0000    0.68297
85200.0000    0.49965
85240.0000    0.80087
85280.0000    0.62326
85320.0000    0.81539
85360.0000    0.85159
85400.0000    0.70371
85440.0000    1.07544
85480.0000    0.90187
85520.0000    0.87036
85560.0000    1.00907
85600.0000    0.77085
85640.0000    0.87325
85680.0000    0.76780
85720.0000    0.94987
85760.0000    0.97442
85800.0000    0.89413
85840.0000    0.79467
85880.0000    0.89603
85920.0000    0.95081
85960.0000    0.90425
86000.0000    1.03044
86040.0000    0.94560
86080.0000    0.79724
86120.0000    0.81726
86160.0000    0.76405
86200.0000    0.75956
86240.0000    0.91180
86280.0000    0.68264
86320.0000    0.74754
86360.0000    0.89767
86400.0000    0.95495
86440.0000    0.88031
86480.0000    0.93914
86520.0000    0.82582
86560.0000    0.74715
86600.0000    0.67913
86640.0000    0.74548
86680.0000    0.76648
86720.0000    0.90808
86760.0000    0.73882
86800.0000    0.68219
86840.0000    0.86570
86880.0000    0.69557
86920.0000    0.79799
86960.0000    0.81160
87000.0000    0.69286
87040.0000    0.80546
87080.0000    0.76459
87120.0000    0.77381
87160.0000    0.80127
87200.0000    0.91150
87240.0000    0.90820
87280.0000    0.76403
87320.0000    0.77661
87360.0000    0.75244
87400.0000    0.88215
87440.0000    0.86660
87480.0000    0.76209
87520.0000    0.83321
87560.0000    0.98019
87600.0000    0.92766
87640.0000    0.84085
87680.0000    0.89308
87720.0000    0.78215
87760.0000    0.69510
87800.0000    0.85800
87840.0000    0.75822
87880.0000    0.77439
87920.0000    0.85756
87960.0000    0.72647
88000.0000    0.89755
88040.0000    0.97534
88080.0000    0.84066
88120.0000    0.83787
88160.0000    0.79167
88200.0000    0.84548
88240.0000    0.76311
88280.0000    0.90654
88320.0000    0.83870
88360.0000    0.97403
88400.0000    0.81810
88440.0000    0.74259
88480.0000    0.83005
88520.0000    0.83541
88560.0000    0.90664
88600.0000    0.78292
88640.0000    0.84777
88680.0000    0.90534
88720.0000    0.90009
88760.0000    0.87272
88800.0000    0.80781
88840.0000    0.83786
88880.0000    0.81762
88920.0000    0.89658
88960.0000    0.85879
89000.0000    0.78235
89040.0000    0.82518
89080.0000    0.88100
89120.0000    0.91199
89160.0000    0.94248
89200.0000    0.89509
89240.0000    0.93302
89280.0000    0.93517
89320.0000    0.82972
89360.0000    0.65932
89400.0000    0.65229
89440.0000    0.68295
89480.0000    0.77751
89520.0000    0.78668
89560.0000    0.87769
89600.0000    0.81114
89640.0000    0.74945
89680.0000    0.67503
89720.0000    0.68859
89760.0000    0.75107
89800.0000    0.68259
89840.0000    0.80366
89880.0000    0.84299
89920.0000    0.77500
89960.0000    0.80730
90000.0000    0.79270
90040.0000    0.89422
90080.0000    0.70575
90120.0000    0.67468
90160.0000    0.61437
90200.0000    0.79966
90240.0000    0.91519
90280.0000    0.80732
90320.0000    0.52054
90360.0000    0.58081
90400.0000    0.77319
90440.0000    0.69932
90480.0000    0.44965
90520.0000    0.44645
90560.0000    0.65622
90600.0000    0.57715
90640.0000    0.18882
90680.0000    0.77178
90720.0000    0.67447
90760.0000    0.79384
90800.0000    0.50967
90840.0000    0.48513
90880.0000    0.76894
90920.0000    0.59002
90960.0000    0.84636
91000.0000    0.78341
91040.0000    0.63799
91080.0000    0.78383
91120.0000    0.80654
91160.0000    0.82408
91200.0000    0.94684
91240.0000    0.60381
91280.0000    0.88888
91320.0000    0.78597
91360.0000    0.92582
91400.0000    0.82279
91440.0000    0.76301
91480.0000    0.83432
91520.0000    0.83572
91560.0000    0.78651
91600.0000    0.79382
91640.0000    0.82687
91680.0000    0.82289
91720.0000    0.91379
91760.0000    0.90714
91800.0000    0.82791
91840.0000    0.88396
91880.0000    0.84007
91920.0000    0.93339
91960.0000    0.71634
92000.0000    0.80655
92040.0000    0.71515
92080.0000    0.79513
92120.0000    0.84293
92160.0000    0.80879
92200.0000    0.84166
92240.0000    0.84751
92280.0000    0.88626
92320.0000    1.02727
92360.0000    0.79636
92400.0000    0.80518
92440.0000    0.97525
92480.0000    0.89823
92520.0000    0.80576
92560.0000    0.91565
92600.0000    0.90314
92640.0000    0.87269
92680.0000    0.90288
92720.0000    0.92356
92760.0000    0.87836
92800.0000    0.98548
92840.0000    0.94670
92880.0000    0.89566
92920.0000    0.82439
92960.0000    0.70847
93000.0000    0.81883
93040.0000    0.83464
93080.0000    0.80280
93120.0000    0.98043
93160.0000    0.71341
93200.0000    0.80352
93240.0000    0.78446
93280.0000    0.85898
93320.0000    0.84877
93360.0000    0.92132
93400.0000    0.94146
93440.0000    0.77145
93480.0000    0.86411
93520.0000    1.01350
93560.0000    0.95689
93600.0000    0.88826
93640.0000    1.04432
93680.0000    0.94229
93720.0000    0.98362
93760.0000    0.88511
93800.0000    0.86444
93840.0000    0.78479
93880.0000    0.68117
93920.0000    0.83006
93960.0000    0.75721
94000.0000    0.71828
94040.0000    0.78558
94080.0000    0.73770
94120.0000    0.69960
94160.0000    0.68705
94200.0000    0.61529
94240.0000    0.64846
94280.0000    0.83868
94320.0000    0.83767
94360.0000    0.72783
94400.0000    0.88474
94440.0000    0.64689
94480.0000    0.88330
94520.0000    0.74399
94560.0000    0.94224
94600.0000    0.77955
94640.0000    0.79168
94680.0000    0.71129
94720.0000    0.96304
94760.0000    0.96587
94800.0000    0.91134
94840.0000    0.92031
94880.0000    0.99892
94920.0000    0.90060
94960.0000    0.96712
95000.0000    0.91649
95040.0000    0.96379
95080.0000    0.98668
95120.0000    0.89673
95160.0000    0.98684
95200.0000    0.98894
95240.0000    1.02134
95280.0000    0.93493
95320.0000    0.92035
95360.0000    0.87178
95400.0000    0.92070
95440.0000    0.97567
95480.0000    0.92025
95520.0000    0.94803
95560.0000    0.82541
95600.0000    0.98411
95640.0000    0.87108
95680.0000    0.79727
95720.0000    0.80087
95760.0000    1.00237
95800.0000    1.04856
95840.0000    0.83600
95880.0000    0.86774
95920.0000    0.94440
95960.0000    0.81555
96000.0000    0.96388
96040.0000    0.84175
96080.0000    0.93323
96120.0000    0.98402
96160.0000    0.88527
96200.0000    0.80992
96240.0000    0.77458
96280.0000    0.83564
96320.0000    0.80404
96360.0000    0.51599
96400.0000    1.09461
96440.0000    0.96996
96480.0000    0.91419
96520.0000    1.00028
96560.0000    0.90959
96600.0000    1.01319
96640.0000    0.96326
96680.0000    0.76666
96720.0000    0.86771
96760.0000    1.08979
96800.0000    0.87205
96840.0000    0.92854
96880.0000    0.99279
96920.0000    0.84554
96960.0000    0.87295
97000.0000    0.67389
97040.0000    0.74422
97080.0000    0.62583
97120.0000    0.61236
97160.0000    0.62145
97200.0000    0.68710
97240.0000    0.65028
97280.0000    0.67693
97320.0000    0.77644
97360.0000    0.83566
97400.0000    0.63596
97440.0000    0.73607
97480.0000    0.62124
97520.0000    0.77513
97560.0000    0.52341
97600.0000    0.73378
97640.0000    0.81370
97680.0000    0.74706
97720.0000    0.76038
97760.0000    0.91538
97800.0000    0.94881
97840.0000    0.83857
97880.0000    0.84735
97920.0000    0.97628
97960.0000    0.96247
98000.0000    0.79579
98040.0000    0.92527
98080.0000    1.04783
98120.0000    1.03673
98160.0000    0.98720
98200.0000    0.80837
98240.0000    0.98039
98280.0000    0.78567
98320.0000    0.84461
98360.0000    0.85565
98400.0000    0.80971
98440.0000    0.69415
98480.0000    0.81438
98520.0000    0.96883
98560.0000    0.82232
98600.0000    0.81431
98640.0000    0.86122
98680.0000    0.85376
98720.0000    0.84526
98760.0000    0.74944
98800.0000    0.87626
98840.0000    0.72493
98880.0000    0.69345
98920.0000    0.90663
98960.0000    0.82774
99000.0000    0.75564
99040.0000    0.82578
99080.0000    0.90446
99120.0000    0.99872
99160.0000    0.90475
99200.0000    0.94036
99240.0000    0.99366
99280.0000    0.86507
99320.0000    1.03478
99360.0000    1.02864
99400.0000    1.03829
99440.0000    1.04108
99480.0000    1.05533
99520.0000    1.14363
99560.0000    0.92936
99600.0000    1.11577
99640.0000    1.04885
99680.0000    1.04341
99720.0000    1.01204
99760.0000    0.96826
99800.0000    1.09524
99840.0000    0.98307
99880.0000    1.15999
99920.0000    1.04420
99960.0000    1.03639
100000.0000    1.15194
100040.0000    1.14667
100080.0000    1.08896
100120.0000    1.13586
100160.0000    1.05185
100200.0000    1.04760
100240.0000    1.03459
100280.0000    0.95004
100320.0000    1.04873
100360.0000    1.05543
100400.0000    1.09660
100440.0000    0.94857
100480.0000    1.03077
100520.0000    1.21211
100560.0000    1.07058
100600.0000    0.96071
100640.0000    0.96278
100680.0000    1.05917
100720.0000    1.11347
100760.0000    1.06820
100800.0000    1.09424
100840.0000    1.13932
100880.0000    1.11188
100920.0000    1.11613
100960.0000    1.00813
101000.0000    1.05248
101040.0000    1.10481
101080.0000    1.22108
101120.0000    1.15539
101160.0000    1.08499
101200.0000    1.06991
101240.0000    1.06769
101280.0000    1.13910
101320.0000    1.14486
101360.0000    1.18241
101400.0000    1.15050
101440.0000    1.08685
101480.0000    0.94369
101520.0000    0.99755
101560.0000    0.91973
101600.0000    1.06294
101640.0000    1.14979
101680.0000    1.06123
101720.0000    1.05707
101760.0000    1.04635
101800.0000    1.02175
101840.0000    0.95943
101880.0000    1.09856
101920.0000    0.93302
101960.0000    0.97457
102000.0000    0.88955
102040.0000    1.06137
102080.0000    0.97171
102120.0000    1.06642
102160.0000    0.98576
102200.0000    1.06281
102240.0000    1.02942
102280.0000    1.13341
102320.0000    1.10171
102360.0000    1.02137
102400.0000    0.96158
102440.0000    0.97668
102480.0000    0.92905
102520.0000    0.88261
102560.0000    0.90919
102600.0000    0.95934
102640.0000    0.84033
102680.0000    1.02221
102720.0000    1.01978
102760.0000    1.03740
102800.0000    1.04909
102840.0000    0.85930
102880.0000    0.95910
102920.0000    0.96281
102960.0000    0.97414
103000.0000    0.93624
103040.0000    0.92868
103080.0000    1.07340
103120.0000    1.08901
103160.0000    1.06157
103200.0000    0.93708
103240.0000    0.88989
103280.0000    1.00465
103320.0000    1.05726
103360.0000    0.89827
103400.0000    1.08384
103440.0000    1.06527
103480.0000    0.98636
103520.0000    0.95611
103560.0000    1.06863
103600.0000    0.93168
103640.0000    0.91592
103680.0000    0.83761
103720.0000    1.02157
103760.0000    0.97445
103800.0000    0.96764
103840.0000    0.94780
103880.0000    0.93538
103920.0000    0.91078
103960.0000    0.99007
104000.0000    0.96723
104040.0000    0.97887
104080.0000    1.03353
104120.0000    0.90927
104160.0000    1.03919
104200.0000    0.95456
104240.0000    0.90972
104280.0000    1.08896
104320.0000    1.25320
104360.0000    1.32977
104400.0000    0.98942
104440.0000    1.06083
104480.0000    1.03334
104520.0000    1.04324
104560.0000    0.97546
104600.0000    0.91383
104640.0000    0.79818
104680.0000    0.97086
104720.0000    0.93051
104760.0000    1.02378
104800.0000    1.02669
104840.0000    0.99496
104880.0000    0.92724
104920.0000    0.94846
104960.0000    0.91946
105000.0000    0.97401
105040.0000    0.90484
105080.0000    0.97110
105120.0000    1.00968
105160.0000    1.03074
105200.0000    0.98328
105240.0000    0.94330
105280.0000    1.05646
105320.0000    0.98982
105360.0000    0.97417
105400.0000    0.91749
105440.0000    1.01493
105480.0000    0.86358
105520.0000    1.02837
105560.0000    1.11568
105600.0000    1.10715
105640.0000    1.03133
105680.0000    1.01890
105720.0000    0.89140
105760.0000    1.08468
105800.0000    0.92216
105840.0000    0.99241
105880.0000    1.02375
105920.0000    1.01405
105960.0000    0.89612
106000.0000    0.84266
106040.0000    0.97446
106080.0000    1.01970
106120.0000    0.99457
106160.0000    0.98278
106200.0000    1.03774
106240.0000    1.07436
106280.0000    1.14893
106320.0000    1.23358
106360.0000    1.14829
106400.0000    0.93328
106440.0000    1.02042
106480.0000    0.94143
106520.0000    1.08861
106560.0000    0.97892
106600.0000    1.10975
106640.0000    0.98639
106680.0000    1.00167
106720.0000    1.07322
106760.0000    1.11277
106800.0000    1.09731
106840.0000    0.98769
106880.0000    1.01155
106920.0000    1.03539
106960.0000    0.84208
107000.0000    0.86454
107040.0000    1.12688
107080.0000    1.08627
107120.0000    1.10663
107160.0000    0.94343
107200.0000    1.15132
107240.0000    1.04865
107280.0000    1.08676
107320.0000    1.09545
107360.0000    0.99705
107400.0000    1.12771
107440.0000    0.86779
107480.0000    1.08454
107520.0000    0.96176
107560.0000    1.02201
107600.0000    1.00279
107640.0000    0.78689
107680.0000    1.08535
107720.0000    1.11430
107760.0000    1.12639
107800.0000    1.14830
107840.0000    1.06569
107880.0000    1.08281
107920.0000    1.15674
107960.0000    1.15359
108000.0000    1.16659
108040.0000    1.07796
108080.0000    1.04704
108120.0000    1.04340
108160.0000    1.15614
108200.0000    1.14009
108240.0000    1.11631
108280.0000    1.22174
108320.0000    1.18969
108360.0000    1.15669
108400.0000    1.10675
108440.0000    1.20633
108480.0000    1.02029
108520.0000    1.16146
108560.0000    1.08013
108600.0000    1.07643
108640.0000    1.29955
108680.0000    1.19732
108720.0000    1.09471
108760.0000    1.12162
108800.0000    1.06676
108840.0000    1.07627
108880.0000    1.10951
108920.0000    1.16556
108960.0000    1.13459
109000.0000    1.19927
109040.0000    1.26981
109080.0000    1.16869
109120.0000    1.31406
109160.0000    1.23050
109200.0000    1.25989
109240.0000    1.21298
109280.0000    1.34816
109320.0000    1.12761
109360.0000    1.27773
109400.0000    1.22007
109440.0000    1.20027
109480.0000    1.14601
109520.0000    1.20155
109560.0000    1.26073
109600.0000    1.14101
109640.0000    1.24299
109680.0000    1.18360
109720.0000    1.15593
109760.0000    1.27618
109800.0000    1.12296
109840.0000    1.17930
109880.0000    1.15168
109920.0000    1.43678
109960.0000    1.36798
110000.0000    1.34008
110040.0000    1.34214
110080.0000    1.32844
110120.0000    1.41601
110160.0000    1.25713
110200.0000    1.16210
110240.0000    0.96714
110280.0000    0.85622
110320.0000    0.90175
110360.0000    0.82280
110400.0000    1.15482
110440.0000    1.14763
110480.0000    1.17769
110520.0000    1.13288
110560.0000    1.06123
110600.0000    0.93491
110640.0000    1.11365
110680.0000    1.00077
110720.0000    1.08017
110760.0000    1.12120
110800.0000    1.19562
110840.0000    1.08546
110880.0000    1.11817
110920.0000    1.21738
110960.0000    1.13139
111000.0000    1.09399
111040.0000    1.19107
111080.0000    1.06026
111120.0000    1.18204
111160.0000    1.22639
111200.0000    1.16426
111240.0000    0.96509
111280.0000    1.09109
111320.0000    1.18969
111360.0000    1.24382
111400.0000    1.19133
111440.0000    1.37574
111480.0000    0.96303
111520.0000    1.02802
111560.0000    1.01335
111600.0000    1.27027
111640.0000    1.31655
111680.0000    1.09910
111720.0000    1.28100
111760.0000    1.21108
111800.0000    1.11691
111840.0000    1.32456
111880.0000    1.18651
111920.0000    1.25731
111960.0000    1.31671
112000.0000    1.13447
112040.0000    1.26722
112080.0000    1.20183
112120.0000    1.05304
112160.0000    1.03631
112200.0000    1.05805
112240.0000    1.15316
112280.0000    1.21979
112320.0000    1.00330
112360.0000    1.14789
112400.0000    1.12279
112440.0000    1.07562
112480.0000    1.19087
112520.0000    1.06850
112560.0000    1.05283
112600.0000    1.23431
112640.0000    1.19667
112680.0000    1.18789
112720.0000    1.24388
112760.0000    1.11858
112800.0000    0.89129
112840.0000    1.13418
112880.0000    1.18810
112920.0000    1.37261
112960.0000    1.20813
113000.0000    1.16071
113040.0000    1.27940
113080.0000    1.25445
113120.0000    1.34714
113160.0000    1.31358
113200.0000    1.29471
113240.0000    1.14670
113280.0000    1.08248
113320.0000    1.22826
113360.0000    1.20234
113400.0000    0.96970
113440.0000    0.85624
113480.0000    0.97554
113520.0000    1.10026
113560.0000    1.20788
113600.0000    1.16457
113640.0000    1.05622
113680.0000    1.06048
113720.0000    1.18578
113760.0000    1.17856
113800.0000    1.15267
113840.0000    1.13800
113880.0000    1.19320
113920.0000    1.06933
113960.0000    1.28204
114000.0000    1.24962
114040.0000    1.15286
114080.0000    1.14901
114120.0000    1.19704
114160.0000    1.16097
114200.0000    1.26415
114240.0000    1.28643
114280.0000    1.14874
114320.0000    1.27085
114360.0000    1.20076
114400.0000    1.21654
114440.0000    1.21111
114480.0000    1.06786
114520.0000    1.19065
114560.0000    1.23167
114600.0000    1.24811
114640.0000    1.23416
114680.0000    0.98132
114720.0000    1.16363
114760.0000    1.23421
114800.0000    1.20706
114840.0000    1.24716
114880.0000    1.14944
114920.0000    1.14885
114960.0000    1.25063
115000.0000    1.16773
115040.0000    1.09202
115080.0000    1.19100
115120.0000    1.14460
115160.0000    1.16257
115200.0000    1.26798
115240.0000    1.18310
115280.0000    1.15561
115320.0000    1.32880
115360.0000    1.17991
115400.0000    0.98876
115440.0000    1.29900
115480.0000    0.99779
115520.0000    1.00016
115560.0000    1.17458
115600.0000    1.19279
115640.0000    1.18264
115680.0000    1.02377
115720.0000    1.03183
115760.0000    1.00889
115800.0000    1.13679
115840.0000    1.08596
115880.0000    1.11157
115920.0000    1.09483
115960.0000    1.01433
116000.0000    1.05156
116040.0000    0.78913
116080.0000    1.11094
116120.0000    0.98015
116160.0000    1.07218
116200.0000    1.00107
116240.0000    0.95043
116280.0000    0.87261
116320.0000    0.94496
116360.0000    0.94856
116400.0000    1.02716
116440.0000    0.92994
116480.0000    1.15589
116520.0000    1.07311
116560.0000    1.04002
116600.0000    1.09736
116640.0000    0.96498
116680.0000    0.96847
116720.0000    1.21110
116760.0000    1.07309
116800.0000    1.20380
116840.0000    0.99564
116880.0000    1.13842
116920.0000    1.08055
116960.0000    1.05442
117000.0000    1.10684
117040.0000    1.12545
117080.0000    1.14171
117120.0000    0.94855
117160.0000    1.12403
117200.0000    1.01309
117240.0000    1.05716
117280.0000    0.96786
117320.0000    1.06772
117360.0000    0.86138
117400.0000    0.97772
117440.0000    0.99611
117480.0000    1.02354
117520.0000    0.94525
117560.0000    1.01940
117600.0000    1.15112
117640.0000    1.08452
117680.0000    1.16168
117720.0000    1.18174
117760.0000    1.06321
117800.0000    1.16164
117840.0000    1.13888
117880.0000    1.13602
117920.0000    1.24741
117960.0000    1.04356
118000.0000    1.16040
118040.0000    1.24156
118080.0000    1.05518
118120.0000    1.08359
118160.0000    0.88364
118200.0000    1.12731
118240.0000    1.14259
118280.0000    1.04241
118320.0000    1.16439
118360.0000    1.01493
118400.0000    1.06578
118440.0000    1.03313
118480.0000    1.08647
118520.0000    1.07700
118560.0000    1.09649
118600.0000    1.19137
118640.0000    1.06135
118680.0000    1.15708
118720.0000    1.26767
118760.0000    1.14057
118800.0000    1.07171
118840.0000    1.05398
118880.0000    1.14255
118920.0000    1.05086
118960.0000    0.97388
119000.0000    1.08700
119040.0000    1.15493
119080.0000    1.02064
119120.0000    1.25173
119160.0000    1.27313
119200.0000    1.17268
119240.0000    1.31387
119280.0000    1.28589
119320.0000    1.23307
119360.0000    1.29662
119400.0000    1.11397
119440.0000    1.31302
119480.0000    1.16910
119520.0000    1.29557
119560.0000    1.41042
119600.0000    1.15477
119640.0000    1.42161
119680.0000    1.37221
119720.0000    1.33438
119760.0000    1.43037
119800.0000    1.55144
119840.0000    1.26993
119880.0000    1.33506
119920.0000    1.25818
119960.0000    1.22853
120000.0000    1.26136
120040.0000    1.20603
120080.0000    1.27053
120120.0000    1.16720
120160.0000    1.22690
120200.0000    1.15589
120240.0000    1.19295
120280.0000    1.21234
120320.0000    1.12656
120360.0000    1.15772
120400.0000    1.12255
120440.0000    1.30526
120480.0000    1.26107
120520.0000    1.22636
120560.0000    1.06284
120600.0000    1.13675
120640.0000    1.32050
120680.0000    1.21700
120720.0000    1.22702
120760.0000    1.19930
120800.0000    1.40816
120840.0000    1.22442
120880.0000    1.19616
120920.0000    1.17322
120960.0000    1.19014
121000.0000    1.25290
121040.0000    1.18385
121080.0000    1.32571
121120.0000    1.20762
121160.0000    1.17801
121200.0000    1.08124
121240.0000    1.18743
121280.0000    1.07987
121320.0000    1.29708
121360.0000    1.19461
121400.0000    1.26556
121440.0000    1.16794
121480.0000    1.28721
121520.0000    1.16895
121560.0000    1.19182
121600.0000    1.35937
121640.0000    1.27378
121680.0000    1.32506
121720.0000    1.28835
121760.0000    1.14727
121800.0000    1.27467
121840.0000    1.30104
121880.0000    1.11138
121920.0000    1.10823
121960.0000    1.24334
122000.0000    1.19096
122040.0000    1.22245
122080.0000    1.24995
122120.0000    1.17510
122160.0000    1.17239
122200.0000    1.21282
122240.0000    1.24728
122280.0000    1.41673
122320.0000    1.29957
122360.0000    1.30711
122400.0000    1.31487
122440.0000    1.34085
122480.0000    1.41418
122520.0000    1.30601
122560.0000    1.34761
122600.0000    1.50139
122640.0000    1.02481
122680.0000    0.99410
122720.0000    0.99055
122760.0000    1.03290
122800.0000    1.06212
122840.0000    1.04709
122880.0000    1.14443
122920.0000    1.15422
122960.0000    1.04411
123000.0000    1.33510
123040.0000    1.14910
123080.0000    1.03569
123120.0000    1.08651
123160.0000    1.05085
123200.0000    1.13614
123240.0000    1.07088
123280.0000    1.24560
123320.0000    1.18642
123360.0000    1.17146
123400.0000    1.10230
123440.0000    1.18445
123480.0000    1.20681
123520.0000    1.32241
123560.0000    1.38542
123600.0000    1.35896
123640.0000    1.22255
123680.0000    1.36422
123720.0000    1.21516
123760.0000    1.39384
123800.0000    1.26941
123840.0000    1.37862
123880.0000    1.29501
123920.0000    1.32481
123960.0000    1.40526
124000.0000    1.32925
124040.0000    1.11052
124080.0000    1.14007
124120.0000    1.30498
124160.0000    1.24216
124200.0000    1.42291
124240.0000    1.28604
124280.0000    1.20200
124320.0000    1.31380
124360.0000    1.23253
124400.0000    1.18144
124440.0000    1.30232
124480.0000    1.27226
124520.0000    1.33484
124560.0000    1.35237
124600.0000    1.19226
124640.0000    1.30027
124680.0000    1.21287
124720.0000    1.22444
124760.0000    1.24624
124800.0000    1.14950
124840.0000    1.35708
124880.0000    1.07757
124920.0000    1.35177
124960.0000    1.19160
125000.0000    1.28825
125040.0000    1.28896
125080.0000    1.40520
125120.0000    1.30881
125160.0000    1.37680
125200.0000    1.12489
125240.0000    1.25937
125280.0000    1.31415
125320.0000    1.24856
125360.0000    1.19552
125400.0000    1.25685
125440.0000    1.24109
125480.0000    1.24159
125520.0000    1.22334
125560.0000    1.03237
125600.0000    1.16813
125640.0000    1.14658
125680.0000    1.16341
125720.0000    1.36731
125760.0000    1.24522
125800.0000    0.93706
125840.0000    1.20663
125880.0000    1.16776
125920.0000    1.17489
125960.0000    1.23711
126000.0000    1.07381
126040.0000    1.40593
126080.0000    1.29426
126120.0000    1.23966
126160.0000    1.31933
126200.0000    1.26147
126240.0000    1.31941
126280.0000    1.32707
126320.0000    1.26241
126360.0000    1.32320
126400.0000    1.26196
126440.0000    1.01214
126480.0000    1.04584
126520.0000    1.23041
126560.0000    1.24294
126600.0000    1.11233
126640.0000    0.95977
126680.0000    1.16845
126720.0000    1.23043
126760.0000    1.24557
126800.0000    1.36838
126840.0000    1.42824
126880.0000    1.23004
126920.0000    1.34051
126960.0000    1.28840
127000.0000    1.20612
127040.0000    1.23816
127080.0000    1.26014
127120.0000    1.23169
127160.0000    1.23647
127200.0000    1.33558
127240.0000    1.31861
127280.0000    1.22454
127320.0000    1.24751
127360.0000    1.11792
127400.0000    1.12883
127440.0000    1.23352
127480.0000    1.19824
127520.0000    1.12989
127560.0000    1.22465
127600.0000    1.26917
127640.0000    1.27394
127680.0000    1.19821
127720.0000    1.28714
127760.0000    1.32134
127800.0000    1.38308
127840.0000    1.26594
127880.0000    1.29990
127920.0000    1.02912
127960.0000    1.34702
128000.0000    1.16191
128040.0000    1.18018
128080.0000    1.06900
128120.0000    1.13626
128160.0000    1.18724
128200.0000    1.12502
128240.0000    1.30378
128280.0000    1.16101
128320.0000    1.19543
128360.0000    1.22223
128400.0000    1.08024
128440.0000    1.00398
128480.0000    1.11704
128520.0000    1.00439
128560.0000    1.01637
128600.0000    0.95671
128640.0000    1.05103
128680.0000    1.15348
128720.0000    1.02237
128760.0000    1.10589
128800.0000    1.00449
128840.0000    1.04812
128880.0000    1.06216
128920.0000    1.02559
128960.0000    1.07842
129000.0000    1.10742
129040.0000    1.33508
129080.0000    1.00947
129120.0000    1.14327
129160.0000    1.14065
129200.0000    0.99417
129240.0000    1.12828
129280.0000    1.16337
129320.0000    1.08719
129360.0000    1.27417
129400.0000    1.25266
129440.0000    1.30328
129480.0000    1.23379
129520.0000    1.15784
129560.0000    1.24524
129600.0000    1.26990
129640.0000    1.17470
129680.0000    1.16637
129720.0000    1.28840
129760.0000    1.32909
129800.0000    1.42136
129840.0000    1.48715
129880.0000    1.37899
129920.0000    1.30883
129960.0000    1.34311
130000.0000    1.25220
130040.0000    1.23284
130080.0000    1.11371
130120.0000    1.24494
130160.0000    1.20440
130200.0000    1.06372
130240.0000    1.11687
130280.0000    1.18010
130320.0000    1.25625
130360.0000    1.28632
130400.0000    1.29672
130440.0000    1.46242
130480.0000    1.10452
130520.0000    1.24339
130560.0000    1.19581
130600.0000    1.27804
130640.0000    1.36320
130680.0000    1.00710
130720.0000    1.14481
130760.0000    1.07955
130800.0000    1.07586
130840.0000    1.15413
130880.0000    1.03374
130920.0000    1.19894
130960.0000    1.15058
131000.0000    1.14731
131040.0000    1.25801
131080.0000    1.06455
131120.0000    1.13961
131160.0000    1.22761
131200.0000    1.23605
131240.0000    1.13917
131280.0000    1.12395
131320.0000    1.24459
131360.0000    1.22821
131400.0000    1.14425
131440.0000    1.21794
131480.0000    1.23585
131520.0000    1.37750
131560.0000    1.07967
131600.0000    1.20734
131640.0000    1.12647
131680.0000    1.18312
131720.0000    1.03615
131760.0000    1.16006
131800.0000    1.30042
131840.0000    1.30080
131880.0000    1.09412
131920.0000    1.18980
131960.0000    1.17199
132000.0000    1.27133
132040.0000    1.31835
132080.0000    1.24276
132120.0000    1.26292
132160.0000    1.32512
132200.0000    1.06290
132240.0000    1.14224
132280.0000    1.15320
132320.0000    1.08305
132360.0000    1.09452
132400.0000    1.19522
132440.0000    1.21722
132480.0000    1.25175
132520.0000    1.31105
132560.0000    1.14232
132600.0000    1.21175
132640.0000    1.12816
132680.0000    1.23196
132720.0000    1.04479
132760.0000    0.94405
132800.0000    1.19867
132840.0000    1.03770
132880.0000    1.12072
132920.0000    1.27088
132960.0000    1.19012
133000.0000    0.98703
133040.0000    1.15684
133080.0000    1.14415
133120.0000    1.09183
133160.0000    1.32355
133200.0000    1.14657
133240.0000    1.11076
133280.0000    1.07414
133320.0000    1.15479
133360.0000    1.02838
133400.0000    1.11455
133440.0000    1.19292
133480.0000    1.18750
133520.0000    1.22415
133560.0000    1.11724
133600.0000    1.07740
133640.0000    1.06486
133680.0000    1.12456
133720.0000    1.20376
133760.0000    1.03254
133800.0000    1.08304
133840.0000    1.14127
133880.0000    1.15917
133920.0000    1.10677
133960.0000    1.07001
134000.0000    1.20789
134040.0000    1.13592
134080.0000    1.19777
134120.0000    1.22906
134160.0000    1.16939
134200.0000    1.12427
134240.0000    1.29493
134280.0000    1.19641
134320.0000    1.26899
134360.0000    1.13614
134400.0000    1.09848
134440.0000    1.21585
134480.0000    1.22602
134520.0000    1.25588
134560.0000    1.18716
134600.0000    1.28710
134640.0000    1.04021
134680.0000    1.10864
134720.0000    1.22599
134760.0000    1.10713
134800.0000    1.14792
134840.0000    1.18903
134880.0000    1.12392
134920.0000    1.32018
134960.0000    1.14784
135000.0000    1.08506
135040.0000    1.12308
135080.0000    1.20080
135120.0000    1.29981
135160.0000    1.09635
135200.0000    1.18622
135240.0000    1.27892
135280.0000    1.14927
135320.0000    1.13260
135360.0000    1.11849
135400.0000    1.08702
135440.0000    0.99548
135480.0000    1.03575
135520.0000    1.14887
135560.0000    1.00138
135600.0000    0.94260
135640.0000    1.13268
135680.0000    0.96512
135720.0000    1.12562
135760.0000    1.17289
135800.0000    1.26955
135840.0000    1.19587
135880.0000    1.13220
135920.0000    1.11133
135960.0000    1.16369
136000.0000    1.17807
136040.0000    1.12666
136080.0000    1.15976
136120.0000    1.08275
136160.0000    1.12787
136200.0000    1.10072
136240.0000    1.11140
136280.0000    1.21313
136320.0000    1.05214
136360.0000    1.11884
136400.0000    1.18961
136440.0000    1.25765
136480.0000    1.23175
136520.0000    1.07454
136560.0000    1.06079
136600.0000    1.24190
136640.0000    0.97062
136680.0000    1.14186
136720.0000    1.09046
136760.0000    1.12881
136800.0000    1.11498
136840.0000    1.23112
136880.0000    1.18908
136920.0000    1.02709
136960.0000    1.13144
137000.0000    1.06658
137040.0000    1.28021
137080.0000    0.97883
137120.0000    1.11723
137160.0000    1.04793
137200.0000    1.25833
137240.0000    0.95673
137280.0000    0.92585
137320.0000    1.05799
137360.0000    1.13811
137400.0000    1.22264
137440.0000    1.14059
137480.0000    1.20563
137520.0000    1.19413
137560.0000    1.06701
137600.0000    1.20893
137640.0000    1.19626
137680.0000    1.24497
137720.0000    1.16076
137760.0000    1.05778
137800.0000    1.09816
137840.0000    1.05015
137880.0000    1.09470
137920.0000    1.08242
137960.0000    1.11124
138000.0000    1.15776
138040.0000    1.22972
138080.0000    1.19319
138120.0000    1.04664
138160.0000    1.14838
138200.0000    1.09285
138240.0000    1.11327
138280.0000    1.06387
138320.0000    1.15297
138360.0000    1.25419
138400.0000    1.17692
138440.0000    1.23882
138480.0000    1.29489
138520.0000    1.27311
138560.0000    1.16899
138600.0000    1.02510
138640.0000    1.13155
138680.0000    1.14237
138720.0000    1.25667
138760.0000    1.15490
138800.0000    1.22047
138840.0000    1.12782
138880.0000    1.24781
138920.0000    1.16273
138960.0000    1.26515
139000.0000    1.28874
139040.0000    1.34892
139080.0000    1.25687
139120.0000    1.30084
139160.0000    1.30262
139200.0000    1.34362
139240.0000    1.23929
139280.0000    1.30173
139320.0000    1.23092
139360.0000    1.06051
139400.0000    1.33772
139440.0000    1.25227
139480.0000    1.08393
139520.0000    1.15934
139560.0000    1.20881
139600.0000    1.23334
139640.0000    1.20199
139680.0000    1.16964
139720.0000    1.17186
139760.0000    1.36819
139800.0000    1.20641
139840.0000    1.26636
139880.0000    1.23196
139920.0000    1.22754
139960.0000    1.20854
140000.0000    0.96867
140040.0000    1.15943
140080.0000    1.05560
140120.0000    1.16076
140160.0000    1.28546
140200.0000    1.26755
140240.0000    1.29774
140280.0000    1.22632
140320.0000    1.23204
140360.0000    1.28450
140400.0000    1.17244
140440.0000    1.27770
140480.0000    1.24713
140520.0000    1.24692
140560.0000    1.34442
140600.0000    1.41178
140640.0000    1.27378
140680.0000    1.43276
140720.0000    1.36632
140760.0000    1.21428
140800.0000    1.38603
140840.0000    1.38850
140880.0000    1.26875
140920.0000    1.41984
140960.0000    1.31817
141000.0000    1.40391
141040.0000    1.31310
141080.0000    1.24250
141120.0000    1.40999
141160.0000    1.23654
141200.0000    1.26948
141240.0000    1.27092
141280.0000    1.37366
141320.0000    1.34842
141360.0000    1.32639
141400.0000    1.26518
141440.0000    1.34845
141480.0000    1.38275
141520.0000    1.33147
141560.0000    1.33576
141600.0000    1.25955
141640.0000    1.35709
141680.0000    1.37426
141720.0000    1.03537
141760.0000    1.29900
141800.0000    1.34986
141840.0000    1.29447
141880.0000    1.35121
141920.0000    1.30000
141960.0000    1.18962
142000.0000    1.09074
142040.0000    1.10879
142080.0000    1.17523
142120.0000    1.12331
142160.0000    1.17951
142200.0000    1.16635
142240.0000    1.20903
142280.0000    1.18179
142320.0000    1.14087
142360.0000    1.26141
142400.0000    1.26464
142440.0000    1.30358
142480.0000    1.26984
142520.0000    1.14855
142560.0000    1.12232
142600.0000    1.15591
142640.0000    1.09305
142680.0000    1.16693
142720.0000    1.14512
142760.0000    1.19498
142800.0000    1.14531
142840.0000    1.17515
142880.0000    1.18675
142920.0000    1.26513
142960.0000    1.16310
143000.0000    1.30454
143040.0000    1.12696
143080.0000    1.15846
143120.0000    1.08036
143160.0000    1.17384
143200.0000    1.20103
143240.0000    1.25952
143280.0000    1.17346
143320.0000    1.18299
143360.0000    1.22744
143400.0000    1.22484
143440.0000    1.24018
143480.0000    1.31819
143520.0000    1.31736
143560.0000    1.26499
143600.0000    1.31217
143640.0000    1.28611
143680.0000    1.13941
143720.0000    1.09675
143760.0000    1.11917
143800.0000    1.28603
143840.0000    1.21543
143880.0000    1.23269
143920.0000    1.27510
143960.0000    1.18163
144000.0000    1.19011
144040.0000    1.17696
144080.0000    1.24339
144120.0000    1.28749
144160.0000    1.10907
144200.0000    1.27106
144240.0000    1.23837
144280.0000    1.18605
144320.0000    1.21585
144360.0000    1.13841
144400.0000    1.18150
144440.0000    1.32112
144480.0000    1.20997
144520.0000    1.32096
144560.0000    1.10286
144600.0000    1.23993
144640.0000    1.07672
144680.0000    1.00486
144720.0000    1.26542
144760.0000    1.01959
144800.0000    1.02199
144840.0000    0.97282
144880.0000    0.97602
144920.0000    1.00926
144960.0000    0.92114
145000.0000    0.96446
145040.0000    1.09808
145080.0000    1.11710
145120.0000    1.07930
145160.0000    1.07323
145200.0000    0.97036
145240.0000    1.27503
145280.0000    1.14638
145320.0000    1.14928
145360.0000    1.16929
145400.0000    1.06842
145440.0000    1.10906
145480.0000    1.34981
145520.0000    1.35150
145560.0000    1.41890
145600.0000    1.26080
145640.0000    1.18518
145680.0000    1.08521
145720.0000    1.19949
145760.0000    1.20842
145800.0000    0.97179
145840.0000    1.12424
145880.0000    0.97826
145920.0000    1.22143
145960.0000    1.35433
146000.0000    1.26070
146040.0000    1.29680
146080.0000    1.24091
146120.0000    1.34922
146160.0000    1.03375
146200.0000    1.22919
146240.0000    1.29737
146280.0000    1.24970
146320.0000    1.30401
146360.0000    1.37033
146400.0000    1.33852
146440.0000    1.32727
146480.0000    1.41969
146520.0000    1.36487
146560.0000    1.24500
146600.0000    1.31437
146640.0000    1.30125
146680.0000    1.29886
146720.0000    1.26154
146760.0000    1.26070
146800.0000    1.21208
146840.0000    1.19252
146880.0000    1.14552
146920.0000    1.15451
146960.0000    1.19795
147000.0000    1.18978
147040.0000    1.16282
147080.0000    1.05452
147120.0000    1.11868
147160.0000    1.16686
147200.0000    1.29370
147240.0000    1.07260
147280.0000    1.28017
147320.0000    1.17006
147360.0000    1.24168
147400.0000    1.15814
147440.0000    1.20947
147480.0000    1.25621
147520.0000    1.06752
147560.0000    1.14932
147600.0000    1.22378
147640.0000    1.16956
147680.0000    1.19474
147720.0000    1.29132
147760.0000    1.09070
147800.0000    1.08046
147840.0000    1.02982
147880.0000    1.34934
147920.0000    1.11473
147960.0000    1.22009
148000.0000    1.18584
148040.0000    1.20024
148080.0000    1.19659
148120.0000    1.20181
148160.0000    1.06474
148200.0000    1.17803
148240.0000    1.22364
148280.0000    1.33764
148320.0000    1.13341
148360.0000    1.28290
148400.0000    1.13084
148440.0000    1.09889
148480.0000    1.32174
148520.0000    1.40942
148560.0000    1.12854
148600.0000    1.25239
148640.0000    1.21667
148680.0000    1.30212
148720.0000    1.20109
148760.0000    1.34212
148800.0000    1.00324
148840.0000    1.07004
148880.0000    1.08588
148920.0000    1.18982
148960.0000    1.18909
149000.0000    1.12548
149040.0000    1.28337
149080.0000    1.31516
149120.0000    1.33185
149160.0000    1.07738
149200.0000    1.21966
149240.0000    1.30111
149280.0000    1.27032
149320.0000    1.28843
149360.0000    1.26974
149400.0000    1.37996
149440.0000    1.10617
149480.0000    1.08538
149520.0000    1.12825
149560.0000    1.05397
149600.0000    1.05918
149640.0000    1.14237
149680.0000    0.96604
149720.0000    1.16715
149760.0000    1.15609
149800.0000    1.14839
149840.0000    1.23663
149880.0000    1.11995
149920.0000    1.06898
149960.0000    1.07015
150000.0000    1.08496
150040.0000    1.08841
150080.0000    1.02785
150120.0000    1.01714
150160.0000    1.04963
150200.0000    1.05980
150240.0000    1.09757
150280.0000    0.97408
150320.0000    1.15857
150360.0000    1.06448
150400.0000    1.06957
150440.0000    0.98580
150480.0000    1.09088
150520.0000    1.10683
150560.0000    1.04076
150600.0000    1.17206
150640.0000    1.01538
150680.0000    1.19733
150720.0000    1.24294
150760.0000    1.12306
150800.0000    1.36378
150840.0000    1.19974
150880.0000    1.30976
150920.0000    1.20281
150960.0000    1.26992
151000.0000    1.29385
151040.0000    1.24089
151080.0000    1.20742
151120.0000    1.14237
151160.0000    1.19640
151200.0000    1.28201
151240.0000    1.32250
151280.0000    1.23153
151320.0000    1.24884
151360.0000    1.27719
151400.0000    1.35248
151440.0000    1.35640
151480.0000    1.30639
151520.0000    1.32262
151560.0000    1.35619
151600.0000    1.15700
151640.0000    1.16573
151680.0000    1.15245
151720.0000    1.25247
151760.0000    1.29631
151800.0000    1.24481
151840.0000    1.25632
151880.0000    1.26849
151920.0000    1.27338
151960.0000    1.25116
152000.0000    1.24207
152040.0000    1.26824
152080.0000    1.22558
152120.0000    1.32959
152160.0000    1.31464
152200.0000    1.19265
152240.0000    1.30892
152280.0000    1.35432
152320.0000    1.30442
152360.0000    1.40051
152400.0000    1.33253
152440.0000    1.30362
152480.0000    1.39535
152520.0000    1.34171
152560.0000    1.26909
152600.0000    1.15778
152640.0000    1.37415
152680.0000    1.20704
152720.0000    1.22331
152760.0000    1.30134
152800.0000    1.25128
152840.0000    1.04665
152880.0000    1.26990
152920.0000    1.21313
152960.0000    1.31344
153000.0000    1.00361
153040.0000    1.15665
153080.0000    1.30874
153120.0000    1.30098
153160.0000    1.13181
153200.0000    1.23554
153240.0000    1.31983
153280.0000    1.30344
153320.0000    1.30156
153360.0000    1.34404
153400.0000    1.23279
153440.0000    1.10886
153480.0000    1.26178
153520.0000    1.31299
153560.0000    1.33175
153600.0000    1.31924
153640.0000    1.23214
153680.0000    1.23164
153720.0000    1.01236
153760.0000    1.12995
153800.0000    1.26297
153840.0000    1.27536
153880.0000    1.22106
153920.0000    1.28421
153960.0000    1.29492
154000.0000    1.28134
154040.0000    1.19594
154080.0000    1.25271
154120.0000    1.17812
154160.0000    1.21162
154200.0000    1.10847
154240.0000    1.20982
154280.0000    1.22313
154320.0000    1.09306
154360.0000    1.21946
154400.0000    1.31917
154440.0000    1.25936
154480.0000    1.36749
154520.0000    1.32124
154560.0000    1.16869
154600.0000    1.06115
154640.0000    1.11933
154680.0000    1.10297
154720.0000    1.20768
154760.0000    1.15198
154800.0000    1.23067
154840.0000    1.19947
154880.0000    1.27290
154920.0000    1.45725
154960.0000    1.31594
155000.0000    1.18293
155040.0000    1.11402
155080.0000    1.33417
155120.0000    1.40061
155160.0000    1.30801
155200.0000    1.28436
155240.0000    1.35372
155280.0000    1.20751
155320.0000    1.28410
155360.0000    1.25979
155400.0000    1.38773
155440.0000    1.36418
155480.0000    1.33034
155520.0000    1.34242
155560.0000    1.35846
155600.0000    1.15583
155640.0000    1.35336
155680.0000    1.27901
155720.0000    1.28876
155760.0000    1.30187
155800.0000    1.19053
155840.0000    1.22474
155880.0000    1.21821
155920.0000    1.35212
155960.0000    1.22052
156000.0000    1.20660
156040.0000    1.18664
156080.0000    1.20258
156120.0000    1.25957
156160.0000    1.27305
156200.0000    1.13188
156240.0000    1.20604
156280.0000    1.15516
156320.0000    1.24470
156360.0000    1.33941
156400.0000    1.29834
156440.0000    1.28769
156480.0000    1.20839
156520.0000    1.21707
156560.0000    1.25075
156600.0000    1.29549
156640.0000    1.30098
156680.0000    1.21385
156720.0000    1.25409
156760.0000    1.22440
156800.0000    1.20620
156840.0000    1.25417
156880.0000    1.40732
156920.0000    1.19247
156960.0000    1.28609
157000.0000    1.28393
157040.0000    1.25012
157080.0000    1.48845
157120.0000    1.27738
157160.0000    1.32787
157200.0000    1.18695
157240.0000    1.32253
157280.0000    1.16763
157320.0000    1.25208
157360.0000    1.25447
157400.0000    1.26166
157440.0000    1.21831
157480.0000    1.26645
157520.0000    1.16216
157560.0000    1.22735
157600.0000    1.34593
157640.0000    1.15411
157680.0000    1.22495
157720.0000    1.08654
157760.0000    1.22173
157800.0000    1.11832
157840.0000    1.39530
157880.0000    1.20997
157920.0000    1.24839
157960.0000    1.35854
158000.0000    1.21857
158040.0000    1.07955
158080.0000    1.24219
158120.0000    1.17509
158160.0000    1.15704
158200.0000    1.25448
158240.0000    1.11932
158280.0000    1.20185
158320.0000    1.25308
158360.0000    1.27516
158400.0000    1.29853
158440.0000    1.22906
158480.0000    1.25363
158520.0000    1.25853
158560.0000    1.22246
158600.0000    1.29345
158640.0000    1.12520
158680.0000    1.38240
158720.0000    1.19573
158760.0000    1.28277
158800.0000    1.12803
158840.0000    1.37841
158880.0000    1.24302
158920.0000    1.17614
158960.0000    1.24146
159000.0000    1.21302
159040.0000    1.30443
159080.0000    1.13028
159120.0000    1.20076
159160.0000    1.23322
159200.0000    1.20784
159240.0000    1.23919
159280.0000    1.30733
159320.0000    1.18933
159360.0000    1.14228
159400.0000    1.33954
159440.0000    1.34072
159480.0000    1.39381
159520.0000    1.18526
159560.0000    1.29744
159600.0000    1.31225
159640.0000    1.31187
159680.0000    1.25423
159720.0000    1.26854
159760.0000    1.19489
159800.0000    1.16563
159840.0000    1.39086
159880.0000    1.34079
159920.0000    1.18602
159960.0000    1.31840
160000.0000    1.07654
160040.0000    1.08296
160080.0000    1.18639
160120.0000    1.14858
160160.0000    1.31044
160200.0000    1.33337
160240.0000    1.15463
160280.0000    1.31726
160320.0000    1.31968
160360.0000    1.22878
160400.0000    1.20652
160440.0000    1.21446
160480.0000    1.26829
160520.0000    1.33894
160560.0000    1.25204
160600.0000    1.24631
160640.0000    1.31489
160680.0000    1.20340
160720.0000    1.17328
160760.0000    1.24933
160800.0000    1.18172
160840.0000    1.25199
160880.0000    1.20054
160920.0000    1.23111
160960.0000    1.22237
161000.0000    1.24747
161040.0000    1.14996
161080.0000    1.14459
161120.0000    1.33202
161160.0000    1.24329
161200.0000    1.29167
161240.0000    1.27619
161280.0000    1.33965
161320.0000    1.37504
161360.0000    1.42895
161400.0000    1.28414
161440.0000    1.24127
161480.0000    1.29305
161520.0000    1.14985
161560.0000    1.06710
161600.0000    1.36292
161640.0000    1.31818
161680.0000    1.33850
161720.0000    1.35243
161760.0000    1.33679
161800.0000    1.16610
161840.0000    1.16918
161880.0000    1.17860
161920.0000    1.29669
161960.0000    1.14249
162000.0000    1.05347
162040.0000    1.15419
162080.0000    1.22181
162120.0000    1.20575
162160.0000    1.15071
162200.0000    1.34942
162240.0000    1.31229
162280.0000    1.30616
162320.0000    1.22891
162360.0000    1.18076
162400.0000    1.13503
162440.0000    1.14956
162480.0000    1.12774
162520.0000    1.16998
162560.0000    1.11169
162600.0000    1.17429
162640.0000    1.19556
162680.0000    1.41148
162720.0000    1.21582
162760.0000    1.31681
162800.0000    1.15226
162840.0000    1.19106
162880.0000    1.23732
162920.0000    1.24774
162960.0000    1.24491
163000.0000    1.21208
163040.0000    1.20761
163080.0000    1.19794
163120.0000    1.22213
163160.0000    1.18543
163200.0000    1.23896
163240.0000    1.15018
163280.0000    1.19398
163320.0000    1.23316
163360.0000    1.11437
163400.0000    1.09013
163440.0000    1.19328
163480.0000    1.06611
163520.0000    1.14786
163560.0000    1.13545
163600.0000    1.16802
163640.0000    1.14286
163680.0000    1.20426
163720.0000    1.24965
163760.0000    1.09846
163800.0000    1.24055
163840.0000    1.17498
163880.0000    1.10524
163920.0000    1.08902
163960.0000    1.22776
164000.0000    1.09639
164040.0000    1.11321
164080.0000    1.26993
164120.0000    1.06440
164160.0000    1.04228
164200.0000    1.16240
164240.0000    1.08945
164280.0000    1.05194
164320.0000    1.06175
164360.0000    0.98991
164400.0000    1.20580
164440.0000    1.01947
164480.0000    1.11727
164520.0000    1.17065
164560.0000    1.25419
164600.0000    1.14172
164640.0000    1.10647
164680.0000    1.04708
164720.0000    1.04965
164760.0000    1.08261
164800.0000    1.25539
164840.0000    0.90896
164880.0000    1.16821
164920.0000    1.17712
164960.0000    1.11018
165000.0000    1.09227
165040.0000    1.14021
165080.0000    1.15833
165120.0000    1.16060
165160.0000    1.31058
165200.0000    1.30978
165240.0000    1.15575
165280.0000    1.12794
165320.0000    1.12694
165360.0000    1.13842
165400.0000    1.11012
165440.0000    1.23838
165480.0000    1.23295
165520.0000    1.27806
165560.0000    1.22582
165600.0000    1.18283
165640.0000    1.12157
165680.0000    1.24437
165720.0000    1.05615
165760.0000    1.04672
165800.0000    1.08387
165840.0000    1.04061
165880.0000    1.13011
165920.0000    1.18902
165960.0000    1.12069
166000.0000    1.28839
166040.0000    1.22199
166080.0000    1.31518
166120.0000    1.18299
166160.0000    0.99956
166200.0000    1.15675
166240.0000    1.17536
166280.0000    1.15534
166320.0000    1.08771
166360.0000    1.08876
166400.0000    1.39392
166440.0000    1.21620
166480.0000    1.29762
166520.0000    1.31077
166560.0000    1.26391
166600.0000    1.18400
166640.0000    1.18405
166680.0000    1.26145
166720.0000    1.23341
166760.0000    1.32659
166800.0000    1.07316
166840.0000    1.18738
166880.0000    1.23620
166920.0000    1.22485
166960.0000    1.27528
167000.0000    1.30526
167040.0000    1.21543
167080.0000    1.20099
167120.0000    1.34157
167160.0000    1.26419
167200.0000    1.32678
167240.0000    1.30394
167280.0000    1.31520
167320.0000    1.34964
167360.0000    1.15826
167400.0000    1.05662
167440.0000    1.18746
167480.0000    1.19843
167520.0000    1.17743
167560.0000    1.23767
167600.0000    1.19506
167640.0000    1.12499
167680.0000    1.08160
167720.0000    1.16042
167760.0000    1.14057
167800.0000    1.11701
167840.0000    1.12652
167880.0000    1.21848
167920.0000    1.16954
167960.0000    1.15642
168000.0000    1.25638
168040.0000    1.23246
168080.0000    1.34222
168120.0000    1.27633
168160.0000    1.23955
168200.0000    1.49308
168240.0000    1.28773
168280.0000    0.90783
168320.0000    1.11273
168360.0000    1.17190
168400.0000    0.85981
168440.0000    0.91324
168480.0000    0.86959
168520.0000    0.99872
168560.0000    0.89742
168600.0000    0.94751
168640.0000    1.12781
168680.0000    1.01686
168720.0000    0.82476
168760.0000    1.02205
168800.0000    0.98688
168840.0000    0.94392
168880.0000    1.20380
168920.0000    1.02338
168960.0000    1.07117
169000.0000    1.08629
169040.0000    1.11596
169080.0000    0.95420
169120.0000    1.10534
169160.0000    1.10610
169200.0000    1.04126
169240.0000    1.10952
169280.0000    1.17176
169320.0000    1.14176
169360.0000    1.14005
169400.0000    1.22714
169440.0000    1.24644
169480.0000    1.16386
169520.0000    1.19292
169560.0000    1.25083
169600.0000    1.06009
169640.0000    1.03570
169680.0000    1.12149
169720.0000    1.02794
169760.0000    0.98226
169800.0000    0.98286
169840.0000    1.08347
169880.0000    1.24493
169920.0000    1.17640
169960.0000    1.03530
170000.0000    1.04057
170040.0000    1.01018
170080.0000    1.02645
170120.0000    1.13203
170160.0000    0.96803
170200.0000    1.20372
170240.0000    1.13107
170280.0000    1.18136
170320.0000    1.17714
170360.0000    1.17423
170400.0000    1.30672
170440.0000    1.06908
170480.0000    1.08311
170520.0000    1.17427
170560.0000    0.99862
170600.0000    1.21721
170640.0000    1.04486
170680.0000    1.33133
170720.0000    1.06137
170760.0000    1.01928
170800.0000    1.18571
170840.0000    1.15385
170880.0000    1.06834
170920.0000    1.13936
170960.0000    1.13899
171000.0000    1.19591
171040.0000    1.03300
171080.0000    1.08633
171120.0000    0.99075
171160.0000    1.17982
171200.0000    0.99622
171240.0000    1.03044
171280.0000    1.14996
171320.0000    0.99906
171360.0000    1.10835
171400.0000    1.22450
171440.0000    1.10475
171480.0000    1.11181
171520.0000    1.07498
171560.0000    1.10431
171600.0000    1.18691
171640.0000    1.09279
171680.0000    1.14021
171720.0000    1.10623
171760.0000    1.14395
171800.0000    1.28351
171840.0000    1.34207
171880.0000    1.30764
171920.0000    1.24650
171960.0000    1.02643
172000.0000    1.02839
172040.0000    1.03917
172080.0000    1.25616
172120.0000    1.06301
172160.0000    1.07069
172200.0000    1.04425
172240.0000    1.10704
172280.0000    1.07680
172320.0000    1.20615
172360.0000    1.17308
172400.0000    1.08036
172440.0000    1.02934
172480.0000    1.20129
172520.0000    1.20978
172560.0000    1.16611
172600.0000    1.20669
172640.0000    1.02422
172680.0000    1.07345
172720.0000    1.12298
172760.0000    1.08348
172800.0000    0.99414
172840.0000    1.05239
172880.0000    1.18274
172920.0000    1.12180
172960.0000    1.14774
173000.0000    0.92838
173040.0000    1.01626
173080.0000    0.99355
173120.0000    1.05504
173160.0000    1.11723
173200.0000    1.01408
173240.0000    1.02382
173280.0000    1.16709
173320.0000    1.05069
173360.0000    1.13334
173400.0000    1.09586
173440.0000    1.03909
173480.0000    1.11673
173520.0000    1.10896
173560.0000    1.04381
173600.0000    1.02845
173640.0000    1.09227
173680.0000    0.98246
173720.0000    1.18268
173760.0000    1.21855
173800.0000    1.05498
173840.0000    1.19679
173880.0000    1.10462
173920.0000    1.08613
173960.0000    1.20130
174000.0000    1.14092
174040.0000    1.03551
174080.0000    1.16159
174120.0000    1.01207
174160.0000    1.13908
174200.0000    1.06689
174240.0000    0.92586
174280.0000    1.03506
174320.0000    1.12977
174360.0000    1.02949
174400.0000    1.05236
174440.0000    1.03126
174480.0000    0.99454
174520.0000    0.86867
174560.0000    1.05050
174600.0000    0.83659
174640.0000    1.04189
174680.0000    0.85019
174720.0000    0.97113
174760.0000    1.07082
174800.0000    0.93639
174840.0000    1.09365
174880.0000    0.85516
174920.0000    1.01604
174960.0000    0.84005
175000.0000    0.98577
175040.0000    0.98754
175080.0000    0.89829
175120.0000    0.91583
175160.0000    0.81680
175200.0000    0.77187
175240.0000    0.79837
175280.0000    0.82423
175320.0000    0.92364
175360.0000    0.93438
175400.0000    1.03767
175440.0000    1.06431
175480.0000    0.83058
175520.0000    1.15985
175560.0000    0.97444
175600.0000    1.12233
175640.0000    0.95689
175680.0000    0.94959
175720.0000    0.94563
175760.0000    1.03108
175800.0000    0.73120
175840.0000    1.21419
175880.0000    1.11168
175920.0000    1.13797
175960.0000    1.10561
176000.0000    1.08092
176040.0000    0.98011
176080.0000    1.06803
176120.0000    1.16319
176160.0000    1.09099
176200.0000    1.15285
176240.0000    1.18496
176280.0000    1.01221
176320.0000    1.08724
176360.0000    1.08723
176400.0000    0.93915
176440.0000    1.19316
176480.0000    0.96902
176520.0000    1.15584
176560.0000    1.04666
176600.0000    1.08649
176640.0000    1.15757
176680.0000    1.07461
176720.0000    1.03219
176760.0000    0.89903
176800.0000    1.09959
176840.0000    1.01244
176880.0000    1.01736
176920.0000    0.88190
176960.0000    1.00647
177000.0000    1.04899
177040.0000    0.97758
177080.0000    1.08276
177120.0000    0.99409
177160.0000    1.07754
177200.0000    1.12149
177240.0000    1.07257
177280.0000    1.11490
177320.0000    1.09649
177360.0000    0.99253
177400.0000    0.91655
177440.0000    0.87922
177480.0000    0.89116
177520.0000    0.95390
177560.0000    0.93959
177600.0000    0.86606
177640.0000    1.03445
177680.0000    0.94708
177720.0000    0.90480
177760.0000    0.99758
177800.0000    1.02982
177840.0000    0.99590
177880.0000    0.99221
177920.0000    0.93641
177960.0000    0.84545
178000.0000    1.04285
178040.0000    1.07129
178080.0000    0.91424
178120.0000    0.97799
178160.0000    0.94106
178200.0000    0.99509
178240.0000    0.99430
178280.0000    0.88270
178320.0000    1.05077
178360.0000    0.93368
178400.0000    1.08946
178440.0000    0.92438
178480.0000    1.05592
178520.0000    1.09181
178560.0000    0.85474
178600.0000    0.99186
178640.0000    1.06009
178680.0000    0.88387
178720.0000    1.01940
178760.0000    1.09429
178800.0000    1.06635
178840.0000    1.11195
178880.0000    1.06272
178920.0000    0.93707
178960.0000    1.08961
179000.0000    1.01735
179040.0000    0.91065
179080.0000    0.89861
179120.0000    1.03574
179160.0000    0.82994
179200.0000    0.97415
179240.0000    0.99475
179280.0000    1.15100
179320.0000    1.10330
179360.0000    1.03937
179400.0000    1.03881
179440.0000    1.00088
179480.0000    1.03373
179520.0000    1.11010
179560.0000    1.06447
179600.0000    0.88595
179640.0000    1.01228
179680.0000    1.09165
179720.0000    0.94066
179760.0000    0.77762
179800.0000    1.01409
179840.0000    1.05343
179880.0000    0.90427
179920.0000    0.82046
179960.0000    0.99463
180000.0000    1.02038
180040.0000    0.97627
180080.0000    0.60535
180120.0000    1.00326
180160.0000    0.87605
180200.0000    0.94660
180240.0000    1.02805
180280.0000    0.99401
180320.0000    0.96865
180360.0000    0.92062
180400.0000    0.92331
180440.0000    0.93547
180480.0000    0.84757
180520.0000    0.84280
180560.0000    0.93633
180600.0000    1.02523
180640.0000    0.99506
180680.0000    1.00420
180720.0000    0.85838
180760.0000    0.95427
180800.0000    1.17798
180840.0000    0.90116
180880.0000    0.95493
180920.0000    1.15114
180960.0000    1.10218
181000.0000    0.96815
181040.0000    1.00803
181080.0000    1.06611
181120.0000    0.85881
181160.0000    0.88179
181200.0000    0.91381
181240.0000    1.00334
181280.0000    0.85148
181320.0000    0.94128
181360.0000    0.96516
181400.0000    1.01770
181440.0000    0.98347
181480.0000    1.04821
181520.0000    1.10704
181560.0000    0.94252
181600.0000    1.07166
181640.0000    1.05000
181680.0000    1.09223
181720.0000    0.98677
181760.0000    1.16946
181800.0000    1.06635
181840.0000    0.85599
181880.0000    1.20996
181920.0000    1.06756
181960.0000    1.06814
182000.0000    1.30943
182040.0000    1.09891
182080.0000    1.23769
182120.0000    1.24579
182160.0000    1.22430
182200.0000    1.28595
182240.0000    1.19950
182280.0000    1.24997
182320.0000    1.15179
182360.0000    1.15378
182400.0000    1.47099
182440.0000    1.26590
182480.0000    1.11213
182520.0000    1.25599
182560.0000    1.16366
182600.0000    1.26385
182640.0000    0.96985
182680.0000    0.91026
182720.0000    1.29527
182760.0000    0.91016
182800.0000    1.12438
182840.0000    1.12031
182880.0000    1.09835
182920.0000    1.04853
182960.0000    1.13743
183000.0000    1.14436
183040.0000    0.93225
183080.0000    1.26995
183120.0000    1.03817
183160.0000    1.05154
183200.0000    1.09206
183240.0000    1.16141
183280.0000    1.14091
183320.0000    1.25154
183360.0000    1.05498
183400.0000    1.22581
183440.0000    1.21888
183480.0000    0.94525
183520.0000    1.16361
183560.0000    1.20458
183600.0000    1.10994
183640.0000    0.84725
183680.0000    0.99944
183720.0000    0.94478
183760.0000    1.12206
183800.0000    1.02660
183840.0000    0.85392
183880.0000    0.96803
183920.0000    0.95188
183960.0000    1.02421
184000.0000    1.07688
184040.0000    1.02077
184080.0000    0.96084
184120.0000    0.79287
184160.0000    1.28732
184200.0000    1.05607
184240.0000    1.13049
184280.0000    1.14705
184320.0000    1.06975
184360.0000    0.99294
184400.0000    1.04909
184440.0000    1.12629
184480.0000    1.20853
184520.0000    0.97343
184560.0000    0.98507
184600.0000    1.09723
184640.0000    1.15881
184680.0000    1.13587
184720.0000    1.09046
184760.0000    1.23037
184800.0000    1.11078
184840.0000    0.99593
184880.0000    0.89719
184920.0000    1.05132
184960.0000    0.91844
185000.0000    1.00369
185040.0000    1.08100
185080.0000    1.00748
185120.0000    0.96493
185160.0000    1.08815
185200.0000    1.02355
185240.0000    1.08184
185280.0000    1.04228
185320.0000    1.13748
185360.0000    0.90491
185400.0000    0.85031
185440.0000    0.93375
185480.0000    0.94573
185520.0000    0.98978
185560.0000    1.00125
185600.0000    1.06676
185640.0000    1.00360
185680.0000    1.00806
185720.0000    1.04762
185760.0000    0.97842
185800.0000    1.10247
185840.0000    1.10606
185880.0000    1.30415
185920.0000    1.16639
185960.0000    1.18095
186000.0000    1.23694
186040.0000    1.18852
186080.0000    1.20220
186120.0000    1.19814
186160.0000    1.31055
186200.0000    1.25172
186240.0000    1.03473
186280.0000    1.37553
186320.0000    1.41251
186360.0000    1.17159
186400.0000    1.09828
186440.0000    0.77297
186480.0000    0.86397
186520.0000    0.94377
186560.0000    0.94265
186600.0000    0.74643
186640.0000    1.11755
186680.0000    1.06765
186720.0000    1.01666
186760.0000    1.01980
186800.0000    1.30014
186840.0000    0.73906
186880.0000    1.01444
186920.0000    1.03204
186960.0000    1.17904
187000.0000    0.96582
187040.0000    0.75522
187080.0000    0.95890
187120.0000    1.07645
187160.0000    1.01351
187200.0000    0.72335
187240.0000    0.99246
187280.0000    0.95352
187320.0000    0.84453
187360.0000    0.78516
187400.0000    0.93844
187440.0000    1.01690
187480.0000    0.89596
187520.0000    1.18347
187560.0000    0.82512
187600.0000    0.95899
187640.0000    0.97451
187680.0000    0.88670
187720.0000    1.29831
187760.0000    1.19711
187800.0000    1.19377
187840.0000    1.30889
187880.0000    0.93649
187920.0000    0.85923
187960.0000    0.87753
188000.0000    1.11693
188040.0000    1.08809
188080.0000    1.12163
188120.0000    1.24357
188160.0000    1.18000
188200.0000    1.18654
188240.0000    1.02093
188280.0000    1.25193
188320.0000    0.87427
188360.0000    1.27437
188400.0000    1.37861
188440.0000    1.19958
188480.0000    1.12654
188520.0000    1.18401
188560.0000    1.26490
188600.0000    1.17424
188640.0000    1.42667
188680.0000    1.47041
188720.0000    1.17425
188760.0000    1.06987
188800.0000    1.35175
188840.0000    1.29133
188880.0000    1.40913
188920.0000    1.40156
188960.0000    1.49329
189000.0000    1.41411
189040.0000    1.57677
189080.0000    1.36403
189120.0000    1.45667
189160.0000    1.36773
189200.0000    1.21731
189240.0000    0.96576
189280.0000    1.04367
189320.0000    0.83251
189360.0000    1.04922
189400.0000    1.11041
189440.0000    1.19356
189480.0000    1.25481
189520.0000    1.01316
189560.0000    1.45021
189600.0000    1.39315
189640.0000    1.51348
189680.0000    1.33519
189720.0000    1.26643
189760.0000    1.11341
189800.0000    1.29231
189840.0000    1.74887
189880.0000    1.54617
189920.0000    1.72632
189960.0000    1.41218
190000.0000    1.65515
190040.0000    1.42659
190080.0000    1.36260
190120.0000    1.57552
190160.0000    1.74208
190200.0000    1.52128
190240.0000    1.43210
190280.0000    1.37331
190320.0000    1.28600
190360.0000    1.52034
190400.0000    1.49212
190440.0000    1.66979
190480.0000    1.48191
190520.0000    1.40163
190560.0000    1.58723
190600.0000    1.36684
190640.0000    1.58560
190680.0000    1.49987
190720.0000    1.31047
190760.0000    1.04999
190800.0000    1.17225
190840.0000    1.33358
190880.0000    1.30799
190920.0000    1.15743
190960.0000    0.97451
191000.0000    0.95566
191040.0000    0.97883
191080.0000    0.98693
191120.0000    1.01147
191160.0000    1.10191
191200.0000    0.94590
191240.0000    1.07209
191280.0000    1.24333
191320.0000    1.13817
191360.0000    0.88589
191400.0000    1.09860
191440.0000    1.28090
191480.0000    1.21283
191520.0000    1.07331
191560.0000    0.99278
191600.0000    0.89873
191640.0000    1.06681
191680.0000    1.30584
191720.0000    1.27264
191760.0000    1.05194
191800.0000    1.07913
191840.0000    0.98226
191880.0000    0.93098
191920.0000    1.13453
191960.0000    1.13045
192000.0000    1.14129
192040.0000    1.05205
192080.0000    1.14936
192120.0000    1.32634
192160.0000    1.35807
192200.0000    1.22004
192240.0000    1.39020
192280.0000    1.38353
192320.0000    1.20267
192360.0000    1.34366
192400.0000    1.38558
192440.0000    1.57688
192480.0000    1.14746
192520.0000    1.46442
192560.0000    1.33515
192600.0000    0.91727
192640.0000    1.23729
192680.0000    1.26157
192720.0000    1.40929
192760.0000    1.25352
192800.0000    1.18937
192840.0000    1.14952
192880.0000    1.27401
192920.0000    1.25815
192960.0000    0.95026
193000.0000    1.30008
193040.0000    1.20283
193080.0000    1.09445
193120.0000    1.15429
193160.0000    1.15695
193200.0000    1.19508
193240.0000    0.98625
193280.0000    1.01300
193320.0000    1.40068
193360.0000    1.23824
193400.0000    1.04409
193440.0000    1.19627
193480.0000    1.17799
193520.0000    1.09276
193560.0000    1.30145
193600.0000    1.34236
193640.0000    1.24307
193680.0000    1.32847
193720.0000    1.57198
193760.0000    1.33849
193800.0000    1.20973
193840.0000    1.49520
193880.0000    1.29552
193920.0000    1.47635
193960.0000    1.37607
194000.0000    1.44208
194040.0000    1.21097
194080.0000    1.24246
194120.0000    1.47717
194160.0000    1.16582
194200.0000    1.27211
194240.0000    1.45502
194280.0000    1.03451
194320.0000    1.28461
194360.0000    1.26250
194400.0000    1.34320
194440.0000    1.30437
194480.0000    1.17141
194520.0000    1.17770
194560.0000    0.98675
194600.0000    1.21741
194640.0000    1.01803
194680.0000    1.03981
194720.0000    1.03233
194760.0000    1.01040
194800.0000    1.08884
194840.0000    1.20968
194880.0000    0.89580
194920.0000    1.11025
194960.0000    0.89829
195000.0000    0.87774
195040.0000    0.98862
195080.0000    0.98307
195120.0000    0.83715
195160.0000    0.87913
195200.0000    1.15426
195240.0000    1.10308
195280.0000    0.93127
195320.0000    0.94438
195360.0000    0.97487
195400.0000    0.83605
195440.0000    0.88207
195480.0000    1.17873
195520.0000    1.24475
195560.0000    0.90157
195600.0000    0.96180
195640.0000    1.27975
195680.0000    1.28250
195720.0000    1.09558
195760.0000    1.23465
195800.0000    1.12054
195840.0000    1.15181
195880.0000    1.06525
195920.0000    1.02693
195960.0000    1.07130
196000.0000    1.16707
196040.0000    1.10866
196080.0000    1.07181
196120.0000    1.15721
196160.0000    1.16228
196200.0000    1.16655
196240.0000    1.18018
196280.0000    0.89926
196320.0000    0.94991
196360.0000    1.28650
196400.0000    1.09376
196440.0000    1.09041
196480.0000    0.92071
196520.0000    0.99822
196560.0000    1.27788
196600.0000    1.21064
196640.0000    1.16195
196680.0000    1.08547
196720.0000    1.10132
196760.0000    1.22808
196800.0000    0.94264
196840.0000    1.09511
196880.0000    1.18928
196920.0000    1.04858
196960.0000    0.87538
197000.0000    0.77788
197040.0000    0.71113
197080.0000    1.04550
197120.0000    1.08876
197160.0000    1.07175
197200.0000    0.94613
197240.0000    0.97598
197280.0000    1.11313
197320.0000    0.98944
197360.0000    0.98422
197400.0000    0.94402
197440.0000    0.90394
197480.0000    0.77230
197520.0000    0.96951
197560.0000    0.97557
197600.0000    0.76854
197640.0000    0.92508
197680.0000    0.91794
197720.0000    0.83170
197760.0000    1.16414
197800.0000    0.88277
197840.0000    1.23252
197880.0000    1.07092
197920.0000    1.50473
197960.0000    1.31716
198000.0000    1.26650
198040.0000    1.50501
198080.0000    1.39064
198120.0000    1.28155
198160.0000    1.50481
198200.0000    0.78295
198240.0000    0.93745
198280.0000    1.28084
198320.0000    1.02639
198360.0000    1.12149
198400.0000    0.79819
198440.0000    0.85302
198480.0000    0.89437
198520.0000    0.87065
198560.0000    0.97116
198600.0000    1.03300
198640.0000    1.28141
198680.0000    1.48201
198720.0000    1.28676
198760.0000    1.29731
198800.0000    1.44878
198840.0000    1.70065
198880.0000    1.62721
198920.0000    1.23364
198960.0000    1.50609
199000.0000    1.41777
199040.0000    1.22636
199080.0000    1.51517
199120.0000    1.48714
199160.0000    1.45622
199200.0000    1.52117
199240.0000    1.28668
199280.0000    1.15701
199320.0000    1.24054
199360.0000    1.27419
199400.0000    1.29681
199440.0000    1.21293
199480.0000    1.18236
199520.0000    1.15532
199560.0000    1.41336
199600.0000    1.19327
199640.0000    1.26213
199680.0000    1.11530
199720.0000    1.15272
199760.0000    1.12087
199800.0000    1.11826
199840.0000    1.16438
199880.0000    1.14343
199920.0000    1.08992
199960.0000    1.02242
200000.0000    1.18347
200040.0000    1.25422
200080.0000    1.02320
200120.0000    1.20718
200160.0000    1.18892
200200.0000    1.18490
200240.0000    1.22186
200280.0000    1.30244
200320.0000    1.20256
200360.0000    1.19290
200400.0000    0.97925
200440.0000    0.97816
200480.0000    1.11452
200520.0000    1.13891
200560.0000    0.85235
200600.0000    1.07996
200640.0000    1.33220
200680.0000    1.16878
200720.0000    0.90021
200760.0000    1.30097
200800.0000    1.08797
200840.0000    1.19521
200880.0000    0.98058
200920.0000    1.25739
200960.0000    1.23535
201000.0000    1.18229
201040.0000    1.25661
201080.0000    1.24040
201120.0000    1.20441
201160.0000    1.01211
201200.0000    1.00989
201240.0000    0.96591
201280.0000    1.03486
201320.0000    1.19515
201360.0000    1.13283
201400.0000    1.12370
201440.0000    1.08663
201480.0000    1.29452
201520.0000    1.17883
201560.0000    1.18770
201600.0000    1.09297
201640.0000    1.18851
201680.0000    1.17627
201720.0000    1.31530
201760.0000    1.46159
201800.0000    1.28929
201840.0000    1.09481
201880.0000    1.05151
201920.0000    1.07770
201960.0000    1.07467
202000.0000    1.14656
202040.0000    1.17577
202080.0000    1.21184
202120.0000    1.08410
202160.0000    1.05225
202200.0000    1.07953
202240.0000    1.06835
202280.0000    0.98531
202320.0000    1.05267
202360.0000    1.04972
202400.0000    1.34407
202440.0000    1.04178
202480.0000    1.18903
202520.0000    1.02723
202560.0000    0.85557
202600.0000    0.80642
202640.0000    1.01554
202680.0000    0.88793
202720.0000    0.78386
202760.0000    0.77669
202800.0000    0.75616
202840.0000    0.76910
202880.0000    0.87950
202920.0000    0.74618
202960.0000    0.69570
203000.0000    0.74873
203040.0000    0.74530
203080.0000    0.97702
203120.0000    0.55023
203160.0000    0.65505
203200.0000    0.87246
203240.0000    0.62387
203280.0000    0.90374
203320.0000    1.05687
203360.0000    1.06892
203400.0000    0.81023
203440.0000    0.73258
203480.0000    1.10271
203520.0000    0.73921
203560.0000    0.27487
203600.0000    0.38247
203640.0000    0.72599
203680.0000    0.29083
203720.0000    0.66768
203760.0000    0.67832
203800.0000    0.72311
203840.0000    0.61038
203880.0000    0.59005
203920.0000    0.61281
203960.0000    0.52028
204000.0000    0.70188
204040.0000    0.49107
204080.0000    0.87380
204120.0000    0.59579
204160.0000    0.95527
204200.0000    0.91822
204240.0000    1.06815
204280.0000    0.94261
204320.0000    1.04924
204360.0000    1.00605
204400.0000    1.33584
204440.0000    1.26737
204480.0000    1.48665
204520.0000    1.41519
204560.0000    1.03047
204600.0000    0.71228
204640.0000    0.58706
204680.0000    0.25295
204720.0000    0.90630
204760.0000    0.94799
204800.0000    0.93512
204840.0000    1.27094
204880.0000    1.45935
204920.0000    1.33714
204960.0000    1.53805
205000.0000    1.38418
205040.0000    1.34726
205080.0000    1.03665
205120.0000    1.34787
205160.0000    1.22797
205200.0000    1.43282
205240.0000    1.17929
205280.0000    1.65286
205320.0000    1.48892
205360.0000    1.45647
205400.0000    1.50539
205440.0000    1.53042
205480.0000    1.58973
205520.0000    1.39397
205560.0000    1.53555
205600.0000    1.10972
205640.0000    1.11934
205680.0000    1.41629
205720.0000    1.03587
205760.0000    1.14970
205800.0000    1.33271
205840.0000    1.32943
205880.0000    1.21014
205920.0000    1.19285
205960.0000    1.16606
206000.0000    1.16607
206040.0000    1.10273
206080.0000    1.28704
206120.0000    1.31652
206160.0000    1.37450
206200.0000    0.87716
206240.0000    0.96194
206280.0000    1.16193
206320.0000    1.50514
206360.0000    1.01080
206400.0000    1.09429
206440.0000    1.19569
206480.0000    1.15232
206520.0000    1.00209
206560.0000    1.03486
206600.0000    1.07774
206640.0000    1.27274
206680.0000    1.12424
206720.0000    1.26302
206760.0000    1.21784
206800.0000    1.42447
206840.0000    1.28564
206880.0000    1.54785
206920.0000    1.55945
206960.0000    1.15890
207000.0000    1.05822
207040.0000    1.01163
207080.0000    1.17318
207120.0000    0.89913
207160.0000    1.09006
207200.0000    0.76412
207240.0000    0.94571
207280.0000    0.79857
207320.0000    0.70217
207360.0000    0.82488
207400.0000    0.73147
207440.0000    1.04744
207480.0000    0.95794
207520.0000    1.20293
207560.0000    1.09744
207600.0000    0.88456
207640.0000    0.95998
207680.0000    0.97886
207720.0000    0.66995
207760.0000    0.75811
207800.0000    0.59933
207840.0000    0.44375
207880.0000    0.63258
207920.0000    0.48382
207960.0000    0.60769
208000.0000    1.24379
208040.0000    1.26810
208080.0000    1.50884
208120.0000    1.16436
208160.0000    1.33326
208200.0000    1.22220
208240.0000    1.36165
208280.0000    1.40008
208320.0000    1.55054
208360.0000    1.25605
208400.0000    1.14931
208440.0000    1.24370
208480.0000    1.09064
208520.0000    1.32230
208560.0000    1.25594
208600.0000    1.08215
208640.0000    1.31664
208680.0000    1.28205
208720.0000    1.73205
208760.0000    1.39293
208800.0000    1.36507
208840.0000    1.46893
208880.0000    2.06688
208920.0000    1.79036
208960.0000    1.91199
209000.0000    1.83222
209040.0000    1.81515
209080.0000    2.07072
209120.0000    1.89155
209160.0000    1.84493
209200.0000    1.94393
209240.0000    1.71281
209280.0000    1.90920
209320.0000    1.87665
209360.0000    1.85451
209400.0000    1.83685
209440.0000    1.77759
209480.0000    1.97048
209520.0000    1.58043
209560.0000    1.57357
209600.0000    1.33882
209640.0000    1.36591
209680.0000    1.22566
209720.0000    1.27398
209760.0000    1.26848
209800.0000    1.02892
209840.0000    0.94449
209880.0000    0.96098
209920.0000    1.24810
209960.0000    1.26671
210000.0000    1.42421
210040.0000    1.40217
210080.0000    1.39402
210120.0000    1.68775
210160.0000    1.17241
210200.0000    1.54650
210240.0000    1.01479
210280.0000    1.10469
210320.0000    0.91895
210360.0000    1.18062
210400.0000    0.97533
210440.0000    1.05468
210480.0000    1.13641
210520.0000    1.22284
210560.0000    1.01815
210600.0000    0.97007
210640.0000    0.91666
210680.0000    1.11279
210720.0000    1.19627
210760.0000    1.22953
210800.0000    1.09653
210840.0000    1.15634
210880.0000    1.47595
210920.0000    1.36108
210960.0000    1.05110
211000.0000    1.28760
211040.0000    1.15185
211080.0000    1.09179
211120.0000    1.14082
211160.0000    1.30815
211200.0000    1.17278
211240.0000    1.26990
211280.0000    1.37832
211320.0000    1.19357
211360.0000    1.15994
211400.0000    1.31163
211440.0000    1.09057
211480.0000    1.11521
211520.0000    1.32197
211560.0000    1.19886
211600.0000    1.31038
211640.0000    1.06438
211680.0000    0.98009
211720.0000    1.12305
211760.0000    1.03062
211800.0000    1.03339
211840.0000    1.30196
211880.0000    1.22481
211920.0000    1.37543
211960.0000    1.33885
212000.0000    1.32891
212040.0000    1.24422
212080.0000    1.37711
212120.0000    1.34172
212160.0000    1.29759
212200.0000    1.37053
212240.0000    1.26467
212280.0000    1.19822
212320.0000    1.13350
212360.0000    1.32184
212400.0000    1.21108
212440.0000    1.30670
212480.0000    1.34453
212520.0000    1.32434
212560.0000    1.43992
212600.0000    1.56184
212640.0000    1.06702
212680.0000    1.40026
212720.0000    1.28438
212760.0000    1.39785
212800.0000    1.68040
212840.0000    1.54704
212880.0000    1.09280
212920.0000    1.21810
212960.0000    1.75368
213000.0000    1.48744
213040.0000    1.37645
213080.0000    1.20963
213120.0000    1.23906
213160.0000    1.34588
213200.0000    1.16847
213240.0000    1.19519
213280.0000    1.13651
213320.0000    1.33849
213360.0000    1.31338
213400.0000    1.38533
213440.0000    1.25519
213480.0000    0.98296
213520.0000    1.13922
213560.0000    1.30300
213600.0000    1.17878
213640.0000    1.13937
213680.0000    1.27695
213720.0000    1.36608
213760.0000    1.25507
213800.0000    1.10765
213840.0000    1.10294
213880.0000    1.17697
213920.0000    1.15169
213960.0000    1.23398
214000.0000    1.14669
214040.0000    1.32184
214080.0000    1.29204
214120.0000    1.30833
214160.0000    1.26880
214200.0000    1.48170
214240.0000    1.50745
214280.0000    1.65252
214320.0000    1.60768
214360.0000    1.63318
214400.0000    1.70852
214440.0000    1.75432
214480.0000    1.71631
214520.0000    1.76964
214560.0000    1.79738
214600.0000    1.77581
214640.0000    1.75246
214680.0000    1.82774
214720.0000    1.69304
214760.0000    1.79712
214800.0000    1.90505
214840.0000    1.74998
214880.0000    1.68567
214920.0000    1.80545
214960.0000    1.89500
215000.0000    1.77844
215040.0000    1.80616
215080.0000    1.75839
215120.0000    1.85315
215160.0000    1.85426
215200.0000    1.85083
215240.0000    1.44792
215280.0000    1.62961
215320.0000    1.58312
215360.0000    1.76107
215400.0000    1.58697
215440.0000    1.71762
215480.0000    1.73734
215520.0000    1.69531
215560.0000    1.76748
215600.0000    1.73155
215640.0000    1.73040
215680.0000    1.72573
215720.0000    1.40805
215760.0000    1.39026
215800.0000    1.42590
215840.0000    1.49257
215880.0000    1.15603
215920.0000    1.81197
215960.0000    1.63271
216000.0000    1.55915
216040.0000    1.41462
216080.0000    1.59668
216120.0000    1.57134
216160.0000    1.55885
216200.0000    1.36738
216240.0000    1.38830
216280.0000    1.45253
216320.0000    1.38889
216360.0000    1.50744
216400.0000    1.46852
216440.0000    1.48646
216480.0000    1.52550
216520.0000    1.45525
216560.0000    1.41109
216600.0000    1.36718
216640.0000    1.52212
216680.0000    1.36932
216720.0000    1.50937
216760.0000    1.28139
216800.0000    1.54463
216840.0000    1.68427
216880.0000    1.79365
216920.0000    1.86722
216960.0000    1.83902
217000.0000    1.77226
217040.0000    1.79477
217080.0000    1.78304
217120.0000    1.68412
217160.0000    1.70408
217200.0000    1.74643
217240.0000    1.76193
217280.0000    1.70278
217320.0000    1.65360
217360.0000    1.65553
217400.0000    1.83309
217440.0000    1.78139
217480.0000    1.85126
217520.0000    1.65508
217560.0000    1.75987
217600.0000    1.76892
217640.0000    1.83767
217680.0000    1.73433
217720.0000    1.61754
217760.0000    1.39704
217800.0000    1.56005
217840.0000    1.45053
217880.0000    1.40912
217920.0000    1.52629
217960.0000    1.41989
218000.0000    1.36796
218040.0000    1.28453
218080.0000    1.32605
218120.0000    1.25264
218160.0000    1.44893
218200.0000    1.44648
218240.0000    1.37615
218280.0000    1.09689
218320.0000    1.39233
218360.0000    1.29714
218400.0000    1.06747
218440.0000    1.15313
218480.0000    1.33526
218520.0000    1.06785
218560.0000    1.29364
218600.0000    1.18917
218640.0000    0.99991
218680.0000    1.15470
218720.0000    1.27763
218760.0000    1.54067
218800.0000    1.36080
218840.0000    1.39014
218880.0000    1.36148
218920.0000    1.49013
218960.0000    1.45631
219000.0000    1.56957
219040.0000    1.72647
219080.0000    1.40821
219120.0000    1.33774
219160.0000    1.34055
219200.0000    1.28853
219240.0000    1.56216
219280.0000    1.46748
219320.0000    1.56081
219360.0000    1.55646
219400.0000    1.55272
219440.0000    1.55089
219480.0000    1.53452
219520.0000    1.76934
219560.0000    1.57969
219600.0000    1.53107
219640.0000    1.55154
219680.0000    1.53585
219720.0000    1.56757
219760.0000    1.55762
219800.0000    1.62447
219840.0000    1.62972
219880.0000    1.54459
219920.0000    1.55480
219960.0000    1.67164
220000.0000    1.66893
220040.0000    1.67594
220080.0000    1.64757
220120.0000    1.60869
220160.0000    1.49234
220200.0000    1.50289
220240.0000    1.63747
220280.0000    1.51119
220320.0000    1.64616
220360.0000    1.71488
220400.0000    1.61687
220440.0000    1.64775
220480.0000    1.60978
220520.0000    1.48825
220560.0000    1.54460
220600.0000    1.57787
220640.0000    1.52875
220680.0000    1.48716
220720.0000    1.60906
220760.0000    1.64014
220800.0000    1.62922
220840.0000    1.67618
220880.0000    1.63301
220920.0000    1.44420
220960.0000    1.60513
221000.0000    1.64324
221040.0000    1.47863
221080.0000    1.60177
221120.0000    1.70943
221160.0000    1.64613
221200.0000    1.66535
221240.0000    1.68375
221280.0000    1.69264
221320.0000    1.58330
221360.0000    1.71245
221400.0000    1.56605
221440.0000    1.45417
221480.0000    1.63408
221520.0000    1.63779
221560.0000    1.59950
221600.0000    1.65407
221640.0000    1.54548
221680.0000    1.73465
221720.0000    1.66967
221760.0000    1.64875
221800.0000    1.60857
221840.0000    1.74285
221880.0000    1.67501
221920.0000    1.63304
221960.0000    1.68683
222000.0000    1.61647
222040.0000    1.69111
222080.0000    1.67664
222120.0000    1.76383
222160.0000    1.51983
222200.0000    1.75198
222240.0000    1.66262
222280.0000    1.50113
222320.0000    1.76603
222360.0000    1.57932
222400.0000    1.61776
222440.0000    1.43205
222480.0000    1.41483
222520.0000    1.43113
222560.0000    1.59464
222600.0000    1.65776
222640.0000    1.56606
222680.0000    1.85776
222720.0000    1.53894
222760.0000    1.47630
222800.0000    1.52128
222840.0000    1.61960
222880.0000    1.63302
222920.0000    1.73272
222960.0000    1.63777
223000.0000    1.61109
223040.0000    1.47373
223080.0000    1.43654
223120.0000    1.47318
223160.0000    1.59235
223200.0000    1.56356
223240.0000    1.53198
223280.0000    1.53271
223320.0000    1.48281
223360.0000    1.69883
223400.0000    1.53210
223440.0000    1.65671
223480.0000    1.59367
223520.0000    1.25152
223560.0000    1.37044
223600.0000    1.33411
223640.0000    1.45183
223680.0000    1.48396
223720.0000    1.36483
223760.0000    1.49358
223800.0000    1.49030
223840.0000    1.46917
223880.0000    1.45953
223920.0000    1.54751
223960.0000    1.60828
224000.0000    1.45383
224040.0000    1.48860
224080.0000    1.32503
224120.0000    1.27897
224160.0000    1.36056
224200.0000    1.48396
224240.0000    1.32585
224280.0000    1.22877
224320.0000    1.44836
224360.0000    1.49687
224400.0000    1.31185
224440.0000    1.45228
224480.0000    1.48706
224520.0000    1.45044
224560.0000    1.34580
224600.0000    1.35383
224640.0000    1.25217
224680.0000    1.38771
224720.0000    1.57824
224760.0000    1.39108
224800.0000    1.50894
224840.0000    1.43682
224880.0000    1.54352
224920.0000    1.44613
224960.0000    1.46413
225000.0000    1.42970
225040.0000    1.48032
225080.0000    1.39236
225120.0000    1.50628
225160.0000    1.37434
225200.0000    1.46218
225240.0000    1.37987
225280.0000    1.53552
225320.0000    1.35968
225360.0000    1.40406
225400.0000    1.42971
225440.0000    1.37299
225480.0000    1.39045
225520.0000    1.35607
225560.0000    1.39717
225600.0000    1.43651
225640.0000    1.44508
225680.0000    1.31350
225720.0000    1.39828
225760.0000    1.22869
225800.0000    1.33510
225840.0000    1.37394
225880.0000    1.39742
225920.0000    1.45082
225960.0000    1.42007
226000.0000    1.40854
226040.0000    1.48672
226080.0000    1.26929
226120.0000    1.20935
226160.0000    1.38622
226200.0000    1.32921
226240.0000    1.41386
226280.0000    1.38098
226320.0000    1.39084
226360.0000    1.27796
226400.0000    1.28487
226440.0000    1.28978
226480.0000    1.25063
226520.0000    1.43145
226560.0000    1.32949
226600.0000    1.44861
226640.0000    1.47731
226680.0000    1.41954
226720.0000    1.43199
226760.0000    1.55002
226800.0000    1.38509
226840.0000    1.39742
226880.0000    1.41557
226920.0000    1.29789
226960.0000    1.40961
227000.0000    1.43084
227040.0000    1.42763
227080.0000    1.42445
227120.0000    1.77217
227160.0000    1.49086
227200.0000    1.38018
227240.0000    1.32287
227280.0000    1.52112
227320.0000    1.49910
227360.0000    1.43496
227400.0000    1.60726
227440.0000    1.72888
227480.0000    1.69859
227520.0000    1.59976
227560.0000    1.39867
227600.0000    1.51378
227640.0000    1.43623
227680.0000    1.61356
227720.0000    1.55770
227760.0000    1.53319
227800.0000    1.58603
227840.0000    1.53845
227880.0000    1.57457
227920.0000    1.51748
227960.0000    1.59243
228000.0000    1.57825
228040.0000    1.59817
228080.0000    1.72568
228120.0000    1.63423
228160.0000    1.51068
228200.0000    1.59679
228240.0000    1.59912
228280.0000    1.51522
228320.0000    1.58430
228360.0000    1.67722
228400.0000    1.50167
228440.0000    1.59284
228480.0000    1.59902
228520.0000    1.59922
228560.0000    1.53082
228600.0000    1.69684
228640.0000    1.62810
228680.0000    1.53185
228720.0000    1.44835
228760.0000    1.56995
228800.0000    1.64378
228840.0000    1.68214
228880.0000    1.54907
228920.0000    1.47909
228960.0000    1.51480
229000.0000    1.68253
229040.0000    1.64181
229080.0000    1.60710
229120.0000    1.49096
229160.0000    1.52112
229200.0000    1.62974
229240.0000    1.71233
229280.0000    1.68912
229320.0000    1.62374
229360.0000    1.66699
229400.0000    1.69242
229440.0000    1.46546
229480.0000    1.48879
229520.0000    1.80796
229560.0000    1.62478
229600.0000    1.72943
229640.0000    1.61660
229680.0000    1.70602
229720.0000    1.59680
229760.0000    1.82042
229800.0000    1.58737
229840.0000    1.70312
229880.0000    1.79457
229920.0000    1.70050
229960.0000    1.87234
230000.0000    1.60017
230040.0000    1.78600
230080.0000    1.67980
230120.0000    1.64592
230160.0000    1.47704
230200.0000    1.81613
230240.0000    1.73539
230280.0000    1.66974
230320.0000    1.73212
230360.0000    1.71884
230400.0000    1.53988
230440.0000    1.84776
230480.0000    1.70393
230520.0000    1.56545
230560.0000    1.60117
230600.0000    1.63205
230640.0000    1.73551
230680.0000    1.49820
230720.0000    1.61173
230760.0000    1.63886
230800.0000    1.58427
230840.0000    1.87361
230880.0000    1.67052
230920.0000    1.69397
230960.0000    1.64352
231000.0000    1.76401
231040.0000    1.84487
231080.0000    1.61457
231120.0000    1.72430
231160.0000    1.72284
231200.0000    1.75287
231240.0000    1.60940
231280.0000    1.84585
231320.0000    2.01504
231360.0000    1.77872
231400.0000    1.51341
231440.0000    1.63034
231480.0000    1.71798
231520.0000    1.69433
231560.0000    1.66183
231600.0000    1.67351
231640.0000    1.57125
231680.0000    1.49963
231720.0000    1.72908
231760.0000    1.56063
231800.0000    1.65758
231840.0000    1.65137
231880.0000    1.50289
231920.0000    1.76389
231960.0000    1.58035
232000.0000    1.62858
232040.0000    1.60169
232080.0000    1.66870
232120.0000    1.68448
232160.0000    1.75408
232200.0000    1.63880
232240.0000    1.64140
232280.0000    1.62054
232320.0000    1.62768
232360.0000    1.57317
232400.0000    1.66174
232440.0000    1.62690
232480.0000    1.50076
232520.0000    1.46433
232560.0000    1.59973
232600.0000    1.54767
232640.0000    1.41763
232680.0000    1.67205
232720.0000    1.70168
232760.0000    1.46333
232800.0000    1.55978
232840.0000    1.58155
232880.0000    1.55891
232920.0000    1.63452
232960.0000    1.73999
233000.0000    1.66128
233040.0000    1.57373
233080.0000    1.48117
233120.0000    1.62940
233160.0000    1.44656
233200.0000    1.80014
233240.0000    1.82908
233280.0000    1.33357
233320.0000    1.21117
233360.0000    1.36560
233400.0000    1.84660
233440.0000    1.65602
233480.0000    1.49290
233520.0000    1.64575
233560.0000    1.68694
233600.0000    1.77865
233640.0000    1.58449
233680.0000    1.23085
233720.0000    1.50666
233760.0000    1.52527
233800.0000    1.51306
233840.0000    1.65638
233880.0000    1.52355
233920.0000    1.65125
233960.0000    1.89435
234000.0000    1.63193
234040.0000    1.63576
234080.0000    1.62103
234120.0000    1.26900
234160.0000    1.33428
234200.0000    1.37967
234240.0000    1.18019
234280.0000    1.40784
234320.0000    1.15418
234360.0000    1.16789
234400.0000    1.30001
234440.0000    1.27051
234480.0000    1.12416
234520.0000    1.23901
234560.0000    1.34279
234600.0000    1.36654
234640.0000    1.38076
234680.0000    1.16193
234720.0000    1.16419
234760.0000    0.89107
234800.0000    0.84048
234840.0000    1.10930
234880.0000    0.92357
234920.0000    0.88489
234960.0000    1.13575
235000.0000    0.93363
235040.0000    0.92927
235080.0000    0.94846
235120.0000    0.96189
235160.0000    1.18873
235200.0000    1.03481
235240.0000    0.91516
235280.0000    1.40307
235320.0000    1.51396
235360.0000    1.63036
235400.0000    1.20844
235440.0000    1.33017
235480.0000    1.13093
235520.0000    1.56146
235560.0000    1.67925
235600.0000    1.22127
235640.0000    1.48927
235680.0000    1.49210
235720.0000    1.42349
235760.0000    1.33302
235800.0000    1.66106
235840.0000    1.61878
235880.0000    1.61028
235920.0000    1.49366
235960.0000    1.65711
236000.0000    1.45948
236040.0000    1.65429
236080.0000    1.71955
236120.0000    1.52783
236160.0000    1.34207
236200.0000    1.40392
236240.0000    1.55257
236280.0000    1.58728
236320.0000    1.47266
236360.0000    1.43688
236400.0000    1.37274
236440.0000    1.47776
236480.0000    1.38324
236520.0000    1.43090
236560.0000    1.48919
236600.0000    1.27828
236640.0000    1.68170
236680.0000    1.29496
236720.0000    1.58084
236760.0000    1.54597
236800.0000    1.36989
236840.0000    1.50256
236880.0000    1.62854
236920.0000    1.26824
236960.0000    1.32706
237000.0000    1.45216
237040.0000    1.48873
237080.0000    1.48570
237120.0000    1.42266
237160.0000    1.50376
237200.0000    1.54198
237240.0000    1.21443
237280.0000    1.30526
237320.0000    1.42584
237360.0000    1.25042
237400.0000    1.51293
237440.0000    1.10970
237480.0000    1.23737
237520.0000    1.45338
237560.0000    1.23100
237600.0000    1.29396
237640.0000    1.10586
237680.0000    1.16814
237720.0000    1.15685
237760.0000    1.05236
237800.0000    1.51615
237840.0000    1.30969
237880.0000    1.62639
237920.0000    1.38244
237960.0000    1.50154
238000.0000    1.32647
238040.0000    1.20092
238080.0000    1.44793
238120.0000    1.38745
238160.0000    1.48455
238200.0000    1.28447
238240.0000    1.42728
238280.0000    0.81987
238320.0000    0.88437
238360.0000    0.83720
238400.0000    0.96262
238440.0000    0.70103
238480.0000    0.81836
238520.0000    0.63097
238560.0000    0.49225
238600.0000    0.99046
238640.0000    0.73897
238680.0000    0.95645
238720.0000    1.29521
238760.0000    1.03913
238800.0000    1.19716
238840.0000    0.93803
238880.0000    0.82604
238920.0000    0.99939
238960.0000    0.77447
239000.0000    0.73809
239040.0000    0.65827
239080.0000    1.02229
239120.0000    1.28941
239160.0000    1.08927
239200.0000    1.15543
239240.0000    1.12200
239280.0000    1.38721
239320.0000    1.55682
239360.0000    0.87409
239400.0000    0.79329
239440.0000    1.35577
239480.0000    0.65694
239520.0000    1.21256
239560.0000    1.50986
239600.0000    1.35520
239640.0000    1.48901
239680.0000    1.23385
239720.0000    1.73109
239760.0000    1.16703
239800.0000    1.45693
239840.0000    1.49866
239880.0000    1.40250
239920.0000    1.42008
239960.0000    1.46270
240000.0000    1.38623
240040.0000    1.66101
240080.0000    1.37390
240120.0000    1.74349
240160.0000    1.62929
240200.0000    1.42797
240240.0000    1.49881
240280.0000    1.63764
240320.0000    1.82159
240360.0000    1.54253
240400.0000    1.19094
240440.0000    1.68905
240480.0000    1.67500
240520.0000    1.67641
240560.0000    1.63249
240600.0000    1.71749
240640.0000    1.37893
240680.0000    1.56944
240720.0000    1.26304
240760.0000    1.52757
240800.0000    1.49131
240840.0000    1.50541
240880.0000    1.52839
240920.0000    1.37727
240960.0000    1.56714
241000.0000    1.76866
241040.0000    1.52626
241080.0000    1.59934
241120.0000    1.76246
241160.0000    1.66409
241200.0000    1.56316
241240.0000    1.56310
241280.0000    1.69367
241320.0000    1.68968
241360.0000    1.37641
241400.0000    1.47043
241440.0000    1.87641
241480.0000    1.73609
241520.0000    1.17657
241560.0000    1.44027
241600.0000    1.21891
241640.0000    1.29593
241680.0000    1.30183
241720.0000    1.19027
241760.0000    1.17151
241800.0000    1.25833
241840.0000    1.16396
241880.0000    1.51237
241920.0000    1.04231
241960.0000    1.20401
242000.0000    0.90030
242040.0000    0.90712
242080.0000    1.37182
242120.0000    1.39245
242160.0000    1.09607
242200.0000    1.04125
242240.0000    0.83949
242280.0000    0.78242
242320.0000    1.05062
242360.0000    1.24265
242400.0000    1.20331
242440.0000    1.03750
242480.0000    1.28191
242520.0000    1.51868
242560.0000    1.30192
242600.0000    1.43555
242640.0000    1.34436
242680.0000    1.35635
242720.0000    1.30750
242760.0000    1.06433
242800.0000    1.10210
242840.0000    1.22089
242880.0000    0.91242
242920.0000    1.35154
242960.0000    1.25206
243000.0000    1.02824
243040.0000    0.95168
243080.0000    1.26705
243120.0000    1.33995
243160.0000    1.26721
243200.0000    1.25580
243240.0000    1.37179
243280.0000    1.21605
243320.0000    1.40678
243360.0000    1.42059
243400.0000    1.09693
243440.0000    1.38117
243480.0000    1.16485
243520.0000    1.42883
243560.0000    1.26043
243600.0000    1.00066
243640.0000    0.77666
243680.0000    1.04002
243720.0000    1.20573
243760.0000    1.25126
243800.0000    1.46605
243840.0000    1.57145
243880.0000    1.43618
243920.0000    1.44220
243960.0000    1.54503
244000.0000    1.25150
244040.0000    1.23238
244080.0000    1.41387
244120.0000    1.28489
244160.0000    1.22778
244200.0000    0.92950
244240.0000    0.84006
244280.0000    1.15471
244320.0000    1.13864
244360.0000    1.32543
244400.0000    1.05006
244440.0000    1.04979
244480.0000    1.25967
244520.0000    1.16506
244560.0000    1.22240
244600.0000    1.38110
244640.0000    1.53252
244680.0000    1.51752
244720.0000    1.49021
244760.0000    1.22194
244800.0000    1.56241
244840.0000    1.26924
244880.0000    1.30445
244920.0000    1.38480
244960.0000    1.31969
245000.0000    1.50472
245040.0000    1.57010
245080.0000    1.80666
245120.0000    1.62363
245160.0000    1.90637
245200.0000    2.00119
245240.0000    1.63343
245280.0000    1.51899
245320.0000    1.59079
245360.0000    1.40694
245400.0000    1.30239
245440.0000    1.28237
245480.0000    1.24315
245520.0000    1.03493
245560.0000    1.22746
245600.0000    1.19678
245640.0000    0.99794
245680.0000    0.77763
245720.0000    1.11437
245760.0000    1.32641
245800.0000    0.90056
245840.0000    0.96611
245880.0000    1.23171
245920.0000    1.00107
245960.0000    0.83076
246000.0000    0.93170
246040.0000    0.63931
246080.0000    0.81483
246120.0000    0.64619
246160.0000    0.78349
246200.0000    1.06974
246240.0000    0.93992
246280.0000    0.73672
246320.0000    0.71572
246360.0000    0.66715
246400.0000    0.76156
246440.0000    0.83789
246480.0000    1.05645
246520.0000    0.76499
246560.0000    1.34233
246600.0000    1.34667
246640.0000    1.23041
246680.0000    1.34973
246720.0000    1.18116
246760.0000    1.11858
246800.0000    1.33323
246840.0000    1.25638
246880.0000    1.28562
246920.0000    1.37378
246960.0000    1.51536
247000.0000    1.29493
247040.0000    1.47959
247080.0000    1.20071
247120.0000    1.26997
247160.0000    1.29260
247200.0000    1.41167
247240.0000    1.28739
247280.0000    1.02092
247320.0000    1.28163
247360.0000    1.38307
247400.0000    1.63605
247440.0000    1.49129
247480.0000    1.45829
247520.0000    1.68664
247560.0000    1.68626
247600.0000    1.58775
247640.0000    1.52438
247680.0000    1.39568
247720.0000    1.54067
247760.0000    1.30728
247800.0000    1.71522
247840.0000    1.44453
247880.0000    1.42559
247920.0000    1.68133
247960.0000    1.35331
248000.0000    1.38154
248040.0000    1.30045
248080.0000    1.74528
248120.0000    1.47019
248160.0000    1.45840
248200.0000    1.36986
248240.0000    1.48560
248280.0000    1.37581
248320.0000    1.51453
248360.0000    1.27676
248400.0000    1.68526
248440.0000    1.50841
248480.0000    1.62644
248520.0000    1.34973
248560.0000    1.50454
248600.0000    1.50044
248640.0000    1.46329
248680.0000    1.70442
248720.0000    1.70638
248760.0000    1.51854
248800.0000    1.40842
248840.0000    1.62255
248880.0000    1.64485
248920.0000    1.71450
248960.0000    1.50452
249000.0000    1.56050
249040.0000    1.72749
249080.0000    1.40967
249120.0000    1.63184
249160.0000    1.51977
249200.0000    1.58559
249240.0000    1.86401
249280.0000    1.44577
249320.0000    1.29341
249360.0000    1.83170
249400.0000    1.59692
249440.0000    1.58867
249480.0000    1.73116
249520.0000    1.42988
249560.0000    1.66038
249600.0000    1.58160
249640.0000    1.27988
249680.0000    1.37957
249720.0000    1.20254
249760.0000    1.42628
249800.0000    1.24775
249840.0000    1.49987
249880.0000    1.57106
249920.0000    1.56644
249960.0000    1.46015
250000.0000    1.49339
250040.0000    1.51988
250080.0000    1.40207
250120.0000    1.67048
250160.0000    1.83316
250200.0000    1.99872
250240.0000    2.01601
250280.0000    1.48603
250320.0000    2.05963
250360.0000    1.52994
250400.0000    1.70370
250440.0000    1.68978
250480.0000    1.60842
250520.0000    2.05453
250560.0000    2.11012
250600.0000    1.77861
250640.0000    1.68984
250680.0000    1.74589
250720.0000    1.83008
250760.0000    2.08624
250800.0000    2.01563
250840.0000    1.91655
250880.0000    1.71879
250920.0000    1.99801
250960.0000    1.82298
251000.0000    1.90357
251040.0000    1.73238
251080.0000    1.38989
251120.0000    1.68394
251160.0000    1.46622
251200.0000    1.70354
251240.0000    1.62880
251280.0000    2.03820
251320.0000    1.95306
251360.0000    2.03780
251400.0000    1.72703
251440.0000    1.49801
251480.0000    1.44457
251520.0000    1.59209
251560.0000    1.60399
251600.0000    1.60283
251640.0000    1.56936
251680.0000    1.61623
251720.0000    1.36942
251760.0000    1.50319
251800.0000    1.62097
251840.0000    1.65143
251880.0000    1.62520
251920.0000    1.34678
251960.0000    1.52756
252000.0000    1.72214
252040.0000    1.58706
252080.0000    1.80117
252120.0000    1.68084
252160.0000    1.32641
252200.0000    1.40242
252240.0000    1.37402
252280.0000    1.17328
252320.0000    1.24130
252360.0000    1.30146
252400.0000    0.98496
252440.0000    1.32598
252480.0000    1.20183
252520.0000    1.36965
252560.0000    1.27352
252600.0000    1.67726
252640.0000    1.57097
252680.0000    1.47353
252720.0000    1.41773
252760.0000    1.62821
252800.0000    1.32860
252840.0000    1.37241
252880.0000    1.26992
252920.0000    1.44588
252960.0000    1.61279
253000.0000    1.33114
253040.0000    1.46779
253080.0000    1.65059
253120.0000    1.39660
253160.0000    1.37670
253200.0000    1.24685
253240.0000    1.18866
253280.0000    1.44178
253320.0000    1.28133
253360.0000    1.16123
253400.0000    1.36562
253440.0000    1.28915
253480.0000    1.38912
253520.0000    1.32025
253560.0000    1.28583
253600.0000    1.42547
253640.0000    1.07285
253680.0000    1.37651
253720.0000    1.53747
253760.0000    1.64289
253800.0000    1.45859
253840.0000    1.81365
253880.0000    1.46519
253920.0000    1.56776
253960.0000    1.57627
254000.0000    1.54533
254040.0000    1.47326
254080.0000    1.64225
254120.0000    1.58486
254160.0000    1.37348
254200.0000    1.28460
254240.0000    1.49928
254280.0000    1.72379
254320.0000    1.93384
254360.0000    1.57393
254400.0000    1.61145
254440.0000    1.81614
254480.0000    1.82878
254520.0000    1.65145
254560.0000    1.73431
254600.0000    1.78126
254640.0000    1.78609
254680.0000    1.80378
254720.0000    1.97596
254760.0000    2.27438
254800.0000    2.08741
254840.0000    2.24725
254880.0000    2.26465
254920.0000    2.43590
254960.0000    2.29743
255000.0000    2.03188
255040.0000    1.98882
255080.0000    1.96366
255120.0000    2.30953
255160.0000    2.31385
255200.0000    2.27692
255240.0000    2.34464
255280.0000    2.23988
255320.0000    2.38934
255360.0000    2.23373
255400.0000    2.25415
255440.0000    2.26972
255480.0000    2.17153
255520.0000    1.98448
255560.0000    2.15008
255600.0000    2.19931
255640.0000    2.01965
255680.0000    1.84568
255720.0000    2.00863
255760.0000    1.92906
255800.0000    2.05555
255840.0000    1.90796
255880.0000    2.03075
255920.0000    2.34788
255960.0000    1.97490
256000.0000    1.82028
256040.0000    2.26052
256080.0000    1.86005
256120.0000    2.03040
256160.0000    2.18934
256200.0000    2.20811
256240.0000    2.19940
256280.0000    2.12938
256320.0000    1.95032
256360.0000    2.14653
256400.0000    2.11910
256440.0000    2.20149
256480.0000    1.98392
256520.0000    2.29080
256560.0000    2.08489
256600.0000    2.08253
256640.0000    2.15350
256680.0000    2.36840
256720.0000    2.33372
256760.0000    2.03072
256800.0000    2.27481
256840.0000    2.02093
256880.0000    2.03693
256920.0000    2.15518
256960.0000    2.28486
257000.0000    2.18667
257040.0000    2.30144
257080.0000    2.17264
257120.0000    2.14996
257160.0000    2.17157
257200.0000    2.01386
257240.0000    1.95925
257280.0000    1.99687
257320.0000    2.04914
257360.0000    2.06970
257400.0000    2.23365
257440.0000    1.97197
257480.0000    1.83378
257520.0000    1.93501
257560.0000    2.10279
257600.0000    1.90099
257640.0000    2.00173
257680.0000    2.10673
257720.0000    1.93796
257760.0000    1.85129
257800.0000    2.51143
257840.0000    1.97420
257880.0000    2.09604
257920.0000    2.06975
257960.0000    2.25365
258000.0000    2.16995
258040.0000    2.31943
258080.0000    2.25182
258120.0000    1.93763
258160.0000    1.70039
258200.0000    2.02048
258240.0000    1.93899
258280.0000    2.51645
258320.0000    2.43174
258360.0000    2.20970
258400.0000    2.22267
258440.0000    2.32709
258480.0000    2.62824
258520.0000    2.61125
258560.0000    2.21965
258600.0000    2.13786
258640.0000    2.34925
258680.0000    2.54468
258720.0000    2.31611
258760.0000    2.40903
258800.0000    2.50976
258840.0000    2.38095
258880.0000    2.29593
258920.0000    2.52398
258960.0000    1.95495
259000.0000    2.23414
259040.0000    2.14898
259080.0000    2.11592
259120.0000    1.95620
259160.0000    1.96522
259200.0000    2.01782
259240.0000    2.19160
259280.0000    2.15207
259320.0000    2.19645
259360.0000    2.13750
259400.0000    2.23629
259440.0000    2.16482
259480.0000    2.07416
259520.0000    2.18085
259560.0000    2.18148
259600.0000    2.09276
259640.0000    2.07679
259680.0000    2.36468
259720.0000    2.31147
259760.0000    2.72369
259800.0000    2.48604
259840.0000    2.69305
259880.0000    2.77607
259920.0000    2.72766
259960.0000    2.43816
260000.0000    2.30612
260040.0000    2.45894
260080.0000    2.32452
260120.0000    2.09841
260160.0000    1.96754
260200.0000    2.13474
260240.0000    2.32032
260280.0000    2.15214
260320.0000    2.61076
260360.0000    2.36206
260400.0000    2.68590
260440.0000    2.76615
260480.0000    2.57653
260520.0000    2.20695
260560.0000    2.32140
260600.0000    2.24642
260640.0000    2.32782
260680.0000    2.19872
260720.0000    2.01002
260760.0000    2.13458
260800.0000    2.10854
260840.0000    2.00934
260880.0000    2.08265
260920.0000    1.98869
260960.0000    2.01067
261000.0000    2.27119
261040.0000    2.13067
261080.0000    2.16269
261120.0000    2.59587
261160.0000    2.27042
261200.0000    2.35545
261240.0000    2.24287
261280.0000    2.38523
261320.0000    2.45768
261360.0000    2.36386
261400.0000    2.30100
261440.0000    2.10945
261480.0000    2.06542
261520.0000    2.56148
261560.0000    2.45104
261600.0000    2.28955
261640.0000    2.49979
261680.0000    2.52899
261720.0000    2.76300
261760.0000    2.36218
261800.0000    2.53643
261840.0000    2.56703
261880.0000    2.66008
261920.0000    2.48742
261960.0000    2.64667
262000.0000    2.07233
262040.0000    2.11569
262080.0000    2.08858
262120.0000    2.14206
262160.0000    2.02797
262200.0000    2.23270
262240.0000    2.19886
262280.0000    2.08625
262320.0000    2.30187
262360.0000    2.25165
262400.0000    1.97057
262440.0000    2.07016
262480.0000    2.17891
262520.0000    2.05800
262560.0000    2.18460
262600.0000    2.09707
262640.0000    2.10326
262680.0000    2.30961
262720.0000    2.61903
262760.0000    2.70986
262800.0000    2.47766
262840.0000    2.85470
262880.0000    2.75176
262920.0000    2.58624
262960.0000    2.66881
263000.0000    2.56276
263040.0000    2.60633
263080.0000    2.62345
263120.0000    2.80328
263160.0000    2.39480
263200.0000    2.63751
263240.0000    2.37753
263280.0000    1.91993
263320.0000    2.33949
263360.0000    2.42281
263400.0000    2.44231
263440.0000    2.35874
263480.0000    2.39924
263520.0000    2.49256
263560.0000    2.50939
263600.0000    2.32308
263640.0000    2.25825
263680.0000    2.29384
263720.0000    2.11816
263760.0000    2.12349
263800.0000    2.17208
263840.0000    2.29152
263880.0000    2.39883
263920.0000    2.33222
263960.0000    2.18589
264000.0000    2.28064
264040.0000    2.38993
264080.0000    2.07986
264120.0000    2.06694
264160.0000    2.22147
264200.0000    2.34491
264240.0000    2.21733
264280.0000    2.18262
264320.0000    2.55783
264360.0000    2.43608
264400.0000    2.51548
264440.0000    2.13012
264480.0000    1.99624
264520.0000    2.21619
264560.0000    2.28982
264600.0000    2.23418
264640.0000    2.34748
264680.0000    2.18160
264720.0000    2.21253
264760.0000    2.31266
264800.0000    1.83846
264840.0000    2.12443
264880.0000    2.02969
264920.0000    2.08198
264960.0000    2.08732
265000.0000    2.49693
265040.0000    2.46013
265080.0000    2.57951
265120.0000    2.70429
265160.0000    2.42194
265200.0000    2.28366
265240.0000    2.32064
265280.0000    2.41150
265320.0000    2.50231
265360.0000    2.52964
265400.0000    2.69668
265440.0000    2.35383
265480.0000    2.46573
265520.0000    2.39473
265560.0000    2.37599
265600.0000    2.66978
265640.0000    2.69009
265680.0000    2.62527
265720.0000    2.92202
265760.0000    2.88892
265800.0000    2.89687
265840.0000    2.77083
265880.0000    2.68365
265920.0000    2.91627
265960.0000    2.55411
266000.0000    2.90196
266040.0000    2.82127
266080.0000    2.94074
266120.0000    2.79359
266160.0000    2.84311
266200.0000    2.68536
266240.0000    2.81436
266280.0000    2.59868
266320.0000    2.66664
266360.0000    2.52709
266400.0000    2.64855
266440.0000    2.52086
266480.0000    2.89099
266520.0000    2.68627
266560.0000    2.60625
266600.0000    2.71783
266640.0000    2.51500
266680.0000    2.51486
266720.0000    2.48069
266760.0000    2.56968
266800.0000    2.43436
266840.0000    2.43685
266880.0000    2.48859
266920.0000    2.36123
266960.0000    2.43491
267000.0000    2.56827
267040.0000    2.19737
267080.0000    2.36836
267120.0000    2.56449
267160.0000    2.55747
267200.0000    2.49584
267240.0000    2.62932
267280.0000    2.51553
267320.0000    2.60977
267360.0000    2.19096
267400.0000    2.30559
267440.0000    2.30386
267480.0000    2.33005
267520.0000    2.24269
267560.0000    2.12188
267600.0000    2.22261
267640.0000    2.24821
267680.0000    2.49960
267720.0000    2.52255
267760.0000    2.28137
267800.0000    2.27965
267840.0000    2.58271
267880.0000    2.61963
267920.0000    2.76047
267960.0000    2.68891
268000.0000    2.45958
268040.0000    2.63159
268080.0000    2.44494
268120.0000    2.60717
268160.0000    2.52249
268200.0000    2.57598
268240.0000    2.55361
268280.0000    2.51405
268320.0000    2.90968
268360.0000    2.53401
268400.0000    2.46763
268440.0000    2.44058
268480.0000    2.30057
268520.0000    2.48295
268560.0000    2.30568
268600.0000    2.32872
268640.0000    2.29599
268680.0000    2.42281
268720.0000    2.49927
268760.0000    2.47963
268800.0000    2.31582
268840.0000    2.52830
268880.0000    2.60028
268920.0000    2.46206
268960.0000    2.16591
269000.0000    2.52406
269040.0000    2.34091
269080.0000    2.47242
269120.0000    2.42557
269160.0000    2.63892
269200.0000    2.47221
269240.0000    2.36091
269280.0000    2.57578
269320.0000    2.66857
269360.0000    2.08795
269400.0000    2.29873
269440.0000    2.07901
269480.0000    1.87388
269520.0000    2.22951
269560.0000    2.41217
269600.0000    2.08460
269640.0000    1.79039
269680.0000    2.05121
269720.0000    2.09921
269760.0000    2.18494
269800.0000    1.78027
269840.0000    1.90962
269880.0000    1.97555
269920.0000    2.21618
269960.0000    2.06669
270000.0000    1.74378
270040.0000    1.61455
270080.0000    1.78552
270120.0000    1.91173
270160.0000    2.41294
270200.0000    2.26987
270240.0000    2.28597
270280.0000    1.74165
270320.0000    2.12802
270360.0000    2.24206
270400.0000    2.02891
270440.0000    1.91706
270480.0000    1.62860
270520.0000    2.33019
270560.0000    2.14076
270600.0000    2.12539
270640.0000    1.65711
270680.0000    1.84361
270720.0000    1.37225
270760.0000    1.70643
270800.0000    1.75054
270840.0000    1.48686
270880.0000    1.69747
270920.0000    1.35507
270960.0000    1.50040
271000.0000    2.06413
271040.0000    2.03881
271080.0000    1.88734
271120.0000    1.76665
271160.0000    1.67623
271200.0000    1.48251
271240.0000    1.77997
271280.0000    1.62247
271320.0000    1.75805
271360.0000    1.76762
271400.0000    1.83280
271440.0000    1.95115
271480.0000    2.00271
271520.0000    1.91417
271560.0000    1.91521
271600.0000    1.60623
271640.0000    1.32796
271680.0000    1.92131
271720.0000    2.20854
271760.0000    1.92940
271800.0000    2.40493
271840.0000    2.18093
271880.0000    2.18399
271920.0000    2.02244
271960.0000    1.95322
272000.0000    1.94777
272040.0000    1.34839
272080.0000    1.88299
272120.0000    1.63954
272160.0000    1.65990
272200.0000    1.91018
272240.0000    1.91194
272280.0000    1.48478
272320.0000    1.65328
272360.0000    1.46428
272400.0000    1.72138
272440.0000    1.69499
272480.0000    1.85612
272520.0000    1.88924
272560.0000    1.88994
272600.0000    1.93978
272640.0000    1.80681
272680.0000    1.47123
272720.0000    1.45773
272760.0000    1.62205
272800.0000    1.67721
272840.0000    1.78367
272880.0000    1.60787
272920.0000    1.83964
272960.0000    1.63926
273000.0000    1.55508
273040.0000    1.69839
273080.0000    1.72677
273120.0000    1.70152
273160.0000    1.70091
273200.0000    1.61378
273240.0000    1.41004
273280.0000    1.55983
273320.0000    1.62114
273360.0000    1.62402
273400.0000    1.86523
273440.0000    1.71754
273480.0000    1.67250
273520.0000    1.61331
273560.0000    1.81353
273600.0000    1.66771
273640.0000    1.77619
273680.0000    1.67634
273720.0000    1.61876
273760.0000    1.88297
273800.0000    1.68996
273840.0000    1.67668
273880.0000    1.78781
273920.0000    1.67986
273960.0000    1.68617
274000.0000    1.73423
274040.0000    1.65319
274080.0000    1.71808
274120.0000    1.66867
274160.0000    1.65077
274200.0000    1.52672
274240.0000    1.56715
274280.0000    1.68055
274320.0000    1.65932
274360.0000    1.63258
274400.0000    1.79135
274440.0000    1.59046
274480.0000    1.65923
274520.0000    1.71834
274560.0000    1.83188
274600.0000    1.74456
274640.0000    1.70138
274680.0000    1.65915
274720.0000    1.78814
274760.0000    1.90191
274800.0000    1.76805
274840.0000    1.72987
274880.0000    1.85275
274920.0000    1.83152
274960.0000    1.83786
275000.0000    1.62903
275040.0000    1.76205
275080.0000    1.66847
275120.0000    1.62143
275160.0000    1.69012
275200.0000    1.70556
275240.0000    1.79845
275280.0000    1.82386
275320.0000    1.63282
275360.0000    1.42662
275400.0000    1.77337
275440.0000    1.62244
275480.0000    1.81754
275520.0000    1.80375
275560.0000    1.80757
275600.0000    1.97219
275640.0000    1.79083
275680.0000    1.87450
275720.0000    1.86440
275760.0000    1.79725
275800.0000    1.80855
275840.0000    1.47956
275880.0000    1.99313
275920.0000    1.69418
275960.0000    1.77250
276000.0000    1.99307
276040.0000    1.73388
276080.0000    1.83921
276120.0000    1.84655
276160.0000    1.88403
276200.0000    1.83480
276240.0000    1.80138
276280.0000    1.78460
276320.0000    1.87146
276360.0000    1.76733
276400.0000    1.81079
276440.0000    1.76861
276480.0000    1.72758
276520.0000    1.85478
276560.0000    1.51796
276600.0000    1.72668
276640.0000    1.78419
276680.0000    1.76181
276720.0000    1.78526
276760.0000    1.86345
276800.0000    1.84662
276840.0000    2.00528
276880.0000    1.92288
276920.0000    1.82587
276960.0000    1.96406
277000.0000    1.77777
277040.0000    1.99008
277080.0000    1.79845
277120.0000    1.89883
277160.0000    1.79446
277200.0000    1.83122
277240.0000    1.85694
277280.0000    1.45438
277320.0000    1.85716
277360.0000    1.88205
277400.0000    1.88768
277440.0000    1.70277
277480.0000    1.82927
277520.0000    1.63662
277560.0000    1.54891
277600.0000    1.60301
277640.0000    1.81017
277680.0000    1.74845
277720.0000    1.86800
277760.0000    1.76097
277800.0000    1.95309
277840.0000    1.68333
277880.0000    1.76795
277920.0000    1.93249
277960.0000    1.74756
278000.0000    1.81082
278040.0000    1.90727
278080.0000    1.75858
278120.0000    1.67047
278160.0000    1.91380
278200.0000    1.85854
278240.0000    1.73573
278280.0000    1.76536
278320.0000    1.84373
278360.0000    1.78884
278400.0000    1.89149
278440.0000    1.75503
278480.0000    2.01848
278520.0000    1.81439
278560.0000    1.79082
278600.0000    1.69144
278640.0000    1.75264
278680.0000    1.84618
278720.0000    1.59645
278760.0000    1.74253
278800.0000    1.91362
278840.0000    1.73802
278880.0000    1.63328
278920.0000    1.73069
278960.0000    1.43349
279000.0000    1.45665
279040.0000    1.49801
279080.0000    1.31644
279120.0000    1.41787
279160.0000    1.68139
279200.0000    1.40635
279240.0000    1.50509
279280.0000    1.51519
279320.0000    1.60348
279360.0000    1.38490
279400.0000    1.57895
279440.0000    1.46375
279480.0000    1.29405
279520.0000    1.47871
279560.0000    1.59956
279600.0000    1.38953
279640.0000    1.48637
279680.0000    1.66491
279720.0000    1.48248
279760.0000    1.32162
279800.0000    1.46289
279840.0000    1.48638
279880.0000    1.39490
279920.0000    1.68729
279960.0000    1.63730
280000.0000    1.60146
280040.0000    1.56112
280080.0000    1.14422
280120.0000    1.75173
280160.0000    1.57944
280200.0000    1.80528
280240.0000    1.36118
280280.0000    1.68967
280320.0000    1.40831
280360.0000    1.73108
280400.0000    1.75011
280440.0000    1.80545
280480.0000    1.56654
280520.0000    1.80072
280560.0000    1.52223
280600.0000    1.53507
280640.0000    1.67118
280680.0000    1.57991
280720.0000    1.41718
280760.0000    1.77451
280800.0000    1.88797
280840.0000    1.96222
280880.0000    1.95187
280920.0000    1.88100
280960.0000    1.60577
281000.0000    1.57099
281040.0000    1.58502
281080.0000    1.90401
281120.0000    1.51372
281160.0000    1.45394
281200.0000    1.71313
281240.0000    1.51203
281280.0000    1.45303
281320.0000    1.59167
281360.0000    1.75817
281400.0000    1.53112
281440.0000    1.84487
281480.0000    1.83482
281520.0000    1.67324
281560.0000    1.66957
281600.0000    1.68617
281640.0000    1.64033
281680.0000    1.72934
281720.0000    1.40853
281760.0000    1.60027
281800.0000    1.72972
281840.0000    1.71607
281880.0000    1.76763
281920.0000    1.95096
281960.0000    1.66330
282000.0000    1.60869
282040.0000    1.57165
282080.0000    1.67054
282120.0000    1.82146
282160.0000    1.71066
282200.0000    1.84614
282240.0000    1.97861
282280.0000    1.59573
282320.0000    1.96586
282360.0000    2.17716
282400.0000    1.95611
282440.0000    1.81673
282480.0000    1.58028
282520.0000    1.53874
282560.0000    1.75379
282600.0000    1.63408
282640.0000    2.07123
282680.0000    2.07230
282720.0000    2.01305
282760.0000    2.04271
282800.0000    2.15188
282840.0000    2.08340
282880.0000    2.22879
282920.0000    2.24020
282960.0000    2.33782
283000.0000    2.23218
283040.0000    2.11710
283080.0000    2.24863
283120.0000    2.09470
283160.0000    2.33873
283200.0000    2.21231
283240.0000    2.13216
283280.0000    2.05595
283320.0000    1.80091
283360.0000    1.97302
283400.0000    2.27741
283440.0000    2.14888
283480.0000    1.86672
283520.0000    1.68097
283560.0000    1.74687
283600.0000    1.71329
283640.0000    1.60176
283680.0000    1.41355
283720.0000    1.59536
283760.0000    1.81776
283800.0000    1.80506
283840.0000    2.14753
283880.0000    1.92021
283920.0000    1.63386
283960.0000    1.41677
284000.0000    1.84737
284040.0000    1.59659
284080.0000    1.66181
284120.0000    1.65760
284160.0000    1.94712
284200.0000    1.75120
284240.0000    1.97420
284280.0000    1.97209
284320.0000    1.68480
284360.0000    1.77049
284400.0000    1.81787
284440.0000    1.97232
284480.0000    1.83835
284520.0000    1.96885
284560.0000    1.71902
284600.0000    1.72407
284640.0000    1.72810
284680.0000    2.46754
284720.0000    2.22267
284760.0000    1.78807
284800.0000    1.77776
284840.0000    1.78122
284880.0000    1.62749
284920.0000    1.76732
284960.0000    1.79883
285000.0000    1.90798
285040.0000    1.78769
285080.0000    1.72605
285120.0000    1.92299
285160.0000    1.70680
285200.0000    1.86340
285240.0000    1.91767
285280.0000    1.70154
285320.0000    1.75736
285360.0000    1.77269
285400.0000    1.65580
285440.0000    1.77971
285480.0000    1.62740
285520.0000    1.64288
285560.0000    1.59038
285600.0000    1.47201
285640.0000    1.74134
285680.0000    1.95365
285720.0000    1.91091
285760.0000    1.75734
285800.0000    1.56407
285840.0000    1.75252
285880.0000    1.73750
285920.0000    1.63920
285960.0000    1.35803
286000.0000    1.36225
286040.0000    1.87943
286080.0000    1.61244
286120.0000    1.61071
286160.0000    1.74852
286200.0000    1.75155
286240.0000    1.64985
286280.0000    1.64228
286320.0000    1.96091
286360.0000    1.69324
286400.0000    1.85654
286440.0000    1.64659
286480.0000    1.58807
286520.0000    1.69841
286560.0000    1.42999
286600.0000    1.80803
286640.0000    1.84134
286680.0000    1.83662
286720.0000    1.69444
286760.0000    1.67717
286800.0000    1.78138
286840.0000    1.96249
286880.0000    1.75985
286920.0000    1.76757
286960.0000    2.01304
287000.0000    1.71466
287040.0000    1.63821
287080.0000    1.75379
287120.0000    1.99200
287160.0000    1.73479
287200.0000    1.76049
287240.0000    1.81602
287280.0000    1.62031
287320.0000    1.63087
287360.0000    1.74642
287400.0000    1.65866
287440.0000    1.75751
287480.0000    1.59758
287520.0000    1.76968
287560.0000    1.92508
287600.0000    2.04729
287640.0000    1.53059
287680.0000    1.54960
287720.0000    1.63761
287760.0000    1.50772
287800.0000    1.72901
287840.0000    1.75274
287880.0000    1.86443
287920.0000    1.71453
287960.0000    1.55152
288000.0000    1.62389
288040.0000    1.71258
288080.0000    1.63912
288120.0000    1.54287
288160.0000    1.35843
288200.0000    1.85825
288240.0000    1.78896
288280.0000    1.90713
288320.0000    1.92942
288360.0000    1.65548
288400.0000    1.63400
288440.0000    1.63730
288480.0000    1.90908
288520.0000    1.87572
288560.0000    1.83466
288600.0000    1.84253
288640.0000    1.61928
288680.0000    1.47779
288720.0000    1.51815
288760.0000    1.69936
288800.0000    1.52461
288840.0000    1.44934
288880.0000    1.54090
288920.0000    1.51359
288960.0000    1.73432
289000.0000    1.65801
289040.0000    1.75819
289080.0000    1.70178
289120.0000    1.77929
289160.0000    1.65742
289200.0000    1.60541
289240.0000    1.60779
289280.0000    1.51964
289320.0000    1.34693
289360.0000    1.46089
289400.0000    1.49575
289440.0000    1.48953
289480.0000    1.48939
289520.0000    1.40980
289560.0000    1.56770
289600.0000    1.69553
289640.0000    1.47538
289680.0000    1.76928
289720.0000    1.68169
289760.0000    1.73760
289800.0000    1.60048
289840.0000    1.48746
289880.0000    1.52770
289920.0000    1.64203
289960.0000    1.68334
290000.0000    1.36342
290040.0000    1.18123
290080.0000    1.29105
290120.0000    1.40654
290160.0000    1.67589
290200.0000    1.60961
290240.0000    1.65931
290280.0000    1.63843
290320.0000    1.51960
290360.0000    1.70296
290400.0000    2.00335
290440.0000    1.94008
290480.0000    1.81004
290520.0000    1.79250
290560.0000    1.50724
290600.0000    1.92917
290640.0000    1.80363
290680.0000    1.94635
290720.0000    1.86267
290760.0000    1.88870
290800.0000    1.30588
290840.0000    1.49003
290880.0000    1.48422
290920.0000    1.61329
290960.0000    1.67097
291000.0000    2.18180
291040.0000    1.94139
291080.0000    1.79304
291120.0000    2.02616
291160.0000    2.23025
291200.0000    1.94986
291240.0000    1.99573
291280.0000    2.23867
291320.0000    2.02105
291360.0000    2.01312
291400.0000    1.85287
291440.0000    2.02654
291480.0000    1.80456
291520.0000    1.56651
291560.0000    1.76637
291600.0000    2.00405
291640.0000    1.90088
291680.0000    1.63453
291720.0000    1.40159
291760.0000    1.43133
291800.0000    1.59321
291840.0000    1.62016
291880.0000    1.65950
291920.0000    1.46313
291960.0000    1.54990
292000.0000    1.57908
292040.0000    1.18813
292080.0000    1.70793
292120.0000    1.22629
292160.0000    1.38561
292200.0000    1.56336
292240.0000    1.52860
292280.0000    1.66522
292320.0000    1.39904
292360.0000    1.51273
292400.0000    1.73171
292440.0000    1.54599
292480.0000    1.15639
292520.0000    1.50306
292560.0000    1.74696
292600.0000    1.77655
292640.0000    1.56142
292680.0000    1.70218
292720.0000    1.71830
292760.0000    1.56923
292800.0000    1.28767
292840.0000    1.53453
292880.0000    1.49315
292920.0000    1.43717
292960.0000    1.46043
293000.0000    1.49850
293040.0000    1.45439
293080.0000    1.10939
293120.0000    1.36460
293160.0000    1.67128
293200.0000    1.24076
293240.0000    1.30131
293280.0000    1.29200
293320.0000    1.19707
293360.0000    1.02821
293400.0000    1.29581
293440.0000    1.13968
293480.0000    1.30366
293520.0000    1.32387
293560.0000    1.12353
293600.0000    1.02357
293640.0000    1.12355
293680.0000    1.35867
293720.0000    1.14748
293760.0000    1.09548
293800.0000    1.16749
293840.0000    1.76262
293880.0000    1.23687
293920.0000    1.61110
293960.0000    1.07978
294000.0000    1.27263
294040.0000    1.36134
294080.0000    1.29114
294120.0000    1.22426
294160.0000    1.27504
294200.0000    1.36388
294240.0000    1.19431
294280.0000    1.27960
294320.0000    1.28495
294360.0000    1.44711
294400.0000    1.08347
294440.0000    1.47944
294480.0000    1.40457
294520.0000    1.30838
294560.0000    1.10338
294600.0000    1.13920
294640.0000    1.21863
294680.0000    0.95962
294720.0000    0.93357
294760.0000    1.11772
294800.0000    0.75523
294840.0000    0.95713
294880.0000    1.19910
294920.0000    1.13205
294960.0000    0.99827
295000.0000    1.38028
295040.0000    1.20103
295080.0000    1.21528
295120.0000    1.10279
295160.0000    1.11467
295200.0000    1.22544
295240.0000    1.21887
295280.0000    1.24460
295320.0000    1.26306
295360.0000    0.74981
295400.0000    0.86416
295440.0000    1.07858
295480.0000    0.93934
295520.0000    1.24618
295560.0000    1.02721
295600.0000    1.27225
295640.0000    1.13395
295680.0000    1.18152
295720.0000    0.93480
295760.0000    1.37344
295800.0000    1.38233
295840.0000    1.08246
295880.0000    1.33191
295920.0000    1.05497
295960.0000    1.04358
296000.0000    1.21185
296040.0000    1.20338
296080.0000    0.70330
296120.0000    0.96061
296160.0000    1.15905
296200.0000    1.09322
296240.0000    0.63528
296280.0000    0.89797
296320.0000    1.22858
296360.0000    0.93615
296400.0000    0.86138
296440.0000    1.10866
296480.0000    1.09463
296520.0000    1.07090
296560.0000    1.19488
296600.0000    1.21357
296640.0000    1.10105
296680.0000    0.77668
296720.0000    0.96815
296760.0000    1.15238
296800.0000    0.98176
296840.0000    1.30417
296880.0000    1.18411
296920.0000    0.94860
296960.0000    1.28724
297000.0000    0.96241
297040.0000    0.89777
297080.0000    1.21111
297120.0000    1.16724
297160.0000    1.43827
297200.0000    1.14312
297240.0000    0.94353
297280.0000    1.00230
297320.0000    1.18497
297360.0000    1.09861
297400.0000    1.45824
297440.0000    1.55088
297480.0000    1.28231
297520.0000    1.19884
297560.0000    1.24253
297600.0000    1.27773
297640.0000    1.29281
297680.0000    1.17174
297720.0000    1.07945
297760.0000    1.07836
297800.0000    1.12608
297840.0000    1.23985
297880.0000    1.23504
297920.0000    1.32918
297960.0000    1.13350
298000.0000    1.22019
298040.0000    0.99676
298080.0000    1.03017
298120.0000    1.09314
298160.0000    1.07831
298200.0000    1.04537
298240.0000    1.14479
298280.0000    1.20435
298320.0000    1.35358
298360.0000    1.15751
298400.0000    1.20469
298440.0000    1.12829
298480.0000    1.25838
298520.0000    1.21670
298560.0000    1.03609
298600.0000    1.07540
298640.0000    1.04604
298680.0000    1.22527
298720.0000    1.30801
298760.0000    1.09830
298800.0000    1.25912
298840.0000    1.32106
298880.0000    1.28589
298920.0000    0.96524
298960.0000    0.94196
299000.0000    1.02291
299040.0000    1.13184
299080.0000    1.03951
299120.0000    1.21177
299160.0000    0.97748
299200.0000    1.07249
299240.0000    1.00280
299280.0000    0.81791
299320.0000    1.17562
299360.0000    0.64176
299400.0000    0.61323
299440.0000    1.18273
299480.0000    1.12602
299520.0000    1.05007
299560.0000    1.10979
299600.0000    1.14582
299640.0000    1.35456
299680.0000    1.30353
299720.0000    1.05930
299760.0000    0.82663
299800.0000    1.08305
299840.0000    1.01287
299880.0000    0.95297
299920.0000    1.00878
299960.0000    0.93834
300000.0000    0.81526
300040.0000    0.88130
300080.0000    1.17507
300120.0000    1.16002
300160.0000    1.36420
300200.0000    1.08077
300240.0000    0.93096
300280.0000    1.36096
300320.0000    1.15569
300360.0000    1.34348
300400.0000    1.18174
300440.0000    1.27363
300480.0000    1.08183
300520.0000    1.10383
300560.0000    1.18931
300600.0000    1.09251
300640.0000    1.21409
300680.0000    1.25535
300720.0000    1.41965
300760.0000    1.22357
300800.0000    1.26603
300840.0000    1.37440
300880.0000    1.28556
300920.0000    1.36770
300960.0000    1.35645
301000.0000    1.18957
301040.0000    1.25007
301080.0000    1.22296
301120.0000    1.08924
301160.0000    1.13059
301200.0000    1.19344
301240.0000    1.27757
301280.0000    1.18971
301320.0000    1.28305
301360.0000    1.28429
301400.0000    1.39913
301440.0000    1.29685
301480.0000    1.13175
301520.0000    1.33352
301560.0000    1.25354
301600.0000    1.35795
301640.0000    1.41894
301680.0000    1.36238
301720.0000    1.29338
301760.0000    1.35357
301800.0000    1.32436
301840.0000    1.45047
301880.0000    1.12852
301920.0000    1.29563
301960.0000    1.51559
302000.0000    1.19455
302040.0000    1.37556
302080.0000    1.50019
302120.0000    1.26412
302160.0000    1.28464
302200.0000    1.25521
302240.0000    1.36963
302280.0000    1.31654
302320.0000    1.29023
302360.0000    1.19796
302400.0000    1.14765
302440.0000    1.29917
302480.0000    1.25037
302520.0000    1.23026
302560.0000    0.98479
302600.0000    1.00785
302640.0000    1.29883
302680.0000    1.29463
302720.0000    0.93686
302760.0000    1.04239
302800.0000    1.27276
302840.0000    0.93590
302880.0000    0.88834
302920.0000    0.99508
302960.0000    1.03644
303000.0000    1.08121
303040.0000    1.09898
303080.0000    1.11842
303120.0000    1.06839
303160.0000    1.12262
303200.0000    1.09720
303240.0000    0.97542
303280.0000    1.07459
303320.0000    1.03114
303360.0000    1.07768
303400.0000    1.14003
303440.0000    1.04220
303480.0000    1.08297
303520.0000    1.14335
303560.0000    1.32926
303600.0000    1.22696
303640.0000    1.11695
303680.0000    1.11050
303720.0000    1.04457
303760.0000    1.34538
303800.0000    1.11174
303840.0000    0.88354
303880.0000    0.83017
303920.0000    1.07863
303960.0000    0.96005
304000.0000    0.98112
304040.0000    0.99270
304080.0000    1.00732
304120.0000    1.00667
304160.0000    0.98488
304200.0000    0.70803
304240.0000    0.75785
304280.0000    0.74720
304320.0000    0.73293
304360.0000    0.60732
304400.0000    0.64757
304440.0000    1.09064
304480.0000    1.06292
304520.0000    0.88410
304560.0000    1.25371
304600.0000    0.76634
304640.0000    1.08452
304680.0000    0.91098
304720.0000    0.85185
304760.0000    1.00525
304800.0000    0.96796
304840.0000    1.06878
304880.0000    1.09612
304920.0000    0.92702
304960.0000    1.05309
305000.0000    1.06672
305040.0000    0.91453
305080.0000    0.90377
305120.0000    0.92369
305160.0000    0.95567
305200.0000    1.03138
305240.0000    1.06295
305280.0000    1.20845
305320.0000    0.90429
305360.0000    1.04967
305400.0000    1.06569
305440.0000    1.17016
305480.0000    1.04900
305520.0000    1.02110
305560.0000    0.75819
305600.0000    0.78190
305640.0000    0.73353
305680.0000    0.67370
305720.0000    0.52699
305760.0000    0.64782
305800.0000    0.76604
305840.0000    0.75611
305880.0000    1.23244
305920.0000    1.03827
305960.0000    1.12239
306000.0000    0.99440
306040.0000    0.80987
306080.0000    1.05518
306120.0000    1.01181
306160.0000    0.89358
306200.0000    1.01226
306240.0000    1.29966
306280.0000    1.23394
306320.0000    1.03491
306360.0000    1.00459
306400.0000    1.11850
306440.0000    1.31820
306480.0000    1.23281
306520.0000    1.14071
306560.0000    1.00178
306600.0000    1.05496
306640.0000    1.05092
306680.0000    1.09945
306720.0000    1.24949
306760.0000    1.13989
306800.0000    1.40652
306840.0000    1.09346
306880.0000    0.94891
306920.0000    0.84298
306960.0000    1.05812
307000.0000    1.37204
307040.0000    1.30358
307080.0000    1.66322
307120.0000    1.56255
307160.0000    1.30045
307200.0000    1.57263
307240.0000    1.27663
307280.0000    1.04111
307320.0000    0.98599
307360.0000    1.44225
307400.0000    1.45990
307440.0000    1.53940
307480.0000    1.52001
307520.0000    1.38953
307560.0000    1.53700
307600.0000    1.38619
307640.0000    1.44252
307680.0000    1.48396
307720.0000    1.42362
307760.0000    1.33337
307800.0000    1.02994
307840.0000    0.98737
307880.0000    1.42052
307920.0000    1.27539
307960.0000    1.24777
308000.0000    1.14057
308040.0000    1.15665
308080.0000    1.18875
308120.0000    1.04954
308160.0000    1.35341
308200.0000    1.57343
308240.0000    1.40775
308280.0000    1.41815
308320.0000    1.32532
308360.0000    1.32171
308400.0000    1.66718
308440.0000    1.60747
308480.0000    1.40340
308520.0000    1.32307
308560.0000    1.01605
308600.0000    1.26269
308640.0000    0.95339
308680.0000    1.29290
308720.0000    0.83990
308760.0000    1.19973
308800.0000    1.12127
308840.0000    0.59749
308880.0000    0.58542
308920.0000    0.94382
308960.0000    0.64877
309000.0000    0.93567
309040.0000    1.31137
309080.0000    1.34855
309120.0000    1.29783
309160.0000    1.10281
309200.0000    0.60345
309240.0000    1.05146
309280.0000    0.83309
309320.0000    0.68073
309360.0000    0.89038
309400.0000    1.05673
309440.0000    1.18725
309480.0000    1.13651
309520.0000    1.15282
309560.0000    0.92226
309600.0000    1.09535
309640.0000    1.24343
309680.0000    0.90937
309720.0000    1.19832
309760.0000    1.21186
309800.0000    1.14110
309840.0000    0.73170
309880.0000    0.91806
309920.0000    0.61319
309960.0000    0.73508
310000.0000    1.12196
310040.0000    1.06531
310080.0000    1.13496
310120.0000    0.97981
310160.0000    1.16794
310200.0000    1.06857
310240.0000    1.03016
310280.0000    0.74283
310320.0000    1.08945
310360.0000    0.75785
310400.0000    0.76919
310440.0000    0.68676
310480.0000    0.83597
310520.0000    0.79861
310560.0000    1.17288
310600.0000    1.20532
310640.0000    0.67223
310680.0000    0.87919
310720.0000    1.24223
310760.0000    0.82280
310800.0000    1.08346
310840.0000    0.79858
310880.0000    0.99290
310920.0000    1.09255
310960.0000    0.78170
311000.0000    0.97187
311040.0000    1.06049
311080.0000    0.90267
311120.0000    0.82584
311160.0000    0.58964
311200.0000    1.03464
311240.0000    0.77540
311280.0000    0.90104
311320.0000    0.86858
311360.0000    1.03948
311400.0000    1.27591
311440.0000    1.09285
311480.0000    1.12160
311520.0000    1.27530
311560.0000    1.37760
311600.0000    1.45133
311640.0000    1.32746
311680.0000    1.34241
311720.0000    1.35786
311760.0000    1.38564
311800.0000    0.79901
311840.0000    1.02261
311880.0000    1.05494
311920.0000    0.79782
311960.0000    1.11589
312000.0000    1.40016
312040.0000    1.50073
312080.0000    0.91840
312120.0000    0.54710
312160.0000    1.12577
312200.0000    0.81439
312240.0000    1.18684
312280.0000    0.72215
312320.0000    0.79649
312360.0000    1.14992
312400.0000    1.51878
312440.0000    0.93095
312480.0000    1.07492
312520.0000    1.14980
312560.0000    1.29129
312600.0000    0.86784
312640.0000    0.85843
312680.0000    0.32838
312720.0000    0.53346
312760.0000    0.70226
312800.0000    0.66777
312840.0000    1.05945
312880.0000    1.30862
312920.0000    1.08651
312960.0000    1.00555
313000.0000    1.20892
313040.0000    1.21116
313080.0000    1.21849
313120.0000    1.08135
313160.0000    1.08311
313200.0000    1.20022
313240.0000    1.00162
313280.0000    1.06808
313320.0000    1.14349
313360.0000    1.30636
313400.0000    1.43174
313440.0000    1.11083
313480.0000    0.84909
313520.0000    0.85814
313560.0000    0.81700
313600.0000    1.00692
313640.0000    1.14665
313680.0000    1.10952
313720.0000    1.08738
313760.0000    1.33124
313800.0000    1.26741
313840.0000    1.02399
313880.0000    1.10263
313920.0000    1.17454
313960.0000    1.24263
314000.0000    1.09119
314040.0000    1.20520
314080.0000    1.33688
314120.0000    1.38128
314160.0000    0.97594
314200.0000    1.53231
314240.0000    0.98157
314280.0000    0.55876
314320.0000    1.21225
314360.0000    1.21200
314400.0000    1.25836
314440.0000    1.13490
314480.0000    1.02492
314520.0000    1.12002
314560.0000    1.05231
314600.0000    1.06143
314640.0000    1.03972
314680.0000    0.91098
314720.0000    1.26558
314760.0000    1.63221
314800.0000    1.68810
314840.0000    1.24880
314880.0000    1.10165
314920.0000    1.55420
314960.0000    1.28674
315000.0000    1.36728
315040.0000    1.17281
315080.0000    1.23153
315120.0000    1.30000
315160.0000    1.08657
315200.0000    1.18825
315240.0000    1.46486
315280.0000    1.33367
315320.0000    1.40799
315360.0000    0.92453
315400.0000    1.30204
315440.0000    0.88710
315480.0000    1.16823
315520.0000    1.09966
315560.0000    1.12476
315600.0000    1.19746
315640.0000    1.32226
315680.0000    1.17647
315720.0000    1.08069
315760.0000    1.11293
315800.0000    1.32921
315840.0000    1.20473
315880.0000    0.99444
315920.0000    1.10806
315960.0000    1.31517
316000.0000    1.19824
316040.0000    1.29710
316080.0000    1.19616
316120.0000    1.32590
316160.0000    1.17468
316200.0000    1.22196
316240.0000    1.18378
316280.0000    0.88540
316320.0000    1.29625
316360.0000    1.13593
316400.0000    1.01754
316440.0000    1.19570
316480.0000    1.35094
316520.0000    1.15967
316560.0000    1.13383
316600.0000    0.95652
316640.0000    1.11723
316680.0000    0.67894
316720.0000    0.96067
316760.0000    0.66214
316800.0000    0.98821
316840.0000    0.52868
316880.0000    1.13258
316920.0000    0.92048
316960.0000    1.08168
317000.0000    1.27557
317040.0000    1.11388
317080.0000    1.14815
317120.0000    0.72592
317160.0000    1.09408
317200.0000    1.13290
317240.0000    1.31400
317280.0000    0.81269
317320.0000    0.87746
317360.0000    1.05467
317400.0000    0.94418
317440.0000    1.05560
317480.0000    0.49022
317520.0000    1.04873
317560.0000    1.24636
317600.0000    1.24986
317640.0000    1.08403
317680.0000    0.73965
317720.0000    1.17314
317760.0000    1.33842
317800.0000    1.02741
317840.0000    1.11931
317880.0000    1.42544
317920.0000    1.32486
317960.0000    1.10941
318000.0000    1.22256
318040.0000    1.20238
318080.0000    0.90601
318120.0000    1.25147
318160.0000    1.18395
318200.0000    1.04662
318240.0000    0.58360
318280.0000    0.92069
318320.0000    1.03711
318360.0000    1.27407
318400.0000    1.16244
318440.0000    0.85732
318480.0000    1.24068
318520.0000    1.19666
318560.0000    1.19053
318600.0000    0.91256
318640.0000    0.91790
318680.0000    0.98528
318720.0000    0.78635
318760.0000    0.86369
318800.0000    1.03096
318840.0000    1.08172
318880.0000    0.78827
318920.0000    0.98100
318960.0000    0.75943
319000.0000    0.54212
319040.0000    0.79558
319080.0000    1.50095
319120.0000    1.33000
319160.0000    1.07115
319200.0000    1.15439
319240.0000    0.94126
319280.0000    0.61273
319320.0000    0.86446
319360.0000    1.27129
319400.0000    1.01063
319440.0000    0.89688
319480.0000    1.41377
319520.0000    1.31406
319560.0000    1.12298
319600.0000    0.88138
319640.0000    0.98907
319680.0000    0.83617
319720.0000    0.98554
319760.0000    0.70311
319800.0000    1.17002
319840.0000    1.20240
319880.0000    0.87753
319920.0000    1.25341
319960.0000    1.56886
320000.0000    1.01757
320040.0000    1.22571
320080.0000    1.00527
320120.0000    0.58127
320160.0000    1.24722
320200.0000    1.11044
320240.0000    0.44307
320280.0000    0.69015
320320.0000    0.71929
320360.0000    0.98394
320400.0000    0.93336
320440.0000    0.85796
320480.0000    0.91306
320520.0000    0.94816
320560.0000    0.98326
320600.0000    0.63991
320640.0000    0.60834
320680.0000    0.74638
320720.0000    0.35271
320760.0000    1.07920
320800.0000    0.76066
320840.0000    0.68991
320880.0000    0.93627
320920.0000    0.90741
320960.0000    1.09450
321000.0000    1.36210
321040.0000    1.16882
321080.0000    1.16415
321120.0000    1.14663
321160.0000    1.24269
321200.0000    1.02479
321240.0000    1.30302
321280.0000    1.17793
321320.0000    1.20580
321360.0000    1.08590
321400.0000    1.05550
321440.0000    0.99010
321480.0000    1.08703
321520.0000    1.22585
321560.0000    1.23161
321600.0000    0.90997
321640.0000    1.11649
321680.0000    1.35142
321720.0000    1.10729
321760.0000    1.31348
321800.0000    1.29604
321840.0000    1.38848
321880.0000    1.00641
321920.0000    1.41862
321960.0000    1.13042
322000.0000    0.84134
322040.0000    0.94995
322080.0000    1.07324
322120.0000    1.10276
322160.0000    1.02065
322200.0000    1.31655
322240.0000    1.08677
322280.0000    0.85916
322320.0000    0.90416
322360.0000    1.14293
322400.0000    1.27528
322440.0000    1.41055
322480.0000    1.20419
322520.0000    0.98272
322560.0000    1.11943
322600.0000    0.92641
322640.0000    0.98619
322680.0000    1.02646
322720.0000    1.05666
322760.0000    1.20749
322800.0000    1.03439
322840.0000    1.09661
322880.0000    0.96468
322920.0000    1.04511
322960.0000    1.29271
323000.0000    1.23357
323040.0000    1.19578
323080.0000    1.30307
323120.0000    1.78619
323160.0000    1.55319
323200.0000    1.49461
323240.0000    1.73616
323280.0000    1.06594
323320.0000    1.30889
323360.0000    1.41222
323400.0000    1.60702
323440.0000    1.69518
323480.0000    1.10132
323520.0000    1.11257
323560.0000    1.18653
323600.0000    1.60370
323640.0000    1.47512
323680.0000    1.59434
323720.0000    1.64331
323760.0000    1.38921
323800.0000    1.38239
323840.0000    1.47041
323880.0000    1.45305
323920.0000    0.90464
323960.0000    1.06564
324000.0000    1.27212
324040.0000    1.13299
324080.0000    1.18514
324120.0000    1.39353
324160.0000    1.15333
324200.0000    1.09329
324240.0000    1.33281
324280.0000    1.06367
324320.0000    0.91833
324360.0000    1.02315
324400.0000    1.16311
324440.0000    1.15160
324480.0000    1.02908
324520.0000    1.04098
324560.0000    1.19914
324600.0000    1.51058
324640.0000    1.31382
324680.0000    1.18842
324720.0000    1.04874
324760.0000    1.28254
324800.0000    1.36217
324840.0000    1.54136
324880.0000    1.60967
324920.0000    1.52520
324960.0000    1.53937
325000.0000    1.07404
325040.0000    1.25323
325080.0000    1.49304
325120.0000    1.31725
325160.0000    0.93580
325200.0000    1.43448
325240.0000    1.50967
325280.0000    1.64244
325320.0000    1.24055
325360.0000    1.57565
325400.0000    1.42974
325440.0000    1.56378
325480.0000    1.76050
325520.0000    1.40334
325560.0000    1.42419
325600.0000    1.57454
325640.0000    1.19740
325680.0000    1.34214
325720.0000    1.16515
325760.0000    1.54797
325800.0000    1.53484
325840.0000    1.28069
325880.0000    1.07164
325920.0000    1.17429
325960.0000    1.34319
326000.0000    1.20752
326040.0000    1.41141
326080.0000    1.32287
326120.0000    1.34946
326160.0000    1.19331
326200.0000    1.39589
326240.0000    1.25244
326280.0000    1.42856
326320.0000    1.53099
326360.0000    1.34963
326400.0000    1.32960
326440.0000    1.42756
326480.0000    1.42193
326520.0000    1.30902
326560.0000    1.25352
326600.0000    1.52884
326640.0000    1.45285
326680.0000    1.45774
326720.0000    1.57220
326760.0000    1.31494
326800.0000    1.25343
326840.0000    1.20884
326880.0000    1.26764
326920.0000    1.26540
326960.0000    1.22380
327000.0000    1.36614
327040.0000    1.29798
327080.0000    1.33194
327120.0000    1.15698
327160.0000    1.37631
327200.0000    1.27843
327240.0000    1.38801
327280.0000    1.37285
327320.0000    1.29973
327360.0000    1.27429
327400.0000    1.34129
327440.0000    1.28069
327480.0000    1.32994
327520.0000    0.95252
327560.0000    1.25380
327600.0000    1.13841
327640.0000    1.02145
327680.0000    1.19386
327720.0000    1.19148
327760.0000    1.21400
327800.0000    1.12274
327840.0000    0.99103
327880.0000    1.10672
327920.0000    1.22570
327960.0000    1.18337
328000.0000    1.02115
328040.0000    1.15711
328080.0000    1.05425
328120.0000    1.16579
328160.0000    1.49418
328200.0000    1.32034
328240.0000    1.35580
328280.0000    1.24947
328320.0000    0.89105
328360.0000    1.25112
328400.0000    1.32854
328440.0000    1.19023
328480.0000    1.02107
328520.0000    1.17420
328560.0000    1.38096
328600.0000    1.26309
328640.0000    1.36839
328680.0000    1.21154
328720.0000    1.19275
328760.0000    1.37265
328800.0000    1.31715
328840.0000    1.34835
328880.0000    1.36986
328920.0000    1.54440
328960.0000    1.20360
329000.0000    1.15067
329040.0000    1.27026
329080.0000    1.24224
329120.0000    1.42855
329160.0000    1.32056
329200.0000    1.17447
329240.0000    1.34783
329280.0000    1.28088
329320.0000    1.27804
329360.0000    1.13975
329400.0000    1.25088
329440.0000    1.03819
329480.0000    0.89162
329520.0000    1.19089
329560.0000    1.48052
329600.0000    1.23817
329640.0000    1.36835
329680.0000    1.11455
329720.0000    1.00278
329760.0000    1.30840
329800.0000    1.41273
329840.0000    1.33891
329880.0000    1.44909
329920.0000    1.40386
329960.0000    1.25546
330000.0000    1.31955
330040.0000    0.93200
330080.0000    1.44875
330120.0000    1.40996
330160.0000    1.54242
330200.0000    1.43131
330240.0000    1.06392
330280.0000    1.45863
330320.0000    1.31673
330360.0000    1.66565
330400.0000    1.48613
330440.0000    1.22731
330480.0000    1.37008
330520.0000    1.43727
330560.0000    1.61872
330600.0000    1.65263
330640.0000    1.24863
330680.0000    1.57140
330720.0000    1.56215
330760.0000    1.52376
330800.0000    1.50033
330840.0000    0.89922
330880.0000    1.37792
330920.0000    1.47555
330960.0000    1.24408
331000.0000    0.92468
331040.0000    1.40607
331080.0000    1.56970
331120.0000    1.42875
331160.0000    1.38064
331200.0000    1.45082
331240.0000    1.13953
331280.0000    1.14268
331320.0000    1.45123
331360.0000    1.37831
331400.0000    1.15893
331440.0000    1.37096
331480.0000    1.08454
331520.0000    1.29799
331560.0000    1.24410
331600.0000    1.30359
331640.0000    1.12083
331680.0000    1.27764
331720.0000    1.53126
331760.0000    1.29371
331800.0000    1.19713
331840.0000    1.20398
331880.0000    1.44914
331920.0000    1.50146
331960.0000    1.42169
332000.0000    1.39578
332040.0000    1.75638
332080.0000    1.53809
332120.0000    1.49613
332160.0000    1.62410
332200.0000    1.72891
332240.0000    1.38047
332280.0000    1.73507
332320.0000    1.63649
332360.0000    1.55453
332400.0000    1.50168
332440.0000    1.62950
332480.0000    1.78671
332520.0000    1.59654
332560.0000    1.55205
332600.0000    1.26526
332640.0000    1.66606
332680.0000    1.07150
332720.0000    0.93773
332760.0000    0.97394
332800.0000    0.90120
332840.0000    1.11521
332880.0000    0.90383
332920.0000    1.30061
332960.0000    1.06949
333000.0000    1.08170
333040.0000    1.38943
333080.0000    1.19605
333120.0000    1.03359
333160.0000    1.24477
333200.0000    1.28899
333240.0000    1.58123
333280.0000    1.18296
333320.0000    1.35037
333360.0000    1.35246
333400.0000    1.56191
333440.0000    1.13400
333480.0000    1.15576
333520.0000    0.99997
333560.0000    1.23120
333600.0000    1.20464
333640.0000    1.33882
333680.0000    1.32637
333720.0000    1.39025
333760.0000    1.34191
333800.0000    1.19091
333840.0000    1.36622
333880.0000    1.44651
333920.0000    1.61837
333960.0000    1.53976
334000.0000    1.22269
334040.0000    1.37175
334080.0000    1.23445
334120.0000    1.17190
334160.0000    1.34255
334200.0000    1.13678
334240.0000    1.23702
334280.0000    1.23231
334320.0000    1.29018
334360.0000    1.33336
334400.0000    1.41039
334440.0000    1.48226
334480.0000    1.38165
334520.0000    1.38657
334560.0000    1.34365
334600.0000    1.21442
334640.0000    1.09877
334680.0000    1.52213
334720.0000    1.49724
334760.0000    1.27627
334800.0000    1.40460
334840.0000    1.34723
334880.0000    1.10352
334920.0000    1.09220
334960.0000    0.85278
335000.0000    0.93734
335040.0000    1.03755
335080.0000    0.76220
335120.0000    0.91436
335160.0000    1.02107
335200.0000    1.09090
335240.0000    1.03982
335280.0000    1.14140
335320.0000    0.95425
335360.0000    1.17696
335400.0000    1.17896
335440.0000    1.10827
335480.0000    1.40026
335520.0000    1.34676
335560.0000    1.46515
335600.0000    1.35102
335640.0000    1.45019
335680.0000    1.46647
335720.0000    1.27553
335760.0000    1.46169
335800.0000    1.59843
335840.0000    1.38897
335880.0000    1.42775
335920.0000    1.58968
335960.0000    1.78067
336000.0000    2.04876
336040.0000    1.64794
336080.0000    1.70096
336120.0000    1.69703
336160.0000    1.47311
336200.0000    1.52820
336240.0000    1.73124
336280.0000    1.50128
336320.0000    1.35678
336360.0000    1.19630
336400.0000    1.44367
336440.0000    1.49589
336480.0000    1.06703
336520.0000    1.16296
336560.0000    1.33128
336600.0000    1.07090
336640.0000    0.79431
336680.0000    1.03854
336720.0000    1.09511
336760.0000    1.57791
336800.0000    1.41284
336840.0000    1.24848
336880.0000    1.41182
336920.0000    1.23069
336960.0000    1.48571
337000.0000    1.35844
337040.0000    1.18860
337080.0000    1.24007
337120.0000    1.11492
337160.0000    0.70719
337200.0000    0.90314
337240.0000    1.01736
337280.0000    0.95891
337320.0000    0.94777
337360.0000    0.99284
337400.0000    1.00970
337440.0000    1.19518
337480.0000    1.10105
337520.0000    0.53939
337560.0000    0.87463
337600.0000    0.59654
337640.0000    0.96636
337680.0000    1.30566
337720.0000    1.29404
337760.0000    1.43599
337800.0000    1.51241
337840.0000    1.46718
337880.0000    0.95206
337920.0000    1.29004
337960.0000    1.08470
338000.0000    1.11651
338040.0000    0.98855
338080.0000    1.31697
338120.0000    1.10034
338160.0000    1.10656
338200.0000    1.05660
338240.0000    1.31679
338280.0000    1.19429
338320.0000    1.08335
338360.0000    1.15300
338400.0000    1.04804
338440.0000    0.86806
338480.0000    1.31065
338520.0000    1.07262
338560.0000    1.38883
338600.0000    1.06738
338640.0000    1.52296
338680.0000    1.31047
338720.0000    1.44805
338760.0000    1.35287
338800.0000    1.15721
338840.0000    1.24788
338880.0000    1.70814
338920.0000    1.49903
338960.0000    1.49765
339000.0000    1.41918
339040.0000    1.45009
339080.0000    1.58322
339120.0000    1.40368
339160.0000    1.57197
339200.0000    1.32148
339240.0000    1.47074
339280.0000    1.55119
339320.0000    1.73216
339360.0000    1.49895
339400.0000    1.70638
339440.0000    1.49500
339480.0000    1.55558
339520.0000    1.45866
339560.0000    1.70978
339600.0000    1.74732
339640.0000    1.58908
339680.0000    1.70491
339720.0000    1.47306
339760.0000    1.58771
339800.0000    1.79668
339840.0000    1.44388
339880.0000    1.36485
339920.0000    1.29522
339960.0000    1.47511
340000.0000    1.41977
340040.0000    1.56425
340080.0000    1.55183
340120.0000    1.54103
340160.0000    1.37199
340200.0000    1.14534
340240.0000    1.10384
340280.0000    1.14549
340320.0000    1.47459
340360.0000    1.54954
340400.0000    1.57669
340440.0000    1.29727
340480.0000    1.13351
340520.0000    1.27321
340560.0000    1.21086
340600.0000    1.43961
340640.0000    1.15504
340680.0000    1.24833
340720.0000    1.24880
340760.0000    1.36938
340800.0000    1.12895
340840.0000    1.07008
340880.0000    1.20739
340920.0000    1.12537
340960.0000    1.19805
341000.0000    1.08172
341040.0000    1.29634
341080.0000    1.52966
341120.0000    1.01856
341160.0000    1.16459
341200.0000    1.25024
341240.0000    1.39812
341280.0000    1.30163
341320.0000    1.18059
341360.0000    1.04731
341400.0000    1.07742
341440.0000    1.14976
341480.0000    1.30247
341520.0000    1.48315
341560.0000    1.43730
341600.0000    1.31769
341640.0000    1.37745
341680.0000    1.78060
341720.0000    1.62883
341760.0000    1.41728
341800.0000    1.39128
341840.0000    1.37497
341880.0000    1.15432
341920.0000    1.10413
341960.0000    0.81327
342000.0000    0.92660
342040.0000    0.95481
342080.0000    1.27804
342120.0000    1.07646
342160.0000    0.92730
342200.0000    1.27991
342240.0000    1.16514
342280.0000    1.06148
342320.0000    1.04758
342360.0000    1.00768
342400.0000    1.14276
342440.0000    0.89076
342480.0000    0.92621
342520.0000    0.90672
342560.0000    1.02422
342600.0000    1.12055
342640.0000    0.93782
342680.0000    0.86484
342720.0000    1.50015
342760.0000    1.47053
342800.0000    1.46903
342840.0000    1.25335
342880.0000    1.25112
342920.0000    1.42419
342960.0000    1.29155
343000.0000    1.22760
343040.0000    1.30285
343080.0000    1.17471
343120.0000    1.26860
343160.0000    1.11503
343200.0000    1.23887
343240.0000    1.48530
343280.0000    1.18344
343320.0000    1.29932
343360.0000    1.19556
343400.0000    0.78722
343440.0000    1.02704
343480.0000    0.76460
343520.0000    0.77045
343560.0000    0.66273
343600.0000    0.75641
343640.0000    0.75726
343680.0000    0.88078
343720.0000    1.16316
343760.0000    1.30491
343800.0000    1.26580
343840.0000    1.50050
343880.0000    1.04725
343920.0000    1.14858
343960.0000    1.31090
344000.0000    1.28547
344040.0000    1.22542
344080.0000    1.13243
344120.0000    1.24080
344160.0000    1.38827
344200.0000    1.43035
344240.0000    1.34889
344280.0000    1.22096
344320.0000    1.16453
344360.0000    1.13841
344400.0000    1.32880
344440.0000    1.27499
344480.0000    1.18837
344520.0000    1.34093
344560.0000    1.17743
344600.0000    1.21807
344640.0000    1.19321
344680.0000    1.35654
344720.0000    1.52878
344760.0000    1.50543
344800.0000    1.43816
344840.0000    1.23521
344880.0000    1.14922
344920.0000    1.32629
344960.0000    1.08536
345000.0000    1.08482
345040.0000    0.79301
345080.0000    0.85319
345120.0000    1.08469
345160.0000    0.90615
345200.0000    1.07292
345240.0000    0.88852
345280.0000    1.15997
345320.0000    1.40427
345360.0000    1.34733
345400.0000    1.37751
345440.0000    1.25049
345480.0000    1.45391
345520.0000    1.38244
345560.0000    1.34212
345600.0000    1.31005
345640.0000    1.34214
345680.0000    1.50008
345720.0000    1.50215
345760.0000    1.24132
345800.0000    1.35454
345840.0000    1.48057
345880.0000    1.26659
345920.0000    1.32677
345960.0000    1.34387
346000.0000    1.49209
346040.0000    1.23199
346080.0000    1.25726
346120.0000    1.39887
346160.0000    1.22754
346200.0000    1.40420
346240.0000    1.30557
346280.0000    1.09764
346320.0000    1.00442
346360.0000    1.21065
346400.0000    1.11406
346440.0000    1.31993
346480.0000    1.36416
346520.0000    1.26845
346560.0000    1.22310
346600.0000    1.44354
346640.0000    1.59325
346680.0000    1.33688
346720.0000    1.43457
346760.0000    1.11573
346800.0000    1.31811
346840.0000    1.48521
346880.0000    1.54753
346920.0000    1.38530
346960.0000    1.31988
347000.0000    1.36560
347040.0000    1.07906
347080.0000    1.29225
347120.0000    0.97480
347160.0000    1.11408
347200.0000    1.02155
347240.0000    1.14078
347280.0000    0.94593
347320.0000    1.05641
347360.0000    1.32174
347400.0000    1.22376
347440.0000    1.28410
347480.0000    1.34230
347520.0000    1.26614
347560.0000    1.28471
347600.0000    1.24571
347640.0000    1.12241
347680.0000    1.22989
347720.0000    1.41199
347760.0000    1.32590
347800.0000    1.36623
347840.0000    1.23737
347880.0000    1.09025
347920.0000    1.27339
347960.0000    1.24186
348000.0000    0.97405
348040.0000    1.01166
348080.0000    1.44022
348120.0000    1.06801
348160.0000    1.35209
348200.0000    1.05880
348240.0000    1.09662
348280.0000    1.36895
348320.0000    1.04044
348360.0000    1.28408
348400.0000    1.21074
348440.0000    1.20634
348480.0000    1.49189
348520.0000    1.67246
348560.0000    1.25162
348600.0000    1.25821
348640.0000    1.13239
348680.0000    1.46903
348720.0000    1.40912
348760.0000    1.41141
348800.0000    1.32980
348840.0000    1.26359
348880.0000    1.05995
348920.0000    1.34886
348960.0000    1.45294
349000.0000    1.66871
349040.0000    1.64888
349080.0000    1.37199
349120.0000    1.37679
349160.0000    1.54830
349200.0000    1.32388
349240.0000    1.16159
349280.0000    1.15669
349320.0000    1.27260
349360.0000    1.24520
349400.0000    1.35344
349440.0000    1.37560
349480.0000    1.20906
349520.0000    1.27682
349560.0000    1.41615
349600.0000    1.14299
349640.0000    1.00127
349680.0000    1.15726
349720.0000    1.46813
349760.0000    1.31230
349800.0000    1.27052
349840.0000    1.25503
349880.0000    1.43348
349920.0000    1.32269
349960.0000    1.23739
350000.0000    1.41165
350040.0000    1.30603
350080.0000    1.28555
350120.0000    1.24949
350160.0000    1.39226
350200.0000    1.32209
350240.0000    1.19658
350280.0000    1.14000
350320.0000    1.24871
350360.0000    1.24036
350400.0000    1.09364
350440.0000    1.45033
350480.0000    1.24771
350520.0000    1.40725
350560.0000    1.45756
350600.0000    1.37384
350640.0000    1.38063
350680.0000    1.22088
350720.0000    1.41507
350760.0000    1.52811
350800.0000    1.46767
350840.0000    1.58364
350880.0000    1.51212
350920.0000    1.59948
350960.0000    1.48667
351000.0000    1.38637
351040.0000    1.70290
351080.0000    1.47774
351120.0000    1.02660
351160.0000    1.50933
351200.0000    1.52278
351240.0000    1.36824
351280.0000    1.46059
351320.0000    1.61319
351360.0000    1.52186
351400.0000    1.72611
351440.0000    1.75783
351480.0000    1.88258
351520.0000    1.75656
351560.0000    1.92069
351600.0000    1.75404
351640.0000    1.85041
351680.0000    1.69924
351720.0000    1.88879
351760.0000    1.96639
351800.0000    2.07152
351840.0000    2.01985
351880.0000    1.87362
351920.0000    1.67268
351960.0000    1.94704
352000.0000    1.78290
352040.0000    1.89636
352080.0000    1.75960
352120.0000    1.96832
352160.0000    1.94886
352200.0000    1.90683
352240.0000    1.82064
352280.0000    1.99054
352320.0000    2.13591
352360.0000    1.96877
352400.0000    1.83935
352440.0000    1.91963
352480.0000    1.84518
352520.0000    1.61957
352560.0000    1.66007
352600.0000    1.64164
352640.0000    1.77045
352680.0000    1.71341
352720.0000    1.75004
352760.0000    1.79772
352800.0000    1.76018
352840.0000    1.80842
352880.0000    1.66392
352920.0000    1.68251
352960.0000    1.82461
353000.0000    1.63714
353040.0000    1.83254
353080.0000    1.50126
353120.0000    1.65639
353160.0000    1.58363
353200.0000    1.66342
353240.0000    1.66122
353280.0000    1.60622
353320.0000    1.89945
353360.0000    1.62541
353400.0000    1.71863
353440.0000    1.65020
353480.0000    1.73343
353520.0000    1.73217
353560.0000    1.69925
353600.0000    1.63960
353640.0000    1.78909
353680.0000    1.70188
353720.0000    1.67997
353760.0000    1.60931
353800.0000    1.69993
353840.0000    1.70551
353880.0000    1.55844
353920.0000    1.61646
353960.0000    1.71024
354000.0000    1.72733
354040.0000    1.68712
354080.0000    1.63424
354120.0000    1.59035
354160.0000    1.59516
354200.0000    1.64010
354240.0000    1.44580
354280.0000    1.43015
354320.0000    1.54570
354360.0000    1.39140
354400.0000    1.45552
354440.0000    1.49243
354480.0000    1.44714
354520.0000    1.51795
354560.0000    1.16564
354600.0000    1.49427
354640.0000    1.49340
354680.0000    1.38883
354720.0000    1.30765
354760.0000    1.32734
354800.0000    1.34181
354840.0000    1.38866
354880.0000    1.33740
354920.0000    1.39739
354960.0000    1.63307
355000.0000    1.58737
355040.0000    1.40377
355080.0000    1.33511
355120.0000    1.41550
355160.0000    1.40567
355200.0000    1.40488
355240.0000    1.35945
355280.0000    1.62835
355320.0000    1.50545
355360.0000    1.61928
355400.0000    1.42217
355440.0000    1.66684
355480.0000    1.29224
355520.0000    1.44206
355560.0000    1.49958
355600.0000    1.44981
355640.0000    1.41929
355680.0000    1.52112
355720.0000    1.34233
355760.0000    1.12137
355800.0000    1.43275
355840.0000    1.38178
355880.0000    1.44457
355920.0000    1.43467
355960.0000    1.31063
356000.0000    1.44144
356040.0000    1.35492
356080.0000    1.51524
356120.0000    1.40304
356160.0000    1.30800
356200.0000    1.23674
356240.0000    1.25678
356280.0000    1.30731
356320.0000    1.23634
356360.0000    1.35551
356400.0000    1.39567
356440.0000    1.44010
356480.0000    1.07765
356520.0000    1.31773
356560.0000    1.59997
356600.0000    1.23169
356640.0000    1.38550
356680.0000    1.45638
356720.0000    1.32973
356760.0000    1.27099
356800.0000    1.37281
356840.0000    1.36962
356880.0000    1.38939
356920.0000    1.28978
356960.0000    1.31766
357000.0000    1.42986
357040.0000    1.45244
357080.0000    1.32468
357120.0000    1.35603
357160.0000    1.34295
357200.0000    1.44625
357240.0000    1.39311
357280.0000    1.08154
357320.0000    1.30079
357360.0000    1.18611
357400.0000    1.50051
357440.0000    1.38827
357480.0000    1.42822
357520.0000    1.28341
357560.0000    1.45192
357600.0000    1.35445
357640.0000    1.35186
357680.0000    1.28293
357720.0000    1.36835
357760.0000    1.26724
357800.0000    1.36224
357840.0000    1.35195
357880.0000    1.56392
357920.0000    1.16302
357960.0000    1.44497
358000.0000    1.48710
358040.0000    1.48918
358080.0000    1.41979
358120.0000    1.38211
358160.0000    1.47435
358200.0000    1.35817
358240.0000    1.35812
358280.0000    1.03016
358320.0000    1.30486
358360.0000    1.12699
358400.0000    1.16290
358440.0000    1.32129
358480.0000    1.31517
358520.0000    1.51771
358560.0000    1.55126
358600.0000    1.52587
358640.0000    1.48886
358680.0000    1.68980
358720.0000    1.69247
358760.0000    1.49524
358800.0000    1.57262
358840.0000    1.52162
358880.0000    1.37350
358920.0000    1.55542
358960.0000    1.50157
359000.0000    1.43662
359040.0000    1.37961
359080.0000    1.58081
359120.0000    1.46198
359160.0000    1.42751
359200.0000    1.37582
359240.0000    1.35303
359280.0000    1.27664
359320.0000    1.38428
359360.0000    1.18317
359400.0000    1.33584
359440.0000    1.45253
359480.0000    1.60161
359520.0000    1.60719
359560.0000    1.69790
359600.0000    1.47804
359640.0000    1.55094
359680.0000    1.46995
359720.0000    1.51657
359760.0000    1.35675
359800.0000    1.37053
359840.0000    1.73273
359880.0000    1.33539
359920.0000    1.52089
359960.0000    1.44902
360000.0000    1.44171
360040.0000    1.46163
360080.0000    1.57016
360120.0000    1.69023
360160.0000    1.52025
360200.0000    1.61569
360240.0000    1.53115
360280.0000    1.70689
360320.0000    1.56047
360360.0000    1.34284
360400.0000    1.44713
360440.0000    1.32847
360480.0000    1.37256
360520.0000    1.40606
360560.0000    1.52023
360600.0000    1.23550
360640.0000    1.31948
360680.0000    1.63229
360720.0000    1.25724
360760.0000    1.38734
360800.0000    1.31505
360840.0000    1.41649
360880.0000    1.55419
360920.0000    1.49312
360960.0000    1.28243
361000.0000    1.45043
361040.0000    1.18883
361080.0000    1.38941
361120.0000    1.15359
361160.0000    1.23424
361200.0000    1.26172
361240.0000    1.09176
361280.0000    1.15979
361320.0000    0.92432
361360.0000    1.13597
361400.0000    1.14552
361440.0000    1.27630
361480.0000    1.15979
361520.0000    1.32487
361560.0000    1.07984
361600.0000    1.24417
361640.0000    1.48061
361680.0000    1.53244
361720.0000    1.42659
361760.0000    1.38163
361800.0000    1.13212
361840.0000    1.17255
361880.0000    1.21060
361920.0000    1.11100
361960.0000    1.13016
362000.0000    1.08933
362040.0000    1.33910
362080.0000    1.10002
362120.0000    1.25300
362160.0000    1.15828
362200.0000    1.34006
362240.0000    1.57029
362280.0000    1.47040
362320.0000    1.50794
362360.0000    1.66600
362400.0000    1.41932
362440.0000    1.57175
362480.0000    1.39046
362520.0000    1.53080
362560.0000    1.43675
362600.0000    1.29366
362640.0000    1.52670
362680.0000    1.61429
362720.0000    1.41167
362760.0000    1.17387
362800.0000    1.30905
362840.0000    1.33681
362880.0000    1.42115
362920.0000    1.28957
362960.0000    1.31200
363000.0000    1.17397
363040.0000    0.93029
363080.0000    1.31910
363120.0000    1.11280
363160.0000    1.38454
363200.0000    1.09471
363240.0000    1.18329
363280.0000    1.43879
363320.0000    1.38070
363360.0000    1.35019
363400.0000    1.48003
363440.0000    1.45051
363480.0000    1.44655
363520.0000    1.46776
363560.0000    1.37191
363600.0000    1.27440
363640.0000    1.59658
363680.0000    1.45150
363720.0000    1.60584
363760.0000    1.31723
363800.0000    1.44762
363840.0000    1.35599
363880.0000    1.33229
363920.0000    1.28851
363960.0000    1.36286
364000.0000    1.41866
364040.0000    1.46460
364080.0000    1.18856
364120.0000    1.34447
364160.0000    1.45820
364200.0000    1.39637
364240.0000    1.35225
364280.0000    1.45091
364320.0000    1.37497
364360.0000    1.45816
364400.0000    1.45842
364440.0000    1.44719
364480.0000    1.47442
364520.0000    1.40918
364560.0000    1.34005
364600.0000    1.29180
364640.0000    1.36789
364680.0000    1.14942
364720.0000    1.38735
364760.0000    1.34685
364800.0000    1.43997
364840.0000    1.36251
364880.0000    1.42361
364920.0000    1.28921
364960.0000    1.57970
365000.0000    1.40941
365040.0000    1.54255
365080.0000    1.39199
365120.0000    1.44052
365160.0000    1.38594
365200.0000    1.60711
365240.0000    1.46762
365280.0000    1.48160
365320.0000    1.54464
365360.0000    1.45578
365400.0000    1.27479
365440.0000    1.10560
365480.0000    1.38697
365520.0000    1.27340
365560.0000    1.39512
365600.0000    1.38421
365640.0000    1.17874
365680.0000    1.01809
365720.0000    1.14641
365760.0000    1.26808
365800.0000    1.27736
365840.0000    1.42781
365880.0000    1.37479
365920.0000    1.54961
365960.0000    1.51144
366000.0000    1.41631
366040.0000    1.40170
366080.0000    1.03386
366120.0000    1.09707
366160.0000    1.24151
366200.0000    1.10358
366240.0000    1.25969
366280.0000    1.20677
366320.0000    1.34257
366360.0000    1.21669
366400.0000    1.43932
366440.0000    1.27438
366480.0000    1.38676
366520.0000    1.35098
366560.0000    1.53655
366600.0000    1.58824
366640.0000    1.61676
366680.0000    1.59040
366720.0000    1.53452
366760.0000    1.44078
366800.0000    1.67153
366840.0000    1.62086
366880.0000    1.40212
366920.0000    1.62797
366960.0000    1.40937
367000.0000    1.62232
367040.0000    1.54238
367080.0000    1.73535
367120.0000    1.28671
367160.0000    1.59123
367200.0000    1.56200
367240.0000    1.46912
367280.0000    1.42386
367320.0000    1.68145
367360.0000    1.52333
367400.0000    1.53128
367440.0000    1.46215
367480.0000    1.45677
367520.0000    1.42195
367560.0000    1.54999
367600.0000    1.29798
367640.0000    1.64057
367680.0000    1.63046
367720.0000    1.68034
367760.0000    1.54007
367800.0000    1.52189
367840.0000    1.29928
367880.0000    1.24011
367920.0000    1.36562
367960.0000    1.46011
368000.0000    1.52898
368040.0000    1.53279
368080.0000    1.34579
368120.0000    1.36478
368160.0000    1.65921
368200.0000    1.60938
368240.0000    1.54470
368280.0000    1.43724
368320.0000    1.58037
368360.0000    1.24852
368400.0000    1.38179
368440.0000    1.43008
368480.0000    1.38771
368520.0000    1.61242
368560.0000    1.43717
368600.0000    1.39250
368640.0000    1.53770
368680.0000    1.66872
368720.0000    1.57851
368760.0000    1.41037
368800.0000    1.48860
368840.0000    1.32440
368880.0000    1.48615
368920.0000    1.42109
368960.0000    1.43616
369000.0000    1.54362
369040.0000    1.36308
369080.0000    1.42764
369120.0000    1.49104
369160.0000    1.41845
369200.0000    1.55102
369240.0000    1.62127
369280.0000    1.54934
369320.0000    1.55538
369360.0000    1.41412
369400.0000    1.50442
369440.0000    1.60048
369480.0000    1.49730
369520.0000    1.55821
369560.0000    1.46399
369600.0000    1.54015
369640.0000    1.48099
369680.0000    1.42136
369720.0000    1.51365
369760.0000    1.53019
369800.0000    1.61538
369840.0000    1.52033
369880.0000    1.61824
369920.0000    1.33270
369960.0000    1.43520
370000.0000    1.44808
370040.0000    1.46318
370080.0000    1.45212
370120.0000    1.63660
370160.0000    1.53843
370200.0000    1.57653
370240.0000    1.44256
370280.0000    1.62951
370320.0000    1.64647
370360.0000    1.54724
370400.0000    1.66512
370440.0000    1.38276
370480.0000    1.56079
370520.0000    1.39713
370560.0000    1.66929
370600.0000    1.67104
370640.0000    1.49584
370680.0000    1.53148
370720.0000    1.46038
370760.0000    1.67009
370800.0000    1.54247
370840.0000    1.54652
370880.0000    1.50394
370920.0000    1.55012
370960.0000    1.61565
371000.0000    1.58570
371040.0000    1.55957
371080.0000    1.53307
371120.0000    1.51114
371160.0000    1.45511
371200.0000    1.48303
371240.0000    1.57895
371280.0000    1.51574
371320.0000    1.38303
371360.0000    1.56233
371400.0000    1.57541
371440.0000    1.59491
371480.0000    1.55734
371520.0000    1.50287
371560.0000    1.55040
371600.0000    1.53620
371640.0000    1.67717
371680.0000    1.62242
371720.0000    1.20972
371760.0000    1.46124
371800.0000    1.10930
371840.0000    1.36536
371880.0000    1.67639
371920.0000    1.31462
371960.0000    1.49466
372000.0000    1.38583
372040.0000    1.54277
372080.0000    1.67354
372120.0000    1.47623
372160.0000    1.47454
372200.0000    1.31125
372240.0000    0.94755
372280.0000    1.15064
372320.0000    1.18952
372360.0000    1.36032
372400.0000    1.23151
372440.0000    1.01903
372480.0000    1.19637
372520.0000    1.37409
372560.0000    1.28682
372600.0000    1.47427
372640.0000    1.26017
372680.0000    1.38709
372720.0000    1.17315
372760.0000    1.11424
372800.0000    1.43798
372840.0000    1.26241
372880.0000    1.61837
372920.0000    1.36309
372960.0000    1.43982
373000.0000    1.13894
373040.0000    1.14272
373080.0000    1.14230
373120.0000    1.06029
373160.0000    1.16095
373200.0000    0.87347
373240.0000    0.74820
373280.0000    1.07941
373320.0000    1.22250
373360.0000    0.89690
373400.0000    0.97165
373440.0000    0.71593
373480.0000    1.05086
373520.0000    1.07832
373560.0000    0.89076
373600.0000    1.26322
373640.0000    1.38068
373680.0000    1.22014
373720.0000    1.21808
373760.0000    1.30904
373800.0000    1.43549
373840.0000    1.04740
373880.0000    1.15469
373920.0000    1.21997
373960.0000    1.06959
374000.0000    1.12157
374040.0000    1.13011
374080.0000    1.22873
374120.0000    1.14729
374160.0000    1.02699
374200.0000    1.11804
374240.0000    0.68270
374280.0000    1.14286
374320.0000    0.93608
374360.0000    0.72612
374400.0000    0.99931
374440.0000    1.21809
374480.0000    1.37458
374520.0000    1.20979
374560.0000    1.58057
374600.0000    1.62905
374640.0000    1.40565
374680.0000    1.22356
374720.0000    1.42555
374760.0000    1.44860
374800.0000    1.32256
374840.0000    1.58291
374880.0000    1.42974
374920.0000    1.68223
374960.0000    1.11772
375000.0000    1.11614
375040.0000    1.19049
375080.0000    1.17914
375120.0000    1.52776
375160.0000    1.43901
375200.0000    1.22177
375240.0000    1.33993
375280.0000    0.88978
375320.0000    1.31809
375360.0000    1.16410
375400.0000    0.88641
375440.0000    1.02312
375480.0000    0.91687
375520.0000    1.16189
375560.0000    1.01143
375600.0000    0.96011
375640.0000    1.15845
375680.0000    0.83236
375720.0000    0.77435
375760.0000    0.89603
375800.0000    1.29823
375840.0000    0.57003
375880.0000    0.99855
375920.0000    1.06669
375960.0000    1.13252
376000.0000    0.69999
376040.0000    0.76210
376080.0000    0.81888
376120.0000    1.04937
376160.0000    0.96105
376200.0000    0.85851
376240.0000    1.00858
376280.0000    0.91630
376320.0000    1.09375
376360.0000    1.13853
376400.0000    1.05188
376440.0000    1.03905
376480.0000    1.05624
376520.0000    1.04634
376560.0000    1.06572
376600.0000    1.14121
376640.0000    1.30690
376680.0000    1.36995
376720.0000    1.16255
376760.0000    1.08862
376800.0000    1.45913
376840.0000    1.50762
376880.0000    1.48825
376920.0000    1.44708
376960.0000    1.56801
377000.0000    1.28937
377040.0000    1.12351
377080.0000    1.12525
377120.0000    0.87226
377160.0000    1.30768
377200.0000    1.62296
377240.0000    1.40306
377280.0000    1.50519
377320.0000    1.41983
377360.0000    1.55312
377400.0000    1.80517
377440.0000    1.64885
377480.0000    1.70684
377520.0000    1.60742
377560.0000    1.33973
377600.0000    1.55310
377640.0000    1.38418
377680.0000    1.46947
377720.0000    1.54669
377760.0000    1.36481
377800.0000    1.39896
377840.0000    1.20038
377880.0000    1.26012
377920.0000    1.25586
377960.0000    1.51652
378000.0000    1.62192
378040.0000    1.35213
378080.0000    1.13110
378120.0000    1.03661
378160.0000    1.06853
378200.0000    1.26533
378240.0000    1.15447
378280.0000    1.37688
378320.0000    1.29586
378360.0000    1.38973
378400.0000    1.47451
378440.0000    1.41960
378480.0000    1.42284
378520.0000    1.47819
378560.0000    1.24147
378600.0000    1.24380
378640.0000    1.16666
378680.0000    1.05885
378720.0000    1.31535
378760.0000    0.96309
378800.0000    1.16105
378840.0000    1.06588
378880.0000    0.41570
378920.0000    1.01288
378960.0000    0.69386
379000.0000    1.02834
379040.0000    0.83767
379080.0000    0.49694
379120.0000    1.15395
379160.0000    1.32536
379200.0000    0.76664
379240.0000    1.11576
379280.0000    1.28069
379320.0000    1.00835
379360.0000    1.05561
379400.0000    0.96731
379440.0000    1.08812
379480.0000    1.23881
379520.0000    1.17588
379560.0000    0.88486
379600.0000    1.13134
379640.0000    1.19757
379680.0000    1.22055
379720.0000    0.94868
379760.0000    1.01229
379800.0000    1.00538
379840.0000    1.16528
379880.0000    1.31347
379920.0000    1.12322
379960.0000    1.18377
380000.0000    1.12790
380040.0000    1.27368
380080.0000    0.85895
380120.0000    1.23847
380160.0000    1.05425
380200.0000    1.25278
380240.0000    1.01832
380280.0000    1.14278
380320.0000    1.10695
380360.0000    1.15848
380400.0000    0.96998
380440.0000    0.97612
380480.0000    0.63026
380520.0000    0.81501
380560.0000    1.06181
380600.0000    1.15118
380640.0000    1.12714
380680.0000    0.49366
380720.0000    0.25870
380760.0000    0.60870
380800.0000    0.63000
380840.0000    0.74213
380880.0000    0.70500
380920.0000    0.38521
380960.0000    0.27045
381000.0000    0.59433
381040.0000    1.03052
381080.0000    1.09283
381120.0000    1.29173
381160.0000    0.99282
381200.0000    0.51398
381240.0000    0.56958
381280.0000    0.37510
381320.0000    0.42249
381360.0000    0.41199
381400.0000    0.10746
381440.0000    0.29294
381480.0000    0.50222
381520.0000    0.78590
381560.0000    0.51737
381600.0000    0.49986
381640.0000    0.34918
381680.0000    0.44713
381720.0000    0.19533
381760.0000    0.41609
381800.0000    0.39982
381840.0000    0.39980
381880.0000    0.71081
381920.0000    0.60202
381960.0000    0.48638
382000.0000    0.52304
382040.0000    0.54912
382080.0000    0.63681
382120.0000    0.54998
382160.0000    0.17078
382200.0000    0.00813
382240.0000   -0.04390
382280.0000    0.51556
382320.0000    0.49810
382360.0000    0.27919
382400.0000    1.18870
382440.0000    0.44932
382480.0000    0.96095
382520.0000    0.92740
382560.0000    1.04405
382600.0000    0.96500
382640.0000    1.08116
382680.0000    0.88806
382720.0000    1.21749
382760.0000    1.17232
382800.0000    1.04344
382840.0000    0.64824
382880.0000    0.83848
382920.0000    0.63112
382960.0000    0.58676
383000.0000    1.05610
383040.0000    0.90494
383080.0000    1.02183
383120.0000    0.75301
383160.0000    0.72532
383200.0000    1.14587
383240.0000    1.06894
383280.0000    0.94492
383320.0000    0.76658
383360.0000    0.85068
383400.0000    0.60388
383440.0000    0.48726
383480.0000    0.80062
383520.0000    0.67061
383560.0000    1.00345
383600.0000    0.86517
383640.0000    0.99794
383680.0000    1.37128
383720.0000    1.30916
383760.0000    1.35413
383800.0000    1.23178
383840.0000    1.24653
383880.0000    1.51692
383920.0000    1.47186
383960.0000    1.49729
384000.0000    1.41509
384040.0000    1.67795
384080.0000    1.33382
384120.0000    1.38986
384160.0000    1.26006
384200.0000    1.45386
384240.0000    1.25012
384280.0000    1.45043
384320.0000    1.42471
384360.0000    1.39173
384400.0000    1.35700
384440.0000    1.54342
384480.0000    1.47245
384520.0000    1.45501
384560.0000    1.39554
384600.0000    1.31210
384640.0000    1.32726
384680.0000    1.41388
384720.0000    1.20902
384760.0000    1.37741
384800.0000    1.34746
384840.0000    1.37295
384880.0000    1.45512
384920.0000    1.41109
384960.0000    1.27509
385000.0000    1.33224
385040.0000    1.37610
385080.0000    1.33828
385120.0000    1.39675
385160.0000    1.41035
385200.0000    1.27584
385240.0000    1.33232
385280.0000    1.39387
385320.0000    1.41903
385360.0000    1.40726
385400.0000    1.20121
385440.0000    1.41910
385480.0000    1.30893
385520.0000    1.32051
385560.0000    1.49172
385600.0000    1.27720
385640.0000    1.06424
385680.0000    1.05629
385720.0000    1.17266
385760.0000    0.83936
385800.0000    0.82681
385840.0000    1.10627
385880.0000    0.86212
385920.0000    0.98426
385960.0000    0.92879
386000.0000    0.76552
386040.0000    0.99473
386080.0000    0.96102
386120.0000    1.21357
386160.0000    1.24897
386200.0000    1.20681
386240.0000    1.33588
386280.0000    1.15114
386320.0000    1.30713
386360.0000    1.25381
386400.0000    1.39838
386440.0000    0.97814
386480.0000    1.07166
386520.0000    1.41692
386560.0000    1.04816
386600.0000    1.32204
386640.0000    1.32756
386680.0000    1.28707
386720.0000    1.16149
386760.0000    1.34240
386800.0000    1.29129
386840.0000    1.40797
386880.0000    1.25785
386920.0000    1.25287
386960.0000    1.39527
387000.0000    1.36029
387040.0000    1.25564
387080.0000    1.14410
387120.0000    1.18602
387160.0000    1.08668
387200.0000    1.13582
387240.0000    1.14750
387280.0000    1.20622
387320.0000    1.22794
387360.0000    1.38535
387400.0000    1.22254
387440.0000    1.46454
387480.0000    0.97853
387520.0000    1.41580
387560.0000    1.39789
387600.0000    1.25331
387640.0000    1.31536
387680.0000    1.23687
387720.0000    1.24694
387760.0000    1.00376
387800.0000    1.13010
387840.0000    1.03898
387880.0000    1.07184
387920.0000    0.93627
387960.0000    0.88376
388000.0000    1.06265
388040.0000    0.93710
388080.0000    0.89619
388120.0000    1.21544
388160.0000    1.15870
388200.0000    1.09686
388240.0000    0.97841
388280.0000    1.14256
388320.0000    1.05793
388360.0000    1.10806
388400.0000    1.04846
388440.0000    1.08582
388480.0000    0.91646
388520.0000    0.90262
388560.0000    1.01442
388600.0000    0.99008
388640.0000    1.04615
388680.0000    0.91323
388720.0000    1.01325
388760.0000    1.48271
388800.0000    1.14705
388840.0000    1.16660
388880.0000    1.11127
388920.0000    0.72252
388960.0000    1.19939
389000.0000    1.18828
389040.0000    0.73542
389080.0000    1.08659
389120.0000    1.10638
389160.0000    1.15784
389200.0000    1.25071
389240.0000    0.99092
389280.0000    1.05095
389320.0000    1.04156
389360.0000    1.04244
389400.0000    0.70627
389440.0000    0.87256
389480.0000    0.81148
389520.0000    0.87246
389560.0000    0.94647
389600.0000    0.97069
389640.0000    1.08730
389680.0000    0.76135
389720.0000    1.07329
389760.0000    1.08462
389800.0000    1.04502
389840.0000    0.80658
389880.0000    1.10839
389920.0000    0.92199
389960.0000    0.79676
390000.0000    0.98695
390040.0000    0.97170
390080.0000    1.20825
390120.0000    1.31458
390160.0000    1.20318
390200.0000    0.90765
390240.0000    1.04861
390280.0000    1.14403
390320.0000    1.24279
390360.0000    1.17991
390400.0000    1.35330
390440.0000    1.12089
390480.0000    1.22296
390520.0000    1.06285
390560.0000    1.03241
390600.0000    0.98988
390640.0000    1.27542
390680.0000    1.33019
390720.0000    1.14718
390760.0000    1.03854
390800.0000    0.95122
390840.0000    0.79064
390880.0000    0.99020
390920.0000    1.21838
390960.0000    1.17551
391000.0000    1.26056
391040.0000    1.35288
391080.0000    1.37146
391120.0000    1.26105
391160.0000    1.20847
391200.0000    1.02469
391240.0000    1.37743
391280.0000    1.25347
391320.0000    1.25517
391360.0000    1.36332
391400.0000    1.45661
391440.0000    1.29225
391480.0000    1.37825
391520.0000    1.47860
391560.0000    1.28499
391600.0000    1.20104
391640.0000    1.56195
391680.0000    1.40668
391720.0000    1.31521
391760.0000    1.37209
391800.0000    1.22377
391840.0000    0.80983
391880.0000    1.38925
391920.0000    1.34265
391960.0000    1.26307
392000.0000    1.29971
392040.0000    1.32876
392080.0000    1.35459
392120.0000    1.35126
392160.0000    1.42968
392200.0000    1.26118
392240.0000    1.18308
392280.0000    1.19846
392320.0000    1.28113
392360.0000    1.29907
392400.0000    1.47005
392440.0000    1.38950
392480.0000    1.43279
392520.0000    1.21434
392560.0000    1.22635
392600.0000    1.02543
392640.0000    0.90180
392680.0000    0.90221
392720.0000    0.97395
392760.0000    0.96727
392800.0000    1.38472
392840.0000    1.59659
392880.0000    1.35111
392920.0000    1.32250
392960.0000    1.44787
393000.0000    1.42723
393040.0000    1.58030
393080.0000    1.49873
393120.0000    1.41143
393160.0000    1.40839
393200.0000    1.25024
393240.0000    1.47103
393280.0000    1.34033
393320.0000    1.44257
393360.0000    1.18920
393400.0000    1.45628
393440.0000    1.32106
393480.0000    1.29483
393520.0000    1.17197
393560.0000    1.27386
393600.0000    1.48266
393640.0000    1.65757
393680.0000    1.12932
393720.0000    1.45234
393760.0000    1.39670
393800.0000    1.34477
393840.0000    1.42742
393880.0000    1.46581
393920.0000    1.27408
393960.0000    1.06176
394000.0000    0.87132
394040.0000    1.39233
394080.0000    1.28491
394120.0000    1.44693
394160.0000    1.28639
394200.0000    1.51949
394240.0000    1.74430
394280.0000    1.38554
394320.0000    1.63004
394360.0000    1.47234
394400.0000    1.54390
394440.0000    1.71092
394480.0000    1.48251
394520.0000    1.30428
394560.0000    1.17294
394600.0000    1.64536
394640.0000    1.65207
394680.0000    1.44245
394720.0000    1.61546
394760.0000    1.33446
394800.0000    1.67091
394840.0000    1.54113
394880.0000    1.67972
394920.0000    1.76330
394960.0000    1.63394
395000.0000    1.48818
395040.0000    1.29541
395080.0000    1.48794
395120.0000    1.24288
395160.0000    1.49771
395200.0000    1.32064
395240.0000    1.19063
395280.0000    1.42768
395320.0000    1.05029
395360.0000    1.49625
395400.0000    1.52899
395440.0000    1.48058
395480.0000    1.31926
395520.0000    1.39572
395560.0000    1.64319
395600.0000    1.65119
395640.0000    1.36217
395680.0000    1.61686
395720.0000    1.56694
395760.0000    1.49800
395800.0000    1.44585
395840.0000    1.43370
395880.0000    1.68835
395920.0000    1.78314
395960.0000    1.36175
396000.0000    1.54511
396040.0000    1.56363
396080.0000    1.33039
396120.0000    1.39065
396160.0000    1.44493
396200.0000    1.34106
396240.0000    1.07809
396280.0000    1.22834
396320.0000    1.27511
396360.0000    1.17097
396400.0000    1.07437
396440.0000    1.18006
396480.0000    1.24102
396520.0000    1.41816
396560.0000    1.37762
396600.0000    1.23536
396640.0000    1.30413
396680.0000    1.12489
396720.0000    1.20414
396760.0000    1.43485
396800.0000    1.40936
396840.0000    1.34106
396880.0000    1.41462
396920.0000    0.98763
396960.0000    1.33925
397000.0000    1.57391
397040.0000    1.64410
397080.0000    1.71381
397120.0000    1.62915
397160.0000    1.51966
397200.0000    1.58039
397240.0000    1.48650
397280.0000    1.53655
397320.0000    1.47467
397360.0000    1.65852
397400.0000    1.68373
397440.0000    1.78914
397480.0000    1.68943
397520.0000    1.63869
397560.0000    1.62519
397600.0000    1.52427
397640.0000    1.58001
397680.0000    1.65353
397720.0000    1.73657
397760.0000    1.68484
397800.0000    1.68077
397840.0000    1.68965
397880.0000    1.48613
397920.0000    1.65842
397960.0000    1.63448
398000.0000    1.49988
398040.0000    1.34646
398080.0000    1.44531
398120.0000    1.49579
398160.0000    1.52037
398200.0000    1.42516
398240.0000    1.40868
398280.0000    1.66481
398320.0000    1.64004
398360.0000    1.69795
398400.0000    1.62709
398440.0000    1.56366
398480.0000    1.36246
398520.0000    1.41697
398560.0000    1.43250
398600.0000    1.45032
398640.0000    1.50139
398680.0000    1.34841
398720.0000    1.44814
398760.0000    1.36350
398800.0000    1.43921
398840.0000    1.07444
398880.0000    1.02422
398920.0000    1.53298
398960.0000    1.49968
399000.0000    1.55905
399040.0000    1.49920
399080.0000    1.43432
399120.0000    1.62102
399160.0000    1.89459
399200.0000    1.88755
399240.0000    1.88898
399280.0000    1.81714
399320.0000    1.75933
399360.0000    1.95002
399400.0000    2.03403
399440.0000    1.95198
399480.0000    1.90192
399520.0000    2.00578
399560.0000    2.01569
399600.0000    2.10089
399640.0000    2.01910
399680.0000    2.05779
399720.0000    1.99359
399760.0000    2.04513
399800.0000    1.91379
399840.0000    1.99987
399880.0000    2.00206
399920.0000    1.98141
399960.0000    2.05893
400000.0000    1.80198
400040.0000    2.02246
400080.0000    1.87842
400120.0000    1.71689
400160.0000    2.04614
400200.0000    1.99124
400240.0000    1.97440
400280.0000    2.01742
400320.0000    1.94426
400360.0000    2.13414
400400.0000    2.13861
400440.0000    2.03234
400480.0000    1.94516
400520.0000    1.88430
400560.0000    1.80172
400600.0000    1.77887
400640.0000    1.61637
400680.0000    1.53058
400720.0000    1.65537
400760.0000    1.63778
400800.0000    1.47904
400840.0000    1.63843
400880.0000    1.54323
400920.0000    1.40894
400960.0000    1.37647
401000.0000    1.58432
401040.0000    1.37800
401080.0000    1.42408
401120.0000    1.39198
401160.0000    1.48292
401200.0000    1.42583
401240.0000    1.60492
401280.0000    1.86355
401320.0000    1.74531
401360.0000    1.78253
401400.0000    1.78019
401440.0000    1.85752
401480.0000    1.73092
401520.0000    1.55522
401560.0000    1.48902
401600.0000    1.51482
401640.0000    1.55010
401680.0000    1.54958
401720.0000    1.52082
401760.0000    1.47031
401800.0000    1.43204
401840.0000    1.65128
401880.0000    1.49275
401920.0000    1.61997
401960.0000    1.58133
402000.0000    1.69576
402040.0000    1.51308
402080.0000    1.83839
402120.0000    1.57743
402160.0000    1.44462
402200.0000    1.57175
402240.0000    1.38430
402280.0000    1.56223
402320.0000    1.64202
402360.0000    1.44600
402400.0000    1.66917
402440.0000    1.71641
402480.0000    1.73370
402520.0000    1.76891
402560.0000    1.76475
402600.0000    1.49319
402640.0000    1.75166
402680.0000    1.44157
402720.0000    1.50710
402760.0000    1.48415
402800.0000    1.57833
402840.0000    1.77984
402880.0000    1.69618
402920.0000    1.53409
402960.0000    1.50682
403000.0000    1.61933
403040.0000    1.61340
403080.0000    1.56293
403120.0000    1.38834
403160.0000    1.44912
403200.0000    1.52181
403240.0000    1.53764
403280.0000    1.32261
403320.0000    1.47937
403360.0000    1.50897
403400.0000    1.46459
403440.0000    1.58289
403480.0000    1.37729
403520.0000    1.34374
403560.0000    1.39565
403600.0000    1.30763
403640.0000    1.44666
403680.0000    1.34655
403720.0000    1.37384
403760.0000    1.48079
403800.0000    1.32917
403840.0000    1.30432
403880.0000    1.33736
403920.0000    1.41425
403960.0000    1.65964
404000.0000    1.56632
404040.0000    1.51718
404080.0000    1.35992
404120.0000    1.27738
404160.0000    1.19575
404200.0000    1.44079
404240.0000    1.56004
404280.0000    1.54569
404320.0000    1.41843
404360.0000    1.67551
404400.0000    1.68272
404440.0000    1.53202
404480.0000    1.62995
404520.0000    1.58457
404560.0000    1.38322
404600.0000    1.55391
404640.0000    1.49510
404680.0000    1.43703
404720.0000    1.37805
404760.0000    1.52428
404800.0000    1.53111
404840.0000    1.50757
404880.0000    1.34627
404920.0000    1.50867
404960.0000    1.54126
405000.0000    1.44696
405040.0000    1.45173
405080.0000    1.45019
405120.0000    1.41441
405160.0000    1.40709
405200.0000    1.29361
405240.0000    1.44665
405280.0000    1.38763
405320.0000    1.36368
405360.0000    1.44102
405400.0000    1.27340
405440.0000    1.62504
405480.0000    1.36280
405520.0000    1.52970
405560.0000    1.36549
405600.0000    1.44345
405640.0000    1.63199
405680.0000    1.41300
405720.0000    1.53876
405760.0000    1.56559
405800.0000    1.48065
405840.0000    1.58292
405880.0000    1.43648
405920.0000    1.28285
405960.0000    1.42863
406000.0000    1.59606
406040.0000    1.41032
406080.0000    1.50453
406120.0000    1.61510
406160.0000    1.33771
406200.0000    1.31425
406240.0000    1.44628
406280.0000    1.60181
406320.0000    1.47226
406360.0000    1.42793
406400.0000    1.52536
406440.0000    1.33874
406480.0000    1.50793
406520.0000    1.56074
406560.0000    1.57404
406600.0000    1.51851
406640.0000    1.73580
406680.0000    1.54945
406720.0000    1.40728
406760.0000    1.55332
406800.0000    1.70383
406840.0000    1.69881
406880.0000    1.84729
406920.0000    1.86807
406960.0000    1.72882
407000.0000    1.47128
407040.0000    1.26536
407080.0000    1.29581
407120.0000    1.56240
407160.0000    1.50755
407200.0000    1.62332
407240.0000    1.61187
407280.0000    1.69376
407320.0000    1.86396
407360.0000    1.63045
407400.0000    1.57720
407440.0000    1.35930
407480.0000    1.65011
407520.0000    1.48115
407560.0000    1.68740
407600.0000    1.48883
407640.0000    1.53710
407680.0000    1.56631
407720.0000    1.58732
407760.0000    1.45547
407800.0000    1.53138
407840.0000    1.43063
407880.0000    1.35913
407920.0000    1.56146
407960.0000    1.55160
408000.0000    1.46318
408040.0000    1.50431
408080.0000    1.37412
408120.0000    1.61320
408160.0000    1.33761
408200.0000    1.47331
408240.0000    1.56253
408280.0000    1.74114
408320.0000    1.68087
408360.0000    1.55187
408400.0000    1.69106
408440.0000    1.62402
408480.0000    1.38446
408520.0000    1.43306
408560.0000    1.45157
408600.0000    1.65314
408640.0000    1.43370
408680.0000    1.42323
408720.0000    1.42675
408760.0000    1.41528
408800.0000    1.45507
408840.0000    1.32759
408880.0000    1.58094
408920.0000    1.38240
408960.0000    1.52249
409000.0000    1.40334
409040.0000    1.46762
409080.0000    1.66307
409120.0000    1.44486
409160.0000    1.69691
409200.0000    1.51879
409240.0000    1.42109
409280.0000    1.47484
409320.0000    1.53935
409360.0000    1.51913
409400.0000    1.64165
409440.0000    1.59743
409480.0000    1.46699
409520.0000    1.56546
409560.0000    1.61225
409600.0000    1.56423
409640.0000    1.71445
409680.0000    1.45738
409720.0000    1.40999
409760.0000    1.43692
409800.0000    1.45927
409840.0000    1.37280
409880.0000    1.51379
409920.0000    1.47414
409960.0000    1.51831
410000.0000    1.51850
410040.0000    1.28476
410080.0000    1.68336
410120.0000    1.58752
410160.0000    1.33019
410200.0000    1.46370
410240.0000    1.46783
410280.0000    1.35535
410320.0000    1.56965
410360.0000    1.57100
410400.0000    1.24976
410440.0000    1.40702
410480.0000    1.18465
410520.0000    1.13550
410560.0000    1.11230
410600.0000    1.31409
410640.0000    1.16131
410680.0000    1.24037
410720.0000    1.29491
410760.0000    1.17705
410800.0000    1.31012
410840.0000    1.15852
410880.0000    1.28492
410920.0000    1.30248
410960.0000    1.26626
411000.0000    1.22183
411040.0000    1.24881
411080.0000    0.98411
411120.0000    1.28845
411160.0000    1.30139
411200.0000    1.18056
411240.0000    1.46358
411280.0000    1.24176
411320.0000    1.25736
411360.0000    1.16689
411400.0000    1.35022
411440.0000    1.16523
411480.0000    1.27530
411520.0000    1.36961
411560.0000    1.26787
411600.0000    1.58306
411640.0000    1.18366
411680.0000    1.51524
411720.0000    1.21174
411760.0000    1.26342
411800.0000    1.35959
411840.0000    1.12650
411880.0000    1.15781
411920.0000    1.21218
411960.0000    1.13610
412000.0000    1.30949
412040.0000    1.19414
412080.0000    1.26545
412120.0000    1.42756
412160.0000    1.29794
412200.0000    1.42733
412240.0000    1.35521
412280.0000    1.42023
412320.0000    1.39886
412360.0000    1.29282
412400.0000    1.32696
412440.0000    1.40641
412480.0000    1.37684
412520.0000    1.34625
412560.0000    1.42052
412600.0000    1.45277
412640.0000    1.43114
412680.0000    1.28631
412720.0000    1.34952
412760.0000    1.32516
412800.0000    1.25287
412840.0000    1.25980
412880.0000    1.23321
412920.0000    1.29384
412960.0000    1.28807
413000.0000    1.52109
413040.0000    1.32749
413080.0000    1.26579
413120.0000    1.18148
413160.0000    1.40374
413200.0000    1.51993
413240.0000    1.51483
413280.0000    1.35270
413320.0000    1.35840
413360.0000    1.57329
413400.0000    1.57448
413440.0000    1.46614
413480.0000    1.55218
413520.0000    1.35362
413560.0000    1.51461
413600.0000    1.47706
413640.0000    1.55716
413680.0000    1.44291
413720.0000    1.52662
413760.0000    1.50499
413800.0000    1.09829
413840.0000    0.96727
413880.0000    1.12572
413920.0000    1.12489
413960.0000    1.08374
414000.0000    1.20308
414040.0000    1.07654
414080.0000    1.02070
414120.0000    0.98751
414160.0000    0.75209
414200.0000    1.27256
414240.0000    1.29609
414280.0000    0.95397
414320.0000    1.13550
414360.0000    1.25758
414400.0000    1.33267
414440.0000    1.20285
414480.0000    1.23619
414520.0000    1.24862
414560.0000    1.04512
414600.0000    1.27638
414640.0000    1.29554
414680.0000    0.91324
414720.0000    1.03133
414760.0000    0.97501
414800.0000    1.09579
414840.0000    1.05243
414880.0000    1.13158
414920.0000    1.37479
414960.0000    1.41898
415000.0000    1.55890
415040.0000    1.52425
415080.0000    1.52101
415120.0000    1.50167
415160.0000    1.24923
415200.0000    1.27968
415240.0000    1.35931
415280.0000    1.24133
415320.0000    1.39258
415360.0000    1.40867
415400.0000    1.29230
415440.0000    1.33937
415480.0000    1.43332
415520.0000    1.40881
415560.0000    1.37479
415600.0000    1.39919
415640.0000    1.41719
415680.0000    1.37931
415720.0000    1.31681
415760.0000    1.39843
415800.0000    1.31877
415840.0000    1.27370
415880.0000    1.25716
415920.0000    1.04866
415960.0000    1.32299
416000.0000    1.19081
416040.0000    1.49302
416080.0000    1.35123
416120.0000    0.99197
416160.0000    1.22693
416200.0000    1.08521
416240.0000    1.24474
416280.0000    1.33309
416320.0000    0.99772
416360.0000    1.40231
416400.0000    1.50660
416440.0000    1.06715
416480.0000    1.18494
416520.0000    1.27563
416560.0000    0.83702
416600.0000    1.13178
416640.0000    0.89211
416680.0000    1.39261
416720.0000    0.93692
416760.0000    0.90031
416800.0000    1.19216
416840.0000    1.10443
416880.0000    1.11036
416920.0000    1.22196
416960.0000    1.26983
417000.0000    1.16644
417040.0000    1.22456
417080.0000    1.04884
417120.0000    1.15443
417160.0000    1.20312
417200.0000    1.09131
417240.0000    1.11172
417280.0000    0.99170
417320.0000    1.15334
417360.0000    1.11558
417400.0000    1.31627
417440.0000    1.30085
417480.0000    1.17041
417520.0000    1.31861
417560.0000    1.06996
417600.0000    1.24561
417640.0000    1.05986
417680.0000    1.09568
417720.0000    1.09196
417760.0000    0.96737
417800.0000    0.80868
417840.0000    1.12215
417880.0000    0.93137
417920.0000    0.86357
417960.0000    0.88270
418000.0000    0.93594
418040.0000    0.85141
418080.0000    0.74026
418120.0000    1.09464
418160.0000    0.80186
418200.0000    1.07427
418240.0000    1.26333
418280.0000    1.06077
418320.0000    1.30052
418360.0000    1.31980
418400.0000    1.37826
418440.0000    1.47975
418480.0000    1.37549
418520.0000    1.33113
418560.0000    1.29978
418600.0000    1.30953
418640.0000    1.26229
418680.0000    1.42412
418720.0000    1.53561
418760.0000    1.42930
418800.0000    1.43743
418840.0000    1.45028
418880.0000    1.37624
418920.0000    1.24004
418960.0000    1.12099
419000.0000    1.48057
419040.0000    1.53263
419080.0000    1.47638
419120.0000    1.20732
419160.0000    1.48801
419200.0000    1.24229
419240.0000    1.46443
419280.0000    1.39356
419320.0000    1.44380
419360.0000    1.35519
419400.0000    1.39247
419440.0000    1.37250
419480.0000    1.41332
419520.0000    1.42080
419560.0000    1.45859
419600.0000    1.41728
419640.0000    1.49951
419680.0000    1.32817
419720.0000    1.55338
419760.0000    1.35847
419800.0000    1.41431
419840.0000    1.29295
419880.0000    1.44154
419920.0000    1.50602
419960.0000    1.41355
420000.0000    1.27421
420040.0000    1.15779
420080.0000    1.17179
420120.0000    1.58590
420160.0000    1.32901
420200.0000    1.43353
420240.0000    1.40827
420280.0000    1.30921
420320.0000    1.34497
420360.0000    1.41838
420400.0000    1.29807
420440.0000    1.38690
420480.0000    1.28358
420520.0000    1.36563
420560.0000    1.18563
420600.0000    1.37119
420640.0000    1.36940
420680.0000    1.30076
420720.0000    1.44700
420760.0000    1.41860
420800.0000    1.32667
420840.0000    1.38491
420880.0000    1.47970
420920.0000    1.17951
420960.0000    1.08006
421000.0000    1.03731
421040.0000    1.00011
421080.0000    1.07896
421120.0000    1.17999
421160.0000    1.39295
421200.0000    1.21816
421240.0000    1.22742
421280.0000    1.04869
421320.0000    1.25776
421360.0000    1.16865
421400.0000    1.05232
421440.0000    0.99722
421480.0000    1.27650
421520.0000    1.06602
421560.0000    1.08640
421600.0000    1.27768
421640.0000    1.28716
421680.0000    1.10995
421720.0000    1.01885
421760.0000    1.00561
421800.0000    1.45904
421840.0000    1.03711
421880.0000    1.05181
421920.0000    0.96286
421960.0000    1.02164
422000.0000    1.16255
422040.0000    1.20766
422080.0000    1.18343
422120.0000    1.16501
422160.0000    1.17359
422200.0000    1.26130
422240.0000    1.08535
422280.0000    1.06004
422320.0000    1.08838
422360.0000    1.09437
422400.0000    1.06861
422440.0000    1.20730
422480.0000    1.12686
422520.0000    0.97220
422560.0000    1.03701
422600.0000    1.10840
422640.0000    1.16576
422680.0000    1.05815
422720.0000    1.12361
422760.0000    1.28993
422800.0000    0.88324
422840.0000    1.04591
422880.0000    0.92743
422920.0000    1.24121
422960.0000    1.05371
423000.0000    1.27984
423040.0000    1.24902
423080.0000    1.12146
423120.0000    1.37770
423160.0000    1.20291
423200.0000    1.16432
423240.0000    1.27295
423280.0000    1.13569
423320.0000    1.20884
423360.0000    1.18583
423400.0000    1.32596
423440.0000    1.04322
423480.0000    1.21408
423520.0000    1.45252
423560.0000    1.41598
423600.0000    0.88974
423640.0000    1.10889
423680.0000    1.07134
423720.0000    1.14599
423760.0000    1.11813
423800.0000    0.92133
423840.0000    0.92480
423880.0000    1.09668
423920.0000    0.92358
423960.0000    1.10847
424000.0000    1.31202
424040.0000    1.23946
424080.0000    1.24288
424120.0000    1.25554
424160.0000    1.22931
424200.0000    1.13972
424240.0000    1.31382
424280.0000    1.16170
424320.0000    1.22491
424360.0000    0.99542
424400.0000    1.33228
424440.0000    1.37645
424480.0000    1.39399
424520.0000    1.23105
424560.0000    1.23865
424600.0000    1.25643
424640.0000    1.05360
424680.0000    1.11778
424720.0000    0.81846
424760.0000    0.79128
424800.0000    1.06129
424840.0000    1.25759
424880.0000    1.20081
424920.0000    0.88316
424960.0000    0.59079
425000.0000    1.02447
425040.0000    0.92781
425080.0000    0.60632
425120.0000    0.69053
425160.0000    1.21485
425200.0000    1.06347
425240.0000    1.05863
425280.0000    1.25931
425320.0000    1.15593
425360.0000    1.19316
425400.0000    1.14464
425440.0000    1.35273
425480.0000    1.11521
425520.0000    1.03782
425560.0000    1.21974
425600.0000    1.17989
425640.0000    1.20791
425680.0000    1.36112
425720.0000    0.98126
425760.0000    0.87154
425800.0000    0.97309
425840.0000    1.25172
425880.0000    1.37479
425920.0000    1.31996
425960.0000    1.01998
426000.0000    1.11610
426040.0000    0.81118
426080.0000    1.13626
426120.0000    0.81994
426160.0000    0.97409
426200.0000    1.04612
426240.0000    1.26110
426280.0000    1.40951
426320.0000    1.21435
426360.0000    1.56587
426400.0000    1.22547
426440.0000    1.49296
426480.0000    1.32021
426520.0000    1.33317
426560.0000    1.36383
426600.0000    1.44238
426640.0000    1.23957
426680.0000    1.30701
426720.0000    1.32018
426760.0000    1.65874
426800.0000    1.37917
426840.0000    0.97162
426880.0000    1.06818
426920.0000    1.05396
426960.0000    1.09780
427000.0000    1.18809
427040.0000    0.97628
427080.0000    1.12652
427120.0000    1.23171
427160.0000    1.19850
427200.0000    1.26471
427240.0000    1.34921
427280.0000    1.13148
427320.0000    1.33236
427360.0000    1.41299
427400.0000    1.20653
427440.0000    1.32689
427480.0000    1.56632
427520.0000    1.31847
427560.0000    1.32396
427600.0000    1.23462
427640.0000    1.12973
427680.0000    1.15339
427720.0000    1.22474
427760.0000    1.23716
427800.0000    1.24132
427840.0000    1.02283
427880.0000    1.10908
427920.0000    1.34966
427960.0000    1.30962
428000.0000    1.23340
428040.0000    1.37742
428080.0000    1.38594
428120.0000    1.33167
428160.0000    1.20064
428200.0000    1.31584
428240.0000    1.21440
428280.0000    1.36664
428320.0000    1.22401
428360.0000    1.16730
428400.0000    1.25920
428440.0000    1.33297
428480.0000    1.36009
428520.0000    1.21091
428560.0000    1.40489
428600.0000    1.23518
428640.0000    1.33977
428680.0000    1.33269
428720.0000    1.23197
428760.0000    1.29385
428800.0000    1.38368
428840.0000    1.29593
428880.0000    1.21214
428920.0000    1.38948
428960.0000    1.31557
429000.0000    1.45302
429040.0000    1.32015
429080.0000    1.44520
429120.0000    1.47390
429160.0000    1.23185
429200.0000    1.37993
429240.0000    1.67843
429280.0000    1.41043
429320.0000    1.18386
429360.0000    1.29059
429400.0000    1.38035
429440.0000    1.33434
429480.0000    1.39644
429520.0000    1.21193
429560.0000    0.96095
429600.0000    0.93157
429640.0000    1.03059
429680.0000    0.90981
429720.0000    1.13822
429760.0000    1.29294
429800.0000    1.31730
429840.0000    1.07269
429880.0000    1.22844
429920.0000    1.53360
429960.0000    1.40916
430000.0000    1.41692
430040.0000    1.46517
430080.0000    1.63161
430120.0000    1.51218
430160.0000    1.47196
430200.0000    1.55758
430240.0000    1.47394
430280.0000    1.41399
430320.0000    1.48198
430360.0000    1.58417
430400.0000    1.60391
430440.0000    1.64549
430480.0000    1.66683
430520.0000    1.54212
430560.0000    1.45531
430600.0000    1.48317
430640.0000    1.65836
430680.0000    1.66078
430720.0000    1.60836
430760.0000    1.26721
430800.0000    1.12670
430840.0000    1.36204
430880.0000    1.24694
430920.0000    1.18664
430960.0000    1.20325
431000.0000    1.16258
431040.0000    1.17107
431080.0000    1.27896
431120.0000    1.13571
431160.0000    1.11738
431200.0000    0.96268
431240.0000    0.93983
431280.0000    1.00805
431320.0000    1.04311
431360.0000    1.25167
431400.0000    1.08652
431440.0000    1.19424
431480.0000    1.00171
431520.0000    1.20522
431560.0000    1.14048
431600.0000    1.12812
431640.0000    1.25263
431680.0000    1.31856
431720.0000    1.31614
431760.0000    1.16792
431800.0000    1.37425
431840.0000    1.28720
431880.0000    1.09761
431920.0000    1.03325
431960.0000    1.10161
432000.0000    1.02273
432040.0000    1.09211
432080.0000    0.87245
432120.0000    0.82296
432160.0000    0.51435
432200.0000    1.16176
432240.0000    1.30070
432280.0000    1.36290
432320.0000    1.07596
432360.0000    1.42094
432400.0000    1.18622
432440.0000    1.26894
432480.0000    1.25301
432520.0000    1.38164
432560.0000    1.19229
432600.0000    1.15670
432640.0000    1.34034
432680.0000    0.82091
432720.0000    1.02543
432760.0000    1.26238
432800.0000    0.88984
432840.0000    0.69616
432880.0000    0.75227
432920.0000    1.01689
432960.0000    0.87871
433000.0000    1.08629
433040.0000    1.05795
433080.0000    1.06604
433120.0000    1.06768
433160.0000    1.03748
433200.0000    1.16432
433240.0000    1.09138
433280.0000    1.17045
433320.0000    1.26766
433360.0000    1.26968
433400.0000    1.24553
433440.0000    0.75746
433480.0000    1.16171
433520.0000    1.16370
433560.0000    0.96986
433600.0000    1.06990
433640.0000    1.06902
433680.0000    1.00031
433720.0000    1.04081
433760.0000    1.13148
433800.0000    1.10769
433840.0000    1.18726
433880.0000    1.20119
433920.0000    0.99810
433960.0000    1.06436
434000.0000    0.98205
434040.0000    0.90034
434080.0000    1.02523
434120.0000    0.86402
434160.0000    1.05659
434200.0000    1.14313
434240.0000    0.96200
434280.0000    1.01769
434320.0000    0.89004
434360.0000    1.07305
434400.0000    0.75994
434440.0000    1.43675
434480.0000    0.96393
434520.0000    1.25337
434560.0000    1.32846
434600.0000    1.01171
434640.0000    1.22062
434680.0000    0.99790
434720.0000    1.06614
434760.0000    1.13362
434800.0000    0.95659
434840.0000    1.24102
434880.0000    1.43252
434920.0000    1.39920
434960.0000    1.42675
435000.0000    1.31079
435040.0000    1.04898
435080.0000    0.75913
435120.0000    1.30755
435160.0000    1.36162
435200.0000    1.19934
435240.0000    1.60064
435280.0000    1.40163
435320.0000    1.33794
435360.0000    1.26061
435400.0000    1.42134
435440.0000    1.41591
435480.0000    1.18529
435520.0000    1.29089
435560.0000    1.13579
435600.0000    1.10410
435640.0000    1.46727
435680.0000    1.27882
435720.0000    1.37516
435760.0000    1.44974
435800.0000    1.28205
435840.0000    1.24132
435880.0000    1.32553
435920.0000    1.22869
435960.0000    1.26871
436000.0000    1.01805
436040.0000    1.27508
436080.0000    1.22017
436120.0000    1.14047
436160.0000    0.89077
436200.0000    1.26433
436240.0000    1.09577
436280.0000    1.41903
436320.0000    1.34607
436360.0000    1.05344
436400.0000    1.03846
436440.0000    1.14221
436480.0000    1.17161
436520.0000    0.76573
436560.0000    1.13109
436600.0000    1.23914
436640.0000    1.25392
436680.0000    1.50360
436720.0000    1.46647
436760.0000    1.30418
436800.0000    1.31981
436840.0000    1.38321
436880.0000    1.29069
436920.0000    0.88956
436960.0000    0.96024
437000.0000    1.32790
437040.0000    1.20879
437080.0000    1.29597
437120.0000    1.35086
437160.0000    1.29959
437200.0000    1.14845
437240.0000    1.58319
437280.0000    1.31496
437320.0000    1.33502
437360.0000    1.44127
437400.0000    1.53382
437440.0000    1.49852
437480.0000    1.32514
437520.0000    1.33588
437560.0000    1.41399
437600.0000    0.98316
437640.0000    0.98003
437680.0000    1.00032
437720.0000    1.21813
437760.0000    1.06486
437800.0000    1.41950
437840.0000    1.32415
437880.0000    1.06683
437920.0000    1.09959
437960.0000    1.05132
438000.0000    1.09315
438040.0000    0.84708
438080.0000    0.89716
438120.0000    0.83165
438160.0000    1.19818
438200.0000    1.32801
438240.0000    0.98427
438280.0000    0.75747
438320.0000    0.99511
438360.0000    0.96392
438400.0000    1.22168
438440.0000    1.28306
438480.0000    1.03828
438520.0000    1.01595
438560.0000    1.17910
438600.0000    1.22376
438640.0000    1.18441
438680.0000    1.29722
438720.0000    1.33811
438760.0000    1.21203
438800.0000    1.06820
438840.0000    1.39390
438880.0000    1.16951
438920.0000    1.56923
438960.0000    1.07354
439000.0000    1.08255
439040.0000    1.24918
439080.0000    1.34411
439120.0000    1.15936
439160.0000    0.79163
439200.0000    1.06700
439240.0000    1.13176
439280.0000    1.13806
439320.0000    1.05817
439360.0000    1.26489
439400.0000    1.17150
439440.0000    1.30392
439480.0000    1.36869
439520.0000    0.91915
439560.0000    1.32012
439600.0000    1.37323
439640.0000    1.32234
439680.0000    1.40189
439720.0000    1.38767
439760.0000    1.42889
439800.0000    1.35870
439840.0000    1.05594
439880.0000    1.53459
439920.0000    1.47153
439960.0000    1.57944
440000.0000    1.37927
440040.0000    1.58688
440080.0000    1.44477
440120.0000    1.44580
440160.0000    1.26958
440200.0000    1.14854
440240.0000    1.27127
440280.0000    1.17016
440320.0000    1.42512
440360.0000    1.42633
440400.0000    1.15233
440440.0000    0.90028
440480.0000    1.04391
440520.0000    1.17422
440560.0000    1.06394
440600.0000    1.07607
440640.0000    1.11508
440680.0000    0.78561
440720.0000    0.89112
440760.0000    1.05503
440800.0000    1.13760
440840.0000    1.41041
440880.0000    1.10177
440920.0000    0.97072
440960.0000    1.50018
441000.0000    1.33958
441040.0000    1.02763
441080.0000    1.00128
441120.0000    1.20668
441160.0000    1.30463
441200.0000    1.34952
441240.0000    1.28389
441280.0000    1.16374
441320.0000    1.18727
441360.0000    1.53547
441400.0000    1.29530
441440.0000    0.78545
441480.0000    1.06396
441520.0000    0.58866
441560.0000    0.99976
441600.0000    1.34165
441640.0000    1.29939
441680.0000    1.51970
441720.0000    1.25127
441760.0000    1.30855
441800.0000    1.12181
441840.0000    1.01521
441880.0000    1.44178
441920.0000    1.40132
441960.0000    1.12070
442000.0000    1.62706
442040.0000    1.30408
442080.0000    1.43181
442120.0000    1.43279
442160.0000    1.45278
442200.0000    1.52345
442240.0000    1.29940
442280.0000    1.30678
442320.0000    1.02963
442360.0000    0.99502
442400.0000    1.14571
442440.0000    0.76940
442480.0000    0.98170
442520.0000    0.89544
442560.0000    1.33743
442600.0000    1.45670
442640.0000    1.24983
442680.0000    1.37022
442720.0000    1.43928
442760.0000    1.02530
442800.0000    1.35270
442840.0000    1.19991
442880.0000    0.86050
442920.0000    1.15143
442960.0000    1.18284
443000.0000    0.67645
443040.0000    1.02464
443080.0000    1.00452
443120.0000    0.96451
443160.0000    0.70192
443200.0000    0.90974
443240.0000    0.48671
443280.0000    0.85347
443320.0000    1.16866
443360.0000    0.85705
443400.0000    1.15797
443440.0000    1.30756
443480.0000    1.20449
443520.0000    1.28321
443560.0000    0.89690
443600.0000    0.88984
443640.0000    1.31117
443680.0000    1.27494
443720.0000    1.30752
443760.0000    1.19014
443800.0000    0.88203
443840.0000    1.19688
443880.0000    1.63038
443920.0000    1.37503
443960.0000    1.74028
444000.0000    1.36886
444040.0000    1.24548
444080.0000    1.34244
444120.0000    1.42259
444160.0000    1.29784
444200.0000    1.58434
444240.0000    1.58468
444280.0000    1.56611
444320.0000    1.14041
444360.0000    1.37092
444400.0000    1.05740
444440.0000    1.27682
444480.0000    1.35890
444520.0000    1.62466
444560.0000    1.56858
444600.0000    0.79949
444640.0000    1.46314
444680.0000    1.62041
444720.0000    1.53454
444760.0000    1.34352
444800.0000    1.15100
444840.0000    1.28174
444880.0000    1.19827
444920.0000    0.84925
444960.0000    0.91906
445000.0000    1.29289
445040.0000    1.13138
445080.0000    1.39596
445120.0000    1.14296
445160.0000    0.98888
445200.0000    1.30389
445240.0000    1.02236
445280.0000    1.48730
445320.0000    1.24735
445360.0000    1.12980
445400.0000    1.43171
445440.0000    1.54969
445480.0000    1.14509
445520.0000    1.55257
445560.0000    1.04888
445600.0000    1.47956
445640.0000    1.58561
445680.0000    1.54907
445720.0000    1.41289
445760.0000    1.36326
445800.0000    1.31618
445840.0000    1.38214
445880.0000    1.75271
445920.0000    1.44540
445960.0000    0.96667
446000.0000    0.67601
446040.0000    1.16526
446080.0000    1.18304
446120.0000    0.66907
446160.0000    0.54691
446200.0000    0.95794
446240.0000    0.90585
446280.0000    0.70706
446320.0000    0.55909
446360.0000    0.73564
446400.0000    0.80664
446440.0000    1.09486
446480.0000    0.86131
446520.0000    1.64035
446560.0000    1.22890
446600.0000    0.93164
446640.0000    0.66700
446680.0000    0.98165
446720.0000    1.40475
446760.0000    1.26991
446800.0000    1.58381
446840.0000    1.03923
446880.0000    1.01208
446920.0000    0.94323
446960.0000    1.13462
447000.0000    0.98531
447040.0000    0.93299
447080.0000    1.32390
447120.0000    0.97288
447160.0000    1.24551
447200.0000    0.66854
447240.0000    0.73359
447280.0000    1.02447
447320.0000    0.91260
447360.0000    1.28208
447400.0000    0.77009
447440.0000    1.14909
447480.0000    1.23714
447520.0000    1.04982
447560.0000    0.93204
447600.0000    0.96837
447640.0000    1.13784
447680.0000    0.92544
447720.0000    0.61729
447760.0000    0.77131
447800.0000    0.75599
447840.0000    0.93565
447880.0000    1.16702
447920.0000    1.30504
447960.0000    0.81593
448000.0000    0.77215
448040.0000    0.71969
448080.0000    0.71098
448120.0000    0.84985
448160.0000    0.83294
448200.0000    1.08321
448240.0000    0.68813
448280.0000    0.52186
448320.0000    0.84332
448360.0000    0.98269
448400.0000    0.56251
448440.0000    0.40327
448480.0000    1.21757
448520.0000    0.46427
448560.0000    0.62608
448600.0000    0.68314
448640.0000    0.62476
448680.0000    0.76727
448720.0000    0.71999
448760.0000    0.67450
448800.0000    0.78483
448840.0000    0.42203
448880.0000    0.84894
448920.0000    0.74981
448960.0000    0.87161
449000.0000    0.76108
449040.0000    0.82368
449080.0000    0.68978
449120.0000    0.59557
449160.0000    0.04444
449200.0000    0.89182
449240.0000    0.14649
449280.0000    0.80642
449320.0000    0.47280
449360.0000    0.78791
449400.0000    0.82756
449440.0000    0.93099
449480.0000    0.93458
449520.0000    0.20702
449560.0000    0.45115
449600.0000    0.29979
449640.0000    0.16633
449680.0000   -0.32410
449720.0000    0.22428
449760.0000   -0.01329
449800.0000    0.04525
449840.0000    0.52427
449880.0000    0.62098
449920.0000    0.64594
449960.0000    0.29167
450000.0000    0.09185
450040.0000    0.13083
450080.0000    0.50224
450120.0000    0.58642
450160.0000    0.28301
450200.0000    0.52149
450240.0000    0.50088
450280.0000    0.54631
450320.0000    0.57337
450360.0000    0.40737
450400.0000    0.31149
450440.0000    0.48347
450480.0000    0.85161
450520.0000    1.06104
450560.0000    0.74265
450600.0000    0.70376
450640.0000    0.35302
450680.0000    0.92129
450720.0000    1.04111
450760.0000    1.01409
450800.0000    1.23351
450840.0000    1.35895
450880.0000    1.44571
450920.0000    1.34165
450960.0000    1.37700
451000.0000    1.43206
451040.0000    1.42301
451080.0000    1.22488
451120.0000    1.30874
451160.0000    1.10413
451200.0000    1.16394
451240.0000    1.03439
451280.0000    1.19216
451320.0000    1.14839
451360.0000    1.12950
451400.0000    1.34782
451440.0000    1.29898
451480.0000    1.28998
451520.0000    1.51255
451560.0000    1.17625
451600.0000    1.19305
451640.0000    1.52241
451680.0000    1.26817
451720.0000    1.42052
451760.0000    1.42206
451800.0000    1.50884
451840.0000    1.51870
451880.0000    1.25718
451920.0000    1.26645
451960.0000    1.59365
452000.0000    1.61264
452040.0000    1.33228
452080.0000    1.40221
452120.0000    1.35203
452160.0000    1.49058
452200.0000    1.42566
452240.0000    1.38290
452280.0000    1.45718
452320.0000    1.35115
452360.0000    1.16213
452400.0000    1.22052
452440.0000    1.42019
452480.0000    1.06862
452520.0000    1.34573
452560.0000    1.38054
452600.0000    1.26272
452640.0000    1.40855
452680.0000    1.27429
452720.0000    1.37162
452760.0000    1.30459
452800.0000    1.37880
452840.0000    1.42589
452880.0000    1.31780
452920.0000    1.56395
452960.0000    1.50922
453000.0000    1.48735
453040.0000    1.33183
453080.0000    1.30984
453120.0000    1.65231
453160.0000    1.33376
453200.0000    1.24636
453240.0000    1.54184
453280.0000    1.39704
453320.0000    1.34013
453360.0000    1.35810
453400.0000    1.28958
453440.0000    1.30973
453480.0000    1.34034
453520.0000    1.39525
453560.0000    1.50057
453600.0000    1.51957
453640.0000    1.45411
453680.0000    1.45632
453720.0000    1.50281
453760.0000    1.50177
453800.0000    1.33059
453840.0000    1.51849
453880.0000    1.39541
453920.0000    1.49374
453960.0000    1.18177
454000.0000    1.20530
454040.0000    1.47334
454080.0000    1.21809
454120.0000    1.50508
454160.0000    1.60830
454200.0000    1.69999
454240.0000    1.59624
454280.0000    1.39654
454320.0000    1.49577
454360.0000    1.27018
454400.0000    1.26092
454440.0000    1.13634
454480.0000    1.22040
454520.0000    1.43624
454560.0000    1.37741
454600.0000    1.20003
454640.0000    1.31952
454680.0000    1.44275
454720.0000    1.41149
454760.0000    1.36876
454800.0000    1.49846
454840.0000    1.36514
454880.0000    1.46596
454920.0000    1.46194
454960.0000    1.53285
455000.0000    1.56447
455040.0000    1.67112
455080.0000    1.72476
455120.0000    1.31227
455160.0000    1.38634
455200.0000    1.34101
455240.0000    1.39380
455280.0000    1.33147
455320.0000    1.48415
455360.0000    1.28636
455400.0000    1.45725
455440.0000    1.38853
455480.0000    1.53695
455520.0000    1.57114
455560.0000    1.48573
455600.0000    1.50071
455640.0000    1.39233
455680.0000    1.36301
455720.0000    1.14714
455760.0000    1.39890
455800.0000    1.31063
455840.0000    1.14100
455880.0000    1.26405
455920.0000    1.36805
455960.0000    1.27474
456000.0000    1.19795
456040.0000    1.39193
456080.0000    1.30297
456120.0000    1.31831
456160.0000    1.23187
456200.0000    1.41820
456240.0000    1.29416
456280.0000    1.20127
456320.0000    1.34525
456360.0000    1.26465
456400.0000    1.38621
456440.0000    1.41172
456480.0000    1.43242
456520.0000    1.00468
456560.0000    1.18661
456600.0000    1.14181
456640.0000    1.13927
456680.0000    1.23566
456720.0000    1.30642
456760.0000    1.25988
456800.0000    1.11683
456840.0000    1.11524
456880.0000    1.20657
456920.0000    1.28588
456960.0000    1.14576
457000.0000    1.28556
457040.0000    1.26077
457080.0000    1.26770
457120.0000    1.31679
457160.0000    1.44479
457200.0000    1.38017
457240.0000    1.38749
457280.0000    1.41468
457320.0000    1.46834
457360.0000    1.36652
457400.0000    1.72194
457440.0000    1.46139
457480.0000    1.56156
457520.0000    1.42904
457560.0000    1.33218
457600.0000    1.24401
457640.0000    1.28434
457680.0000    1.16230
457720.0000    1.36291
457760.0000    1.49872
457800.0000    1.60548
457840.0000    1.70612
457880.0000    1.51885
457920.0000    1.64724
457960.0000    1.73916
458000.0000    1.58529
458040.0000    1.62545
458080.0000    1.40827
458120.0000    1.49434
458160.0000    1.44260
458200.0000    1.50872
458240.0000    1.50349
458280.0000    1.35940
458320.0000    1.49268
458360.0000    1.35441
458400.0000    1.63044
458440.0000    1.62588
458480.0000    1.58095
458520.0000    1.66358
458560.0000    1.41814
458600.0000    1.71183
458640.0000    1.35316
458680.0000    1.80489
458720.0000    1.71000
458760.0000    1.55668
458800.0000    1.76359
458840.0000    1.68717
458880.0000    1.59509
458920.0000    1.74456
458960.0000    1.61765
459000.0000    1.49914
459040.0000    1.55839
459080.0000    1.53761
459120.0000    1.42128
459160.0000    1.58955
459200.0000    1.56047
459240.0000    1.45234
459280.0000    1.20872
459320.0000    1.28309
459360.0000    1.41357
459400.0000    1.50622
459440.0000    1.15791
459480.0000    1.29055
459520.0000    1.21000
459560.0000    1.20531
459600.0000    1.22533
459640.0000    1.32740
459680.0000    1.21285
459720.0000    1.29944
459760.0000    1.41484
459800.0000    1.46624
459840.0000    1.64631
459880.0000    1.28831
459920.0000    1.09046
459960.0000    1.01197
460000.0000    1.04192
460040.0000    1.27155
460080.0000    1.26846
460120.0000    1.09176
460160.0000    1.22655
460200.0000    1.06638
460240.0000    0.96192
460280.0000    1.26007
460320.0000    0.52745
460360.0000    0.78645
460400.0000    0.77680
460440.0000    0.98857
460480.0000    1.18331
460520.0000    1.20375
460560.0000    1.07662
460600.0000    1.04717
460640.0000    1.05247
460680.0000    1.16147
460720.0000    0.91687
460760.0000    1.29745
460800.0000    1.23726
460840.0000    1.11993
460880.0000    0.95607
460920.0000    0.88455
460960.0000    0.72604
461000.0000    1.01170
461040.0000    1.29463
461080.0000    0.91518
461120.0000    1.03238
461160.0000    0.65382
461200.0000    1.05287
461240.0000    1.04673
461280.0000    1.03063
461320.0000    0.93913
461360.0000    1.02193
461400.0000    1.11644
461440.0000    0.80286
461480.0000    0.99607
461520.0000    0.92728
461560.0000    0.22306
461600.0000    0.56192
461640.0000    0.60512
461680.0000    0.56492
461720.0000    0.98364
461760.0000    0.67352
461800.0000    1.29986
461840.0000    0.80886
461880.0000    1.13239
461920.0000    1.25104
461960.0000    1.08167
462000.0000    0.91509
462040.0000    1.20419
462080.0000    1.18002
462120.0000    1.28908
462160.0000    1.20145
462200.0000    1.54713
462240.0000    1.24520
462280.0000    1.27180
462320.0000    0.95027
462360.0000    1.22499
462400.0000    1.31636
462440.0000    1.17376
462480.0000    1.12945
462520.0000    1.13345
462560.0000    0.84781
462600.0000    1.13758
462640.0000    1.32803
462680.0000    1.19948
462720.0000    0.83443
462760.0000    0.95106
462800.0000    1.11541
462840.0000    1.06701
462880.0000    1.19311
462920.0000    0.92699
462960.0000    1.06681
463000.0000    0.95320
463040.0000    0.91526
463080.0000    1.10824
463120.0000    1.08939
463160.0000    0.81421
463200.0000    0.90709
463240.0000    0.95172
463280.0000    0.73982
463320.0000    0.79176
463360.0000    1.11604
463400.0000    1.28587
463440.0000    1.07033
463480.0000    1.33116
463520.0000    0.88555
463560.0000    0.73352
463600.0000    0.93257
463640.0000    1.05515
463680.0000    1.04510
463720.0000    1.22305
463760.0000    1.53202
463800.0000    1.59909
463840.0000    1.57525
463880.0000    1.51497
463920.0000    1.34699
463960.0000    1.20587
464000.0000    1.10088
464040.0000    1.16761
464080.0000    1.07688
464120.0000    0.73682
464160.0000    0.93037
464200.0000    1.21216
464240.0000    0.91038
464280.0000    1.24709
464320.0000    1.16154
464360.0000    1.32787
464400.0000    1.51109
464440.0000    1.50657
464480.0000    1.61256
464520.0000    1.61903
464560.0000    1.43711
464600.0000    1.27326
464640.0000    1.08534
464680.0000    0.94488
464720.0000    1.02685
464760.0000    1.00276
464800.0000    1.04481
464840.0000    0.96587
464880.0000    1.20233
464920.0000    1.08397
464960.0000    1.17321
465000.0000    1.08119
465040.0000    0.85175
465080.0000    1.17523
465120.0000    0.92004
465160.0000    1.08811
465200.0000    1.03247
465240.0000    0.90091
465280.0000    1.08388
465320.0000    1.22897
465360.0000    1.07148
465400.0000    1.32569
465440.0000    1.28173
465480.0000    1.45697
465520.0000    1.20711
465560.0000    0.82678
465600.0000    0.93118
465640.0000    0.94439
465680.0000    1.26649
465720.0000    0.80895
465760.0000    1.18865
465800.0000    1.30116
465840.0000    1.25348
465880.0000    1.22351
465920.0000    1.15788
465960.0000    1.24317
466000.0000    1.17514
466040.0000    0.89054
466080.0000    0.63432
466120.0000    0.84215
466160.0000    1.16274
466200.0000    0.98997
466240.0000    0.51406
466280.0000    0.61469
466320.0000    1.02850
466360.0000    0.82803
466400.0000    0.92621
466440.0000    1.26581
466480.0000    1.47950
466520.0000    1.53025
466560.0000    1.10976
466600.0000    1.18005
466640.0000    1.12135
466680.0000    0.81614
466720.0000    1.01708
466760.0000    1.30350
466800.0000    0.88689
466840.0000    0.59077
466880.0000    0.91651
466920.0000    1.07898
466960.0000    1.13492
467000.0000    0.83348
467040.0000    0.97466
467080.0000    0.80036
467120.0000    0.79368
467160.0000    0.86746
467200.0000    1.17917
467240.0000    0.93675
467280.0000    1.16750
467320.0000    1.10078
467360.0000    0.85849
467400.0000    1.09744
467440.0000    0.95634
467480.0000    1.20992
467520.0000    1.18138
467560.0000    1.08892
467600.0000    0.86418
467640.0000    0.90769
467680.0000    0.72180
467720.0000    0.83922
467760.0000    1.02001
467800.0000    0.65976
467840.0000    0.84387
467880.0000    1.10444
467920.0000    0.57012
467960.0000    1.14876
468000.0000    1.16837
468040.0000    1.27941
468080.0000    1.16979
468120.0000    1.22412
468160.0000    1.27841
468200.0000    1.17110
468240.0000    0.98027
468280.0000    1.16304
468320.0000    1.15622
468360.0000    1.12150
468400.0000    1.44521
468440.0000    1.11014
468480.0000    1.08590
468520.0000    0.94083
468560.0000    0.74861
468600.0000    1.05607
468640.0000    1.31107
468680.0000    1.22188
468720.0000    1.22377
468760.0000    0.74682
468800.0000    1.16926
468840.0000    0.81950
468880.0000    1.27607
468920.0000    1.07759
468960.0000    1.03033
469000.0000    0.92174
469040.0000    1.28223
469080.0000    1.25441
469120.0000    1.45062
469160.0000    1.30415
469200.0000    1.36291
469240.0000    1.35232
469280.0000    1.12128
469320.0000    0.92124
469360.0000    0.84397
469400.0000    1.07658
469440.0000    1.19812
469480.0000    1.38311
469520.0000    1.59183
469560.0000    1.53132
469600.0000    1.38643
469640.0000    1.52998
469680.0000    1.51683
469720.0000    1.25707
469760.0000    1.37200
469800.0000    1.33835
469840.0000    1.36160
469880.0000    1.37992
469920.0000    1.58546
469960.0000    1.58536
470000.0000    1.54508
470040.0000    1.54435
470080.0000    1.37577
470120.0000    1.56821
470160.0000    1.52106
470200.0000    1.64922
470240.0000    1.36628
470280.0000    1.24793
470320.0000    1.21206
470360.0000    1.63021
470400.0000    1.60629
470440.0000    1.71005
470480.0000    1.67804
470520.0000    1.65816
470560.0000    1.44750
470600.0000    1.45306
470640.0000    1.44365
470680.0000    1.48556
470720.0000    1.34429
470760.0000    1.62128
470800.0000    1.67527
470840.0000    1.52051
470880.0000    1.56986
470920.0000    1.54898
470960.0000    1.35461
471000.0000    1.61902
471040.0000    1.56642
471080.0000    1.56168
471120.0000    1.57366
471160.0000    1.50177
471200.0000    1.53764
471240.0000    1.51051
471280.0000    1.52191
471320.0000    1.49899
471360.0000    1.47388
471400.0000    1.45336
471440.0000    1.61584
471480.0000    1.53390
471520.0000    1.53471
471560.0000    1.51849
471600.0000    1.39231
471640.0000    1.21444
471680.0000    1.57792
471720.0000    1.67501
471760.0000    1.64466
471800.0000    1.68235
471840.0000    1.52203
471880.0000    1.50257
471920.0000    1.49418
471960.0000    1.59627
472000.0000    1.42979
472040.0000    1.61356
472080.0000    1.58362
472120.0000    1.39319
472160.0000    1.65241
472200.0000    1.66588
472240.0000    1.46369
472280.0000    1.51224
472320.0000    1.68318
472360.0000    1.34260
472400.0000    1.12366
472440.0000    1.41330
472480.0000    1.34987
472520.0000    1.31237
472560.0000    1.56123
472600.0000    1.63146
472640.0000    1.46307
472680.0000    1.47962
472720.0000    1.77470
472760.0000    1.71235
472800.0000    1.77986
472840.0000    1.59635
472880.0000    1.57731
472920.0000    1.60945
472960.0000    1.49339
473000.0000    1.54729
473040.0000    1.67244
473080.0000    1.57913
473120.0000    1.69244
473160.0000    1.60435
473200.0000    1.45094
473240.0000    1.64386
473280.0000    1.68241
473320.0000    1.51326
473360.0000    1.63327
473400.0000    1.65274
473440.0000    1.53465
473480.0000    1.62379
473520.0000    1.71663
473560.0000    1.63783
473600.0000    1.65071
473640.0000    1.67491
473680.0000    1.74098
473720.0000    1.79110
473760.0000    1.72703
473800.0000    1.93990
473840.0000    1.69438
473880.0000    1.62502
473920.0000    1.62513
473960.0000    1.75699
474000.0000    1.62462
474040.0000    1.74054
474080.0000    1.67987
474120.0000    1.46496
474160.0000    1.42331
474200.0000    1.20126
474240.0000    1.49282
474280.0000    1.20039
474320.0000    1.27052
474360.0000    1.45908
474400.0000    1.43232
474440.0000    1.45055
474480.0000    1.57454
474520.0000    1.63054
474560.0000    1.55166
474600.0000    1.46940
474640.0000    1.55272
474680.0000    1.60205
474720.0000    1.44972
474760.0000    1.64390
474800.0000    1.49529
474840.0000    1.54612
474880.0000    1.46708
474920.0000    1.37923
474960.0000    1.39824
475000.0000    1.16627
475040.0000    1.20319
475080.0000    1.42697
475120.0000    1.42547
475160.0000    1.37381
475200.0000    1.41989
475240.0000    1.46532
475280.0000    1.11981
475320.0000    1.12543
475360.0000    1.24349
475400.0000    1.08118
475440.0000    0.80376
475480.0000    0.97067
475520.0000    1.21714
475560.0000    1.45209
475600.0000    1.05952
475640.0000    1.52876
475680.0000    1.53047
475720.0000    1.42699
475760.0000    1.54649
475800.0000    1.41632
475840.0000    1.42789
475880.0000    1.59326
475920.0000    1.61668
475960.0000    1.49239
476000.0000    1.36483
476040.0000    1.25841
476080.0000    1.40870
476120.0000    1.53838
476160.0000    1.43436
476200.0000    1.48472
476240.0000    1.32213
476280.0000    1.42043
476320.0000    1.44082
476360.0000    1.29439
476400.0000    1.51800
476440.0000    1.42440
476480.0000    1.49625
476520.0000    1.40353
476560.0000    1.49458
476600.0000    1.36540
476640.0000    1.53428
476680.0000    1.57982
476720.0000    1.53618
476760.0000    1.59694
476800.0000    1.55433
476840.0000    1.46762
476880.0000    1.36622
476920.0000    1.42906
476960.0000    1.28868
477000.0000    1.33426
477040.0000    1.60261
477080.0000    1.53022
477120.0000    1.40159
477160.0000    1.45537
477200.0000    1.47283
477240.0000    1.49053
477280.0000    1.57922
477320.0000    1.51069
477360.0000    1.42149
477400.0000    1.30017
477440.0000    1.53431
477480.0000    1.54362
477520.0000    1.42298
477560.0000    1.56091
477600.0000    1.39337
477640.0000    1.44549
477680.0000    1.52025
477720.0000    1.52592
477760.0000    1.48941
477800.0000    1.52427
477840.0000    1.41429
477880.0000    1.46431
477920.0000    1.46793
477960.0000    1.52444
478000.0000    1.42365
478040.0000    1.46102
478080.0000    1.20354
478120.0000    1.55975
478160.0000    1.48479
478200.0000    1.65558
478240.0000    1.56994
478280.0000    1.51851
478320.0000    1.46120
478360.0000    1.67959
478400.0000    1.42361
478440.0000    1.50104
478480.0000    1.60450
478520.0000    1.48834
478560.0000    1.41043
478600.0000    1.71364
478640.0000    1.65904
478680.0000    1.61410
478720.0000    1.46213
478760.0000    1.51535
478800.0000    1.52330
478840.0000    1.56725
478880.0000    1.56927
478920.0000    1.60872
478960.0000    1.54681
479000.0000    1.56993
479040.0000    1.60741
479080.0000    1.57869
479120.0000    1.52462
479160.0000    1.45719
479200.0000    1.52248
479240.0000    1.59110
479280.0000    1.47655
479320.0000    1.69126
479360.0000    1.58191
479400.0000    1.51734
479440.0000    1.58323
479480.0000    1.55557
479520.0000    1.49068
479560.0000    1.57857
479600.0000    1.51584
479640.0000    1.33021
479680.0000    1.56080
479720.0000    1.59577
479760.0000    1.58924
479800.0000    1.59242
479840.0000    1.60207
479880.0000    1.53126
479920.0000    1.52824
479960.0000    1.34030
480000.0000    1.68220
480040.0000    1.52171
480080.0000    1.39749
480120.0000    1.11375
480160.0000    1.33936
480200.0000    1.40678
480240.0000    1.39295
480280.0000    1.27277
480320.0000    1.34788
480360.0000    1.19575
480400.0000    1.47341
480440.0000    1.23654
480480.0000    1.22805
480520.0000    1.49477
480560.0000    1.37238
480600.0000    1.40605
480640.0000    1.29361
480680.0000    1.39971
480720.0000    1.42485
480760.0000    1.37013
480800.0000    1.29373
480840.0000    1.03907
480880.0000    1.14067
480920.0000    1.57104
480960.0000    1.47768
481000.0000    1.25779
481040.0000    1.43239
481080.0000    1.39363
481120.0000    1.40993
481160.0000    1.35518
481200.0000    1.41545
481240.0000    1.52307
481280.0000    1.45582
481320.0000    1.20635
481360.0000    1.38414
481400.0000    1.41516
481440.0000    1.34255
481480.0000    1.44251
481520.0000    1.38304
481560.0000    1.37218
481600.0000    1.29890
481640.0000    1.28594
481680.0000    1.31765
481720.0000    1.42141
481760.0000    1.29838
481800.0000    1.46875
481840.0000    1.54194
481880.0000    1.38951
481920.0000    1.47434
481960.0000    1.42237
482000.0000    1.24257
482040.0000    1.43328
482080.0000    1.30826
482120.0000    1.05870
482160.0000    1.37756
482200.0000    1.17483
482240.0000    1.15109
482280.0000    0.92434
482320.0000    1.41151
482360.0000    1.47069
482400.0000    1.39805
482440.0000    1.50106
482480.0000    1.31395
482520.0000    1.52945
482560.0000    1.23434
482600.0000    1.39970
482640.0000    1.41057
482680.0000    1.37090
482720.0000    1.24205
482760.0000    1.49374
482800.0000    1.40988
482840.0000    1.29307
482880.0000    1.35999
482920.0000    1.33619
482960.0000    1.52875
483000.0000    1.47823
483040.0000    1.43904
483080.0000    1.33531
483120.0000    1.41055
483160.0000    1.25018
483200.0000    1.21429
483240.0000    1.35986
483280.0000    1.29224
483320.0000    1.52814
483360.0000    1.21515
483400.0000    1.36216
483440.0000    1.16656
483480.0000    1.28365
483520.0000    0.93470
483560.0000    1.22139
483600.0000    1.22759
483640.0000    1.07816
483680.0000    1.23359
483720.0000    1.42155
483760.0000    1.26205
483800.0000    1.30615
483840.0000    1.37046
483880.0000    0.96046
483920.0000    0.95237
483960.0000    0.69935
484000.0000    1.02817
484040.0000    1.25979
484080.0000    1.32286
484120.0000    1.29531
484160.0000    1.39739
484200.0000    1.53627
484240.0000    1.34749
484280.0000    1.35703
484320.0000    1.29419
484360.0000    1.22435
484400.0000    1.30665
484440.0000    1.26960
484480.0000    1.32112
484520.0000    1.31444
484560.0000    1.06849
484600.0000    1.11364
484640.0000    1.12433
484680.0000    1.09425
484720.0000    0.65201
484760.0000    0.81626
484800.0000    0.88757
484840.0000    0.89616
484880.0000    1.04443
484920.0000    1.05195
484960.0000    1.14202
485000.0000    0.98594
485040.0000    0.60878
485080.0000    0.32943
485120.0000    0.83227
485160.0000    0.48502
485200.0000    0.70947
485240.0000    0.83717
485280.0000    0.56600
485320.0000    0.80801
485360.0000    0.67013
485400.0000    0.59814
485440.0000    1.00451
485480.0000    0.60228
485520.0000    1.20185
485560.0000    0.91660
485600.0000    0.84785
485640.0000    0.95994
485680.0000    0.99813
485720.0000    1.06524
485760.0000    1.41929
485800.0000    1.16328
485840.0000    0.94165
485880.0000    1.04917
485920.0000    1.11189
485960.0000    0.98871
486000.0000    1.12705
486040.0000    1.11192
486080.0000    1.58095
486120.0000    1.05396
486160.0000    1.13638
486200.0000    1.36001
486240.0000    0.92230
486280.0000    1.40597
486320.0000    1.60907
486360.0000    1.61523
486400.0000    1.51210
486440.0000    1.53600
486480.0000    1.47500
486520.0000    1.37312
486560.0000    1.66410
486600.0000    1.54699
486640.0000    1.52497
486680.0000    1.33963
486720.0000    1.49322
486760.0000    1.44991
486800.0000    1.50460
486840.0000    1.34289
486880.0000    1.51733
486920.0000    1.46937
486960.0000    1.46199
487000.0000    1.58692
487040.0000    1.47360
487080.0000    1.31158
487120.0000    1.53172
487160.0000    1.34670
487200.0000    1.39325
487240.0000    1.35497
487280.0000    1.08853
487320.0000    0.99043
487360.0000    0.99422
487400.0000    0.68910
487440.0000    0.99679
487480.0000    1.26703
487520.0000    1.18295
487560.0000    1.25315
487600.0000    1.31365
487640.0000    1.14951
487680.0000    1.15070
487720.0000    1.13423
487760.0000    0.86677
487800.0000    0.70025
487840.0000    0.80963
487880.0000    1.08945
487920.0000    0.92983
487960.0000    0.88053
488000.0000    1.03497
488040.0000    1.12946
488080.0000    1.20121
488120.0000    1.23137
488160.0000    1.27879
488200.0000    1.26285
488240.0000    1.27121
488280.0000    1.03626
488320.0000    0.60992
488360.0000    0.68627
488400.0000    0.99448
488440.0000    1.02611
488480.0000    1.40384
488520.0000    0.84455
488560.0000    1.00782
488600.0000    1.11943
488640.0000    0.77397
488680.0000    1.01545
488720.0000    1.06552
488760.0000    0.92105
488800.0000    0.99887
488840.0000    1.05231
488880.0000    0.87260
488920.0000    1.08901
488960.0000    1.01196
489000.0000    1.12451
489040.0000    0.89105
489080.0000    0.74535
489120.0000    0.78295
489160.0000    0.79288
489200.0000    0.79761
489240.0000    1.08885
489280.0000    1.22500
489320.0000    0.98747
489360.0000    0.75163
489400.0000    1.25804
489440.0000    1.38666
489480.0000    1.20038
489520.0000    1.40223
489560.0000    1.32780
489600.0000    1.08140
489640.0000    1.40911
489680.0000    1.44872
489720.0000    1.49247
489760.0000    1.56430
489800.0000    1.28317
489840.0000    1.31954
489880.0000    1.17843
489920.0000    1.44194
489960.0000    1.44715
490000.0000    1.45749
490040.0000    1.43708
490080.0000    1.41247
490120.0000    1.39035
490160.0000    1.52070
490200.0000    1.31269
490240.0000    1.54443
490280.0000    1.47356
490320.0000    1.42971
490360.0000    1.51565
490400.0000    1.46722
490440.0000    1.32683
490480.0000    1.50689
490520.0000    1.48857
490560.0000    1.66036
490600.0000    1.52054
490640.0000    1.54479
490680.0000    1.45318
490720.0000    1.45604
490760.0000    1.53736
490800.0000    1.52764
490840.0000    1.50414
490880.0000    1.53308
490920.0000    1.43657
490960.0000    1.42500
491000.0000    1.49311
491040.0000    1.43784
491080.0000    1.33076
491120.0000    1.37866
491160.0000    1.27193
491200.0000    1.40206
491240.0000    1.55742
491280.0000    1.36272
491320.0000    1.42125
491360.0000    1.39174
491400.0000    1.27805
491440.0000    1.49815
491480.0000    1.49325
491520.0000    1.43769
491560.0000    1.23334
491600.0000    1.34240
491640.0000    1.39724
491680.0000    1.28671
491720.0000    0.87200
491760.0000    0.99717
491800.0000    1.06552
491840.0000    1.00047
491880.0000    1.47466
491920.0000    1.33678
491960.0000    1.53304
492000.0000    1.41213
492040.0000    1.44743
492080.0000    1.02519
492120.0000    1.37855
492160.0000    1.20945
492200.0000    0.95057
492240.0000    1.19768
492280.0000    1.09986
492320.0000    0.89776
492360.0000    1.32448
492400.0000    1.08376
492440.0000    1.18463
492480.0000    1.14719
492520.0000    1.10553
492560.0000    0.69583
492600.0000    1.05671
492640.0000    1.38251
492680.0000    0.57155
492720.0000    1.21560
492760.0000    1.13376
492800.0000    1.03437
492840.0000    1.51584
492880.0000    1.07554
492920.0000    1.49242
492960.0000    1.42063
493000.0000    1.44163
493040.0000    1.67659
493080.0000    1.45639
493120.0000    1.09484
493160.0000    1.08044
493200.0000    0.89282
493240.0000    0.70963
493280.0000    1.04955
493320.0000    1.00894
493360.0000    0.91267
493400.0000    0.98759
493440.0000    1.07133
493480.0000    1.18275
493520.0000    1.64891
493560.0000    1.04687
493600.0000    1.00704
493640.0000    0.99121
493680.0000    0.93910
493720.0000    1.12727
493760.0000    1.01219
493800.0000    0.73084
493840.0000    0.68354
493880.0000    0.93195
493920.0000    0.92005
493960.0000    0.97121
494000.0000    0.89953
494040.0000    1.20949
494080.0000    1.45343
494120.0000    1.35048
494160.0000    0.92519
494200.0000    1.45320
494240.0000    0.89492
494280.0000    1.34110
494320.0000    1.16135
494360.0000    1.43152
494400.0000    1.11010
494440.0000    0.85428
494480.0000    1.33797
494520.0000    1.27861
494560.0000    1.11474
494600.0000    1.40938
494640.0000    1.23308
494680.0000    1.34035
494720.0000    0.98028
494760.0000    1.44525
494800.0000    1.01228
494840.0000    1.15605
494880.0000    1.03785
494920.0000    1.34090
494960.0000    1.32876
495000.0000    1.53129
495040.0000    1.43847
495080.0000    1.60681
495120.0000    1.36140
495160.0000    1.23764
495200.0000    1.12124
495240.0000    1.21493
495280.0000    1.36271
495320.0000    1.31407
495360.0000    1.42062
495400.0000    1.15027
495440.0000    0.93988
495480.0000    1.20244
495520.0000    1.10302
495560.0000    0.89117
495600.0000    1.14278
495640.0000    1.06817
495680.0000    1.11100
495720.0000    1.34341
495760.0000    0.89053
495800.0000    1.08300
495840.0000    0.80098
495880.0000    0.98410
495920.0000    0.51932
495960.0000    1.04802
496000.0000    0.91035
496040.0000    1.19124
496080.0000    1.18425
496120.0000    1.11867
496160.0000    1.03677
496200.0000    1.18067
496240.0000    1.23698
496280.0000    1.07725
496320.0000    0.98244
496360.0000    0.53549
496400.0000    0.18918
496440.0000    0.05416
496480.0000    0.61172
496520.0000    0.49269
496560.0000    0.77189
496600.0000    0.53978
496640.0000    0.90147
496680.0000    0.96788
496720.0000    0.93065
496760.0000    0.96984
496800.0000    1.09579
496840.0000    0.70047
496880.0000    0.68492
496920.0000    0.86311
496960.0000    0.55028
497000.0000    1.03342
497040.0000    0.98755
497080.0000    1.16138
497120.0000    1.27946
497160.0000    1.25062
497200.0000    1.09246
497240.0000    1.50344
497280.0000    1.32201
497320.0000    1.38362
497360.0000    1.36776
497400.0000    1.37390
497440.0000    1.20735
497480.0000    1.24886
497520.0000    1.14726
497560.0000    1.03609
497600.0000    1.02466
497640.0000    1.05416
497680.0000    0.70696
497720.0000    0.73692
497760.0000    0.68277
497800.0000    0.69347
497840.0000    1.05422
497880.0000    1.13515
497920.0000    1.05198
497960.0000    1.16599
498000.0000    1.14952
498040.0000    1.15652
498080.0000    1.01860
498120.0000    0.79991
498160.0000    1.04857
498200.0000    1.11998
498240.0000    0.92572
498280.0000    1.30613
498320.0000    1.02045
498360.0000    0.98519
498400.0000    0.55983
498440.0000    0.48109
498480.0000    0.94819
498520.0000    1.06214
498560.0000    1.56296
498600.0000    1.14220
498640.0000    1.07832
498680.0000    1.11223
498720.0000    1.23091
498760.0000    1.16546
498800.0000    1.22382
498840.0000    1.18483
498880.0000    1.30567
498920.0000    1.34879
498960.0000    0.93421
499000.0000    1.21109
499040.0000    1.44334
499080.0000    1.21989
499120.0000    1.26352
499160.0000    1.32844
499200.0000    1.18808
499240.0000    1.15236
499280.0000    1.21206
499320.0000    1.14360
499360.0000    1.40923
499400.0000    1.21995
499440.0000    1.28712
499480.0000    1.17366
499520.0000    1.30867
499560.0000    1.17694
499600.0000    1.16391
499640.0000    1.24126
499680.0000    1.08210
499720.0000    1.26398
499760.0000    1.23028
499800.0000    1.34629
499840.0000    1.40354
499880.0000    1.09976
499920.0000    1.25832
499960.0000    1.18175
500000.0000    0.90961
500040.0000    1.24869
500080.0000    0.99691
500120.0000    1.10403
500160.0000    1.19899
500200.0000    1.42489
500240.0000    1.24746
500280.0000    0.73476
500320.0000    1.03591
500360.0000    0.88414
500400.0000    0.91475
500440.0000    1.12174
500480.0000    0.96707
500520.0000    0.77539
500560.0000    0.93769
500600.0000    0.67356
500640.0000    0.89342
500680.0000    1.18066
500720.0000    1.05192
500760.0000    1.31025
500800.0000    1.19190
500840.0000    1.02907
500880.0000    0.82682
500920.0000    1.00249
500960.0000    0.92685
501000.0000    0.74948
501040.0000    0.91157
501080.0000    0.39787
501120.0000    0.38319
501160.0000    0.26047
501200.0000    0.45323
501240.0000    0.81526
501280.0000    0.66346
501320.0000    1.12078
501360.0000    0.75746
501400.0000    1.16258
501440.0000    0.97583
501480.0000    0.79765
501520.0000    0.91640
501560.0000    0.77807
501600.0000    0.85547
501640.0000    0.63466
501680.0000    1.19014
501720.0000    0.77125
501760.0000    0.70092
501800.0000    0.52151
501840.0000    0.67717
501880.0000    1.23479
501920.0000    0.87292
501960.0000    1.07885
502000.0000    1.21799
502040.0000    1.22272
502080.0000    1.22605
502120.0000    0.95007
502160.0000    0.92300
502200.0000    1.06185
502240.0000    1.18673
502280.0000    1.36868
502320.0000    1.13489
502360.0000    1.20849
502400.0000    1.36205
502440.0000    1.23997
502480.0000    1.30859
502520.0000    1.25955
502560.0000    0.99656
502600.0000    0.98225
502640.0000    1.05508
502680.0000    1.19245
502720.0000    1.28731
502760.0000    1.01366
502800.0000    1.35702
502840.0000    1.32023
502880.0000    1.40048
502920.0000    1.40903
502960.0000    1.17686
503000.0000    1.13113
503040.0000    1.19399
503080.0000    1.12503
503120.0000    1.49000
503160.0000    1.33479
503200.0000    1.10978
503240.0000    1.30801
503280.0000    1.11952
503320.0000    1.29385
503360.0000    1.33198
503400.0000    1.13347
503440.0000    1.18732
503480.0000    0.80998
503520.0000    1.08432
503560.0000    1.11362
503600.0000    1.27240
503640.0000    1.22174
503680.0000    1.25786
503720.0000    1.17556
503760.0000    1.12216
503800.0000    1.00999
503840.0000    0.87241
503880.0000    0.99081
503920.0000    1.03119
503960.0000    1.48058
504000.0000    1.17012
504040.0000    1.30684
504080.0000    1.32115
504120.0000    1.29001
504160.0000    1.37789
504200.0000    1.04154
504240.0000    1.48329
504280.0000    1.23554
504320.0000    1.34716
504360.0000    1.04019
504400.0000    0.88804
504440.0000    0.86053
504480.0000    1.06590
504520.0000    1.36886
504560.0000    1.25710
504600.0000    1.21832
504640.0000    1.34867
504680.0000    1.24693
504720.0000    0.85116
504760.0000    1.02798
504800.0000    1.27103
504840.0000    1.05746
504880.0000    1.20189
504920.0000    1.05962
504960.0000    1.23457
505000.0000    0.88914
505040.0000    1.17409
505080.0000    0.83887
505120.0000    0.72418
505160.0000    0.69662
505200.0000    0.85736
505240.0000    0.97048
505280.0000    0.89610
505320.0000    0.86752
505360.0000    0.52739
505400.0000    0.93388
505440.0000    0.80958
505480.0000    1.13273
505520.0000    0.83787
505560.0000    0.91372
505600.0000    1.29830
505640.0000    1.05346
505680.0000    1.09029
505720.0000    0.98957
505760.0000    1.18772
505800.0000    1.09342
505840.0000    1.05639
505880.0000    1.49224
505920.0000    1.38696
505960.0000    1.33715
506000.0000    1.28213
506040.0000    1.32029
506080.0000    1.18206
506120.0000    1.27232
506160.0000    1.48856
506200.0000    1.49692
506240.0000    1.23709
506280.0000    1.08581
506320.0000    1.33622
506360.0000    1.12976
506400.0000    1.14932
506440.0000    1.27605
506480.0000    1.43065
506520.0000    0.94693
506560.0000    1.10604
506600.0000    1.23004
506640.0000    1.03771
506680.0000    1.16821
506720.0000    0.69031
506760.0000    1.15550
506800.0000    1.13575
506840.0000    1.40417
506880.0000    1.05214
506920.0000    1.22268
506960.0000    1.02536
507000.0000    1.01234
507040.0000    1.06673
507080.0000    1.00683
507120.0000    0.89487
507160.0000    0.69563
507200.0000    0.92360
507240.0000    1.04768
507280.0000    1.09332
507320.0000    1.37365
507360.0000    1.28098
507400.0000    1.18468
507440.0000    1.24227
507480.0000    1.18498
507520.0000    1.26471
507560.0000    1.00881
507600.0000    1.30607
507640.0000    1.24196
507680.0000    1.26204
507720.0000    1.20922
507760.0000    1.20795
507800.0000    1.45314
507840.0000    1.03956
507880.0000    1.42085
507920.0000    0.98901
507960.0000    1.24809
508000.0000    1.03363
508040.0000    1.17560
508080.0000    0.94057
508120.0000    0.96017
508160.0000    1.08548
508200.0000    1.01991
508240.0000    1.29516
508280.0000    0.66427
508320.0000    1.08845
508360.0000    0.98391
508400.0000    0.69709
508440.0000    1.19435
508480.0000    1.11505
508520.0000    1.39653
508560.0000    0.79774
508600.0000    0.75415
508640.0000    1.01646
508680.0000    1.07826
508720.0000    1.25681
508760.0000    1.24561
508800.0000    1.20581
508840.0000    1.21118
508880.0000    1.02015
508920.0000    0.94350
508960.0000    0.64081
509000.0000    0.84561
509040.0000    1.09973
509080.0000    0.94355
509120.0000    1.03056
509160.0000    1.21376
509200.0000    0.94368
509240.0000    0.98933
509280.0000    1.25616
509320.0000    0.90137
509360.0000    1.24650
509400.0000    1.38772
509440.0000    1.24808
509480.0000    1.39813
509520.0000    1.38334
509560.0000    1.50430
509600.0000    1.22819
509640.0000    1.04120
509680.0000    1.29120
509720.0000    1.56506
509760.0000    1.43265
509800.0000    1.29598
509840.0000    1.11494
509880.0000    1.00118
509920.0000    1.22718
509960.0000    1.37482
510000.0000    1.62463
510040.0000    0.75183
510080.0000    1.43111
510120.0000    1.22199
510160.0000    1.23105
510200.0000    1.09910
510240.0000    1.28683
510280.0000    1.51701
510320.0000    1.36693
510360.0000    1.38490
510400.0000    1.29210
510440.0000    1.10186
510480.0000    1.42894
510520.0000    1.22431
510560.0000    1.58379
510600.0000    1.48806
510640.0000    1.26354
510680.0000    1.41885
510720.0000    1.25107
510760.0000    1.37234
510800.0000    1.07499
510840.0000    1.36248
510880.0000    1.27962
510920.0000    1.20061
510960.0000    1.16044
511000.0000    1.17741
511040.0000    1.14334
511080.0000    1.08772
511120.0000    1.13030
511160.0000    1.12981
511200.0000    0.86008
511240.0000    1.00532
511280.0000    0.79879
511320.0000    0.85575
511360.0000    1.07915
511400.0000    1.11581
511440.0000    1.42724
511480.0000    1.10493
511520.0000    1.23267
511560.0000    1.18886
511600.0000    1.23652
511640.0000    1.08320
511680.0000    0.84963
511720.0000    0.87958
511760.0000    1.04833
511800.0000    1.01444
511840.0000    1.25906
511880.0000    1.15154
511920.0000    1.25307
511960.0000    1.29226
512000.0000    0.93857
512040.0000    1.15616
512080.0000    1.20453
512120.0000    1.07425
512160.0000    0.82495
512200.0000    0.95425
512240.0000    0.97264
512280.0000    1.14144
512320.0000    1.16632
512360.0000    0.93775
512400.0000    1.10475
512440.0000    1.09542
512480.0000    1.30262
512520.0000    1.06371
512560.0000    1.08950
512600.0000    1.04118
512640.0000    1.20648
512680.0000    1.05156
512720.0000    1.24285
512760.0000    1.19187
512800.0000    1.18520
512840.0000    1.12379
512880.0000    0.63225
512920.0000    0.85981
512960.0000    0.97147
513000.0000    0.93663
513040.0000    1.01303
513080.0000    1.01056
513120.0000    1.00096
513160.0000    1.28789
513200.0000    1.00321
513240.0000    1.32896
513280.0000    0.91647
513320.0000    1.40685
513360.0000    1.26715
513400.0000    1.54892
513440.0000    1.50608
513480.0000    1.46606
513520.0000    1.39822
513560.0000    1.49951
513600.0000    1.36873
513640.0000    1.35765
513680.0000    1.23520
513720.0000    1.29407
513760.0000    1.39026
513800.0000    1.32613
513840.0000    1.50503
513880.0000    1.35808
513920.0000    1.37793
513960.0000    1.46448
514000.0000    1.28795
514040.0000    1.55369
514080.0000    1.63863
514120.0000    1.39926
514160.0000    1.34988
514200.0000    1.50607
514240.0000    1.44691
514280.0000    1.46500
514320.0000    1.48755
514360.0000    1.41337
514400.0000    1.40701
514440.0000    1.58027
514480.0000    1.51665
514520.0000    1.36093
514560.0000    1.50418
514600.0000    1.50830
514640.0000    1.48543
514680.0000    1.35839
514720.0000    1.21748
514760.0000    1.25677
514800.0000    1.24627
514840.0000    1.31962
514880.0000    1.08976
514920.0000    1.26639
514960.0000    1.37283
515000.0000    1.29304
515040.0000    1.30606
515080.0000    1.50407
515120.0000    1.10093
515160.0000    1.33570
515200.0000    1.09152
515240.0000    0.86078
515280.0000    0.93062
515320.0000    1.25869
515360.0000    1.21412
515400.0000    1.44475
515440.0000    1.20368
515480.0000    1.25139
515520.0000    1.19413
515560.0000    1.23992
515600.0000    0.99788
515640.0000    1.20702
515680.0000    0.99836
515720.0000    1.46287
515760.0000    1.33653
515800.0000    1.44430
515840.0000    1.57304
515880.0000    1.44755
515920.0000    1.36504
515960.0000    1.48953
516000.0000    1.18213
516040.0000    0.91810
516080.0000    1.15349
516120.0000    0.92356
516160.0000    1.11725
516200.0000    1.06950
516240.0000    0.93932
516280.0000    0.77017
516320.0000    1.00504
516360.0000    0.91745
516400.0000    1.32224
516440.0000    0.95959
516480.0000    1.34616
516520.0000    1.30879
516560.0000    1.35668
516600.0000    1.40978
516640.0000    1.16763
516680.0000    1.18221
516720.0000    1.43518
516760.0000    1.15678
516800.0000    1.14999
516840.0000    0.74151
516880.0000    0.80900
516920.0000    0.74319
516960.0000    1.07429
517000.0000    1.10113
517040.0000    0.75407
517080.0000    1.05792
517120.0000    1.17125
517160.0000    1.28361
517200.0000    1.15872
517240.0000    1.18559
517280.0000    1.26144
517320.0000    0.81514
517360.0000    0.92596
517400.0000    1.05890
517440.0000    1.37580
517480.0000    1.31103
517520.0000    1.41769
517560.0000    0.99626
517600.0000    0.94939
517640.0000    0.76302
517680.0000    0.90986
517720.0000    0.79992
517760.0000    0.78813
517800.0000    0.93703
517840.0000    0.99908
517880.0000    1.02208
517920.0000    1.16043
517960.0000    0.59329
518000.0000    0.98054
518040.0000    1.25412
518080.0000    1.41395
518120.0000    1.15906
518160.0000    1.00316
518200.0000    1.07473
518240.0000    0.80218
518280.0000    0.92597
518320.0000    0.98209
518360.0000    0.96244
518400.0000    1.02794
518440.0000    0.82413
518480.0000    1.07754
518520.0000    0.94029
518560.0000    1.00681
518600.0000    0.88489
518640.0000    1.00524
518680.0000    1.20431
518720.0000    1.35400
518760.0000    1.32536
518800.0000    1.04835
518840.0000    1.26865
518880.0000    1.01240
518920.0000    1.03357
518960.0000    1.05618
519000.0000    1.15039
519040.0000    1.11061
519080.0000    1.29070
519120.0000    1.19397
519160.0000    1.22922
519200.0000    1.08053
519240.0000    1.23534
519280.0000    1.05731
519320.0000    0.95777
519360.0000    1.36218
519400.0000    1.26031
519440.0000    1.45011
519480.0000    1.65668
519520.0000    1.54641
519560.0000    1.06237
519600.0000    1.04939
519640.0000    1.16145
519680.0000    1.09467
519720.0000    1.33268
519760.0000    1.05288
519800.0000    1.19713
519840.0000    1.31916
519880.0000    1.35014
519920.0000    0.93354
519960.0000    1.41975
520000.0000    1.39420
520040.0000    1.49087
520080.0000    1.58848
520120.0000    1.17767
520160.0000    1.14410
520200.0000    1.02662
520240.0000    1.23098
520280.0000    1.09924
520320.0000    1.10562
520360.0000    1.11391
520400.0000    1.08619
520440.0000    0.87459
520480.0000    1.15491
520520.0000    1.13473
520560.0000    1.28214
520600.0000    1.27653
520640.0000    1.39280
520680.0000    1.35603
520720.0000    1.46476
520760.0000    1.41856
520800.0000    1.33891
520840.0000    1.46611
520880.0000    1.45375
520920.0000    1.45888
520960.0000    1.29827
521000.0000    1.47637
521040.0000    1.18316
521080.0000    1.20880
521120.0000    1.19498
521160.0000    1.17940
521200.0000    1.12425
521240.0000    0.94533
521280.0000    0.99292
521320.0000    0.62665
521360.0000    0.82669
521400.0000    1.32832
521440.0000    1.27050
521480.0000    1.12640
521520.0000    0.79755
521560.0000    1.14730
521600.0000    0.93809
521640.0000    1.14867
521680.0000    1.09882
521720.0000    0.92502
521760.0000    1.27067
521800.0000    1.00239
521840.0000    1.36971
521880.0000    1.46016
521920.0000    1.34228
521960.0000    1.35185
522000.0000    1.28626
522040.0000    0.97981
522080.0000    1.32784
522120.0000    1.31547
522160.0000    1.28377
522200.0000    1.26781
522240.0000    1.41551
522280.0000    1.46830
522320.0000    1.49063
522360.0000    1.53630
522400.0000    1.50326
522440.0000    1.55566
522480.0000    1.40708
522520.0000    1.58979
522560.0000    1.34266
522600.0000    1.25525
522640.0000    1.22918
522680.0000    1.37290
522720.0000    1.64049
522760.0000    1.45245
522800.0000    1.51434
522840.0000    1.53479
522880.0000    1.55496
522920.0000    1.49232
522960.0000    1.45775
523000.0000    1.31258
523040.0000    1.46425
523080.0000    1.53178
523120.0000    1.58455
523160.0000    1.35367
523200.0000    1.45745
523240.0000    1.38060
523280.0000    1.56543
523320.0000    1.36530
523360.0000    1.41793
523400.0000    1.33432
523440.0000    1.19498
523480.0000    1.28951
523520.0000    1.51192
523560.0000    1.34965
523600.0000    1.51115
523640.0000    1.48768
523680.0000    1.40857
523720.0000    1.56952
523760.0000    1.48830
523800.0000    1.44084
523840.0000    1.25351
523880.0000    1.32295
523920.0000    1.49190
523960.0000    1.31540
524000.0000    1.47470
524040.0000    1.49915
524080.0000    1.32380
524120.0000    1.39899
524160.0000    1.36166
524200.0000    1.48625
524240.0000    1.44274
524280.0000    1.39397
524320.0000    1.40024
524360.0000    1.35040
524400.0000    1.60214
524440.0000    1.33672
524480.0000    1.33680
524520.0000    1.55585
524560.0000    1.40204
524600.0000    1.32825
524640.0000    1.41393
524680.0000    1.44715
524720.0000    1.52683
524760.0000    1.40387
524800.0000    1.46105
524840.0000    1.48903
524880.0000    1.64837
524920.0000    1.53407
524960.0000    1.49428
525000.0000    1.41983
525040.0000    1.49938
525080.0000    1.48282
525120.0000    1.37290
525160.0000    1.32451
525200.0000    1.35125
525240.0000    1.48682
525280.0000    1.45459
525320.0000    1.48246
525360.0000    1.65230
525400.0000    1.27023
525440.0000    1.41054
525480.0000    1.16973
525520.0000    1.40722
525560.0000    1.40501
525600.0000    1.55813
525640.0000    1.58070
525680.0000    1.56324
525720.0000    1.53488
525760.0000    1.49554
525800.0000    1.54275
525840.0000    1.58838
525880.0000    1.60667
525920.0000    1.60302
525960.0000    1.55458
526000.0000    1.63493
526040.0000    1.45668
526080.0000    1.60812
526120.0000    1.49067
526160.0000    1.50999
526200.0000    1.49532
526240.0000    1.49202
526280.0000    1.50433
526320.0000    1.51626
526360.0000    1.51387
526400.0000    1.42238
526440.0000    1.50422
526480.0000    1.67839
526520.0000    1.57899
526560.0000    1.43584
526600.0000    1.38753
526640.0000    1.58831
526680.0000    1.44603
526720.0000    1.50235
526760.0000    1.51648
526800.0000    1.34525
526840.0000    1.61499
526880.0000    1.52006
526920.0000    1.35337
526960.0000    1.60037
527000.0000    1.53502
527040.0000    1.46992
527080.0000    1.55733
527120.0000    1.27152
527160.0000    1.39998
527200.0000    1.31908
527240.0000    1.45173
527280.0000    1.58754
527320.0000    1.40017
527360.0000    1.38988
527400.0000    0.95115
527440.0000    1.36662
527480.0000    1.26861
527520.0000    1.32879
527560.0000    1.47041
527600.0000    1.34337
527640.0000    1.45338
527680.0000    1.26484
527720.0000    1.41299
527760.0000    1.41912
527800.0000    1.46009
527840.0000    1.47970
527880.0000    1.33097
527920.0000    1.72977
527960.0000    1.23751
528000.0000    1.23408
528040.0000    1.27343
528080.0000    1.34322
528120.0000    1.56237
528160.0000    1.40324
528200.0000    1.45746
528240.0000    1.25252
528280.0000    1.46143
528320.0000    1.33083
528360.0000    1.37366
528400.0000    1.35444
528440.0000    1.42486
528480.0000    1.46740
528520.0000    1.52900
528560.0000    1.57509
528600.0000    1.57682
528640.0000    1.48075
528680.0000    1.50966
528720.0000    1.40966
528760.0000    1.41351
528800.0000    1.47075
528840.0000    1.52589
528880.0000    1.51418
528920.0000    1.42220
528960.0000    1.46056
529000.0000    1.46096
529040.0000    1.64038
529080.0000    1.53125
529120.0000    1.53651
529160.0000    1.61354
529200.0000    1.65345
529240.0000    1.51334
529280.0000    1.40546
529320.0000    1.57933
529360.0000    1.56240
529400.0000    1.61544
529440.0000    1.44642
529480.0000    1.35743
529520.0000    1.40201
529560.0000    1.38885
529600.0000    1.42243
529640.0000    1.56796
529680.0000    1.61921
529720.0000    1.58332
529760.0000    1.54676
529800.0000    1.44168
529840.0000    1.37094
529880.0000    1.38098
529920.0000    1.37460
529960.0000    1.18584
530000.0000    1.24967
530040.0000    1.24121
530080.0000    1.12729
530120.0000    0.90049
530160.0000    1.33249
530200.0000    1.34726
530240.0000    1.14519
530280.0000    1.20999
530320.0000    1.23344
530360.0000    1.04057
530400.0000    1.32011
530440.0000    1.09703
530480.0000    1.08225
530520.0000    1.20064
530560.0000    1.12446
530600.0000    1.16529
530640.0000    1.31635
530680.0000    1.19785
530720.0000    1.05088
530760.0000    1.03850
530800.0000    1.14968
530840.0000    0.98858
530880.0000    1.15544
530920.0000    1.09628
530960.0000    1.19352
531000.0000    1.20012
531040.0000    1.01047
531080.0000    1.32638
531120.0000    1.16931
531160.0000    1.13301
531200.0000    0.94545
531240.0000    1.08305
531280.0000    0.95383
531320.0000    1.14919
531360.0000    1.14775
531400.0000    1.03084
531440.0000    1.04870
531480.0000    0.98427
531520.0000    1.24912
531560.0000    1.03085
531600.0000    1.14877
531640.0000    1.40613
531680.0000    1.38565
531720.0000    1.24961
531760.0000    1.21497
531800.0000    0.99455
531840.0000    1.06296
531880.0000    0.90297
531920.0000    1.02211
531960.0000    0.75852
532000.0000    0.89862
532040.0000    0.70812
532080.0000    0.85498
532120.0000    0.57417
532160.0000    1.05689
532200.0000    0.97119
532240.0000    1.23606
532280.0000    1.22267
532320.0000    1.19892
532360.0000    1.18491
532400.0000    1.09403
532440.0000    1.35004
532480.0000    1.04875
532520.0000    0.91922
532560.0000    0.91927
532600.0000    1.09432
532640.0000    1.09597
532680.0000    0.69795
532720.0000    0.53430
532760.0000    1.15082
532800.0000    0.99766
532840.0000    0.68234
532880.0000    0.87522
532920.0000    0.84654
532960.0000    0.81196
533000.0000    0.65096
533040.0000    0.84095
533080.0000    0.94662
533120.0000    0.96878
533160.0000    1.16895
533200.0000    1.17367
533240.0000    1.22166
533280.0000    1.08882
533320.0000    1.06383
533360.0000    1.11612
533400.0000    1.04971
533440.0000    0.91442
533480.0000    1.02267
533520.0000    0.82456
533560.0000    0.83475
533600.0000    0.67113
533640.0000    1.00803
533680.0000    1.11137
533720.0000    1.33715
533760.0000    1.44873
533800.0000    1.11436
533840.0000    0.96317
533880.0000    1.19397
533920.0000    1.28889
533960.0000    1.11569
534000.0000    1.18958
534040.0000    1.11320
534080.0000    1.26039
534120.0000    1.08683
534160.0000    1.03475
534200.0000    1.03834
534240.0000    0.86967
534280.0000    1.03916
534320.0000    0.93184
534360.0000    1.08123
534400.0000    1.36830
534440.0000    1.37239
534480.0000    1.33910
534520.0000    1.21086
534560.0000    1.13921
534600.0000    1.30285
534640.0000    0.84362
534680.0000    0.97429
534720.0000    0.98918
534760.0000    0.74560
534800.0000    1.22592
534840.0000    1.18209
534880.0000    0.77127
534920.0000    1.14862
534960.0000    1.04870
535000.0000    1.12607
535040.0000    1.11341
535080.0000    1.36917
535120.0000    1.39695
535160.0000    1.35758
535200.0000    1.28894
535240.0000    1.52029
535280.0000    1.34935
535320.0000    1.47219
535360.0000    1.54999
535400.0000    1.32177
535440.0000    1.26541
535480.0000    1.70281
535520.0000    1.35180
535560.0000    1.50690
535600.0000    1.40236
535640.0000    1.53922
535680.0000    1.43679
535720.0000    1.36232
535760.0000    1.30278
535800.0000    1.38762
535840.0000    1.36636
535880.0000    1.45431
535920.0000    1.57970
535960.0000    1.62273
536000.0000    1.47200
536040.0000    1.38925
536080.0000    1.45950
536120.0000    1.43387
536160.0000    1.41772
536200.0000    1.20279
536240.0000    1.24668
536280.0000    1.32670
536320.0000    1.57034
536360.0000    1.52885
536400.0000    1.42263
536440.0000    1.36579
536480.0000    1.62911
536520.0000    1.71651
536560.0000    1.29382
536600.0000    1.48651
536640.0000    1.42270
536680.0000    1.34230
536720.0000    1.27450
536760.0000    1.46273
536800.0000    1.47578
536840.0000    1.40075
536880.0000    1.44837
536920.0000    1.52410
536960.0000    1.44265
537000.0000    1.33261
537040.0000    1.53359
537080.0000    1.53439
537120.0000    1.58913
537160.0000    1.51848
537200.0000    1.31808
537240.0000    1.35396
537280.0000    1.45637
537320.0000    1.38475
537360.0000    1.26402
537400.0000    1.29452
537440.0000    1.36339
537480.0000    1.44789
537520.0000    1.35303
537560.0000    1.11124
537600.0000    1.52049
537640.0000    1.35394
537680.0000    1.34192
537720.0000    1.45597
537760.0000    1.39769
537800.0000    1.50217
537840.0000    1.37154
537880.0000    1.40620
537920.0000    1.49790
537960.0000    1.50868
538000.0000    1.59195
538040.0000    1.43354
538080.0000    1.48647
538120.0000    1.43683
538160.0000    1.31239
538200.0000    1.28749
538240.0000    0.91594
538280.0000    1.21014
538320.0000    1.34225
538360.0000    1.42663
538400.0000    1.25634
538440.0000    1.17909
538480.0000    1.41017
538520.0000    1.33307
538560.0000    1.18980
538600.0000    0.74106
538640.0000    1.25334
538680.0000    1.23400
538720.0000    1.06658
538760.0000    1.23572
538800.0000    1.23129
538840.0000    1.25836
538880.0000    1.27843
538920.0000    1.20328
538960.0000    1.16741
539000.0000    0.96947
539040.0000    0.96634
539080.0000    1.22626
539120.0000    1.05791
539160.0000    1.39747
539200.0000    1.42168
539240.0000    1.16639
539280.0000    1.27394
539320.0000    1.37543
539360.0000    1.37989
539400.0000    1.47119
539440.0000    1.51414
539480.0000    1.48895
539520.0000    1.43337
539560.0000    1.35103
539600.0000    1.30588
539640.0000    1.31610
539680.0000    1.44702
539720.0000    1.60308
539760.0000    1.43142
539800.0000    1.46399
539840.0000    1.51548
539880.0000    1.61204
539920.0000    1.61425
539960.0000    1.60468
540000.0000    1.63271
540040.0000    1.48485
540080.0000    1.45957
540120.0000    1.68117
540160.0000    1.68855
540200.0000    1.52808
540240.0000    1.26564
540280.0000    1.41389
540320.0000    1.61805
540360.0000    1.56638
540400.0000    1.43500
540440.0000    1.58971
540480.0000    1.63038
540520.0000    1.48181
540560.0000    1.47977
540600.0000    1.25859
540640.0000    1.51502
540680.0000    1.49777
540720.0000    1.52916
540760.0000    1.57007
540800.0000    1.36851
540840.0000    1.42831
540880.0000    1.35114
540920.0000    1.52796
540960.0000    1.50549
541000.0000    1.34814
541040.0000    1.41352
541080.0000    1.48425
541120.0000    1.26825
541160.0000    1.37992
541200.0000    1.54214
541240.0000    1.32194
541280.0000    1.47514
541320.0000    1.43224
541360.0000    1.34727
541400.0000    1.21462
541440.0000    1.32670
541480.0000    1.40928
541520.0000    1.39942
541560.0000    1.43195
541600.0000    1.48092
541640.0000    1.39569
541680.0000    1.55888
541720.0000    1.52536
541760.0000    1.40534
541800.0000    1.47754
541840.0000    1.47852
541880.0000    1.36105
541920.0000    1.38827
541960.0000    1.28029
542000.0000    1.23930
542040.0000    1.19361
542080.0000    1.12384
542120.0000    1.36639
542160.0000    1.26464
542200.0000    1.48580
542240.0000    1.43426
542280.0000    1.51098
542320.0000    1.40595
542360.0000    1.42652
542400.0000    1.51936
542440.0000    1.63828
542480.0000    1.40746
542520.0000    1.33830
542560.0000    1.26970
542600.0000    1.44464
542640.0000    1.38478
542680.0000    1.45022
542720.0000    1.41632
542760.0000    1.27759
542800.0000    1.21585
542840.0000    1.42632
542880.0000    1.35643
542920.0000    1.32603
542960.0000    1.33189
543000.0000    1.39418
543040.0000    1.33468
543080.0000    1.35398
543120.0000    1.38998
543160.0000    1.36969
543200.0000    1.21726
543240.0000    1.55166
543280.0000    1.38501
543320.0000    1.23892
543360.0000    1.22289
543400.0000    1.18303
543440.0000    1.56889
543480.0000    1.57217
543520.0000    1.21064
543560.0000    1.42034
543600.0000    1.37680
543640.0000    1.56567
543680.0000    1.47719
543720.0000    1.57907
543760.0000    1.40492
543800.0000    1.50826
543840.0000    1.54915
543880.0000    1.63873
543920.0000    1.44476
543960.0000    1.25044
544000.0000    1.24153
544040.0000    1.35436
544080.0000    1.27785
544120.0000    1.05722
544160.0000    1.30271
544200.0000    1.85400
544240.0000    1.42128
544280.0000    1.24079
544320.0000    1.51420
544360.0000    1.33708
544400.0000    1.36612
544440.0000    1.48800
544480.0000    1.11333
544520.0000    1.43237
544560.0000    1.10755
544600.0000    1.35063
544640.0000    1.42687
544680.0000    1.05803
544720.0000    1.18789
544760.0000    1.23058
544800.0000    1.34435
544840.0000    1.12401
544880.0000    1.41739
544920.0000    1.31711
544960.0000    1.23977
545000.0000    1.01249
545040.0000    0.90479
545080.0000    1.30666
545120.0000    1.04967
545160.0000    1.01147
545200.0000    0.93846
545240.0000    1.31294
545280.0000    0.99056
545320.0000    1.43596
545360.0000    1.27171
545400.0000    1.40344
545440.0000    1.41347
545480.0000    1.23410
545520.0000    1.05278
545560.0000    1.33491
545600.0000    0.89126
545640.0000    1.22816
545680.0000    1.30745
545720.0000    1.09713
545760.0000    1.57768
545800.0000    1.46222
545840.0000    1.34024
545880.0000    1.81571
545920.0000    1.19933
545960.0000    1.30615
546000.0000    0.93564
546040.0000    0.40145
546080.0000    0.97681
546120.0000    1.06123
546160.0000    1.01861
546200.0000    1.11818
546240.0000    0.84714
546280.0000    0.49650
546320.0000    1.13100
546360.0000    0.99400
546400.0000    0.89014
546440.0000    0.94446
546480.0000    0.92046
546520.0000    0.95478
546560.0000    0.76561
546600.0000    0.51629
546640.0000    0.87609
546680.0000    0.61244
546720.0000    0.55294
546760.0000    0.71221
546800.0000    0.61010
546840.0000    0.40795
546880.0000    0.92884
546920.0000    0.56496
546960.0000    1.13129
547000.0000    0.97881
547040.0000    0.95363
547080.0000    0.86491
547120.0000    0.83499
547160.0000    0.64383
547200.0000    0.78465
547240.0000    0.64607
547280.0000    0.77034
547320.0000    0.83959
547360.0000    0.72687
547400.0000    0.63465
547440.0000    0.87217
547480.0000    0.98883
547520.0000    1.35705
547560.0000    1.27959
547600.0000    1.71837
547640.0000    1.09432
547680.0000    1.40402
547720.0000    1.16188
547760.0000    1.17985
547800.0000    1.11758
547840.0000    1.01643
547880.0000    1.39571
547920.0000    1.76910
547960.0000    1.27370
548000.0000    1.42948
548040.0000    1.73530
548080.0000    1.55606
548120.0000    1.63928
548160.0000    1.38279
548200.0000    1.02569
548240.0000    0.96258
548280.0000    0.78856
548320.0000    0.78745
548360.0000    1.01469
548400.0000    0.96258
548440.0000    1.50730
548480.0000    1.10092
548520.0000    0.82778
548560.0000    0.98025
548600.0000    0.97189
548640.0000    0.82919
548680.0000    0.81245
548720.0000    0.96706
548760.0000    1.01306
548800.0000    0.90917
548840.0000    0.58462
548880.0000    0.75766
548920.0000    0.85197
548960.0000    1.01300
549000.0000    0.82069
549040.0000    0.68755
549080.0000    1.46495
549120.0000    1.54886
549160.0000    1.31420
549200.0000    0.75849
549240.0000    1.08498
549280.0000    1.47389
549320.0000    1.28771
549360.0000    1.20968
549400.0000    0.86157
549440.0000    0.75683
549480.0000    0.40096
549520.0000    0.28081
549560.0000    0.60928
549600.0000    0.96062
549640.0000    0.70291
549680.0000    1.05358
549720.0000    1.05375
549760.0000    0.83720
549800.0000    1.33058
549840.0000    1.17432
549880.0000    1.11082
549920.0000    1.16038
549960.0000    1.13480
550000.0000    0.51422
550040.0000    0.68554
550080.0000    0.21107
550120.0000    0.70013
550160.0000    0.78231
550200.0000    0.74760
550240.0000    1.02091
550280.0000    1.26391
550320.0000    1.16415
550360.0000    1.32967
550400.0000    1.36491
550440.0000    1.08361
550480.0000    1.15935
550520.0000    1.19750
550560.0000    1.05361
550600.0000    1.35476
550640.0000    0.88460
550680.0000    0.90593
550720.0000    0.81381
550760.0000    1.11208
550800.0000    1.11049
550840.0000    1.38206
550880.0000    1.52217
550920.0000    1.37924
550960.0000    1.50453
551000.0000    1.33299
551040.0000    1.53676
551080.0000    1.57134
551120.0000    1.30552
551160.0000    1.22023
551200.0000    1.24887
551240.0000    0.98807
551280.0000    1.20983
551320.0000    1.07588
551360.0000    1.04539
551400.0000    0.99058
551440.0000    1.04910
551480.0000    0.99057
551520.0000    1.05466
551560.0000    0.87416
551600.0000    1.06460
551640.0000    0.89225
551680.0000    1.10440
551720.0000    1.40312
551760.0000    1.22307
551800.0000    1.31306
551840.0000    1.28509
551880.0000    1.20515
551920.0000    1.17560
551960.0000    0.86077
552000.0000    0.76406
552040.0000    0.91784
552080.0000    0.99249
552120.0000    1.04114
552160.0000    0.82557
552200.0000    1.07911
552240.0000    1.18925
552280.0000    0.93363
552320.0000    0.94201
552360.0000    1.07151
552400.0000    1.01704
552440.0000    0.69765
552480.0000    0.68087
552520.0000    0.98021
552560.0000    0.21742
552600.0000    0.82840
552640.0000    0.94330
552680.0000    1.12602
552720.0000    1.39839
552760.0000    1.49880
552800.0000    1.34446
552840.0000    1.27524
552880.0000    0.95068
552920.0000    1.20739
552960.0000    1.23533
553000.0000    1.04531
553040.0000    1.19322
553080.0000    1.08608
553120.0000    1.00232
553160.0000    0.96801
553200.0000    0.82815
553240.0000    0.97906
553280.0000    0.80953
553320.0000    0.75264
553360.0000    0.73737
553400.0000    1.24594
553440.0000    0.71040
553480.0000    1.16405
553520.0000    1.21910
553560.0000    1.01361
553600.0000    1.31864
553640.0000    1.10076
553680.0000    1.24518
553720.0000    1.06294
553760.0000    1.35455
553800.0000    0.83046
553840.0000    0.85306
553880.0000    1.14980
553920.0000    0.84964
553960.0000    0.96327
554000.0000    1.16858
554040.0000    0.96938
554080.0000    0.97644
554120.0000    1.14970
554160.0000    1.37047
554200.0000    1.14298
554240.0000    1.32774
554280.0000    1.26577
554320.0000    1.15255
554360.0000    1.24732
554400.0000    1.10848
554440.0000    1.34276
554480.0000    1.14367
554520.0000    1.18492
554560.0000    1.32316
554600.0000    1.24878
554640.0000    1.12868
554680.0000    1.12770
554720.0000    0.96196
554760.0000    1.05497
554800.0000    1.29537
554840.0000    1.08187
554880.0000    1.01056
554920.0000    1.15177
554960.0000    1.68517
555000.0000    1.36258
555040.0000    1.35598
555080.0000    1.30443
555120.0000    1.15807
555160.0000    1.10811
555200.0000    1.07503
555240.0000    1.23632
555280.0000    0.61154
555320.0000    0.73336
555360.0000    0.86998
555400.0000    0.91205
555440.0000    0.97668
555480.0000    1.10947
555520.0000    1.07944
555560.0000    1.13117
555600.0000    0.68906
555640.0000    0.62190
555680.0000    0.79494
555720.0000    0.80428
555760.0000    0.82870
555800.0000    0.93840
555840.0000    0.73945
555880.0000    1.15188
555920.0000    1.10181
555960.0000    1.06324
556000.0000    1.09612
556040.0000    1.05498
556080.0000    1.09379
556120.0000    0.98138
556160.0000    1.45648
556200.0000    1.01867
556240.0000    1.01927
556280.0000    1.14818
556320.0000    0.97342
556360.0000    0.99718
556400.0000    0.91513
556440.0000    0.95151
556480.0000    1.21546
556520.0000    1.09237
556560.0000    1.07334
556600.0000    1.30724
556640.0000    1.27679
556680.0000    1.30578
556720.0000    1.38317
556760.0000    1.29016
556800.0000    1.24696
556840.0000    1.20208
556880.0000    1.23547
556920.0000    1.32551
556960.0000    1.32110
557000.0000    1.18329
557040.0000    1.30408
557080.0000    1.23520
557120.0000    1.17894
557160.0000    1.25976
557200.0000    1.29500
557240.0000    1.46143
557280.0000    1.33105
557320.0000    0.89962
557360.0000    1.21291
557400.0000    0.90210
557440.0000    1.03008
557480.0000    1.24545
557520.0000    1.17060
557560.0000    1.28988
557600.0000    1.12808
557640.0000    1.10990
557680.0000    0.91647
557720.0000    1.15395
557760.0000    1.05023
557800.0000    1.07486
557840.0000    1.03932
557880.0000    1.15950
557920.0000    1.10829
557960.0000    1.03362
558000.0000    1.30758
558040.0000    1.12275
558080.0000    1.21671
558120.0000    1.33055
558160.0000    1.17727
558200.0000    1.21531
558240.0000    1.03087
558280.0000    0.94648
558320.0000    1.05435
558360.0000    1.34182
558400.0000    1.11079
558440.0000    1.52158
558480.0000    1.34864
558520.0000    1.59998
558560.0000    1.10776
558600.0000    1.62964
558640.0000    1.44503
558680.0000    1.15554
558720.0000    1.30539
558760.0000    1.12203
558800.0000    1.32408
558840.0000    1.15768
558880.0000    1.20071
558920.0000    1.22139
558960.0000    1.20873
559000.0000    1.04350
559040.0000    1.09914
559080.0000    1.50092
559120.0000    1.28843
559160.0000    1.30341
559200.0000    1.15222
559240.0000    1.11651
559280.0000    1.25450
559320.0000    1.24657
559360.0000    1.47213
559400.0000    1.35394
559440.0000    1.15075
559480.0000    1.09707
559520.0000    1.33422
559560.0000    1.40451
559600.0000    1.12956
559640.0000    1.06295
559680.0000    1.26492
559720.0000    1.23279
559760.0000    1.24683
559800.0000    1.49185
559840.0000    1.18435
559880.0000    1.05116
559920.0000    1.21898
559960.0000    1.26505
560000.0000    1.30061
560040.0000    1.41921
560080.0000    1.42172
560120.0000    1.16562
560160.0000    1.25983
560200.0000    1.39694
560240.0000    1.18325
560280.0000    1.39676
560320.0000    1.24600
560360.0000    1.23893
560400.0000    1.19698
560440.0000    1.22202
560480.0000    1.21915
560520.0000    1.18814
560560.0000    1.07277
560600.0000    1.30364
560640.0000    1.10979
560680.0000    1.16325
560720.0000    1.30846
560760.0000    1.09489
560800.0000    1.24440
560840.0000    1.22699
560880.0000    1.14580
560920.0000    1.23796
560960.0000    1.07136
561000.0000    1.05057
561040.0000    1.19725
561080.0000    1.22752
561120.0000    0.83125
561160.0000    1.12300
561200.0000    1.04629
561240.0000    1.02654
561280.0000    1.00235
561320.0000    1.00422
561360.0000    0.94763
561400.0000    1.08789
561440.0000    0.96878
561480.0000    0.87574
561520.0000    1.26063
561560.0000    1.22773
561600.0000    1.09746
561640.0000    1.18001
561680.0000    0.95430
561720.0000    1.32671
561760.0000    1.03834
561800.0000    1.41474
561840.0000    1.34619
561880.0000    1.35867
561920.0000    1.43038
561960.0000    1.16233
562000.0000    1.08488
562040.0000    1.09516
562080.0000    0.97434
562120.0000    0.94095
562160.0000    1.11017
562200.0000    1.16203
562240.0000    1.08968
562280.0000    0.97121
562320.0000    1.02628
562360.0000    1.05708
562400.0000    1.07152
562440.0000    1.14248
562480.0000    1.06728
562520.0000    1.08870
562560.0000    1.20511
562600.0000    1.47321
562640.0000    1.43171
562680.0000    1.32700
562720.0000    1.28601
562760.0000    1.39160
562800.0000    1.34947
562840.0000    1.47818
562880.0000    1.40405
562920.0000    1.29206
562960.0000    1.51114
563000.0000    1.47349
563040.0000    1.52020
563080.0000    1.29963
563120.0000    1.18001
563160.0000    1.38696
563200.0000    1.18256
563240.0000    1.17644
563280.0000    1.07765
563320.0000    1.21100
563360.0000    1.17254
563400.0000    1.36439
563440.0000    1.32507
563480.0000    1.39834
563520.0000    1.41985
563560.0000    1.21593
563600.0000    1.35607
563640.0000    1.26305
563680.0000    1.64970
563720.0000    1.34069
563760.0000    1.03091
563800.0000    1.16778
563840.0000    1.24271
563880.0000    1.53651
563920.0000    1.66421
563960.0000    1.54744
564000.0000    1.56979
564040.0000    1.65329
564080.0000    1.56921
564120.0000    1.49340
564160.0000    1.44466
564200.0000    1.36957
564240.0000    1.38616
564280.0000    1.42307
564320.0000    1.50995
564360.0000    1.49374
564400.0000    1.13898
564440.0000    1.60919
564480.0000    1.54262
564520.0000    1.48994
564560.0000    1.26433
564600.0000    1.52819
564640.0000    1.48239
564680.0000    1.43812
564720.0000    1.57088
564760.0000    1.53862
564800.0000    1.23898
564840.0000    1.42962
564880.0000    1.33336
564920.0000    1.24678
564960.0000    1.38473
565000.0000    1.49640
565040.0000    1.45627
565080.0000    1.38230
565120.0000    1.30738
565160.0000    1.43183
565200.0000    1.56239
565240.0000    1.57039
565280.0000    1.50450
565320.0000    1.62398
565360.0000    1.48761
565400.0000    1.50035
565440.0000    1.36728
565480.0000    1.16957
565520.0000    1.41255
565560.0000    1.16828
565600.0000    1.20878
565640.0000    1.13941
565680.0000    1.29967
565720.0000    1.47826
565760.0000    1.49920
565800.0000    1.53639
565840.0000    1.50726
565880.0000    1.72499
565920.0000    1.44693
565960.0000    1.51887
566000.0000    1.38277
566040.0000    1.52643
566080.0000    1.55472
566120.0000    1.44974
566160.0000    1.39245
566200.0000    1.40456
566240.0000    1.28501
566280.0000    1.56583
566320.0000    1.58375
566360.0000    1.65214
566400.0000    1.58965
566440.0000    1.60219
566480.0000    1.70064
566520.0000    1.48907
566560.0000    1.55937
566600.0000    1.43987
566640.0000    1.71526
566680.0000    1.46790
566720.0000    1.54503
566760.0000    1.57706
566800.0000    1.47452
566840.0000    1.53475
566880.0000    1.68176
566920.0000    1.60398
566960.0000    1.33857
567000.0000    1.50979
567040.0000    1.20880
567080.0000    1.42193
567120.0000    1.50153
567160.0000    1.27534
567200.0000    1.08422
567240.0000    1.04050
567280.0000    1.25528
567320.0000    1.00407
567360.0000    1.02827
567400.0000    0.98134
567440.0000    1.00070
567480.0000    1.11652
567520.0000    1.16287
567560.0000    1.39356
567600.0000    1.37368
567640.0000    1.35679
567680.0000    1.50109
567720.0000    1.36795
567760.0000    1.37914
567800.0000    1.46567
567840.0000    1.37742
567880.0000    1.50404
567920.0000    1.44929
567960.0000    1.56576
568000.0000    1.38720
568040.0000    1.50509
568080.0000    1.45570
568120.0000    1.52056
568160.0000    1.46911
568200.0000    1.40028
568240.0000    1.56114
568280.0000    1.18520
568320.0000    1.09964
568360.0000    1.30846
568400.0000    1.31460
568440.0000    1.06523
568480.0000    1.28905
568520.0000    1.29433
568560.0000    1.23308
568600.0000    1.22749
568640.0000    1.37939
568680.0000    1.23474
568720.0000    1.22585
568760.0000    1.40579
568800.0000    1.13241
568840.0000    1.60509
568880.0000    1.33666
568920.0000    1.35602
568960.0000    1.28463
569000.0000    1.38462
569040.0000    1.34808
569080.0000    1.36651
569120.0000    1.47428
569160.0000    1.61015
569200.0000    1.60323
569240.0000    1.07621
569280.0000    1.28192
569320.0000    1.12582
569360.0000    1.06919
569400.0000    1.35849
569440.0000    1.42148
569480.0000    1.62208
569520.0000    1.26497
569560.0000    1.14502
569600.0000    1.53994
569640.0000    1.25593
569680.0000    1.26970
569720.0000    1.35122
569760.0000    1.45986
569800.0000    1.30074
569840.0000    1.30270
569880.0000    1.30853
569920.0000    1.34324
569960.0000    1.41957
570000.0000    1.47216
570040.0000    1.33279
570080.0000    1.38830
570120.0000    1.30459
570160.0000    1.58183
570200.0000    1.42264
570240.0000    1.53076
570280.0000    1.51989
570320.0000    1.48307
570360.0000    1.28152
570400.0000    1.28648
570440.0000    1.33544
570480.0000    1.42986
570520.0000    1.43539
570560.0000    1.28146
570600.0000    1.42356
570640.0000    1.50890
570680.0000    1.28749
570720.0000    1.54775
570760.0000    1.32475
570800.0000    1.32104
570840.0000    1.45032
570880.0000    1.41133
570920.0000    1.45071
570960.0000    1.30615
571000.0000    1.34411
571040.0000    1.36535
571080.0000    1.34970
571120.0000    1.42237
571160.0000    1.39439
571200.0000    1.45532
571240.0000    1.52375
571280.0000    1.51314
571320.0000    1.35015
571360.0000    1.53045
571400.0000    1.40161
571440.0000    1.51229
571480.0000    1.35703
571520.0000    1.55281
571560.0000    1.39899
571600.0000    1.60386
571640.0000    1.45445
571680.0000    1.55275
571720.0000    1.53524
571760.0000    1.27281
571800.0000    1.36252
571840.0000    1.37749
571880.0000    1.33098
571920.0000    1.33773
571960.0000    1.38628
572000.0000    1.52282
572040.0000    1.48084
572080.0000    1.47582
572120.0000    1.36721
572160.0000    1.47491
572200.0000    1.31694
572240.0000    1.49988
572280.0000    1.45769
572320.0000    1.44979
572360.0000    1.34449
572400.0000    1.34332
572440.0000    1.48823
572480.0000    1.41372
572520.0000    1.37489
572560.0000    1.39221
572600.0000    1.29773
572640.0000    1.36315
572680.0000    1.25717
572720.0000    1.48705
572760.0000    1.49987
572800.0000    1.44206
572840.0000    1.50114
572880.0000    1.48702
572920.0000    1.43624
572960.0000    1.39983
573000.0000    1.46144
573040.0000    1.41231
573080.0000    1.33291
573120.0000    1.40725
573160.0000    1.20435
573200.0000    1.53226
573240.0000    1.46754
573280.0000    1.55372
573320.0000    1.56549
573360.0000    1.35524
573400.0000    1.48939
573440.0000    1.59983
573480.0000    1.48470
573520.0000    1.28731
573560.0000    1.48835
573600.0000    1.27364
573640.0000    1.18406
573680.0000    1.10473
573720.0000    1.07242
573760.0000    1.15062
573800.0000    1.35519
573840.0000    1.48341
573880.0000    1.41610
573920.0000    1.45176
573960.0000    1.51049
574000.0000    1.47078
574040.0000    1.21105
574080.0000    1.35929
574120.0000    1.49005
574160.0000    1.36990
574200.0000    1.46204
574240.0000    1.29362
574280.0000    1.42218
574320.0000    1.40398
574360.0000    1.37840
574400.0000    1.50223
574440.0000    1.55137
574480.0000    1.46935
574520.0000    1.41730
574560.0000    1.40086
574600.0000    1.44006
574640.0000    1.41183
574680.0000    1.49172
574720.0000    1.06404
574760.0000    0.91547
574800.0000    0.96719
574840.0000    0.98999
574880.0000    0.95645
574920.0000    1.10123
574960.0000    1.43178
575000.0000    1.45744
575040.0000    1.28162
575080.0000    1.35585
575120.0000    1.21302
575160.0000    0.98051
575200.0000    0.74786
575240.0000    1.01268
575280.0000    1.00002
575320.0000    1.07245
575360.0000    1.08523
575400.0000    1.08608
575440.0000    1.23144
575480.0000    1.27427
575520.0000    1.52751
575560.0000    1.44954
575600.0000    1.35123
575640.0000    1.49942
575680.0000    1.56188
575720.0000    1.35600
575760.0000    1.38778
575800.0000    1.34517
575840.0000    1.52572
575880.0000    1.42708
575920.0000    1.52261
575960.0000    1.44737
576000.0000    1.42510
576040.0000    1.53440
576080.0000    1.58534
576120.0000    1.48496
576160.0000    1.37809
576200.0000    1.20267
576240.0000    1.06693
576280.0000    1.28847
576320.0000    1.11184
576360.0000    1.17149
576400.0000    0.91088
576440.0000    0.85547
576480.0000    1.14123
576520.0000    1.14461
576560.0000    1.09382
576600.0000    1.35796
576640.0000    1.24021
576680.0000    1.13048
576720.0000    1.31885
576760.0000    1.13433
576800.0000    1.10247
576840.0000    1.32633
576880.0000    1.20409
576920.0000    1.29290
576960.0000    1.01665
577000.0000    1.32358
577040.0000    1.16972
577080.0000    1.23040
577120.0000    1.02024
577160.0000    1.14986
577200.0000    1.30614
577240.0000    1.28962
577280.0000    1.18685
577320.0000    0.89853
577360.0000    0.95163
577400.0000    1.28648
577440.0000    1.38218
577480.0000    1.33283
577520.0000    1.36931
577560.0000    1.39341
577600.0000    1.60988
577640.0000    1.55515
577680.0000    1.35584
577720.0000    1.32445
577760.0000    1.53402
577800.0000    1.44821
577840.0000    1.41231
577880.0000    1.58289
577920.0000    1.57413
577960.0000    1.60145
578000.0000    1.66341
578040.0000    1.60604
578080.0000    1.41896
578120.0000    1.62513
578160.0000    1.52838
578200.0000    1.69758
578240.0000    1.35545
578280.0000    1.63928
578320.0000    1.43543
578360.0000    1.64067
578400.0000    1.40433
578440.0000    1.55154
578480.0000    1.48994
578520.0000    1.56447
578560.0000    1.53509
578600.0000    1.59735
578640.0000    1.51953
578680.0000    1.29739
578720.0000    1.40060
578760.0000    1.36481
578800.0000    1.46973
578840.0000    1.52623
578880.0000    1.54620
578920.0000    1.47165
578960.0000    1.52972
579000.0000    1.57901
579040.0000    1.30227
579080.0000    1.40557
579120.0000    1.35183
579160.0000    1.40503
579200.0000    1.47192
579240.0000    1.51315
579280.0000    1.55430
579320.0000    1.79596
579360.0000    1.51724
579400.0000    1.54374
579440.0000    1.51390
579480.0000    1.57769
579520.0000    1.71163
579560.0000    1.60105
579600.0000    1.71121
579640.0000    1.74702
579680.0000    1.42889
579720.0000    1.52757
579760.0000    1.38400
579800.0000    1.38468
579840.0000    1.56163
579880.0000    1.48881
579920.0000    1.51594
579960.0000    1.48813
580000.0000    1.46039
580040.0000    1.54773
580080.0000    1.46127
580120.0000    1.44998
580160.0000    1.55053
580200.0000    1.46185
580240.0000    1.47706
580280.0000    1.56254
580320.0000    1.54385
580360.0000    1.52753
580400.0000    1.58232
580440.0000    1.40676
580480.0000    1.40920
580520.0000    1.43987
580560.0000    1.43376
580600.0000    1.38302
580640.0000    1.56569
580680.0000    1.70205
580720.0000    1.51535
580760.0000    1.39455
580800.0000    1.47923
580840.0000    1.46993
580880.0000    1.34003
580920.0000    1.30677
580960.0000    1.38955
581000.0000    1.24271
581040.0000    1.42516
581080.0000    1.19410
581120.0000    1.27416
581160.0000    1.35680
581200.0000    1.38940
581240.0000    1.31889
581280.0000    1.43711
581320.0000    1.39791
581360.0000    1.37095
581400.0000    1.23658
581440.0000    1.24893
581480.0000    1.25874
581520.0000    1.06681
581560.0000    1.28455
581600.0000    0.99704
581640.0000    1.01340
581680.0000    1.40527
581720.0000    1.49662
581760.0000    1.31842
581800.0000    1.26966
581840.0000    1.54059
581880.0000    1.40941
581920.0000    1.34189
581960.0000    1.50085
582000.0000    1.29733
582040.0000    1.17264
582080.0000    1.26151
582120.0000    1.42111
582160.0000    1.64946
582200.0000    1.54528
582240.0000    1.45566
582280.0000    1.33712
582320.0000    1.37765
582360.0000    1.38540
582400.0000    1.61577
582440.0000    1.48211
582480.0000    1.53288
582520.0000    1.45076
582560.0000    1.25445
582600.0000    1.32209
582640.0000    1.41055
582680.0000    1.43108
582720.0000    1.52635
582760.0000    1.61191
582800.0000    1.57945
582840.0000    1.73670
582880.0000    1.62145
582920.0000    1.42224
582960.0000    1.34190
583000.0000    1.37298
583040.0000    1.48895
583080.0000    1.33655
583120.0000    1.43487
583160.0000    1.33609
583200.0000    1.43732
583240.0000    1.32369
583280.0000    1.38312
583320.0000    1.58882
583360.0000    1.53930
583400.0000    1.49202
583440.0000    1.47796
583480.0000    1.33811
583520.0000    1.35893
583560.0000    1.48778
583600.0000    1.42485
583640.0000    1.39361
583680.0000    1.40465
583720.0000    1.58535
583760.0000    1.22417
583800.0000    1.43902
583840.0000    1.25890
583880.0000    0.94835
583920.0000    1.02219
583960.0000    0.99729
584000.0000    1.19680
584040.0000    1.24197
584080.0000    0.92266
584120.0000    0.80163
584160.0000    1.34046
584200.0000    1.12520
584240.0000    1.04807
584280.0000    1.15982
584320.0000    1.09187
584360.0000    1.29889
584400.0000    1.26735
584440.0000    1.32267
584480.0000    1.08875
584520.0000    1.17713
584560.0000    1.13318
584600.0000    1.12925
584640.0000    1.15159
584680.0000    1.04361
584720.0000    1.08260
584760.0000    0.91845
584800.0000    1.02853
584840.0000    1.03340
584880.0000    1.35536
584920.0000    1.34306
584960.0000    1.33375
585000.0000    1.31207
585040.0000    1.22193
585080.0000    1.23838
585120.0000    1.40900
585160.0000    1.31868
585200.0000    1.24464
585240.0000    1.31451
585280.0000    1.51799
585320.0000    1.58898
585360.0000    1.48714
585400.0000    1.30402
585440.0000    1.36468
585480.0000    1.07921
585520.0000    1.12018
585560.0000    1.27191
585600.0000    1.18339
585640.0000    1.29881
585680.0000    1.06939
585720.0000    1.11649
585760.0000    1.30395
585800.0000    1.38366
585840.0000    1.39500
585880.0000    1.15168
585920.0000    1.32570
585960.0000    1.18668
586000.0000    0.85031
586040.0000    1.27369
586080.0000    1.22373
586120.0000    1.00449
586160.0000    0.90377
586200.0000    1.13303
586240.0000    1.18953
586280.0000    0.83164
586320.0000    1.14673
586360.0000    1.54904
586400.0000    1.29964
586440.0000    1.16204
586480.0000    1.22138
586520.0000    1.43809
586560.0000    1.12349
586600.0000    1.22991
586640.0000    1.22334
586680.0000    1.14367
586720.0000    0.92698
586760.0000    0.96531
586800.0000    0.98594
586840.0000    1.29956
586880.0000    0.95082
586920.0000    0.97519
586960.0000    1.00829
587000.0000    1.28439
587040.0000    0.57146
587080.0000    0.91382
587120.0000    1.10786
587160.0000    0.85697
587200.0000    1.29836
587240.0000    1.13277
587280.0000    1.08327
587320.0000    1.15990
587360.0000    1.34991
587400.0000    1.13805
587440.0000    1.51890
587480.0000    1.27421
587520.0000    1.12232
587560.0000    1.25487
587600.0000    0.95310
587640.0000    0.98468
587680.0000    1.47618
587720.0000    1.55987
587760.0000    1.29467
587800.0000    1.20657
587840.0000    1.29652
587880.0000    0.94983
587920.0000    0.96496
587960.0000    0.56268
588000.0000    0.77117
588040.0000    1.15074
588080.0000    0.85703
588120.0000    0.90717
588160.0000    0.78902
588200.0000    0.91571
588240.0000    0.89626
588280.0000    0.76431
588320.0000    1.01599
588360.0000    1.20176
588400.0000    0.91418
588440.0000    0.89665
588480.0000    1.18524
588520.0000    0.92846
588560.0000    1.07181
588600.0000    1.03003
588640.0000    0.92848
588680.0000    0.83505
588720.0000    1.00596
588760.0000    1.08442
588800.0000    1.12832
588840.0000    0.89507
588880.0000    0.81285
588920.0000    1.06776
588960.0000    1.08474
589000.0000    1.24574
589040.0000    0.99787
589080.0000    1.10416
589120.0000    1.12442
589160.0000    1.35878
589200.0000    1.28921
589240.0000    0.93250
589280.0000    1.00616
589320.0000    1.03630
589360.0000    0.78497
589400.0000    0.83363
589440.0000    0.98963
589480.0000    1.35874
589520.0000    0.86040
589560.0000    1.31403
589600.0000    1.30005
589640.0000    0.97935
589680.0000    1.10559
589720.0000    1.28380
589760.0000    1.32927
589800.0000    1.32428
589840.0000    1.33329
589880.0000    1.10960
589920.0000    1.20458
589960.0000    1.21659
590000.0000    1.07469
590040.0000    1.07570
590080.0000    1.37675
590120.0000    1.26766
590160.0000    1.06257
590200.0000    1.01278
590240.0000    0.99784
590280.0000    1.09487
590320.0000    1.27988
590360.0000    0.91739
590400.0000    1.36307
590440.0000    1.57779
590480.0000    0.93725
590520.0000    1.05401
590560.0000    1.22662
590600.0000    1.03763
590640.0000    0.96723
590680.0000    0.76706
590720.0000    1.07267
590760.0000    0.64941
590800.0000    1.12592
590840.0000    0.99569
590880.0000    0.91801
590920.0000    0.77346
590960.0000    0.86349
591000.0000    1.49850
591040.0000    1.63162
591080.0000    1.28277
591120.0000    1.01357
591160.0000    0.82016
591200.0000    0.96401
591240.0000    1.06259
591280.0000    1.14658
591320.0000    1.11513
591360.0000    0.74038
591400.0000    0.29527
591440.0000    0.92550
591480.0000    0.59896
591520.0000    1.16879
591560.0000    0.87812
591600.0000    0.45170
591640.0000    0.48737
591680.0000    0.78620
591720.0000    0.82062
591760.0000    1.14759
591800.0000    0.79783
591840.0000    1.12819
591880.0000    1.09991
591920.0000    1.10094
591960.0000    1.20807
592000.0000    0.96379
592040.0000    0.86051
592080.0000    1.07537
592120.0000    1.30881
592160.0000    1.16182
592200.0000    1.22635
592240.0000    1.02394
592280.0000    0.99871
592320.0000    0.98045
592360.0000    1.00088
592400.0000    1.07050
592440.0000    1.18117
592480.0000    0.88480
592520.0000    1.00546
592560.0000    1.02151
592600.0000    1.03204
592640.0000    1.00135
592680.0000    1.08748
592720.0000    1.03446
592760.0000    1.18460
592800.0000    1.10808
592840.0000    1.28868
592880.0000    1.17375
592920.0000    1.10195
592960.0000    1.26568
593000.0000    1.13298
593040.0000    0.95027
593080.0000    1.19095
593120.0000    1.33235
593160.0000    1.52906
593200.0000    1.52542
593240.0000    1.29455
593280.0000    1.52406
593320.0000    1.53073
593360.0000    1.62872
593400.0000    1.56410
593440.0000    1.49166
593480.0000    1.25625
593520.0000    1.21368
593560.0000    1.64048
593600.0000    1.53689
593640.0000    1.42308
593680.0000    1.66164
593720.0000    1.55274
593760.0000    1.39079
593800.0000    1.21616
593840.0000    0.84558
593880.0000    0.80460
593920.0000    1.02620
593960.0000    1.14081
594000.0000    1.34848
594040.0000    1.11745
594080.0000    1.10195
594120.0000    1.25664
594160.0000    1.37288
594200.0000    1.30727
594240.0000    1.48771
594280.0000    1.49866
594320.0000    0.97961
594360.0000    1.23221
594400.0000    1.40326
594440.0000    1.29242
594480.0000    1.11374
594520.0000    1.27706
594560.0000    1.20014
594600.0000    1.73848
594640.0000    1.37182
594680.0000    1.23763
594720.0000    0.94124
594760.0000    1.02379
594800.0000    1.03616
594840.0000    0.92253
594880.0000    1.22048
594920.0000    1.43049
594960.0000    1.09647
595000.0000    1.19944
595040.0000    1.10869
595080.0000    1.17939
595120.0000    1.05945
595160.0000    1.03013
595200.0000    1.10790
595240.0000    1.06662
595280.0000    0.94737
595320.0000    1.26362
595360.0000    1.16018
595400.0000    0.99231
595440.0000    1.30122
595480.0000    1.12801
595520.0000    1.13657
595560.0000    1.25020
595600.0000    1.18323
595640.0000    1.50701
595680.0000    0.83566
595720.0000    1.03231
595760.0000    0.67950
595800.0000    1.22697
595840.0000    1.22023
595880.0000    1.19440
595920.0000    1.20135
595960.0000    1.17550
596000.0000    0.98974
596040.0000    0.93183
596080.0000    1.00083
596120.0000    0.67329
596160.0000    0.51985
596200.0000    0.94130
596240.0000    1.12956
596280.0000    0.92222
596320.0000    0.70590
596360.0000    1.05537
596400.0000    0.75457
596440.0000    0.73921
596480.0000    1.14595
596520.0000    0.88565
596560.0000    1.08826
596600.0000    1.19270
596640.0000    1.12572
596680.0000    1.25483
596720.0000    0.94824
596760.0000    0.82524
596800.0000    0.87481
596840.0000    1.07200
596880.0000    1.31297
596920.0000    1.04163
596960.0000    1.23313
597000.0000    0.54513
597040.0000    0.71030
597080.0000    0.72537
597120.0000    0.76879
597160.0000    0.90087
597200.0000    1.04906
597240.0000    0.56473
597280.0000    1.33909
597320.0000    1.31337
597360.0000    1.24144
597400.0000    1.17131
597440.0000    1.02402
597480.0000    1.06919
597520.0000    1.14288
597560.0000    1.23172
597600.0000    1.27081
597640.0000    1.47970
597680.0000    1.41993
597720.0000    0.95178
597760.0000    1.20704
597800.0000    1.15494
597840.0000    0.69882
597880.0000    0.85613
597920.0000    1.25525
597960.0000    1.15842
598000.0000    1.13167
598040.0000    1.37191
598080.0000    1.13171
598120.0000    0.98422
598160.0000    1.33455
598200.0000    1.42836
598240.0000    1.15508
598280.0000    1.16051
598320.0000    1.14664
598360.0000    1.30054
598400.0000    1.13013
598440.0000    0.97794
598480.0000    0.60979
598520.0000    0.98105
598560.0000    0.89604
598600.0000    1.15866
598640.0000    0.94987
598680.0000    1.22518
598720.0000    1.46990
598760.0000    1.23685
598800.0000    1.36768
598840.0000    1.30037
598880.0000    1.35068
598920.0000    1.36670
598960.0000    1.27997
599000.0000    1.10131
599040.0000    1.04294
599080.0000    1.15668
599120.0000    1.15244
599160.0000    0.84539
599200.0000    1.00620
599240.0000    0.72794
599280.0000    1.24034
599320.0000    1.26991
599360.0000    1.39980
599400.0000    0.93757
599440.0000    1.28822
599480.0000    0.92959
599520.0000    1.04812
599560.0000    1.62227
599600.0000    1.49557
599640.0000    1.28108
599680.0000    1.08674
599720.0000    1.34668
599760.0000    1.52814
599800.0000    1.13300
599840.0000    1.58371
599880.0000    1.30885
599920.0000    1.08095
599960.0000    1.08687
600000.0000    1.06631
600040.0000    1.15361
600080.0000    1.40643
600120.0000    1.33834
600160.0000    1.26421
600200.0000    1.47968
600240.0000    1.12039
600280.0000    1.37534
600320.0000    1.04911
600360.0000    1.25938
600400.0000    1.50747
600440.0000    1.16118
600480.0000    1.33636
600520.0000    1.46667
600560.0000    1.40843
600600.0000    1.22918
600640.0000    0.97508
600680.0000    1.53868
600720.0000    1.23841
600760.0000    0.97100
600800.0000    1.09018
600840.0000    0.76626
600880.0000    0.91641
600920.0000    1.35150
600960.0000    1.25670
601000.0000    0.82850
601040.0000    1.37297
601080.0000    1.50498
601120.0000    1.36653
601160.0000    1.17945
601200.0000    1.32943
601240.0000    1.08116
601280.0000    1.20783
601320.0000    1.22663
601360.0000    1.00322
601400.0000    1.29635
601440.0000    0.91829
601480.0000    0.82592
601520.0000    0.57632
601560.0000    0.90143
601600.0000    0.83698
601640.0000    0.80537
601680.0000    1.08120
601720.0000    1.02537
601760.0000    1.26348
601800.0000    0.63593
601840.0000    1.10668
601880.0000    1.23835
601920.0000    1.15838
601960.0000    1.23561
602000.0000    1.40693
602040.0000    1.07905
602080.0000    1.03534
602120.0000    1.14337
602160.0000    1.26521
602200.0000    1.36228
602240.0000    1.35093
602280.0000    1.29369
602320.0000    1.62300
602360.0000    1.46043
602400.0000    1.52044
602440.0000    1.28846
602480.0000    1.12820
602520.0000    1.28222
602560.0000    0.99095
602600.0000    1.05218
602640.0000    1.01773
602680.0000    0.98669
602720.0000    1.13506
602760.0000    1.29951
602800.0000    1.19574
602840.0000    1.43306
602880.0000    1.35319
602920.0000    1.43453
602960.0000    1.34450
603000.0000    1.29357
603040.0000    1.34745
603080.0000    1.45771
603120.0000    1.19661
603160.0000    1.01888
603200.0000    1.58684
603240.0000    1.29419
603280.0000    1.58061
603320.0000    1.26503
603360.0000    1.20295
603400.0000    1.24593
603440.0000    0.98369
603480.0000    1.23043
603520.0000    1.35451
603560.0000    1.45926
603600.0000    1.48306
603640.0000    1.63098
603680.0000    1.75348
603720.0000    1.56682
603760.0000    1.44476
603800.0000    1.77523
603840.0000    1.22239
603880.0000    1.33076
603920.0000    1.22947
603960.0000    1.47534
604000.0000    1.34069
604040.0000    1.16512
604080.0000    1.41119
604120.0000    1.18028
604160.0000    1.22125
604200.0000    1.29651
604240.0000    1.14746
604280.0000    1.42561
604320.0000    1.41859
604360.0000    1.40024
604400.0000    1.58519
604440.0000    1.33030
604480.0000    1.57696
604520.0000    1.57622
604560.0000    1.56230
604600.0000    1.42501
604640.0000    1.30012
604680.0000    1.15493
604720.0000    0.91979
604760.0000    1.30597
604800.0000    1.45069
604840.0000    1.37970
604880.0000    1.07509
604920.0000    1.62434
604960.0000    1.56850
605000.0000    1.41832
605040.0000    1.39795
605080.0000    1.55609
605120.0000    1.31229
605160.0000    1.39848
605200.0000    1.36083
605240.0000    1.11364
605280.0000    1.36164
605320.0000    1.44632
605360.0000    1.14551
605400.0000    1.58565
605440.0000    1.37044
605480.0000    1.33466
605520.0000    0.89124
605560.0000    1.29682
605600.0000    1.42039
605640.0000    1.59532
605680.0000    1.55443
605720.0000    1.46994
605760.0000    1.56660
605800.0000    1.49114
605840.0000    1.20456
605880.0000    1.22199
605920.0000    1.07199
605960.0000    1.22759
606000.0000    1.24135
606040.0000    1.35609
606080.0000    1.35281
606120.0000    0.94284
606160.0000    0.81698
606200.0000    0.93836
606240.0000    0.67190
606280.0000    1.09757
606320.0000    1.02821
606360.0000    0.81359
606400.0000    0.90229
606440.0000    1.03916
606480.0000    0.69455
606520.0000    0.92772
606560.0000    1.34547
606600.0000    1.20712
606640.0000    1.09730
606680.0000    1.68170
606720.0000    1.68514
606760.0000    1.28504
606800.0000    1.04343
606840.0000    0.95173
606880.0000    0.91838
606920.0000    1.24936
606960.0000    1.09189
607000.0000    1.16011
607040.0000    1.00985
607080.0000    1.04794
607120.0000    1.17771
607160.0000    0.97568
607200.0000    0.87302
607240.0000    1.33822
607280.0000    0.98898
607320.0000    1.27390
607360.0000    0.88122
607400.0000    1.15380
607440.0000    1.21601
607480.0000    0.91258
607520.0000    1.10643
607560.0000    1.13617
607600.0000    1.08607
607640.0000    1.07772
607680.0000    1.00564
607720.0000    0.94953
607760.0000    1.09677
607800.0000    1.13652
607840.0000    0.85293
607880.0000    1.13990
607920.0000    1.03264
607960.0000    1.11063
608000.0000    0.99210
608040.0000    1.03171
608080.0000    1.21675
608120.0000    1.20094
608160.0000    1.11885
608200.0000    1.06715
608240.0000    1.09757
608280.0000    0.74286
608320.0000    1.15342
608360.0000    1.33627
608400.0000    0.89464
608440.0000    1.25105
608480.0000    1.19689
608520.0000    1.27772
608560.0000    1.00137
608600.0000    1.14456
608640.0000    0.77594
608680.0000    1.04986
608720.0000    0.94192
608760.0000    0.65696
608800.0000    0.69020
608840.0000    0.88987
608880.0000    1.37433
608920.0000    1.35089
608960.0000    1.09276
609000.0000    0.44493
609040.0000    0.93222
609080.0000    1.22991
609120.0000    1.25587
609160.0000    1.12309
609200.0000    0.82214
609240.0000    0.67405
609280.0000    0.86714
609320.0000    0.73269
609360.0000    0.78344
609400.0000    0.71348
609440.0000    0.57937
609480.0000    1.05057
609520.0000    0.73944
609560.0000    0.73171
609600.0000    0.89787
609640.0000    0.57332
609680.0000    0.75011
609720.0000    0.72385
609760.0000    0.40524
609800.0000    0.45083
609840.0000    0.69685
609880.0000    1.11802
609920.0000    0.72936
609960.0000    0.41548
610000.0000    0.70066
610040.0000    0.75481
610080.0000    0.66474
610120.0000    0.53071
610160.0000    0.73350
610200.0000    1.13665
610240.0000    0.76676
610280.0000    0.97062
610320.0000    1.23419
610360.0000    0.97558
610400.0000    1.20322
610440.0000    1.20242
610480.0000    1.16411
610520.0000    1.18553
610560.0000    1.20290
610600.0000    1.18391
610640.0000    1.19202
610680.0000    1.01749
610720.0000    1.18070
610760.0000    1.39773
610800.0000    1.04769
610840.0000    1.25598
610880.0000    1.13404
610920.0000    1.18222
610960.0000    1.28609
611000.0000    1.16168
611040.0000    1.04494
611080.0000    1.25383
611120.0000    1.17027
611160.0000    1.22449
611200.0000    0.92661
611240.0000    1.16428
611280.0000    1.12427
611320.0000    1.21220
611360.0000    1.11781
611400.0000    1.04834
611440.0000    1.37083
611480.0000    0.91470
611520.0000    0.66029
611560.0000    0.61417
611600.0000    0.54395
611640.0000    0.93628
611680.0000    0.68020
611720.0000    0.59749
611760.0000    0.86991
611800.0000    0.82875
611840.0000    0.53234
611880.0000    0.66815
611920.0000    0.46878
611960.0000    0.87950
612000.0000    0.85888
612040.0000    0.74464
612080.0000    1.12732
612120.0000    0.99013
612160.0000    0.75494
612200.0000    0.76029
612240.0000    1.05396
612280.0000    0.85977
612320.0000    0.76124
612360.0000    0.73756
612400.0000    1.14626
612440.0000    0.57727
612480.0000    0.88091
612520.0000    1.07073
612560.0000    1.08611
612600.0000    0.92744
612640.0000    0.99193
612680.0000    0.89742
612720.0000    1.09649
612760.0000    0.82954
612800.0000    0.89540
612840.0000    0.76187
612880.0000    0.76982
612920.0000    0.73076
612960.0000    0.76322
613000.0000    0.98431
613040.0000    0.47491
613080.0000    0.22048
613120.0000    0.02776
613160.0000    0.07561
613200.0000    0.19778
613240.0000    0.18881
613280.0000    0.32139
613320.0000    0.13142
613360.0000    0.29086
613400.0000    0.23647
613440.0000    0.11865
613480.0000    0.32380
613520.0000    0.50825
613560.0000    0.27141
613600.0000    0.69217
613640.0000    0.82773
613680.0000    0.64430
613720.0000    1.03298
613760.0000    0.75824
613800.0000    0.94219
613840.0000    1.10469
613880.0000    0.87979
613920.0000    0.93646
613960.0000    0.98276
614000.0000    1.22056
614040.0000    1.07491
614080.0000    1.02188
614120.0000    1.17064
614160.0000    0.92367
614200.0000    1.39326
614240.0000    1.53835
614280.0000    1.30695
614320.0000    1.34901
614360.0000    1.03366
614400.0000    0.86494
614440.0000    1.11191
614480.0000    1.07969
614520.0000    0.91361
614560.0000    0.97418
614600.0000    0.86898
614640.0000    0.75080
614680.0000    0.98946
614720.0000    0.84705
614760.0000    0.77897
614800.0000    0.79967
614840.0000    0.81267
614880.0000    1.03064
614920.0000    1.15347
614960.0000    0.70075
615000.0000    1.05335
615040.0000    1.45210
615080.0000    1.30602
615120.0000    0.98173
615160.0000    1.09957
615200.0000    1.25950
615240.0000    1.36253
615280.0000    1.29250
615320.0000    0.98288
615360.0000    1.07754
615400.0000    0.93849
615440.0000    0.53998
615480.0000    1.42313
615520.0000    1.08276
615560.0000    1.24401
615600.0000    1.18642
615640.0000    1.13891
615680.0000    0.85811
615720.0000    0.66501
615760.0000    0.86453
615800.0000    1.07384
615840.0000    0.95914
615880.0000    1.10084
615920.0000    1.53795
615960.0000    1.19418
616000.0000    1.39977
616040.0000    1.22417
616080.0000    1.40321
616120.0000    1.21121
616160.0000    0.81045
616200.0000    0.59026
616240.0000    0.82013
616280.0000    1.21181
616320.0000    0.76642
616360.0000    1.21520
616400.0000    0.71815
616440.0000    0.68718
616480.0000    0.96443
616520.0000    0.93311
616560.0000    0.88139
616600.0000    0.53319
616640.0000    1.19147
616680.0000    1.26114
616720.0000    1.09834
616760.0000    1.24202
616800.0000    0.54909
616840.0000    0.71799
616880.0000    0.92918
616920.0000    0.84574
616960.0000    1.46657
617000.0000    1.25970
617040.0000    1.46306
617080.0000    1.11354
617120.0000    0.90651
617160.0000    0.58672
617200.0000    0.10277
617240.0000    0.97025
617280.0000    0.63699
617320.0000    0.41483
617360.0000    0.43754
617400.0000    0.90465
617440.0000    0.72023
617480.0000    0.57766
617520.0000    1.25835
617560.0000    0.64833
617600.0000    1.14334
617640.0000    1.25117
617680.0000    1.00200
617720.0000    0.64864
617760.0000    0.15420
617800.0000    0.28607
617840.0000    0.66702
617880.0000    0.64364
617920.0000    0.65833
617960.0000    0.67634
618000.0000    0.62024
618040.0000    0.71092
618080.0000    0.91642
618120.0000    0.84164
618160.0000    1.19939
618200.0000    0.67993
618240.0000    0.87572
618280.0000    0.79310
618320.0000    0.39884
618360.0000    0.73041
618400.0000    0.47464
618440.0000    0.82350
618480.0000    0.34627
618520.0000    0.56339
618560.0000    0.55052
618600.0000    0.57724
618640.0000    0.49655
618680.0000    1.13408
618720.0000    0.75146
618760.0000    0.94541
618800.0000    0.95249
618840.0000    1.07794
618880.0000    1.34104
618920.0000    1.03509
618960.0000    1.30097
619000.0000    1.36220
619040.0000    1.37788
619080.0000    1.49046
619120.0000    1.68695
619160.0000    1.51610
619200.0000    1.22192
619240.0000    1.13763
619280.0000    1.34145
619320.0000    1.13790
619360.0000    1.40720
619400.0000    1.37163
619440.0000    1.34103
619480.0000    1.31220
619520.0000    1.56142
619560.0000    1.44193
619600.0000    1.45292
619640.0000    1.52368
619680.0000    1.36402
619720.0000    1.25476
619760.0000    1.60540
619800.0000    1.61427
619840.0000    1.72446
619880.0000    1.49493
619920.0000    1.60209
619960.0000    1.52721
620000.0000    1.28646
620040.0000    1.17685
620080.0000    1.36420
620120.0000    1.53132
620160.0000    1.42336
620200.0000    1.49748
620240.0000    1.45417
620280.0000    1.56572
620320.0000    1.51425
620360.0000    1.64693
620400.0000    1.50748
620440.0000    1.52574
620480.0000    1.64103
620520.0000    1.52044
620560.0000    1.49416
620600.0000    1.50005
620640.0000    1.55268
620680.0000    1.43128
620720.0000    1.49349
620760.0000    1.60950
620800.0000    1.59522
620840.0000    1.52173
620880.0000    1.07552
620920.0000    1.14723
620960.0000    1.23327
621000.0000    1.11418
621040.0000    1.12726
621080.0000    1.21169
621120.0000    1.22760
621160.0000    1.28392
621200.0000    0.91126
621240.0000    0.92036
621280.0000    0.91656
621320.0000    1.10932
621360.0000    0.97412
621400.0000    0.96220
621440.0000    0.75387
621480.0000    1.15797
621520.0000    1.00941
621560.0000    0.95887
621600.0000    0.98069
621640.0000    1.11217
621680.0000    0.77556
621720.0000    1.06564
621760.0000    1.15127
621800.0000    1.19577
621840.0000    1.14012
621880.0000    1.06137
621920.0000    0.97042
621960.0000    1.19967
622000.0000    1.16170
622040.0000    0.87750
622080.0000    0.92315
622120.0000    1.00693
622160.0000    0.90427
622200.0000    1.05359
622240.0000    1.14424
622280.0000    0.94926
622320.0000    0.72300
622360.0000    0.95300
622400.0000    0.81318
622440.0000    0.51089
622480.0000    1.28836
622520.0000    1.07126
622560.0000    0.90844
622600.0000    0.62141
622640.0000    0.55298
622680.0000    0.82556
622720.0000    1.36452
622760.0000    0.92817
622800.0000    0.81803
622840.0000    1.15741
622880.0000    0.81680
622920.0000    1.09261
622960.0000    1.06326
623000.0000    1.04175
623040.0000    1.01278
623080.0000    1.11977
623120.0000    1.13550
623160.0000    1.38678
623200.0000    0.87591
623240.0000    0.85309
623280.0000    0.92294
623320.0000    0.76326
623360.0000    0.70462
623400.0000    0.74072
623440.0000    0.62385
623480.0000    0.65736
623520.0000    0.71701
623560.0000    0.30492
623600.0000    0.56964
623640.0000    0.79312
623680.0000    0.50688
623720.0000    0.28921
623760.0000    0.74116
623800.0000    0.78435
623840.0000    0.58340
623880.0000    0.59835
623920.0000    0.47678
623960.0000    0.69702
624000.0000    0.63674
624040.0000    0.78927
624080.0000    0.56201
624120.0000    0.64388
624160.0000    0.62177
624200.0000    0.70334
624240.0000    0.56888
624280.0000    0.60591
624320.0000    0.65831
624360.0000    0.80331
624400.0000    0.79038
624440.0000    0.59163
624480.0000    0.71081
624520.0000    0.91878
624560.0000    0.45970
624600.0000    0.29433
624640.0000    0.75288
624680.0000    1.10408
624720.0000    1.13171
624760.0000    0.94968
624800.0000    1.10504
624840.0000    0.74434
624880.0000    0.62464
624920.0000    1.11536
624960.0000    1.06017
625000.0000    1.14313
625040.0000    1.00132
625080.0000    1.01010
625120.0000    1.12138
625160.0000    1.23190
625200.0000    1.12582
625240.0000    1.14606
625280.0000    1.09590
625320.0000    1.07311
625360.0000    1.11270
625400.0000    0.99199
625440.0000    0.86897
625480.0000    0.89604
625520.0000    0.94192
625560.0000    0.92226
625600.0000    1.05127
625640.0000    1.38765
625680.0000    1.30587
625720.0000    1.26055
625760.0000    1.43374
625800.0000    1.13587
625840.0000    1.16965
625880.0000    0.88001
625920.0000    0.97685
625960.0000    0.89645
626000.0000    1.15879
626040.0000    0.98244
626080.0000    1.03468
626120.0000    1.01894
626160.0000    0.95346
626200.0000    0.79474
626240.0000    0.62942
626280.0000    0.75133
626320.0000    1.06725
626360.0000    1.14025
626400.0000    1.11620
626440.0000    1.54354
626480.0000    1.32248
626520.0000    1.15158
626560.0000    1.13929
626600.0000    1.06185
626640.0000    1.20333
626680.0000    1.28319
626720.0000    0.98271
626760.0000    0.86331
626800.0000    0.94734
626840.0000    0.96323
626880.0000    1.02102
626920.0000    0.85346
626960.0000    0.82128
627000.0000    1.23688
627040.0000    1.06496
627080.0000    1.06438
627120.0000    0.85352
627160.0000    0.72286
627200.0000    0.83986
627240.0000    0.65434
627280.0000    1.09006
627320.0000    1.16507
627360.0000    1.10861
627400.0000    1.06343
627440.0000    1.32026
627480.0000    1.37662
627520.0000    1.07806
627560.0000    1.31606
627600.0000    1.27226
627640.0000    1.10172
627680.0000    1.40768
627720.0000    1.21641
627760.0000    0.72848
627800.0000    1.36164
627840.0000    1.16676
627880.0000    1.17522
627920.0000    1.28624
627960.0000    1.36419
628000.0000    1.38222
628040.0000    1.40528
628080.0000    1.18530
628120.0000    1.34271
628160.0000    1.49374
628200.0000    1.45568
628240.0000    1.46695
628280.0000    1.43218
628320.0000    1.49543
628360.0000    1.41486
628400.0000    1.55913
628440.0000    1.47558
628480.0000    1.62090
628520.0000    1.53219
628560.0000    1.49932
628600.0000    1.44083
628640.0000    1.50635
628680.0000    1.68268
628720.0000    1.62783
628760.0000    1.44615
628800.0000    1.61572
628840.0000    1.48858
628880.0000    1.69770
628920.0000    1.35178
628960.0000    1.36031
629000.0000    1.73546
629040.0000    1.58998
629080.0000    1.56912
629120.0000    1.56029
629160.0000    1.49419
629200.0000    1.29575
629240.0000    1.26638
629280.0000    1.61629
629320.0000    1.58404
629360.0000    1.43579
629400.0000    1.79500
629440.0000    1.67607
629480.0000    1.36048
629520.0000    1.39479
629560.0000    1.51499
629600.0000    1.49566
629640.0000    1.34465
629680.0000    1.38405
629720.0000    1.34078
629760.0000    1.15446
629800.0000    1.28404
629840.0000    1.44613
629880.0000    1.22600
629920.0000    1.19917
629960.0000    1.31131
630000.0000    1.08189
630040.0000    1.37549
630080.0000    0.91221
630120.0000    1.22353
630160.0000    1.19322
630200.0000    1.29660
630240.0000    1.03952
630280.0000    1.19095
630320.0000    1.34030
630360.0000    1.19616
630400.0000    1.15235
630440.0000    1.08133
630480.0000    1.34602
630520.0000    1.03660
630560.0000    1.40611
630600.0000    1.58388
630640.0000    1.53941
630680.0000    1.56663
630720.0000    1.44818
630760.0000    1.43987
630800.0000    1.63874
630840.0000    1.55241
630880.0000    1.60176
630920.0000    1.70883
630960.0000    1.50016
631000.0000    1.58642
631040.0000    1.47218
631080.0000    1.49370
631120.0000    1.54319
631160.0000    1.55572
631200.0000    1.55788
631240.0000    1.68818
631280.0000    1.42508
631320.0000    1.44800
631360.0000    1.38100
631400.0000    1.34025
631440.0000    1.41264
631480.0000    1.49517
631520.0000    1.71052
631560.0000    1.42125
631600.0000    1.35654
631640.0000    1.10284
631680.0000    1.48714
631720.0000    1.30458
631760.0000    1.21901
631800.0000    1.40892
631840.0000    1.48316
631880.0000    1.39021
631920.0000    1.23236
631960.0000    1.43541
632000.0000    1.28761
632040.0000    1.35926
632080.0000    1.36837
632120.0000    1.35843
632160.0000    1.42709
632200.0000    1.28978
632240.0000    1.44028
632280.0000    1.49782
632320.0000    1.42130
632360.0000    1.35466
632400.0000    1.52226
632440.0000    1.44937
632480.0000    1.42995
632520.0000    1.24999
632560.0000    1.39352
632600.0000    1.13374
632640.0000    1.24432
632680.0000    1.41699
632720.0000    1.30894
632760.0000    1.37051
632800.0000    1.47703
632840.0000    1.57443
632880.0000    1.38980
632920.0000    1.57852
632960.0000    1.25448
633000.0000    1.28382
633040.0000    1.47628
633080.0000    1.32665
633120.0000    1.41244
633160.0000    1.32364
633200.0000    0.94264
633240.0000    1.13708
633280.0000    0.98585
633320.0000    1.28281
633360.0000    1.13023
633400.0000    0.95995
633440.0000    1.28196
633480.0000    1.36566
633520.0000    1.15598
633560.0000    1.17471
633600.0000    1.46791
633640.0000    1.31764
633680.0000    1.52648
633720.0000    1.34236
633760.0000    1.50632
633800.0000    1.36925
633840.0000    1.32833
633880.0000    1.51884
633920.0000    1.16043
633960.0000    1.39716
634000.0000    1.48301
634040.0000    1.42667
634080.0000    1.26913
634120.0000    0.99178
634160.0000    1.18705
634200.0000    1.17546
634240.0000    1.09995
634280.0000    1.25784
634320.0000    1.16346
634360.0000    1.14247
634400.0000    1.19070
634440.0000    1.03402
634480.0000    0.94054
634520.0000    0.97517
634560.0000    1.14204
634600.0000    1.33336
634640.0000    1.21284
634680.0000    0.98312
634720.0000    1.24740
634760.0000    1.18668
634800.0000    1.55461
634840.0000    1.42536
634880.0000    1.61480
634920.0000    1.33869
634960.0000    1.14768
635000.0000    1.25989
635040.0000    1.30860
635080.0000    1.24179
635120.0000    1.42701
635160.0000    1.25761
635200.0000    1.48794
635240.0000    1.27400
635280.0000    1.43244
635320.0000    1.33175
635360.0000    1.19981
635400.0000    1.31759
635440.0000    1.45767
635480.0000    1.29128
635520.0000    1.40075
635560.0000    1.34067
635600.0000    1.47960
635640.0000    1.38470
635680.0000    1.19925
635720.0000    1.30249
635760.0000    1.31233
635800.0000    1.32305
635840.0000    1.36211
635880.0000    1.29988
635920.0000    1.52799
635960.0000    1.27442
636000.0000    1.28799
636040.0000    1.47215
636080.0000    1.10855
636120.0000    1.46562
636160.0000    1.26546
636200.0000    1.17187
636240.0000    1.26455
636280.0000    1.36237
636320.0000    1.42579
636360.0000    1.37288
636400.0000    1.42713
636440.0000    1.03365
636480.0000    1.06866
636520.0000    1.07493
636560.0000    0.80044
636600.0000    1.10163
636640.0000    0.95325
636680.0000    1.09756
636720.0000    1.15297
636760.0000    1.15666
636800.0000    1.31760
636840.0000    0.99579
636880.0000    0.90634
636920.0000    1.05963
636960.0000    0.93959
637000.0000    1.15880
637040.0000    1.12208
637080.0000    1.12599
637120.0000    1.69444
637160.0000    1.39864
637200.0000    1.37026
637240.0000    1.34953
637280.0000    1.53747
637320.0000    1.48122
637360.0000    1.30109
637400.0000    1.43518
637440.0000    1.43093
637480.0000    1.26960
637520.0000    1.31408
637560.0000    1.42301
637600.0000    1.23762
637640.0000    1.21803
637680.0000    1.36382
637720.0000    1.42261
637760.0000    1.37490
637800.0000    1.40962
637840.0000    1.65752
637880.0000    1.60022
637920.0000    1.53194
637960.0000    1.74209
638000.0000    1.61269
638040.0000    1.53448
638080.0000    1.17008
638120.0000    1.11033
638160.0000    1.50734
638200.0000    1.72379
638240.0000    1.59032
638280.0000    1.64437
638320.0000    1.56884
638360.0000    1.44691
638400.0000    1.63931
638440.0000    1.65123
638480.0000    1.66948
638520.0000    1.49945
638560.0000    1.49460
638600.0000    1.39830
638640.0000    1.59068
638680.0000    1.58612
638720.0000    1.53735
638760.0000    1.42506
638800.0000    1.51377
638840.0000    1.39828
638880.0000    1.38851
638920.0000    1.43905
638960.0000    1.46173
639000.0000    1.48425
639040.0000    1.57406
639080.0000    1.40451
639120.0000    1.47326
639160.0000    1.39372
639200.0000    1.47383
639240.0000    1.26994
639280.0000    1.53198
639320.0000    1.72286
639360.0000    1.41957
639400.0000    1.51289
639440.0000    1.52779
639480.0000    1.58358
639520.0000    1.58097
639560.0000    1.62240
639600.0000    1.49343
639640.0000    1.63309
639680.0000    1.50714
639720.0000    1.55908
639760.0000    1.55539
639800.0000    1.68886
639840.0000    1.60497
639880.0000    1.61101
639920.0000    1.59124
639960.0000    1.51773
640000.0000    1.66104
640040.0000    1.56039
640080.0000    1.60057
640120.0000    1.49766
640160.0000    1.53832
640200.0000    1.58000
640240.0000    1.35439
640280.0000    1.47731
640320.0000    1.54675
640360.0000    1.39749
640400.0000    1.47829
640440.0000    1.57770
640480.0000    1.48288
640520.0000    1.45890
640560.0000    1.53758
640600.0000    1.53928
640640.0000    1.52843
640680.0000    1.37726
640720.0000    1.37106
640760.0000    1.51055
640800.0000    1.41240
640840.0000    1.42881
640880.0000    1.75973
640920.0000    1.50527
640960.0000    1.51759
641000.0000    1.54035
641040.0000    1.54423
641080.0000    1.51468
641120.0000    1.44025
641160.0000    1.49509
641200.0000    1.40579
641240.0000    1.59981
641280.0000    1.51362
641320.0000    1.46274
641360.0000    1.51471
641400.0000    1.48228
641440.0000    1.59078
641480.0000    1.48945
641520.0000    1.40124
641560.0000    1.29274
641600.0000    1.45585
641640.0000    1.51192
641680.0000    1.51987
641720.0000    1.62648
641760.0000    1.59550
641800.0000    1.43301
641840.0000    1.35429
641880.0000    1.68051
641920.0000    1.53746
641960.0000    1.64506
642000.0000    1.63890
642040.0000    1.58091
642080.0000    1.53977
642120.0000    1.68186
642160.0000    1.54258
642200.0000    1.68071
642240.0000    1.42062
642280.0000    1.71320
642320.0000    1.57252
642360.0000    1.46026
642400.0000    1.46725
642440.0000    1.35599
642480.0000    1.14818
642520.0000    1.37683
642560.0000    1.39471
642600.0000    1.19533
642640.0000    1.19127
642680.0000    1.14832
642720.0000    1.15566
642760.0000    1.16116
642800.0000    1.41130
642840.0000    1.15052
642880.0000    1.25739
642920.0000    1.07852
642960.0000    1.29413
643000.0000    1.25672
643040.0000    0.93047
643080.0000    1.59264
643120.0000    1.47303
643160.0000    1.13476
643200.0000    1.27752
643240.0000    1.40381
643280.0000    1.38740
643320.0000    1.21323
643360.0000    1.42202
643400.0000    1.66826
643440.0000    1.74808
643480.0000    1.81590
643520.0000    1.69811
643560.0000    1.69184
643600.0000    1.76985
643640.0000    1.67615
643680.0000    1.76752
643720.0000    1.74122
643760.0000    1.74873
643800.0000    1.78107
643840.0000    1.82839
643880.0000    1.83805
643920.0000    1.68954
643960.0000    1.56163
644000.0000    1.79816
644040.0000    1.76882
644080.0000    1.66378
644120.0000    1.69027
644160.0000    1.54961
644200.0000    1.72369
644240.0000    1.73607
644280.0000    1.72377
644320.0000    1.90506
644360.0000    1.75310
644400.0000    1.92038
644440.0000    1.81605
644480.0000    1.74024
644520.0000    1.91378
644560.0000    1.75825
644600.0000    1.69996
644640.0000    1.65500
644680.0000    1.69657
644720.0000    1.76053
644760.0000    1.80465
644800.0000    1.88104
644840.0000    1.54151
644880.0000    1.78683
644920.0000    1.51796
644960.0000    1.55495
645000.0000    1.82111
645040.0000    1.83474
645080.0000    1.90241
645120.0000    1.80903
645160.0000    1.87692
645200.0000    1.65995
645240.0000    1.70198
645280.0000    1.79135
645320.0000    1.56396
645360.0000    1.54487
645400.0000    1.51701
645440.0000    1.81679
645480.0000    1.42042
645520.0000    1.51119
645560.0000    1.52233
645600.0000    1.56291
645640.0000    1.59397
645680.0000    1.55902
645720.0000    1.63626
645760.0000    1.39708
645800.0000    1.42938
645840.0000    1.58919
645880.0000    1.53546
645920.0000    1.67596
645960.0000    1.61830
646000.0000    1.51685
646040.0000    1.44689
646080.0000    1.22122
646120.0000    1.34268
646160.0000    1.04241
646200.0000    1.22202
646240.0000    1.15300
646280.0000    1.20077
646320.0000    1.24307
646360.0000    1.44592
646400.0000    1.26940
646440.0000    1.28879
646480.0000    1.29267
646520.0000    1.33116
646560.0000    1.43421
646600.0000    1.37019
646640.0000    1.39960
646680.0000    1.37659
646720.0000    1.24401
646760.0000    1.53970
646800.0000    1.58566
646840.0000    1.39851
646880.0000    1.42629
646920.0000    1.45965
646960.0000    1.31309
647000.0000    1.27222
647040.0000    0.96890
647080.0000    1.33133
647120.0000    1.14201
647160.0000    0.98220
647200.0000    1.08800
647240.0000    0.94562
647280.0000    0.95762
647320.0000    0.96929
647360.0000    1.00496
647400.0000    1.14510
647440.0000    1.15490
647480.0000    1.17566
647520.0000    1.24727
647560.0000    1.47482
647600.0000    1.02064
647640.0000    1.07692
647680.0000    1.28685
647720.0000    1.21179
647760.0000    1.21625
647800.0000    1.18117
647840.0000    1.23834
647880.0000    1.23992
647920.0000    1.27802
647960.0000    1.07983
648000.0000    1.27387
648040.0000    1.09969
648080.0000    1.33967
648120.0000    1.19388
648160.0000    1.34911
648200.0000    1.08956
648240.0000    1.21268
648280.0000    1.02782
648320.0000    1.19635
648360.0000    1.40932
648400.0000    1.48553
648440.0000    1.51822
648480.0000    1.50025
648520.0000    1.45228
648560.0000    1.48862
648600.0000    1.73249
648640.0000    1.55017
648680.0000    1.69879
648720.0000    1.38847
648760.0000    1.61863
648800.0000    1.34968
648840.0000    1.44544
648880.0000    1.29032
648920.0000    1.36663
648960.0000    1.53101
649000.0000    1.56631
649040.0000    1.51274
649080.0000    1.54365
649120.0000    1.50210
649160.0000    1.49768
649200.0000    1.54906
649240.0000    1.41321
649280.0000    1.52006
649320.0000    1.23416
649360.0000    1.53905
649400.0000    1.41277
649440.0000    1.47521
649480.0000    1.37976
649520.0000    1.47091
649560.0000    1.55609
649600.0000    1.27962
649640.0000    1.38902
649680.0000    1.45250
649720.0000    1.25279
649760.0000    1.40457
649800.0000    1.34800
649840.0000    1.21035
649880.0000    1.21848
649920.0000    1.19468
649960.0000    1.12543
650000.0000    1.30551
650040.0000    1.19631
650080.0000    1.48740
650120.0000    1.40828
650160.0000    1.40313
650200.0000    1.57189
650240.0000    1.56688
650280.0000    1.29417
650320.0000    1.33224
650360.0000    1.37299
650400.0000    1.38693
650440.0000    1.29881
650480.0000    1.28552
650520.0000    1.31431
650560.0000    1.33508
650600.0000    1.36542
650640.0000    1.53462
650680.0000    1.42024
650720.0000    1.53450
650760.0000    1.42261
650800.0000    1.27021
650840.0000    1.46153
650880.0000    1.58329
650920.0000    1.51626
650960.0000    1.53098
651000.0000    1.57519
651040.0000    1.65109
651080.0000    1.33565
651120.0000    1.36342
651160.0000    1.52021
651200.0000    1.48581
651240.0000    1.38908
651280.0000    1.30757
651320.0000    1.37004
651360.0000    1.44289
651400.0000    1.33040
651440.0000    1.50379
651480.0000    1.05817
651520.0000    1.04246
651560.0000    1.19583
651600.0000    1.41928
651640.0000    1.40419
651680.0000    1.43582
651720.0000    1.40316
651760.0000    1.40291
651800.0000    1.43655
651840.0000    1.44465
651880.0000    1.57033
651920.0000    1.49566
651960.0000    1.29838
652000.0000    1.29750
652040.0000    1.21263
652080.0000    1.31745
652120.0000    1.42657
652160.0000    1.20921
652200.0000    1.40585
652240.0000    1.23412
652280.0000    1.59655
652320.0000    1.47006
652360.0000    1.42588
652400.0000    1.43800
652440.0000    1.49674
652480.0000    1.46067
652520.0000    1.36929
652560.0000    1.61074
652600.0000    1.34906
652640.0000    1.42374
652680.0000    1.36492
652720.0000    1.51917
652760.0000    1.41141
652800.0000    1.49729
652840.0000    1.50815
652880.0000    1.58776
652920.0000    1.44004
652960.0000    1.31512
653000.0000    1.29042
653040.0000    1.70948
653080.0000    1.48173
653120.0000    1.35930
653160.0000    1.62711
653200.0000    1.45356
653240.0000    1.37426
653280.0000    1.24428
653320.0000    1.21154
653360.0000    1.11315
653400.0000    1.35361
653440.0000    1.50877
653480.0000    1.44438
653520.0000    1.33251
653560.0000    1.14163
653600.0000    1.35169
653640.0000    1.47315
653680.0000    1.38484
653720.0000    1.40707
653760.0000    1.32452
653800.0000    1.19335
653840.0000    1.36123
653880.0000    1.29669
653920.0000    1.28423
653960.0000    1.26191
654000.0000    1.35485
654040.0000    1.57506
654080.0000    1.43724
654120.0000    1.54345
654160.0000    1.65361
654200.0000    1.62457
654240.0000    1.37909
654280.0000    1.54756
654320.0000    1.46534
654360.0000    1.46946
654400.0000    1.36515
654440.0000    1.51604
654480.0000    1.20173
654520.0000    1.65237
654560.0000    1.27928
654600.0000    1.35815
654640.0000    1.47730
654680.0000    1.61014
654720.0000    1.55983
654760.0000    1.66561
654800.0000    1.45095
654840.0000    1.39467
654880.0000    1.31566
654920.0000    1.31832
654960.0000    1.58447
655000.0000    1.65041
655040.0000    1.44210
655080.0000    1.44652
655120.0000    1.52300
655160.0000    1.35816
655200.0000    1.10518
655240.0000    1.20929
655280.0000    1.19607
655320.0000    1.31615
655360.0000    1.15180
655400.0000    1.25278
655440.0000    1.55504
655480.0000    1.40821
655520.0000    1.61829
655560.0000    1.59144
655600.0000    1.47641
655640.0000    1.36606
655680.0000    1.32091
655720.0000    1.24289
655760.0000    1.23331
655800.0000    1.24294
655840.0000    1.29400
655880.0000    1.35452
655920.0000    1.37275
655960.0000    1.44794
656000.0000    1.54621
656040.0000    1.43712
656080.0000    1.59038
656120.0000    1.23506
656160.0000    1.49473
656200.0000    1.50335
656240.0000    1.35503
656280.0000    1.44701
656320.0000    1.49743
656360.0000    1.28586
656400.0000    1.19919
656440.0000    1.24122
656480.0000    1.17658
656520.0000    1.30842
656560.0000    1.41774
656600.0000    1.12621
656640.0000    1.12175
656680.0000    1.07377
656720.0000    1.06347
656760.0000    1.34133
656800.0000    1.28541
656840.0000    1.50932
656880.0000    1.15336
656920.0000    1.48195
656960.0000    1.39751
657000.0000    1.26049
657040.0000    1.40238
657080.0000    1.29372
657120.0000    1.18991
657160.0000    1.34140
657200.0000    1.39146
657240.0000    1.37476
657280.0000    1.41154
657320.0000    1.20698
657360.0000    1.14287
657400.0000    1.24174
657440.0000    0.95231
657480.0000    1.05829
657520.0000    1.06191
657560.0000    1.01913
657600.0000    1.00811
657640.0000    1.37993
657680.0000    1.34718
657720.0000    1.57974
657760.0000    1.28589
657800.0000    1.47998
657840.0000    1.33670
657880.0000    1.47906
657920.0000    1.29454
657960.0000    1.09131
658000.0000    1.33254
658040.0000    1.13127
658080.0000    1.35895
658120.0000    1.61209
658160.0000    1.32742
658200.0000    1.61469
658240.0000    1.67419
658280.0000    1.27198
658320.0000    1.40547
658360.0000    1.57319
658400.0000    1.26248
658440.0000    1.49586
658480.0000    1.34624
658520.0000    1.46887
658560.0000    1.05678
658600.0000    1.30431
658640.0000    1.18529
658680.0000    1.37573
658720.0000    1.25771
658760.0000    1.26376
658800.0000    1.22872
658840.0000    1.43006
658880.0000    1.34277
658920.0000    1.24705
658960.0000    1.35865
659000.0000    1.44979
659040.0000    1.50272
659080.0000    1.31781
659120.0000    1.47601
659160.0000    1.37021
659200.0000    1.04193
659240.0000    1.11563
659280.0000    1.40331
659320.0000    0.94643
659360.0000    1.32459
659400.0000    1.48177
659440.0000    1.29619
659480.0000    1.46563
659520.0000    1.32444
659560.0000    1.26450
659600.0000    1.23487
659640.0000    1.28433
659680.0000    1.34714
659720.0000    1.19002
659760.0000    1.04775
659800.0000    1.10562
659840.0000    1.21393
659880.0000    1.29496
659920.0000    1.16078
659960.0000    1.05751
660000.0000    1.02515
660040.0000    1.14446
660080.0000    1.16893
660120.0000    1.18804
660160.0000    1.09140
660200.0000    1.02726
660240.0000    1.19753
660280.0000    0.95730
660320.0000    1.17051
660360.0000    0.93088
660400.0000    1.22804
660440.0000    1.31981
660480.0000    1.16696
660520.0000    1.07056
660560.0000    0.99171
660600.0000    1.12100
660640.0000    1.02305
660680.0000    1.10446
660720.0000    1.14581
660760.0000    1.19775
660800.0000    1.27827
660840.0000    1.26901
660880.0000    1.22371
660920.0000    1.31594
660960.0000    1.34249
661000.0000    1.18027
661040.0000    1.14214
661080.0000    1.13494
661120.0000    1.25071
661160.0000    1.32309
661200.0000    1.06918
661240.0000    1.12761
661280.0000    1.27313
661320.0000    1.09498
661360.0000    1.10103
661400.0000    1.27282
661440.0000    1.18473
661480.0000    1.12588
661520.0000    1.22788
661560.0000    1.16062
661600.0000    1.16567
661640.0000    0.97191
661680.0000    1.24308
661720.0000    1.05683
661760.0000    1.15700
661800.0000    1.14568
661840.0000    1.27108
661880.0000    1.30754
661920.0000    1.02398
661960.0000    1.13608
662000.0000    1.20777
662040.0000    1.19955
662080.0000    1.29919
662120.0000    1.09253
662160.0000    1.30481
662200.0000    1.09614
662240.0000    1.13216
662280.0000    1.09947
662320.0000    1.09909
662360.0000    1.06105
662400.0000    1.18903
662440.0000    1.14228
662480.0000    1.43389
662520.0000    1.43117
662560.0000    1.40534
662600.0000    1.28636
662640.0000    1.44715
662680.0000    1.52092
662720.0000    1.63649
662760.0000    1.50943
662800.0000    1.71267
662840.0000    1.35754
662880.0000    1.37474
662920.0000    1.52186
662960.0000    1.44052
663000.0000    1.49798
663040.0000    1.40952
663080.0000    1.56364
663120.0000    1.41050
663160.0000    1.35301
663200.0000    1.26725
663240.0000    1.20190
663280.0000    1.37347
663320.0000    1.44597
663360.0000    1.25455
663400.0000    1.18675
663440.0000    1.52223
663480.0000    1.60681
663520.0000    1.39144
663560.0000    1.34222
663600.0000    1.22645
663640.0000    1.17174
663680.0000    1.12912
663720.0000    1.06007
663760.0000    1.34311
663800.0000    1.23920
663840.0000    1.32453
663880.0000    1.32592
663920.0000    1.21552
663960.0000    1.25749
664000.0000    1.42100
664040.0000    1.38982
664080.0000    1.36526
664120.0000    1.49984
664160.0000    1.34147
664200.0000    1.32641
664240.0000    1.40656
664280.0000    1.21920
664320.0000    1.18695
664360.0000    1.04725
664400.0000    1.28181
664440.0000    1.13838
664480.0000    1.18984
664520.0000    1.29248
664560.0000    1.21286
664600.0000    1.33138
664640.0000    1.11288
664680.0000    0.99399
664720.0000    1.07279
664760.0000    1.03569
664800.0000    0.92431
664840.0000    0.83749
664880.0000    1.47828
664920.0000    1.08542
664960.0000    1.14272
665000.0000    0.95025
665040.0000    1.22567
665080.0000    1.05964
665120.0000    1.20853
665160.0000    1.14334
665200.0000    1.37349
665240.0000    1.17802
665280.0000    1.10572
665320.0000    1.08563
665360.0000    0.89677
665400.0000    1.00035
665440.0000    1.20912
665480.0000    1.28233
665520.0000    1.14645
665560.0000    1.10309
665600.0000    1.17345
665640.0000    1.21685
665680.0000    0.91868
665720.0000    0.91771
665760.0000    1.08522
665800.0000    1.17359
665840.0000    1.15153
665880.0000    1.18214
665920.0000    1.64172
665960.0000    1.26605
666000.0000    1.38149
666040.0000    1.38839
666080.0000    1.24128
666120.0000    1.40169
666160.0000    1.48404
666200.0000    1.17850
666240.0000    1.00098
666280.0000    0.99129
666320.0000    1.10301
666360.0000    1.00584
666400.0000    1.20620
666440.0000    1.10248
666480.0000    1.18191
666520.0000    1.17354
666560.0000    1.35504
666600.0000    1.35202
666640.0000    1.12923
666680.0000    1.03059
666720.0000    0.77913
666760.0000    0.70982
666800.0000    1.08188
666840.0000    1.16924
666880.0000    0.96087
666920.0000    0.99061
666960.0000    1.28515
667000.0000    1.19644
667040.0000    1.15231
667080.0000    1.17685
667120.0000    1.24566
667160.0000    0.89729
667200.0000    0.98823
667240.0000    0.98520
667280.0000    0.99585
667320.0000    1.01716
667360.0000    1.02891
667400.0000    1.19492
667440.0000    1.14233
667480.0000    1.11001
667520.0000    1.14384
667560.0000    1.11252
667600.0000    1.09334
667640.0000    1.12886
667680.0000    1.10411
667720.0000    1.55883
667760.0000    1.51047
667800.0000    1.42266
667840.0000    1.39382
667880.0000    1.47305
667920.0000    1.55405
667960.0000    1.56342
668000.0000    1.55694
668040.0000    1.58756
668080.0000    1.35141
668120.0000    1.52758
668160.0000    1.38656
668200.0000    1.55095
668240.0000    1.58841
668280.0000    1.65232
668320.0000    1.59565
668360.0000    1.55690
668400.0000    1.57542
668440.0000    1.57484
668480.0000    1.70090
668520.0000    1.52223
668560.0000    1.31752
668600.0000    1.37398
668640.0000    1.17667
668680.0000    1.28277
668720.0000    1.70831
668760.0000    1.58334
668800.0000    1.38655
668840.0000    1.56337
668880.0000    1.61036
668920.0000    1.71558
668960.0000    1.55053
669000.0000    1.38062
669040.0000    1.53023
669080.0000    1.56061
669120.0000    1.48247
669160.0000    1.65093
669200.0000    1.40352
669240.0000    1.56097
669280.0000    1.55243
669320.0000    1.47088
669360.0000    1.49884
669400.0000    1.36702
669440.0000    1.60716
669480.0000    1.59059
669520.0000    1.61837
669560.0000    1.60456
669600.0000    1.49850
669640.0000    1.64703
669680.0000    1.67944
669720.0000    1.52332
669760.0000    1.53583
669800.0000    1.54657
669840.0000    1.47495
669880.0000    1.71706
669920.0000    1.50416
669960.0000    1.50361
670000.0000    1.56090
670040.0000    1.60323
670080.0000    1.61944
670120.0000    1.55927
670160.0000    1.52723
670200.0000    1.30697
670240.0000    1.57252
670280.0000    1.40966
670320.0000    1.49370
670360.0000    1.59457
670400.0000    1.13316
670440.0000    1.27944
670480.0000    1.13748
670520.0000    1.25747
670560.0000    1.40706
670600.0000    1.37871
670640.0000    1.56605
670680.0000    1.44425
670720.0000    1.60500
670760.0000    1.45513
670800.0000    1.75378
670840.0000    1.42649
670880.0000    1.43724
670920.0000    1.62301
670960.0000    1.57053
671000.0000    1.51927
671040.0000    1.47514
671080.0000    1.56331
671120.0000    1.55164
671160.0000    1.54432
671200.0000    1.59691
671240.0000    1.49111
671280.0000    1.52795
671320.0000    1.64339
671360.0000    1.48110
671400.0000    1.41055
671440.0000    1.62936
671480.0000    1.15748
671520.0000    1.28122
671560.0000    1.32779
671600.0000    1.57640
671640.0000    1.61326
671680.0000    1.52428
671720.0000    1.60931
671760.0000    1.58532
671800.0000    1.56190
671840.0000    1.59836
671880.0000    1.66836
671920.0000    1.68976
671960.0000    1.72547
672000.0000    1.56734
672040.0000    1.69696
672080.0000    1.69984
672120.0000    1.58810
672160.0000    1.59069
672200.0000    1.42722
672240.0000    1.51306
672280.0000    1.62807
672320.0000    1.54576
672360.0000    1.47895
672400.0000    1.50720
672440.0000    1.60956
672480.0000    1.63970
672520.0000    1.37836
672560.0000    1.52454
672600.0000    1.56560
672640.0000    1.52177
672680.0000    1.57903
672720.0000    1.48793
672760.0000    1.62177
672800.0000    1.53243
672840.0000    1.54997
672880.0000    1.43099
672920.0000    1.62800
672960.0000    1.47412
673000.0000    1.66759
673040.0000    1.53476
673080.0000    1.56784
673120.0000    1.60353
673160.0000    1.56458
673200.0000    1.64770
673240.0000    1.45310
673280.0000    1.55246
673320.0000    1.41711
673360.0000    1.40488
673400.0000    1.30017
673440.0000    1.54501
673480.0000    1.50027
673520.0000    1.44573
673560.0000    1.47143
673600.0000    1.38834
673640.0000    1.42811
673680.0000    1.48234
673720.0000    1.11440
673760.0000    1.60700
673800.0000    1.46327
673840.0000    1.48414
673880.0000    1.43258
673920.0000    1.61374
673960.0000    1.56744
674000.0000    1.55546
674040.0000    1.51142
674080.0000    1.49472
674120.0000    1.46265
674160.0000    1.45723
674200.0000    1.41418
674240.0000    1.60265
674280.0000    1.59734
674320.0000    1.35202
674360.0000    1.50988
674400.0000    1.57842
674440.0000    1.50017
674480.0000    1.52557
674520.0000    1.55669
674560.0000    1.50547
674600.0000    1.54105
674640.0000    1.50223
674680.0000    1.49892
674720.0000    1.46799
674760.0000    1.39401
674800.0000    1.47676
674840.0000    1.61773
674880.0000    1.38616
674920.0000    1.34676
674960.0000    1.37863
675000.0000    1.53929
675040.0000    1.51469
675080.0000    1.48677
675120.0000    1.42959
675160.0000    1.68889
675200.0000    1.45372
675240.0000    1.60143
675280.0000    1.59834
675320.0000    1.48344
675360.0000    1.57101
675400.0000    1.48899
675440.0000    1.42265
675480.0000    1.42220
675520.0000    1.37582
675560.0000    1.44925
675600.0000    1.31218
675640.0000    1.55238
675680.0000    1.49410
675720.0000    1.45302
675760.0000    1.42190
675800.0000    1.51145
675840.0000    1.40707
675880.0000    1.50642
675920.0000    1.58856
675960.0000    1.43047
676000.0000    1.42047
676040.0000    1.46995
676080.0000    1.57787
676120.0000    1.53740
676160.0000    1.47189
676200.0000    1.58388
676240.0000    1.56450
676280.0000    1.56022
676320.0000    1.68994
676360.0000    1.47819
676400.0000    1.53637
676440.0000    1.54961
676480.0000    1.50955
676520.0000    1.57660
676560.0000    1.37671
676600.0000    1.66741
676640.0000    1.58005
676680.0000    1.59730
676720.0000    1.54428
676760.0000    1.46865
676800.0000    1.57719
676840.0000    1.56615
676880.0000    1.36867
676920.0000    1.61651
676960.0000    1.55885
677000.0000    1.61964
677040.0000    1.55883
677080.0000    1.64878
677120.0000    1.62452
677160.0000    1.65605
677200.0000    1.64946
677240.0000    1.54377
677280.0000    1.59923
677320.0000    1.47622
677360.0000    1.60921
677400.0000    1.60531
677440.0000    1.61614
677480.0000    1.59810
677520.0000    1.65683
677560.0000    1.67535
677600.0000    1.59253
677640.0000    1.57131
677680.0000    1.45012
677720.0000    1.47173
677760.0000    1.40063
677800.0000    1.29490
677840.0000    1.45516
677880.0000    1.43082
677920.0000    1.60848
677960.0000    1.20814
678000.0000    1.43632
678040.0000    1.08726
678080.0000    1.57231
678120.0000    1.43689
678160.0000    1.62809
678200.0000    1.35141
678240.0000    1.48709
678280.0000    1.66425
678320.0000    1.39613
678360.0000    1.42727
678400.0000    1.31868
678440.0000    1.27914
678480.0000    1.42647
678520.0000    1.29255
678560.0000    1.47919
678600.0000    1.33579
678640.0000    1.60145
678680.0000    1.58878
678720.0000    1.27585
678760.0000    1.59864
678800.0000    1.54369
678840.0000    1.54123
678880.0000    1.57508
678920.0000    1.31840
678960.0000    1.41277
679000.0000    1.59321
679040.0000    1.53852
679080.0000    1.10347
679120.0000    1.24216
679160.0000    1.14482
679200.0000    1.03955
679240.0000    0.87574
679280.0000    0.94144
679320.0000    0.78643
679360.0000    0.76089
679400.0000    1.13175
679440.0000    0.89208
679480.0000    1.16445
679520.0000    1.27700
679560.0000    0.82068
679600.0000    0.85687
679640.0000    0.81429
679680.0000    0.42507
679720.0000    0.85622
679760.0000    0.80263
679800.0000    0.74462
679840.0000    0.80940
679880.0000    0.92924
679920.0000    0.72221
679960.0000    0.87437
680000.0000    0.89315
680040.0000    1.14316
680080.0000    0.76741
680120.0000    0.82795
680160.0000    0.07897
680200.0000    0.65133
680240.0000    0.52927
680280.0000    0.64761
680320.0000    1.22069
680360.0000    1.14712
680400.0000    1.18191
680440.0000    1.08455
680480.0000    0.68090
680520.0000    0.96978
680560.0000    1.05833
680600.0000    1.07400
680640.0000    1.11333
680680.0000    1.52050
680720.0000    1.30327
680760.0000    1.01644
680800.0000    0.81983
680840.0000    1.01001
680880.0000    1.05913
680920.0000    0.80431
680960.0000    0.43433
681000.0000    0.48278
681040.0000    0.69413
681080.0000    0.68525
681120.0000    0.64533
681160.0000    0.75901
681200.0000    0.91635
681240.0000    0.99392
681280.0000    0.75289
681320.0000    0.90673
681360.0000    0.95230
681400.0000    1.00322
681440.0000    1.05900
681480.0000    1.00263
681520.0000    1.11484
681560.0000    1.12917
681600.0000    0.85967
681640.0000    0.36227
681680.0000    0.86941
681720.0000    0.63889
681760.0000    0.23172
681800.0000   -0.14883
681840.0000   -0.15242
681880.0000   -0.16020
681920.0000    0.24796
681960.0000    0.47808
682000.0000    0.26794
682040.0000    0.30250
682080.0000    0.00492
682120.0000    0.18144
682160.0000    0.39554
682200.0000    0.57849
682240.0000    0.48633
682280.0000    0.79694
682320.0000    0.61344
682360.0000    0.14188
682400.0000    0.16780
682440.0000    0.23984
682480.0000    0.22269
682520.0000    0.66773
682560.0000    0.35869
682600.0000    0.41750
682640.0000    0.42813
682680.0000    0.30467
682720.0000    0.35520
682760.0000    0.19507
682800.0000    0.44876
682840.0000    0.38733
682880.0000    0.67403
682920.0000    0.60401
682960.0000    0.17566
683000.0000   -0.07462
683040.0000    0.36580
683080.0000    0.27748
683120.0000    0.19257
683160.0000   -0.00753
683200.0000    0.15409
683240.0000    0.27395
683280.0000   -0.05694
683320.0000    0.15598
683360.0000    0.16468
683400.0000    0.11800
683440.0000    0.52446
683480.0000    0.45552
683520.0000   -0.11841
683560.0000    0.52660
683600.0000    0.81870
683640.0000    0.53108
683680.0000   -0.01762
683720.0000    0.89027
683760.0000    1.37461
683800.0000    1.02516
683840.0000    1.06072
683880.0000    1.00825
683920.0000    1.25082
683960.0000    1.11272
684000.0000    1.18805
684040.0000    1.01026
684080.0000    1.18828
684120.0000    1.62748
684160.0000    0.80614
684200.0000    1.32299
684240.0000    1.47132
684280.0000    1.23554
684320.0000    1.31303
684360.0000    1.18693
684400.0000    1.01250
684440.0000    1.17599
684480.0000    1.26985
684520.0000    1.38995
684560.0000    0.95951
684600.0000    1.37841
684640.0000    1.33246
684680.0000    1.21140
684720.0000    1.04833
684760.0000    0.94683
684800.0000    1.06017
684840.0000    1.27768
684880.0000    1.22012
684920.0000    1.12186
684960.0000    1.35308
685000.0000    1.01148
685040.0000    0.89628
685080.0000    1.25928
685120.0000    1.16918
685160.0000    1.30084
685200.0000    1.31086
685240.0000    1.56540
685280.0000    1.01484
685320.0000    1.52014
685360.0000    1.12488
685400.0000    1.36981
685440.0000    1.37761
685480.0000    1.28662
685520.0000    1.43394
685560.0000    1.61104
685600.0000    1.44187
685640.0000    1.25925
685680.0000    1.47599
685720.0000    1.04444
685760.0000    1.04067
685800.0000    1.14253
685840.0000    1.20386
685880.0000    1.18243
685920.0000    1.05117
685960.0000    1.15788
686000.0000    1.35331
686040.0000    1.05606
686080.0000    1.14067
686120.0000    1.15569
686160.0000    1.19244
686200.0000    1.02244
686240.0000    1.36830
686280.0000    1.33077
686320.0000    1.52795
686360.0000    1.34978
686400.0000    1.73971
686440.0000    1.86760
686480.0000    1.48728
686520.0000    1.44513
686560.0000    1.49404
686600.0000    1.47994
686640.0000    1.74453
686680.0000    1.88970
686720.0000    1.72453
686760.0000    1.20352
686800.0000    1.41123
686840.0000    1.19377
686880.0000    1.30688
686920.0000    1.56411
686960.0000    1.47199
687000.0000    1.67240
687040.0000    1.65423
687080.0000    1.82874
687120.0000    1.61623
687160.0000    1.70898
687200.0000    1.38083
687240.0000    1.50874
687280.0000    1.51970
687320.0000    1.88546
687360.0000    1.65209
687400.0000    1.66202
687440.0000    1.69560
687480.0000    1.92034
687520.0000    1.73873
687560.0000    1.90535
687600.0000    1.62106
687640.0000    1.59411
687680.0000    1.69323
687720.0000    1.60581
687760.0000    2.21641
687800.0000    2.04986
687840.0000    1.90337
687880.0000    1.93949
687920.0000    2.17826
687960.0000    1.75929
688000.0000    1.82765
688040.0000    1.75812
688080.0000    1.80334
688120.0000    1.95322
688160.0000    2.08456
688200.0000    1.73682
688240.0000    1.64927
688280.0000    1.68837
688320.0000    1.87311
688360.0000    1.60415
688400.0000    1.64468
688440.0000    1.87685
688480.0000    1.53014
688520.0000    1.59645
688560.0000    1.62414
688600.0000    1.44725
688640.0000    1.56671
688680.0000    1.89046
688720.0000    1.53570
688760.0000    1.87147
688800.0000    1.71030
688840.0000    1.66306
688880.0000    1.73221
688920.0000    2.15166
688960.0000    1.86154
689000.0000    1.87509
689040.0000    1.79635
689080.0000    1.93480
689120.0000    1.97423
689160.0000    1.75920
689200.0000    1.90036
689240.0000    1.74179
689280.0000    1.71515
689320.0000    1.62195
689360.0000    1.65692
689400.0000    1.74346
689440.0000    1.54619
689480.0000    1.78635
689520.0000    1.42009
689560.0000    1.52257
689600.0000    1.48609
689640.0000    1.72327
689680.0000    1.49749
689720.0000    1.53891
689760.0000    1.59376
689800.0000    1.39019
689840.0000    1.28625
689880.0000    1.54201
689920.0000    1.19472
689960.0000    1.45186
690000.0000    1.32593
690040.0000    1.11070
690080.0000    1.49575
690120.0000    1.51099
690160.0000    1.69022
690200.0000    1.75466
690240.0000    1.52871
690280.0000    1.86789
690320.0000    1.56707
690360.0000    1.82285
690400.0000    1.72379
690440.0000    1.78592
690480.0000    1.79430
690520.0000    2.01058
690560.0000    1.23950
690600.0000    1.52835
690640.0000    1.55025
690680.0000    1.65283
690720.0000    1.72012
690760.0000    1.59624
690800.0000    1.44913
690840.0000    1.60045
690880.0000    1.57464
690920.0000    1.55537
690960.0000    1.95138
691000.0000    1.42883
691040.0000    1.89671
691080.0000    1.95390
691120.0000    1.88056
691160.0000    1.65183
691200.0000    2.11546
691240.0000    1.92940
691280.0000    2.01134
691320.0000    1.68189
691360.0000    1.89592
691400.0000    1.89461
691440.0000    1.80261
691480.0000    1.96145
691520.0000    1.83504
691560.0000    1.48795
691600.0000    1.63876
691640.0000    1.78662
691680.0000    1.73353
691720.0000    1.64308
691760.0000    1.80705
691800.0000    1.90541
691840.0000    1.77612
691880.0000    1.65283
691920.0000    1.73834
691960.0000    1.90117
692000.0000    1.83262
692040.0000    1.82783
692080.0000    1.99484
692120.0000    2.08243
692160.0000    1.91454
692200.0000    1.88839
692240.0000    2.02152
692280.0000    1.91341
692320.0000    1.73683
692360.0000    1.76380
692400.0000    1.72607
692440.0000    2.03612
692480.0000    1.83988
692520.0000    2.16195
692560.0000    2.12696
692600.0000    2.07493
692640.0000    1.85039
692680.0000    1.88071
692720.0000    1.82175
692760.0000    2.12132
692800.0000    2.03397
692840.0000    1.93950
692880.0000    1.85982
692920.0000    2.04088
692960.0000    2.00933
693000.0000    1.97255
693040.0000    1.83350
693080.0000    1.90718
693120.0000    1.62424
693160.0000    1.57450
693200.0000    1.59351
693240.0000    1.56414
693280.0000    1.49666
693320.0000    1.67973
693360.0000    1.58305
693400.0000    1.83985
693440.0000    1.53179
693480.0000    1.40520
693520.0000    1.83072
693560.0000    1.69103
693600.0000    1.86890
693640.0000    1.63820
693680.0000    1.84477
693720.0000    1.81478
693760.0000    1.69598
693800.0000    1.95813
693840.0000    2.14635
693880.0000    1.87437
693920.0000    1.96213
693960.0000    1.91847
694000.0000    2.01284
694040.0000    2.05233
694080.0000    2.03997
694120.0000    2.01248
694160.0000    1.88084
694200.0000    1.78786
694240.0000    1.79545
694280.0000    1.94767
694320.0000    1.89375
694360.0000    1.93671
694400.0000    1.67857
694440.0000    1.51898
694480.0000    1.41631
694520.0000    1.52574
694560.0000    1.48732
694600.0000    1.78158
694640.0000    1.49914
694680.0000    1.72669
694720.0000    1.67921
694760.0000    1.63170
694800.0000    1.78531
694840.0000    1.68010
694880.0000    1.45024
694920.0000    1.89933
694960.0000    1.76075
695000.0000    1.93821
695040.0000    2.05225
695080.0000    1.75063
695120.0000    1.81587
695160.0000    1.62569
695200.0000    1.41129
695240.0000    1.48843
695280.0000    1.67899
695320.0000    2.06750
695360.0000    2.12614
695400.0000    1.60185
695440.0000    1.61690
695480.0000    1.73781
695520.0000    1.78932
695560.0000    1.76638
695600.0000    1.94021
695640.0000    1.64482
695680.0000    1.86159
695720.0000    1.76082
695760.0000    1.60778
695800.0000    1.52796
695840.0000    1.81566
695880.0000    1.76092
695920.0000    1.79018
695960.0000    1.48971
696000.0000    1.50063
696040.0000    1.72261
696080.0000    1.94989
696120.0000    1.90006
696160.0000    1.86702
696200.0000    1.78778
696240.0000    1.82674
696280.0000    1.97799
696320.0000    1.89794
696360.0000    1.66572
696400.0000    1.56072
696440.0000    1.51803
696480.0000    1.43398
696520.0000    1.64973
696560.0000    1.43755
696600.0000    1.60864
696640.0000    1.51543
696680.0000    1.62379
696720.0000    1.48720
696760.0000    1.51558
696800.0000    1.59009
696840.0000    1.48212
696880.0000    1.54233
696920.0000    1.55908
696960.0000    1.61448
697000.0000    1.74195
697040.0000    1.78648
697080.0000    2.05667
697120.0000    1.70710
697160.0000    1.74087
697200.0000    1.58657
697240.0000    1.57721
697280.0000    1.83634
697320.0000    1.70413
697360.0000    1.75032
697400.0000    1.32459
697440.0000    1.67764
697480.0000    1.62404
697520.0000    1.51421
697560.0000    1.62159
697600.0000    1.48851
697640.0000    1.72495
697680.0000    1.81921
697720.0000    1.36553
697760.0000    1.20927
697800.0000    1.51300
697840.0000    1.43522
697880.0000    1.89190
697920.0000    1.62300
697960.0000    1.81004
698000.0000    2.06844
698040.0000    1.81828
698080.0000    1.54527
698120.0000    1.85746
698160.0000    2.02519
698200.0000    1.62529
698240.0000    1.59285
698280.0000    1.89668
698320.0000    1.73124
698360.0000    1.70889
698400.0000    1.88051
698440.0000    1.71621
698480.0000    1.86217
698520.0000    1.89690
698560.0000    1.74723
698600.0000    1.77062
698640.0000    1.70980
698680.0000    1.58311
698720.0000    1.45985
698760.0000    1.79079
698800.0000    1.67276
698840.0000    1.93816
698880.0000    2.04389
698920.0000    2.06237
698960.0000    1.72420
699000.0000    1.50555
699040.0000    1.76291
699080.0000    1.98400
699120.0000    1.78381
699160.0000    1.96158
699200.0000    1.89341
699240.0000    1.81245
699280.0000    1.84034
699320.0000    1.68103
699360.0000    2.01383
699400.0000    1.97140
699440.0000    1.32072
699480.0000    1.81238
699520.0000    1.44873
699560.0000    1.41775
699600.0000    1.53791
699640.0000    1.78852
699680.0000    1.77813
699720.0000    1.98426
699760.0000    1.84700
699800.0000    1.97531
699840.0000    1.84740
699880.0000    1.77119
699920.0000    1.97601
699960.0000    1.78936
700000.0000    2.00597
700040.0000    1.74841
700080.0000    1.54790
700120.0000    1.83305
700160.0000    2.03473
700200.0000    2.09716
700240.0000    1.55768
700280.0000    1.96238
700320.0000    1.75753
700360.0000    1.82651
700400.0000    2.01685
700440.0000    1.82096
700480.0000    1.96547
700520.0000    1.77824
700560.0000    1.75105
700600.0000    1.60296
700640.0000    1.46618
700680.0000    1.38049
700720.0000    1.76031
700760.0000    1.63427
700800.0000    1.66112
700840.0000    1.64839
700880.0000    1.62053
700920.0000    1.50723
700960.0000    1.53749
701000.0000    1.32470
701040.0000    1.43936
701080.0000    1.73262
701120.0000    2.11182
701160.0000    2.02816
701200.0000    2.03217
701240.0000    2.24263
701280.0000    1.99997
701320.0000    1.74754
701360.0000    1.72114
701400.0000    1.73940
701440.0000    1.72050
701480.0000    1.63454
701520.0000    1.73590
701560.0000    1.92749
701600.0000    2.13464
701640.0000    1.51793
701680.0000    1.81614
701720.0000    1.83202
701760.0000    1.68705
701800.0000    1.57938
701840.0000    1.46618
701880.0000    1.44515
701920.0000    1.68869
701960.0000    1.53626
702000.0000    1.65304
702040.0000    1.68590
702080.0000    1.55837
702120.0000    1.54463
702160.0000    1.43219
702200.0000    1.49931
702240.0000    1.74215
702280.0000    1.59398
702320.0000    1.63833
702360.0000    1.60557
702400.0000    1.78565
702440.0000    1.69401
702480.0000    1.77900
702520.0000    1.68624
702560.0000    1.92853
702600.0000    1.68549
702640.0000    1.46327
702680.0000    1.75787
702720.0000    1.32478
702760.0000    1.33833
702800.0000    1.09543
702840.0000    1.08204
702880.0000    0.99185
702920.0000    1.27210
702960.0000    1.10846
703000.0000    1.78624
703040.0000    1.68650
703080.0000    1.45534
703120.0000    1.32543
703160.0000    1.41187
703200.0000    1.61787
703240.0000    1.75821
703280.0000    1.67607
703320.0000    1.75385
703360.0000    1.83907
703400.0000    1.96112
703440.0000    1.84301
703480.0000    1.98854
703520.0000    1.93687
703560.0000    1.75658
703600.0000    1.66503
703640.0000    1.88281
703680.0000    1.95200
703720.0000    1.88163
703760.0000    1.45156
703800.0000    1.70905
703840.0000    1.67665
703880.0000    1.63070
703920.0000    1.85259
703960.0000    1.98127
704000.0000    1.56994
704040.0000    1.63104
704080.0000    1.64557
704120.0000    1.54006
704160.0000    1.60099
704200.0000    1.42003
704240.0000    1.52886
704280.0000    1.23708
704320.0000    1.37680
704360.0000    1.32411
704400.0000    1.47093
704440.0000    1.36878
704480.0000    1.55177
704520.0000    1.24606
704560.0000    1.15679
704600.0000    1.33222
704640.0000    1.44151
704680.0000    1.49286
704720.0000    1.39891
704760.0000    1.33218
704800.0000    1.37033
704840.0000    1.55310
704880.0000    1.71077
704920.0000    1.71781
704960.0000    1.42259
705000.0000    1.67647
705040.0000    1.71509
705080.0000    1.49312
705120.0000    1.57881
705160.0000    1.46749
705200.0000    1.66958
705240.0000    1.58798
705280.0000    1.55548
705320.0000    1.43066
705360.0000    1.43723
705400.0000    1.21090
705440.0000    1.20657
705480.0000    1.17868
705520.0000    1.42361
705560.0000    1.61603
705600.0000    1.40493
705640.0000    1.61449
705680.0000    1.50258
705720.0000    1.33921
705760.0000    1.41550
705800.0000    1.33639
705840.0000    1.25512
705880.0000    1.86279
705920.0000    1.45524
705960.0000    2.11680
706000.0000    1.71903
706040.0000    1.67243
706080.0000    1.46125
706120.0000    1.72935
706160.0000    1.47431
706200.0000    1.43542
706240.0000    1.30707
706280.0000    1.23670
706320.0000    1.50440
706360.0000    1.70900
706400.0000    1.55765
706440.0000    1.61460
706480.0000    1.46542
706520.0000    1.66416
706560.0000    1.38119
706600.0000    1.52409
706640.0000    1.44451
706680.0000    1.34647
706720.0000    1.75617
706760.0000    1.77338
706800.0000    1.62951
706840.0000    1.56912
706880.0000    1.54724
706920.0000    1.32804
706960.0000    1.44383
707000.0000    1.41652
707040.0000    1.58886
707080.0000    1.56547
707120.0000    1.63430
707160.0000    1.46784
707200.0000    1.50499
707240.0000    1.48798
707280.0000    1.19815
707320.0000    1.79990
707360.0000    1.78247
707400.0000    1.58593
707440.0000    1.42507
707480.0000    1.33274
707520.0000    1.68349
707560.0000    1.49908
707600.0000    1.67539
707640.0000    1.76469
707680.0000    1.76410
707720.0000    1.20278
707760.0000    1.38568
707800.0000    1.48705
707840.0000    1.44171
707880.0000    1.33217
707920.0000    1.29355
707960.0000    1.10721
708000.0000    1.03541
708040.0000    1.29855
708080.0000    1.16997
708120.0000    1.11195
708160.0000    0.91052
708200.0000    0.86864
708240.0000    0.91249
708280.0000    1.07600
708320.0000    0.99087
708360.0000    0.98458
708400.0000    0.72370
708440.0000    1.13057
708480.0000    1.14967
708520.0000    0.73333
708560.0000    0.78240
708600.0000    1.12484
708640.0000    1.09268
708680.0000    1.10807
708720.0000    0.85304
708760.0000    0.77143
708800.0000    0.71506
708840.0000    1.12951
708880.0000    1.30740
708920.0000    1.16547
708960.0000    1.28960
709000.0000    1.16896
709040.0000    1.42813
709080.0000    1.56887
709120.0000    1.19818
709160.0000    1.17137
709200.0000    1.19310
709240.0000    1.15957
709280.0000    1.42495
709320.0000    1.33167
709360.0000    1.28824
709400.0000    1.28726
709440.0000    1.16136
709480.0000    0.81464
709520.0000    1.28689
709560.0000    1.23262
709600.0000    1.25843
709640.0000    1.13432
709680.0000    1.28634
709720.0000    1.21482
709760.0000    1.24907
709800.0000    1.16127
709840.0000    1.00905
709880.0000    1.25534
709920.0000    1.28964
709960.0000    1.13734
710000.0000    1.61567
710040.0000    1.24096
710080.0000    1.57400
710120.0000    1.32160
710160.0000    1.22355
710200.0000    1.40533
710240.0000    1.58546
710280.0000    1.55794
710320.0000    1.36433
710360.0000    1.36506
710400.0000    1.51461
710440.0000    1.20312
710480.0000    1.41807
710520.0000    1.19473
710560.0000    1.27998
710600.0000    1.26481
710640.0000    1.27802
710680.0000    1.44551
710720.0000    1.21943
710760.0000    1.29207
710800.0000    1.23573
710840.0000    1.30387
710880.0000    1.00568
710920.0000    0.51334
710960.0000    1.25608
711000.0000    1.45264
711040.0000    1.12601
711080.0000    1.18417
711120.0000    1.21358
711160.0000    1.26023
711200.0000    1.62753
711240.0000    1.12250
711280.0000    1.01064
711320.0000    0.88318
711360.0000    1.22073
711400.0000    1.12997
711440.0000    1.02468
711480.0000    0.70784
711520.0000    0.78584
711560.0000    1.26049
711600.0000    0.73564
711640.0000    0.99744
711680.0000    0.97860
711720.0000    0.75526
711760.0000    0.89971
711800.0000    0.77660
711840.0000    0.82902
711880.0000    1.06441
711920.0000    0.77621
711960.0000    1.00293
712000.0000    0.82462
712040.0000    0.92017
712080.0000    1.09661
712120.0000    1.15305
712160.0000    1.03118
712200.0000    0.97388
712240.0000    0.79438
712280.0000    1.01788
712320.0000    0.86160
712360.0000    1.03086
712400.0000    0.93049
712440.0000    1.01585
712480.0000    1.25710
712520.0000    1.23865
712560.0000    1.32675
712600.0000    1.39000
712640.0000    1.30911
712680.0000    1.67771
712720.0000    1.36155
712760.0000    1.47560
712800.0000    0.82020
712840.0000    1.24886
712880.0000    1.41569
712920.0000    1.09674
712960.0000    1.57880
713000.0000    1.59387
713040.0000    1.40075
713080.0000    1.62238
713120.0000    1.34243
713160.0000    1.56918
713200.0000    1.34518
713240.0000    1.33717
713280.0000    1.25302
713320.0000    1.27693
713360.0000    1.24456
713400.0000    1.42189
713440.0000    1.41676
713480.0000    1.23896
713520.0000    1.32171
713560.0000    1.46560
713600.0000    1.76050
713640.0000    1.70299
713680.0000    1.92138
713720.0000    2.09276
713760.0000    2.14067
713800.0000    2.09009
713840.0000    2.08084
713880.0000    1.70539
713920.0000    2.03874
713960.0000    1.56244
714000.0000    1.43847
714040.0000    1.61272
714080.0000    1.35138
714120.0000    1.23473
714160.0000    1.32527
714200.0000    1.43083
714240.0000    1.56615
714280.0000    1.42862
714320.0000    1.43174
714360.0000    1.54529
714400.0000    1.65735
714440.0000    1.67067
714480.0000    1.72990
714520.0000    1.48711
714560.0000    1.25134
714600.0000    1.51674
714640.0000    1.58585
714680.0000    1.60930
714720.0000    2.05125
714760.0000    1.38856
714800.0000    1.58017
714840.0000    1.23521
714880.0000    1.26122
714920.0000    1.07686
714960.0000    1.08987
715000.0000    1.12202
715040.0000    0.85523
715080.0000    0.87483
715120.0000    1.20653
715160.0000    0.81130
715200.0000    0.79616
715240.0000    1.32997
715280.0000    1.14118
715320.0000    0.93104
715360.0000    1.18400
715400.0000    1.44741
715440.0000    1.58557
715480.0000    1.59044
715520.0000    1.43793
715560.0000    1.74113
715600.0000    1.19913
715640.0000    1.05984
715680.0000    1.40217
715720.0000    1.29257
715760.0000    1.58862
715800.0000    1.66660
715840.0000    1.63083
715880.0000    1.36641
715920.0000    1.42780
715960.0000    1.25026
716000.0000    1.41812
716040.0000    1.72058
716080.0000    1.61064
716120.0000    1.85094
716160.0000    1.61029
716200.0000    1.71696
716240.0000    1.96406
716280.0000    1.84095
716320.0000    1.81894
716360.0000    1.78485
716400.0000    1.73190
716440.0000    1.52271
716480.0000    1.49550
716520.0000    1.44590
716560.0000    1.30870
716600.0000    1.35529
716640.0000    1.35827
716680.0000    1.62679
716720.0000    1.51577
716760.0000    1.27622
716800.0000    1.33089
716840.0000    1.53182
716880.0000    1.60414
716920.0000    1.51797
716960.0000    1.89314
717000.0000    1.87169
717040.0000    1.66785
717080.0000    1.65808
717120.0000    1.77500
717160.0000    1.70240
717200.0000    1.71460
717240.0000    1.72895
717280.0000    1.67035
717320.0000    1.40844
717360.0000    1.77289
717400.0000    1.82968
717440.0000    1.98697
717480.0000    2.06143
717520.0000    1.74336
717560.0000    1.93586
717600.0000    1.90902
717640.0000    1.87703
717680.0000    1.86697
717720.0000    1.68107
717760.0000    1.61503
717800.0000    1.41793
717840.0000    1.56452
717880.0000    1.68019
717920.0000    1.74902
717960.0000    1.73414
718000.0000    1.60756
718040.0000    1.78433
718080.0000    1.73505
718120.0000    1.55575
718160.0000    1.70322
718200.0000    2.03119
718240.0000    1.98053
718280.0000    1.82096
718320.0000    1.99783
718360.0000    1.40613
718400.0000    1.74401
718440.0000    1.54229
718480.0000    1.31237
718520.0000    1.82181
718560.0000    1.62321
718600.0000    1.43637
718640.0000    1.54523
718680.0000    1.70454
718720.0000    1.76697
718760.0000    2.01112
718800.0000    1.91569
718840.0000    2.03182
718880.0000    1.77089
718920.0000    1.85438
718960.0000    1.93742
719000.0000    1.43219
719040.0000    1.23927
719080.0000    1.29952
719120.0000    1.18527
719160.0000    1.05594
719200.0000    1.22922
719240.0000    1.60826
719280.0000    1.16276
719320.0000    1.87682
719360.0000    1.88425
719400.0000    2.03513
719440.0000    1.70191
719480.0000    1.85938
719520.0000    1.95909
719560.0000    2.08434
719600.0000    1.88532
719640.0000    1.94887
719680.0000    1.84627
719720.0000    1.41560
719760.0000    2.01182
719800.0000    1.98009
719840.0000    1.95300
719880.0000    2.07984
719920.0000    1.78445
719960.0000    1.91893
720000.0000    2.00853
720040.0000    2.02370
720080.0000    2.19720
720120.0000    1.98825
720160.0000    1.83041
720200.0000    2.08760
720240.0000    2.03032
720280.0000    1.86391
720320.0000    1.99402
720360.0000    1.69301
720400.0000    1.97145
720440.0000    2.11200
720480.0000    1.71128
720520.0000    1.81025
720560.0000    1.78278
720600.0000    2.02251
720640.0000    1.85700
720680.0000    2.01689
720720.0000    1.60817
720760.0000    2.03285
720800.0000    2.01836
720840.0000    1.98465
720880.0000    2.07970
720920.0000    2.05006
720960.0000    1.83247
721000.0000    1.60500
721040.0000    1.99117
721080.0000    1.85836
721120.0000    1.91453
721160.0000    1.88788
721200.0000    1.91986
721240.0000    1.79017
721280.0000    1.58134
721320.0000    2.19193
721360.0000    2.04240
721400.0000    2.16112
721440.0000    1.67557
721480.0000    2.12541
721520.0000    1.81097
721560.0000    1.95993
721600.0000    1.84161
721640.0000    1.98006
721680.0000    1.99728
721720.0000    2.05336
721760.0000    1.64780
721800.0000    1.84282
721840.0000    1.98096
721880.0000    1.93079
721920.0000    1.75779
721960.0000    1.92203
722000.0000    1.23990
722040.0000    1.41450
722080.0000    1.56969
722120.0000    1.83645
722160.0000    2.05916
722200.0000    1.83753
722240.0000    2.20699
722280.0000    2.01799
722320.0000    1.73993
722360.0000    1.71581
722400.0000    1.74065
722440.0000    1.82998
722480.0000    1.80707
722520.0000    1.78142
722560.0000    1.65570
722600.0000    1.67052
722640.0000    1.77602
722680.0000    2.02400
722720.0000    2.07880
722760.0000    2.07971
722800.0000    1.96379
722840.0000    2.12348
722880.0000    2.08066
722920.0000    1.93833
722960.0000    2.10050
723000.0000    1.82771
723040.0000    1.89139
723080.0000    2.10085
723120.0000    1.95241
723160.0000    1.85156
723200.0000    2.04063
723240.0000    1.85380
723280.0000    2.08013
723320.0000    1.95685
723360.0000    2.21189
723400.0000    1.86914
723440.0000    1.80515
723480.0000    1.92933
723520.0000    1.91190
723560.0000    2.08935
723600.0000    1.74437
723640.0000    1.90733
723680.0000    1.94978
723720.0000    1.99507
723760.0000    2.15716
723800.0000    1.94131
723840.0000    1.97992
[truncated: 158,795 more chars]
