# Supplementary material for: Comment on 'Valid molecular dynamics simulations of human hemoglobin require a surprisingly large box size'
Source: eLife. 2019 Jun 20;8:e44718. doi: 10.7554/eLife.44718 (PMC6586461; doi:10.7554/eLife.44718)
Supplement: Figure 4—source data 1. — The zip archive contains a README file describing which source files correspond to the different panels. [file elife-44718-fig4-data1.zip › figure4/panels_EF/charmm/box2/eq8/proj.xvg]

25000.0000   -1.01464
25040.0000   -0.60700
25080.0000   -0.79838
25120.0000   -0.48536
25160.0000   -0.52929
25200.0000   -0.47579
25240.0000   -0.80652
25280.0000   -0.72680
25320.0000   -0.63298
25360.0000   -0.53156
25400.0000   -0.28796
25440.0000   -0.07893
25480.0000   -0.12226
25520.0000   -0.29746
25560.0000   -0.41826
25600.0000   -0.63942
25640.0000   -0.42240
25680.0000   -0.47379
25720.0000   -0.49459
25760.0000   -0.40629
25800.0000   -0.45850
25840.0000   -0.49602
25880.0000   -0.72544
25920.0000   -0.58543
25960.0000   -0.57912
26000.0000   -0.48452
26040.0000   -0.42382
26080.0000   -0.43605
26120.0000   -0.47144
26160.0000   -0.67851
26200.0000   -0.73507
26240.0000   -0.76144
26280.0000   -0.77201
26320.0000   -0.59685
26360.0000   -0.28725
26400.0000   -0.45767
26440.0000   -0.53340
26480.0000   -0.41118
26520.0000   -0.32432
26560.0000   -0.66970
26600.0000   -0.67242
26640.0000   -0.59517
26680.0000   -0.56115
26720.0000   -0.42240
26760.0000   -0.45200
26800.0000   -0.34474
26840.0000   -0.35016
26880.0000   -0.37872
26920.0000   -0.58941
26960.0000   -0.54867
27000.0000   -0.28819
27040.0000   -0.61185
27080.0000   -0.85118
27120.0000   -0.63843
27160.0000   -0.52296
27200.0000   -0.54099
27240.0000   -0.30710
27280.0000   -0.56718
27320.0000   -0.51972
27360.0000   -0.48363
27400.0000   -0.55681
27440.0000   -0.70407
27480.0000   -0.62489
27520.0000   -0.53391
27560.0000   -0.52295
27600.0000   -0.40373
27640.0000   -0.49515
27680.0000   -0.77243
27720.0000   -0.56259
27760.0000   -0.42714
27800.0000   -0.44966
27840.0000   -0.79319
27880.0000   -0.44679
27920.0000   -0.39105
27960.0000   -0.60492
28000.0000   -0.58007
28040.0000   -0.73445
28080.0000   -0.58847
28120.0000   -0.44680
28160.0000   -0.63091
28200.0000   -0.61782
28240.0000   -0.38884
28280.0000   -0.15315
28320.0000   -0.16924
28360.0000   -0.43490
28400.0000   -0.28824
28440.0000   -0.51953
28480.0000   -0.51474
28520.0000   -0.77125
28560.0000   -0.35990
28600.0000   -0.48367
28640.0000   -0.28155
28680.0000   -0.29443
28720.0000   -0.51892
28760.0000   -0.34018
28800.0000   -0.40147
28840.0000   -0.59815
28880.0000   -0.53878
28920.0000   -0.41487
28960.0000   -0.16996
29000.0000   -0.30493
29040.0000   -0.23177
29080.0000   -0.23789
29120.0000   -0.62503
29160.0000    0.14035
29200.0000   -0.37247
29240.0000   -0.11563
29280.0000   -0.42486
29320.0000   -0.18252
29360.0000   -0.84635
29400.0000   -0.53943
29440.0000   -0.58090
29480.0000   -0.37436
29520.0000   -0.38498
29560.0000    0.16908
29600.0000    0.18732
29640.0000    0.27039
29680.0000    0.01038
29720.0000   -0.25015
29760.0000   -0.33135
29800.0000   -0.37485
29840.0000    0.01399
29880.0000    0.09394
29920.0000    0.09234
29960.0000    0.32168
30000.0000    0.09914
30040.0000    0.17872
30080.0000    0.15254
30120.0000    0.04535
30160.0000   -0.07956
30200.0000   -0.06327
30240.0000   -0.03574
30280.0000    0.05694
30320.0000   -0.04565
30360.0000   -0.07474
30400.0000    0.01806
30440.0000    0.04953
30480.0000    0.17730
30520.0000    0.01904
30560.0000   -0.02608
30600.0000   -0.07743
30640.0000   -0.02078
30680.0000   -0.16605
30720.0000    0.18573
30760.0000    0.16140
30800.0000    0.05555
30840.0000    0.04461
30880.0000   -0.00438
30920.0000    0.15598
30960.0000   -0.17596
31000.0000   -0.23142
31040.0000    0.11426
31080.0000   -0.18684
31120.0000    0.09933
31160.0000    0.05904
31200.0000    0.17978
31240.0000    0.11039
31280.0000   -0.24275
31320.0000   -0.35825
31360.0000   -0.28483
31400.0000    0.13600
31440.0000   -0.00115
31480.0000    0.14349
31520.0000    0.07701
31560.0000    0.24242
31600.0000   -0.07279
31640.0000    0.05424
31680.0000   -0.02665
31720.0000   -0.27286
31760.0000   -0.70503
31800.0000   -0.44235
31840.0000   -0.42560
31880.0000   -0.26325
31920.0000    0.23338
31960.0000   -0.11491
32000.0000    0.00101
32040.0000   -0.24970
32080.0000    0.34474
32120.0000    0.01015
32160.0000   -0.14959
32200.0000    0.21208
32240.0000    0.25246
32280.0000   -0.05264
32320.0000    0.13786
32360.0000   -0.07252
32400.0000   -0.25281
32440.0000    0.26467
32480.0000    0.20049
32520.0000    0.22289
32560.0000    0.35476
32600.0000    0.19092
32640.0000    0.19150
32680.0000   -0.05224
32720.0000    0.17555
32760.0000    0.27682
32800.0000    0.13956
32840.0000   -0.04921
32880.0000   -0.14709
32920.0000    0.29306
32960.0000    0.40348
33000.0000    0.53689
33040.0000    0.22966
33080.0000    0.09084
33120.0000   -0.28186
33160.0000   -0.06211
33200.0000   -0.56905
33240.0000   -0.53987
33280.0000   -0.32000
33320.0000   -0.27814
33360.0000   -0.36476
33400.0000   -0.39339
33440.0000   -0.07718
33480.0000   -0.21992
33520.0000   -0.20299
33560.0000   -0.40339
33600.0000   -0.29376
33640.0000   -0.20332
33680.0000   -0.30194
33720.0000   -0.50212
33760.0000   -0.46788
33800.0000   -0.63623
33840.0000   -0.72210
33880.0000   -0.72183
33920.0000   -0.44095
33960.0000   -0.54103
34000.0000   -0.24741
34040.0000   -0.21470
34080.0000   -0.56856
34120.0000   -0.18606
34160.0000   -0.20237
34200.0000   -0.07251
34240.0000    0.10022
34280.0000   -0.27766
34320.0000   -0.48506
34360.0000   -0.16316
34400.0000   -0.59149
34440.0000   -0.14995
34480.0000   -0.12484
34520.0000   -0.01408
34560.0000   -0.31658
34600.0000   -0.32297
34640.0000   -0.18037
34680.0000   -0.47652
34720.0000   -0.07748
34760.0000   -0.15498
34800.0000   -0.11766
34840.0000   -0.08186
34880.0000    0.08535
34920.0000   -0.03754
34960.0000   -0.27977
35000.0000   -0.10134
35040.0000   -0.24211
35080.0000   -0.16703
35120.0000   -0.20790
35160.0000   -0.25509
35200.0000   -0.21245
35240.0000   -0.14712
35280.0000   -0.06759
35320.0000   -0.07377
35360.0000   -0.28974
35400.0000   -0.37568
35440.0000   -0.38909
35480.0000   -0.50190
35520.0000   -0.48775
35560.0000   -0.35927
35600.0000   -0.19987
35640.0000   -0.64717
35680.0000   -0.48228
35720.0000   -0.34278
35760.0000   -0.29246
35800.0000   -0.29236
35840.0000   -0.38384
35880.0000   -0.10741
35920.0000   -0.40001
35960.0000   -0.40229
36000.0000   -0.63046
36040.0000   -0.39225
36080.0000   -0.57954
36120.0000   -0.23366
36160.0000   -0.48654
36200.0000   -0.50350
36240.0000    0.02051
36280.0000   -0.41210
36320.0000   -0.33815
36360.0000   -0.17992
36400.0000   -0.45355
36440.0000   -0.55741
36480.0000   -0.26536
36520.0000   -0.52998
36560.0000   -0.49312
36600.0000   -0.30790
36640.0000   -0.28256
36680.0000   -0.30656
36720.0000   -0.05248
36760.0000   -0.31793
36800.0000   -0.26841
36840.0000   -0.56733
36880.0000   -0.77890
36920.0000   -0.77533
36960.0000   -0.58516
37000.0000   -0.23496
37040.0000   -0.31918
37080.0000   -0.32631
37120.0000   -0.10329
37160.0000   -0.19333
37200.0000   -0.30477
37240.0000   -0.17529
37280.0000   -0.18464
37320.0000   -0.43730
37360.0000   -0.39990
37400.0000   -0.44454
37440.0000   -0.32567
37480.0000   -0.21805
37520.0000   -0.45806
37560.0000   -0.31938
37600.0000   -0.38945
37640.0000   -0.69051
37680.0000   -0.04748
37720.0000   -0.15940
37760.0000   -0.18225
37800.0000   -0.08640
37840.0000   -0.30099
37880.0000   -0.10284
37920.0000   -0.09490
37960.0000   -0.02997
38000.0000   -0.08881
38040.0000    0.18930
38080.0000   -0.12796
38120.0000   -0.26551
38160.0000   -0.16559
38200.0000    0.00157
38240.0000    0.31760
38280.0000    0.13175
38320.0000    0.19408
38360.0000    0.24938
38400.0000    0.04687
38440.0000    0.20701
38480.0000    0.33217
38520.0000    0.28218
38560.0000    0.36609
38600.0000    0.50561
38640.0000    0.28733
38680.0000    0.28976
38720.0000    0.21048
38760.0000    0.31085
38800.0000    0.31911
38840.0000    0.55953
38880.0000    0.30675
38920.0000    0.16662
38960.0000    0.27952
39000.0000    0.50226
39040.0000    0.28689
39080.0000    0.36373
39120.0000    0.52643
39160.0000    0.33871
39200.0000    0.36764
39240.0000    0.38253
39280.0000    0.13009
39320.0000    0.41429
39360.0000    0.18997
39400.0000    0.41838
39440.0000    0.20458
39480.0000    0.24211
39520.0000    0.37298
39560.0000    0.29466
39600.0000    0.21819
39640.0000    0.14998
39680.0000    0.07948
39720.0000    0.26817
39760.0000    0.29682
39800.0000    0.22244
39840.0000    0.37137
39880.0000    0.31964
39920.0000    0.22477
39960.0000    0.34799
40000.0000    0.33658
40040.0000    0.53127
40080.0000    0.46600
40120.0000    0.25582
40160.0000    0.09520
40200.0000    0.23163
40240.0000    0.32983
40280.0000    0.33048
40320.0000    0.25017
40360.0000    0.30624
40400.0000    0.46936
40440.0000    0.46924
40480.0000    0.43672
40520.0000    0.48815
40560.0000    0.28661
40600.0000    0.32244
40640.0000    0.44543
40680.0000    0.22184
40720.0000    0.37332
40760.0000    0.14937
40800.0000    0.29599
40840.0000    0.43141
40880.0000    0.25873
40920.0000    0.50360
40960.0000    0.28593
41000.0000    0.29676
41040.0000    0.38814
41080.0000    0.19067
41120.0000    0.40633
41160.0000    0.23074
41200.0000    0.39283
41240.0000    0.31717
41280.0000    0.30604
41320.0000    0.41990
41360.0000    0.52336
41400.0000    0.13363
41440.0000    0.37405
41480.0000    0.29673
41520.0000    0.39017
41560.0000    0.52179
41600.0000    0.38166
41640.0000    0.41213
41680.0000    0.11617
41720.0000   -0.00180
41760.0000    0.24547
41800.0000   -0.04920
41840.0000    0.05240
41880.0000    0.30461
41920.0000    0.26395
41960.0000    0.44827
42000.0000    0.36965
42040.0000    0.08875
42080.0000   -0.10948
42120.0000   -0.00231
42160.0000   -0.26057
42200.0000   -0.06495
42240.0000   -0.17974
42280.0000   -0.10579
42320.0000   -0.08966
42360.0000    0.00656
42400.0000   -0.01663
42440.0000    0.09545
42480.0000    0.36383
42520.0000    0.28413
42560.0000    0.26602
42600.0000    0.07288
42640.0000    0.15102
42680.0000    0.18850
42720.0000    0.09459
42760.0000    0.01228
42800.0000   -0.02756
42840.0000    0.14683
42880.0000   -0.08087
42920.0000   -0.10980
42960.0000    0.00203
43000.0000    0.17960
43040.0000    0.24119
43080.0000    0.38349
43120.0000    0.06117
43160.0000    0.32429
43200.0000    0.38884
43240.0000    0.35169
43280.0000    0.07457
43320.0000    0.17921
43360.0000    0.10625
43400.0000    0.42229
43440.0000    0.57763
43480.0000    0.43354
43520.0000    0.43069
43560.0000   -0.21735
43600.0000    0.01909
43640.0000    0.08267
43680.0000    0.04841
43720.0000    0.32828
43760.0000    0.11204
43800.0000   -0.34342
43840.0000   -0.04431
43880.0000    0.01503
43920.0000    0.14705
43960.0000    0.07473
44000.0000    0.10346
44040.0000    0.07707
44080.0000   -0.05627
44120.0000    0.04684
44160.0000    0.16249
44200.0000    0.24599
44240.0000   -0.20777
44280.0000    0.05830
44320.0000   -0.44070
44360.0000   -0.33373
44400.0000   -0.40959
44440.0000   -0.31358
44480.0000   -0.11355
44520.0000    0.15807
44560.0000    0.03838
44600.0000   -0.40087
44640.0000   -0.17584
44680.0000   -0.09840
44720.0000   -0.15338
44760.0000   -0.53504
44800.0000   -0.22095
44840.0000   -0.11524
44880.0000   -0.16888
44920.0000   -0.22339
44960.0000   -0.61838
45000.0000   -0.35594
45040.0000   -0.00439
45080.0000   -0.05190
45120.0000   -0.02974
45160.0000   -0.30774
45200.0000    0.16821
45240.0000   -0.03417
45280.0000   -0.16384
45320.0000   -0.07685
45360.0000    0.01453
45400.0000   -0.14478
45440.0000    0.08581
45480.0000   -0.23501
45520.0000   -0.23972
45560.0000   -0.26066
45600.0000    0.04456
45640.0000    0.11246
45680.0000    0.19116
45720.0000   -0.16746
45760.0000    0.24995
45800.0000   -0.20142
45840.0000    0.12076
45880.0000    0.28337
45920.0000    0.20159
45960.0000    0.14550
46000.0000    0.28039
46040.0000    0.53550
46080.0000    0.13492
46120.0000    0.34662
46160.0000    0.44252
46200.0000    0.28527
46240.0000    0.50273
46280.0000    0.38428
46320.0000    0.23827
46360.0000    0.26324
46400.0000    0.35684
46440.0000    0.45567
46480.0000    0.39154
46520.0000    0.38240
46560.0000    0.19691
46600.0000    0.13389
46640.0000   -0.06701
46680.0000    0.06666
46720.0000   -0.05724
46760.0000   -0.31160
46800.0000    0.00164
46840.0000    0.05664
46880.0000   -0.02326
46920.0000    0.10613
46960.0000   -0.16832
47000.0000   -0.14574
47040.0000   -0.07142
47080.0000   -0.44598
47120.0000   -0.12830
47160.0000   -0.21590
47200.0000   -0.29419
47240.0000   -0.41139
47280.0000   -0.38076
47320.0000   -0.40902
47360.0000   -0.52897
47400.0000    0.01818
47440.0000   -0.38364
47480.0000   -0.29873
47520.0000   -0.35238
47560.0000    0.11356
47600.0000   -0.28063
47640.0000    0.24697
47680.0000    0.21437
47720.0000    0.59047
47760.0000    0.27491
47800.0000    0.68449
47840.0000    0.61402
47880.0000    0.53767
47920.0000    0.58692
47960.0000    0.07454
48000.0000   -0.15364
48040.0000   -0.15150
48080.0000   -0.14903
48120.0000   -0.02483
48160.0000   -0.20352
48200.0000   -0.04373
48240.0000   -0.05362
48280.0000    0.09126
48320.0000   -0.03847
48360.0000   -0.12286
48400.0000    0.00686
48440.0000   -0.08067
48480.0000   -0.16120
48520.0000   -0.19524
48560.0000   -0.39127
48600.0000   -0.25602
48640.0000   -0.37712
48680.0000   -0.22823
48720.0000    0.01529
48760.0000   -0.52380
48800.0000   -0.62147
48840.0000   -0.41269
48880.0000   -0.32569
48920.0000   -0.54212
48960.0000   -0.34261
49000.0000   -0.77024
49040.0000   -0.39558
49080.0000   -0.65625
49120.0000   -0.38185
49160.0000   -0.30183
49200.0000   -0.20146
49240.0000   -0.18251
49280.0000   -0.18441
49320.0000   -0.05192
49360.0000   -0.07719
49400.0000   -0.32410
49440.0000   -0.27287
49480.0000   -0.44815
49520.0000   -0.51621
49560.0000   -0.74657
49600.0000   -0.42015
49640.0000   -0.23889
49680.0000   -0.33285
49720.0000   -0.29737
49760.0000   -0.26809
49800.0000   -0.20904
49840.0000   -0.27712
49880.0000   -0.26085
49920.0000   -0.51684
49960.0000   -0.49804
50000.0000   -0.43070
50040.0000   -0.68509
50080.0000   -0.24407
50120.0000   -0.82561
50160.0000   -0.01817
50200.0000   -0.19089
50240.0000   -0.37957
50280.0000   -0.44297
50320.0000   -0.56449
50360.0000   -0.46842
50400.0000   -0.59063
50440.0000   -0.90041
50480.0000   -0.52979
50520.0000   -0.84651
50560.0000   -0.37560
50600.0000   -0.61052
50640.0000   -0.67238
50680.0000   -0.58542
50720.0000   -0.90384
50760.0000   -0.60389
50800.0000   -0.71344
50840.0000   -0.81393
50880.0000   -0.80210
50920.0000   -0.68194
50960.0000   -0.82459
51000.0000   -0.63531
51040.0000   -0.46184
51080.0000   -0.68328
51120.0000   -0.82770
51160.0000   -0.60550
51200.0000   -0.45199
51240.0000   -0.60298
51280.0000   -0.86183
51320.0000   -0.75787
51360.0000   -0.59239
51400.0000   -0.59764
51440.0000   -0.60441
51480.0000   -0.43122
51520.0000   -0.46608
51560.0000   -0.32115
51600.0000   -0.71526
51640.0000   -0.82745
51680.0000   -0.76404
51720.0000   -0.63685
51760.0000   -0.81768
51800.0000   -0.67829
51840.0000   -0.66093
51880.0000   -0.86088
51920.0000   -0.81996
51960.0000   -0.62959
52000.0000   -0.81335
52040.0000   -0.81882
52080.0000   -0.54956
52120.0000   -0.88277
52160.0000   -0.66942
52200.0000   -0.57860
52240.0000   -0.54385
52280.0000   -0.74707
52320.0000   -0.65921
52360.0000   -0.83353
52400.0000   -0.82645
52440.0000   -0.86829
52480.0000   -0.98132
52520.0000   -0.95982
52560.0000   -0.64806
52600.0000   -0.89238
52640.0000   -0.70890
52680.0000   -0.66678
52720.0000   -0.54167
52760.0000   -0.35378
52800.0000   -0.78683
52840.0000   -0.63371
52880.0000   -0.69005
52920.0000   -0.81371
52960.0000   -0.78891
53000.0000   -0.74384
53040.0000   -0.58304
53080.0000   -0.40933
53120.0000   -0.54843
53160.0000   -0.70219
53200.0000   -0.58038
53240.0000   -0.76239
53280.0000   -0.64060
53320.0000   -0.84406
53360.0000   -0.59365
53400.0000   -0.97094
53440.0000   -0.85801
53480.0000   -0.76431
53520.0000   -0.74037
53560.0000   -0.68915
53600.0000   -0.59894
53640.0000   -0.77460
53680.0000   -0.70592
53720.0000   -0.64057
53760.0000   -0.67954
53800.0000   -0.63257
53840.0000   -0.79704
53880.0000   -0.75348
53920.0000   -0.80353
53960.0000   -0.91314
54000.0000   -0.76797
54040.0000   -0.83937
54080.0000   -0.58023
54120.0000   -0.76416
54160.0000   -0.57537
54200.0000   -0.47178
54240.0000   -0.68944
54280.0000   -0.65307
54320.0000   -0.76058
54360.0000   -0.71272
54400.0000   -0.90971
54440.0000   -0.65057
54480.0000   -0.61878
54520.0000   -0.84014
54560.0000   -1.01056
54600.0000   -0.85259
54640.0000   -0.82627
54680.0000   -0.64727
54720.0000   -0.83217
54760.0000   -0.74807
54800.0000   -0.78128
54840.0000   -0.56054
54880.0000   -0.39349
54920.0000   -0.74115
54960.0000   -0.72209
55000.0000   -0.68849
55040.0000   -0.62438
55080.0000   -0.85197
55120.0000   -0.64721
55160.0000   -0.77442
55200.0000   -0.83607
55240.0000   -0.83809
55280.0000   -0.70305
55320.0000   -0.60752
55360.0000   -0.88916
55400.0000   -0.74894
55440.0000   -0.67520
55480.0000   -0.95169
55520.0000   -0.55903
55560.0000   -0.64254
55600.0000   -0.56798
55640.0000   -0.82227
55680.0000   -0.59809
55720.0000   -0.51208
55760.0000   -0.69363
55800.0000   -0.69132
55840.0000   -0.86183
55880.0000   -0.82942
55920.0000   -0.86373
55960.0000   -0.72611
56000.0000   -0.79276
56040.0000   -0.79902
56080.0000   -1.08070
56120.0000   -0.88554
56160.0000   -1.00612
56200.0000   -1.02806
56240.0000   -1.11502
56280.0000   -1.07551
56320.0000   -0.95119
56360.0000   -0.78384
56400.0000   -0.80794
56440.0000   -0.86350
56480.0000   -0.72419
56520.0000   -0.84441
56560.0000   -0.93971
56600.0000   -0.85187
56640.0000   -0.91565
56680.0000   -0.85658
56720.0000   -0.92745
56760.0000   -1.15614
56800.0000   -0.77937
56840.0000   -0.83787
56880.0000   -1.02577
56920.0000   -0.74994
56960.0000   -0.71253
57000.0000   -0.59956
57040.0000   -0.41407
57080.0000   -0.48947
57120.0000   -0.76997
57160.0000   -0.56885
57200.0000   -0.69809
57240.0000   -0.86807
57280.0000   -0.74533
57320.0000   -0.68638
57360.0000   -0.90438
57400.0000   -0.67225
57440.0000   -0.54574
57480.0000   -0.83483
57520.0000   -0.91852
57560.0000   -0.86105
57600.0000   -0.79383
57640.0000   -0.32315
57680.0000   -0.65904
57720.0000   -0.63868
57760.0000   -0.55767
57800.0000   -0.95724
57840.0000   -0.61611
57880.0000   -0.66191
57920.0000   -0.64099
57960.0000   -0.77213
58000.0000   -0.71602
58040.0000   -0.82293
58080.0000   -1.04823
58120.0000   -0.65106
58160.0000   -0.72041
58200.0000   -0.51764
58240.0000   -0.77803
58280.0000   -0.79922
58320.0000   -0.74907
58360.0000   -0.67457
58400.0000   -0.82420
58440.0000   -0.67191
58480.0000   -0.76177
58520.0000   -1.04373
58560.0000   -0.43620
58600.0000   -0.63360
58640.0000   -0.68534
58680.0000   -0.54899
58720.0000   -0.42985
58760.0000   -0.63049
58800.0000   -0.58639
58840.0000   -0.64209
58880.0000   -0.81079
58920.0000   -0.63958
58960.0000   -0.61738
59000.0000   -0.84609
59040.0000   -0.97909
59080.0000   -0.88215
59120.0000   -0.96742
59160.0000   -0.66223
59200.0000   -0.81507
59240.0000   -0.41442
59280.0000   -0.65783
59320.0000   -0.83518
59360.0000   -0.73769
59400.0000   -0.68352
59440.0000   -0.42209
59480.0000   -0.52842
59520.0000   -0.91502
59560.0000   -0.71023
59600.0000   -0.57185
59640.0000   -0.75995
59680.0000   -0.66273
59720.0000   -0.95479
59760.0000   -0.96539
59800.0000   -0.67885
59840.0000   -0.68499
59880.0000   -0.76021
59920.0000   -0.56018
59960.0000   -0.79362
60000.0000   -0.70314
60040.0000   -0.72010
60080.0000   -0.85090
60120.0000   -0.70289
60160.0000   -0.74553
60200.0000   -0.88255
60240.0000   -0.99945
60280.0000   -0.70123
60320.0000   -0.81200
60360.0000   -0.66270
60400.0000   -0.68146
60440.0000   -0.83429
60480.0000   -1.04493
60520.0000   -0.83512
60560.0000   -0.85083
60600.0000   -0.94311
60640.0000   -0.57605
60680.0000   -0.84408
60720.0000   -0.68678
60760.0000   -0.71437
60800.0000   -0.68239
60840.0000   -0.57789
60880.0000   -0.70089
60920.0000   -0.63252
60960.0000   -0.57895
61000.0000   -0.78374
61040.0000   -0.64040
61080.0000   -0.73129
61120.0000   -0.72362
61160.0000   -0.74873
61200.0000   -0.64239
61240.0000   -0.67861
61280.0000   -0.44834
61320.0000   -0.49103
61360.0000   -0.72671
61400.0000   -0.55595
61440.0000   -0.60720
61480.0000   -0.82905
61520.0000   -0.73584
61560.0000   -0.92871
61600.0000   -0.66243
61640.0000   -0.55630
61680.0000   -0.56864
61720.0000   -0.72438
61760.0000   -0.69594
61800.0000   -0.82023
61840.0000   -0.59545
61880.0000   -0.70381
61920.0000   -0.32691
61960.0000   -0.08977
62000.0000   -0.41936
62040.0000   -0.92143
62080.0000   -0.85258
62120.0000   -0.75375
62160.0000   -0.70612
62200.0000   -1.08086
62240.0000   -0.38626
62280.0000   -0.56778
62320.0000   -0.80344
62360.0000   -0.70520
62400.0000   -0.54681
62440.0000   -0.35829
62480.0000   -0.49871
62520.0000   -0.14733
62560.0000   -0.29715
62600.0000   -0.23998
62640.0000   -0.67935
62680.0000   -0.35775
62720.0000   -0.40933
62760.0000   -0.26833
62800.0000   -0.62367
62840.0000   -0.59036
62880.0000   -0.75376
62920.0000   -0.41476
62960.0000   -0.49670
63000.0000   -0.52330
63040.0000   -0.58140
63080.0000   -0.46117
63120.0000   -0.67710
63160.0000   -0.72572
63200.0000   -0.50947
63240.0000   -0.82606
63280.0000   -0.73237
63320.0000   -0.70125
63360.0000   -0.74116
63400.0000   -0.48025
63440.0000   -0.76986
63480.0000   -0.75841
63520.0000   -0.73308
63560.0000   -0.62343
63600.0000   -0.81707
63640.0000   -0.52351
63680.0000   -0.65934
63720.0000   -0.72864
63760.0000   -0.78623
63800.0000   -0.93020
63840.0000   -0.92853
63880.0000   -0.81714
63920.0000   -0.81119
63960.0000   -0.93626
64000.0000   -0.87131
64040.0000   -0.68169
64080.0000   -0.81044
64120.0000   -0.67148
64160.0000   -0.78016
64200.0000   -0.83287
64240.0000   -0.62351
64280.0000   -0.69603
64320.0000   -0.67064
64360.0000   -0.88340
64400.0000   -0.62573
64440.0000   -0.86550
64480.0000   -0.76199
64520.0000   -1.04408
64560.0000   -0.86897
64600.0000   -0.67777
64640.0000   -0.84265
64680.0000   -0.65827
64720.0000   -0.65412
64760.0000   -0.44284
64800.0000   -0.81619
64840.0000   -0.65991
64880.0000   -0.77994
64920.0000   -0.79558
64960.0000   -0.84855
65000.0000   -0.83783
65040.0000   -0.75278
65080.0000   -0.84986
65120.0000   -0.87695
65160.0000   -0.87249
65200.0000   -0.58838
65240.0000   -0.74053
65280.0000   -0.71139
65320.0000   -0.67132
65360.0000   -1.06283
65400.0000   -0.59206
65440.0000   -0.78886
65480.0000   -1.00539
65520.0000   -0.89101
65560.0000   -0.83872
65600.0000   -0.80644
65640.0000   -0.74207
65680.0000   -0.72025
65720.0000   -0.74356
65760.0000   -0.73433
65800.0000   -0.77313
65840.0000   -0.78985
65880.0000   -0.65340
65920.0000   -0.85728
65960.0000   -0.73250
66000.0000   -0.72986
66040.0000   -0.83519
66080.0000   -0.81486
66120.0000   -0.64863
66160.0000   -1.00354
66200.0000   -1.08843
66240.0000   -0.89132
66280.0000   -0.92176
66320.0000   -0.83912
66360.0000   -0.63004
66400.0000   -0.72488
66440.0000   -0.60830
66480.0000   -0.81600
66520.0000   -0.77038
66560.0000   -0.90200
66600.0000   -0.73775
66640.0000   -0.74637
66680.0000   -0.80364
66720.0000   -0.93749
66760.0000   -0.97662
66800.0000   -0.90713
66840.0000   -0.87629
66880.0000   -0.72779
66920.0000   -0.85407
66960.0000   -0.77363
67000.0000   -0.86887
67040.0000   -1.03664
67080.0000   -0.74794
67120.0000   -0.80557
67160.0000   -0.81539
67200.0000   -0.89838
67240.0000   -0.72225
67280.0000   -0.80390
67320.0000   -0.81997
67360.0000   -0.69344
67400.0000   -1.03808
67440.0000   -0.92977
67480.0000   -1.01829
67520.0000   -1.16526
67560.0000   -1.16167
67600.0000   -0.51769
67640.0000   -0.67847
67680.0000   -1.15601
67720.0000   -1.00031
67760.0000   -0.87940
67800.0000   -1.08529
67840.0000   -1.11723
67880.0000   -0.85957
67920.0000   -0.97989
67960.0000   -0.83667
68000.0000   -0.54782
68040.0000   -0.87868
68080.0000   -0.61287
68120.0000   -0.86993
68160.0000   -0.53961
68200.0000   -0.33222
68240.0000   -0.71093
68280.0000   -0.57164
68320.0000   -0.50132
68360.0000   -0.40791
68400.0000   -0.47720
68440.0000   -0.71137
68480.0000   -0.66651
68520.0000   -0.85297
68560.0000   -0.69594
68600.0000   -0.36449
68640.0000   -0.49790
68680.0000   -0.56297
68720.0000   -0.60689
68760.0000   -0.41060
68800.0000   -0.78818
68840.0000   -0.49046
68880.0000   -0.52422
68920.0000   -0.60217
68960.0000   -0.69824
69000.0000   -0.70717
69040.0000   -0.74571
69080.0000   -0.50131
69120.0000   -0.46721
69160.0000   -0.51308
69200.0000   -0.52020
69240.0000   -0.63796
69280.0000   -0.55626
69320.0000   -0.72690
69360.0000   -0.55719
69400.0000   -0.70549
69440.0000   -0.54583
69480.0000   -0.60950
69520.0000   -0.49390
69560.0000   -0.54014
69600.0000   -0.86762
69640.0000   -0.89925
69680.0000   -0.42136
69720.0000   -0.56909
69760.0000   -0.74571
69800.0000   -0.87748
69840.0000   -1.00524
69880.0000   -0.76598
69920.0000   -0.91909
69960.0000   -0.87142
70000.0000   -0.89851
70040.0000   -1.17813
70080.0000   -0.98557
70120.0000   -0.85586
70160.0000   -0.81809
70200.0000   -0.52561
70240.0000   -0.67577
70280.0000   -0.63117
70320.0000   -0.96076
70360.0000   -0.80932
70400.0000   -0.75372
70440.0000   -0.92527
70480.0000   -0.79953
70520.0000   -0.66613
70560.0000   -0.73536
70600.0000   -0.70767
70640.0000   -0.66191
70680.0000   -0.71413
70720.0000   -0.59448
70760.0000   -0.59904
70800.0000   -0.79612
70840.0000   -0.77647
70880.0000   -1.03518
70920.0000   -0.59911
70960.0000   -0.65530
71000.0000   -0.81456
71040.0000   -0.61465
71080.0000   -0.90778
71120.0000   -1.03242
71160.0000   -0.93862
71200.0000   -0.90959
71240.0000   -0.89155
71280.0000   -1.13347
71320.0000   -0.88922
71360.0000   -0.91912
71400.0000   -0.82241
71440.0000   -1.09299
71480.0000   -0.67784
71520.0000   -0.73797
71560.0000   -0.93109
71600.0000   -0.89435
71640.0000   -1.01407
71680.0000   -1.05189
71720.0000   -0.48501
71760.0000   -0.74677
71800.0000   -1.19757
71840.0000   -0.82531
71880.0000   -0.73760
71920.0000   -0.56327
71960.0000   -0.96478
72000.0000   -0.60332
72040.0000   -0.74334
72080.0000   -0.47838
72120.0000   -0.58701
72160.0000   -0.31425
72200.0000   -0.38823
72240.0000   -0.28894
72280.0000   -0.12054
72320.0000   -0.32381
72360.0000   -0.09766
72400.0000   -0.11841
72440.0000   -0.13077
72480.0000   -0.73859
72520.0000   -0.29684
72560.0000   -0.05863
72600.0000   -0.35591
72640.0000   -0.22347
72680.0000   -0.09357
72720.0000   -0.36488
72760.0000   -0.27361
72800.0000   -0.21393
72840.0000   -0.07719
72880.0000   -0.10904
72920.0000   -0.20997
72960.0000   -0.10816
73000.0000   -0.44727
73040.0000   -0.07013
73080.0000   -0.07714
73120.0000   -0.15729
73160.0000    0.07309
73200.0000   -0.02961
73240.0000   -0.33327
73280.0000   -0.21184
73320.0000   -0.23980
73360.0000   -0.43291
73400.0000   -0.64418
73440.0000   -0.21732
73480.0000   -0.41929
73520.0000   -0.32484
73560.0000   -0.16993
73600.0000   -0.20912
73640.0000   -0.49421
73680.0000   -0.38888
73720.0000   -0.38395
73760.0000   -0.18019
73800.0000   -0.17464
73840.0000    0.05483
73880.0000   -0.44075
73920.0000   -0.35099
73960.0000   -0.19404
74000.0000   -0.04472
74040.0000   -0.20789
74080.0000   -0.34119
74120.0000   -0.26892
74160.0000   -0.34618
74200.0000   -0.11356
74240.0000    0.04309
74280.0000   -0.35942
74320.0000   -0.33796
74360.0000   -0.26690
74400.0000   -0.23726
74440.0000   -0.15695
74480.0000   -0.32326
74520.0000   -0.40306
74560.0000   -0.26118
74600.0000   -0.59673
74640.0000   -0.36805
74680.0000   -0.01523
74720.0000   -0.36433
74760.0000   -0.82547
74800.0000   -0.65169
74840.0000   -0.44271
74880.0000   -0.70088
74920.0000   -0.78627
74960.0000   -0.83041
75000.0000   -0.73495
75040.0000   -0.83035
75080.0000   -0.51640
75120.0000   -0.76961
75160.0000   -0.99925
75200.0000   -0.86335
75240.0000   -1.16505
75280.0000   -1.05634
75320.0000   -0.70825
75360.0000   -0.61701
75400.0000   -0.67355
75440.0000   -0.49770
75480.0000   -0.57551
75520.0000   -0.68825
75560.0000   -0.58990
75600.0000   -0.46616
75640.0000   -0.58135
75680.0000   -0.80438
75720.0000   -0.34363
75760.0000   -0.68915
75800.0000   -0.47665
75840.0000   -0.73173
75880.0000   -0.68675
75920.0000   -0.84798
75960.0000   -0.90631
76000.0000   -0.78259
76040.0000   -0.94642
76080.0000   -0.88738
76120.0000   -0.77627
76160.0000   -0.82163
76200.0000   -0.68697
76240.0000   -0.95343
76280.0000   -0.73483
76320.0000   -0.82459
76360.0000   -0.92763
76400.0000   -0.94637
76440.0000   -0.85315
76480.0000   -0.86212
76520.0000   -0.90979
76560.0000   -0.75767
76600.0000   -1.03528
76640.0000   -0.75903
76680.0000   -0.76548
76720.0000   -0.76062
76760.0000   -0.86221
76800.0000   -1.00705
76840.0000   -0.86691
76880.0000   -0.91440
76920.0000   -0.90992
76960.0000   -0.85677
77000.0000   -0.94904
77040.0000   -0.94028
77080.0000   -0.95244
77120.0000   -0.95902
77160.0000   -1.08204
77200.0000   -0.58543
77240.0000   -0.61041
77280.0000   -1.01802
77320.0000   -0.75096
77360.0000   -0.84149
77400.0000   -0.56080
77440.0000   -0.79543
77480.0000   -0.73302
77520.0000   -1.00263
77560.0000   -0.79993
77600.0000   -0.68079
77640.0000   -0.42184
77680.0000   -0.80559
77720.0000   -0.62917
77760.0000   -0.64508
77800.0000   -0.46802
77840.0000   -0.34255
77880.0000   -0.82102
77920.0000   -0.50907
77960.0000   -0.60575
78000.0000   -0.68572
78040.0000   -0.77136
78080.0000   -0.72333
78120.0000   -0.56794
78160.0000   -0.70819
78200.0000   -0.88922
78240.0000   -0.75821
78280.0000   -0.67439
78320.0000   -0.68278
78360.0000   -0.74429
78400.0000   -0.76990
78440.0000   -0.92670
78480.0000   -0.43854
78520.0000   -0.63614
78560.0000   -0.64330
78600.0000   -0.87309
78640.0000   -0.90714
78680.0000   -0.22305
78720.0000   -0.33022
78760.0000   -0.44660
78800.0000   -0.49180
78840.0000   -0.34656
78880.0000   -0.72302
78920.0000   -0.67631
78960.0000   -0.86413
79000.0000   -0.78255
79040.0000   -0.82056
79080.0000   -0.68212
79120.0000   -0.92952
79160.0000   -0.90195
79200.0000   -0.90041
79240.0000   -1.03926
79280.0000   -1.01429
79320.0000   -0.96585
79360.0000   -0.74261
79400.0000   -0.90702
79440.0000   -0.93155
79480.0000   -0.86452
79520.0000   -0.66567
79560.0000   -0.64527
79600.0000   -0.80314
79640.0000   -0.80978
79680.0000   -0.67862
79720.0000   -0.38600
79760.0000   -0.53072
79800.0000   -0.49769
79840.0000   -0.30301
79880.0000   -0.49123
79920.0000   -0.58116
79960.0000   -0.43578
80000.0000   -0.40503
80040.0000   -0.38345
80080.0000   -0.55261
80120.0000   -0.32718
80160.0000   -0.29231
80200.0000   -0.56602
80240.0000   -0.29096
80280.0000   -0.23039
80320.0000   -0.43176
80360.0000   -0.28581
80400.0000   -0.54102
80440.0000   -0.33834
80480.0000   -0.51864
80520.0000   -0.65565
80560.0000   -0.77688
80600.0000   -0.51274
80640.0000   -0.47921
80680.0000   -0.53020
80720.0000   -0.55523
80760.0000   -0.48256
80800.0000   -0.59867
80840.0000   -0.49249
80880.0000   -0.73165
80920.0000   -0.56452
80960.0000   -0.39856
81000.0000   -0.48415
81040.0000   -0.55777
81080.0000   -0.42806
81120.0000   -0.00400
81160.0000   -0.36164
81200.0000   -0.07179
81240.0000   -0.01513
81280.0000    0.11238
81320.0000   -0.31647
81360.0000   -0.35409
81400.0000   -0.51249
81440.0000   -0.61757
81480.0000   -0.43478
81520.0000   -0.12815
81560.0000   -0.59738
81600.0000   -0.36401
81640.0000   -0.57431
81680.0000   -0.65164
81720.0000   -0.82287
81760.0000   -0.73918
81800.0000   -0.12744
81840.0000   -0.55551
81880.0000   -0.72305
81920.0000   -0.49312
81960.0000   -0.46711
82000.0000   -0.45948
82040.0000   -0.46887
82080.0000   -0.66654
82120.0000   -0.60932
82160.0000   -0.61835
82200.0000   -0.53305
82240.0000   -0.51929
82280.0000   -0.53084
82320.0000   -0.62612
82360.0000   -0.54823
82400.0000   -0.25753
82440.0000   -0.14546
82480.0000   -0.59477
82520.0000   -0.29748
82560.0000   -0.27337
82600.0000   -0.62420
82640.0000   -0.40012
82680.0000   -0.36409
82720.0000   -0.57939
82760.0000   -0.69416
82800.0000   -0.42139
82840.0000   -0.47175
82880.0000   -0.51614
82920.0000   -0.27413
82960.0000   -0.57166
83000.0000   -0.58113
83040.0000   -0.75797
83080.0000   -0.61362
83120.0000   -0.38046
83160.0000   -0.57201
83200.0000   -0.65021
83240.0000   -0.43028
83280.0000   -0.59983
83320.0000   -0.46744
83360.0000   -0.38202
83400.0000   -0.13606
83440.0000   -0.06195
83480.0000   -0.03505
83520.0000    0.18266
83560.0000    0.13641
83600.0000    0.15416
83640.0000    0.12881
83680.0000    0.17042
83720.0000   -0.26098
83760.0000   -0.23242
83800.0000   -0.20814
83840.0000   -0.02209
83880.0000   -0.04665
83920.0000   -0.00482
83960.0000    0.14199
84000.0000   -0.07227
84040.0000   -0.20548
84080.0000    0.00662
84120.0000   -0.03368
84160.0000   -0.09152
84200.0000   -0.17190
84240.0000    0.24289
84280.0000    0.05527
84320.0000    0.10706
84360.0000    0.28379
84400.0000    0.17512
84440.0000    0.35075
84480.0000    0.16680
84520.0000    0.28104
84560.0000    0.41622
84600.0000    0.29903
84640.0000   -0.11447
84680.0000    0.14546
84720.0000    0.08255
84760.0000   -0.22434
84800.0000   -0.35284
84840.0000    0.04700
84880.0000   -0.07048
84920.0000    0.00914
84960.0000   -0.14124
85000.0000   -0.19743
85040.0000   -0.11492
85080.0000   -0.01115
85120.0000   -0.06985
85160.0000    0.03707
85200.0000    0.02960
85240.0000   -0.08373
85280.0000    0.17333
85320.0000    0.12268
85360.0000    0.03603
85400.0000    0.23189
85440.0000    0.00313
85480.0000    0.14838
85520.0000    0.08510
85560.0000   -0.15792
85600.0000   -0.25157
85640.0000   -0.36862
85680.0000   -0.41922
85720.0000   -0.18108
85760.0000   -0.33237
85800.0000   -0.02476
85840.0000    0.33919
85880.0000    0.30676
85920.0000    0.29129
85960.0000    0.34704
86000.0000    0.28974
86040.0000    0.28993
86080.0000    0.26727
86120.0000    0.30667
86160.0000    0.19815
86200.0000    0.18205
86240.0000   -0.16968
86280.0000   -0.28265
86320.0000   -0.21138
86360.0000   -0.26841
86400.0000   -0.32980
86440.0000   -0.31196
86480.0000   -0.35235
86520.0000   -0.11822
86560.0000   -0.04413
86600.0000   -0.03942
86640.0000   -0.21028
86680.0000   -0.13024
86720.0000   -0.03885
86760.0000   -0.01198
86800.0000    0.28726
86840.0000   -0.02569
86880.0000   -0.12226
86920.0000   -0.12563
86960.0000    0.01542
87000.0000   -0.06162
87040.0000   -0.23482
87080.0000   -0.45714
87120.0000   -0.38429
87160.0000    0.31943
87200.0000    0.20989
87240.0000    0.14131
87280.0000   -0.02343
87320.0000    0.18311
87360.0000   -0.01905
87400.0000    0.00168
87440.0000    0.24146
87480.0000    0.22897
87520.0000    0.05554
87560.0000    0.02584
87600.0000    0.24843
87640.0000    0.23826
87680.0000   -0.05136
87720.0000    0.14739
87760.0000   -0.12068
87800.0000    0.05358
87840.0000   -0.15255
87880.0000    0.02155
87920.0000    0.04521
87960.0000    0.06599
88000.0000   -0.01339
88040.0000   -0.37470
88080.0000   -0.21073
88120.0000   -0.25709
88160.0000   -0.22719
88200.0000   -0.25754
88240.0000   -0.21779
88280.0000   -0.13640
88320.0000   -0.48161
88360.0000   -0.29645
88400.0000   -0.36555
88440.0000    0.08763
88480.0000   -0.48282
88520.0000   -0.21839
88560.0000   -0.21564
88600.0000   -0.19769
88640.0000   -0.29886
88680.0000   -0.52021
88720.0000   -0.15415
88760.0000   -0.13569
88800.0000    0.00035
88840.0000   -0.09932
88880.0000   -0.13224
88920.0000    0.00026
88960.0000   -0.33169
89000.0000   -0.29186
89040.0000   -0.20897
89080.0000   -0.09161
89120.0000    0.26427
89160.0000    0.32210
89200.0000    0.34412
89240.0000    0.29164
89280.0000   -0.06885
89320.0000    0.12838
89360.0000   -0.02650
89400.0000   -0.25048
89440.0000   -0.51494
89480.0000   -0.41899
89520.0000   -0.43957
89560.0000   -0.16817
89600.0000   -0.21689
89640.0000   -0.31474
89680.0000    0.00357
89720.0000   -0.04888
89760.0000   -0.26619
89800.0000   -0.13101
89840.0000    0.27634
89880.0000    0.32439
89920.0000    0.35273
89960.0000    0.07388
90000.0000   -0.00769
90040.0000   -0.17115
90080.0000    0.28935
90120.0000    0.06330
90160.0000    0.11902
90200.0000    0.17997
90240.0000    0.07595
90280.0000    0.03291
90320.0000    0.00853
90360.0000    0.03831
90400.0000   -0.23514
90440.0000   -0.10440
90480.0000    0.20753
90520.0000    0.10383
90560.0000    0.22806
90600.0000    0.18387
90640.0000   -0.00789
90680.0000   -0.13951
90720.0000   -0.31392
90760.0000   -0.44229
90800.0000   -0.36279
90840.0000   -0.21223
90880.0000   -0.04186
90920.0000   -0.10651
90960.0000   -0.12425
91000.0000   -0.42031
91040.0000   -0.06508
91080.0000   -0.18478
91120.0000    0.02541
91160.0000    0.02583
91200.0000   -0.15444
91240.0000    0.16392
91280.0000   -0.09385
91320.0000   -0.08169
91360.0000   -0.02653
91400.0000    0.04644
91440.0000    0.07120
91480.0000   -0.20230
91520.0000   -0.05793
91560.0000   -0.03321
91600.0000   -0.36514
91640.0000   -0.17577
91680.0000    0.06106
91720.0000    0.04354
91760.0000    0.11267
91800.0000   -0.28308
91840.0000   -0.04589
91880.0000   -0.06770
91920.0000   -0.12539
91960.0000   -0.39902
92000.0000   -0.27300
92040.0000   -0.30495
92080.0000   -0.25766
92120.0000   -0.17393
92160.0000   -0.19554
92200.0000    0.11779
92240.0000    0.04496
92280.0000    0.20102
92320.0000    0.23913
92360.0000    0.31835
92400.0000    0.20529
92440.0000    0.29821
92480.0000    0.21663
92520.0000    0.31286
92560.0000    0.45792
92600.0000    0.21373
92640.0000    0.22218
92680.0000    0.25303
92720.0000    0.23874
92760.0000    0.40091
92800.0000    0.48295
92840.0000    0.14717
92880.0000    0.51487
92920.0000    0.29042
92960.0000    0.30909
93000.0000    0.39087
93040.0000    0.26661
93080.0000    0.07469
93120.0000    0.14173
93160.0000    0.24249
93200.0000    0.00759
93240.0000    0.16506
93280.0000    0.03983
93320.0000    0.52951
93360.0000    0.37144
93400.0000    0.40160
93440.0000    0.48703
93480.0000    0.36858
93520.0000    0.33954
93560.0000    0.00552
93600.0000    0.11887
93640.0000    0.03672
93680.0000    0.39012
93720.0000   -0.07699
93760.0000    0.10061
93800.0000    0.05479
93840.0000    0.40091
93880.0000    0.28960
93920.0000    0.19668
93960.0000   -0.11073
94000.0000    0.05268
94040.0000    0.34561
94080.0000   -0.03446
94120.0000    0.07977
94160.0000    0.14401
94200.0000   -0.01965
94240.0000    0.30611
94280.0000    0.45623
94320.0000    0.37348
94360.0000    0.60562
94400.0000    0.51680
94440.0000    0.48291
94480.0000   -0.04635
94520.0000   -0.17444
94560.0000    0.08351
94600.0000   -0.12374
94640.0000    0.08511
94680.0000    0.26335
94720.0000   -0.01800
94760.0000    0.01081
94800.0000    0.13645
94840.0000    0.04897
94880.0000    0.10080
94920.0000    0.05902
94960.0000   -0.07959
95000.0000    0.01051
95040.0000   -0.02718
95080.0000   -0.05417
95120.0000   -0.06975
95160.0000   -0.24526
95200.0000   -0.29261
95240.0000   -0.25053
95280.0000    0.19895
95320.0000    0.47959
95360.0000    0.26750
95400.0000    0.28189
95440.0000    0.26160
95480.0000    0.35541
95520.0000    0.10059
95560.0000    0.23338
95600.0000   -0.02225
95640.0000    0.20815
95680.0000    0.24351
95720.0000    0.31768
95760.0000    0.40080
95800.0000   -0.07385
95840.0000    0.36786
95880.0000    0.37921
95920.0000    0.40676
95960.0000   -0.01055
96000.0000    0.22681
96040.0000   -0.12849
96080.0000    0.04614
96120.0000   -0.11648
96160.0000    0.12675
96200.0000    0.19311
96240.0000    0.12639
96280.0000    0.00165
96320.0000    0.10726
96360.0000   -0.46713
96400.0000   -0.30835
96440.0000   -0.39363
96480.0000   -0.23696
96520.0000   -0.32805
96560.0000   -0.22274
96600.0000   -0.20340
96640.0000    0.09449
96680.0000   -0.30360
96720.0000    0.10095
96760.0000   -0.09340
96800.0000   -0.06089
96840.0000   -0.54441
96880.0000   -0.31002
96920.0000   -0.40613
96960.0000    0.02892
97000.0000    0.15019
97040.0000    0.07172
97080.0000   -0.09343
97120.0000   -0.16510
97160.0000   -0.20754
97200.0000   -0.16375
97240.0000   -0.21462
97280.0000   -0.05608
97320.0000   -0.26789
97360.0000   -0.13049
97400.0000   -0.47028
97440.0000   -0.09975
97480.0000   -0.18304
97520.0000   -0.11631
97560.0000   -0.04084
97600.0000   -0.17930
97640.0000    0.05960
97680.0000   -0.02340
97720.0000    0.09798
97760.0000   -0.14243
97800.0000   -0.12749
97840.0000    0.17945
97880.0000    0.07028
97920.0000    0.14869
97960.0000   -0.12265
98000.0000    0.02667
98040.0000    0.26059
98080.0000   -0.06932
98120.0000    0.03801
98160.0000   -0.04879
98200.0000    0.14350
98240.0000    0.18073
98280.0000    0.04669
98320.0000   -0.15968
98360.0000   -0.16086
98400.0000   -0.00385
98440.0000    0.10384
98480.0000    0.03289
98520.0000    0.07946
98560.0000    0.09872
98600.0000   -0.11563
98640.0000   -0.45058
98680.0000   -0.05301
98720.0000   -0.07033
98760.0000   -0.05023
98800.0000   -0.05583
98840.0000    0.07546
98880.0000    0.07343
98920.0000    0.10555
98960.0000    0.14714
99000.0000   -0.36090
99040.0000    0.18775
99080.0000    0.04461
99120.0000    0.32918
99160.0000    0.09693
99200.0000   -0.11578
99240.0000    0.10325
99280.0000   -0.10356
99320.0000    0.07230
99360.0000   -0.32271
99400.0000   -0.04199
99440.0000    0.12344
99480.0000    0.17655
99520.0000   -0.38481
99560.0000   -0.21265
99600.0000   -0.28539
99640.0000   -0.39039
99680.0000   -0.18293
99720.0000    0.12226
99760.0000    0.21324
99800.0000    0.21450
99840.0000    0.05235
99880.0000    0.00542
99920.0000    0.05616
99960.0000    0.09575
100000.0000   -0.04670
100040.0000   -0.03860
100080.0000    0.10143
100120.0000   -0.15176
100160.0000   -0.05143
100200.0000    0.02213
100240.0000    0.00991
100280.0000    0.04877
100320.0000   -0.02324
100360.0000   -0.33012
100400.0000   -0.19093
100440.0000   -0.35011
100480.0000   -0.28081
100520.0000   -0.48695
100560.0000   -0.58573
100600.0000   -0.05678
100640.0000    0.04234
100680.0000   -0.31169
100720.0000   -0.20518
100760.0000   -0.28054
100800.0000   -0.59187
100840.0000   -0.61934
100880.0000   -0.18047
100920.0000   -0.58528
100960.0000    0.15825
101000.0000   -0.34103
101040.0000   -0.20870
101080.0000   -0.40413
101120.0000   -0.43789
101160.0000   -0.29166
101200.0000   -0.14597
101240.0000   -0.10949
101280.0000   -0.45065
101320.0000   -0.56705
101360.0000    0.02393
101400.0000   -0.02781
101440.0000   -0.01766
101480.0000   -0.38961
101520.0000   -0.46584
101560.0000   -0.52891
101600.0000   -0.69653
101640.0000   -0.48003
101680.0000   -0.65875
101720.0000   -0.46375
101760.0000   -0.39327
101800.0000   -0.02412
101840.0000   -0.06548
101880.0000   -0.06211
101920.0000   -0.08974
101960.0000   -0.07208
102000.0000   -0.20523
102040.0000   -0.06072
102080.0000   -0.02796
102120.0000    0.07071
102160.0000   -0.03557
102200.0000   -0.10235
102240.0000   -0.45653
102280.0000   -0.11330
102320.0000   -0.08582
102360.0000   -0.05147
102400.0000   -0.23360
102440.0000   -0.13822
102480.0000    0.01764
102520.0000    0.03935
102560.0000   -0.07077
102600.0000   -0.08845
102640.0000    0.10273
102680.0000   -0.03585
102720.0000   -0.00318
102760.0000   -0.12088
102800.0000   -0.07443
102840.0000   -0.01634
102880.0000   -0.15568
102920.0000   -0.04500
102960.0000   -0.13021
103000.0000    0.08785
103040.0000    0.11877
103080.0000   -0.00067
103120.0000    0.11039
103160.0000   -0.01034
103200.0000    0.09342
103240.0000    0.13724
103280.0000    0.07483
103320.0000    0.00968
103360.0000   -0.19560
103400.0000    0.05483
103440.0000   -0.19788
103480.0000   -0.03792
103520.0000   -0.43431
103560.0000    0.03454
103600.0000   -0.51272
103640.0000    0.14636
103680.0000    0.03877
103720.0000   -0.05681
103760.0000   -0.46086
103800.0000   -0.25775
103840.0000   -0.34445
103880.0000   -0.66949
103920.0000   -0.64468
103960.0000   -0.35120
104000.0000   -0.51670
104040.0000   -0.50440
104080.0000   -0.22344
104120.0000   -0.52464
104160.0000    0.08545
104200.0000    0.00705
104240.0000   -0.30347
104280.0000    0.13259
104320.0000   -0.24246
104360.0000   -0.15850
104400.0000   -0.08333
104440.0000   -0.05548
104480.0000   -0.12311
104520.0000   -0.16095
104560.0000   -0.04524
104600.0000    0.03211
104640.0000    0.07951
104680.0000    0.14297
104720.0000    0.04296
104760.0000    0.07885
104800.0000    0.33183
104840.0000    0.33808
104880.0000    0.40803
104920.0000    0.36567
104960.0000    0.16757
105000.0000    0.25623
105040.0000   -0.15688
105080.0000   -0.15844
105120.0000   -0.09043
105160.0000    0.14187
105200.0000   -0.16989
105240.0000   -0.03951
105280.0000   -0.07721
105320.0000    0.03028
105360.0000   -0.07772
105400.0000    0.06090
105440.0000    0.17558
105480.0000    0.00431
105520.0000   -0.07724
105560.0000   -0.09189
105600.0000    0.11981
105640.0000   -0.30679
105680.0000   -0.47706
105720.0000   -0.48005
105760.0000   -0.32405
105800.0000    0.07013
105840.0000   -0.04427
105880.0000    0.10374
105920.0000    0.02535
105960.0000   -0.01087
106000.0000    0.00939
106040.0000    0.15597
106080.0000    0.18152
106120.0000    0.16701
106160.0000   -0.09474
106200.0000   -0.29521
106240.0000   -0.00185
106280.0000    0.05675
106320.0000   -0.20681
106360.0000   -0.05317
106400.0000   -0.44771
106440.0000   -0.52178
106480.0000   -0.69258
106520.0000   -0.37183
106560.0000   -0.33233
106600.0000   -0.43953
106640.0000   -0.47748
106680.0000   -0.48648
106720.0000   -0.35173
106760.0000   -0.62390
106800.0000   -0.48967
106840.0000   -0.65289
106880.0000   -0.67167
106920.0000   -0.85949
106960.0000   -0.54928
107000.0000    0.10812
107040.0000    0.10631
107080.0000    0.09436
107120.0000   -0.12574
107160.0000    0.03389
107200.0000    0.03192
107240.0000   -0.08529
107280.0000   -0.22469
107320.0000    0.13901
107360.0000   -0.05440
107400.0000   -0.42879
107440.0000   -0.42331
107480.0000   -0.40719
107520.0000   -0.56606
107560.0000   -0.31130
107600.0000   -0.56974
107640.0000   -0.58043
107680.0000   -0.35596
107720.0000   -0.06282
107760.0000   -0.19638
107800.0000   -0.32341
107840.0000    0.12925
107880.0000   -0.17613
107920.0000   -0.18693
107960.0000    0.25653
108000.0000   -0.06803
108040.0000    0.11320
108080.0000   -0.19867
108120.0000    0.11842
108160.0000   -0.47809
108200.0000   -0.41171
108240.0000    0.13709
108280.0000    0.15872
108320.0000   -0.17289
108360.0000   -0.19822
108400.0000   -0.43443
108440.0000   -0.61266
108480.0000   -0.44284
108520.0000   -0.47960
108560.0000   -0.20244
108600.0000   -0.38514
108640.0000   -0.41979
108680.0000   -0.33669
108720.0000   -0.23676
108760.0000   -0.15127
108800.0000   -0.23054
108840.0000   -0.11955
108880.0000   -0.00893
108920.0000    0.03339
108960.0000   -0.08488
109000.0000    0.08755
109040.0000    0.07563
109080.0000    0.11269
109120.0000    0.01424
109160.0000    0.00015
109200.0000   -0.00414
109240.0000    0.10084
109280.0000   -0.36867
109320.0000   -0.14771
109360.0000   -0.22846
109400.0000    0.08237
109440.0000   -0.18782
109480.0000    0.03665
109520.0000   -0.14619
109560.0000   -0.13199
109600.0000   -0.02240
109640.0000   -0.15573
109680.0000    0.02824
109720.0000    0.02738
109760.0000   -0.08108
109800.0000    0.02168
109840.0000   -0.02922
109880.0000    0.32606
109920.0000    0.41158
109960.0000    0.55533
110000.0000    0.33737
110040.0000    0.04476
110080.0000    0.28763
110120.0000    0.18388
110160.0000    0.17983
110200.0000    0.14442
110240.0000   -0.05672
110280.0000    0.02828
110320.0000    0.23721
110360.0000    0.40694
110400.0000    0.32057
110440.0000    0.27407
110480.0000    0.53164
110520.0000    0.26451
110560.0000   -0.04093
110600.0000    0.04233
110640.0000    0.74328
110680.0000    0.67710
110720.0000    0.56389
110760.0000    0.78104
110800.0000    0.85434
110840.0000    0.07353
110880.0000    0.40719
110920.0000    0.50610
110960.0000    0.52780
111000.0000    0.42313
111040.0000    0.28960
111080.0000    0.34859
111120.0000    0.35770
111160.0000    0.36833
111200.0000    0.31863
111240.0000    0.39783
111280.0000    0.39446
111320.0000    0.33663
111360.0000    0.38381
111400.0000   -0.00352
111440.0000    0.13169
111480.0000    0.21766
111520.0000    0.03905
111560.0000   -0.15018
111600.0000    0.01540
111640.0000   -0.06793
111680.0000   -0.03157
111720.0000    0.17000
111760.0000    0.18851
111800.0000   -0.02799
111840.0000    0.22146
111880.0000    0.11575
111920.0000   -0.53508
111960.0000    0.03040
112000.0000   -0.05220
112040.0000   -0.13857
112080.0000    0.12211
112120.0000    0.04135
112160.0000   -0.05701
112200.0000   -0.04415
112240.0000   -0.30737
112280.0000   -0.21435
112320.0000   -0.03547
112360.0000   -0.45068
112400.0000   -0.66780
112440.0000   -0.39073
112480.0000   -0.59802
112520.0000   -0.67032
112560.0000   -0.19636
112600.0000    0.10008
112640.0000    0.11473
112680.0000   -0.09982
112720.0000   -0.09721
112760.0000   -0.12627
112800.0000   -0.26248
112840.0000   -0.21250
112880.0000   -0.46824
112920.0000   -0.60864
112960.0000   -0.65641
113000.0000   -0.58664
113040.0000   -0.54283
113080.0000   -0.44953
113120.0000   -0.59344
113160.0000   -0.62784
113200.0000   -0.31740
113240.0000   -0.17153
113280.0000   -0.55705
113320.0000   -0.26465
113360.0000   -0.35190
113400.0000   -0.06962
113440.0000   -0.47534
113480.0000   -0.49851
113520.0000   -0.34597
113560.0000   -0.94040
113600.0000   -0.73384
113640.0000   -0.74062
113680.0000   -0.54924
113720.0000   -0.57148
113760.0000   -0.60767
113800.0000   -0.66631
113840.0000   -0.55207
113880.0000   -0.61374
113920.0000   -0.73779
113960.0000   -0.66236
114000.0000   -0.52997
114040.0000   -0.59942
114080.0000   -0.43319
114120.0000   -0.40384
114160.0000   -0.36949
114200.0000   -0.42663
114240.0000   -0.40482
114280.0000   -0.50545
114320.0000   -0.29367
114360.0000   -0.41177
114400.0000   -0.30972
114440.0000   -0.48747
114480.0000   -0.36969
114520.0000   -0.21557
114560.0000    0.06544
114600.0000   -0.34808
114640.0000   -0.23640
114680.0000   -0.41577
114720.0000   -0.45014
114760.0000   -0.36660
114800.0000   -0.64314
114840.0000   -0.69404
114880.0000   -0.51480
114920.0000   -0.40345
114960.0000   -0.29405
115000.0000   -0.34643
115040.0000   -0.47720
115080.0000   -0.45383
115120.0000    0.01648
115160.0000    0.14100
115200.0000    0.16460
115240.0000    0.04950
115280.0000    0.05158
115320.0000   -0.01494
115360.0000   -0.04302
115400.0000   -0.69805
115440.0000   -0.36782
115480.0000   -0.28786
115520.0000   -0.03625
115560.0000    0.00050
115600.0000    0.07367
115640.0000   -0.13854
115680.0000   -0.27147
115720.0000   -0.52109
115760.0000   -0.72143
115800.0000   -0.58686
115840.0000   -0.49110
115880.0000   -0.13667
115920.0000   -0.01519
115960.0000   -0.13384
116000.0000   -0.33201
116040.0000   -0.45469
116080.0000   -0.37123
116120.0000   -0.63315
116160.0000   -0.48285
116200.0000   -0.35571
116240.0000   -0.24213
116280.0000   -0.37979
116320.0000   -0.12717
116360.0000   -0.32508
116400.0000   -0.34476
116440.0000    0.10772
116480.0000    0.00050
116520.0000   -0.26807
116560.0000   -0.04141
116600.0000    0.12853
116640.0000    0.13486
116680.0000    0.15858
116720.0000    0.05421
116760.0000   -0.00322
116800.0000   -0.18901
116840.0000    0.10129
116880.0000    0.04126
116920.0000   -0.02967
116960.0000    0.24490
117000.0000    0.03633
117040.0000    0.00737
117080.0000    0.06166
117120.0000    0.19776
117160.0000   -0.04231
117200.0000    0.10502
117240.0000   -0.22428
117280.0000    0.08178
117320.0000    0.11593
117360.0000   -0.14550
117400.0000    0.03877
117440.0000    0.18953
117480.0000   -0.09816
117520.0000   -0.07751
117560.0000   -0.06176
117600.0000    0.15051
117640.0000    0.41217
117680.0000    0.20989
117720.0000    0.29139
117760.0000    0.08681
117800.0000   -0.06769
117840.0000    0.01070
117880.0000   -0.05664
117920.0000   -0.14030
117960.0000   -0.02295
118000.0000   -0.38608
118040.0000   -0.23656
118080.0000    0.01295
118120.0000    0.08966
118160.0000   -0.13744
118200.0000   -0.03426
118240.0000    0.03967
118280.0000    0.00778
118320.0000    0.22772
118360.0000    0.39450
118400.0000   -0.32208
118440.0000    0.11782
118480.0000    0.00488
118520.0000    0.22669
118560.0000    0.04965
118600.0000    0.07873
118640.0000    0.07675
118680.0000    0.06236
118720.0000    0.00092
118760.0000    0.06788
118800.0000    0.14181
118840.0000    0.50738
118880.0000    0.29161
118920.0000    0.01324
118960.0000    0.07745
119000.0000   -0.14639
119040.0000   -0.11313
119080.0000    0.04790
119120.0000   -0.01377
119160.0000    0.10067
119200.0000    0.08008
119240.0000    0.03308
119280.0000    0.33196
119320.0000    0.18124
119360.0000    0.39606
119400.0000    0.32665
119440.0000    0.16787
119480.0000    0.03811
119520.0000   -0.43174
119560.0000    0.27089
119600.0000    0.03379
119640.0000   -0.30668
119680.0000   -0.02862
119720.0000    0.03600
119760.0000   -0.01526
119800.0000    0.00602
119840.0000   -0.04633
119880.0000    0.20296
119920.0000    0.01613
119960.0000    0.10753
120000.0000   -0.09006
120040.0000   -0.15861
120080.0000    0.03919
120120.0000    0.12061
120160.0000    0.25513
120200.0000    0.02392
120240.0000    0.08513
120280.0000   -0.07053
120320.0000   -0.06064
120360.0000    0.03805
120400.0000    0.21560
120440.0000   -0.06092
120480.0000   -0.00501
120520.0000   -0.06983
120560.0000   -0.21832
120600.0000    0.19861
120640.0000    0.09605
120680.0000    0.07671
120720.0000   -0.11390
120760.0000    0.11702
120800.0000   -0.02054
120840.0000   -0.13367
120880.0000   -0.03175
120920.0000    0.14914
120960.0000    0.06020
121000.0000    0.25607
121040.0000    0.07331
121080.0000   -0.23522
121120.0000   -0.11843
121160.0000   -0.10156
121200.0000    0.05637
121240.0000   -0.03040
121280.0000    0.04686
121320.0000   -0.20399
121360.0000    0.19256
121400.0000    0.24831
121440.0000   -0.19342
121480.0000   -0.23576
121520.0000    0.31862
121560.0000    0.20753
121600.0000    0.23207
121640.0000    0.30734
121680.0000   -0.22268
121720.0000   -0.14461
121760.0000    0.13526
121800.0000    0.17570
121840.0000    0.13090
121880.0000    0.12767
121920.0000    0.25508
121960.0000    0.15400
122000.0000    0.40130
122040.0000    0.40744
122080.0000    0.28395
122120.0000    0.40782
122160.0000    0.50885
122200.0000    0.50185
122240.0000    0.49230
122280.0000    0.48619
122320.0000    0.53612
122360.0000    0.28254
122400.0000    0.55338
122440.0000    0.37410
122480.0000    0.66343
122520.0000    0.31206
122560.0000    0.35140
122600.0000    0.57489
122640.0000    0.42500
122680.0000    0.43310
122720.0000    0.41055
122760.0000    0.60476
122800.0000    0.46356
122840.0000    0.55999
122880.0000    0.30825
122920.0000    0.50073
122960.0000    0.46565
123000.0000    0.45340
123040.0000    0.29548
123080.0000    0.40486
123120.0000    0.51093
123160.0000    0.49283
123200.0000    0.39775
123240.0000    0.31341
123280.0000    0.68168
123320.0000    0.68547
123360.0000    0.65658
123400.0000    0.48339
123440.0000    0.33624
123480.0000    0.66133
123520.0000    0.51045
123560.0000    0.50498
123600.0000    0.36081
123640.0000    0.46110
123680.0000    0.54290
123720.0000    0.39017
123760.0000    0.25130
123800.0000    0.39616
123840.0000    0.37727
123880.0000    0.31119
123920.0000    0.47482
123960.0000   -0.02004
124000.0000   -0.00934
124040.0000    0.16836
124080.0000   -0.11935
124120.0000    0.05807
124160.0000   -0.01342
124200.0000   -0.00850
124240.0000   -0.45679
124280.0000   -0.21474
124320.0000    0.37533
124360.0000    0.56087
124400.0000    0.28394
124440.0000    0.46410
124480.0000    0.34436
124520.0000    0.34947
124560.0000   -0.12026
124600.0000    0.26160
124640.0000    0.19297
124680.0000    0.10571
124720.0000    0.14290
124760.0000    0.27318
124800.0000    0.49028
124840.0000    0.49983
124880.0000    0.38651
124920.0000    0.38027
124960.0000    0.54631
125000.0000    0.41818
125040.0000    0.49067
125080.0000    0.37934
125120.0000    0.52383
125160.0000    0.49124
125200.0000    0.33655
125240.0000    0.59177
125280.0000    0.48081
125320.0000    0.52666
125360.0000    0.38405
125400.0000    0.49136
125440.0000    0.50935
125480.0000    0.29922
125520.0000    0.52703
125560.0000    0.22219
125600.0000    0.42850
125640.0000    0.48077
125680.0000    0.53275
125720.0000    0.78508
125760.0000    0.63105
125800.0000    0.35186
125840.0000    0.48481
125880.0000    0.45747
125920.0000    0.28464
125960.0000    0.43012
126000.0000    0.37276
126040.0000    0.41385
126080.0000    0.31044
126120.0000    0.19509
126160.0000    0.49484
126200.0000    0.19037
126240.0000    0.27554
126280.0000    0.51681
126320.0000    0.39608
126360.0000    0.35359
126400.0000    0.48511
126440.0000    0.38592
126480.0000    0.32310
126520.0000    0.47022
126560.0000    0.66096
126600.0000    0.25817
126640.0000    0.62548
126680.0000    0.58653
126720.0000    0.31639
126760.0000    0.52911
126800.0000   -0.06196
126840.0000    0.64865
126880.0000    0.34009
126920.0000    0.46696
126960.0000    0.67651
127000.0000    0.51659
127040.0000    0.55661
127080.0000    0.46508
127120.0000    0.54516
127160.0000    0.26221
127200.0000    0.27011
127240.0000    0.48914
127280.0000    0.27520
127320.0000    0.23841
127360.0000    0.47735
127400.0000    0.52269
127440.0000    0.51340
127480.0000    0.31118
127520.0000    0.29026
127560.0000    0.54044
127600.0000    0.63751
127640.0000    0.37686
127680.0000    0.11670
127720.0000    0.17322
127760.0000    0.20160
127800.0000    0.41176
127840.0000    0.40489
127880.0000    0.34391
127920.0000    0.32212
127960.0000   -0.14062
128000.0000   -0.06415
128040.0000    0.47907
128080.0000    0.12225
128120.0000    0.36499
128160.0000    0.25116
128200.0000    0.42965
128240.0000    0.48962
128280.0000    0.52231
128320.0000    0.50804
128360.0000    0.50872
128400.0000    0.47236
128440.0000    0.43036
128480.0000    0.63318
128520.0000    0.42759
128560.0000    0.46228
128600.0000    0.18355
128640.0000    0.42258
128680.0000    0.23592
128720.0000    0.00148
128760.0000   -0.47441
128800.0000   -0.28835
128840.0000    0.41653
128880.0000    0.42553
128920.0000    0.39459
128960.0000    0.24097
129000.0000    0.49269
129040.0000    0.18805
129080.0000    0.36036
129120.0000    0.32277
129160.0000    0.48266
129200.0000    0.30024
129240.0000    0.13654
129280.0000    0.27619
129320.0000    0.44014
129360.0000    0.39223
129400.0000    0.22878
129440.0000    0.44497
129480.0000    0.31472
129520.0000    0.38719
129560.0000    0.44009
129600.0000    0.15983
129640.0000    0.12477
129680.0000    0.42257
129720.0000    0.43392
129760.0000    0.18350
129800.0000    0.33482
129840.0000    0.36329
129880.0000    0.13523
129920.0000    0.40518
129960.0000    0.15372
130000.0000    0.02933
130040.0000    0.56343
130080.0000    0.47580
130120.0000    0.16516
130160.0000    0.37240
130200.0000    0.29125
130240.0000    0.05116
130280.0000    0.27323
130320.0000    0.28497
130360.0000    0.27538
130400.0000    0.51777
130440.0000    0.31881
130480.0000    0.18433
130520.0000    0.30395
130560.0000    0.30120
130600.0000    0.31587
130640.0000    0.27220
130680.0000    0.28833
130720.0000    0.40353
130760.0000    0.48611
130800.0000    0.41595
130840.0000    0.23902
130880.0000    0.46132
130920.0000    0.62166
130960.0000    0.50482
131000.0000    0.32770
131040.0000    0.22580
131080.0000    0.35986
131120.0000    0.12654
131160.0000    0.34900
131200.0000    0.41485
131240.0000    0.39436
131280.0000    0.25221
131320.0000   -0.08572
131360.0000    0.03024
131400.0000    0.20698
131440.0000    0.06961
131480.0000    0.33113
131520.0000    0.16203
131560.0000    0.16387
131600.0000    0.04922
131640.0000   -0.01795
131680.0000    0.00479
131720.0000    0.13703
131760.0000    0.12532
131800.0000    0.21136
131840.0000    0.14706
131880.0000    0.09169
131920.0000    0.21244
131960.0000    0.23393
132000.0000    0.41935
132040.0000    0.55921
132080.0000    0.38404
132120.0000    0.55173
132160.0000    0.37116
132200.0000    0.21526
132240.0000    0.22169
132280.0000    0.07618
132320.0000   -0.01617
132360.0000    0.33479
132400.0000    0.47008
132440.0000    0.43761
132480.0000   -0.08739
132520.0000    0.11827
132560.0000    0.10810
132600.0000    0.12644
132640.0000    0.12612
132680.0000    0.46654
132720.0000    0.49455
132760.0000    0.32319
132800.0000    0.34559
132840.0000    0.38102
132880.0000    0.44282
132920.0000    0.42880
132960.0000    0.07793
133000.0000   -0.03755
133040.0000    0.14234
133080.0000    0.29878
133120.0000    0.44297
133160.0000    0.35968
133200.0000    0.10070
133240.0000    0.17821
133280.0000    0.38364
133320.0000    0.53841
133360.0000    0.35137
133400.0000    0.13777
133440.0000    0.49868
133480.0000    0.33106
133520.0000    0.61560
133560.0000   -0.01581
133600.0000    0.00613
133640.0000    0.65174
133680.0000    0.33306
133720.0000    0.54021
133760.0000    0.53838
133800.0000    0.48726
133840.0000    0.47474
133880.0000    0.31969
133920.0000    0.36511
133960.0000    0.52636
134000.0000    0.47202
134040.0000   -0.28120
134080.0000   -0.03675
134120.0000    0.27991
134160.0000    0.28460
134200.0000    0.36162
134240.0000    0.21453
134280.0000    0.03565
134320.0000    0.23635
134360.0000    0.45518
134400.0000    0.22195
134440.0000    0.41456
134480.0000    0.15195
134520.0000    0.50094
134560.0000    0.26353
134600.0000    0.27158
134640.0000    0.47103
134680.0000    0.39483
134720.0000    0.40195
134760.0000    0.47379
134800.0000    0.42648
134840.0000    0.53306
134880.0000    0.29822
134920.0000    0.29093
134960.0000   -0.03904
135000.0000   -0.20066
135040.0000    0.23209
135080.0000   -0.25131
135120.0000   -0.18632
135160.0000   -0.48815
135200.0000   -0.25334
135240.0000    0.14274
135280.0000   -0.38371
135320.0000   -0.04127
135360.0000   -0.32820
135400.0000   -0.18155
135440.0000    0.16846
135480.0000    0.30983
135520.0000    0.25254
135560.0000    0.35226
135600.0000    0.05159
135640.0000    0.20265
135680.0000    0.31561
135720.0000    0.33446
135760.0000    0.00911
135800.0000   -0.28972
135840.0000   -0.20941
135880.0000   -0.29407
135920.0000   -0.03161
135960.0000   -0.35339
136000.0000   -0.37351
136040.0000   -0.14566
136080.0000   -0.26606
136120.0000    0.12301
136160.0000    0.19867
136200.0000   -0.16616
136240.0000    0.23948
136280.0000    0.19387
136320.0000    0.21287
136360.0000   -0.05680
136400.0000    0.18288
136440.0000    0.08264
136480.0000    0.36146
136520.0000    0.44592
136560.0000    0.41617
136600.0000    0.12972
136640.0000    0.12062
136680.0000    0.22119
136720.0000    0.20103
136760.0000    0.33901
136800.0000    0.12547
136840.0000    0.14562
136880.0000    0.32705
136920.0000    0.19513
136960.0000    0.35329
137000.0000    0.22641
137040.0000    0.39705
137080.0000    0.38032
137120.0000    0.23402
137160.0000    0.29323
137200.0000    0.25239
137240.0000    0.19381
137280.0000    0.08508
137320.0000    0.08546
137360.0000    0.18848
137400.0000    0.17748
137440.0000    0.41850
137480.0000    0.22741
137520.0000    0.03474
137560.0000    0.06561
137600.0000    0.19249
137640.0000    0.34184
137680.0000    0.07921
137720.0000    0.45139
137760.0000   -0.01095
137800.0000    0.21941
137840.0000    0.20978
137880.0000    0.20838
137920.0000    0.11497
137960.0000    0.29967
138000.0000    0.19856
138040.0000    0.15448
138080.0000    0.55976
138120.0000    0.42000
138160.0000    0.48482
138200.0000    0.36924
138240.0000    0.41544
138280.0000    0.11124
138320.0000    0.26840
138360.0000    0.38392
138400.0000    0.19865
138440.0000    0.10340
138480.0000    0.28725
138520.0000    0.43033
138560.0000    0.28215
138600.0000    0.48587
138640.0000    0.43319
138680.0000    0.46818
138720.0000    0.22625
138760.0000    0.21624
138800.0000    0.33654
138840.0000    0.38523
138880.0000    0.24917
138920.0000    0.26842
138960.0000    0.33578
139000.0000    0.37145
139040.0000    0.37657
139080.0000    0.08301
139120.0000    0.07277
139160.0000    0.33067
139200.0000    0.28279
139240.0000    0.36054
139280.0000    0.42609
139320.0000    0.30324
139360.0000    0.28552
139400.0000    0.41181
139440.0000    0.27339
139480.0000    0.28822
139520.0000    0.68490
139560.0000    0.63905
139600.0000    0.62789
139640.0000    0.44601
139680.0000    0.28982
139720.0000    0.46736
139760.0000    0.43695
139800.0000    0.20760
139840.0000    0.28830
139880.0000    0.24309
139920.0000    0.41817
139960.0000    0.29401
140000.0000    0.58532
140040.0000    0.58705
140080.0000    0.77944
140120.0000    0.38352
140160.0000    0.15539
140200.0000    0.33027
140240.0000    0.40946
140280.0000    0.26805
140320.0000    0.40338
140360.0000    0.60908
140400.0000    0.09902
140440.0000    0.37784
140480.0000    0.33262
140520.0000    0.50229
140560.0000    0.43893
140600.0000    0.86205
140640.0000    0.49792
140680.0000    0.39796
140720.0000    0.44696
140760.0000    0.50985
140800.0000    0.31855
140840.0000    0.45274
140880.0000    0.43970
140920.0000    0.38932
140960.0000    0.47987
141000.0000    0.43680
141040.0000    0.35717
141080.0000    0.39335
141120.0000    0.20296
141160.0000    0.32718
141200.0000    0.14285
141240.0000    0.19298
141280.0000    0.22841
141320.0000    0.39343
141360.0000    0.25576
141400.0000    0.42921
141440.0000    0.09483
141480.0000    0.13310
141520.0000    0.33374
141560.0000   -0.12593
141600.0000   -0.29319
141640.0000   -0.33020
141680.0000   -0.49951
141720.0000   -0.69258
141760.0000   -0.40154
141800.0000   -0.68105
141840.0000   -0.32158
141880.0000   -0.22802
141920.0000   -0.18208
141960.0000   -0.18070
142000.0000   -0.27928
142040.0000   -0.42247
142080.0000   -0.29079
142120.0000   -0.51132
142160.0000   -0.27496
142200.0000    0.12289
142240.0000    0.26030
142280.0000   -0.13718
142320.0000   -0.17274
142360.0000   -0.15050
142400.0000   -0.11093
142440.0000   -0.36502
142480.0000   -0.10221
142520.0000    0.09010
142560.0000   -0.15106
142600.0000   -0.28486
142640.0000   -0.11697
142680.0000   -0.28042
142720.0000   -0.23311
142760.0000   -0.59386
142800.0000   -0.31659
142840.0000   -0.13287
142880.0000   -0.34750
142920.0000   -0.27188
142960.0000   -0.22768
143000.0000   -0.33830
143040.0000   -0.49410
143080.0000   -0.10422
143120.0000    0.00544
143160.0000    0.05747
143200.0000    0.14801
143240.0000    0.12170
143280.0000    0.25165
143320.0000    0.15915
143360.0000    0.21466
143400.0000   -0.19477
143440.0000   -0.00363
143480.0000    0.05642
143520.0000   -0.14972
143560.0000    0.10420
143600.0000   -0.19959
143640.0000    0.20635
143680.0000    0.23613
143720.0000    0.18301
143760.0000    0.23072
143800.0000    0.19373
143840.0000   -0.11206
143880.0000    0.25862
143920.0000    0.05915
143960.0000    0.21544
144000.0000    0.21952
144040.0000    0.23096
144080.0000    0.04256
144120.0000    0.36937
144160.0000    0.13399
144200.0000    0.10693
144240.0000    0.39772
144280.0000    0.33895
144320.0000    0.30129
144360.0000    0.41929
144400.0000    0.54596
144440.0000    0.16461
144480.0000    0.10374
144520.0000    0.44118
144560.0000    0.27022
144600.0000    0.24709
144640.0000    0.18600
144680.0000    0.10747
144720.0000    0.08783
144760.0000    0.20972
144800.0000    0.24259
144840.0000    0.17675
144880.0000    0.28930
144920.0000    0.26009
144960.0000    0.28407
145000.0000    0.00120
145040.0000    0.26642
145080.0000    0.12355
145120.0000    0.34714
145160.0000    0.33996
145200.0000    0.29101
145240.0000    0.15211
145280.0000    0.09654
145320.0000    0.27730
145360.0000    0.12399
145400.0000    0.07174
145440.0000    0.19466
145480.0000    0.31484
145520.0000    0.18958
145560.0000    0.29311
145600.0000    0.14154
145640.0000    0.10929
145680.0000    0.38427
145720.0000    0.40347
145760.0000    0.27264
145800.0000    0.11140
145840.0000    0.17188
145880.0000    0.30511
145920.0000    0.19259
145960.0000    0.12615
146000.0000    0.08821
146040.0000    0.28339
146080.0000    0.20747
146120.0000    0.32600
146160.0000    0.22705
146200.0000    0.19941
146240.0000   -0.10820
146280.0000    0.45128
146320.0000    0.30006
146360.0000    0.22954
146400.0000    0.18714
146440.0000    0.41280
146480.0000    0.33608
146520.0000    0.33073
146560.0000    0.28035
146600.0000    0.35424
146640.0000    0.17445
146680.0000    0.35863
146720.0000    0.07901
146760.0000    0.31900
146800.0000    0.33222
146840.0000    0.21146
146880.0000    0.21280
146920.0000    0.22823
146960.0000    0.39134
147000.0000    0.31081
147040.0000    0.31439
147080.0000    0.34417
147120.0000    0.26789
147160.0000    0.44987
147200.0000    0.29932
147240.0000    0.19628
147280.0000    0.15579
147320.0000    0.41834
147360.0000    0.29822
147400.0000    0.21928
147440.0000    0.13719
147480.0000    0.39882
147520.0000    0.22651
147560.0000    0.22753
147600.0000    0.20085
147640.0000    0.03572
147680.0000    0.33390
147720.0000    0.20381
147760.0000    0.08711
147800.0000    0.06440
147840.0000    0.27338
147880.0000    0.11212
147920.0000    0.35513
147960.0000    0.10464
148000.0000    0.17341
148040.0000    0.19015
148080.0000   -0.15493
148120.0000   -0.31858
148160.0000    0.15492
148200.0000   -0.40794
148240.0000   -0.51808
148280.0000    0.11187
148320.0000    0.11493
148360.0000    0.00947
148400.0000    0.17389
148440.0000    0.27435
148480.0000   -0.38034
148520.0000   -0.54471
148560.0000   -0.49662
148600.0000   -0.47669
148640.0000   -0.46380
148680.0000    0.34903
148720.0000    0.14830
148760.0000    0.10185
148800.0000    0.22752
148840.0000    0.10877
148880.0000    0.30373
148920.0000    0.10512
148960.0000    0.33056
149000.0000    0.23695
149040.0000   -0.03120
149080.0000    0.07808
149120.0000    0.16287
149160.0000    0.26494
149200.0000    0.40474
149240.0000    0.15934
149280.0000    0.19631
149320.0000   -0.10138
149360.0000   -0.04649
149400.0000   -0.21652
149440.0000    0.03762
149480.0000    0.15206
149520.0000    0.22990
149560.0000    0.20297
149600.0000    0.23647
149640.0000    0.19347
149680.0000    0.36886
149720.0000    0.27537
149760.0000    0.44299
149800.0000    0.07289
149840.0000    0.41726
149880.0000    0.31752
149920.0000    0.24442
149960.0000    0.32999
150000.0000    0.26365
150040.0000   -0.10860
150080.0000    0.14760
150120.0000    0.36709
150160.0000    0.11551
150200.0000    0.27897
150240.0000    0.31486
150280.0000    0.26448
150320.0000    0.07425
150360.0000    0.23230
150400.0000    0.42830
150440.0000    0.47140
150480.0000    0.09418
150520.0000    0.11578
150560.0000    0.13998
150600.0000    0.16510
150640.0000    0.26414
150680.0000    0.35085
150720.0000    0.25773
150760.0000    0.35688
150800.0000    0.50769
150840.0000    0.36900
150880.0000    0.49958
150920.0000    0.38972
150960.0000    0.32490
151000.0000    0.41416
151040.0000    0.21407
151080.0000    0.09579
151120.0000    0.00195
151160.0000    0.15078
151200.0000    0.31022
151240.0000    0.70071
151280.0000    0.35755
151320.0000    0.59534
151360.0000    0.69125
151400.0000    0.25965
151440.0000    0.47575
151480.0000    0.34357
151520.0000    0.52189
151560.0000    0.40217
151600.0000    0.28931
151640.0000    0.34526
151680.0000    0.47396
151720.0000   -0.00916
151760.0000    0.20252
151800.0000    0.14953
151840.0000    0.40128
151880.0000    0.53357
151920.0000    0.01856
151960.0000    0.54580
152000.0000    0.53747
152040.0000    0.28393
152080.0000    0.47341
152120.0000    0.33958
152160.0000    0.33405
152200.0000    0.23668
152240.0000    0.31542
152280.0000    0.32967
152320.0000    0.67316
152360.0000    0.48245
152400.0000    0.47716
152440.0000    0.36948
152480.0000    0.50437
152520.0000    0.12987
152560.0000    0.29890
152600.0000    0.28112
152640.0000    0.20168
152680.0000    0.18539
152720.0000    0.24495
152760.0000    0.29753
152800.0000    0.00291
152840.0000    0.23883
152880.0000    0.25807
152920.0000    0.22614
152960.0000    0.28502
153000.0000    0.19260
153040.0000    0.48128
153080.0000    0.28170
153120.0000    0.40108
153160.0000    0.53433
153200.0000    0.28239
153240.0000    0.69363
153280.0000    0.46240
153320.0000    0.47841
153360.0000    0.31268
153400.0000    0.44360
153440.0000    0.35734
153480.0000    0.55331
153520.0000    0.44904
153560.0000    0.37605
153600.0000    0.51383
153640.0000    0.31576
153680.0000    0.42618
153720.0000    0.31623
153760.0000    0.53054
153800.0000    0.32239
153840.0000    0.30868
153880.0000    0.35598
153920.0000    0.32481
153960.0000    0.39468
154000.0000    0.09168
154040.0000    0.22760
154080.0000    0.31140
154120.0000    0.22585
154160.0000    0.15038
154200.0000    0.33011
154240.0000    0.40172
154280.0000    0.22793
154320.0000    0.12840
154360.0000    0.39527
154400.0000    0.25587
154440.0000    0.10084
154480.0000    0.21252
154520.0000    0.03729
154560.0000    0.38904
154600.0000    0.20518
154640.0000    0.22057
154680.0000    0.19513
154720.0000    0.21651
154760.0000    0.39206
154800.0000    0.23199
154840.0000    0.35069
154880.0000    0.38294
154920.0000    0.55580
154960.0000    0.29997
155000.0000    0.23512
155040.0000    0.38304
155080.0000    0.36863
155120.0000    0.22490
155160.0000    0.25866
155200.0000    0.20188
155240.0000    0.34849
155280.0000    0.35066
155320.0000    0.38842
155360.0000    0.27581
155400.0000    0.35334
155440.0000    0.19972
155480.0000    0.23259
155520.0000    0.01828
155560.0000    0.30745
155600.0000    0.14595
155640.0000    0.27381
155680.0000    0.31639
155720.0000    0.53609
155760.0000    0.39083
155800.0000    0.41644
155840.0000    0.32682
155880.0000    0.56042
155920.0000    0.60895
155960.0000    0.39334
156000.0000    0.45600
156040.0000    0.39376
156080.0000    0.34642
156120.0000    0.31296
156160.0000    0.41325
156200.0000    0.43713
156240.0000    0.18220
156280.0000    0.27516
156320.0000    0.38277
156360.0000    0.55129
156400.0000    0.36357
156440.0000    0.40832
156480.0000    0.42425
156520.0000    0.42518
156560.0000    0.38480
156600.0000    0.29147
156640.0000    0.32838
156680.0000    0.32400
156720.0000    0.38509
156760.0000    0.23884
156800.0000    0.17343
156840.0000    0.43290
156880.0000    0.36841
156920.0000    0.25747
156960.0000    0.31052
157000.0000    0.36863
157040.0000    0.46817
157080.0000    0.49115
157120.0000    0.31108
157160.0000    0.33196
157200.0000    0.23223
157240.0000    0.40131
157280.0000    0.40789
157320.0000    0.22910
157360.0000    0.49622
157400.0000    0.33815
157440.0000    0.29610
157480.0000   -0.14798
157520.0000    0.03782
157560.0000    0.23617
157600.0000    0.15610
157640.0000    0.25065
157680.0000    0.24021
157720.0000    0.52609
157760.0000    0.23973
157800.0000    0.17182
157840.0000    0.19192
157880.0000    0.59323
157920.0000    0.03283
157960.0000    0.27195
158000.0000    0.24475
158040.0000    0.30994
158080.0000    0.02031
158120.0000    0.36768
158160.0000    0.26654
158200.0000   -0.07230
158240.0000    0.26609
158280.0000    0.36888
158320.0000    0.23425
158360.0000    0.12149
158400.0000    0.37873
158440.0000    0.41545
158480.0000    0.34741
158520.0000    0.37207
158560.0000    0.44537
158600.0000    0.29787
158640.0000    0.33885
158680.0000    0.38016
158720.0000    0.31491
158760.0000    0.39188
158800.0000    0.26015
158840.0000    0.31151
158880.0000    0.35074
158920.0000    0.26249
158960.0000    0.24603
159000.0000    0.22347
159040.0000    0.31479
159080.0000    0.21040
159120.0000   -0.24547
159160.0000    0.08729
159200.0000    0.28277
159240.0000    0.22461
159280.0000    0.11551
159320.0000    0.27819
159360.0000   -0.02653
159400.0000    0.44450
159440.0000    0.10968
159480.0000   -0.18385
159520.0000    0.29408
159560.0000    0.21843
159600.0000    0.20880
159640.0000    0.21332
159680.0000    0.15386
159720.0000   -0.02176
159760.0000    0.30053
159800.0000   -0.07554
159840.0000    0.22437
159880.0000    0.12001
159920.0000    0.10649
159960.0000   -0.12503
160000.0000   -0.04074
160040.0000   -0.03591
160080.0000    0.10989
160120.0000    0.24183
160160.0000    0.21839
160200.0000    0.10953
160240.0000    0.02700
160280.0000    0.15835
160320.0000    0.06084
160360.0000    0.11176
160400.0000    0.08657
160440.0000    0.12917
160480.0000    0.00499
160520.0000    0.17848
160560.0000    0.09269
160600.0000    0.27278
160640.0000    0.20441
160680.0000    0.08278
160720.0000   -0.03613
160760.0000    0.15521
160800.0000    0.50893
160840.0000    0.07744
160880.0000    0.19443
160920.0000    0.27222
160960.0000    0.11431
161000.0000    0.36178
161040.0000    0.15586
161080.0000    0.25421
161120.0000   -0.07334
161160.0000    0.24110
161200.0000    0.37077
161240.0000    0.35172
161280.0000    0.14824
161320.0000    0.28075
161360.0000    0.25644
161400.0000    0.27396
161440.0000    0.35861
161480.0000    0.38168
161520.0000    0.39484
161560.0000    0.49166
161600.0000    0.58811
161640.0000    0.70485
161680.0000    0.66265
161720.0000    0.56100
161760.0000    0.58170
161800.0000    0.54323
161840.0000    0.58692
161880.0000    0.67031
161920.0000    0.70817
161960.0000    0.59724
162000.0000    0.60333
162040.0000    0.51377
162080.0000    0.71815
162120.0000    0.74645
162160.0000    0.74047
162200.0000    0.54463
162240.0000    0.75326
162280.0000    0.70422
162320.0000    0.62734
162360.0000    0.67755
162400.0000    0.53579
162440.0000    0.68172
162480.0000    0.64022
162520.0000    0.60400
162560.0000    0.61305
162600.0000    0.63491
162640.0000    0.57246
162680.0000    0.64199
162720.0000    0.57801
162760.0000    0.62541
162800.0000    0.75614
162840.0000    0.53425
162880.0000    0.65704
162920.0000    0.69692
162960.0000    0.68892
163000.0000    0.66858
163040.0000    0.52640
163080.0000    0.61674
163120.0000    0.68257
163160.0000    0.61883
163200.0000    0.54538
163240.0000    0.73679
163280.0000    0.70057
163320.0000    0.68952
163360.0000    0.57184
163400.0000    0.70827
163440.0000    0.91815
163480.0000    0.80848
163520.0000    0.70386
163560.0000    0.88956
163600.0000    0.73940
163640.0000    0.64218
163680.0000    0.78085
163720.0000    0.58199
163760.0000    0.59707
163800.0000    0.52793
163840.0000    0.56171
163880.0000    0.66954
163920.0000    0.51621
163960.0000    0.70268
164000.0000    0.29325
164040.0000    0.43415
164080.0000    0.60511
164120.0000    0.49148
164160.0000    0.34361
164200.0000    0.32171
164240.0000    0.51541
164280.0000    0.46181
164320.0000    0.25128
164360.0000    0.24396
164400.0000    0.49573
164440.0000    0.39624
164480.0000    0.23066
164520.0000    0.46359
164560.0000    0.44806
164600.0000    0.31792
164640.0000    0.25736
164680.0000    0.39249
164720.0000    0.46638
164760.0000    0.23168
164800.0000    0.11749
164840.0000    0.32825
164880.0000    0.36513
164920.0000    0.31103
164960.0000    0.21599
165000.0000    0.20495
165040.0000    0.15353
165080.0000    0.29111
165120.0000    0.26196
165160.0000    0.28590
165200.0000    0.54437
165240.0000    0.25449
165280.0000    0.43806
165320.0000    0.43306
165360.0000    0.33801
165400.0000    0.34254
165440.0000    0.24739
165480.0000    0.52392
165520.0000    0.43066
165560.0000    0.14590
165600.0000    0.35014
165640.0000    0.35188
165680.0000    0.29514
165720.0000    0.29197
165760.0000    0.15459
165800.0000    0.30034
165840.0000   -0.18987
165880.0000   -0.05691
165920.0000    0.13477
165960.0000    0.29141
166000.0000    0.19040
166040.0000    0.46444
166080.0000    0.28189
166120.0000    0.29192
166160.0000    0.29139
166200.0000    0.21188
166240.0000    0.41903
166280.0000    0.24989
166320.0000    0.23339
166360.0000    0.15944
166400.0000    0.07977
166440.0000    0.03549
166480.0000    0.52018
166520.0000    0.24584
166560.0000    0.26760
166600.0000    0.11430
166640.0000    0.40095
166680.0000    0.43347
166720.0000    0.14876
166760.0000    0.04243
166800.0000    0.27958
166840.0000    0.22556
166880.0000    0.16279
166920.0000    0.06525
166960.0000    0.21169
167000.0000   -0.24660
167040.0000    0.05447
167080.0000    0.26049
167120.0000   -0.00222
167160.0000    0.07991
167200.0000    0.20502
167240.0000    0.21644
167280.0000    0.26009
167320.0000    0.09598
167360.0000    0.16839
167400.0000   -0.03744
167440.0000    0.43152
167480.0000    0.40555
167520.0000    0.23410
167560.0000    0.12941
167600.0000    0.52431
167640.0000    0.30040
167680.0000    0.28063
167720.0000    0.27343
167760.0000    0.35291
167800.0000    0.25832
167840.0000    0.12675
167880.0000    0.29014
167920.0000    0.20682
167960.0000    0.53566
168000.0000    0.32514
168040.0000    0.50079
168080.0000    0.33175
168120.0000    0.37642
168160.0000    0.37513
168200.0000    0.44634
168240.0000    0.50300
168280.0000    0.46940
168320.0000    0.35660
168360.0000    0.30980
168400.0000    0.33126
168440.0000    0.45499
168480.0000    0.28505
168520.0000    0.40579
168560.0000    0.39788
168600.0000    0.09667
168640.0000    0.51535
168680.0000    0.55138
168720.0000    0.34453
168760.0000    0.45713
168800.0000    0.35807
168840.0000    0.36103
168880.0000    0.43925
168920.0000    0.31327
168960.0000    0.32442
169000.0000    0.37457
169040.0000    0.24852
169080.0000    0.44927
169120.0000    0.34502
169160.0000    0.40468
169200.0000    0.45515
169240.0000    0.40863
169280.0000    0.47264
169320.0000    0.34748
169360.0000    0.20556
169400.0000    0.51760
169440.0000    0.53758
169480.0000    0.34219
169520.0000    0.16836
169560.0000    0.33041
169600.0000    0.33033
169640.0000    0.22844
169680.0000    0.22327
169720.0000    0.38095
169760.0000    0.36802
169800.0000    0.57531
169840.0000    0.67303
169880.0000    0.39330
169920.0000    0.44749
169960.0000    0.39828
170000.0000    0.31487
170040.0000    0.30189
170080.0000    0.59163
170120.0000    0.31318
170160.0000    0.19318
170200.0000    0.25303
170240.0000    0.58151
170280.0000    0.38157
170320.0000    0.47071
170360.0000    0.52906
170400.0000    0.50139
170440.0000    0.35855
170480.0000    0.35984
170520.0000    0.39585
170560.0000    0.32274
170600.0000   -0.06833
170640.0000    0.32647
170680.0000    0.53782
170720.0000    0.32899
170760.0000    0.03315
170800.0000   -0.19718
170840.0000    0.17763
170880.0000   -0.11602
170920.0000   -0.02129
170960.0000    0.10992
171000.0000   -0.02528
171040.0000    0.07570
171080.0000    0.19436
171120.0000    0.14777
171160.0000    0.30861
171200.0000    0.11253
171240.0000   -0.08068
171280.0000   -0.06142
171320.0000   -0.00931
171360.0000    0.39279
171400.0000    0.50036
171440.0000    0.29038
171480.0000    0.46580
171520.0000    0.28987
171560.0000    0.32510
171600.0000    0.26950
171640.0000    0.37542
171680.0000    0.48022
171720.0000    0.39313
171760.0000    0.35679
171800.0000    0.39297
171840.0000    0.52263
171880.0000    0.02883
171920.0000    0.33883
171960.0000    0.50538
172000.0000    0.62776
172040.0000    0.44134
172080.0000    0.54677
172120.0000    0.37629
172160.0000    0.01336
172200.0000    0.05229
172240.0000    0.33932
172280.0000    0.54517
172320.0000    0.49257
172360.0000    0.52575
172400.0000    0.15933
172440.0000    0.41907
172480.0000    0.47006
172520.0000    0.49878
172560.0000   -0.11152
172600.0000    0.24225
172640.0000    0.12427
172680.0000    0.26568
172720.0000    0.24281
172760.0000    0.22156
172800.0000    0.11996
172840.0000    0.43713
172880.0000    0.38039
172920.0000    0.39284
172960.0000    0.26972
173000.0000    0.50609
173040.0000    0.22517
173080.0000    0.15308
173120.0000    0.55508
173160.0000    0.32188
173200.0000    0.41756
173240.0000    0.43595
173280.0000    0.24770
173320.0000    0.52544
173360.0000    0.25823
173400.0000    0.35027
173440.0000    0.45764
173480.0000    0.02359
173520.0000    0.33614
173560.0000    0.29373
173600.0000    0.39523
173640.0000    0.32275
173680.0000    0.57516
173720.0000    0.38308
173760.0000    0.39898
173800.0000    0.34692
173840.0000    0.25808
173880.0000    0.23533
173920.0000    0.44235
173960.0000    0.23204
174000.0000    0.44628
174040.0000    0.32199
174080.0000    0.47295
174120.0000    0.58753
174160.0000    0.41203
174200.0000    0.54512
174240.0000    0.52493
174280.0000    0.34793
174320.0000    0.51750
174360.0000    0.36185
174400.0000    0.48352
174440.0000    0.30617
174480.0000    0.26000
174520.0000    0.40793
174560.0000    0.41631
174600.0000    0.63032
174640.0000    0.36561
174680.0000    0.56385
174720.0000    0.44409
174760.0000    0.47746
174800.0000    0.45651
174840.0000    0.66086
174880.0000    0.38115
174920.0000    0.32196
174960.0000    0.55885
175000.0000    0.36230
175040.0000    0.28930
175080.0000    0.48984
175120.0000    0.41616
175160.0000    0.38922
175200.0000    0.35913
175240.0000    0.34007
175280.0000    0.38851
175320.0000    0.41863
175360.0000    0.49780
175400.0000    0.32492
175440.0000    0.36584
175480.0000    0.33371
175520.0000    0.29590
175560.0000    0.37047
175600.0000    0.18155
175640.0000    0.45321
175680.0000    0.31234
175720.0000    0.40254
175760.0000    0.51399
175800.0000    0.33029
175840.0000    0.41158
175880.0000    0.40222
175920.0000    0.30086
175960.0000    0.21995
176000.0000    0.47986
176040.0000    0.17993
176080.0000    0.30229
176120.0000    0.16494
176160.0000    0.26590
176200.0000    0.28347
176240.0000    0.31398
176280.0000    0.28642
176320.0000    0.21078
176360.0000    0.14959
176400.0000    0.35480
176440.0000    0.33906
176480.0000    0.34479
176520.0000    0.34468
176560.0000    0.29269
176600.0000    0.37007
176640.0000    0.25567
176680.0000    0.50370
176720.0000    0.17199
176760.0000    0.33770
176800.0000    0.43787
176840.0000    0.53102
176880.0000    0.21485
176920.0000    0.24983
176960.0000    0.34723
177000.0000    0.16130
177040.0000    0.36738
177080.0000    0.40670
177120.0000    0.30149
177160.0000    0.36403
177200.0000    0.47290
177240.0000    0.27432
177280.0000    0.27522
177320.0000    0.48662
177360.0000    0.50220
177400.0000    0.36692
177440.0000    0.31268
177480.0000    0.36145
177520.0000    0.39251
177560.0000    0.28182
177600.0000    0.33818
177640.0000    0.24625
177680.0000    0.40214
177720.0000    0.30590
177760.0000    0.35789
177800.0000    0.29596
177840.0000    0.24118
177880.0000    0.31184
177920.0000    0.30008
177960.0000    0.19406
178000.0000    0.24603
178040.0000    0.27562
178080.0000   -0.02911
178120.0000    0.06762
178160.0000    0.30077
178200.0000    0.38021
178240.0000    0.33290
178280.0000    0.43504
178320.0000    0.37198
178360.0000    0.34097
178400.0000    0.17521
178440.0000    0.19735
178480.0000    0.16650
178520.0000    0.10965
178560.0000    0.16995
178600.0000    0.07023
178640.0000    0.01658
178680.0000    0.16794
178720.0000    0.39667
178760.0000    0.21445
178800.0000    0.26156
178840.0000    0.39258
178880.0000    0.33464
178920.0000    0.50236
178960.0000    0.46234
179000.0000    0.37550
179040.0000    0.33597
179080.0000    0.24294
179120.0000    0.35891
179160.0000    0.04993
179200.0000    0.42667
179240.0000    0.43676
179280.0000    0.10378
179320.0000    0.33169
179360.0000    0.53802
179400.0000    0.42434
179440.0000    0.35115
179480.0000    0.24883
179520.0000    0.46009
179560.0000    0.17583
179600.0000    0.57049
179640.0000    0.31535
179680.0000    0.32489
179720.0000    0.38646
179760.0000    0.17101
179800.0000    0.50113
179840.0000    0.23371
179880.0000    0.11217
179920.0000    0.29488
179960.0000    0.22529
180000.0000    0.18381
180040.0000    0.15203
180080.0000    0.37580
180120.0000    0.40364
180160.0000    0.41813
180200.0000    0.34406
180240.0000    0.35386
180280.0000    0.30849
180320.0000    0.20579
180360.0000    0.37794
180400.0000    0.45033
180440.0000    0.44639
180480.0000    0.24372
180520.0000    0.39470
180560.0000    0.37553
180600.0000    0.09347
180640.0000    0.27016
180680.0000    0.26419
180720.0000    0.39395
180760.0000    0.41207
180800.0000    0.15498
180840.0000    0.38662
180880.0000    0.30736
180920.0000    0.40667
180960.0000    0.25486
181000.0000    0.37742
181040.0000    0.16385
181080.0000    0.49048
181120.0000    0.22551
181160.0000    0.39641
181200.0000    0.52883
181240.0000    0.27355
181280.0000    0.30035
181320.0000    0.20246
181360.0000    0.45658
181400.0000    0.30001
181440.0000    0.05155
181480.0000    0.25209
181520.0000    0.57927
181560.0000    0.19902
181600.0000    0.42210
181640.0000    0.14830
181680.0000    0.27018
181720.0000    0.39565
181760.0000    0.24974
181800.0000    0.24324
181840.0000    0.40146
181880.0000    0.37857
181920.0000    0.24226
181960.0000    0.28284
182000.0000    0.12912
182040.0000    0.37169
182080.0000    0.28586
182120.0000    0.37601
182160.0000    0.29699
182200.0000    0.30944
182240.0000    0.16479
182280.0000    0.28750
182320.0000    0.33102
182360.0000    0.38892
182400.0000    0.21929
182440.0000    0.36849
182480.0000    0.35340
182520.0000    0.43949
182560.0000    0.42321
182600.0000    0.40038
182640.0000    0.31929
182680.0000    0.23819
182720.0000    0.38994
182760.0000    0.27929
182800.0000    0.30566
182840.0000    0.31979
182880.0000    0.31716
182920.0000   -0.10125
182960.0000    0.19422
183000.0000   -0.08736
183040.0000    0.10850
183080.0000    0.32492
183120.0000    0.30504
183160.0000    0.22045
183200.0000    0.18373
183240.0000    0.35692
183280.0000    0.24319
183320.0000    0.00187
183360.0000    0.23546
183400.0000   -0.00502
183440.0000   -0.44241
183480.0000   -0.10951
183520.0000    0.10123
183560.0000   -0.09678
183600.0000   -0.14587
183640.0000   -0.46070
183680.0000    0.17317
183720.0000   -0.77518
183760.0000   -0.58413
183800.0000   -0.40843
183840.0000   -0.54868
183880.0000   -0.78615
183920.0000   -0.54769
183960.0000   -0.69433
184000.0000   -0.57906
184040.0000   -0.53671
184080.0000   -0.62231
184120.0000   -0.51579
184160.0000   -0.17305
184200.0000   -0.40587
184240.0000   -0.36409
184280.0000   -0.25378
184320.0000   -0.29290
184360.0000   -0.33879
184400.0000   -0.55821
184440.0000   -0.37776
184480.0000   -0.67317
184520.0000   -0.25874
184560.0000   -0.15232
184600.0000    0.13983
184640.0000    0.18624
184680.0000    0.36996
184720.0000    0.17893
184760.0000   -0.10013
184800.0000   -0.05044
184840.0000   -0.36995
184880.0000    0.00152
184920.0000   -0.11674
184960.0000    0.10069
185000.0000   -0.22356
185040.0000   -0.10955
185080.0000   -0.03788
185120.0000   -0.13511
185160.0000   -0.30292
185200.0000   -0.09322
185240.0000   -0.36145
185280.0000   -0.41721
185320.0000   -0.24058
185360.0000   -0.40389
185400.0000   -0.39323
185440.0000   -0.10913
185480.0000   -0.35063
185520.0000   -0.10340
185560.0000   -0.46859
185600.0000   -0.43019
185640.0000   -0.48332
185680.0000   -0.47241
185720.0000   -0.26240
185760.0000   -0.03010
185800.0000   -0.44200
185840.0000   -0.29972
185880.0000   -0.37416
185920.0000   -0.35682
185960.0000   -0.32013
186000.0000   -0.39146
186040.0000   -0.45388
186080.0000   -0.41865
186120.0000   -0.20725
186160.0000   -0.42928
186200.0000   -0.11755
186240.0000   -0.18623
186280.0000    0.13002
186320.0000   -0.15369
186360.0000   -0.15977
186400.0000   -0.00225
186440.0000   -0.17712
186480.0000   -0.06222
186520.0000    0.00785
186560.0000   -0.27781
186600.0000   -0.37463
186640.0000   -0.27689
186680.0000   -0.24399
186720.0000   -0.26560
186760.0000   -0.14984
186800.0000   -0.23150
186840.0000   -0.31386
186880.0000   -0.20824
186920.0000   -0.16941
186960.0000   -0.16629
187000.0000   -0.41187
187040.0000   -0.34324
187080.0000   -0.29794
187120.0000   -0.05453
187160.0000   -0.15869
187200.0000   -0.07385
187240.0000   -0.38616
187280.0000   -0.45476
187320.0000   -0.08104
187360.0000   -0.18247
187400.0000   -0.06552
187440.0000    0.06712
187480.0000   -0.08210
187520.0000    0.01531
187560.0000   -0.03359
187600.0000    0.12571
187640.0000    0.09585
187680.0000   -0.19544
187720.0000   -0.33464
187760.0000   -0.18961
187800.0000   -0.12629
187840.0000   -0.47707
187880.0000   -0.06895
187920.0000   -0.36788
187960.0000   -0.27431
188000.0000   -0.44383
188040.0000   -0.41686
188080.0000    0.01367
188120.0000   -0.17878
188160.0000   -0.20512
188200.0000   -0.14837
188240.0000    0.13615
188280.0000    0.31838
188320.0000    0.20866
188360.0000    0.22740
188400.0000   -0.30026
188440.0000   -0.08161
188480.0000   -0.32995
188520.0000    0.04439
188560.0000   -0.06105
188600.0000   -0.12847
188640.0000   -0.06894
188680.0000   -0.11402
188720.0000   -0.19977
188760.0000   -0.27019
188800.0000   -0.15791
188840.0000    0.07574
188880.0000   -0.21071
188920.0000   -0.30577
188960.0000   -0.21648
189000.0000    0.07915
189040.0000   -0.02783
189080.0000   -0.23166
189120.0000   -0.17560
189160.0000   -0.23830
189200.0000   -0.43486
189240.0000    0.02636
189280.0000   -0.36124
189320.0000   -0.19661
189360.0000   -0.46578
189400.0000   -0.17868
189440.0000   -0.45508
189480.0000   -0.04070
189520.0000   -0.22415
189560.0000   -0.59098
189600.0000   -0.39419
189640.0000   -0.47127
189680.0000   -0.62844
189720.0000   -0.51723
189760.0000   -0.35088
189800.0000   -0.62616
189840.0000   -0.47080
189880.0000   -0.20028
189920.0000   -0.37984
189960.0000   -0.37219
190000.0000   -0.40625
190040.0000   -0.06197
190080.0000   -0.30460
190120.0000   -0.13717
190160.0000   -0.24450
190200.0000   -0.23885
190240.0000   -0.44457
190280.0000   -0.20772
190320.0000   -0.20606
190360.0000   -0.17066
190400.0000   -0.11386
190440.0000   -0.12327
190480.0000   -0.14926
190520.0000    0.14919
190560.0000   -0.21797
190600.0000   -0.24390
190640.0000   -0.14302
190680.0000   -0.08914
190720.0000   -0.08570
190760.0000   -0.03904
190800.0000   -0.21856
190840.0000   -0.13036
190880.0000   -0.31120
190920.0000   -0.07938
190960.0000   -0.36208
191000.0000   -0.19124
191040.0000    0.00289
191080.0000   -0.02417
191120.0000   -0.15710
191160.0000    0.01490
191200.0000    0.04175
191240.0000   -0.00506
191280.0000   -0.10027
191320.0000   -0.19168
191360.0000   -0.16430
191400.0000   -0.31027
191440.0000   -0.45247
191480.0000   -0.26157
191520.0000    0.10923
191560.0000   -0.17165
191600.0000   -0.20982
191640.0000   -0.19681
191680.0000   -0.05537
191720.0000   -0.36413
191760.0000   -0.03197
191800.0000   -0.05254
191840.0000   -0.37007
191880.0000   -0.24646
191920.0000    0.04420
191960.0000    0.14817
192000.0000    0.25117
192040.0000    0.32088
192080.0000    0.09688
192120.0000    0.28129
192160.0000    0.04982
192200.0000   -0.27453
192240.0000   -0.04824
192280.0000    0.02947
192320.0000   -0.05842
192360.0000   -0.29230
192400.0000   -0.04090
192440.0000   -0.00877
192480.0000   -0.12490
192520.0000   -0.31172
192560.0000   -0.25922
192600.0000   -0.22702
192640.0000   -0.43995
192680.0000   -0.22834
192720.0000   -0.24205
192760.0000   -0.39096
192800.0000   -0.33434
192840.0000   -0.23811
192880.0000   -0.21506
192920.0000   -0.47476
192960.0000   -0.17925
193000.0000   -0.46515
193040.0000   -0.46400
193080.0000   -0.24200
193120.0000   -0.37145
193160.0000   -0.31923
193200.0000   -0.47350
193240.0000   -0.18574
193280.0000   -0.30577
193320.0000   -0.13093
193360.0000   -0.14627
193400.0000    0.04239
193440.0000    0.12590
193480.0000   -0.23275
193520.0000   -0.12319
193560.0000    0.05254
193600.0000   -0.10894
193640.0000   -0.27769
193680.0000   -0.25699
193720.0000    0.05329
193760.0000   -0.01363
193800.0000   -0.01126
193840.0000   -0.01663
193880.0000   -0.09339
193920.0000   -0.12719
193960.0000   -0.13626
194000.0000   -0.36409
194040.0000   -0.24116
194080.0000   -0.21546
194120.0000   -0.04342
194160.0000   -0.35440
194200.0000   -0.34032
194240.0000   -0.47779
194280.0000   -0.40301
194320.0000    0.07705
194360.0000   -0.37495
194400.0000   -0.21037
194440.0000   -0.37435
194480.0000   -0.40581
194520.0000   -0.46730
194560.0000   -0.40314
194600.0000   -0.07033
194640.0000    0.06333
194680.0000   -0.31954
194720.0000   -0.16185
194760.0000   -0.47459
194800.0000   -0.63174
194840.0000   -0.21629
194880.0000   -0.43423
194920.0000   -0.66468
194960.0000   -0.59208
195000.0000   -0.49142
195040.0000   -0.55004
195080.0000   -0.34536
195120.0000   -0.00889
195160.0000   -0.22865
195200.0000    0.01742
195240.0000    0.05793
195280.0000   -0.11177
195320.0000   -0.34606
195360.0000   -0.43493
195400.0000   -0.17191
195440.0000   -0.25038
195480.0000   -0.05833
195520.0000    0.02962
195560.0000    0.09005
195600.0000   -0.06492
195640.0000   -0.01770
195680.0000   -0.28094
195720.0000   -0.43122
195760.0000   -0.29417
195800.0000   -0.31668
195840.0000   -0.17024
195880.0000    0.05374
195920.0000    0.13211
195960.0000    0.20045
196000.0000    0.22280
196040.0000    0.19986
196080.0000    0.07473
196120.0000    0.45552
196160.0000   -0.07479
196200.0000    0.19581
196240.0000    0.08728
196280.0000   -0.24453
196320.0000   -0.00756
196360.0000    0.45075
196400.0000    0.28352
196440.0000    0.11134
196480.0000    0.04969
196520.0000    0.16913
196560.0000    0.52148
196600.0000   -0.05353
196640.0000    0.02942
196680.0000   -0.08194
196720.0000   -0.04716
196760.0000   -0.01888
196800.0000   -0.31439
196840.0000   -0.37350
196880.0000    0.01375
196920.0000   -0.26367
196960.0000   -0.04802
197000.0000   -0.00684
197040.0000   -0.07097
197080.0000    0.16953
197120.0000   -0.36569
197160.0000   -0.17905
197200.0000   -0.05555
197240.0000   -0.36085
197280.0000   -0.33439
197320.0000   -0.21812
197360.0000   -0.07257
197400.0000   -0.42030
197440.0000   -0.38381
197480.0000   -0.31655
197520.0000   -0.16252
197560.0000   -0.42174
197600.0000   -0.43131
197640.0000   -0.21612
197680.0000   -0.34445
197720.0000   -0.07190
197760.0000   -0.00940
197800.0000   -0.04911
197840.0000   -0.13757
197880.0000   -0.24008
197920.0000   -0.36469
197960.0000   -0.03538
198000.0000   -0.30176
198040.0000   -0.35214
198080.0000   -0.20249
198120.0000   -0.34794
198160.0000   -0.42402
198200.0000   -0.45010
198240.0000   -0.41744
198280.0000   -0.38727
198320.0000   -0.10717
198360.0000   -0.27228
198400.0000   -0.30124
198440.0000   -0.22560
198480.0000   -0.13354
198520.0000   -0.18998
198560.0000   -0.12146
198600.0000   -0.35414
198640.0000   -0.33906
198680.0000   -0.46668
198720.0000   -0.46603
198760.0000   -0.45279
198800.0000   -0.48993
198840.0000   -0.14784
198880.0000   -0.32966
198920.0000   -0.50684
198960.0000   -0.34073
199000.0000   -0.08072
199040.0000   -0.33680
199080.0000   -0.42634
199120.0000   -0.40757
199160.0000   -0.43239
199200.0000   -0.27456
199240.0000   -0.25030
199280.0000   -0.25931
199320.0000   -0.21165
199360.0000   -0.10354
199400.0000   -0.49067
199440.0000   -0.49926
199480.0000   -0.38582
199520.0000   -0.38459
199560.0000   -0.56909
199600.0000   -0.53947
199640.0000    0.11041
199680.0000    0.03858
199720.0000    0.34851
199760.0000    0.02587
199800.0000   -0.18772
199840.0000   -0.25857
199880.0000   -0.49142
199920.0000   -0.68524
199960.0000   -0.69248
200000.0000   -0.65802
200040.0000   -0.59667
200080.0000   -0.93867
200120.0000   -0.66023
200160.0000   -0.96509
200200.0000   -0.55747
200240.0000   -1.08604
200280.0000   -0.63223
200320.0000   -0.37528
200360.0000   -0.16183
200400.0000   -0.41409
200440.0000   -0.75898
200480.0000   -0.67840
200520.0000   -1.12037
200560.0000   -0.88570
200600.0000   -1.15306
200640.0000   -0.64697
200680.0000   -0.77653
200720.0000   -0.87959
200760.0000   -0.54585
200800.0000   -0.93051
200840.0000   -0.14939
200880.0000   -0.55992
200920.0000   -0.77006
200960.0000   -0.59862
201000.0000   -0.42667
201040.0000   -0.87370
201080.0000   -0.64228
201120.0000   -0.45732
201160.0000   -0.42685
201200.0000   -0.59557
201240.0000   -0.32735
201280.0000   -0.61069
201320.0000   -0.49082
201360.0000   -0.44859
201400.0000   -0.43444
201440.0000   -0.67426
201480.0000   -0.71795
201520.0000   -0.98552
201560.0000   -0.73098
201600.0000   -0.36006
201640.0000   -0.47898
201680.0000   -0.32914
201720.0000   -0.43376
201760.0000   -0.31942
201800.0000   -0.32543
201840.0000   -0.29642
201880.0000   -0.59081
201920.0000   -0.17057
201960.0000   -0.45662
202000.0000   -0.19019
202040.0000   -0.55725
202080.0000   -0.87461
202120.0000   -0.70153
202160.0000   -0.61491
202200.0000   -0.68459
202240.0000   -0.80489
202280.0000   -0.54175
202320.0000   -0.79932
202360.0000   -0.75535
202400.0000   -0.75271
202440.0000   -0.81294
202480.0000   -0.53825
202520.0000   -0.56882
202560.0000   -0.35174
202600.0000   -0.15835
202640.0000   -0.07505
202680.0000   -0.22292
202720.0000    0.26453
202760.0000    0.17283
202800.0000    0.27300
202840.0000    0.18774
202880.0000    0.13767
202920.0000    0.36079
202960.0000    0.28732
203000.0000    0.28265
203040.0000    0.13826
203080.0000    0.30649
203120.0000    0.28064
203160.0000    0.40171
203200.0000    0.39096
203240.0000    0.16727
203280.0000    0.40478
203320.0000    0.29205
203360.0000    0.50984
203400.0000    0.40980
203440.0000    0.29616
203480.0000    0.47223
203520.0000    0.38497
203560.0000    0.38360
203600.0000    0.10917
203640.0000    0.40542
203680.0000    0.06615
203720.0000    0.38543
203760.0000    0.46275
203800.0000    0.31459
203840.0000    0.31604
203880.0000    0.32093
203920.0000    0.57743
203960.0000    0.24836
204000.0000    0.38981
204040.0000    0.32201
204080.0000    0.39828
204120.0000    0.37670
204160.0000    0.34615
204200.0000    0.38178
204240.0000    0.20125
204280.0000    0.35050
204320.0000    0.21241
204360.0000    0.25034
204400.0000    0.42140
204440.0000    0.11746
204480.0000    0.31964
204520.0000    0.29287
204560.0000    0.16364
204600.0000    0.12678
204640.0000    0.34842
204680.0000    0.40556
204720.0000    0.24595
204760.0000    0.25951
204800.0000    0.20196
204840.0000    0.00033
204880.0000    0.35933
204920.0000    0.33111
204960.0000    0.28661
205000.0000    0.37635
205040.0000    0.28643
205080.0000    0.19206
205120.0000    0.36756
205160.0000    0.31119
205200.0000    0.19107
205240.0000    0.04149
205280.0000    0.23941
205320.0000    0.32338
205360.0000    0.38612
205400.0000    0.36817
205440.0000    0.30423
205480.0000    0.15529
205520.0000    0.12315
205560.0000    0.28721
205600.0000    0.34157
205640.0000    0.37009
205680.0000    0.13092
205720.0000    0.31739
205760.0000    0.23631
205800.0000    0.09575
205840.0000    0.40369
205880.0000    0.34651
205920.0000    0.44557
205960.0000    0.39969
206000.0000    0.25241
206040.0000    0.11226
206080.0000    0.34537
206120.0000    0.15961
206160.0000    0.24081
206200.0000    0.16330
206240.0000   -0.03662
206280.0000    0.30924
206320.0000   -0.01627
206360.0000    0.16389
206400.0000    0.48574
206440.0000    0.40602
206480.0000    0.29494
206520.0000    0.33250
206560.0000    0.21400
206600.0000    0.27683
206640.0000    0.28236
206680.0000    0.22765
206720.0000    0.36009
206760.0000    0.42017
206800.0000    0.19530
206840.0000    0.20306
206880.0000    0.36297
206920.0000    0.04043
206960.0000    0.31622
207000.0000    0.54675
207040.0000    0.49494
207080.0000    0.50059
207120.0000    0.31631
207160.0000    0.02541
207200.0000    0.05270
207240.0000    0.17378
207280.0000    0.32763
207320.0000    0.31230
207360.0000    0.37575
207400.0000    0.06627
207440.0000    0.25332
207480.0000    0.36053
207520.0000    0.24471
207560.0000    0.22100
207600.0000    0.11597
207640.0000    0.05859
207680.0000    0.39930
207720.0000    0.28830
207760.0000    0.21204
207800.0000    0.20002
207840.0000    0.25095
207880.0000    0.28227
207920.0000    0.33446
207960.0000    0.49043
208000.0000    0.28494
208040.0000    0.32040
208080.0000    0.43114
208120.0000    0.18503
208160.0000    0.07070
208200.0000    0.42194
208240.0000    0.14085
208280.0000    0.15502
208320.0000    0.36243
208360.0000    0.25425
208400.0000    0.18808
208440.0000    0.34333
208480.0000    0.31082
208520.0000    0.24163
208560.0000    0.21656
208600.0000    0.14696
208640.0000    0.13161
208680.0000    0.30940
208720.0000    0.18913
208760.0000    0.21525
208800.0000    0.30317
208840.0000    0.28622
208880.0000    0.15580
208920.0000    0.21324
208960.0000    0.19060
209000.0000    0.28097
209040.0000    0.37580
209080.0000    0.36156
209120.0000    0.25052
209160.0000    0.31392
209200.0000    0.19463
209240.0000    0.34212
209280.0000    0.35358
209320.0000    0.30525
209360.0000    0.41374
209400.0000    0.33324
209440.0000    0.35868
209480.0000    0.32067
209520.0000    0.16185
209560.0000    0.20489
209600.0000    0.55220
209640.0000    0.15598
209680.0000    0.63709
209720.0000    0.34932
209760.0000    0.38006
209800.0000    0.24349
209840.0000    0.44000
209880.0000    0.28903
209920.0000    0.31094
209960.0000    0.45679
210000.0000    0.49881
210040.0000    0.36453
210080.0000    0.39146
210120.0000    0.41181
210160.0000    0.43079
210200.0000    0.30907
210240.0000    0.29754
210280.0000    0.21967
210320.0000    0.38019
210360.0000    0.20578
210400.0000    0.04516
210440.0000    0.49721
210480.0000    0.40107
210520.0000    0.21461
210560.0000    0.24284
210600.0000    0.41919
210640.0000    0.29544
210680.0000    0.21023
210720.0000    0.25845
210760.0000    0.09929
210800.0000    0.11625
210840.0000    0.51131
210880.0000    0.33333
210920.0000    0.29978
210960.0000    0.31494
211000.0000    0.26145
211040.0000    0.28938
211080.0000    0.36464
211120.0000    0.13932
211160.0000    0.35547
211200.0000    0.40460
211240.0000    0.36173
211280.0000    0.34856
211320.0000    0.36467
211360.0000    0.31614
211400.0000    0.24841
211440.0000    0.38595
211480.0000    0.27411
211520.0000    0.19901
211560.0000    0.44416
211600.0000    0.68095
211640.0000    0.48363
211680.0000    0.26958
211720.0000    0.38889
211760.0000    0.19878
211800.0000    0.43333
211840.0000    0.51941
211880.0000    0.33745
211920.0000    0.27793
211960.0000    0.29430
212000.0000    0.36125
212040.0000    0.37644
212080.0000    0.30803
212120.0000    0.29414
212160.0000    0.23774
212200.0000    0.37406
212240.0000    0.32065
212280.0000    0.32366
212320.0000    0.36071
212360.0000    0.38050
212400.0000    0.48845
212440.0000    0.42955
212480.0000    0.49804
212520.0000    0.22437
212560.0000    0.28939
212600.0000    0.33150
212640.0000    0.35612
212680.0000    0.40113
212720.0000    0.34721
212760.0000    0.47108
212800.0000    0.33951
212840.0000    0.18256
212880.0000    0.47764
212920.0000    0.30761
212960.0000    0.17627
213000.0000    0.30220
213040.0000    0.36819
213080.0000    0.49130
213120.0000    0.39297
213160.0000    0.52415
213200.0000    0.29288
213240.0000    0.42722
213280.0000    0.42992
213320.0000    0.33680
213360.0000    0.36485
213400.0000    0.20888
213440.0000    0.37193
213480.0000    0.41705
213520.0000    0.28097
213560.0000    0.32139
213600.0000    0.44344
213640.0000    0.49777
213680.0000    0.36158
213720.0000    0.40508
213760.0000    0.37414
213800.0000    0.50295
213840.0000    0.39305
213880.0000    0.54668
213920.0000    0.35818
213960.0000    0.58454
214000.0000    0.35705
214040.0000    0.40475
214080.0000    0.41904
214120.0000    0.48620
214160.0000    0.32415
214200.0000    0.34005
214240.0000    0.15661
214280.0000    0.30841
214320.0000    0.45349
214360.0000    0.49862
214400.0000    0.54605
214440.0000    0.56362
214480.0000    0.26445
214520.0000    0.32583
214560.0000    0.14279
214600.0000    0.08817
214640.0000    0.25494
214680.0000    0.25157
214720.0000    0.21966
214760.0000    0.32742
214800.0000   -0.02113
214840.0000   -0.11140
214880.0000    0.02881
214920.0000    0.22179
214960.0000    0.18705
215000.0000    0.37048
215040.0000   -0.01947
215080.0000    0.24207
215120.0000    0.35161
215160.0000    0.19207
215200.0000    0.08314
215240.0000    0.27835
215280.0000    0.17360
215320.0000    0.25674
215360.0000    0.24859
215400.0000    0.25800
215440.0000    0.41877
215480.0000    0.25405
215520.0000    0.15319
215560.0000    0.33198
215600.0000    0.40472
215640.0000    0.15966
215680.0000    0.21511
215720.0000    0.34808
215760.0000    0.26765
215800.0000    0.22236
215840.0000    0.56439
215880.0000    0.21626
215920.0000    0.24508
215960.0000    0.35145
216000.0000    0.36719
216040.0000    0.21660
216080.0000    0.47983
216120.0000    0.26766
216160.0000    0.33252
216200.0000    0.21522
216240.0000    0.36379
216280.0000    0.26188
216320.0000    0.18329
216360.0000    0.24246
216400.0000    0.14112
216440.0000    0.27195
216480.0000   -0.15913
216520.0000    0.27779
216560.0000    0.35034
216600.0000    0.24419
216640.0000   -0.18690
216680.0000   -0.05448
216720.0000    0.11888
216760.0000    0.12024
216800.0000    0.37182
216840.0000    0.29372
216880.0000    0.20752
216920.0000    0.22654
216960.0000    0.22677
217000.0000    0.26476
217040.0000    0.00443
217080.0000    0.33728
217120.0000    0.16789
217160.0000    0.33200
217200.0000    0.19617
217240.0000    0.27997
217280.0000   -0.25562
217320.0000   -0.19949
217360.0000    0.07880
217400.0000    0.28463
217440.0000    0.35431
217480.0000    0.28095
217520.0000    0.39607
217560.0000    0.19643
217600.0000    0.22987
217640.0000    0.14509
217680.0000    0.28768
217720.0000    0.29262
217760.0000    0.26353
217800.0000    0.42008
217840.0000    0.24666
217880.0000   -0.09479
217920.0000    0.33582
217960.0000    0.18308
218000.0000    0.43938
218040.0000    0.34500
218080.0000    0.03145
218120.0000    0.44234
218160.0000    0.44887
218200.0000    0.24758
218240.0000    0.28374
218280.0000    0.32663
218320.0000    0.21256
218360.0000    0.21544
218400.0000    0.23852
218440.0000    0.14580
218480.0000    0.25097
218520.0000    0.28608
218560.0000    0.14864
218600.0000    0.36713
218640.0000   -0.20908
218680.0000   -0.20935
218720.0000    0.10327
218760.0000    0.28211
218800.0000    0.29116
218840.0000   -0.15108
218880.0000    0.10861
218920.0000    0.30515
218960.0000    0.29658
219000.0000   -0.02309
219040.0000    0.08137
219080.0000   -0.18690
219120.0000    0.14235
219160.0000    0.12396
219200.0000   -0.30329
219240.0000   -0.06144
219280.0000   -0.09596
219320.0000   -0.14405
219360.0000   -0.07980
219400.0000   -0.06472
219440.0000    0.01350
219480.0000   -0.12500
219520.0000   -0.39252
219560.0000    0.07704
219600.0000    0.01105
219640.0000    0.03936
219680.0000   -0.09951
219720.0000   -0.11010
219760.0000    0.03049
219800.0000    0.00099
219840.0000   -0.11152
219880.0000   -0.05111
219920.0000   -0.31110
219960.0000    0.12595
220000.0000   -0.58622
220040.0000   -0.25495
220080.0000   -0.35577
220120.0000   -0.46205
220160.0000   -0.30035
220200.0000   -0.06104
220240.0000    0.01389
220280.0000   -0.01984
220320.0000   -0.15759
220360.0000    0.09093
220400.0000   -0.09646
220440.0000   -0.04095
220480.0000    0.00785
220520.0000   -0.32483
220560.0000   -0.18450
220600.0000   -0.09897
220640.0000   -0.39628
220680.0000   -0.23359
220720.0000   -0.26169
220760.0000   -0.08645
220800.0000   -0.41987
220840.0000    0.01145
220880.0000   -0.52550
220920.0000   -0.32942
220960.0000   -0.42457
221000.0000   -0.01785
221040.0000   -0.10968
221080.0000   -0.48294
221120.0000   -0.19938
221160.0000   -0.26731
221200.0000   -0.80614
221240.0000   -0.24292
221280.0000   -0.39248
221320.0000   -0.07693
221360.0000   -0.18055
221400.0000   -0.18336
221440.0000   -0.46682
221480.0000   -0.12111
221520.0000   -0.16293
221560.0000   -0.22460
221600.0000   -0.01279
221640.0000   -0.25919
221680.0000   -0.13707
221720.0000    0.00404
221760.0000    0.06044
221800.0000    0.03869
221840.0000    0.04655
221880.0000   -0.10175
221920.0000    0.02927
221960.0000   -0.08469
222000.0000   -0.37442
222040.0000   -0.37463
222080.0000   -0.30411
222120.0000   -0.19615
222160.0000   -0.18439
222200.0000   -0.01650
222240.0000   -0.44162
222280.0000   -0.24063
222320.0000    0.01316
222360.0000   -0.06126
222400.0000   -0.14663
222440.0000   -0.45957
222480.0000   -0.22322
222520.0000   -0.24588
222560.0000   -0.31681
222600.0000    0.11896
222640.0000   -0.21874
222680.0000   -0.35064
222720.0000   -0.12598
222760.0000   -0.15002
222800.0000   -0.12492
222840.0000   -0.40447
222880.0000    0.07433
222920.0000   -0.08271
222960.0000   -0.21901
223000.0000   -0.22474
223040.0000   -0.03078
223080.0000   -0.08736
223120.0000   -0.03088
223160.0000   -0.00085
223200.0000   -0.04682
223240.0000   -0.26549
223280.0000   -0.20563
223320.0000   -0.41759
223360.0000   -0.63039
223400.0000   -0.43922
223440.0000   -0.07372
223480.0000   -0.27528
223520.0000   -0.15870
223560.0000   -0.20423
223600.0000   -0.22197
223640.0000   -0.13675
223680.0000   -0.26471
223720.0000   -0.49317
223760.0000   -0.27873
223800.0000   -0.31617
223840.0000   -0.01721
223880.0000   -0.32079
223920.0000   -0.71661
223960.0000   -0.38528
224000.0000   -0.34034
224040.0000   -0.31863
224080.0000   -0.26280
224120.0000   -0.05708
224160.0000   -0.28527
224200.0000   -0.17625
224240.0000   -0.45887
224280.0000   -0.35397
224320.0000   -0.28568
224360.0000   -0.05267
224400.0000   -0.48539
224440.0000   -0.39966
224480.0000   -0.24312
224520.0000   -0.17081
224560.0000   -0.47870
224600.0000   -0.17589
224640.0000   -0.20093
224680.0000   -0.23491
224720.0000   -0.28152
224760.0000   -0.34073
224800.0000   -0.31649
224840.0000   -0.37364
224880.0000   -0.25315
224920.0000   -0.03641
224960.0000   -0.23117
225000.0000   -0.33668
225040.0000   -0.22745
225080.0000   -0.34193
225120.0000   -0.22144
225160.0000   -0.32571
225200.0000   -0.34904
225240.0000   -0.39954
225280.0000   -0.47187
225320.0000   -0.24844
225360.0000   -0.24518
225400.0000   -0.18649
225440.0000   -0.26654
225480.0000   -0.43728
225520.0000   -0.35860
225560.0000   -0.36815
225600.0000   -0.33580
225640.0000   -0.59362
225680.0000   -0.53388
225720.0000   -0.65606
225760.0000   -0.34089
225800.0000   -0.42277
225840.0000   -0.57982
225880.0000   -0.30215
225920.0000   -0.53465
225960.0000   -0.17601
226000.0000   -0.56282
226040.0000   -0.44304
226080.0000   -0.10049
226120.0000   -0.46799
226160.0000   -0.00783
226200.0000   -0.27853
226240.0000   -0.16470
226280.0000   -0.29363
226320.0000   -0.10887
226360.0000    0.08935
226400.0000   -0.01275
226440.0000   -0.25104
226480.0000   -0.14802
226520.0000   -0.21425
226560.0000   -0.19213
226600.0000   -0.23258
226640.0000   -0.20569
226680.0000   -0.14829
226720.0000    0.00981
226760.0000    0.05247
226800.0000    0.17555
226840.0000   -0.00544
226880.0000    0.12711
226920.0000    0.20912
226960.0000    0.09628
227000.0000    0.12324
227040.0000    0.26729
227080.0000    0.23841
227120.0000    0.12875
227160.0000   -0.13470
227200.0000    0.04687
227240.0000    0.02195
227280.0000   -0.14251
227320.0000    0.00394
227360.0000   -0.24579
227400.0000   -0.15443
227440.0000   -0.13531
227480.0000    0.06095
227520.0000    0.12009
227560.0000    0.11425
227600.0000   -0.18207
227640.0000   -0.29450
227680.0000   -0.03907
227720.0000   -0.11485
227760.0000   -0.02075
227800.0000   -0.12758
227840.0000   -0.22037
227880.0000   -0.00603
227920.0000   -0.16609
227960.0000   -0.14595
228000.0000   -0.18692
228040.0000    0.11435
228080.0000   -0.11221
228120.0000   -0.26563
228160.0000   -0.23974
228200.0000   -0.00272
228240.0000   -0.14026
228280.0000   -0.09667
228320.0000   -0.25966
228360.0000   -0.32221
228400.0000   -0.27013
228440.0000   -0.18209
228480.0000    0.06932
228520.0000    0.03564
228560.0000   -0.12988
228600.0000   -0.35581
228640.0000   -0.03612
228680.0000   -0.11487
228720.0000   -0.00343
228760.0000   -0.20564
228800.0000   -0.09659
228840.0000   -0.06009
228880.0000    0.09667
228920.0000   -0.23526
228960.0000   -0.15466
229000.0000   -0.16521
229040.0000    0.02943
229080.0000    0.05905
229120.0000   -0.00740
229160.0000   -0.03419
229200.0000    0.24029
229240.0000    0.01497
229280.0000    0.04775
229320.0000    0.15793
229360.0000    0.25458
229400.0000   -0.23695
229440.0000   -0.63379
229480.0000    0.08424
229520.0000   -0.13770
229560.0000   -0.15765
229600.0000   -0.73448
229640.0000   -0.35988
229680.0000   -0.29440
229720.0000   -0.65868
229760.0000   -0.53778
229800.0000   -0.29505
229840.0000   -0.44930
229880.0000   -0.26070
229920.0000   -0.36134
229960.0000   -0.42781
230000.0000   -0.66057
230040.0000   -0.58124
230080.0000   -0.50228
230120.0000   -0.48979
230160.0000   -0.49152
230200.0000   -0.55604
230240.0000   -0.42323
230280.0000   -0.36921
230320.0000   -0.41838
230360.0000   -0.53427
230400.0000   -0.14830
230440.0000    0.02493
230480.0000   -0.11915
230520.0000    0.04618
230560.0000   -0.08066
230600.0000   -0.01585
230640.0000   -0.02653
230680.0000    0.14358
230720.0000   -0.09820
230760.0000   -0.08533
230800.0000   -0.06654
230840.0000   -0.13489
230880.0000   -0.09396
230920.0000    0.01449
230960.0000   -0.06306
231000.0000    0.05573
231040.0000   -0.20823
231080.0000   -0.16002
231120.0000   -0.23365
231160.0000   -0.10645
231200.0000   -0.01474
231240.0000   -0.29919
231280.0000   -0.20199
231320.0000   -0.10771
231360.0000    0.19996
231400.0000   -0.27721
231440.0000    0.08880
231480.0000   -0.07849
231520.0000   -0.06386
231560.0000   -0.15647
231600.0000   -0.21091
231640.0000    0.08590
231680.0000    0.09045
231720.0000   -0.24120
231760.0000   -0.01554
231800.0000   -0.11911
231840.0000    0.19549
231880.0000   -0.04236
231920.0000   -0.00279
231960.0000    0.05070
232000.0000   -0.05570
232040.0000    0.24622
232080.0000   -0.09871
232120.0000   -0.15030
232160.0000    0.09144
232200.0000    0.02826
232240.0000    0.20850
232280.0000    0.08193
232320.0000   -0.33296
232360.0000   -0.14131
232400.0000    0.11536
232440.0000   -0.00233
232480.0000   -0.20142
232520.0000   -0.27330
232560.0000   -0.05640
232600.0000   -0.15504
232640.0000    0.04430
232680.0000   -0.24866
232720.0000   -0.34936
232760.0000   -0.11087
232800.0000   -0.30152
232840.0000   -0.14615
232880.0000   -0.08226
232920.0000   -0.07596
232960.0000   -0.29195
233000.0000   -0.15778
233040.0000   -0.00870
233080.0000   -0.19231
233120.0000   -0.15980
233160.0000   -0.45254
233200.0000   -0.16033
233240.0000   -0.44548
233280.0000   -0.27794
233320.0000   -0.41442
233360.0000   -0.38304
233400.0000   -0.26908
233440.0000   -0.37692
233480.0000   -0.28462
233520.0000   -0.27618
233560.0000   -0.36361
233600.0000    0.04190
233640.0000   -0.13971
233680.0000   -0.28041
233720.0000    0.01645
233760.0000   -0.39188
233800.0000   -0.19531
233840.0000    0.09409
233880.0000    0.04757
233920.0000    0.01627
233960.0000    0.07911
234000.0000    0.10334
234040.0000   -0.04722
234080.0000    0.05520
234120.0000    0.14226
234160.0000    0.24681
234200.0000   -0.10248
234240.0000    0.12462
234280.0000    0.22892
234320.0000    0.10366
234360.0000   -0.41190
234400.0000   -0.22806
234440.0000   -0.23955
234480.0000    0.07267
234520.0000   -0.08919
234560.0000   -0.06489
234600.0000   -0.18984
234640.0000    0.03390
234680.0000   -0.29968
234720.0000   -0.17487
234760.0000   -0.18921
234800.0000    0.15467
234840.0000    0.00388
234880.0000   -0.27546
234920.0000   -0.30978
234960.0000   -0.12520
235000.0000   -0.15291
235040.0000   -0.21161
235080.0000    0.02003
235120.0000   -0.02756
235160.0000   -0.38598
235200.0000    0.01222
235240.0000   -0.30206
235280.0000   -0.58187
235320.0000   -0.17070
235360.0000   -0.23997
235400.0000   -0.12124
235440.0000   -0.59151
235480.0000   -0.24818
235520.0000   -0.38476
235560.0000   -0.28647
235600.0000   -0.04164
235640.0000   -0.33178
235680.0000    0.01189
235720.0000   -0.35660
235760.0000   -0.21844
235800.0000   -0.21273
235840.0000   -0.00030
235880.0000    0.04295
235920.0000    0.02951
235960.0000   -0.03198
236000.0000   -0.03420
236040.0000   -0.31154
236080.0000   -0.85205
236120.0000   -0.35108
236160.0000   -0.36592
236200.0000   -0.73535
236240.0000   -0.07195
236280.0000   -0.39049
236320.0000   -0.29223
236360.0000   -0.29693
236400.0000   -0.38785
236440.0000   -0.05778
236480.0000   -0.24812
236520.0000   -0.10714
236560.0000    0.08046
236600.0000    0.09419
236640.0000    0.49472
236680.0000   -0.12034
236720.0000    0.14822
236760.0000   -0.05655
236800.0000   -0.42531
236840.0000   -0.20405
236880.0000   -0.42269
236920.0000   -0.52899
236960.0000   -0.37798
237000.0000   -0.39059
237040.0000   -0.63964
237080.0000   -0.51711
237120.0000   -0.39658
237160.0000   -0.53086
237200.0000   -0.44487
237240.0000   -0.53407
237280.0000   -0.36799
237320.0000   -0.34232
237360.0000   -0.42325
237400.0000   -0.33393
237440.0000   -0.46136
237480.0000   -0.27127
237520.0000   -0.30555
237560.0000   -0.35734
237600.0000   -0.50496
237640.0000   -0.14046
237680.0000    0.06704
237720.0000   -0.13547
237760.0000    0.08529
237800.0000    0.25747
237840.0000   -0.30286
237880.0000   -0.11996
237920.0000   -0.35486
237960.0000   -0.44764
238000.0000   -0.35336
238040.0000   -0.14561
238080.0000   -0.25096
238120.0000   -0.31394
238160.0000   -0.00956
238200.0000   -0.17872
238240.0000   -0.56785
238280.0000   -0.51894
238320.0000   -0.58908
238360.0000   -0.39624
238400.0000   -0.14070
238440.0000   -0.16803
238480.0000   -0.42401
238520.0000   -0.60066
238560.0000   -0.32158
238600.0000   -0.18721
238640.0000   -0.57632
238680.0000   -0.63788
238720.0000   -0.87398
238760.0000   -0.90324
238800.0000   -0.65965
238840.0000   -0.95101
238880.0000   -0.60547
238920.0000   -0.16691
238960.0000   -0.13220
239000.0000   -0.56957
239040.0000   -0.60239
239080.0000   -0.73727
239120.0000   -0.78818
239160.0000   -0.31180
239200.0000   -0.47400
239240.0000   -0.32246
239280.0000   -0.45938
239320.0000   -0.54023
239360.0000   -0.59247
239400.0000   -0.36508
239440.0000   -0.59710
239480.0000   -0.73666
239520.0000   -0.47760
239560.0000   -0.65147
239600.0000   -0.62038
239640.0000   -0.61969
239680.0000   -0.60884
239720.0000   -0.75136
239760.0000   -0.11087
239800.0000   -0.33044
239840.0000   -0.37464
239880.0000   -0.45393
239920.0000   -0.52246
239960.0000   -0.20152
240000.0000   -0.31467
240040.0000   -0.60026
240080.0000   -0.82475
240120.0000   -0.52694
240160.0000   -0.46967
240200.0000   -0.55036
240240.0000   -0.60508
240280.0000   -0.51069
240320.0000   -0.32714
240360.0000   -0.43961
240400.0000   -0.44973
240440.0000   -0.18155
240480.0000   -0.01045
240520.0000   -0.04610
240560.0000   -0.13935
240600.0000    0.00490
240640.0000    0.07026
240680.0000   -0.03168
240720.0000   -0.00031
240760.0000   -0.06630
240800.0000   -0.26758
240840.0000   -0.33763
240880.0000   -0.21824
240920.0000   -0.39488
240960.0000   -0.24400
241000.0000   -0.14287
241040.0000   -0.10583
241080.0000   -0.27687
241120.0000   -0.01238
241160.0000   -0.12651
241200.0000   -0.02684
241240.0000   -0.09424
241280.0000   -0.51131
241320.0000   -0.24129
241360.0000   -0.45233
241400.0000   -0.62580
241440.0000   -0.17265
241480.0000   -0.32219
241520.0000   -0.47285
241560.0000   -0.51558
241600.0000   -0.53677
241640.0000   -0.47877
241680.0000   -0.48525
241720.0000   -0.47691
241760.0000   -0.43409
241800.0000   -0.44852
241840.0000   -0.26255
241880.0000   -0.15123
241920.0000   -0.27484
241960.0000   -0.37985
242000.0000    0.23555
242040.0000   -0.34879
242080.0000   -0.47646
242120.0000   -0.30870
242160.0000   -0.46338
242200.0000   -0.48031
242240.0000   -0.48821
242280.0000   -0.44352
242320.0000   -0.57929
242360.0000   -0.33960
242400.0000   -0.22750
242440.0000   -0.07927
242480.0000   -0.83706
242520.0000   -0.59166
242560.0000   -0.49537
242600.0000   -0.32989
242640.0000   -0.50621
242680.0000   -0.58087
242720.0000   -0.47436
242760.0000   -0.45229
242800.0000   -0.49970
242840.0000   -0.54827
242880.0000   -0.64981
242920.0000   -0.83589
242960.0000   -0.62050
243000.0000   -0.53065
243040.0000   -0.19978
243080.0000   -0.14483
243120.0000   -0.48938
243160.0000   -0.20416
243200.0000   -0.55240
243240.0000   -0.56170
243280.0000   -0.58011
243320.0000   -0.51254
243360.0000   -0.54505
243400.0000   -0.44649
243440.0000   -0.60854
243480.0000   -0.50691
243520.0000   -0.41957
243560.0000   -0.47353
243600.0000   -0.59375
243640.0000   -0.61169
243680.0000   -0.78906
243720.0000   -0.72154
243760.0000   -0.52854
243800.0000   -0.62248
243840.0000   -0.75691
243880.0000   -0.53729
243920.0000   -0.73635
243960.0000   -0.67825
244000.0000   -0.55553
244040.0000   -0.73855
244080.0000   -0.74353
244120.0000   -0.69246
244160.0000   -0.74681
244200.0000   -0.75678
244240.0000   -0.73716
244280.0000   -0.76773
244320.0000   -0.71008
244360.0000   -0.62443
244400.0000   -0.56764
244440.0000   -0.78760
244480.0000   -0.69755
244520.0000   -0.77795
244560.0000   -0.68976
244600.0000   -0.63076
244640.0000   -0.56431
244680.0000   -0.62709
244720.0000   -0.69550
244760.0000   -0.72593
244800.0000   -0.56671
244840.0000   -0.64124
244880.0000   -0.50311
244920.0000   -0.50246
244960.0000   -0.85120
245000.0000   -0.69157
245040.0000   -0.65919
245080.0000   -0.99036
245120.0000   -0.90615
245160.0000   -0.74560
245200.0000   -0.48675
245240.0000   -0.44645
245280.0000   -0.69805
245320.0000   -0.67082
245360.0000   -0.54160
245400.0000   -0.23190
245440.0000   -0.47930
245480.0000   -0.28962
245520.0000   -0.41975
245560.0000   -0.61884
245600.0000   -0.57487
245640.0000   -0.79747
245680.0000   -0.41232
245720.0000   -0.04946
245760.0000   -0.23407
245800.0000   -0.32603
245840.0000   -0.20381
245880.0000   -0.13987
245920.0000   -0.32645
245960.0000   -0.38241
246000.0000   -0.53526
246040.0000   -0.43254
246080.0000   -0.47766
246120.0000   -0.27236
246160.0000   -0.30588
246200.0000   -0.23532
246240.0000   -0.73873
246280.0000   -0.82903
246320.0000   -0.74849
246360.0000   -0.71139
246400.0000   -0.79092
246440.0000   -0.86959
246480.0000   -0.77640
246520.0000   -0.59339
246560.0000   -0.52563
246600.0000   -0.88969
246640.0000   -0.76385
246680.0000   -0.65270
246720.0000   -0.85872
246760.0000   -0.99040
246800.0000   -0.87116
246840.0000   -0.59995
246880.0000   -0.85625
246920.0000   -0.75805
246960.0000   -0.77655
247000.0000   -0.57032
247040.0000   -0.39732
247080.0000   -0.39941
247120.0000   -0.52721
247160.0000   -0.63748
247200.0000   -0.67466
247240.0000   -0.60882
247280.0000   -0.64194
247320.0000   -0.82494
247360.0000   -0.42037
247400.0000   -0.31084
247440.0000   -0.49175
247480.0000   -0.62230
247520.0000   -0.56456
247560.0000   -0.45414
247600.0000   -0.61601
247640.0000   -0.46074
247680.0000   -0.49028
247720.0000   -0.62658
247760.0000   -0.55309
247800.0000   -0.55148
247840.0000   -0.44507
247880.0000   -0.53675
247920.0000   -0.78201
247960.0000   -0.56041
248000.0000   -0.56441
248040.0000   -0.40738
248080.0000   -0.42577
248120.0000   -0.42906
248160.0000   -0.43402
248200.0000   -0.23770
248240.0000   -0.51559
248280.0000   -0.61267
248320.0000   -0.59881
248360.0000   -0.59477
248400.0000   -0.23619
248440.0000   -0.36928
248480.0000   -0.06720
248520.0000    0.03098
248560.0000   -0.10838
248600.0000    0.03716
248640.0000    0.23825
248680.0000   -0.01858
248720.0000   -0.39433
248760.0000   -0.54166
248800.0000   -0.41006
248840.0000   -0.55555
248880.0000   -0.37513
248920.0000   -0.16359
248960.0000   -0.44032
249000.0000   -0.36558
249040.0000   -0.26876
249080.0000   -0.04198
249120.0000   -0.44785
249160.0000   -0.25042
249200.0000   -0.44008
249240.0000   -0.21831
249280.0000   -0.26014
249320.0000   -0.53941
249360.0000   -0.60671
249400.0000   -0.67684
249440.0000   -0.73302
249480.0000   -0.57384
249520.0000   -0.36639
249560.0000   -0.65758
249600.0000   -0.76607
249640.0000   -0.51755
249680.0000   -0.24761
249720.0000   -0.47740
249760.0000   -0.54034
249800.0000   -0.36889
249840.0000   -0.38102
249880.0000   -0.47366
249920.0000   -0.49777
249960.0000   -0.55507
250000.0000   -0.33231
250040.0000   -0.54946
250080.0000   -0.74315
250120.0000   -0.56427
250160.0000   -0.46707
250200.0000   -0.57930
250240.0000   -0.46083
250280.0000   -0.45771
250320.0000   -1.02145
250360.0000   -0.62169
250400.0000   -0.55976
250440.0000   -0.72787
250480.0000   -0.42687
250520.0000   -0.41056
250560.0000   -0.38255
250600.0000   -0.57327
250640.0000   -0.44770
250680.0000   -0.49450
250720.0000   -0.54072
250760.0000   -0.18275
250800.0000   -0.06417
250840.0000   -0.29489
250880.0000   -0.32834
250920.0000   -0.57210
250960.0000   -0.47814
251000.0000   -0.61319
251040.0000   -0.58982
251080.0000   -0.71912
251120.0000   -0.60202
251160.0000   -0.60944
251200.0000   -0.41919
251240.0000   -0.67465
251280.0000   -0.63549
251320.0000   -0.76514
251360.0000   -0.58813
251400.0000   -0.62371
251440.0000   -0.51448
251480.0000   -0.61760
251520.0000   -0.71346
251560.0000   -0.69427
251600.0000   -0.73921
251640.0000   -0.49170
251680.0000   -0.68700
251720.0000   -0.61400
251760.0000   -0.70767
251800.0000   -0.55220
251840.0000   -0.79803
251880.0000   -0.65145
251920.0000   -0.46257
251960.0000   -0.47391
252000.0000   -0.35952
252040.0000   -0.21158
252080.0000   -0.60613
252120.0000   -0.57306
252160.0000   -0.66108
252200.0000   -0.47391
252240.0000   -0.66776
252280.0000   -0.67073
252320.0000   -0.64702
252360.0000   -0.87435
252400.0000   -0.61916
252440.0000   -0.78410
252480.0000   -0.89974
252520.0000   -0.56770
252560.0000   -0.90459
252600.0000   -0.82161
252640.0000   -0.99607
252680.0000   -1.01663
252720.0000   -1.02859
252760.0000   -1.01875
252800.0000   -0.97380
252840.0000   -0.92326
252880.0000   -0.84301
252920.0000   -0.74659
252960.0000   -0.80175
253000.0000   -0.73175
253040.0000   -0.64780
253080.0000   -0.82625
253120.0000   -0.81342
253160.0000   -0.84151
253200.0000   -0.56530
253240.0000   -0.91434
253280.0000   -0.90977
253320.0000   -0.98298
253360.0000   -0.86669
253400.0000   -0.97360
253440.0000   -0.84641
253480.0000   -0.94002
253520.0000   -0.64601
253560.0000   -0.80048
253600.0000   -0.71163
253640.0000   -0.85797
253680.0000   -0.69379
253720.0000   -0.56965
253760.0000   -0.65730
253800.0000   -0.59732
253840.0000   -0.82168
253880.0000   -0.78607
253920.0000   -0.91627
253960.0000   -0.76143
254000.0000   -0.49426
254040.0000   -0.60882
254080.0000   -0.89988
254120.0000   -0.66297
254160.0000   -0.98899
254200.0000   -0.31788
254240.0000   -0.71641
254280.0000   -0.51284
254320.0000   -0.52110
254360.0000   -0.69383
254400.0000   -0.74826
254440.0000   -0.59242
254480.0000   -0.43005
254520.0000   -0.51133
254560.0000   -0.53842
254600.0000   -0.42936
254640.0000   -0.41595
254680.0000   -0.55633
254720.0000   -0.67613
254760.0000   -0.54305
254800.0000   -0.49704
254840.0000   -0.57024
254880.0000   -0.53976
254920.0000   -0.76678
254960.0000   -0.63801
255000.0000   -0.59812
255040.0000   -0.63040
255080.0000   -0.53700
255120.0000   -0.68383
255160.0000   -0.59890
255200.0000   -0.55036
255240.0000   -0.70025
255280.0000   -0.51254
255320.0000   -0.59777
255360.0000   -0.72040
255400.0000   -0.46366
255440.0000   -0.56404
255480.0000   -0.62342
255520.0000   -0.53531
255560.0000   -0.59185
255600.0000   -0.53452
255640.0000   -0.69319
255680.0000   -0.39574
255720.0000   -0.54367
255760.0000   -0.15210
255800.0000   -0.40681
255840.0000   -0.48147
255880.0000   -0.63455
255920.0000   -0.38737
255960.0000   -0.51356
256000.0000   -0.43669
256040.0000   -0.52271
256080.0000   -0.54790
256120.0000   -0.35943
256160.0000   -0.51044
256200.0000   -0.53737
256240.0000   -0.64359
256280.0000   -0.82343
256320.0000   -0.76859
256360.0000   -0.64952
256400.0000   -0.68058
256440.0000   -0.85799
256480.0000   -0.95052
256520.0000   -0.85596
256560.0000   -0.80521
256600.0000   -0.57201
256640.0000   -0.93993
256680.0000   -0.87074
256720.0000   -0.60963
256760.0000   -0.75098
256800.0000   -0.43010
256840.0000   -0.81068
256880.0000   -0.92177
256920.0000   -0.45756
256960.0000   -0.77128
257000.0000   -0.65021
257040.0000   -0.52764
257080.0000   -0.84926
257120.0000   -0.69862
257160.0000   -0.76302
257200.0000   -0.64383
257240.0000   -0.57568
257280.0000   -0.47905
257320.0000   -0.54008
257360.0000   -0.61393
257400.0000   -0.58624
257440.0000   -0.70860
257480.0000   -0.65328
257520.0000   -0.54966
257560.0000   -0.72732
257600.0000   -0.63879
257640.0000   -0.69983
257680.0000   -0.80428
257720.0000   -0.74775
257760.0000   -0.46741
257800.0000   -0.47161
257840.0000   -0.65996
257880.0000   -0.71345
257920.0000   -0.63416
257960.0000   -0.70717
258000.0000   -0.90035
258040.0000   -0.61145
258080.0000   -0.62909
258120.0000   -0.68206
258160.0000   -0.75099
258200.0000   -0.49526
258240.0000   -0.48497
258280.0000   -0.64508
258320.0000   -0.89509
258360.0000   -0.81104
258400.0000   -0.75196
258440.0000   -0.85120
258480.0000   -0.72651
258520.0000   -0.59717
258560.0000   -0.35352
258600.0000   -0.47782
258640.0000   -0.54226
258680.0000   -0.67232
258720.0000   -0.63177
258760.0000   -0.49920
258800.0000   -0.63641
258840.0000   -0.59547
258880.0000   -0.62793
258920.0000   -0.62671
258960.0000   -0.82686
259000.0000   -0.80761
259040.0000   -0.76077
259080.0000   -0.60230
259120.0000   -0.60039
259160.0000   -0.51409
259200.0000   -0.59942
259240.0000   -0.57763
259280.0000   -0.71253
259320.0000   -0.78334
259360.0000   -0.68094
259400.0000   -0.78920
259440.0000   -0.55610
259480.0000   -0.45048
259520.0000   -0.36704
259560.0000   -0.59567
259600.0000   -0.71161
259640.0000   -0.58721
259680.0000   -0.67188
259720.0000   -0.46327
259760.0000   -0.60687
259800.0000   -0.43643
259840.0000   -0.45444
259880.0000   -0.57357
259920.0000   -0.57100
259960.0000   -0.36600
260000.0000   -0.62708
260040.0000   -0.38740
260080.0000   -0.60280
260120.0000   -0.56458
260160.0000   -0.71732
260200.0000   -0.54747
260240.0000   -0.40972
260280.0000   -0.28339
260320.0000   -0.67588
260360.0000   -0.42183
260400.0000   -0.75693
260440.0000   -0.61587
260480.0000   -0.55874
260520.0000   -0.42250
260560.0000   -0.59585
260600.0000   -0.62670
260640.0000   -0.49753
260680.0000   -0.34550
260720.0000   -0.40988
260760.0000   -0.31422
260800.0000   -0.22141
260840.0000   -0.55652
260880.0000   -0.52676
260920.0000   -0.58867
260960.0000   -0.51705
261000.0000   -0.60936
261040.0000   -0.68540
261080.0000   -0.20711
261120.0000   -0.72667
261160.0000   -0.79050
261200.0000   -0.56612
261240.0000   -0.68099
261280.0000   -0.45665
261320.0000   -0.47132
261360.0000   -0.60157
261400.0000   -0.25716
261440.0000   -0.53546
261480.0000   -0.39971
261520.0000   -0.42859
261560.0000   -0.74899
261600.0000   -0.57654
261640.0000   -0.33875
261680.0000   -0.30278
261720.0000   -0.59514
261760.0000   -0.57768
261800.0000   -0.45919
261840.0000   -0.59939
261880.0000   -0.51592
261920.0000   -0.60491
261960.0000   -0.65191
262000.0000   -0.31626
262040.0000   -0.49675
262080.0000   -0.46667
262120.0000   -0.26286
262160.0000   -0.51955
262200.0000   -0.66288
262240.0000   -0.61329
262280.0000   -0.58052
262320.0000   -0.52094
262360.0000   -0.59305
262400.0000   -0.42131
262440.0000   -0.49633
262480.0000   -0.65351
262520.0000   -0.54625
262560.0000   -0.56601
262600.0000   -0.47904
262640.0000   -0.79771
262680.0000   -0.66223
262720.0000   -0.66200
262760.0000   -0.52836
262800.0000   -0.42358
262840.0000   -0.50977
262880.0000   -0.56601
262920.0000   -0.69538
262960.0000   -0.65450
263000.0000   -0.72344
263040.0000   -0.62326
263080.0000   -0.55366
263120.0000   -0.52431
263160.0000   -0.53216
263200.0000   -0.60837
263240.0000   -0.51230
263280.0000   -0.72055
263320.0000   -0.75484
263360.0000   -0.50714
263400.0000   -0.66908
263440.0000   -0.52424
263480.0000   -0.60228
263520.0000   -0.61966
263560.0000   -0.30796
263600.0000   -0.55770
263640.0000   -0.67865
263680.0000   -0.81221
263720.0000   -0.33346
263760.0000   -0.44904
263800.0000   -0.38372
263840.0000   -0.82780
263880.0000   -0.57911
263920.0000   -0.86968
263960.0000   -0.49994
264000.0000   -0.58593
264040.0000   -0.31662
264080.0000   -0.04509
264120.0000   -0.16829
264160.0000   -0.19134
264200.0000   -0.23210
264240.0000    0.02332
264280.0000    0.06645
264320.0000   -0.22648
264360.0000   -0.10986
264400.0000   -0.32941
264440.0000   -0.10019
264480.0000    0.10090
264520.0000   -0.11528
264560.0000   -0.25312
264600.0000   -0.25000
264640.0000    0.01075
264680.0000   -0.01386
264720.0000   -0.59969
264760.0000   -0.23320
264800.0000   -0.36695
264840.0000   -0.30783
264880.0000   -0.10402
264920.0000   -0.33641
264960.0000   -0.12827
265000.0000   -0.44987
265040.0000   -0.32620
265080.0000   -0.49948
265120.0000   -0.55128
265160.0000   -0.47198
265200.0000   -0.34540
265240.0000   -0.43239
265280.0000   -0.28440
265320.0000   -0.27960
265360.0000   -0.21793
265400.0000   -0.53521
265440.0000   -0.48931
265480.0000   -0.25191
265520.0000   -0.06316
265560.0000   -0.27745
265600.0000   -0.38547
265640.0000   -0.18138
265680.0000   -0.39539
265720.0000   -0.33080
265760.0000   -0.43536
265800.0000   -0.20218
265840.0000   -0.46568
265880.0000   -0.39710
265920.0000   -0.19101
265960.0000   -0.41296
266000.0000   -0.25507
266040.0000   -0.42769
266080.0000   -0.23446
266120.0000   -0.57623
266160.0000   -0.34865
266200.0000   -0.25476
266240.0000   -0.29350
266280.0000   -0.36343
266320.0000   -0.14740
266360.0000    0.02153
266400.0000   -0.16243
266440.0000   -0.16852
266480.0000   -0.27154
266520.0000   -0.55799
266560.0000   -0.25946
266600.0000   -0.24517
266640.0000   -0.22827
266680.0000   -0.29059
266720.0000   -0.53168
266760.0000   -0.53278
266800.0000   -0.26258
266840.0000   -0.38678
266880.0000   -0.39881
266920.0000   -0.37679
266960.0000    0.01375
267000.0000   -0.24557
267040.0000   -0.02913
267080.0000   -0.18377
267120.0000   -0.45470
267160.0000   -0.67321
267200.0000   -0.54486
267240.0000   -0.63595
267280.0000   -0.52815
267320.0000   -0.28086
267360.0000   -0.31043
267400.0000   -0.65646
267440.0000   -0.73078
267480.0000   -0.81563
267520.0000   -0.76168
267560.0000   -0.06300
267600.0000   -0.37007
267640.0000   -0.57057
267680.0000   -0.48252
267720.0000   -0.74451
267760.0000   -0.54119
267800.0000   -0.78395
267840.0000   -0.54186
267880.0000   -0.56748
267920.0000   -0.42529
267960.0000   -0.73400
268000.0000   -0.42140
268040.0000   -0.40604
268080.0000   -0.68244
268120.0000   -0.62196
268160.0000   -0.60046
268200.0000   -0.49686
268240.0000   -0.42910
268280.0000   -0.58843
268320.0000   -0.41209
268360.0000   -0.52320
268400.0000   -0.48635
268440.0000   -0.67412
268480.0000   -0.40076
268520.0000   -0.41659
268560.0000   -0.45376
268600.0000    0.02272
268640.0000   -0.44813
268680.0000   -0.56423
268720.0000   -0.31054
268760.0000   -0.14130
268800.0000   -0.26442
268840.0000   -0.23565
268880.0000   -0.23814
268920.0000   -0.18817
268960.0000   -0.37076
269000.0000   -0.15698
269040.0000   -0.37968
269080.0000   -0.64416
269120.0000   -0.22534
269160.0000   -0.42600
269200.0000   -0.08740
269240.0000   -0.40445
269280.0000   -0.35912
269320.0000   -0.19497
269360.0000   -0.07106
269400.0000   -0.33290
269440.0000   -0.30604
269480.0000   -0.16633
269520.0000    0.07235
269560.0000    0.05595
269600.0000    0.04860
269640.0000   -0.72625
269680.0000   -0.57780
269720.0000   -0.77256
269760.0000   -0.50363
269800.0000   -0.26251
269840.0000   -0.23424
269880.0000   -0.10371
269920.0000   -0.17211
269960.0000   -0.03406
270000.0000    0.04346
270040.0000    0.21379
270080.0000   -0.19549
270120.0000   -0.00362
270160.0000   -0.06884
270200.0000   -0.44724
270240.0000   -0.38582
270280.0000   -0.47075
270320.0000   -0.49676
270360.0000   -0.46042
270400.0000   -0.43554
270440.0000   -0.46005
270480.0000   -0.19517
270520.0000   -0.27587
270560.0000   -0.33508
270600.0000   -0.29937
270640.0000   -0.18771
270680.0000   -0.40944
270720.0000    0.11467
270760.0000    0.19352
270800.0000   -0.04569
270840.0000   -0.29141
270880.0000    0.23399
270920.0000   -0.47259
270960.0000   -0.38607
271000.0000   -0.63557
271040.0000   -0.51223
271080.0000   -0.29980
271120.0000   -0.39488
271160.0000   -0.24070
271200.0000   -0.31535
271240.0000   -0.10152
271280.0000   -0.34371
271320.0000   -0.42481
271360.0000   -0.43472
271400.0000   -0.33611
271440.0000   -0.67554
271480.0000   -0.55405
271520.0000   -0.69902
271560.0000   -0.57776
271600.0000   -0.53868
271640.0000   -0.45045
271680.0000   -0.44342
271720.0000   -0.67747
271760.0000   -0.50698
271800.0000   -0.66278
271840.0000   -0.34853
271880.0000   -0.56332
271920.0000   -0.38245
271960.0000   -0.23633
272000.0000   -0.27676
272040.0000   -0.53792
272080.0000   -0.30695
272120.0000    0.38175
272160.0000    0.02475
272200.0000   -0.02608
272240.0000   -0.32680
272280.0000   -0.34729
272320.0000   -0.46500
272360.0000   -0.65994
272400.0000   -0.60428
272440.0000   -0.40871
272480.0000   -0.61215
272520.0000   -0.24823
272560.0000   -0.14579
272600.0000   -0.41273
272640.0000   -0.52017
272680.0000   -0.63806
272720.0000   -0.84635
272760.0000   -0.29459
272800.0000   -0.37718
272840.0000   -0.45543
272880.0000   -0.62766
272920.0000   -0.43516
272960.0000   -0.54449
273000.0000   -0.46935
273040.0000   -0.58545
273080.0000   -0.30508
273120.0000   -0.53779
273160.0000   -0.42465
273200.0000   -0.66526
273240.0000   -0.34701
273280.0000   -0.36155
273320.0000   -0.15273
273360.0000   -0.53367
273400.0000   -0.49505
273440.0000   -0.66302
273480.0000   -0.67111
273520.0000   -0.44944
273560.0000   -0.52229
273600.0000   -0.44622
273640.0000   -0.68814
273680.0000   -0.64792
273720.0000   -0.59144
273760.0000   -0.70944
273800.0000   -0.60608
273840.0000   -0.45109
273880.0000   -0.55800
273920.0000   -0.72105
273960.0000   -0.84562
274000.0000   -0.50630
274040.0000   -0.67455
274080.0000   -0.07223
274120.0000    0.06110
274160.0000   -0.08194
274200.0000   -0.45227
274240.0000   -0.33200
274280.0000   -0.49324
274320.0000   -0.42062
274360.0000   -0.49013
274400.0000   -0.25691
274440.0000   -0.35133
274480.0000   -0.43466
274520.0000   -0.11946
274560.0000   -0.10774
274600.0000    0.01933
274640.0000   -0.28389
274680.0000    0.00008
274720.0000    0.00002
274760.0000    0.41307
274800.0000    0.05353
274840.0000    0.22234
274880.0000    0.11177
274920.0000   -0.01723
274960.0000   -0.08578
275000.0000    0.28543
275040.0000    0.34474
275080.0000    0.31203
275120.0000    0.46163
275160.0000    0.42335
275200.0000    0.39580
275240.0000    0.07127
275280.0000    0.25355
275320.0000    0.32748
275360.0000    0.68529
275400.0000    0.47202
275440.0000    0.21643
275480.0000    0.34603
275520.0000    0.42164
275560.0000    0.61256
275600.0000    0.47497
275640.0000    0.27147
275680.0000    0.26791
275720.0000    0.28418
275760.0000    0.04896
275800.0000    0.33054
275840.0000    0.13650
275880.0000    0.30786
275920.0000    0.41376
275960.0000    0.26284
276000.0000    0.45898
276040.0000    0.14984
276080.0000    0.36652
276120.0000    0.68830
276160.0000    0.29558
276200.0000    0.31655
276240.0000    0.10343
276280.0000    0.16177
276320.0000    0.57745
276360.0000    0.56077
276400.0000    0.37123
276440.0000    0.38501
276480.0000    0.30676
276520.0000    0.49950
276560.0000    0.29728
276600.0000    0.51165
276640.0000    0.30810
276680.0000    0.16712
276720.0000    0.35232
276760.0000    0.37281
276800.0000    0.47825
276840.0000    0.26935
276880.0000    0.23002
276920.0000    0.28492
276960.0000    0.39256
277000.0000    0.34124
277040.0000    0.35995
277080.0000    0.45695
277120.0000    0.24748
277160.0000    0.41469
277200.0000    0.50845
277240.0000    0.13978
277280.0000    0.46066
277320.0000    0.39767
277360.0000    0.55484
277400.0000    0.44952
277440.0000    0.50846
277480.0000    0.50342
277520.0000    0.70715
277560.0000    0.47734
277600.0000    0.28941
277640.0000    0.32810
277680.0000    0.60199
277720.0000    0.43779
277760.0000    0.04373
277800.0000    0.31474
277840.0000    0.20528
277880.0000    0.32160
277920.0000   -0.09090
277960.0000    0.51609
278000.0000    0.50391
278040.0000    0.08763
278080.0000    0.57363
278120.0000    0.26687
278160.0000    0.24221
278200.0000    0.23944
278240.0000    0.30852
278280.0000    0.30784
278320.0000    0.27609
278360.0000    0.57566
278400.0000    0.52161
278440.0000    0.43625
278480.0000    0.18974
278520.0000    0.53047
278560.0000    0.32369
278600.0000    0.42905
278640.0000    0.22741
278680.0000    0.17799
278720.0000    0.36987
278760.0000    0.53560
278800.0000    0.54199
278840.0000    0.20594
278880.0000    0.44603
278920.0000    0.50191
278960.0000    0.34845
279000.0000    0.50583
279040.0000    0.50747
279080.0000    0.39456
279120.0000    0.29679
279160.0000    0.50958
279200.0000    0.44195
279240.0000    0.21197
279280.0000    0.48630
279320.0000    0.76505
279360.0000    0.18604
279400.0000    0.44659
279440.0000    0.46128
279480.0000    0.28545
279520.0000    0.08113
279560.0000    0.54655
279600.0000    0.42629
279640.0000    0.20239
279680.0000    0.37609
279720.0000    0.35880
279760.0000    0.34449
279800.0000    0.15908
279840.0000    0.32472
279880.0000    0.38548
279920.0000    0.11816
279960.0000    0.26870
280000.0000    0.26036
280040.0000    0.45550
280080.0000   -0.13514
280120.0000    0.08188
280160.0000    0.18115
280200.0000    0.31393
280240.0000    0.42970
280280.0000    0.37992
280320.0000    0.42583
280360.0000    0.39890
280400.0000    0.41965
280440.0000    0.44795
280480.0000    0.39998
280520.0000    0.29340
280560.0000    0.23569
280600.0000    0.18052
280640.0000    0.24628
280680.0000    0.21245
280720.0000    0.64925
280760.0000    0.47245
280800.0000    0.44165
280840.0000    0.39031
280880.0000    0.24965
280920.0000    0.38481
280960.0000    0.24209
281000.0000    0.34692
281040.0000    0.32744
281080.0000    0.38398
281120.0000    0.43666
281160.0000    0.36641
281200.0000    0.34638
281240.0000    0.27712
281280.0000    0.21429
281320.0000    0.58116
281360.0000    0.43972
281400.0000    0.47870
281440.0000    0.40751
281480.0000    0.54565
281520.0000    0.50388
281560.0000    0.30740
281600.0000    0.52262
281640.0000    0.54068
281680.0000    0.25890
281720.0000    0.37776
281760.0000    0.45320
281800.0000    0.32928
281840.0000   -0.06882
281880.0000    0.35348
281920.0000    0.26766
281960.0000    0.25953
282000.0000    0.34714
282040.0000    0.42356
282080.0000    0.44787
282120.0000    0.49972
282160.0000    0.34900
282200.0000    0.44392
282240.0000    0.51080
282280.0000    0.31553
282320.0000    0.45743
282360.0000    0.47284
282400.0000    0.45274
282440.0000    0.47925
282480.0000    0.41375
282520.0000    0.36856
282560.0000    0.44091
282600.0000    0.49014
282640.0000    0.19310
282680.0000    0.57022
282720.0000    0.55692
282760.0000    0.39741
282800.0000    0.34834
282840.0000    0.39241
282880.0000    0.47428
282920.0000    0.68350
282960.0000    0.34119
283000.0000    0.44343
283040.0000    0.41914
283080.0000    0.30659
283120.0000    0.52053
283160.0000    0.48324
283200.0000    0.57516
283240.0000    0.59914
283280.0000    0.56581
283320.0000    0.42954
283360.0000    0.50061
283400.0000    0.19899
283440.0000    0.55152
283480.0000    0.22268
283520.0000    0.28627
283560.0000    0.54307
283600.0000    0.56897
283640.0000   -0.09490
283680.0000    0.04884
283720.0000   -0.00037
283760.0000    0.50465
283800.0000    0.35718
283840.0000    0.43564
283880.0000    0.37959
283920.0000    0.15463
283960.0000    0.26061
284000.0000    0.42406
284040.0000   -0.04062
284080.0000   -0.05338
284120.0000   -0.01528
284160.0000    0.13248
284200.0000    0.06123
284240.0000   -0.33604
284280.0000    0.18814
284320.0000    0.27104
284360.0000   -0.00877
284400.0000    0.21004
284440.0000    0.31116
284480.0000    0.25857
284520.0000   -0.05149
284560.0000    0.40940
284600.0000    0.21998
284640.0000    0.29396
284680.0000    0.03659
284720.0000    0.17303
284760.0000    0.34548
284800.0000    0.09932
284840.0000   -0.01063
284880.0000    0.09707
284920.0000    0.22962
284960.0000   -0.46368
285000.0000   -0.61360
285040.0000   -0.49860
285080.0000   -0.93036
285120.0000   -0.81330
285160.0000   -0.80602
285200.0000   -0.69305
285240.0000   -0.61517
285280.0000   -0.62304
285320.0000   -0.65110
285360.0000   -0.54139
285400.0000   -0.47921
285440.0000   -0.82067
285480.0000   -0.94897
285520.0000   -1.05280
285560.0000   -0.80668
285600.0000   -1.07566
285640.0000   -0.85023
285680.0000   -0.95532
285720.0000   -1.08688
285760.0000   -0.88667
285800.0000   -0.87746
285840.0000   -0.82180
285880.0000   -0.77022
285920.0000   -0.84263
285960.0000   -0.31561
286000.0000    0.08287
286040.0000   -0.00805
286080.0000    0.00337
286120.0000   -0.17046
286160.0000   -0.41751
286200.0000   -0.36218
286240.0000   -0.88078
286280.0000   -0.36382
286320.0000   -0.39924
286360.0000   -0.62051
286400.0000   -0.76637
286440.0000   -0.71357
286480.0000   -0.54943
286520.0000   -0.45113
286560.0000   -0.51806
286600.0000   -0.62724
286640.0000   -0.52473
286680.0000   -0.46990
286720.0000   -0.54588
286760.0000   -0.45063
286800.0000   -0.08973
286840.0000   -0.57407
286880.0000   -0.47274
286920.0000   -0.27409
286960.0000   -0.30987
287000.0000   -0.49208
287040.0000   -0.27520
287080.0000    0.17990
287120.0000   -0.07156
287160.0000   -0.08419
287200.0000   -0.36815
287240.0000   -0.11679
287280.0000   -0.70150
287320.0000   -0.34488
287360.0000   -0.26619
287400.0000   -0.06429
287440.0000    0.02281
287480.0000   -0.22882
287520.0000   -0.03576
287560.0000    0.10718
287600.0000    0.02853
287640.0000    0.00844
287680.0000   -0.22060
287720.0000   -0.50798
287760.0000   -0.42721
287800.0000   -0.35820
287840.0000   -0.41588
287880.0000   -0.50182
287920.0000    0.09374
287960.0000    0.00165
288000.0000    0.07459
288040.0000    0.15995
288080.0000    0.06403
288120.0000    0.01069
288160.0000    0.20162
288200.0000    0.22110
288240.0000    0.08260
288280.0000    0.14179
288320.0000    0.12095
288360.0000    0.08894
288400.0000    0.01228
288440.0000    0.06222
288480.0000    0.08665
288520.0000    0.20098
288560.0000   -0.06201
288600.0000   -0.19380
288640.0000   -0.00803
288680.0000   -0.02065
288720.0000    0.23033
288760.0000    0.09010
288800.0000   -0.06704
288840.0000    0.08166
288880.0000    0.04987
288920.0000    0.04161
288960.0000    0.20134
289000.0000    0.07455
289040.0000   -0.06873
289080.0000    0.06305
289120.0000   -0.07620
289160.0000    0.02039
289200.0000    0.14155
289240.0000   -0.01296
289280.0000    0.15077
289320.0000    0.09421
289360.0000    0.13352
289400.0000   -0.32536
289440.0000    0.04888
289480.0000   -0.35278
289520.0000   -0.11060
289560.0000   -0.02769
289600.0000    0.01536
289640.0000    0.17520
289680.0000    0.10491
289720.0000    0.16810
289760.0000   -0.08153
289800.0000   -0.37187
289840.0000   -0.26193
289880.0000    0.00361
289920.0000    0.25997
289960.0000    0.18866
290000.0000    0.24166
290040.0000    0.18092
290080.0000    0.16422
290120.0000    0.45037
290160.0000    0.30091
290200.0000    0.26627
290240.0000   -0.14195
290280.0000    0.30769
290320.0000    0.37653
290360.0000    0.23476
290400.0000    0.00969
290440.0000    0.16985
290480.0000    0.17212
290520.0000    0.08686
290560.0000    0.08117
290600.0000    0.06138
290640.0000    0.21760
290680.0000    0.05531
290720.0000    0.20360
290760.0000   -0.26682
290800.0000    0.09155
290840.0000    0.04275
290880.0000   -0.19524
290920.0000   -0.01223
290960.0000    0.23499
291000.0000    0.07350
291040.0000    0.46965
291080.0000    0.27764
291120.0000   -0.09999
291160.0000   -0.00265
291200.0000    0.33768
291240.0000    0.28554
291280.0000    0.20182
291320.0000    0.24190
291360.0000   -0.01778
291400.0000    0.24822
291440.0000    0.21735
291480.0000   -0.04281
291520.0000   -0.03051
291560.0000    0.17396
291600.0000    0.25780
291640.0000    0.06716
291680.0000   -0.08939
291720.0000    0.18716
291760.0000    0.24087
291800.0000    0.03782
291840.0000    0.01066
291880.0000    0.11885
291920.0000    0.12708
291960.0000    0.27706
292000.0000    0.29369
292040.0000    0.20879
292080.0000    0.26604
292120.0000    0.11070
292160.0000    0.40952
292200.0000    0.22467
292240.0000    0.07413
292280.0000    0.00584
292320.0000   -0.02250
292360.0000   -0.21332
292400.0000   -0.00908
292440.0000    0.04711
292480.0000    0.01320
292520.0000    0.04609
292560.0000   -0.37834
292600.0000   -0.40716
292640.0000   -0.35795
292680.0000   -0.39356
292720.0000   -0.27444
292760.0000   -0.12565
292800.0000   -0.08591
292840.0000    0.28125
292880.0000    0.13373
292920.0000    0.01979
292960.0000   -0.10136
293000.0000   -0.04500
293040.0000    0.08471
293080.0000   -0.02590
293120.0000   -0.30663
293160.0000   -0.28703
293200.0000    0.14768
293240.0000    0.04166
293280.0000    0.18991
293320.0000   -0.21417
293360.0000   -0.29733
293400.0000   -0.42554
293440.0000   -0.32684
293480.0000   -0.26108
293520.0000   -0.34027
293560.0000   -0.09572
293600.0000   -0.39342
293640.0000   -0.34749
293680.0000   -0.38509
293720.0000   -0.30588
293760.0000   -0.52312
293800.0000   -0.43883
293840.0000   -0.50000
293880.0000   -0.40329
293920.0000    0.15864
293960.0000    0.35286
294000.0000    0.16759
294040.0000   -0.05394
294080.0000    0.23956
294120.0000   -0.57004
294160.0000   -0.51552
294200.0000   -0.04839
294240.0000   -0.13654
294280.0000    0.05690
294320.0000   -0.34952
294360.0000   -0.08563
294400.0000    0.14650
294440.0000   -0.13716
294480.0000    0.27147
294520.0000   -0.21172
294560.0000   -0.07045
294600.0000   -0.05123
294640.0000    0.14433
294680.0000   -0.00605
294720.0000   -0.07838
294760.0000    0.00167
294800.0000    0.05942
294840.0000    0.02077
294880.0000   -0.24571
294920.0000    0.09777
294960.0000    0.17661
295000.0000    0.24586
295040.0000    0.07289
295080.0000    0.02522
295120.0000    0.14575
295160.0000    0.24214
295200.0000    0.25648
295240.0000    0.63472
295280.0000    0.39934
295320.0000    0.67813
295360.0000    0.59413
295400.0000    0.66727
295440.0000    0.55281
295480.0000    0.67039
295520.0000    0.71581
295560.0000    0.47867
295600.0000    0.59000
295640.0000    0.45544
295680.0000    0.52723
295720.0000    0.62568
295760.0000    0.65989
295800.0000    0.52369
295840.0000    0.51511
295880.0000    0.62983
295920.0000    0.37819
295960.0000    0.45787
296000.0000    0.48839
296040.0000    0.73163
296080.0000    0.66684
296120.0000    0.60014
296160.0000    0.55988
296200.0000    0.65382
296240.0000    0.72674
296280.0000    0.62749
296320.0000    0.58211
296360.0000    0.35439
296400.0000    0.44250
296440.0000    0.36188
296480.0000    0.22063
296520.0000    0.13681
296560.0000    0.17260
296600.0000    0.26626
296640.0000    0.19770
296680.0000    0.16137
296720.0000    0.30148
296760.0000    0.41625
296800.0000    0.19874
296840.0000    0.41518
296880.0000    0.15838
296920.0000    0.41851
296960.0000    0.36095
297000.0000    0.23001
297040.0000    0.26828
297080.0000    0.23665
297120.0000    0.24692
297160.0000    0.33379
297200.0000    0.36509
297240.0000    0.34395
297280.0000    0.22319
297320.0000    0.10181
297360.0000    0.10665
297400.0000    0.11456
297440.0000    0.12654
297480.0000    0.15651
297520.0000    0.39893
297560.0000    0.23230
297600.0000    0.35494
297640.0000    0.16697
297680.0000    0.17784
297720.0000    0.13291
297760.0000    0.42556
297800.0000   -0.04711
297840.0000   -0.17295
297880.0000    0.21510
297920.0000   -0.02993
297960.0000    0.01257
298000.0000   -0.00279
298040.0000   -0.00346
298080.0000    0.09054
298120.0000    0.15708
298160.0000    0.16194
298200.0000    0.06691
298240.0000    0.13542
298280.0000    0.11892
298320.0000    0.05688
298360.0000   -0.26644
298400.0000    0.17498
298440.0000    0.11042
298480.0000    0.15339
298520.0000    0.26306
298560.0000    0.17603
298600.0000    0.06560
298640.0000    0.15826
298680.0000    0.05269
298720.0000   -0.00724
298760.0000    0.32112
298800.0000   -0.49228
298840.0000   -0.24510
298880.0000    0.06516
298920.0000   -0.37413
298960.0000   -0.40187
299000.0000   -0.29781
299040.0000   -0.33343
299080.0000   -0.32449
299120.0000   -0.43483
299160.0000   -0.33528
299200.0000   -0.25323
299240.0000   -0.13372
299280.0000   -0.02892
299320.0000   -0.00196
299360.0000   -0.41142
299400.0000   -0.24623
299440.0000   -0.04870
299480.0000    0.33190
299520.0000   -0.11618
299560.0000    0.30827
299600.0000    0.27428
299640.0000    0.30253
299680.0000    0.17207
299720.0000    0.35022
299760.0000    0.06736
299800.0000   -0.19829
299840.0000   -0.53430
299880.0000   -0.38203
299920.0000   -0.49951
299960.0000   -0.60842
300000.0000   -0.52495
300040.0000   -0.63951
300080.0000   -0.67139
300120.0000   -0.32593
300160.0000   -0.67898
300200.0000   -0.46762
300240.0000   -0.55592
300280.0000   -0.47213
300320.0000   -0.14435
300360.0000   -0.19880
300400.0000   -0.29247
300440.0000    0.04077
300480.0000    0.07389
300520.0000   -0.15541
300560.0000   -0.33785
300600.0000   -0.52200
300640.0000   -0.35814
300680.0000   -0.38082
300720.0000   -0.51377
300760.0000   -0.58508
300800.0000   -0.40719
300840.0000   -0.46768
300880.0000   -0.71543
300920.0000   -0.65914
300960.0000   -0.42469
301000.0000   -0.38914
301040.0000   -0.05457
301080.0000   -0.46705
301120.0000   -0.09438
301160.0000   -0.02665
301200.0000    0.20737
301240.0000   -0.15135
301280.0000   -0.22068
301320.0000   -0.14537
301360.0000   -0.16812
301400.0000   -0.08276
301440.0000   -0.55253
301480.0000   -0.17433
301520.0000   -0.53184
301560.0000   -0.14500
301600.0000   -0.34487
301640.0000   -0.63459
301680.0000   -0.27647
301720.0000   -0.59011
301760.0000   -0.55272
301800.0000   -0.45697
301840.0000   -0.22019
301880.0000   -0.22702
301920.0000    0.00454
301960.0000    0.00332
302000.0000    0.14061
302040.0000   -0.18750
302080.0000   -0.32079
302120.0000   -0.41432
302160.0000   -0.22397
302200.0000   -0.25343
302240.0000   -0.49056
302280.0000   -0.62419
302320.0000   -0.49595
302360.0000   -0.44091
302400.0000   -0.59562
302440.0000   -0.40931
302480.0000   -0.46041
302520.0000    0.02243
302560.0000    0.08392
302600.0000   -0.23033
302640.0000   -0.32156
302680.0000   -0.36425
302720.0000   -0.37727
302760.0000   -0.30273
302800.0000   -0.21851
302840.0000   -0.20710
302880.0000   -0.09496
302920.0000    0.03288
302960.0000    0.04683
303000.0000   -0.06779
303040.0000   -0.50868
303080.0000   -0.27091
303120.0000   -0.23838
303160.0000   -0.27951
303200.0000   -0.13902
303240.0000   -0.30732
303280.0000    0.03020
303320.0000   -0.17745
303360.0000    0.00301
303400.0000   -0.16876
303440.0000   -0.29687
303480.0000   -0.28404
303520.0000   -0.33531
303560.0000   -0.37873
303600.0000   -0.14084
303640.0000   -0.06519
303680.0000   -0.27772
303720.0000   -0.37503
303760.0000   -0.42862
303800.0000   -0.37260
303840.0000   -0.28811
303880.0000   -0.54295
303920.0000   -0.37852
303960.0000   -0.44365
304000.0000   -0.35222
304040.0000   -0.33180
304080.0000   -0.36519
304120.0000   -0.48957
304160.0000   -0.06076
304200.0000   -0.18677
304240.0000   -0.22242
304280.0000   -0.17859
304320.0000   -0.01623
304360.0000   -0.32173
304400.0000   -0.21440
304440.0000   -0.19697
304480.0000   -0.28658
304520.0000   -0.34218
304560.0000   -0.27802
304600.0000   -0.24275
304640.0000   -0.19679
304680.0000   -0.71997
304720.0000   -0.41109
304760.0000   -0.44649
304800.0000   -0.29635
304840.0000   -0.15660
304880.0000   -0.44257
304920.0000   -0.61128
304960.0000   -0.49274
305000.0000   -0.51994
305040.0000   -0.54458
305080.0000   -0.53231
305120.0000   -0.29343
305160.0000   -0.41709
305200.0000   -0.22762
305240.0000   -0.53213
305280.0000   -0.57244
305320.0000   -0.75602
305360.0000   -0.81963
305400.0000   -0.92962
305440.0000   -0.49143
305480.0000   -0.74092
305520.0000   -0.51785
305560.0000   -0.44833
305600.0000   -0.69045
305640.0000   -0.77525
305680.0000   -0.59908
305720.0000   -0.50508
305760.0000   -0.53779
305800.0000   -0.67334
305840.0000   -0.52199
305880.0000   -0.61306
305920.0000   -0.62755
305960.0000   -0.53084
306000.0000   -0.58686
306040.0000   -0.52021
306080.0000   -0.36331
306120.0000   -0.39752
306160.0000   -0.54337
306200.0000   -0.55649
306240.0000   -0.53988
306280.0000   -0.45729
306320.0000   -0.54133
306360.0000   -0.57504
306400.0000   -0.67167
306440.0000   -0.61862
306480.0000   -0.42562
306520.0000   -0.17674
306560.0000   -0.38583
306600.0000   -0.60247
306640.0000   -0.60945
306680.0000   -0.43844
306720.0000   -0.43489
306760.0000   -0.05852
306800.0000   -0.27894
306840.0000   -0.37008
306880.0000   -0.43807
306920.0000   -0.21518
306960.0000   -0.22672
307000.0000   -0.29412
307040.0000   -0.24901
307080.0000   -0.18101
307120.0000   -0.33632
307160.0000   -0.25166
307200.0000   -0.12335
307240.0000   -0.13981
307280.0000   -0.34773
307320.0000   -0.35746
307360.0000   -0.29737
307400.0000   -0.18042
307440.0000   -0.17417
307480.0000   -0.39649
307520.0000   -0.61321
307560.0000   -0.50415
307600.0000   -0.11916
307640.0000   -0.22206
307680.0000   -0.13490
307720.0000   -0.36785
307760.0000   -0.01213
307800.0000   -0.33283
307840.0000   -0.12612
307880.0000   -0.17359
307920.0000   -0.29732
307960.0000   -0.24357
308000.0000   -0.36171
308040.0000   -0.30437
308080.0000   -0.44672
308120.0000   -0.42146
308160.0000   -0.50518
308200.0000   -0.60280
308240.0000   -0.26460
308280.0000   -0.21537
308320.0000   -0.63030
308360.0000   -0.49036
308400.0000   -0.29981
308440.0000   -0.00301
308480.0000   -0.22602
308520.0000   -0.33116
308560.0000   -0.22541
308600.0000   -0.68391
308640.0000   -0.72216
308680.0000   -0.45508
308720.0000   -0.46539
308760.0000   -0.58001
308800.0000   -0.60526
308840.0000   -0.51515
308880.0000   -0.29720
308920.0000   -0.53856
308960.0000   -0.11012
309000.0000   -0.27081
309040.0000   -0.45931
309080.0000   -0.48673
309120.0000   -0.30269
309160.0000   -0.35108
309200.0000   -0.24161
309240.0000   -0.20130
309280.0000   -0.31144
309320.0000   -0.52408
309360.0000   -0.65006
309400.0000   -0.42498
309440.0000   -0.32328
309480.0000   -0.22046
309520.0000   -0.47619
309560.0000   -0.28584
309600.0000   -0.08775
309640.0000   -0.08897
309680.0000   -0.36259
309720.0000   -0.28519
309760.0000   -0.23659
309800.0000   -0.43580
309840.0000   -0.46204
309880.0000   -0.30864
309920.0000   -0.32230
309960.0000   -0.26553
310000.0000   -0.37302
310040.0000   -0.22460
310080.0000   -0.23273
310120.0000   -0.23387
310160.0000   -0.07555
310200.0000   -0.20487
310240.0000   -0.26732
310280.0000   -0.41169
310320.0000   -0.18567
310360.0000   -0.00900
310400.0000   -0.26668
310440.0000   -0.42450
310480.0000   -0.23304
310520.0000   -0.25448
310560.0000   -0.57894
310600.0000   -0.20411
310640.0000   -0.12258
310680.0000   -0.01169
310720.0000   -0.09996
310760.0000   -0.29948
310800.0000   -0.93677
310840.0000   -0.44336
310880.0000   -0.43844
310920.0000   -0.08386
310960.0000   -0.68781
311000.0000   -0.35329
311040.0000   -0.66563
311080.0000   -0.63111
311120.0000   -0.78696
311160.0000   -0.53053
311200.0000   -0.90580
311240.0000   -0.56819
311280.0000   -0.71451
311320.0000   -0.25066
311360.0000   -0.19713
311400.0000   -0.27671
311440.0000   -0.33388
311480.0000   -0.41740
311520.0000   -0.44751
311560.0000   -0.51631
311600.0000   -0.30740
311640.0000   -0.33647
311680.0000   -0.50319
311720.0000   -0.22152
311760.0000   -0.43402
311800.0000   -0.50908
311840.0000   -0.47563
311880.0000   -0.37965
311920.0000   -0.58007
311960.0000   -0.54157
312000.0000   -0.43326
312040.0000   -0.71636
312080.0000   -0.62313
312120.0000   -0.53094
312160.0000   -0.55486
312200.0000   -0.59002
312240.0000   -0.14016
312280.0000   -0.33244
312320.0000    0.05948
312360.0000   -0.14103
312400.0000   -0.18596
312440.0000   -0.06617
312480.0000   -0.37002
312520.0000   -0.06594
312560.0000    0.08529
312600.0000   -0.13002
312640.0000   -0.18157
312680.0000   -0.16536
312720.0000   -0.33242
312760.0000   -0.06791
312800.0000   -0.57553
312840.0000   -0.47282
312880.0000   -0.30539
312920.0000   -0.30223
312960.0000   -0.63252
313000.0000   -0.61783
313040.0000   -0.49517
313080.0000   -0.70785
313120.0000   -0.49559
313160.0000   -0.36220
313200.0000   -0.10979
313240.0000   -0.07163
313280.0000   -0.38286
313320.0000   -0.30105
313360.0000   -0.36266
313400.0000   -0.38195
313440.0000   -0.03749
313480.0000   -0.64205
313520.0000   -0.46207
313560.0000   -0.47651
313600.0000   -0.43878
313640.0000   -0.46068
313680.0000   -0.36950
313720.0000   -0.49470
313760.0000   -0.58960
313800.0000   -0.32657
313840.0000   -0.26146
313880.0000   -0.20622
313920.0000   -0.37444
313960.0000   -0.05448
314000.0000   -0.44145
314040.0000   -0.34997
314080.0000   -0.64725
314120.0000   -0.23528
314160.0000   -0.00017
314200.0000   -0.14020
314240.0000   -0.50074
314280.0000   -0.37607
314320.0000   -0.11021
314360.0000    0.14305
314400.0000   -0.57947
314440.0000   -0.66184
314480.0000   -0.41652
314520.0000   -0.52390
314560.0000   -0.44978
314600.0000   -0.76603
314640.0000   -0.62848
314680.0000   -0.49133
314720.0000   -0.65232
314760.0000   -0.38022
314800.0000   -0.52279
314840.0000   -0.62579
314880.0000   -0.46917
314920.0000   -0.35126
314960.0000   -0.43867
315000.0000   -0.63983
315040.0000   -0.60224
315080.0000   -0.50963
315120.0000   -0.42700
315160.0000   -0.30910
315200.0000   -0.55759
315240.0000   -0.58663
315280.0000   -0.97378
315320.0000   -0.55462
315360.0000   -0.48398
315400.0000   -0.68360
315440.0000   -0.44330
315480.0000   -0.66053
315520.0000   -0.50669
315560.0000   -0.28082
315600.0000   -0.52708
315640.0000   -0.47037
315680.0000   -0.57968
315720.0000   -0.50023
315760.0000   -0.56425
315800.0000   -0.66942
315840.0000   -0.48913
315880.0000   -0.62129
315920.0000   -0.44385
315960.0000   -0.64629
316000.0000   -0.53372
316040.0000   -0.69345
316080.0000   -0.49008
316120.0000   -0.56323
316160.0000   -0.64929
316200.0000   -0.42756
316240.0000   -0.54969
316280.0000   -0.61746
316320.0000   -0.46549
316360.0000   -0.36579
316400.0000   -0.39687
316440.0000   -0.34439
316480.0000   -0.23942
316520.0000   -0.55873
316560.0000   -0.76135
316600.0000   -0.12542
316640.0000   -0.63205
316680.0000   -0.10039
316720.0000   -0.12726
316760.0000   -0.57120
316800.0000   -0.31920
316840.0000   -0.31153
316880.0000   -0.38344
316920.0000   -0.49456
316960.0000   -0.64929
317000.0000   -0.67035
317040.0000   -0.56465
317080.0000   -0.57097
317120.0000   -0.62839
317160.0000   -0.60528
317200.0000   -0.50428
317240.0000   -0.65452
317280.0000   -0.58994
317320.0000   -0.54564
317360.0000   -0.42655
317400.0000   -0.80388
317440.0000   -0.43070
317480.0000   -0.28577
317520.0000   -0.59081
317560.0000   -0.55050
317600.0000   -0.43127
317640.0000   -0.56171
317680.0000   -0.57368
317720.0000   -0.43566
317760.0000   -0.49577
317800.0000   -0.52280
317840.0000   -0.21001
317880.0000   -0.37304
317920.0000   -0.45616
317960.0000   -0.28970
318000.0000   -0.25873
318040.0000   -0.25178
318080.0000   -0.40038
318120.0000   -0.60176
318160.0000    0.18271
318200.0000   -0.53623
318240.0000   -0.30144
318280.0000   -0.27211
318320.0000   -0.45679
318360.0000   -0.59356
318400.0000   -0.41326
318440.0000   -0.58692
318480.0000   -0.33092
318520.0000   -0.48175
318560.0000   -0.35540
318600.0000   -0.51156
318640.0000    0.00299
318680.0000   -0.25340
318720.0000   -0.23316
318760.0000   -0.33299
318800.0000   -0.19752
318840.0000   -0.08469
318880.0000   -0.56635
318920.0000   -0.51630
318960.0000    0.04755
319000.0000   -0.55463
319040.0000   -0.32005
319080.0000   -0.52502
319120.0000   -0.62782
319160.0000   -0.58468
319200.0000   -0.68459
319240.0000   -0.53475
319280.0000   -0.50187
319320.0000   -0.43654
319360.0000   -0.64387
319400.0000   -0.63881
319440.0000   -0.68638
319480.0000   -0.49468
319520.0000   -0.50713
319560.0000   -0.85731
319600.0000   -0.40632
319640.0000   -0.60389
319680.0000   -0.58918
319720.0000   -0.52353
319760.0000   -0.41613
319800.0000   -0.52111
319840.0000   -0.86127
319880.0000   -0.51609
319920.0000   -0.53551
319960.0000   -0.52147
320000.0000   -0.69008
320040.0000   -0.60483
320080.0000   -0.76574
320120.0000   -0.86720
320160.0000   -0.71788
320200.0000   -0.60880
320240.0000   -0.88903
320280.0000   -0.80213
320320.0000   -0.70752
320360.0000   -0.49012
320400.0000   -0.96889
320440.0000   -0.21087
320480.0000   -0.63533
320520.0000   -0.49824
320560.0000   -0.68465
320600.0000   -0.72275
320640.0000   -0.68874
320680.0000   -0.52815
320720.0000   -0.72449
320760.0000   -0.31745
320800.0000   -0.76514
320840.0000   -0.73736
320880.0000   -0.72907
320920.0000   -0.61511
320960.0000   -0.38450
321000.0000   -0.50680
321040.0000   -0.51410
321080.0000   -0.78019
321120.0000   -0.49693
321160.0000   -0.36539
321200.0000   -0.22480
321240.0000   -0.15644
321280.0000   -0.10303
321320.0000   -0.41053
321360.0000   -0.22416
321400.0000   -0.38366
321440.0000   -0.22235
321480.0000   -0.26013
321520.0000   -0.65290
321560.0000   -0.53737
321600.0000   -0.43243
321640.0000   -0.44059
321680.0000   -0.53699
321720.0000   -0.00844
321760.0000   -0.18984
321800.0000   -0.11177
321840.0000   -0.39008
321880.0000   -0.38045
321920.0000   -0.28772
321960.0000   -0.24978
322000.0000   -0.26014
322040.0000    0.01903
322080.0000   -0.16605
322120.0000   -0.12720
322160.0000   -0.10065
322200.0000   -0.27384
322240.0000   -0.35721
322280.0000   -0.34331
322320.0000   -0.46513
322360.0000   -0.42697
322400.0000   -0.37335
322440.0000   -0.35519
322480.0000   -0.41685
322520.0000   -0.62139
322560.0000   -0.14953
322600.0000   -0.01591
322640.0000   -0.45589
322680.0000   -0.05750
322720.0000   -0.57850
322760.0000   -0.61819
322800.0000   -0.08827
322840.0000   -0.12018
322880.0000   -0.01457
322920.0000    0.05830
322960.0000   -0.59520
323000.0000   -0.48393
323040.0000   -0.43484
323080.0000   -0.09762
323120.0000   -0.37037
323160.0000   -0.32823
323200.0000   -0.32160
323240.0000    0.20435
323280.0000    0.13770
323320.0000    0.53130
323360.0000   -0.19279
323400.0000   -0.10109
323440.0000   -0.11200
323480.0000   -0.04284
323520.0000   -0.28678
323560.0000   -0.25753
323600.0000   -0.52293
323640.0000   -0.41296
323680.0000   -0.39849
323720.0000   -0.43278
323760.0000   -0.50301
323800.0000   -0.09349
323840.0000   -0.12720
323880.0000   -0.18334
323920.0000   -0.00126
323960.0000   -0.03057
324000.0000    0.03292
324040.0000   -0.13417
324080.0000    0.11591
324120.0000   -0.26405
324160.0000    0.15836
324200.0000    0.07645
324240.0000    0.09156
324280.0000    0.19458
324320.0000   -0.14088
324360.0000   -0.05983
324400.0000    0.00852
324440.0000   -0.17752
324480.0000   -0.06451
324520.0000   -0.27749
324560.0000    0.12546
324600.0000   -0.38489
324640.0000    0.05941
324680.0000    0.04312
324720.0000   -0.28477
324760.0000    0.34017
324800.0000    0.09737
324840.0000   -0.01550
324880.0000   -0.14543
324920.0000    0.19433
324960.0000    0.19126
325000.0000    0.25682
325040.0000    0.43830
325080.0000    0.21866
325120.0000    0.22338
325160.0000    0.15305
325200.0000    0.21680
325240.0000    0.12066
325280.0000    0.21103
325320.0000   -0.27852
325360.0000   -0.28583
325400.0000   -0.11811
325440.0000    0.30587
325480.0000    0.26336
325520.0000    0.34100
325560.0000   -0.02544
325600.0000    0.32513
325640.0000    0.02782
325680.0000    0.12632
325720.0000    0.23391
325760.0000    0.17263
325800.0000    0.18792
325840.0000    0.00567
325880.0000   -0.13916
325920.0000    0.09483
325960.0000    0.09021
326000.0000    0.09764
326040.0000    0.10289
326080.0000    0.11884
326120.0000   -0.08649
326160.0000   -0.01367
326200.0000   -0.07432
326240.0000    0.19842
326280.0000    0.14893
326320.0000    0.16877
326360.0000    0.28331
326400.0000   -0.04182
326440.0000    0.04007
326480.0000   -0.55851
326520.0000   -0.31133
326560.0000   -0.48827
326600.0000   -0.55547
326640.0000   -0.51006
326680.0000   -0.57869
326720.0000   -0.37335
326760.0000   -0.41471
326800.0000   -0.48080
326840.0000   -0.29717
326880.0000   -0.61152
326920.0000   -0.66294
326960.0000   -0.76221
327000.0000   -0.64684
327040.0000   -0.51439
327080.0000   -0.66843
327120.0000   -0.48938
327160.0000   -0.69333
327200.0000   -0.35243
327240.0000   -0.46757
327280.0000   -0.50130
327320.0000   -0.49114
327360.0000   -0.55440
327400.0000   -0.93194
327440.0000   -1.12813
327480.0000   -0.89880
327520.0000   -0.88566
327560.0000   -0.35302
327600.0000   -0.53812
327640.0000   -0.70972
327680.0000   -1.12520
327720.0000   -0.85114
327760.0000   -0.61984
327800.0000   -0.41776
327840.0000   -0.40310
327880.0000   -0.56022
327920.0000   -0.46299
327960.0000   -0.08386
328000.0000   -0.19499
328040.0000   -0.34216
328080.0000   -0.63062
328120.0000   -0.38885
328160.0000   -0.60263
328200.0000   -0.66564
328240.0000   -0.55465
328280.0000   -0.50440
328320.0000   -0.71245
328360.0000   -0.42802
328400.0000   -0.66829
328440.0000   -0.60527
328480.0000   -0.58811
328520.0000   -0.40060
328560.0000   -0.67213
328600.0000   -0.52703
328640.0000   -0.20171
328680.0000   -0.53720
328720.0000   -0.75092
328760.0000   -0.59567
328800.0000   -0.58816
328840.0000   -0.62414
328880.0000   -1.02694
328920.0000   -0.96662
328960.0000   -1.03739
329000.0000   -1.05121
329040.0000   -1.07879
329080.0000   -0.97101
329120.0000   -1.11559
329160.0000   -1.17793
329200.0000   -1.09937
329240.0000   -0.61291
329280.0000   -1.00283
329320.0000   -0.65242
329360.0000   -0.82936
329400.0000   -0.82897
329440.0000   -0.65039
329480.0000   -0.68728
329520.0000   -0.69157
329560.0000   -0.81272
329600.0000   -0.74317
329640.0000   -0.41752
329680.0000   -0.60630
329720.0000   -0.45502
329760.0000   -0.34053
329800.0000   -0.39611
329840.0000   -0.47817
329880.0000   -0.42775
329920.0000   -0.59482
329960.0000   -0.26427
330000.0000   -0.61071
330040.0000   -0.34738
330080.0000   -0.56426
330120.0000   -0.33544
330160.0000   -0.43362
330200.0000   -0.48884
330240.0000   -0.61075
330280.0000   -0.44531
330320.0000   -0.40054
330360.0000   -0.70747
330400.0000   -0.61099
330440.0000   -0.68726
330480.0000   -0.75692
330520.0000   -0.51466
330560.0000   -0.41260
330600.0000   -0.57156
330640.0000   -0.60645
330680.0000   -0.47303
330720.0000   -0.58647
330760.0000   -0.32817
330800.0000   -0.65734
330840.0000   -0.50593
330880.0000   -0.66827
330920.0000   -0.73869
330960.0000   -0.70468
331000.0000   -0.63323
331040.0000   -0.51989
331080.0000   -0.65966
331120.0000   -0.58421
331160.0000   -0.55552
331200.0000   -0.58020
331240.0000   -0.48215
331280.0000   -0.47181
331320.0000   -0.59680
331360.0000   -0.46950
331400.0000   -0.21044
331440.0000   -0.35265
331480.0000   -0.39053
331520.0000   -0.75201
331560.0000   -0.67839
331600.0000   -0.52694
331640.0000   -0.48882
331680.0000   -0.69738
331720.0000   -0.56353
331760.0000   -0.48482
331800.0000   -0.84928
331840.0000   -0.65837
331880.0000   -0.35839
331920.0000   -0.78738
331960.0000   -0.61725
332000.0000   -0.47870
332040.0000   -0.62887
332080.0000   -0.66605
332120.0000   -0.45899
332160.0000   -0.66090
332200.0000   -0.70603
332240.0000   -0.41287
332280.0000   -0.55757
332320.0000   -0.47788
332360.0000   -0.38429
332400.0000   -0.41430
332440.0000   -0.45620
332480.0000   -0.49561
332520.0000   -0.47585
332560.0000   -0.40919
332600.0000   -0.25044
332640.0000   -0.52902
332680.0000    0.01257
332720.0000   -0.57489
332760.0000   -0.43622
332800.0000   -0.65247
332840.0000   -0.54721
332880.0000   -0.50460
332920.0000   -0.54883
332960.0000   -0.54735
333000.0000   -0.55595
333040.0000   -0.42134
333080.0000   -0.47741
333120.0000   -0.26206
333160.0000   -0.60224
333200.0000   -0.38258
333240.0000   -0.63428
333280.0000   -0.35304
333320.0000   -0.49334
333360.0000   -0.55616
333400.0000   -0.56298
333440.0000   -0.52882
333480.0000   -0.56226
333520.0000   -0.31898
333560.0000   -0.30260
333600.0000   -0.52546
333640.0000   -0.59309
333680.0000   -0.67428
333720.0000   -0.81585
333760.0000   -0.74955
333800.0000   -0.79666
333840.0000   -0.70692
333880.0000   -0.67784
333920.0000   -0.70094
333960.0000   -0.80676
334000.0000   -0.66684
334040.0000   -0.53689
334080.0000   -0.76588
334120.0000   -0.48652
334160.0000   -0.41726
334200.0000   -0.65831
334240.0000   -0.49610
334280.0000   -0.61204
334320.0000   -0.51611
334360.0000   -0.75785
334400.0000   -0.52800
334440.0000   -0.34320
334480.0000   -0.38723
334520.0000   -0.75927
334560.0000   -0.55785
334600.0000   -0.47901
334640.0000   -0.28700
334680.0000   -0.71584
334720.0000   -1.02022
334760.0000   -0.54434
334800.0000   -0.45929
334840.0000   -0.44342
334880.0000   -0.37240
334920.0000   -0.62454
334960.0000   -0.44031
335000.0000   -0.33226
335040.0000   -0.58042
335080.0000   -0.49438
335120.0000   -0.57418
335160.0000   -0.72655
335200.0000   -0.62651
335240.0000   -0.49074
335280.0000   -0.21128
335320.0000   -0.71946
335360.0000   -0.67106
335400.0000   -0.31289
335440.0000   -0.62259
335480.0000   -0.49331
335520.0000   -0.61206
335560.0000   -0.41363
335600.0000    0.00535
335640.0000   -0.52477
335680.0000   -0.29116
335720.0000   -0.27026
335760.0000   -0.63090
335800.0000   -0.36845
335840.0000   -0.32708
335880.0000   -0.63226
335920.0000   -0.13592
335960.0000   -0.61021
336000.0000   -0.67562
336040.0000   -0.69381
336080.0000   -0.77121
336120.0000   -0.93448
336160.0000   -0.45435
336200.0000   -0.61465
336240.0000   -0.62628
336280.0000   -0.44672
336320.0000   -0.53604
336360.0000   -0.62806
336400.0000   -0.56377
336440.0000   -0.21562
336480.0000   -0.44419
336520.0000   -0.01780
336560.0000   -0.58184
336600.0000   -0.69873
336640.0000   -0.53095
336680.0000   -0.50753
336720.0000   -0.57580
336760.0000   -0.65705
336800.0000   -0.81037
336840.0000   -0.62955
336880.0000   -0.75498
336920.0000   -0.62465
336960.0000   -0.52379
337000.0000   -0.31731
337040.0000   -0.30826
337080.0000   -0.41668
337120.0000   -0.52252
337160.0000   -0.39417
337200.0000    0.00507
337240.0000   -0.51172
337280.0000   -0.72988
337320.0000   -0.73537
337360.0000   -0.79629
337400.0000   -0.73487
337440.0000   -0.94434
337480.0000   -0.98580
337520.0000   -0.67243
337560.0000   -0.73688
337600.0000   -0.57026
337640.0000   -0.81888
337680.0000   -0.57955
337720.0000   -0.84588
337760.0000   -1.04387
337800.0000   -0.73418
337840.0000   -0.56238
337880.0000   -0.67424
337920.0000   -0.58773
337960.0000   -0.59330
338000.0000   -0.53730
338040.0000   -0.86227
338080.0000   -0.65512
338120.0000   -0.77308
338160.0000   -0.88017
338200.0000   -0.66636
338240.0000   -0.70107
338280.0000   -1.05581
338320.0000   -0.73662
338360.0000   -0.52805
338400.0000   -0.48948
338440.0000   -0.69584
338480.0000   -0.70202
338520.0000   -0.76238
338560.0000   -0.74705
338600.0000   -0.87958
338640.0000   -0.85593
338680.0000   -0.88665
338720.0000   -0.88912
338760.0000   -0.90377
338800.0000   -0.74665
338840.0000   -0.82568
338880.0000   -0.76668
338920.0000   -0.52065
338960.0000   -0.50818
339000.0000   -0.80339
339040.0000   -0.61587
339080.0000   -0.72364
339120.0000   -0.74513
339160.0000   -0.49910
339200.0000   -0.68490
339240.0000   -0.71162
339280.0000   -0.72282
339320.0000   -0.77463
339360.0000   -0.75891
339400.0000   -0.79604
339440.0000   -0.92784
339480.0000   -0.83584
339520.0000   -0.56154
339560.0000   -0.45105
339600.0000   -0.60680
339640.0000   -0.70123
339680.0000   -0.73286
339720.0000   -0.64059
339760.0000   -0.65849
339800.0000   -0.63625
339840.0000   -0.72267
339880.0000   -0.16058
339920.0000   -0.66619
339960.0000   -0.60561
340000.0000   -0.33062
340040.0000   -0.29992
340080.0000   -0.69590
340120.0000   -0.42444
340160.0000   -0.36006
340200.0000   -0.49312
340240.0000   -0.43429
340280.0000   -0.45398
340320.0000   -0.40555
340360.0000   -0.71975
340400.0000   -0.64136
340440.0000   -0.60074
340480.0000   -0.86206
340520.0000   -0.85905
340560.0000   -0.77359
340600.0000   -0.86620
340640.0000   -0.74285
340680.0000   -0.60746
340720.0000   -0.76112
340760.0000   -1.22130
340800.0000   -1.08367
340840.0000   -0.99199
340880.0000   -0.88560
340920.0000   -0.83449
340960.0000   -0.72355
341000.0000   -0.54214
341040.0000   -0.48458
341080.0000   -0.64608
341120.0000   -0.47109
341160.0000   -0.21851
341200.0000   -0.27599
341240.0000   -0.41899
341280.0000   -0.11928
341320.0000   -0.14723
341360.0000   -0.01333
341400.0000    0.04945
341440.0000    0.00886
341480.0000   -0.14052
341520.0000   -0.01860
341560.0000    0.22112
341600.0000    0.26034
341640.0000    0.49966
341680.0000    0.46140
341720.0000    0.41070
341760.0000    0.49580
341800.0000    0.45115
341840.0000    0.55832
341880.0000    0.41389
341920.0000    0.47049
341960.0000    0.20291
342000.0000    0.49380
342040.0000    0.25668
342080.0000    0.18330
342120.0000    0.38107
342160.0000    0.51342
342200.0000    0.25539
342240.0000    0.38855
342280.0000    0.44923
342320.0000    0.18373
342360.0000    0.25355
342400.0000    0.32457
342440.0000    0.34666
342480.0000    0.33322
342520.0000    0.22008
342560.0000    0.55488
342600.0000    0.08492
342640.0000    0.43475
342680.0000    0.02411
342720.0000    0.12473
342760.0000    0.36180
342800.0000    0.41726
342840.0000    0.44722
342880.0000    0.30565
342920.0000    0.45131
342960.0000    0.37298
343000.0000    0.33849
343040.0000    0.37266
343080.0000    0.05373
343120.0000    0.11000
343160.0000   -0.06570
343200.0000    0.10750
343240.0000    0.07438
343280.0000    0.31716
343320.0000    0.09774
343360.0000    0.13913
343400.0000    0.42581
343440.0000    0.04291
343480.0000    0.16827
343520.0000    0.25605
343560.0000    0.09318
343600.0000    0.24001
343640.0000   -0.00378
343680.0000    0.34454
343720.0000    0.07515
343760.0000    0.06424
343800.0000    0.20621
343840.0000    0.12667
343880.0000    0.16532
343920.0000    0.08449
343960.0000    0.08384
344000.0000    0.28177
344040.0000    0.46582
344080.0000    0.17563
344120.0000    0.54392
344160.0000    0.32589
344200.0000    0.34809
344240.0000    0.59892
344280.0000    0.36604
344320.0000    0.32544
344360.0000    0.34239
344400.0000    0.38269
344440.0000    0.26159
344480.0000    0.04604
344520.0000    0.41207
344560.0000    0.11254
344600.0000    0.48170
344640.0000    0.29876
344680.0000    0.27969
344720.0000    0.41068
344760.0000    0.21877
344800.0000    0.22688
344840.0000    0.33367
344880.0000   -0.06872
344920.0000    0.15485
344960.0000    0.37137
345000.0000    0.33437
345040.0000    0.37548
345080.0000    0.28203
345120.0000    0.37835
345160.0000    0.31895
345200.0000    0.39522
345240.0000    0.24020
345280.0000    0.35045
345320.0000    0.35362
345360.0000    0.36141
345400.0000    0.34357
345440.0000    0.58114
345480.0000    0.30715
345520.0000    0.37391
345560.0000    0.64752
345600.0000    0.46939
345640.0000    0.36079
345680.0000    0.43291
345720.0000    0.39672
345760.0000    0.73510
345800.0000    0.07341
345840.0000   -0.03416
345880.0000   -0.04410
345920.0000   -0.10511
345960.0000   -0.59072
346000.0000   -0.55571
346040.0000   -0.27942
346080.0000   -0.21429
346120.0000   -0.32936
346160.0000   -0.43036
346200.0000   -0.21063
346240.0000   -0.51363
346280.0000   -0.32374
346320.0000   -0.43744
346360.0000   -0.60199
346400.0000   -0.40068
346440.0000   -0.43695
346480.0000   -0.40612
346520.0000   -0.32749
346560.0000   -0.40293
346600.0000   -0.38425
346640.0000   -0.48663
346680.0000   -0.60381
346720.0000   -0.53405
346760.0000   -0.54822
346800.0000   -0.24876
346840.0000   -0.56210
346880.0000   -0.45831
346920.0000   -0.28114
346960.0000   -0.40479
347000.0000   -0.29936
347040.0000   -0.45647
347080.0000   -0.34492
347120.0000   -0.29988
347160.0000   -0.39077
347200.0000   -0.45024
347240.0000   -0.63005
347280.0000   -0.58809
347320.0000   -0.36409
347360.0000   -0.51940
347400.0000   -0.56460
347440.0000   -0.25653
347480.0000   -0.26881
347520.0000   -0.11358
347560.0000   -0.62046
347600.0000   -0.46807
347640.0000   -0.59528
347680.0000   -0.65875
347720.0000   -0.08689
347760.0000   -0.44399
347800.0000   -0.46186
347840.0000   -0.51411
347880.0000   -0.45045
347920.0000   -0.59085
347960.0000   -0.57007
348000.0000   -0.54563
348040.0000   -0.48989
348080.0000   -0.45490
348120.0000   -0.31085
348160.0000   -0.29222
348200.0000   -0.63714
348240.0000   -0.45303
348280.0000   -0.48086
348320.0000   -0.55407
348360.0000   -0.49212
348400.0000   -0.43504
348440.0000   -0.51207
348480.0000   -0.45814
348520.0000   -0.24360
348560.0000   -0.19781
348600.0000    0.01092
348640.0000   -0.34797
348680.0000   -0.35315
348720.0000   -0.28991
348760.0000   -0.41381
348800.0000   -0.44531
348840.0000   -0.42588
348880.0000   -0.36807
348920.0000   -0.46218
348960.0000   -0.08326
349000.0000   -0.16493
349040.0000   -0.20201
349080.0000   -0.26412
349120.0000   -0.19501
349160.0000   -0.07523
349200.0000   -0.27531
349240.0000   -0.20959
349280.0000   -0.18489
349320.0000    0.02118
349360.0000    0.15375
349400.0000   -0.03196
349440.0000    0.26081
349480.0000   -0.17487
349520.0000   -0.40062
349560.0000   -0.34201
349600.0000   -0.25672
349640.0000   -0.01679
349680.0000   -0.01972
349720.0000   -0.20549
349760.0000   -0.28253
349800.0000   -0.26883
349840.0000   -0.32503
349880.0000   -0.42967
349920.0000   -0.21118
349960.0000   -0.34634
350000.0000   -0.49764
350040.0000   -0.08609
350080.0000   -0.04554
350120.0000   -0.38165
350160.0000   -0.57876
350200.0000   -0.30303
350240.0000    0.09256
350280.0000   -0.24109
350320.0000   -0.18167
350360.0000   -0.19749
350400.0000   -0.05975
350440.0000    0.03813
350480.0000    0.24360
350520.0000   -0.05254
350560.0000    0.12619
350600.0000   -0.02789
350640.0000   -0.06334
350680.0000    0.03648
350720.0000   -0.18714
350760.0000   -0.12671
350800.0000   -0.02203
350840.0000   -0.09905
350880.0000    0.01164
350920.0000   -0.25414
350960.0000   -0.58204
351000.0000   -0.37909
351040.0000   -0.01941
351080.0000    0.01981
351120.0000   -0.12607
351160.0000    0.01054
351200.0000   -0.19734
351240.0000   -0.00787
351280.0000    0.02360
351320.0000   -0.05506
351360.0000   -0.02307
351400.0000   -0.17717
351440.0000   -0.04651
351480.0000   -0.17335
351520.0000   -0.14370
351560.0000   -0.09673
351600.0000   -0.00000
351640.0000    0.09304
351680.0000    0.05114
351720.0000    0.04732
351760.0000    0.12723
351800.0000    0.08464
351840.0000   -0.47764
351880.0000   -0.57507
351920.0000   -0.48499
351960.0000   -0.32993
352000.0000   -0.25844
352040.0000   -0.43584
352080.0000   -0.58525
352120.0000   -0.36715
352160.0000   -0.23443
352200.0000   -0.21260
352240.0000   -0.39035
352280.0000   -0.21421
352320.0000   -0.37224
352360.0000   -0.60818
352400.0000   -0.39653
352440.0000   -0.12271
352480.0000   -0.27207
352520.0000   -0.17961
352560.0000   -0.36979
352600.0000   -0.10118
352640.0000   -0.13053
352680.0000    0.02354
352720.0000    0.05524
352760.0000    0.17842
352800.0000   -0.77570
352840.0000   -0.16840
352880.0000   -0.38344
352920.0000   -0.14386
352960.0000    0.17655
353000.0000   -0.25017
353040.0000   -0.22892
353080.0000   -0.29943
353120.0000   -0.04510
353160.0000   -0.01034
353200.0000   -0.02398
353240.0000    0.07028
353280.0000   -0.09108
353320.0000    0.15757
353360.0000   -0.06029
353400.0000   -0.13195
353440.0000   -0.05267
353480.0000   -0.22043
353520.0000   -0.07606
353560.0000   -0.08477
353600.0000   -0.29524
353640.0000   -0.09621
353680.0000   -0.07150
353720.0000   -0.48925
353760.0000   -0.25669
353800.0000    0.05581
353840.0000    0.04186
353880.0000   -0.42876
353920.0000   -0.29407
353960.0000    0.20594
354000.0000   -0.02126
354040.0000   -0.33228
354080.0000    0.05491
354120.0000   -0.02892
354160.0000   -0.13202
354200.0000   -0.05407
354240.0000    0.36996
354280.0000    0.43046
354320.0000    0.34702
354360.0000    0.06600
354400.0000    0.59057
354440.0000    0.34879
354480.0000    0.23459
354520.0000    0.21348
354560.0000    0.06263
354600.0000    0.39366
354640.0000    0.39303
354680.0000    0.12173
354720.0000    0.12530
354760.0000   -0.11288
354800.0000   -0.03200
354840.0000   -0.25439
354880.0000   -0.12851
354920.0000    0.04013
354960.0000   -0.14912
355000.0000   -0.20606
355040.0000   -0.00932
355080.0000    0.20855
355120.0000    0.15645
355160.0000    0.08496
355200.0000    0.04268
355240.0000    0.25068
355280.0000    0.27784
355320.0000    0.26216
355360.0000   -0.07879
355400.0000   -0.11124
355440.0000    0.15809
355480.0000    0.13844
355520.0000    0.22716
355560.0000    0.08841
355600.0000    0.09494
355640.0000    0.07949
355680.0000   -0.09381
355720.0000    0.04606
355760.0000    0.06732
355800.0000    0.32462
355840.0000    0.25912
355880.0000    0.23461
355920.0000    0.16622
355960.0000    0.01965
356000.0000    0.10128
356040.0000   -0.20291
356080.0000   -0.08272
356120.0000    0.06415
356160.0000    0.02559
356200.0000   -0.47450
356240.0000   -0.89592
356280.0000   -0.42087
356320.0000   -0.53695
356360.0000   -0.44280
356400.0000   -0.49578
356440.0000   -0.21741
356480.0000    0.12899
356520.0000   -0.13079
356560.0000   -0.03159
356600.0000    0.05090
356640.0000   -0.34106
356680.0000    0.17107
356720.0000    0.10890
356760.0000   -0.02312
356800.0000    0.02411
356840.0000    0.06624
356880.0000    0.12932
356920.0000   -0.02637
356960.0000    0.18854
357000.0000    0.25102
357040.0000   -0.11217
357080.0000    0.18633
357120.0000   -0.03242
357160.0000    0.06470
357200.0000    0.28171
357240.0000    0.20439
357280.0000   -0.06837
357320.0000    0.03209
357360.0000    0.17000
357400.0000    0.11087
357440.0000   -0.16123
357480.0000    0.00534
357520.0000   -0.16902
357560.0000    0.12295
357600.0000    0.04724
357640.0000    0.07638
357680.0000    0.26790
357720.0000   -0.11011
357760.0000   -0.40872
357800.0000   -0.44970
357840.0000   -0.25179
357880.0000   -0.43032
357920.0000   -0.23494
357960.0000   -0.23201
358000.0000    0.05364
358040.0000   -0.39524
358080.0000   -0.43829
358120.0000   -0.16332
358160.0000    0.10586
358200.0000   -0.28536
358240.0000   -0.34377
358280.0000   -0.25888
358320.0000   -0.15097
358360.0000   -0.05602
358400.0000   -0.25883
358440.0000   -0.32269
358480.0000   -0.39387
358520.0000   -0.03565
358560.0000   -0.11128
358600.0000    0.00097
358640.0000    0.10073
358680.0000    0.37443
358720.0000    0.24819
358760.0000    0.19937
358800.0000    0.10451
358840.0000    0.20027
358880.0000    0.19908
358920.0000    0.33132
358960.0000    0.24208
359000.0000    0.17948
359040.0000    0.39360
359080.0000    0.30413
359120.0000    0.26090
359160.0000    0.20205
359200.0000    0.51507
359240.0000    0.38501
359280.0000    0.36891
359320.0000    0.37313
359360.0000   -0.00811
359400.0000    0.08786
359440.0000   -0.01858
359480.0000   -0.07393
359520.0000    0.17153
359560.0000    0.42291
359600.0000    0.39496
359640.0000    0.38308
359680.0000    0.33104
359720.0000    0.04472
359760.0000    0.09971
359800.0000    0.07539
359840.0000   -0.37399
359880.0000   -0.14359
359920.0000   -0.03220
359960.0000   -0.04507
360000.0000   -0.31816
360040.0000   -0.31457
360080.0000   -0.23386
360120.0000   -0.21058
360160.0000   -0.13460
360200.0000    0.15211
360240.0000    0.00242
360280.0000   -0.08603
360320.0000    0.08376
360360.0000   -0.06967
360400.0000   -0.03238
360440.0000   -0.01350
360480.0000    0.23499
360520.0000    0.18208
360560.0000    0.43288
360600.0000   -0.32579
360640.0000   -0.41577
360680.0000   -0.05349
360720.0000   -0.34910
360760.0000   -0.18599
360800.0000    0.06636
360840.0000   -0.01628
360880.0000   -0.09589
360920.0000    0.31616
360960.0000   -0.23528
361000.0000   -0.07262
361040.0000    0.04904
361080.0000   -0.13504
361120.0000   -0.07720
361160.0000    0.01909
361200.0000   -0.09769
361240.0000   -0.40348
361280.0000   -0.36176
361320.0000    0.01306
361360.0000    0.22888
361400.0000    0.26770
361440.0000   -0.00905
361480.0000    0.24205
361520.0000   -0.23652
361560.0000   -0.09238
361600.0000    0.04554
361640.0000   -0.05862
361680.0000    0.29003
361720.0000    0.00591
361760.0000    0.04674
361800.0000    0.06954
361840.0000    0.16916
361880.0000    0.18866
361920.0000   -0.03062
361960.0000    0.10752
362000.0000    0.10768
362040.0000   -0.07728
362080.0000   -0.10826
362120.0000   -0.30246
362160.0000    0.01082
362200.0000   -0.18966
362240.0000   -0.13388
362280.0000   -0.35130
362320.0000   -0.20671
362360.0000   -0.19564
362400.0000   -0.12513
362440.0000   -0.12784
362480.0000    0.25630
362520.0000   -0.08025
362560.0000    0.36046
362600.0000   -0.45780
362640.0000   -0.37440
362680.0000    0.05670
362720.0000    0.24800
362760.0000   -0.06815
362800.0000    0.05390
362840.0000    0.43859
362880.0000    0.38784
362920.0000    0.36522
362960.0000    0.50442
363000.0000    0.31453
363040.0000    0.28752
363080.0000    0.33205
363120.0000    0.58135
363160.0000    0.54190
363200.0000    0.28646
363240.0000    0.09089
363280.0000    0.18344
363320.0000    0.39407
363360.0000    0.45516
363400.0000    0.34769
363440.0000    0.28357
363480.0000    0.15461
363520.0000   -0.04967
363560.0000    0.08917
363600.0000    0.12753
363640.0000    0.13437
363680.0000    0.29439
363720.0000    0.38442
363760.0000    0.37931
363800.0000    0.36148
363840.0000    0.24171
363880.0000    0.24072
363920.0000    0.27205
363960.0000    0.21854
364000.0000    0.27858
364040.0000    0.19725
364080.0000    0.29781
364120.0000   -0.04644
364160.0000   -0.07569
364200.0000   -0.04620
364240.0000    0.02772
364280.0000   -0.04017
364320.0000    0.19939
364360.0000   -0.29622
364400.0000   -0.03973
364440.0000    0.21890
364480.0000   -0.14521
364520.0000    0.29327
364560.0000    0.09480
364600.0000   -0.07692
364640.0000   -0.12763
364680.0000   -0.23349
364720.0000   -0.12135
364760.0000    0.02394
364800.0000   -0.06194
364840.0000   -0.02496
364880.0000   -0.08849
364920.0000    0.05575
364960.0000   -0.01000
365000.0000    0.02729
365040.0000   -0.11491
365080.0000   -0.07872
365120.0000   -0.12050
365160.0000    0.10326
365200.0000   -0.26235
365240.0000    0.05816
365280.0000   -0.05113
365320.0000    0.05735
365360.0000    0.08050
365400.0000    0.02556
365440.0000   -0.06333
365480.0000   -0.00249
365520.0000   -0.14780
365560.0000   -0.01568
365600.0000   -0.32775
365640.0000    0.05349
365680.0000   -0.19558
365720.0000    0.03915
365760.0000   -0.07989
365800.0000    0.13562
365840.0000    0.32958
365880.0000    0.32255
365920.0000    0.23354
365960.0000    0.03872
366000.0000    0.18022
366040.0000   -0.05488
366080.0000   -0.19997
366120.0000   -0.25894
366160.0000   -0.02895
366200.0000    0.08523
366240.0000   -0.04609
366280.0000   -0.00143
366320.0000   -0.00943
366360.0000    0.00911
366400.0000   -0.57980
366440.0000   -0.49783
366480.0000   -0.36444
366520.0000   -0.47468
366560.0000   -0.88134
366600.0000   -0.28648
366640.0000   -0.52822
366680.0000   -0.59519
366720.0000   -0.55924
366760.0000   -0.55731
366800.0000   -0.13925
366840.0000   -0.65118
366880.0000   -0.46888
366920.0000   -0.02516
366960.0000   -0.58619
367000.0000   -0.17447
367040.0000   -0.10094
367080.0000   -0.62274
367120.0000   -0.57377
367160.0000   -0.53357
367200.0000   -0.81326
367240.0000   -0.71272
367280.0000   -0.72996
367320.0000   -0.53579
367360.0000   -0.48074
367400.0000   -0.34916
367440.0000   -0.08708
367480.0000   -0.15444
367520.0000   -0.26836
367560.0000   -0.75544
367600.0000   -0.53657
367640.0000   -0.51437
367680.0000   -0.00508
367720.0000    0.03566
367760.0000   -0.30862
367800.0000   -0.19355
367840.0000    0.19936
367880.0000   -0.23389
367920.0000   -0.65694
367960.0000    0.31994
368000.0000    0.00272
368040.0000   -0.08406
368080.0000    0.12550
368120.0000   -0.04860
368160.0000    0.08702
368200.0000   -0.12323
368240.0000    0.03182
368280.0000   -0.15001
368320.0000    0.04581
368360.0000   -0.11503
368400.0000    0.04949
368440.0000   -0.11270
368480.0000    0.03837
368520.0000   -0.21482
368560.0000    0.02100
368600.0000   -0.36874
368640.0000   -0.04462
368680.0000    0.08868
368720.0000   -0.10299
368760.0000    0.10671
368800.0000   -0.10608
368840.0000   -0.54429
368880.0000   -0.23258
368920.0000    0.16781
368960.0000   -0.05138
369000.0000    0.09259
369040.0000   -0.18657
369080.0000   -0.25006
369120.0000   -0.13387
369160.0000    0.13873
369200.0000    0.02826
369240.0000    0.03534
369280.0000   -0.39911
369320.0000   -0.17356
369360.0000   -0.38731
369400.0000   -0.33817
369440.0000   -0.39939
369480.0000   -0.45379
369520.0000   -0.57695
369560.0000   -0.29677
369600.0000   -0.64350
369640.0000   -0.65183
369680.0000   -0.29768
369720.0000   -0.64831
369760.0000   -0.31665
369800.0000   -0.25702
369840.0000   -0.11876
369880.0000    0.08187
369920.0000    0.23234
369960.0000    0.13769
370000.0000   -0.26515
370040.0000   -0.05447
370080.0000    0.03065
370120.0000   -0.26361
370160.0000   -0.28616
370200.0000   -0.78139
370240.0000   -0.57635
370280.0000   -0.59208
370320.0000   -0.46791
370360.0000   -0.65146
370400.0000    0.00445
370440.0000   -0.09450
370480.0000   -0.25023
370520.0000   -0.43827
370560.0000   -0.50996
370600.0000   -0.59026
370640.0000   -0.13807
370680.0000   -0.06643
370720.0000   -0.32843
370760.0000   -0.46835
370800.0000   -0.43001
370840.0000   -0.60863
370880.0000   -0.66132
370920.0000   -0.45631
370960.0000   -0.37316
371000.0000   -0.45333
371040.0000   -0.71223
371080.0000   -0.37928
371120.0000   -0.51385
371160.0000   -0.46404
371200.0000   -0.14600
371240.0000   -0.25650
371280.0000    0.02829
371320.0000   -0.09113
371360.0000    0.19160
371400.0000    0.17465
371440.0000    0.16030
371480.0000    0.34409
371520.0000    0.24508
371560.0000    0.12848
371600.0000    0.16371
371640.0000    0.21712
371680.0000    0.03920
371720.0000   -0.31901
371760.0000   -0.53786
371800.0000   -0.22105
371840.0000   -0.27295
371880.0000   -0.52964
371920.0000   -0.16279
371960.0000   -0.32539
372000.0000   -0.07489
372040.0000   -0.27546
372080.0000    0.04925
372120.0000   -0.38228
372160.0000   -0.17201
372200.0000    0.01450
372240.0000    0.07376
372280.0000    0.06144
372320.0000    0.07311
372360.0000   -0.25383
372400.0000    0.02339
372440.0000    0.11295
372480.0000   -0.01550
372520.0000    0.00614
372560.0000   -0.07382
372600.0000   -0.02610
372640.0000    0.04813
372680.0000   -0.11557
372720.0000   -0.07009
372760.0000    0.05222
372800.0000   -0.00776
372840.0000   -0.12758
372880.0000   -0.04364
372920.0000   -0.04777
372960.0000   -0.18408
373000.0000   -0.15370
373040.0000   -0.01735
373080.0000   -0.14733
373120.0000   -0.20899
373160.0000    0.03644
373200.0000   -0.16079
373240.0000   -0.02326
373280.0000    0.04120
373320.0000    0.19153
373360.0000    0.00893
373400.0000    0.20167
373440.0000   -0.12970
373480.0000    0.12115
373520.0000   -0.24826
373560.0000    0.09649
373600.0000    0.40704
373640.0000   -0.05052
373680.0000   -0.03270
373720.0000   -0.01724
373760.0000    0.01927
373800.0000   -0.37284
373840.0000   -0.03528
373880.0000   -0.66648
373920.0000   -0.54714
373960.0000   -0.64501
374000.0000   -0.60675
374040.0000   -0.49202
374080.0000   -0.48424
374120.0000   -0.46232
374160.0000   -0.70985
374200.0000   -0.52489
374240.0000   -0.37788
374280.0000   -0.61257
374320.0000   -0.22494
374360.0000   -0.58876
374400.0000   -0.53843
374440.0000   -0.33028
374480.0000   -0.67400
374520.0000   -0.48057
374560.0000   -0.35732
374600.0000   -0.67387
374640.0000    0.13328
374680.0000    0.05446
374720.0000   -0.31993
374760.0000   -0.51696
374800.0000   -0.33993
374840.0000   -0.02424
374880.0000   -0.15584
374920.0000   -0.35561
374960.0000   -0.42811
375000.0000   -0.31738
375040.0000   -0.29461
375080.0000   -0.31877
375120.0000   -0.45150
375160.0000   -0.17135
375200.0000    0.00195
375240.0000   -0.26671
375280.0000   -0.34928
375320.0000   -0.32928
375360.0000    0.10365
375400.0000    0.03321
375440.0000   -0.11452
375480.0000   -0.07208
375520.0000    0.20511
375560.0000    0.22978
375600.0000    0.05566
375640.0000   -0.11135
375680.0000    0.04234
375720.0000    0.12887
375760.0000   -0.43690
375800.0000    0.23468
375840.0000    0.11937
375880.0000    0.03174
375920.0000    0.15461
375960.0000    0.20586
376000.0000    0.35186
376040.0000    0.15390
376080.0000   -0.07663
376120.0000   -0.06291
376160.0000    0.02001
376200.0000   -0.12070
376240.0000    0.07149
376280.0000   -0.15505
376320.0000   -0.32269
376360.0000   -0.22496
376400.0000   -0.60153
376440.0000   -0.29811
376480.0000   -0.61965
376520.0000   -0.11042
376560.0000   -0.30493
376600.0000   -0.29580
376640.0000   -0.24054
376680.0000   -0.44869
376720.0000   -0.57446
376760.0000   -0.40504
376800.0000   -0.18989
376840.0000   -0.38287
376880.0000   -0.33088
376920.0000   -0.18332
376960.0000   -0.41932
377000.0000   -0.15297
377040.0000   -0.37290
377080.0000   -0.35591
377120.0000   -0.11417
377160.0000   -0.33675
377200.0000   -0.35175
377240.0000   -0.38155
377280.0000   -0.36399
377320.0000   -0.28740
377360.0000   -0.48262
377400.0000   -0.61013
377440.0000   -0.50290
377480.0000   -0.40309
377520.0000   -0.41509
377560.0000   -0.20491
377600.0000   -0.25981
377640.0000   -0.10631
377680.0000   -0.17130
377720.0000   -0.10745
377760.0000   -0.01915
377800.0000   -0.11665
377840.0000    0.03086
377880.0000    0.09017
377920.0000    0.00023
377960.0000   -0.19042
378000.0000    0.14819
378040.0000    0.03956
378080.0000   -0.46754
378120.0000   -0.66564
378160.0000   -0.37218
378200.0000   -0.44082
378240.0000   -0.56083
378280.0000   -0.21207
378320.0000   -0.32973
378360.0000   -0.48281
378400.0000   -0.47712
378440.0000   -0.49109
378480.0000   -0.31878
378520.0000   -0.53357
378560.0000   -0.59830
378600.0000   -0.75406
378640.0000   -0.52300
378680.0000   -0.62455
378720.0000   -0.70070
378760.0000   -0.63171
378800.0000   -0.53896
378840.0000   -0.63453
378880.0000   -0.79914
378920.0000   -0.62440
378960.0000   -0.51597
379000.0000   -0.41027
379040.0000   -0.68114
379080.0000   -0.36689
379120.0000   -0.39090
379160.0000   -0.23483
379200.0000   -0.28080
379240.0000   -0.33788
379280.0000   -0.77193
379320.0000   -0.53289
379360.0000   -0.71110
379400.0000   -0.51966
379440.0000   -0.59904
379480.0000   -0.44650
379520.0000   -0.49379
379560.0000   -0.45941
379600.0000   -0.78307
379640.0000   -0.63894
379680.0000   -0.56839
379720.0000   -0.48134
379760.0000   -0.60372
379800.0000   -0.58623
379840.0000   -0.63628
379880.0000   -0.37926
379920.0000   -0.57680
379960.0000   -0.51654
380000.0000   -0.56351
380040.0000   -0.37207
380080.0000   -0.46943
380120.0000   -0.42420
380160.0000   -0.51450
380200.0000   -0.68211
380240.0000   -0.60641
380280.0000   -0.55294
380320.0000   -0.47162
380360.0000   -0.30960
380400.0000   -0.31391
380440.0000   -0.41045
380480.0000   -0.41501
380520.0000   -0.61329
380560.0000   -0.50289
380600.0000   -0.28482
380640.0000   -0.32450
380680.0000   -0.21973
380720.0000   -0.29582
380760.0000    0.15005
380800.0000   -0.41569
380840.0000    0.27221
380880.0000    0.00150
380920.0000   -0.20879
380960.0000   -0.52742
381000.0000   -0.33838
381040.0000   -0.28936
381080.0000    0.05568
381120.0000   -0.31350
381160.0000   -0.37543
381200.0000   -0.26398
381240.0000    0.02314
381280.0000   -0.04558
381320.0000   -0.04507
381360.0000    0.17040
381400.0000    0.21700
381440.0000   -0.00886
381480.0000    0.07775
381520.0000   -0.02230
381560.0000   -0.19971
381600.0000   -0.31545
381640.0000   -0.31149
381680.0000    0.25853
381720.0000   -0.12803
381760.0000   -0.05441
381800.0000   -0.06457
381840.0000    0.01763
381880.0000    0.03458
381920.0000   -0.14036
381960.0000   -0.28172
382000.0000   -0.47424
382040.0000    0.16300
382080.0000   -0.13602
382120.0000   -0.06076
382160.0000    0.17663
382200.0000    0.01096
382240.0000   -0.13946
382280.0000    0.13199
382320.0000   -0.27120
382360.0000    0.08567
382400.0000   -0.05258
382440.0000    0.04956
382480.0000    0.11761
382520.0000   -0.11068
382560.0000   -0.24357
382600.0000   -0.00683
382640.0000   -0.59594
382680.0000   -0.82447
382720.0000   -0.42517
382760.0000   -0.46903
382800.0000   -0.46464
382840.0000   -0.46754
382880.0000   -0.73212
382920.0000   -0.46750
382960.0000   -0.57225
383000.0000   -0.40888
383040.0000   -0.24971
383080.0000   -0.80902
383120.0000   -0.39841
383160.0000   -0.44155
383200.0000   -0.48878
383240.0000   -0.43226
383280.0000   -0.32454
383320.0000   -0.27833
383360.0000   -0.41801
383400.0000   -0.29282
383440.0000   -0.43289
383480.0000   -0.43139
383520.0000   -0.76347
383560.0000   -1.09110
383600.0000   -0.76992
383640.0000   -0.62687
383680.0000   -0.52093
383720.0000   -0.65188
383760.0000   -0.46855
383800.0000   -0.73776
383840.0000   -0.63156
383880.0000   -0.71290
383920.0000   -0.76443
383960.0000   -0.58510
384000.0000   -0.39192
384040.0000   -0.49204
384080.0000   -0.69122
384120.0000   -0.56137
384160.0000   -0.54420
384200.0000   -0.54547
384240.0000   -0.82696
384280.0000   -0.59319
384320.0000   -0.59494
384360.0000   -0.24500
384400.0000   -0.25543
384440.0000   -0.30267
384480.0000   -0.32363
384520.0000   -0.57877
384560.0000   -0.23819
384600.0000   -0.41703
384640.0000   -0.27094
384680.0000   -0.05655
384720.0000   -0.69839
384760.0000   -0.54077
384800.0000   -0.25693
384840.0000   -0.48700
384880.0000   -0.29361
384920.0000   -0.70619
384960.0000   -0.88707
385000.0000   -0.49372
385040.0000   -0.51074
385080.0000   -0.49099
385120.0000   -0.12975
385160.0000   -0.05932
385200.0000   -0.52463
385240.0000   -0.19859
385280.0000   -0.49959
385320.0000   -0.43832
385360.0000   -0.24385
385400.0000   -0.60402
385440.0000   -0.71474
385480.0000   -0.89503
385520.0000   -0.57018
385560.0000   -0.54341
385600.0000   -0.62493
385640.0000   -0.72142
385680.0000   -0.70338
385720.0000   -0.65127
385760.0000   -0.64820
385800.0000   -0.55970
385840.0000   -0.72924
385880.0000   -0.52028
385920.0000   -0.38542
385960.0000   -0.39072
386000.0000   -0.85421
386040.0000   -0.74722
386080.0000   -0.65014
386120.0000   -0.63996
386160.0000   -0.44460
386200.0000   -0.38933
386240.0000   -0.60875
386280.0000   -0.46533
386320.0000   -0.55077
386360.0000   -0.81495
386400.0000   -0.91261
386440.0000   -1.10667
386480.0000   -0.51281
386520.0000   -0.71325
386560.0000   -0.63336
386600.0000   -0.86913
386640.0000   -0.87814
386680.0000   -0.89939
386720.0000   -0.67467
386760.0000   -0.98492
386800.0000   -0.89542
386840.0000   -0.69425
386880.0000   -0.75324
386920.0000   -1.24157
386960.0000   -0.97041
387000.0000   -0.46426
387040.0000   -0.75660
387080.0000   -0.65597
387120.0000   -0.55044
387160.0000   -0.74167
387200.0000   -0.85495
387240.0000   -1.07702
387280.0000   -0.76098
387320.0000   -0.63708
387360.0000   -0.49030
387400.0000   -0.52985
387440.0000   -0.44679
387480.0000   -0.40370
387520.0000   -0.69750
387560.0000   -0.64165
387600.0000   -0.76883
387640.0000   -0.49511
387680.0000   -0.40921
387720.0000   -0.46738
387760.0000   -0.44750
387800.0000   -0.44140
387840.0000   -0.37344
387880.0000   -0.15342
387920.0000   -0.27295
387960.0000    0.00382
388000.0000    0.15051
388040.0000    0.14600
388080.0000    0.08725
388120.0000    0.03057
388160.0000    0.08472
388200.0000    0.15209
388240.0000   -0.12019
388280.0000    0.08876
388320.0000   -0.14880
388360.0000   -0.53180
388400.0000   -0.29775
388440.0000   -0.63140
388480.0000   -0.69283
388520.0000   -0.10796
388560.0000    0.08176
388600.0000   -0.24161
388640.0000    0.25811
388680.0000    0.09302
388720.0000   -0.32763
388760.0000   -0.30765
388800.0000   -0.24056
388840.0000   -0.13763
388880.0000   -0.10416
388920.0000   -0.01708
388960.0000    0.14182
389000.0000    0.23718
389040.0000    0.06676
389080.0000    0.24603
389120.0000    0.08335
389160.0000    0.26305
389200.0000    0.06252
389240.0000    0.19276
389280.0000    0.07149
389320.0000    0.05949
389360.0000    0.17576
389400.0000   -0.01003
389440.0000    0.06786
389480.0000    0.06734
389520.0000   -0.04734
389560.0000    0.09058
389600.0000   -0.03612
389640.0000   -0.60603
389680.0000   -0.51103
389720.0000   -0.25039
389760.0000   -0.40200
389800.0000   -0.62287
389840.0000   -0.35233
389880.0000   -0.46794
389920.0000   -0.16140
389960.0000   -0.55646
390000.0000   -0.71715
390040.0000   -0.74527
390080.0000   -0.67753
390120.0000   -0.48222
390160.0000   -0.47310
390200.0000   -0.52076
390240.0000   -0.43250
390280.0000   -0.52034
390320.0000   -0.35145
390360.0000   -0.60095
390400.0000   -0.58953
390440.0000   -0.49664
390480.0000   -0.44422
390520.0000   -0.51240
390560.0000   -0.61169
390600.0000   -0.55682
390640.0000   -0.46911
390680.0000   -0.48075
390720.0000   -0.62246
390760.0000   -0.29566
390800.0000   -0.12775
390840.0000   -0.42526
390880.0000   -0.46715
390920.0000   -0.20982
390960.0000   -0.38820
391000.0000   -0.09250
391040.0000   -0.36511
391080.0000    0.00840
391120.0000   -0.29341
391160.0000   -0.29660
391200.0000   -0.53456
391240.0000   -0.63980
391280.0000   -0.39643
391320.0000   -0.61378
391360.0000   -0.71373
391400.0000   -0.91312
391440.0000   -0.90724
391480.0000   -0.48181
391520.0000   -0.85478
391560.0000   -0.32652
391600.0000   -0.43676
391640.0000   -0.52185
391680.0000   -0.42751
391720.0000   -0.63866
391760.0000   -0.69393
391800.0000   -0.37532
391840.0000   -0.22403
391880.0000   -0.36288
391920.0000   -0.54694
391960.0000   -0.36253
392000.0000   -0.18268
392040.0000   -0.32266
392080.0000   -0.55326
392120.0000   -0.25502
392160.0000   -0.20847
392200.0000   -0.01510
392240.0000   -0.19300
392280.0000   -0.02601
392320.0000   -0.12082
392360.0000    0.01360
392400.0000    0.14764
392440.0000    0.02544
392480.0000    0.13266
392520.0000   -0.06807
392560.0000   -0.00006
392600.0000    0.10822
392640.0000    0.07735
392680.0000   -0.00565
392720.0000    0.10805
392760.0000    0.09697
392800.0000   -0.07685
392840.0000   -0.08720
392880.0000   -0.08019
392920.0000   -0.07379
392960.0000   -0.17024
393000.0000   -0.41753
393040.0000   -0.22067
393080.0000   -0.21285
393120.0000   -0.07043
393160.0000   -0.33470
393200.0000   -0.09063
393240.0000   -0.16160
393280.0000   -0.15244
393320.0000   -0.09869
393360.0000    0.10222
393400.0000   -0.32774
393440.0000   -0.50480
393480.0000   -0.70326
393520.0000   -0.22915
393560.0000   -0.39987
393600.0000   -0.50640
393640.0000   -0.46856
393680.0000   -0.43584
393720.0000   -0.52835
393760.0000   -0.03241
393800.0000    0.12026
393840.0000    0.19313
393880.0000    0.14045
393920.0000    0.06928
393960.0000   -0.27466
394000.0000   -0.00099
394040.0000   -0.06198
394080.0000    0.00565
394120.0000    0.16203
394160.0000   -0.09034
394200.0000   -0.31156
394240.0000    0.17083
394280.0000   -0.21287
394320.0000    0.02010
394360.0000    0.00851
394400.0000   -0.09472
394440.0000   -0.10592
394480.0000   -0.22701
394520.0000   -0.29159
394560.0000   -0.32026
394600.0000   -0.37864
394640.0000   -0.16612
394680.0000   -0.31574
394720.0000    0.04857
394760.0000   -0.22105
394800.0000   -0.12850
394840.0000    0.18179
394880.0000    0.16469
394920.0000    0.08222
394960.0000   -0.02499
395000.0000   -0.04256
395040.0000    0.07093
395080.0000   -0.31897
395120.0000   -0.07498
395160.0000   -0.53275
395200.0000   -0.47472
395240.0000   -0.84473
395280.0000   -0.48990
395320.0000   -0.06547
395360.0000   -0.51541
395400.0000   -0.21516
395440.0000   -0.45037
395480.0000   -0.45835
395520.0000   -0.32339
395560.0000   -0.70175
395600.0000   -0.64605
395640.0000   -0.25327
395680.0000   -0.51098
395720.0000   -0.25976
395760.0000   -0.47892
395800.0000   -0.57446
395840.0000   -0.61118
395880.0000   -0.38314
395920.0000   -0.59709
395960.0000   -0.69973
396000.0000   -0.77325
396040.0000   -0.70107
396080.0000   -0.60803
396120.0000   -0.26285
396160.0000   -0.21430
396200.0000   -0.05714
396240.0000    0.25268
396280.0000    0.12742
396320.0000    0.17566
396360.0000   -0.10464
396400.0000   -0.14466
396440.0000   -0.02785
396480.0000   -0.09618
396520.0000   -0.07616
396560.0000   -0.14288
396600.0000   -0.33533
396640.0000   -0.43780
396680.0000   -0.38726
396720.0000   -0.51875
396760.0000   -0.37893
396800.0000   -0.86526
396840.0000   -0.56115
396880.0000   -0.78507
396920.0000   -0.84070
396960.0000   -0.72677
397000.0000   -0.96942
397040.0000   -0.84938
397080.0000   -1.03824
397120.0000   -0.85938
397160.0000   -0.78096
397200.0000   -0.98066
397240.0000   -0.70934
397280.0000   -0.54242
397320.0000   -0.55675
397360.0000   -0.79719
397400.0000   -0.63567
397440.0000   -0.79902
397480.0000   -0.69190
397520.0000   -0.73082
397560.0000   -0.64423
397600.0000   -0.67610
397640.0000   -0.39337
397680.0000   -0.78142
397720.0000   -0.80764
397760.0000   -0.65866
397800.0000   -0.77367
397840.0000   -0.86754
397880.0000   -0.91090
397920.0000   -0.83861
397960.0000   -0.62473
398000.0000   -0.48678
398040.0000   -0.70154
398080.0000   -0.60573
398120.0000   -0.56208
398160.0000   -0.67933
398200.0000   -0.85717
398240.0000   -0.59092
398280.0000   -0.73803
398320.0000   -1.11270
398360.0000   -0.75548
398400.0000   -0.76997
398440.0000   -0.78037
398480.0000   -0.91859
398520.0000   -0.75941
398560.0000   -0.70722
398600.0000   -0.69228
398640.0000   -0.70939
398680.0000   -0.66805
398720.0000   -0.29290
398760.0000   -0.59507
398800.0000   -0.60479
398840.0000   -0.68724
398880.0000   -0.44108
398920.0000   -0.65345
398960.0000   -0.65744
399000.0000   -0.44258
399040.0000   -0.67417
399080.0000   -0.69657
399120.0000   -0.72040
399160.0000   -0.71109
399200.0000   -0.54026
399240.0000   -0.73993
399280.0000   -0.40895
399320.0000   -0.60190
399360.0000   -0.82797
399400.0000   -0.71290
399440.0000   -0.78059
399480.0000   -0.62690
399520.0000   -0.92363
399560.0000   -0.39379
399600.0000   -0.45701
399640.0000   -0.72931
399680.0000   -0.57465
399720.0000   -0.59156
399760.0000   -0.87540
399800.0000   -0.96341
399840.0000   -0.95439
399880.0000   -0.78338
399920.0000   -0.84329
399960.0000   -0.48145
400000.0000   -0.72702
400040.0000   -0.62692
400080.0000   -0.79680
400120.0000   -0.71776
400160.0000   -0.69104
400200.0000   -0.67241
400240.0000   -0.67179
400280.0000   -0.80715
400320.0000   -0.77965
400360.0000   -0.71652
400400.0000   -0.77385
400440.0000   -0.74541
400480.0000   -0.63713
400520.0000   -0.87523
400560.0000   -0.66208
400600.0000   -0.80597
400640.0000   -0.74288
400680.0000   -0.65466
400720.0000   -0.70441
400760.0000   -0.98440
400800.0000   -0.63537
400840.0000   -0.40103
400880.0000   -0.60706
400920.0000   -0.86289
400960.0000   -0.53517
401000.0000   -0.56499
401040.0000   -0.05608
401080.0000   -0.16615
401120.0000   -0.13100
401160.0000   -0.47948
401200.0000   -0.40387
401240.0000   -0.20381
401280.0000   -0.22975
401320.0000   -0.32862
401360.0000   -0.07331
401400.0000   -0.18061
401440.0000    0.07894
401480.0000   -0.18071
401520.0000   -0.34017
401560.0000    0.06714
401600.0000    0.22945
401640.0000    0.53878
401680.0000   -0.09552
401720.0000   -0.04217
401760.0000    0.18469
401800.0000    0.05603
401840.0000   -0.11433
401880.0000   -0.17913
401920.0000   -0.25360
401960.0000   -0.03411
402000.0000   -0.02115
402040.0000   -0.14214
402080.0000   -0.15259
402120.0000   -0.36410
402160.0000    0.01883
402200.0000   -0.03819
402240.0000   -0.21151
402280.0000   -0.24910
402320.0000   -0.35392
402360.0000   -0.49039
402400.0000   -0.29296
402440.0000   -0.17749
402480.0000   -0.26747
402520.0000   -0.31087
402560.0000   -0.02738
402600.0000   -0.11014
402640.0000   -0.43470
402680.0000   -0.49304
402720.0000   -0.53145
402760.0000   -0.32699
402800.0000   -0.36571
402840.0000   -0.15665
402880.0000    0.06534
402920.0000   -0.36144
402960.0000   -0.27883
403000.0000   -0.29817
403040.0000   -0.49070
403080.0000   -0.24170
403120.0000   -0.33608
403160.0000   -0.50535
403200.0000    0.01643
403240.0000   -0.19266
403280.0000   -0.02820
403320.0000    0.22003
403360.0000    0.14539
403400.0000    0.02485
403440.0000   -0.03998
403480.0000    0.16411
403520.0000   -0.04378
403560.0000    0.01523
403600.0000   -0.07986
403640.0000    0.02476
403680.0000   -0.19575
403720.0000   -0.35779
403760.0000   -0.26833
403800.0000   -0.38455
403840.0000   -0.31465
403880.0000   -0.24980
403920.0000   -0.17689
403960.0000   -0.47376
404000.0000   -0.03102
404040.0000   -0.17734
404080.0000   -0.53887
404120.0000   -0.58755
404160.0000   -0.06841
404200.0000   -0.52445
404240.0000   -0.49769
404280.0000   -0.79998
404320.0000    0.17989
404360.0000   -0.21214
404400.0000   -0.43553
404440.0000   -0.05734
404480.0000   -0.44519
404520.0000   -0.06064
404560.0000   -0.70100
404600.0000   -0.36368
404640.0000   -0.63177
404680.0000   -0.09335
404720.0000   -0.54188
404760.0000   -0.53984
404800.0000   -0.83613
404840.0000   -0.57357
404880.0000   -0.54221
404920.0000   -0.44352
404960.0000   -0.00507
405000.0000   -0.07212
405040.0000   -0.07949
405080.0000   -0.41776
405120.0000   -0.02367
405160.0000   -0.18290
405200.0000   -0.22018
405240.0000   -0.03541
405280.0000   -0.35825
405320.0000    0.02125
405360.0000    0.02168
405400.0000   -0.16693
405440.0000    0.01060
405480.0000    0.06346
405520.0000   -0.02014
405560.0000    0.03830
405600.0000    0.13732
405640.0000    0.05993
405680.0000   -0.01737
405720.0000    0.08159
405760.0000    0.20515
405800.0000   -0.66423
405840.0000   -0.46427
405880.0000   -0.57410
405920.0000   -0.54327
405960.0000   -0.42191
406000.0000   -0.55913
406040.0000   -0.71653
406080.0000   -0.38873
406120.0000   -0.74595
406160.0000   -0.74112
406200.0000   -0.51114
406240.0000   -0.56599
406280.0000   -0.52862
406320.0000   -0.71349
406360.0000   -0.41289
406400.0000   -0.55174
406440.0000   -0.68062
406480.0000   -0.58270
406520.0000   -0.66011
406560.0000   -0.81774
406600.0000   -0.67042
406640.0000   -0.52618
406680.0000   -0.69700
406720.0000   -0.44974
406760.0000   -0.35846
406800.0000   -0.53340
406840.0000   -0.62321
406880.0000   -0.32944
406920.0000   -0.58163
406960.0000   -0.63521
407000.0000   -0.44070
407040.0000   -0.72025
407080.0000   -0.68590
407120.0000   -0.62114
407160.0000   -0.49752
407200.0000   -0.63405
407240.0000   -0.32495
407280.0000   -0.28632
407320.0000   -0.19487
407360.0000   -0.56735
407400.0000   -0.74812
407440.0000   -0.53981
407480.0000   -0.51597
407520.0000   -0.49337
407560.0000   -0.44765
407600.0000   -0.45961
407640.0000   -0.46867
407680.0000   -0.50251
407720.0000   -0.32885
407760.0000   -0.31217
407800.0000    0.07548
407840.0000   -0.26773
407880.0000   -0.41030
407920.0000   -0.35234
407960.0000   -0.33506
408000.0000   -0.48071
408040.0000   -0.36265
408080.0000   -0.49886
408120.0000   -0.40669
408160.0000   -0.25863
408200.0000   -0.36041
408240.0000   -0.29800
408280.0000   -0.64456
408320.0000   -0.47387
408360.0000   -0.45417
408400.0000   -0.73454
408440.0000   -0.51578
408480.0000   -0.56846
408520.0000   -0.57811
408560.0000   -0.53052
408600.0000   -0.48229
408640.0000   -0.85739
408680.0000   -0.75864
408720.0000   -0.99020
408760.0000   -0.54214
408800.0000   -0.90641
408840.0000   -0.80776
408880.0000   -1.00194
408920.0000   -0.81188
408960.0000   -0.82648
409000.0000   -0.93576
409040.0000   -0.77505
409080.0000   -0.76981
409120.0000   -1.25958
409160.0000   -0.75942
409200.0000   -0.87965
409240.0000   -0.39453
409280.0000   -0.70994
409320.0000   -0.64894
409360.0000   -0.65341
409400.0000   -0.66295
409440.0000   -0.60908
409480.0000   -0.69865
409520.0000   -0.63646
409560.0000   -0.45072
409600.0000   -0.55117
409640.0000   -0.67048
409680.0000   -0.78027
409720.0000   -0.75488
409760.0000   -0.84066
409800.0000   -0.67749
409840.0000   -0.81377
409880.0000   -0.87428
409920.0000   -0.86590
409960.0000   -0.50781
410000.0000   -0.15334
410040.0000   -0.59809
410080.0000   -0.46593
410120.0000   -0.58071
410160.0000   -0.54204
410200.0000   -0.49907
410240.0000   -0.76573
410280.0000   -0.76753
410320.0000   -0.85958
410360.0000   -0.53944
410400.0000   -0.85900
410440.0000   -0.40710
410480.0000   -0.52951
410520.0000   -0.53228
410560.0000   -0.59106
410600.0000   -0.81557
410640.0000   -0.64984
410680.0000   -0.81767
410720.0000   -0.86003
410760.0000   -1.06694
410800.0000   -0.89178
410840.0000   -0.87116
410880.0000   -0.97711
410920.0000   -0.77100
410960.0000   -0.98732
411000.0000   -0.79483
411040.0000   -0.77897
411080.0000   -0.83258
411120.0000   -0.69179
411160.0000   -0.72143
411200.0000   -0.70921
411240.0000   -0.94253
411280.0000   -0.92551
411320.0000   -0.92526
411360.0000   -0.80915
411400.0000   -1.05676
411440.0000   -0.58886
411480.0000   -0.76596
411520.0000   -0.88045
411560.0000   -0.80685
411600.0000   -0.72684
411640.0000   -0.77202
411680.0000   -0.31431
411720.0000   -0.63437
411760.0000   -0.62854
411800.0000   -0.59902
411840.0000   -0.55445
411880.0000   -0.51448
411920.0000   -0.57033
411960.0000   -0.52877
412000.0000   -0.60415
412040.0000   -0.56870
412080.0000   -0.53763
412120.0000   -0.74786
412160.0000   -0.59289
412200.0000   -0.63383
412240.0000   -0.69486
412280.0000   -0.84254
412320.0000   -0.76437
412360.0000   -0.48394
412400.0000   -0.27811
412440.0000   -0.58661
412480.0000   -0.54275
412520.0000   -0.29385
412560.0000   -0.51632
412600.0000   -0.61296
412640.0000   -0.39289
412680.0000   -0.40788
412720.0000   -0.58570
412760.0000    0.04530
412800.0000    0.19384
412840.0000    0.18388
412880.0000    0.06403
412920.0000    0.30690
412960.0000    0.34709
413000.0000    0.27467
413040.0000    0.27792
413080.0000    0.17115
413120.0000    0.16509
413160.0000    0.00254
413200.0000   -0.12537
413240.0000   -0.29236
413280.0000   -0.07838
413320.0000    0.25721
413360.0000    0.09140
413400.0000    0.19163
413440.0000    0.24376
413480.0000    0.12459
413520.0000   -0.06488
413560.0000    0.13294
413600.0000    0.07173
413640.0000    0.39974
413680.0000    0.34139
413720.0000    0.04236
413760.0000    0.25463
413800.0000    0.29916
413840.0000    0.20651
413880.0000    0.04641
413920.0000    0.21214
413960.0000    0.11275
414000.0000    0.25812
414040.0000    0.04169
414080.0000    0.11370
414120.0000    0.26397
414160.0000    0.13701
414200.0000    0.02657
414240.0000    0.09737
414280.0000    0.20473
414320.0000    0.25181
414360.0000    0.06374
414400.0000    0.13293
414440.0000    0.21316
414480.0000    0.10720
414520.0000    0.10715
414560.0000    0.13753
414600.0000   -0.09976
414640.0000   -0.26519
414680.0000    0.05405
414720.0000    0.23974
414760.0000    0.08000
414800.0000    0.09596
414840.0000   -0.31451
414880.0000    0.19532
414920.0000   -0.09256
414960.0000    0.12311
415000.0000    0.28396
415040.0000    0.04351
415080.0000    0.24965
415120.0000    0.17468
415160.0000   -0.03317
415200.0000    0.11920
415240.0000   -0.15174
415280.0000   -0.38592
415320.0000   -0.58326
415360.0000   -0.27982
415400.0000   -0.46614
415440.0000   -0.62161
415480.0000   -0.72696
415520.0000   -0.17878
415560.0000   -0.19255
415600.0000   -0.51035
415640.0000   -0.65401
415680.0000   -0.25266
415720.0000   -0.44315
415760.0000    0.16011
415800.0000    0.32723
415840.0000    0.21417
415880.0000    0.23982
415920.0000    0.14536
415960.0000   -0.10544
416000.0000    0.27802
416040.0000   -0.05000
416080.0000    0.06018
416120.0000    0.10491
416160.0000    0.17559
416200.0000    0.05317
416240.0000    0.00202
416280.0000   -0.20501
416320.0000   -0.12279
416360.0000   -0.17118
416400.0000   -0.53826
416440.0000   -0.35838
416480.0000   -0.17952
416520.0000   -0.19216
416560.0000   -0.41548
416600.0000   -0.37353
416640.0000   -0.41524
416680.0000   -0.47015
416720.0000   -0.06106
416760.0000   -0.25886
416800.0000   -0.26543
416840.0000    0.05657
416880.0000   -0.10055
416920.0000   -0.18308
416960.0000   -0.17408
417000.0000    0.16554
417040.0000   -0.08630
417080.0000   -0.31267
417120.0000   -0.22744
417160.0000    0.16508
417200.0000    0.07910
417240.0000   -0.26333
417280.0000   -0.22845
417320.0000   -0.26717
417360.0000   -0.59830
417400.0000   -0.53613
417440.0000   -0.61027
417480.0000   -0.80307
417520.0000   -0.71674
417560.0000   -0.57107
417600.0000   -0.56276
417640.0000   -0.39301
417680.0000   -0.34504
417720.0000   -0.52446
417760.0000   -0.70443
417800.0000   -0.55048
417840.0000   -0.44485
417880.0000   -0.49019
417920.0000   -0.71636
417960.0000   -0.62073
418000.0000   -0.76174
418040.0000   -0.49245
418080.0000   -0.71030
418120.0000   -0.53633
418160.0000   -0.70475
418200.0000   -0.51334
418240.0000   -0.34569
418280.0000   -0.42157
418320.0000   -0.86851
418360.0000   -0.53871
418400.0000   -0.40964
418440.0000   -0.02487
418480.0000    0.11433
418520.0000   -0.12419
418560.0000   -0.03827
418600.0000   -0.43086
418640.0000   -0.28466
418680.0000   -0.00871
418720.0000    0.04294
418760.0000   -0.12379
418800.0000    0.07223
418840.0000   -0.02685
418880.0000    0.08573
418920.0000   -0.03787
418960.0000    0.09421
419000.0000   -0.35481
419040.0000   -0.59676
419080.0000   -0.60587
419120.0000   -0.48158
419160.0000   -0.85241
419200.0000   -0.61224
419240.0000   -0.54443
419280.0000   -0.42136
419320.0000   -0.64794
419360.0000   -0.58576
419400.0000   -0.50965
419440.0000   -0.42003
419480.0000   -0.45605
419520.0000   -0.29704
419560.0000   -0.50187
419600.0000   -0.08457
419640.0000    0.02944
419680.0000   -0.09707
419720.0000   -0.07312
419760.0000   -0.05259
419800.0000   -0.09890
419840.0000   -0.37870
419880.0000   -0.30053
419920.0000   -0.00419
419960.0000   -0.01266
420000.0000    0.07997
420040.0000   -0.11646
420080.0000   -0.21790
420120.0000   -0.42153
420160.0000   -0.24020
420200.0000   -0.06877
420240.0000    0.07505
420280.0000   -0.01305
420320.0000    0.09277
420360.0000   -0.02491
420400.0000   -0.12699
420440.0000   -0.50449
420480.0000   -0.20083
420520.0000   -0.13795
420560.0000    0.07606
420600.0000   -0.26997
420640.0000   -0.24828
420680.0000   -0.51657
420720.0000   -0.58859
420760.0000   -0.64223
420800.0000   -0.48779
420840.0000   -0.54801
420880.0000   -0.38458
420920.0000   -0.31839
420960.0000   -0.22177
421000.0000   -0.41378
421040.0000   -0.38594
421080.0000   -0.46784
421120.0000   -0.45702
421160.0000   -0.54778
421200.0000   -0.36305
421240.0000   -0.49242
421280.0000   -0.41629
421320.0000   -0.61240
421360.0000   -0.70094
421400.0000   -0.47208
421440.0000   -0.85820
421480.0000   -0.50375
421520.0000   -0.72276
421560.0000   -0.67630
421600.0000   -0.77188
421640.0000   -0.74842
421680.0000   -0.43278
421720.0000   -0.00440
421760.0000   -0.20898
421800.0000    0.11052
421840.0000   -0.25724
421880.0000    0.14884
421920.0000   -0.06958
421960.0000    0.11186
422000.0000   -0.05757
422040.0000   -0.04346
422080.0000   -0.13637
422120.0000    0.03600
422160.0000   -0.03185
422200.0000   -0.23038
422240.0000    0.07278
422280.0000   -0.10758
422320.0000    0.07187
422360.0000   -0.23497
422400.0000   -0.12224
422440.0000   -0.39303
422480.0000    0.08057
422520.0000   -0.10298
422560.0000   -0.01580
422600.0000   -0.19786
422640.0000   -0.16883
422680.0000   -0.10053
422720.0000   -0.06452
422760.0000   -0.11951
422800.0000   -0.07615
422840.0000   -0.50465
422880.0000   -0.01093
422920.0000    0.02892
422960.0000   -0.12414
423000.0000   -0.28897
423040.0000   -0.38826
423080.0000   -0.48712
423120.0000   -0.36337
423160.0000   -0.54236
423200.0000   -0.16412
423240.0000   -0.01512
423280.0000    0.14032
423320.0000   -0.07838
423360.0000   -0.28372
423400.0000   -0.28143
423440.0000    0.15419
423480.0000    0.40677
423520.0000    0.16349
423560.0000    0.12593
423600.0000    0.25025
423640.0000   -0.28170
423680.0000    0.30135
423720.0000   -0.24759
423760.0000    0.17728
423800.0000   -0.30024
423840.0000   -0.36066
423880.0000   -0.19910
423920.0000   -0.20322
423960.0000   -0.18620
424000.0000    0.01592
424040.0000   -0.22080
424080.0000   -0.11741
424120.0000   -0.22869
424160.0000   -0.33163
424200.0000   -0.08881
424240.0000   -0.28680
424280.0000   -0.03468
424320.0000   -0.10949
424360.0000   -0.00991
424400.0000   -0.02058
424440.0000    0.12973
424480.0000    0.05613
424520.0000   -0.06362
424560.0000   -0.35467
424600.0000   -0.15626
424640.0000   -0.00035
424680.0000   -0.21136
424720.0000   -0.43440
424760.0000   -0.45915
424800.0000   -0.38555
424840.0000   -0.33505
424880.0000   -0.21231
424920.0000    0.05686
424960.0000   -0.01256
425000.0000    0.25186
425040.0000    0.10231
425080.0000   -0.10960
425120.0000   -0.42628
425160.0000   -0.48256
425200.0000   -0.60839
425240.0000   -0.80119
425280.0000   -0.84371
425320.0000   -0.74416
425360.0000   -0.65471
425400.0000   -0.95511
425440.0000   -0.71988
425480.0000   -0.43524
425520.0000   -0.46540
425560.0000   -0.67886
425600.0000   -0.96026
425640.0000   -0.59011
425680.0000   -0.70020
425720.0000   -0.71326
425760.0000   -0.65629
425800.0000   -0.78712
425840.0000   -0.74003
425880.0000   -0.90525
425920.0000   -0.57302
425960.0000   -0.69288
426000.0000   -0.53096
426040.0000   -0.28265
426080.0000   -0.70917
426120.0000   -0.76254
426160.0000   -0.80769
426200.0000   -0.87957
426240.0000   -0.79186
426280.0000   -0.52710
426320.0000   -0.93569
426360.0000   -0.89446
426400.0000   -0.85376
426440.0000   -0.84222
426480.0000   -0.64720
426520.0000   -0.67893
426560.0000   -0.65412
426600.0000   -0.65878
426640.0000   -0.71885
426680.0000   -0.43601
426720.0000   -0.61225
426760.0000   -0.61738
426800.0000   -0.66051
426840.0000   -0.66079
426880.0000   -0.59215
426920.0000   -0.46039
426960.0000   -0.55061
427000.0000   -0.66640
427040.0000   -0.60567
427080.0000   -0.65056
427120.0000   -0.56725
427160.0000   -0.66314
427200.0000   -0.36777
427240.0000   -0.66711
427280.0000   -0.66911
427320.0000   -0.35140
427360.0000   -0.49653
427400.0000   -0.50677
427440.0000   -0.53472
427480.0000   -0.69882
427520.0000   -0.43631
427560.0000   -0.47691
427600.0000   -0.20386
427640.0000   -0.22027
427680.0000   -0.08956
427720.0000   -0.23113
427760.0000   -0.00236
427800.0000    0.15706
427840.0000   -0.21801
427880.0000    0.03494
427920.0000    0.00391
427960.0000    0.10820
428000.0000   -0.01555
428040.0000    0.15752
428080.0000   -0.20518
428120.0000   -0.08083
428160.0000    0.02375
428200.0000   -0.06770
428240.0000   -0.10174
428280.0000   -0.07790
428320.0000   -0.01590
428360.0000   -0.40305
428400.0000   -0.44307
428440.0000   -0.56856
428480.0000   -0.72479
428520.0000   -0.58212
428560.0000   -0.61207
428600.0000   -0.49615
428640.0000   -0.51489
428680.0000   -0.37819
428720.0000   -0.39573
428760.0000   -0.54655
428800.0000   -0.45846
428840.0000   -0.24333
428880.0000   -0.32332
428920.0000    0.07296
428960.0000   -0.50350
429000.0000   -0.15683
429040.0000   -0.62845
429080.0000   -0.49869
429120.0000   -0.01974
429160.0000    0.23281
429200.0000   -0.07458
429240.0000    0.02408
429280.0000   -0.27918
429320.0000   -0.11964
429360.0000   -0.29131
429400.0000    0.10107
429440.0000    0.34512
429480.0000    0.12448
429520.0000    0.14800
429560.0000    0.26003
429600.0000    0.07324
429640.0000    0.24067
429680.0000   -0.33257
429720.0000   -0.56981
429760.0000   -0.41139
429800.0000   -0.05114
429840.0000   -0.33014
429880.0000   -0.27944
429920.0000   -0.02548
429960.0000   -0.12611
430000.0000   -0.03445
430040.0000   -0.12085
430080.0000   -0.14858
430120.0000    0.11691
430160.0000   -0.38584
430200.0000   -0.46185
430240.0000   -0.20766
430280.0000   -0.51914
430320.0000   -0.48370
430360.0000   -0.10583
430400.0000   -0.25307
430440.0000    0.05737
430480.0000   -0.31888
430520.0000   -0.46223
430560.0000   -0.62982
430600.0000   -0.55919
430640.0000   -0.18328
430680.0000   -0.67909
430720.0000   -0.61381
430760.0000   -0.49641
430800.0000   -0.68816
430840.0000   -0.67910
430880.0000   -0.60437
430920.0000   -0.54271
430960.0000   -0.66289
431000.0000   -0.39868
431040.0000   -0.52793
431080.0000   -0.56167
431120.0000   -0.52000
431160.0000   -0.51812
431200.0000   -0.72521
431240.0000   -0.73456
431280.0000   -0.57205
431320.0000   -0.41056
431360.0000   -0.58652
431400.0000   -0.76903
431440.0000   -0.27573
431480.0000   -0.39502
431520.0000   -0.37890
431560.0000   -0.42843
431600.0000   -0.33884
431640.0000   -0.46386
431680.0000   -0.66682
431720.0000   -0.52079
431760.0000   -0.52102
431800.0000   -0.79051
431840.0000   -0.63506
431880.0000   -0.51721
431920.0000   -0.90916
431960.0000   -0.61193
432000.0000   -0.57943
432040.0000   -0.55976
432080.0000   -0.57602
432120.0000   -0.68474
432160.0000   -0.56919
432200.0000   -0.65873
432240.0000   -0.57918
432280.0000   -0.87823
432320.0000   -0.56103
432360.0000   -0.62005
432400.0000   -0.63433
432440.0000   -0.37272
432480.0000   -0.50873
432520.0000   -0.56065
432560.0000   -0.87994
432600.0000   -0.93567
432640.0000   -0.71871
432680.0000   -0.75025
432720.0000   -0.55359
432760.0000   -0.72413
432800.0000   -0.56969
432840.0000   -0.52013
432880.0000   -0.44945
432920.0000   -0.57676
432960.0000   -0.64609
433000.0000   -0.56491
433040.0000   -0.66234
433080.0000   -0.64674
433120.0000   -0.51471
433160.0000   -0.55169
433200.0000   -0.32050
433240.0000   -0.54162
433280.0000   -0.60512
433320.0000   -0.64557
433360.0000   -0.45295
433400.0000   -0.68831
433440.0000   -0.74041
433480.0000   -0.74775
433520.0000   -0.78136
433560.0000   -0.68888
433600.0000   -0.33228
433640.0000   -0.66256
433680.0000   -0.48890
433720.0000   -0.55595
433760.0000   -0.48157
433800.0000   -0.57860
433840.0000   -0.53523
433880.0000   -0.33180
433920.0000   -0.73306
433960.0000   -0.30635
434000.0000   -0.25972
434040.0000   -0.21747
434080.0000    0.11959
434120.0000    0.20747
434160.0000   -0.09329
434200.0000    0.22113
434240.0000   -0.13409
434280.0000   -0.40402
434320.0000   -0.37175
434360.0000   -0.53851
434400.0000   -0.13456
434440.0000   -0.49471
434480.0000   -0.31291
434520.0000   -0.24422
434560.0000   -0.39185
434600.0000   -0.17214
434640.0000    0.09746
434680.0000   -0.26717
434720.0000   -0.34182
434760.0000   -0.36114
434800.0000   -0.18648
434840.0000    0.10578
434880.0000    0.04494
434920.0000   -0.06002
434960.0000   -0.04222
435000.0000   -0.17629
435040.0000   -0.38876
435080.0000    0.04256
435120.0000    0.04087
435160.0000    0.03832
435200.0000   -0.24186
435240.0000   -0.21804
435280.0000    0.06501
435320.0000   -0.34305
435360.0000   -0.20274
435400.0000   -0.33282
435440.0000   -0.43405
435480.0000   -0.16979
435520.0000   -0.21099
435560.0000   -0.15715
435600.0000   -0.07558
435640.0000   -0.09318
435680.0000   -0.19245
435720.0000   -0.20112
435760.0000   -0.11292
435800.0000   -0.07631
435840.0000   -0.02322
435880.0000    0.09074
435920.0000   -0.04941
435960.0000    0.06973
436000.0000    0.26174
436040.0000    0.05194
436080.0000   -0.00412
436120.0000    0.15010
436160.0000   -0.19745
436200.0000   -0.01694
436240.0000   -0.11402
436280.0000   -0.23066
436320.0000   -0.23102
436360.0000    0.02966
436400.0000   -0.34616
436440.0000   -0.43899
436480.0000   -0.44511
436520.0000   -0.56968
436560.0000    0.01760
436600.0000   -0.09177
436640.0000   -0.25387
436680.0000    0.04378
436720.0000    0.02974
436760.0000    0.21488
436800.0000   -0.01257
436840.0000   -0.14401
436880.0000   -0.11705
436920.0000   -0.22378
436960.0000   -0.27661
437000.0000   -0.38996
437040.0000   -0.40313
437080.0000   -0.52633
437120.0000   -0.67313
437160.0000   -0.40741
437200.0000   -0.45844
437240.0000   -0.55329
437280.0000   -0.35491
437320.0000   -0.31686
437360.0000   -0.49212
437400.0000   -0.32033
437440.0000   -0.11794
437480.0000   -0.38797
437520.0000   -0.43520
437560.0000   -0.51160
437600.0000   -0.45284
437640.0000   -0.27002
437680.0000   -0.52354
437720.0000   -0.33373
437760.0000   -0.39136
437800.0000   -0.52871
437840.0000   -0.37282
437880.0000   -0.24642
437920.0000   -0.28269
437960.0000   -0.52518
438000.0000   -0.58606
438040.0000    0.15536
438080.0000   -0.39641
438120.0000   -0.42746
438160.0000   -0.57323
438200.0000   -0.23513
438240.0000   -0.48459
438280.0000   -0.66919
438320.0000   -0.36223
438360.0000   -0.28807
438400.0000   -0.34981
438440.0000   -0.46107
438480.0000   -0.31595
438520.0000   -0.53975
438560.0000   -0.57568
438600.0000   -0.16420
438640.0000   -0.13680
438680.0000   -0.16613
438720.0000    0.04699
438760.0000    0.08201
438800.0000   -0.20659
438840.0000   -0.02080
438880.0000   -0.44433
438920.0000   -0.57089
438960.0000   -0.62314
439000.0000   -0.44024
439040.0000   -0.40469
439080.0000   -0.37544
439120.0000   -0.31418
439160.0000   -0.25092
439200.0000    0.03923
439240.0000   -0.03473
439280.0000   -0.35896
439320.0000    0.04323
439360.0000   -0.05576
439400.0000   -0.15607
439440.0000   -0.02456
439480.0000    0.20147
439520.0000   -0.40755
439560.0000   -0.19434
439600.0000   -0.41442
439640.0000   -0.34549
439680.0000   -0.10187
439720.0000   -0.02468
439760.0000   -0.32027
439800.0000   -0.43769
439840.0000   -0.51210
439880.0000   -0.66060
439920.0000   -0.05595
439960.0000   -0.42478
440000.0000   -0.26296
440040.0000   -0.63705
440080.0000   -0.86927
440120.0000   -0.60894
440160.0000   -0.63938
440200.0000   -0.62536
440240.0000   -0.63141
440280.0000   -0.77341
440320.0000   -0.53461
440360.0000   -0.46059
440400.0000   -0.57800
440440.0000   -0.49123
440480.0000   -0.63698
440520.0000   -0.37038
440560.0000   -0.43188
440600.0000   -0.52839
440640.0000   -0.51875
440680.0000   -0.45890
440720.0000   -0.24905
440760.0000   -0.32422
440800.0000   -0.68678
440840.0000   -0.33466
440880.0000    0.01011
440920.0000   -0.50825
440960.0000    0.19040
441000.0000   -0.15357
441040.0000   -0.16864
441080.0000   -0.28418
441120.0000   -0.07713
441160.0000   -0.15933
441200.0000   -0.18161
441240.0000   -0.30604
441280.0000   -0.14241
441320.0000   -0.18439
441360.0000   -0.30160
441400.0000   -0.67361
441440.0000   -0.49221
441480.0000   -0.46148
441520.0000   -0.33474
441560.0000   -0.32463
441600.0000   -0.53992
441640.0000   -0.61148
441680.0000   -0.49819
441720.0000   -0.35330
441760.0000   -0.47279
441800.0000   -0.11006
441840.0000   -0.20024
441880.0000   -0.21080
441920.0000   -0.01007
441960.0000    0.02641
442000.0000   -0.00186
442040.0000    0.14153
442080.0000   -0.24461
442120.0000   -0.36526
442160.0000   -0.31071
442200.0000    0.01820
442240.0000    0.01819
442280.0000   -0.01268
442320.0000   -0.14629
442360.0000   -0.29503
442400.0000   -0.15748
442440.0000   -0.06595
442480.0000    0.19912
442520.0000    0.34706
442560.0000    0.40866
442600.0000    0.44115
442640.0000    0.19581
442680.0000    0.42492
442720.0000    0.30956
442760.0000    0.69181
442800.0000    0.51543
442840.0000    0.38858
442880.0000    0.43193
442920.0000    0.37530
442960.0000    0.33250
443000.0000    0.14599
443040.0000    0.59530
443080.0000    0.53161
443120.0000    0.55136
443160.0000    0.48846
443200.0000    0.63295
443240.0000    0.70511
443280.0000    0.51906
443320.0000    0.53122
443360.0000    0.36748
443400.0000    0.37715
443440.0000    0.65068
443480.0000    0.28220
443520.0000    0.12264
443560.0000    0.22415
443600.0000    0.31634
443640.0000    0.23712
443680.0000    0.52925
443720.0000    0.32106
443760.0000    0.47579
443800.0000    0.41304
443840.0000    0.30132
443880.0000    0.36814
443920.0000    0.28279
443960.0000    0.34680
444000.0000    0.56500
444040.0000    0.39497
444080.0000    0.40370
444120.0000    0.10547
444160.0000    0.24873
444200.0000    0.60270
444240.0000    0.48843
444280.0000    0.40665
444320.0000    0.47728
444360.0000    0.52622
444400.0000    0.54080
444440.0000    0.55359
444480.0000    0.44961
444520.0000    0.55358
444560.0000    0.61093
444600.0000    0.54046
444640.0000    0.45532
444680.0000    0.57651
444720.0000    0.51980
444760.0000    0.43890
444800.0000    0.50814
444840.0000    0.40650
444880.0000    0.34609
444920.0000    0.55084
444960.0000    0.50248
445000.0000    0.53280
445040.0000    0.40765
445080.0000    0.43733
445120.0000    0.38977
445160.0000    0.49918
445200.0000    0.50604
445240.0000    0.45078
445280.0000    0.66112
445320.0000    0.53459
445360.0000    0.67949
445400.0000    0.71732
445440.0000    0.67448
445480.0000    0.59133
445520.0000    0.65691
445560.0000    0.53843
445600.0000    0.50479
445640.0000    0.69316
445680.0000    0.65735
445720.0000    0.68274
445760.0000    0.65466
445800.0000    0.66405
445840.0000    0.73103
445880.0000    0.72990
445920.0000    0.67917
445960.0000    0.65589
446000.0000    0.69679
446040.0000    0.67833
446080.0000    0.61362
446120.0000    0.87744
446160.0000    0.79709
446200.0000    0.70039
446240.0000    0.77480
446280.0000    0.64828
446320.0000    0.61084
446360.0000    0.65904
446400.0000    0.61542
446440.0000    0.61606
446480.0000    0.70635
446520.0000    0.54034
446560.0000    0.69294
446600.0000    0.60625
446640.0000    0.65493
446680.0000    0.69412
446720.0000    0.67744
446760.0000    0.79117
446800.0000    0.57547
446840.0000    0.67321
446880.0000    0.64520
446920.0000    0.65225
446960.0000    0.71489
447000.0000    0.57097
447040.0000    0.78452
447080.0000    0.70042
447120.0000    0.74149
447160.0000    0.68204
447200.0000    0.64733
447240.0000    0.74130
447280.0000    0.65606
447320.0000    0.74183
447360.0000    0.77937
447400.0000    0.76251
447440.0000    0.74796
447480.0000    0.82570
447520.0000    0.95810
447560.0000    0.86965
447600.0000    0.77298
447640.0000    0.82866
447680.0000    0.73822
447720.0000    0.77265
447760.0000    0.64490
447800.0000    1.00381
447840.0000    0.81148
447880.0000    0.80139
447920.0000    0.47240
447960.0000    0.72866
448000.0000    0.61126
448040.0000    0.82552
448080.0000    0.75699
448120.0000    0.82340
448160.0000    0.90656
448200.0000    0.86943
448240.0000    0.86424
448280.0000    0.75972
448320.0000    0.58627
448360.0000    0.65959
448400.0000    0.75638
448440.0000    0.64566
448480.0000    0.72407
448520.0000    0.78315
448560.0000    0.83908
448600.0000    0.78612
448640.0000    0.79749
448680.0000    0.80861
448720.0000    0.75621
448760.0000    0.86600
448800.0000    0.73534
448840.0000    0.86599
448880.0000    0.60834
448920.0000    0.63713
448960.0000    0.82151
449000.0000    0.80503
449040.0000    0.62988
449080.0000    0.96609
449120.0000    0.76853
449160.0000    0.73889
449200.0000    0.77832
449240.0000    0.81031
449280.0000    0.75472
449320.0000    0.81000
449360.0000    0.77602
449400.0000    0.75728
449440.0000    0.91966
449480.0000    0.64899
449520.0000    0.77905
449560.0000    0.52646
449600.0000    0.69600
449640.0000    0.66602
449680.0000    0.65425
449720.0000    0.66669
449760.0000    0.61573
449800.0000    0.54522
449840.0000    0.64998
449880.0000    0.67092
449920.0000    0.63835
449960.0000    0.62491
450000.0000    0.75892
450040.0000    0.75367
450080.0000    0.60834
450120.0000    0.72800
450160.0000    0.84333
450200.0000    0.82711
450240.0000    0.68615
450280.0000    0.74704
450320.0000    0.72663
450360.0000    0.73349
450400.0000    0.80360
450440.0000    0.73624
450480.0000    0.66192
450520.0000    0.83647
450560.0000    0.72889
450600.0000    0.79576
450640.0000    0.86404
450680.0000    0.84310
450720.0000    0.89022
450760.0000    0.81132
450800.0000    0.92602
450840.0000    0.83648
450880.0000    0.76465
450920.0000    0.78197
450960.0000    0.69330
451000.0000    0.78363
451040.0000    0.86750
451080.0000    0.73737
451120.0000    0.74403
451160.0000    0.75371
451200.0000    0.73989
451240.0000    0.95293
451280.0000    0.75748
451320.0000    0.87375
451360.0000    0.97459
451400.0000    0.84363
451440.0000    0.95071
451480.0000    0.85974
451520.0000    0.77685
451560.0000    0.89879
451600.0000    0.88998
451640.0000    0.53131
451680.0000    0.87570
451720.0000    0.73266
451760.0000    0.76700
451800.0000    0.76414
451840.0000    0.80581
451880.0000    0.86459
451920.0000    0.85562
451960.0000    0.85937
452000.0000    0.74989
452040.0000    0.78573
452080.0000    0.72161
452120.0000    0.83091
452160.0000    0.94902
452200.0000    0.77640
452240.0000    0.77946
452280.0000    0.98785
452320.0000    0.68085
452360.0000    0.96213
452400.0000    0.73078
452440.0000    0.82302
452480.0000    0.81364
452520.0000    0.82670
452560.0000    0.79765
452600.0000    0.82770
452640.0000    0.87132
452680.0000    0.88297
452720.0000    0.89076
452760.0000    0.91284
452800.0000    0.98525
452840.0000    0.87422
452880.0000    0.76268
452920.0000    0.76830
452960.0000    0.94664
453000.0000    0.93584
453040.0000    0.80493
453080.0000    1.03098
453120.0000    0.76839
453160.0000    0.71487
453200.0000    0.73919
453240.0000    0.69083
453280.0000    0.86946
453320.0000    0.75828
453360.0000    0.83792
453400.0000    0.69878
453440.0000    0.86561
453480.0000    0.91606
453520.0000    1.02777
453560.0000    0.90844
453600.0000    0.83127
453640.0000    0.82665
453680.0000    0.71946
453720.0000    0.75940
453760.0000    1.00886
453800.0000    0.93417
453840.0000    0.76662
453880.0000    0.84487
453920.0000    0.80353
453960.0000    0.81740
454000.0000    0.87193
454040.0000    0.88819
454080.0000    0.88838
454120.0000    0.74087
454160.0000    0.97552
454200.0000    0.85392
454240.0000    0.89353
454280.0000    0.86291
454320.0000    0.91838
454360.0000    0.94179
454400.0000    0.93886
454440.0000    0.93609
454480.0000    0.90735
454520.0000    0.85041
454560.0000    0.81342
454600.0000    0.81230
454640.0000    0.84937
454680.0000    0.86691
454720.0000    1.00276
454760.0000    0.84357
454800.0000    0.76756
454840.0000    0.91094
454880.0000    0.79211
454920.0000    0.91803
454960.0000    0.97796
455000.0000    0.85522
455040.0000    0.84878
455080.0000    0.94847
455120.0000    0.90077
455160.0000    0.78935
455200.0000    0.90482
455240.0000    0.77772
455280.0000    0.76697
455320.0000    0.80929
455360.0000    0.81932
455400.0000    0.70465
455440.0000    0.79901
455480.0000    0.67070
455520.0000    0.85780
455560.0000    0.84373
455600.0000    0.79924
455640.0000    0.79945
455680.0000    0.84318
455720.0000    0.84287
455760.0000    0.90334
455800.0000    0.99710
455840.0000    0.82123
455880.0000    1.02133
455920.0000    0.77027
455960.0000    0.94940
456000.0000    0.82505
456040.0000    0.97857
456080.0000    0.85213
456120.0000    0.74779
456160.0000    0.93538
456200.0000    0.89795
456240.0000    0.69863
456280.0000    0.80299
456320.0000    0.98376
456360.0000    0.78610
456400.0000    0.89097
456440.0000    0.84900
456480.0000    0.97809
456520.0000    0.80862
456560.0000    0.87722
456600.0000    0.88423
456640.0000    0.94723
456680.0000    1.03604
456720.0000    0.88455
456760.0000    0.84707
456800.0000    0.86739
456840.0000    0.95354
456880.0000    0.80966
456920.0000    0.95861
456960.0000    0.88072
457000.0000    0.98666
457040.0000    0.92746
457080.0000    0.95922
457120.0000    0.85244
457160.0000    0.75875
457200.0000    0.81674
457240.0000    0.97745
457280.0000    0.84057
457320.0000    0.88974
457360.0000    0.97491
457400.0000    0.89407
457440.0000    0.70594
457480.0000    0.93404
457520.0000    0.95285
457560.0000    0.88401
457600.0000    0.89471
457640.0000    0.81874
457680.0000    0.86317
457720.0000    0.84207
457760.0000    0.93122
457800.0000    0.97220
457840.0000    0.91159
457880.0000    0.80354
457920.0000    0.75608
457960.0000    0.77677
458000.0000    0.79082
458040.0000    0.79938
458080.0000    0.82454
458120.0000    0.90745
458160.0000    0.89762
458200.0000    0.80587
458240.0000    0.84958
458280.0000    0.90299
458320.0000    0.78510
458360.0000    0.91305
458400.0000    0.83379
458440.0000    0.79763
458480.0000    0.76592
458520.0000    0.82878
458560.0000    0.74837
458600.0000    0.78556
458640.0000    0.83183
458680.0000    0.87058
458720.0000    0.81561
458760.0000    0.78478
458800.0000    0.73924
458840.0000    0.84917
458880.0000    0.86908
458920.0000    0.81242
458960.0000    0.73989
459000.0000    0.81959
459040.0000    0.78052
459080.0000    0.73522
459120.0000    0.79678
459160.0000    0.98375
459200.0000    0.93752
459240.0000    0.84211
459280.0000    0.85944
459320.0000    0.64681
459360.0000    0.75058
459400.0000    0.71315
459440.0000    0.62840
459480.0000    0.73721
459520.0000    0.58660
459560.0000    0.63790
459600.0000    0.72268
459640.0000    0.65239
459680.0000    0.65409
459720.0000    0.50697
459760.0000    0.72635
459800.0000    0.69854
459840.0000    0.76722
459880.0000    0.74608
459920.0000    0.74183
459960.0000    0.76638
460000.0000    0.64113
460040.0000    0.83872
460080.0000    0.75529
460120.0000    0.78468
460160.0000    0.78691
460200.0000    0.84237
460240.0000    0.81041
460280.0000    0.73065
460320.0000    0.68377
460360.0000    0.62520
460400.0000    0.69873
460440.0000    0.64040
460480.0000    0.71071
460520.0000    0.71983
460560.0000    0.79028
460600.0000    0.83187
460640.0000    0.83512
460680.0000    0.69382
460720.0000    0.73907
460760.0000    0.82428
460800.0000    0.64301
460840.0000    0.68329
460880.0000    0.71942
460920.0000    0.64190
460960.0000    0.67111
461000.0000    0.83312
461040.0000    0.73956
461080.0000    0.91108
461120.0000    0.79252
461160.0000    0.71055
461200.0000    0.71377
461240.0000    0.67195
461280.0000    0.75108
461320.0000    0.80008
461360.0000    0.81247
461400.0000    0.74190
461440.0000    0.71785
461480.0000    0.69979
461520.0000    0.86212
461560.0000    0.86602
461600.0000    0.76071
461640.0000    0.75104
461680.0000    0.94972
461720.0000    0.92536
461760.0000    0.71782
461800.0000    0.68887
461840.0000    0.74189
461880.0000    0.93090
461920.0000    0.91701
461960.0000    0.83764
462000.0000    0.95885
462040.0000    0.85065
462080.0000    0.71907
462120.0000    0.83820
462160.0000    0.85808
462200.0000    0.73849
462240.0000    0.93881
462280.0000    0.88135
462320.0000    0.75883
462360.0000    0.87456
462400.0000    0.80515
462440.0000    0.77510
462480.0000    0.74311
462520.0000    0.75092
462560.0000    0.76055
462600.0000    0.92397
462640.0000    0.80697
462680.0000    0.88507
462720.0000    0.69872
462760.0000    0.78000
462800.0000    0.88427
462840.0000    0.81101
462880.0000    0.81655
462920.0000    0.94100
462960.0000    0.85060
463000.0000    0.83792
463040.0000    0.90778
463080.0000    0.82603
463120.0000    0.85236
463160.0000    0.78944
463200.0000    0.72366
463240.0000    0.81967
463280.0000    0.86694
463320.0000    0.94749
463360.0000    0.71918
463400.0000    0.93766
463440.0000    0.77960
463480.0000    0.86445
463520.0000    0.74566
463560.0000    0.81520
463600.0000    0.78838
463640.0000    0.86905
463680.0000    1.05218
463720.0000    0.91842
463760.0000    0.94870
463800.0000    0.90368
463840.0000    0.97590
463880.0000    0.91370
463920.0000    0.93948
463960.0000    0.93989
464000.0000    0.91734
464040.0000    0.91752
464080.0000    0.69140
464120.0000    0.85895
464160.0000    0.84725
464200.0000    0.70873
464240.0000    0.94910
464280.0000    0.89610
464320.0000    0.85248
464360.0000    0.96485
464400.0000    0.90023
464440.0000    0.86953
464480.0000    0.77569
464520.0000    0.72450
464560.0000    0.84479
464600.0000    0.78843
464640.0000    0.81769
464680.0000    0.77111
464720.0000    0.69878
464760.0000    0.90996
464800.0000    0.91994
464840.0000    0.74199
464880.0000    0.88146
464920.0000    0.75859
464960.0000    0.84572
465000.0000    0.94035
465040.0000    0.87025
465080.0000    0.82822
465120.0000    0.95149
465160.0000    0.75905
465200.0000    0.90153
465240.0000    0.94415
465280.0000    0.94216
465320.0000    0.85956
465360.0000    0.81218
465400.0000    0.83032
465440.0000    0.94104
465480.0000    0.86368
465520.0000    0.80482
465560.0000    0.81470
465600.0000    0.98048
465640.0000    0.90590
465680.0000    1.07934
465720.0000    0.91944
465760.0000    0.95874
465800.0000    0.76314
465840.0000    0.87970
465880.0000    0.86515
465920.0000    0.78923
465960.0000    0.77843
466000.0000    0.93658
466040.0000    0.76806
466080.0000    0.73116
466120.0000    0.81836
466160.0000    0.84890
466200.0000    0.79200
466240.0000    0.86597
466280.0000    0.88728
466320.0000    0.79262
466360.0000    0.87978
466400.0000    0.92723
466440.0000    0.81829
466480.0000    0.85806
466520.0000    0.72563
466560.0000    0.90606
466600.0000    0.80326
466640.0000    0.99036
466680.0000    0.75728
466720.0000    0.78836
466760.0000    0.98664
466800.0000    0.64057
466840.0000    0.80778
466880.0000    0.81209
466920.0000    0.70647
466960.0000    1.05058
467000.0000    0.77261
467040.0000    0.83142
467080.0000    0.82080
467120.0000    0.90241
467160.0000    0.43239
467200.0000    0.72497
467240.0000    0.80927
467280.0000    0.92672
467320.0000    0.82726
467360.0000    0.75330
467400.0000    0.62608
467440.0000    0.73579
467480.0000    0.70909
467520.0000    0.76806
467560.0000    0.71694
467600.0000    0.82002
467640.0000    0.86413
467680.0000    0.73350
467720.0000    0.70062
467760.0000    0.68583
467800.0000    0.75117
467840.0000    0.89919
467880.0000    0.72296
467920.0000    0.74810
467960.0000    0.85032
468000.0000    0.80554
468040.0000    0.84528
468080.0000    0.84387
468120.0000    0.72454
468160.0000    0.78734
468200.0000    0.80368
468240.0000    0.82663
468280.0000    0.82706
468320.0000    0.84072
468360.0000    0.83329
468400.0000    0.74268
468440.0000    0.83536
468480.0000    0.79201
468520.0000    0.84840
468560.0000    0.73685
468600.0000    0.83200
468640.0000    0.72696
468680.0000    0.82331
468720.0000    0.80716
468760.0000    0.71213
468800.0000    0.64700
468840.0000    0.68752
468880.0000    0.56467
468920.0000    0.64255
468960.0000    0.65985
469000.0000    0.79305
469040.0000    0.68712
469080.0000    0.79015
469120.0000    0.74793
469160.0000    0.61942
469200.0000    0.77516
469240.0000    0.63917
469280.0000    0.69409
469320.0000    0.58418
469360.0000    0.66617
469400.0000    0.77443
469440.0000    0.75593
469480.0000    0.71287
469520.0000    0.85521
469560.0000    0.71830
469600.0000    0.72845
469640.0000    0.77320
469680.0000    0.80977
469720.0000    0.83834
469760.0000    0.72105
469800.0000    0.80032
469840.0000    0.82073
469880.0000    0.81287
469920.0000    0.71725
469960.0000    0.81582
470000.0000    0.95593
470040.0000    0.80423
470080.0000    0.75518
470120.0000    0.64883
470160.0000    0.77675
470200.0000    0.68077
470240.0000    0.85125
470280.0000    0.79985
470320.0000    0.74758
470360.0000    0.72182
470400.0000    0.70689
470440.0000    0.71874
470480.0000    0.80127
470520.0000    0.72583
470560.0000    0.81665
470600.0000    0.65479
470640.0000    0.67436
470680.0000    0.69588
470720.0000    0.73665
470760.0000    0.51840
470800.0000    0.58931
470840.0000    0.77038
470880.0000    0.71816
470920.0000    0.75752
470960.0000    0.65250
471000.0000    0.91653
471040.0000    0.67234
471080.0000    0.85218
471120.0000    0.84804
471160.0000    0.88349
471200.0000    0.83617
471240.0000    0.87592
471280.0000    0.87945
471320.0000    0.80500
471360.0000    0.73834
471400.0000    0.76679
471440.0000    0.79219
471480.0000    0.92543
471520.0000    0.86125
471560.0000    0.89498
471600.0000    0.92476
471640.0000    0.78252
471680.0000    0.73793
471720.0000    0.92200
471760.0000    0.89251
471800.0000    0.92719
471840.0000    0.75695
471880.0000    0.92428
471920.0000    0.91851
471960.0000    1.04319
472000.0000    0.84003
472040.0000    0.90648
472080.0000    0.83535
472120.0000    0.78572
472160.0000    0.73932
472200.0000    0.81310
472240.0000    0.90162
472280.0000    0.74543
472320.0000    0.79774
472360.0000    0.76283
472400.0000    0.83860
472440.0000    0.86859
472480.0000    0.77593
472520.0000    0.87841
472560.0000    0.86764
472600.0000    0.84635
472640.0000    0.89502
472680.0000    0.70681
472720.0000    0.82799
472760.0000    0.89693
472800.0000    0.75286
472840.0000    0.77414
472880.0000    0.76401
472920.0000    0.74170
472960.0000    0.96061
473000.0000    0.64069
473040.0000    0.82609
473080.0000    0.81075
473120.0000    0.75317
473160.0000    0.65540
473200.0000    0.80637
473240.0000    0.81986
473280.0000    0.68856
473320.0000    0.80671
473360.0000    0.81781
473400.0000    0.69680
473440.0000    0.75645
473480.0000    0.64429
473520.0000    0.65426
473560.0000    0.84361
473600.0000    0.69838
473640.0000    0.95406
473680.0000    0.70369
473720.0000    0.77734
473760.0000    0.77529
473800.0000    0.81667
473840.0000    0.82943
473880.0000    0.85015
473920.0000    0.83105
473960.0000    0.87058
474000.0000    0.82410
474040.0000    0.82960
474080.0000    0.92172
474120.0000    0.87605
474160.0000    0.78613
474200.0000    0.76586
474240.0000    0.93186
474280.0000    0.83591
474320.0000    0.84321
474360.0000    0.99871
474400.0000    0.87795
474440.0000    0.82365
474480.0000    0.88645
474520.0000    0.86144
474560.0000    0.90837
474600.0000    0.84393
474640.0000    0.78153
474680.0000    0.88293
474720.0000    0.91541
474760.0000    0.99917
474800.0000    0.84840
474840.0000    0.84459
474880.0000    0.87771
474920.0000    0.75972
474960.0000    0.74087
475000.0000    0.83943
475040.0000    0.78739
475080.0000    1.00352
475120.0000    0.96841
475160.0000    0.83648
475200.0000    0.94453
475240.0000    0.75576
475280.0000    0.85962
475320.0000    0.85010
475360.0000    0.81030
475400.0000    0.78009
475440.0000    0.89731
475480.0000    0.89777
475520.0000    0.78568
475560.0000    0.84436
475600.0000    0.90560
475640.0000    0.88984
475680.0000    0.95151
475720.0000    0.76459
475760.0000    0.81328
475800.0000    0.89182
475840.0000    0.87531
475880.0000    0.89916
475920.0000    0.89423
475960.0000    0.86389
476000.0000    0.85856
476040.0000    0.76975
476080.0000    0.85959
476120.0000    0.85333
476160.0000    0.77300
476200.0000    0.77786
476240.0000    0.83865
476280.0000    0.85274
476320.0000    1.01275
476360.0000    0.69019
476400.0000    0.83856
476440.0000    0.83762
476480.0000    0.90412
476520.0000    0.61797
476560.0000    0.62558
476600.0000    0.82640
476640.0000    0.89423
476680.0000    0.80832
476720.0000    0.74164
476760.0000    0.69389
476800.0000    0.91341
476840.0000    0.82693
476880.0000    0.74138
476920.0000    0.69918
476960.0000    0.88760
477000.0000    0.92135
477040.0000    0.90172
477080.0000    1.03242
477120.0000    0.75778
477160.0000    0.66409
477200.0000    0.87397
477240.0000    0.93621
477280.0000    0.83464
477320.0000    0.78240
477360.0000    0.79968
477400.0000    0.84875
477440.0000    0.85271
477480.0000    0.84623
477520.0000    0.84220
477560.0000    1.07889
477600.0000    0.83230
477640.0000    0.73446
477680.0000    0.79678
477720.0000    0.74653
477760.0000    0.71364
477800.0000    0.70600
477840.0000    0.75445
477880.0000    0.82845
477920.0000    0.89284
477960.0000    0.83760
478000.0000    0.68924
478040.0000    0.83807
478080.0000    0.85668
478120.0000    0.97916
478160.0000    0.66973
478200.0000    0.86301
478240.0000    0.95646
478280.0000    0.82069
478320.0000    0.84803
478360.0000    0.87166
478400.0000    0.79324
478440.0000    0.81383
478480.0000    0.65853
478520.0000    0.83495
478560.0000    0.92113
478600.0000    0.75410
478640.0000    0.67957
478680.0000    0.85511
478720.0000    0.82673
478760.0000    0.83482
478800.0000    0.71842
478840.0000    0.76110
478880.0000    0.76096
478920.0000    0.79172
478960.0000    0.73278
479000.0000    0.87211
479040.0000    0.75633
479080.0000    0.85767
479120.0000    0.90850
479160.0000    0.63790
479200.0000    0.68802
479240.0000    0.55881
479280.0000    0.86049
479320.0000    0.77048
479360.0000    0.79302
479400.0000    0.77121
479440.0000    0.73579
479480.0000    0.88146
479520.0000    0.70839
479560.0000    0.62130
479600.0000    0.51322
479640.0000    0.48492
479680.0000    0.26946
479720.0000    0.62352
479760.0000    0.33449
479800.0000    0.09882
479840.0000    0.02988
479880.0000    0.40305
479920.0000    0.36763
479960.0000    0.21277
480000.0000    0.40081
480040.0000    0.36154
480080.0000    0.65012
480120.0000    0.63456
480160.0000    0.79929
480200.0000    0.64061
480240.0000    0.68800
480280.0000    0.73687
480320.0000    0.53548
480360.0000    0.58297
480400.0000    0.63107
480440.0000    0.52509
480480.0000    0.56496
480520.0000    0.62449
480560.0000    0.53322
480600.0000    0.56705
480640.0000    0.67540
480680.0000    0.64452
480720.0000    0.59588
480760.0000    0.35567
480800.0000    0.27748
480840.0000   -0.01289
480880.0000   -0.05244
480920.0000    0.18297
480960.0000   -0.06943
481000.0000    0.21920
481040.0000    0.00794
481080.0000    0.19360
481120.0000    0.42284
481160.0000    0.15446
481200.0000   -0.16430
481240.0000    0.13119
481280.0000    0.10445
481320.0000   -0.17904
481360.0000    0.11105
481400.0000   -0.11050
481440.0000    0.11667
481480.0000    0.11262
481520.0000   -0.04908
481560.0000   -0.25002
481600.0000   -0.34173
481640.0000    0.36322
481680.0000    0.02698
481720.0000    0.07704
481760.0000    0.07098
481800.0000    0.14845
481840.0000    0.03207
481880.0000    0.18300
481920.0000   -0.05510
481960.0000   -0.26975
482000.0000    0.35668
482040.0000    0.17911
482080.0000    0.08203
482120.0000   -0.50792
482160.0000   -0.39560
482200.0000   -0.62400
482240.0000   -0.28512
482280.0000   -0.34416
482320.0000   -0.38966
482360.0000   -0.09827
482400.0000   -0.00016
482440.0000   -0.04648
482480.0000    0.26471
482520.0000   -0.15168
482560.0000    0.27156
482600.0000    0.19219
482640.0000    0.08638
482680.0000    0.05498
482720.0000    0.28234
482760.0000    0.34945
482800.0000   -0.10920
482840.0000    0.27523
482880.0000    0.28249
482920.0000    0.22311
482960.0000    0.12621
483000.0000   -0.05193
483040.0000    0.23356
483080.0000    0.38075
483120.0000    0.14636
483160.0000    0.02870
483200.0000   -0.15443
483240.0000    0.24032
483280.0000    0.39892
483320.0000    0.34057
483360.0000    0.24100
483400.0000    0.21313
483440.0000    0.15615
483480.0000    0.29180
483520.0000   -0.14224
483560.0000   -0.06066
483600.0000   -0.14578
483640.0000   -0.15062
483680.0000    0.16679
483720.0000    0.22580
483760.0000    0.45560
483800.0000    0.44541
483840.0000    0.45638
483880.0000    0.49366
483920.0000    0.58973
483960.0000    0.59658
484000.0000    0.69202
484040.0000    0.67970
484080.0000    0.51627
484120.0000    0.34693
484160.0000    0.36481
484200.0000    0.28073
484240.0000    0.51190
484280.0000    0.52092
484320.0000    0.53175
484360.0000    0.55352
484400.0000    0.30155
484440.0000    0.58129
484480.0000    0.24256
484520.0000    0.32346
484560.0000    0.11935
484600.0000    0.38856
484640.0000    0.45303
484680.0000    0.35787
484720.0000    0.11097
484760.0000    0.29456
484800.0000    0.31526
484840.0000    0.00961
484880.0000    0.10448
484920.0000   -0.04072
484960.0000    0.18400
485000.0000    0.20496
485040.0000    0.14580
485080.0000    0.13088
485120.0000    0.21535
485160.0000    0.46622
485200.0000    0.40848
485240.0000    0.28395
485280.0000    0.27212
485320.0000    0.26080
485360.0000    0.28361
485400.0000    0.28253
485440.0000    0.39133
485480.0000    0.30085
485520.0000    0.17093
485560.0000    0.55858
485600.0000    0.36252
485640.0000    0.38667
485680.0000    0.09167
485720.0000    0.41790
485760.0000    0.32113
485800.0000    0.46473
485840.0000    0.10002
485880.0000    0.23614
485920.0000    0.49198
485960.0000    0.45791
486000.0000    0.27132
486040.0000    0.17591
486080.0000    0.30201
486120.0000    0.07068
486160.0000    0.37780
486200.0000    0.12436
486240.0000    0.25308
486280.0000    0.42257
486320.0000   -0.14728
486360.0000    0.24509
486400.0000    0.10950
486440.0000    0.16126
486480.0000    0.42564
486520.0000   -0.02829
486560.0000    0.20596
486600.0000    0.12696
486640.0000    0.55671
486680.0000    0.53069
486720.0000    0.15110
486760.0000    0.00885
486800.0000    0.34453
486840.0000    0.18754
486880.0000    0.03658
486920.0000    0.69113
486960.0000    0.59573
487000.0000    0.37856
487040.0000    0.16291
487080.0000    0.18033
487120.0000    0.42620
487160.0000    0.57588
487200.0000    0.52345
487240.0000    0.52937
487280.0000    0.46920
487320.0000    0.46523
487360.0000    0.35155
487400.0000    0.22736
487440.0000    0.48276
487480.0000    0.19369
487520.0000    0.33697
487560.0000    0.12420
487600.0000    0.07228
487640.0000   -0.05458
487680.0000   -0.12493
487720.0000    0.08630
487760.0000    0.31983
487800.0000    0.42163
487840.0000    0.02022
487880.0000   -0.19607
487920.0000    0.31671
487960.0000   -0.04727
488000.0000    0.04880
488040.0000    0.20710
488080.0000    0.15684
488120.0000   -0.19599
488160.0000   -0.23406
488200.0000    0.01717
488240.0000   -0.19128
488280.0000   -0.03007
488320.0000   -0.11337
488360.0000    0.02848
488400.0000    0.49576
488440.0000    0.39360
488480.0000    0.28756
488520.0000    0.37587
488560.0000    0.26144
488600.0000    0.24502
488640.0000    0.28764
488680.0000    0.20314
488720.0000    0.32416
488760.0000    0.46681
488800.0000    0.25537
488840.0000    0.43232
488880.0000    0.46006
488920.0000    0.48346
488960.0000    0.40341
489000.0000    0.38798
489040.0000    0.53097
489080.0000    0.32758
489120.0000    0.38284
489160.0000    0.28174
489200.0000    0.56527
489240.0000    0.45604
489280.0000    0.58298
489320.0000    0.31883
489360.0000    0.38774
489400.0000    0.16802
489440.0000    0.36783
489480.0000    0.34870
489520.0000    0.41013
489560.0000    0.39617
489600.0000    0.38051
489640.0000    0.41226
489680.0000    0.41695
489720.0000    0.41732
489760.0000    0.31487
489800.0000    0.40978
489840.0000    0.50319
489880.0000    0.25758
489920.0000    0.09150
489960.0000    0.30108
490000.0000    0.17154
490040.0000    0.44063
490080.0000    0.51321
490120.0000    0.38149
490160.0000    0.22823
490200.0000    0.20850
490240.0000    0.30562
490280.0000    0.28683
490320.0000    0.16253
490360.0000    0.22862
490400.0000    0.36680
490440.0000    0.44227
490480.0000    0.30515
490520.0000    0.29026
490560.0000    0.31119
490600.0000    0.24407
490640.0000    0.36650
490680.0000    0.29336
490720.0000    0.37558
490760.0000    0.29828
490800.0000    0.42120
490840.0000    0.41041
490880.0000    0.33327
490920.0000    0.47693
490960.0000    0.35287
491000.0000    0.21507
491040.0000    0.20402
491080.0000    0.49647
491120.0000    0.57687
491160.0000    0.15255
491200.0000    0.31976
491240.0000    0.29990
491280.0000    0.39773
491320.0000    0.39992
491360.0000    0.31809
491400.0000    0.40312
491440.0000    0.17913
491480.0000    0.43594
491520.0000    0.34521
491560.0000    0.29604
491600.0000    0.31625
491640.0000    0.49268
491680.0000    0.54075
491720.0000    0.29306
491760.0000    0.29320
491800.0000    0.30175
491840.0000    0.53196
491880.0000    0.46054
491920.0000    0.32757
491960.0000    0.23123
492000.0000    0.22547
492040.0000    0.47452
492080.0000    0.33265
492120.0000    0.24598
492160.0000    0.19542
492200.0000    0.36213
492240.0000    0.46377
492280.0000    0.32746
492320.0000    0.51577
492360.0000    0.59064
492400.0000    0.34874
492440.0000    0.56375
492480.0000    0.41618
492520.0000    0.44741
492560.0000    0.23635
492600.0000    0.32832
492640.0000    0.26816
492680.0000    0.46444
492720.0000    0.41163
492760.0000    0.48209
492800.0000    0.46235
492840.0000    0.31130
492880.0000    0.40253
492920.0000    0.20634
492960.0000    0.46661
493000.0000    0.40260
493040.0000    0.29906
493080.0000    0.61641
493120.0000    0.35871
493160.0000    0.46499
493200.0000    0.19752
493240.0000    0.38936
493280.0000    0.30361
493320.0000    0.37556
493360.0000    0.17086
493400.0000    0.16631
493440.0000    0.41440
493480.0000    0.28926
493520.0000    0.31696
493560.0000    0.35648
493600.0000    0.45678
493640.0000    0.54036
493680.0000    0.53334
493720.0000    0.43173
493760.0000    0.23725
493800.0000    0.33713
493840.0000    0.61890
493880.0000    0.53440
493920.0000    0.28896
493960.0000    0.30341
494000.0000    0.32864
494040.0000    0.51600
494080.0000    0.38925
494120.0000    0.24688
494160.0000    0.31357
494200.0000    0.32982
494240.0000    0.22730
494280.0000    0.40427
494320.0000    0.56399
494360.0000    0.27787
494400.0000    0.44630
494440.0000    0.45865
494480.0000    0.37657
494520.0000    0.32425
494560.0000    0.34377
494600.0000    0.30267
494640.0000    0.26269
494680.0000    0.42591
494720.0000    0.37669
494760.0000    0.39593
494800.0000    0.42805
494840.0000    0.41600
494880.0000    0.35192
494920.0000    0.44711
494960.0000    0.15522
495000.0000    0.34476
495040.0000    0.31260
495080.0000    0.45048
495120.0000    0.19803
495160.0000    0.26978
495200.0000    0.39978
495240.0000    0.30329
495280.0000    0.32181
495320.0000    0.30889
495360.0000    0.51514
495400.0000    0.25356
495440.0000    0.29730
495480.0000    0.38738
495520.0000    0.47684
495560.0000    0.39835
495600.0000    0.28713
495640.0000    0.19069
495680.0000    0.52862
495720.0000    0.40282
495760.0000    0.30105
495800.0000    0.23665
495840.0000    0.38180
495880.0000    0.35775
495920.0000    0.38536
495960.0000    0.38347
496000.0000    0.48325
496040.0000    0.35239
496080.0000    0.46283
496120.0000    0.34962
496160.0000    0.22034
496200.0000    0.53497
496240.0000    0.16448
496280.0000    0.50623
496320.0000    0.62469
496360.0000    0.47021
496400.0000    0.41152
496440.0000    0.31281
496480.0000    0.44252
496520.0000    0.28453
496560.0000    0.52115
496600.0000    0.31376
496640.0000    0.36696
496680.0000    0.26388
496720.0000    0.39707
496760.0000    0.28159
496800.0000    0.27467
496840.0000    0.37906
496880.0000    0.47910
496920.0000    0.13307
496960.0000    0.24448
497000.0000    0.44212
497040.0000    0.28153
497080.0000    0.26964
497120.0000    0.26958
497160.0000    0.38721
497200.0000    0.27910
497240.0000    0.52391
497280.0000    0.33378
497320.0000    0.17165
497360.0000    0.42229
497400.0000    0.57312
497440.0000    0.30689
497480.0000    0.31872
497520.0000    0.50121
497560.0000    0.30559
497600.0000    0.45673
497640.0000    0.26926
497680.0000    0.49712
497720.0000    0.23273
497760.0000    0.42590
497800.0000    0.18662
497840.0000    0.54860
497880.0000    0.49677
497920.0000    0.46651
497960.0000    0.34577
498000.0000    0.30656
498040.0000    0.46001
498080.0000    0.21642
498120.0000    0.51284
498160.0000    0.33264
498200.0000    0.31941
498240.0000    0.32271
498280.0000    0.46115
498320.0000    0.32615
498360.0000    0.26271
498400.0000    0.56675
498440.0000    0.15662
498480.0000    0.25027
498520.0000    0.19917
498560.0000    0.47874
498600.0000    0.44535
498640.0000    0.37363
498680.0000    0.35310
498720.0000    0.26496
498760.0000    0.42424
498800.0000    0.47558
498840.0000    0.43539
498880.0000    0.12463
498920.0000    0.39925
498960.0000    0.30040
499000.0000    0.45754
499040.0000    0.43042
499080.0000    0.38432
499120.0000    0.23263
499160.0000    0.32047
499200.0000    0.26463
499240.0000    0.39230
499280.0000    0.54860
499320.0000    0.34368
499360.0000    0.42648
499400.0000    0.37421
499440.0000    0.18835
499480.0000    0.43107
499520.0000    0.52360
499560.0000    0.32828
499600.0000    0.40684
499640.0000    0.33468
499680.0000    0.31683
499720.0000    0.30352
499760.0000    0.29927
499800.0000    0.30420
499840.0000   -0.09599
499880.0000    0.01775
499920.0000    0.50334
499960.0000    0.11862
500000.0000    0.17732
500040.0000    0.42638
500080.0000    0.35504
500120.0000    0.27640
500160.0000    0.30721
500200.0000    0.37189
500240.0000   -0.05053
500280.0000    0.21288
500320.0000    0.24982
500360.0000    0.20888
500400.0000    0.44854
500440.0000    0.37617
500480.0000    0.40554
500520.0000    0.30090
500560.0000    0.46115
500600.0000    0.21447
500640.0000    0.37283
500680.0000    0.30086
500720.0000    0.34530
500760.0000    0.09330
500800.0000    0.20199
500840.0000    0.41963
500880.0000    0.18695
500920.0000    0.35825
500960.0000    0.40951
501000.0000    0.19432
501040.0000    0.18025
501080.0000    0.41224
501120.0000    0.39162
501160.0000    0.27674
501200.0000    0.49436
501240.0000    0.36746
501280.0000    0.19420
501320.0000    0.32098
501360.0000    0.37908
501400.0000    0.45798
501440.0000    0.39675
501480.0000    0.31922
501520.0000    0.10176
501560.0000    0.44661
501600.0000    0.35529
501640.0000    0.47399
501680.0000    0.57610
501720.0000    0.26581
501760.0000    0.42873
501800.0000    0.20412
501840.0000    0.19098
501880.0000    0.29608
501920.0000    0.36748
501960.0000    0.23261
502000.0000    0.14608
502040.0000    0.30866
502080.0000    0.53874
502120.0000    0.32417
502160.0000    0.32825
502200.0000    0.33944
502240.0000    0.52410
502280.0000    0.23871
502320.0000    0.32481
502360.0000    0.41070
502400.0000    0.34910
502440.0000    0.47735
502480.0000    0.33482
502520.0000    0.59524
502560.0000    0.20994
502600.0000    0.28883
502640.0000    0.62139
502680.0000    0.43667
502720.0000    0.43663
502760.0000    0.21407
502800.0000    0.34177
502840.0000    0.34751
502880.0000    0.58121
502920.0000    0.41134
502960.0000    0.32785
503000.0000    0.30238
503040.0000    0.22309
503080.0000    0.34022
503120.0000    0.19511
503160.0000    0.40152
503200.0000    0.48348
503240.0000    0.42174
503280.0000    0.41536
503320.0000    0.25567
503360.0000    0.23091
503400.0000    0.21935
503440.0000    0.37366
503480.0000    0.33513
503520.0000    0.53258
503560.0000    0.34300
503600.0000    0.45132
503640.0000    0.53840
503680.0000    0.33322
503720.0000    0.49121
503760.0000    0.34118
503800.0000    0.36643
503840.0000    0.47656
503880.0000    0.28542
503920.0000    0.38814
503960.0000    0.37837
504000.0000    0.44353
504040.0000    0.41902
504080.0000    0.51449
504120.0000    0.32767
504160.0000    0.37024
504200.0000    0.40627
504240.0000    0.28384
504280.0000    0.35652
504320.0000    0.32564
504360.0000    0.42933
504400.0000    0.34787
504440.0000    0.57135
504480.0000    0.37029
504520.0000    0.25395
504560.0000    0.25350
504600.0000    0.16596
504640.0000    0.57026
504680.0000    0.49538
504720.0000    0.22779
504760.0000    0.49624
504800.0000    0.44641
504840.0000    0.50831
504880.0000    0.37942
504920.0000    0.52462
504960.0000    0.48198
505000.0000    0.34191
505040.0000    0.45863
505080.0000    0.43454
505120.0000    0.37609
505160.0000    0.36588
505200.0000    0.36248
505240.0000    0.40005
505280.0000   -0.02108
505320.0000    0.53843
505360.0000    0.49883
505400.0000    0.17663
505440.0000    0.57360
505480.0000    0.58680
505520.0000    0.49896
505560.0000    0.25768
505600.0000    0.41213
505640.0000    0.12115
505680.0000    0.00562
505720.0000    0.06104
505760.0000    0.07312
505800.0000    0.21738
505840.0000    0.21652
505880.0000   -0.10869
505920.0000    0.09003
505960.0000    0.32233
506000.0000    0.38384
506040.0000    0.21886
506080.0000    0.43621
506120.0000    0.38553
506160.0000    0.47019
506200.0000    0.30345
506240.0000    0.41657
506280.0000    0.41007
506320.0000    0.41417
506360.0000    0.39668
506400.0000    0.42703
506440.0000    0.31589
506480.0000    0.33974
506520.0000    0.39505
506560.0000    0.59392
506600.0000    0.30418
506640.0000    0.32317
506680.0000    0.36701
506720.0000    0.46343
506760.0000    0.45259
506800.0000    0.42085
506840.0000    0.35870
506880.0000    0.49601
506920.0000    0.49933
506960.0000    0.52089
507000.0000    0.34889
507040.0000    0.38098
507080.0000    0.39312
507120.0000    0.50596
507160.0000    0.31625
507200.0000    0.38401
507240.0000    0.23050
507280.0000    0.20852
507320.0000    0.35602
507360.0000    0.20874
507400.0000    0.37744
507440.0000    0.31947
507480.0000    0.35823
507520.0000    0.52467
507560.0000    0.38063
507600.0000    0.54412
507640.0000    0.54824
507680.0000    0.56070
507720.0000    0.38847
507760.0000    0.45103
507800.0000    0.71785
507840.0000    0.40671
507880.0000    0.41535
507920.0000    0.53785
507960.0000    0.23596
508000.0000    0.34712
508040.0000    0.31272
508080.0000    0.31971
508120.0000    0.25392
508160.0000    0.40995
508200.0000    0.26858
508240.0000    0.18982
508280.0000    0.25048
508320.0000    0.12683
508360.0000   -0.00581
508400.0000   -0.02241
508440.0000    0.03231
508480.0000    0.01520
508520.0000    0.27879
508560.0000    0.13253
508600.0000    0.02367
508640.0000    0.41785
508680.0000    0.12690
508720.0000    0.15566
508760.0000    0.16951
508800.0000    0.25509
508840.0000    0.10709
508880.0000    0.32744
508920.0000    0.50894
508960.0000    0.34464
509000.0000    0.39812
509040.0000    0.58996
509080.0000    0.22804
509120.0000    0.52804
509160.0000    0.50379
509200.0000    0.48416
509240.0000    0.26936
509280.0000    0.40128
509320.0000    0.31893
509360.0000    0.25829
509400.0000    0.47626
509440.0000    0.47546
509480.0000    0.23478
509520.0000    0.48571
509560.0000    0.38937
509600.0000    0.29564
509640.0000    0.43425
509680.0000    0.12487
509720.0000    0.53775
509760.0000    0.33826
509800.0000    0.52848
509840.0000    0.29116
509880.0000    0.23464
509920.0000    0.12768
509960.0000    0.50607
510000.0000    0.34737
510040.0000    0.35098
510080.0000    0.39381
510120.0000    0.25024
510160.0000    0.46633
510200.0000    0.14704
510240.0000    0.52522
510280.0000    0.36851
510320.0000    0.31919
510360.0000    0.39178
510400.0000    0.27850
510440.0000    0.15780
510480.0000    0.46693
510520.0000    0.46688
510560.0000    0.49044
510600.0000    0.38651
510640.0000    0.43488
510680.0000    0.38144
510720.0000    0.26480
510760.0000    0.54371
510800.0000    0.45971
510840.0000    0.62746
510880.0000    0.59562
510920.0000    0.63465
510960.0000    0.69160
511000.0000    0.11501
511040.0000    0.50038
511080.0000    0.49649
511120.0000    0.24846
511160.0000    0.57673
511200.0000    0.37259
511240.0000    0.38424
511280.0000    0.33071
511320.0000    0.12599
511360.0000    0.50629
511400.0000    0.33815
511440.0000    0.39003
511480.0000    0.25549
511520.0000    0.33347
511560.0000    0.58596
511600.0000    0.28277
511640.0000    0.28419
511680.0000    0.24352
511720.0000    0.30082
511760.0000    0.56567
511800.0000    0.23158
511840.0000    0.19875
511880.0000    0.29885
511920.0000    0.39731
511960.0000    0.40661
512000.0000    0.28284
512040.0000   -0.35143
512080.0000   -0.02741
512120.0000   -0.07085
512160.0000   -0.21820
512200.0000    0.02815
512240.0000    0.30659
512280.0000   -0.38720
512320.0000   -0.21072
512360.0000   -0.13632
512400.0000   -0.11752
512440.0000   -0.35686
512480.0000   -0.16629
512520.0000    0.06575
512560.0000    0.01620
512600.0000   -0.19435
512640.0000   -0.14977
512680.0000    0.06332
512720.0000    0.02088
512760.0000   -0.57483
512800.0000   -0.00296
512840.0000   -0.17115
512880.0000   -0.04047
512920.0000   -0.10907
512960.0000   -0.31715
513000.0000   -0.32166
513040.0000   -0.39638
513080.0000   -0.39483
513120.0000    0.07274
513160.0000   -0.18307
513200.0000   -0.37129
513240.0000   -0.18152
513280.0000   -0.28573
513320.0000    0.01427
513360.0000   -0.14244
513400.0000   -0.06567
513440.0000   -0.37024
513480.0000   -0.18944
513520.0000   -0.31695
513560.0000   -0.52049
513600.0000   -0.20014
513640.0000   -0.18666
513680.0000    0.00451
513720.0000   -0.38028
513760.0000   -0.35058
513800.0000   -0.41736
513840.0000   -0.17069
513880.0000   -0.19200
513920.0000   -0.29776
513960.0000   -0.49036
514000.0000   -0.37500
514040.0000   -0.38966
514080.0000   -0.05829
514120.0000   -0.19382
514160.0000   -0.42850
514200.0000   -0.40615
514240.0000   -0.35657
514280.0000   -0.33896
514320.0000   -0.36953
514360.0000   -0.41037
514400.0000   -0.22234
514440.0000   -0.25079
514480.0000    0.37223
514520.0000    0.05415
514560.0000    0.15394
514600.0000   -0.30184
514640.0000   -0.22142
514680.0000   -0.55447
514720.0000   -0.52874
514760.0000   -0.47354
514800.0000   -0.65176
514840.0000   -0.31021
514880.0000   -0.38434
514920.0000   -0.37507
514960.0000   -0.43268
515000.0000   -0.46981
515040.0000   -0.68870
515080.0000   -0.40973
515120.0000   -0.31672
515160.0000   -0.26376
515200.0000   -0.56304
515240.0000   -0.42491
515280.0000   -0.68489
515320.0000   -0.18552
515360.0000   -0.22771
515400.0000   -0.05048
515440.0000    0.09770
515480.0000   -0.16213
515520.0000   -0.13761
515560.0000   -0.10485
515600.0000   -0.15989
515640.0000   -0.47448
515680.0000   -0.63392
515720.0000   -0.17617
515760.0000   -0.14237
515800.0000   -0.51266
515840.0000   -0.42996
515880.0000   -0.19274
515920.0000   -0.46712
515960.0000   -0.35517
516000.0000   -0.62993
516040.0000   -0.66099
516080.0000   -0.49208
516120.0000   -0.69983
516160.0000   -0.48917
516200.0000   -0.57417
516240.0000   -0.56779
516280.0000   -0.54666
516320.0000   -0.58677
516360.0000   -0.50596
516400.0000   -0.60744
516440.0000   -0.73329
516480.0000   -0.48062
516520.0000   -0.75592
516560.0000   -0.55796
516600.0000   -0.72843
516640.0000   -0.57626
516680.0000   -0.47510
516720.0000   -0.50909
516760.0000   -0.55222
516800.0000   -0.53944
516840.0000   -0.65368
516880.0000   -0.49553
516920.0000   -0.83072
516960.0000   -0.83769
517000.0000   -0.64855
517040.0000   -0.70256
517080.0000   -0.49880
517120.0000   -0.24743
517160.0000   -0.43797
517200.0000   -0.63791
517240.0000   -0.47152
517280.0000   -0.47927
517320.0000   -0.45591
517360.0000   -0.47582
517400.0000   -0.36066
517440.0000   -0.35426
517480.0000   -0.49942
517520.0000   -0.60290
517560.0000   -0.45469
517600.0000   -0.65517
517640.0000   -0.44533
517680.0000   -0.56315
517720.0000   -0.36921
517760.0000   -0.40121
517800.0000   -0.65790
517840.0000   -0.73537
517880.0000   -0.88400
517920.0000   -0.78842
517960.0000   -0.78483
518000.0000   -0.71007
518040.0000   -0.48631
518080.0000   -0.28581
518120.0000   -0.70239
518160.0000   -0.65746
518200.0000   -0.55558
518240.0000   -0.50959
518280.0000   -0.58119
518320.0000   -0.79784
518360.0000   -0.74773
518400.0000   -0.79815
518440.0000   -0.72571
518480.0000   -0.76014
518520.0000   -0.66708
518560.0000   -0.48973
518600.0000   -0.61816
518640.0000   -0.71696
518680.0000   -0.54760
518720.0000   -0.45793
518760.0000   -0.68963
518800.0000   -0.71869
518840.0000   -0.69206
518880.0000   -0.74561
518920.0000   -0.69986
518960.0000   -0.61882
519000.0000   -0.55212
519040.0000   -0.62864
519080.0000   -0.84492
519120.0000   -0.69020
519160.0000   -0.22184
519200.0000   -0.45158
519240.0000   -0.82206
519280.0000   -0.64013
519320.0000   -0.61411
519360.0000   -0.59714
519400.0000   -0.72322
519440.0000   -0.48078
519480.0000   -1.02374
519520.0000   -0.47602
519560.0000   -0.73827
519600.0000   -0.42588
519640.0000   -0.60319
519680.0000   -0.53669
519720.0000   -0.60538
519760.0000   -0.47605
519800.0000   -0.44251
519840.0000   -0.48141
519880.0000   -0.34585
519920.0000   -0.40960
519960.0000   -0.55969
520000.0000   -0.34015
520040.0000   -0.51889
520080.0000   -0.14853
520120.0000   -0.41535
520160.0000   -0.16268
520200.0000   -0.14775
520240.0000    0.27143
520280.0000   -0.06095
520320.0000   -0.29478
520360.0000   -0.31350
520400.0000   -0.40130
520440.0000   -0.27181
520480.0000   -0.32560
520520.0000   -0.32740
520560.0000   -0.44259
520600.0000   -0.39856
520640.0000   -0.28025
520680.0000   -0.39916
520720.0000   -0.17867
520760.0000   -0.35874
520800.0000   -0.38639
520840.0000   -0.21612
520880.0000   -0.32276
520920.0000   -0.21284
520960.0000   -0.16013
521000.0000   -0.43139
521040.0000   -0.35166
521080.0000   -0.33541
521120.0000   -0.07884
521160.0000    0.05859
521200.0000   -0.33157
521240.0000   -0.29698
521280.0000   -0.38894
521320.0000   -0.51742
521360.0000   -0.34737
521400.0000   -0.41250
521440.0000   -0.48058
521480.0000   -0.38748
521520.0000   -0.50551
521560.0000   -0.61281
521600.0000   -0.52397
521640.0000   -0.42471
521680.0000   -0.36190
521720.0000   -0.12945
521760.0000   -0.40442
521800.0000   -0.39145
521840.0000   -0.51388
521880.0000   -0.51567
521920.0000   -0.46254
521960.0000   -0.44536
522000.0000   -0.48418
522040.0000   -0.49080
522080.0000   -0.64125
522120.0000   -0.21800
522160.0000   -0.49973
522200.0000   -0.34739
522240.0000   -0.51854
522280.0000   -0.44977
522320.0000   -0.65422
522360.0000   -0.63619
522400.0000   -0.37660
522440.0000   -0.63921
522480.0000   -0.54737
522520.0000   -0.49391
522560.0000   -0.68890
522600.0000   -0.83670
522640.0000   -0.65912
522680.0000   -0.74469
522720.0000   -0.68311
522760.0000   -0.95383
522800.0000   -0.61336
522840.0000   -0.48096
522880.0000   -0.71739
522920.0000   -0.76008
522960.0000   -0.77192
523000.0000   -0.72796
523040.0000   -0.70629
523080.0000   -0.77245
523120.0000   -0.67084
523160.0000   -0.67810
523200.0000   -0.74705
523240.0000   -0.94849
523280.0000   -0.69704
523320.0000   -0.62187
523360.0000   -0.80497
523400.0000   -0.87702
523440.0000   -0.57943
523480.0000   -0.87648
523520.0000   -0.46121
523560.0000   -1.05957
523600.0000   -0.72218
523640.0000   -0.94247
523680.0000   -0.54189
523720.0000   -0.80790
523760.0000   -0.53658
523800.0000   -0.48456
523840.0000   -0.61737
523880.0000   -0.73646
523920.0000   -0.65562
523960.0000   -0.75534
524000.0000   -0.61627
524040.0000   -0.73475
524080.0000   -0.95733
524120.0000   -0.72928
524160.0000   -0.76789
524200.0000   -0.64265
524240.0000   -0.83324
524280.0000   -1.02233
524320.0000   -0.54647
524360.0000   -0.84804
524400.0000   -1.02291
524440.0000   -0.69952
524480.0000   -0.66278
524520.0000   -0.88573
524560.0000   -0.64087
524600.0000   -0.61078
524640.0000   -0.58645
524680.0000   -0.60764
524720.0000   -0.64320
524760.0000   -0.62346
524800.0000   -0.64893
524840.0000   -0.49969
524880.0000   -0.59612
524920.0000   -0.58114
524960.0000   -0.63229
525000.0000   -0.47568
525040.0000   -0.69955
525080.0000   -0.76288
525120.0000   -0.51278
525160.0000   -0.59369
525200.0000   -0.70794
525240.0000   -0.74325
525280.0000   -0.54820
525320.0000   -0.55438
525360.0000   -0.37334
525400.0000   -0.65853
525440.0000   -0.85335
525480.0000   -0.79728
525520.0000   -0.71504
525560.0000   -0.45807
525600.0000   -0.77462
525640.0000   -0.62655
525680.0000   -0.43209
525720.0000   -0.48797
525760.0000   -0.58856
525800.0000   -0.83976
525840.0000   -0.83504
525880.0000   -0.60610
525920.0000   -0.80606
525960.0000   -0.63570
526000.0000   -0.87548
526040.0000   -0.45245
526080.0000   -0.63202
526120.0000   -0.56778
526160.0000   -0.64896
526200.0000   -0.48847
526240.0000   -0.73268
526280.0000   -0.71159
526320.0000   -0.79942
526360.0000   -0.61840
526400.0000   -0.48397
526440.0000   -0.73863
526480.0000   -0.57213
526520.0000   -0.41926
526560.0000   -0.56252
526600.0000   -0.77107
526640.0000   -0.64497
526680.0000   -0.63693
526720.0000   -0.47456
526760.0000   -0.43189
526800.0000   -0.47924
526840.0000   -0.63138
526880.0000   -0.45965
526920.0000   -0.53017
526960.0000   -0.23758
527000.0000   -0.39548
527040.0000   -0.80003
527080.0000   -0.93418
527120.0000   -0.71363
527160.0000   -0.65643
527200.0000   -1.03904
527240.0000   -0.84229
527280.0000   -0.70600
527320.0000   -0.74315
527360.0000   -0.43497
527400.0000   -0.55411
527440.0000   -0.67451
527480.0000   -0.46988
527520.0000   -0.53631
527560.0000   -0.60186
527600.0000   -0.83467
527640.0000   -0.60486
527680.0000   -0.68082
527720.0000   -0.70702
527760.0000   -0.46268
527800.0000   -0.48875
527840.0000   -0.32047
527880.0000   -0.35756
527920.0000   -0.42582
527960.0000   -0.73033
528000.0000   -0.79161
528040.0000   -0.57796
528080.0000   -0.68715
528120.0000   -0.54909
528160.0000   -0.62116
528200.0000   -0.41818
528240.0000   -0.44582
528280.0000   -0.53231
528320.0000   -0.42372
528360.0000   -0.71584
528400.0000   -0.48968
528440.0000   -0.73003
528480.0000   -0.66407
528520.0000   -0.42282
528560.0000   -0.65575
528600.0000   -0.73057
528640.0000   -0.59335
528680.0000   -0.71893
528720.0000   -0.55153
528760.0000   -0.81805
528800.0000   -0.52104
528840.0000   -0.74142
528880.0000   -0.26593
528920.0000   -0.24371
528960.0000   -0.25463
529000.0000   -0.21272
529040.0000   -0.26221
529080.0000   -0.61208
529120.0000   -0.27932
529160.0000   -0.40913
529200.0000   -0.44205
529240.0000   -0.25682
529280.0000   -0.64382
529320.0000   -0.81989
529360.0000   -0.62367
529400.0000   -0.34035
529440.0000   -0.34840
529480.0000   -0.37947
529520.0000   -0.22568
529560.0000   -0.31187
529600.0000   -0.38957
529640.0000   -0.32888
529680.0000   -0.24893
529720.0000   -0.27032
529760.0000   -0.69571
529800.0000   -0.54555
529840.0000   -0.46078
529880.0000   -0.48985
529920.0000   -0.41888
529960.0000   -0.56467
530000.0000   -0.55719
530040.0000   -0.61651
530080.0000   -0.57106
530120.0000   -0.36746
530160.0000   -0.75782
530200.0000   -0.86095
530240.0000   -0.52009
530280.0000   -0.52833
530320.0000   -0.37195
530360.0000   -0.49845
530400.0000   -0.41384
530440.0000   -0.37281
530480.0000   -0.64321
530520.0000   -0.50846
530560.0000   -0.48729
530600.0000   -0.42151
530640.0000   -0.29538
530680.0000   -0.71099
530720.0000   -0.55273
530760.0000   -0.90602
530800.0000   -0.74190
530840.0000   -0.54157
530880.0000   -0.57747
530920.0000   -0.51194
530960.0000   -0.48659
531000.0000   -0.62831
531040.0000   -0.31867
531080.0000   -0.58098
531120.0000   -0.66634
531160.0000   -0.41030
531200.0000   -0.76158
531240.0000   -0.75461
531280.0000   -0.71358
531320.0000   -0.47200
531360.0000   -0.58607
531400.0000   -0.88011
531440.0000   -0.78509
531480.0000   -0.59484
531520.0000   -0.62833
531560.0000   -0.83091
531600.0000   -0.62526
531640.0000   -0.85771
531680.0000   -0.72613
531720.0000   -0.60103
531760.0000   -0.37124
531800.0000   -0.72924
531840.0000   -0.48910
531880.0000   -0.69337
531920.0000   -0.51056
531960.0000   -0.56472
532000.0000   -0.52256
532040.0000   -0.69800
532080.0000   -0.38977
532120.0000   -0.50899
532160.0000   -0.67214
532200.0000   -0.59153
532240.0000   -0.70850
532280.0000   -0.72099
532320.0000   -0.32535
532360.0000   -0.43697
532400.0000   -0.40257
532440.0000   -0.64278
532480.0000   -0.51140
532520.0000   -0.66805
532560.0000   -0.58667
532600.0000   -0.54513
532640.0000   -0.69690
532680.0000   -0.59107
532720.0000   -0.64590
532760.0000   -0.61521
532800.0000   -0.51403
532840.0000   -0.54742
532880.0000   -0.47533
532920.0000   -0.65949
532960.0000   -0.57853
533000.0000   -0.62471
533040.0000   -0.71313
533080.0000   -0.69916
533120.0000   -0.49416
533160.0000   -0.55284
533200.0000   -0.78615
533240.0000   -0.65035
533280.0000   -0.80173
533320.0000   -0.78697
533360.0000   -0.67279
533400.0000   -0.75968
533440.0000   -0.61381
533480.0000   -0.72492
533520.0000   -0.88947
533560.0000   -0.59910
533600.0000   -0.74045
533640.0000   -0.81465
533680.0000   -0.73889
533720.0000   -0.73671
533760.0000   -0.65848
533800.0000   -0.52072
533840.0000   -0.88547
533880.0000   -0.63690
533920.0000   -0.59419
533960.0000   -0.68522
534000.0000   -0.73848
534040.0000   -0.67119
534080.0000   -0.75048
534120.0000   -0.82106
534160.0000   -0.56009
534200.0000   -0.65254
534240.0000   -0.86879
534280.0000   -0.48903
534320.0000   -0.47255
534360.0000   -0.85114
534400.0000   -0.80968
534440.0000   -0.54365
534480.0000   -0.72177
534520.0000   -0.40895
534560.0000   -0.46426
534600.0000   -0.49050
534640.0000   -0.76372
534680.0000   -0.34745
534720.0000   -0.73030
534760.0000   -0.78062
534800.0000   -0.45527
534840.0000   -0.48946
534880.0000   -0.69914
534920.0000   -0.75634
534960.0000   -0.31700
535000.0000   -0.59350
535040.0000   -0.34477
535080.0000   -0.47874
535120.0000   -0.33475
535160.0000   -0.36076
535200.0000   -0.53129
535240.0000   -0.34565
535280.0000   -0.21101
535320.0000   -0.59517
535360.0000   -0.23110
535400.0000   -0.26851
535440.0000   -0.05308
535480.0000   -0.45626
535520.0000   -0.59720
535560.0000   -0.45637
535600.0000   -0.42578
535640.0000   -0.33637
535680.0000   -0.59823
535720.0000   -0.72488
535760.0000   -0.68539
535800.0000   -0.49557
535840.0000   -0.99504
535880.0000   -0.29710
535920.0000   -0.70349
535960.0000   -0.69715
536000.0000   -0.41704
536040.0000   -0.69411
536080.0000   -0.32883
536120.0000   -0.68931
536160.0000   -0.56399
536200.0000   -0.41408
536240.0000   -0.59262
536280.0000   -0.35511
536320.0000   -0.48508
536360.0000   -0.61130
536400.0000   -0.41905
536440.0000   -0.25837
536480.0000   -0.18500
536520.0000   -0.07792
536560.0000   -0.14990
536600.0000   -0.28618
536640.0000   -0.01029
536680.0000    0.08099
536720.0000   -0.36216
536760.0000   -0.19601
536800.0000   -0.23545
536840.0000   -0.39798
536880.0000   -0.33576
536920.0000   -0.63894
536960.0000   -0.50553
537000.0000   -0.54953
537040.0000   -0.24993
537080.0000   -0.53304
537120.0000   -0.51769
537160.0000   -0.56770
537200.0000   -0.53050
537240.0000   -0.49228
537280.0000   -0.47423
537320.0000   -0.40032
537360.0000   -0.64031
537400.0000   -0.53974
537440.0000   -0.29048
537480.0000   -0.24110
537520.0000   -0.51485
537560.0000   -0.67855
537600.0000   -0.39670
537640.0000   -0.30527
537680.0000   -0.01664
537720.0000   -0.23650
537760.0000   -0.16096
537800.0000   -0.43024
537840.0000   -0.36189
537880.0000   -0.20803
537920.0000   -0.45951
537960.0000   -0.67400
538000.0000   -0.35135
538040.0000   -0.13343
538080.0000   -0.15338
538120.0000    0.07039
538160.0000    0.13161
538200.0000   -0.24132
538240.0000   -0.41763
538280.0000   -0.51594
538320.0000   -0.29991
538360.0000   -0.58297
538400.0000   -0.76711
538440.0000   -0.64007
538480.0000   -0.56741
538520.0000   -0.27348
538560.0000   -0.72391
538600.0000   -0.63852
538640.0000   -0.53926
538680.0000   -0.55526
538720.0000   -0.61253
538760.0000   -0.42334
538800.0000   -0.66544
538840.0000   -0.55865
538880.0000   -0.82784
538920.0000   -0.51526
538960.0000   -0.60259
539000.0000   -0.57050
539040.0000   -0.61450
539080.0000   -0.35635
539120.0000   -0.47441
539160.0000   -0.36020
539200.0000   -0.13472
539240.0000   -0.23867
539280.0000   -0.16910
539320.0000   -0.39301
539360.0000   -0.09625
539400.0000   -0.29163
539440.0000   -0.15703
539480.0000   -0.21014
539520.0000   -0.17759
539560.0000   -0.18383
539600.0000   -0.33514
539640.0000   -0.31067
539680.0000   -0.19839
539720.0000   -0.11418
539760.0000   -0.18995
539800.0000   -0.09501
539840.0000   -0.14429
539880.0000   -0.25836
539920.0000   -0.18391
539960.0000   -0.34608
540000.0000   -0.32005
540040.0000   -0.27568
540080.0000   -0.18890
540120.0000   -0.33926
540160.0000   -0.27863
540200.0000   -0.26185
540240.0000   -0.32439
540280.0000   -0.18074
540320.0000   -0.03905
540360.0000   -0.09078
540400.0000    0.03591
540440.0000   -0.14803
540480.0000   -0.39830
540520.0000   -0.00070
540560.0000    0.14118
540600.0000   -0.08078
540640.0000    0.11225
540680.0000    0.11610
540720.0000   -0.32320
540760.0000   -0.27677
540800.0000   -0.30096
540840.0000   -0.21090
540880.0000   -0.51208
540920.0000   -0.32128
540960.0000   -0.03604
541000.0000    0.22827
541040.0000    0.10372
541080.0000    0.15388
541120.0000    0.19588
541160.0000    0.54964
541200.0000    0.20438
541240.0000    0.17791
541280.0000    0.05981
541320.0000   -0.04421
541360.0000   -0.33784
541400.0000   -0.33910
541440.0000    0.06434
541480.0000   -0.26140
541520.0000   -0.52406
541560.0000   -0.44718
541600.0000   -0.52434
541640.0000   -0.57473
541680.0000   -0.63102
541720.0000   -0.51210
541760.0000   -0.54501
541800.0000   -0.54854
541840.0000   -0.60096
541880.0000   -0.42370
541920.0000   -0.38685
541960.0000   -0.36761
542000.0000   -0.30692
542040.0000   -0.36904
542080.0000   -0.53586
542120.0000   -0.01363
542160.0000   -0.76811
542200.0000   -0.53752
542240.0000   -0.29232
542280.0000   -0.40862
542320.0000   -0.30306
542360.0000   -0.24103
542400.0000   -0.67741
542440.0000   -0.22305
542480.0000   -0.66361
542520.0000   -0.49506
542560.0000   -0.51894
542600.0000   -0.20601
542640.0000   -0.29336
542680.0000   -0.42342
542720.0000   -0.17909
542760.0000   -0.38287
542800.0000   -0.17849
542840.0000   -0.61990
542880.0000   -0.74234
542920.0000   -0.63849
542960.0000   -0.45580
543000.0000   -0.26034
543040.0000   -0.45738
543080.0000   -0.55316
543120.0000   -0.73872
543160.0000   -0.80817
543200.0000   -0.53805
543240.0000   -0.47480
543280.0000   -0.26450
543320.0000   -0.56849
543360.0000   -0.56624
543400.0000   -0.37203
543440.0000    0.28554
543480.0000   -0.37004
543520.0000   -0.95275
543560.0000   -0.59457
543600.0000   -0.48810
543640.0000   -0.40349
543680.0000   -0.20904
543720.0000   -0.57615
543760.0000   -0.15873
543800.0000   -0.44384
543840.0000   -0.28454
543880.0000   -0.40214
543920.0000   -0.56477
543960.0000   -0.45126
544000.0000   -0.36397
544040.0000   -0.34461
544080.0000   -0.54553
544120.0000   -0.37482
544160.0000   -0.34918
544200.0000   -0.67844
544240.0000   -0.43538
544280.0000   -0.60995
544320.0000   -0.58338
544360.0000   -0.60224
544400.0000   -0.38959
544440.0000   -0.55537
544480.0000   -0.59858
544520.0000   -0.54299
544560.0000   -0.52883
544600.0000   -0.50893
544640.0000   -0.56262
544680.0000   -0.37241
544720.0000   -0.37156
544760.0000   -0.44077
544800.0000   -0.50427
544840.0000   -0.48334
544880.0000   -0.55752
544920.0000   -0.18495
544960.0000   -0.18302
545000.0000   -0.45603
545040.0000   -0.39753
545080.0000   -0.44571
545120.0000   -0.49810
545160.0000   -0.37038
545200.0000   -0.55913
545240.0000   -0.44418
545280.0000   -0.41216
545320.0000   -0.76873
545360.0000   -0.40777
545400.0000   -0.69720
545440.0000   -0.87215
545480.0000   -0.45276
545520.0000   -0.42538
545560.0000   -0.76449
545600.0000   -0.63729
545640.0000   -0.26352
545680.0000   -0.49647
545720.0000   -0.36964
545760.0000   -0.44583
545800.0000   -0.46430
545840.0000   -0.44243
545880.0000   -0.44299
545920.0000   -0.36637
545960.0000    0.06399
546000.0000    0.19378
546040.0000   -0.49801
546080.0000   -0.32840
546120.0000   -0.11786
546160.0000   -0.20897
546200.0000   -0.25371
546240.0000   -0.30104
546280.0000   -0.11383
546320.0000   -0.22246
546360.0000   -0.24249
546400.0000   -0.71115
546440.0000   -0.58180
546480.0000   -0.50621
546520.0000   -0.49421
546560.0000   -0.58587
546600.0000   -0.43379
546640.0000   -0.66265
546680.0000   -0.67034
546720.0000   -0.58140
546760.0000   -0.67261
546800.0000   -0.47835
546840.0000   -0.57327
546880.0000   -0.73795
546920.0000   -0.32919
546960.0000   -0.51512
547000.0000   -0.55805
547040.0000   -0.50811
547080.0000   -0.57818
547120.0000   -0.43899
547160.0000   -0.57306
547200.0000   -0.52470
547240.0000   -0.59115
547280.0000   -0.22423
547320.0000   -0.51645
547360.0000   -0.33372
547400.0000   -0.27407
547440.0000   -0.21742
547480.0000   -0.32003
547520.0000   -0.53827
547560.0000   -0.20557
547600.0000   -0.45155
547640.0000   -0.27714
547680.0000   -0.21855
547720.0000   -0.03687
547760.0000   -0.27582
547800.0000   -0.16094
547840.0000   -0.21306
547880.0000   -0.46185
547920.0000   -0.30160
547960.0000   -0.16820
548000.0000   -0.41699
548040.0000    0.02502
548080.0000   -0.10652
548120.0000   -0.42272
548160.0000   -0.50935
548200.0000   -0.38076
548240.0000   -0.34931
548280.0000   -0.24421
548320.0000   -0.37140
548360.0000   -0.30714
548400.0000   -0.33122
548440.0000   -0.19450
548480.0000   -0.27973
548520.0000   -0.44706
548560.0000   -0.53314
548600.0000   -0.18929
548640.0000   -0.22116
548680.0000   -0.28135
548720.0000   -0.45027
548760.0000   -0.36193
548800.0000   -0.29864
548840.0000   -0.35844
548880.0000   -0.49862
548920.0000   -0.14459
548960.0000   -0.26633
549000.0000   -0.06692
549040.0000   -0.32916
549080.0000   -0.43932
549120.0000   -0.26288
549160.0000   -0.30264
549200.0000   -0.53185
549240.0000   -0.51570
549280.0000   -0.48233
549320.0000   -0.25569
549360.0000   -0.21868
549400.0000   -0.22228
549440.0000   -0.24159
549480.0000   -0.33782
549520.0000   -0.47996
549560.0000   -0.66463
549600.0000   -0.39748
549640.0000   -0.30703
549680.0000   -0.26703
549720.0000   -0.38483
549760.0000   -0.19308
549800.0000   -0.31399
549840.0000   -0.55409
549880.0000   -0.64319
549920.0000   -0.36491
549960.0000   -0.80801
550000.0000   -0.75491
550040.0000   -0.36930
550080.0000   -0.38704
550120.0000   -0.40362
550160.0000   -0.54018
550200.0000   -0.46334
550240.0000   -0.40186
550280.0000   -0.37907
550320.0000   -0.45191
550360.0000   -0.09340
550400.0000   -0.25742
550440.0000   -0.45268
550480.0000   -0.22049
550520.0000   -0.27164
550560.0000   -0.65573
550600.0000   -0.19630
550640.0000   -0.58003
550680.0000   -0.53491
550720.0000   -0.52155
550760.0000   -0.52756
550800.0000   -0.53509
550840.0000   -0.26547
550880.0000   -0.34973
550920.0000   -0.42005
550960.0000   -0.72248
551000.0000   -0.52691
551040.0000   -0.51976
551080.0000   -0.50470
551120.0000   -0.19626
551160.0000   -0.57089
551200.0000   -0.62229
551240.0000   -0.51636
551280.0000   -0.51574
551320.0000   -0.55244
551360.0000   -0.66565
551400.0000   -0.39193
551440.0000   -0.49838
551480.0000   -0.45318
551520.0000   -0.40405
551560.0000   -0.15964
551600.0000   -0.42816
551640.0000   -0.45269
551680.0000   -0.71748
551720.0000   -0.54253
551760.0000   -0.63976
551800.0000   -0.48687
551840.0000   -0.52808
551880.0000   -0.51593
551920.0000   -0.47713
551960.0000   -0.48162
552000.0000   -0.68124
552040.0000   -0.67328
552080.0000   -0.60937
552120.0000   -0.64283
552160.0000   -0.67674
552200.0000   -0.43833
552240.0000   -0.31520
552280.0000   -0.33097
552320.0000   -0.27954
552360.0000   -0.15417
552400.0000   -0.14727
552440.0000   -0.41818
552480.0000   -0.54494
552520.0000   -0.45078
552560.0000   -0.79541
552600.0000   -0.49799
552640.0000   -0.40414
552680.0000   -0.40192
552720.0000   -0.33694
552760.0000   -0.23632
552800.0000   -0.46390
552840.0000   -0.45524
552880.0000   -0.14181
552920.0000   -0.52563
552960.0000   -0.60641
553000.0000   -0.64226
553040.0000   -0.53313
553080.0000   -0.68851
553120.0000   -0.46427
553160.0000   -0.67761
553200.0000   -0.45717
553240.0000   -0.17252
553280.0000   -0.14056
553320.0000   -0.33036
553360.0000   -0.24312
553400.0000   -0.14545
553440.0000   -0.20713
553480.0000   -0.31435
553520.0000   -0.31833
553560.0000   -0.23063
553600.0000   -0.32565
553640.0000   -0.38618
553680.0000   -0.45694
553720.0000   -0.53820
553760.0000   -0.50213
553800.0000   -0.40241
553840.0000   -0.46623
553880.0000   -0.20741
553920.0000   -0.44874
553960.0000   -0.36220
554000.0000   -0.40139
554040.0000   -0.32530
554080.0000   -0.23949
554120.0000   -0.21327
554160.0000   -0.27380
554200.0000   -0.24724
554240.0000   -0.38551
554280.0000   -0.49777
554320.0000   -0.45588
554360.0000   -0.41066
554400.0000   -0.59438
554440.0000   -0.11555
554480.0000   -0.15014
554520.0000   -0.46068
554560.0000   -0.70809
554600.0000   -0.40000
554640.0000   -0.33999
554680.0000   -0.52136
554720.0000   -0.45898
554760.0000   -0.41085
554800.0000   -0.45278
554840.0000   -0.59991
554880.0000   -0.30753
554920.0000   -0.34165
554960.0000   -0.56837
555000.0000   -0.44209
555040.0000   -0.43290
555080.0000   -0.48014
555120.0000   -0.49502
555160.0000   -0.51600
555200.0000   -0.77787
555240.0000   -0.59774
555280.0000   -0.80696
555320.0000   -0.71419
555360.0000   -0.66617
555400.0000   -0.42118
555440.0000   -0.36063
555480.0000   -0.50508
555520.0000   -0.60973
555560.0000   -0.33206
555600.0000   -0.40811
555640.0000   -0.43485
555680.0000   -0.22675
555720.0000   -0.50001
555760.0000   -0.35224
555800.0000   -0.44973
555840.0000   -0.46949
555880.0000   -0.51643
555920.0000   -0.72372
555960.0000   -0.31524
556000.0000   -0.57394
556040.0000   -0.69324
556080.0000   -0.37966
556120.0000   -0.58920
556160.0000   -0.53746
556200.0000   -0.41879
556240.0000   -0.13767
556280.0000   -0.32773
556320.0000   -0.30982
556360.0000   -0.39010
556400.0000   -0.47947
556440.0000   -0.56559
556480.0000   -0.70946
556520.0000   -0.54315
556560.0000   -0.28933
556600.0000   -0.80517
556640.0000   -0.30257
556680.0000   -0.55863
556720.0000   -0.41879
556760.0000   -0.36160
556800.0000   -0.64786
556840.0000   -0.36406
556880.0000   -0.18068
556920.0000   -0.53217
556960.0000   -0.38017
557000.0000   -0.31450
557040.0000   -0.65786
557080.0000   -0.61184
557120.0000   -0.28429
557160.0000   -0.70230
557200.0000   -0.44713
557240.0000   -0.58327
557280.0000   -0.40844
557320.0000   -0.18638
557360.0000   -0.15106
557400.0000   -0.22602
557440.0000   -0.10323
557480.0000   -0.10174
557520.0000   -0.29049
557560.0000   -0.02596
557600.0000   -0.16543
557640.0000   -0.22418
557680.0000   -0.35472
557720.0000   -0.34179
557760.0000   -0.52047
557800.0000   -0.39396
557840.0000   -0.55698
557880.0000   -0.48991
557920.0000   -0.17361
557960.0000   -0.34562
558000.0000   -0.66953
558040.0000   -0.30002
558080.0000   -0.41423
558120.0000   -0.42067
558160.0000   -0.35371
558200.0000   -0.73520
558240.0000   -0.89093
558280.0000   -0.73418
558320.0000   -0.54690
558360.0000   -0.35224
558400.0000   -0.53884
558440.0000   -0.35980
558480.0000   -0.37042
558520.0000   -0.47456
558560.0000   -0.60880
558600.0000   -0.47195
558640.0000   -0.50062
558680.0000   -0.44753
558720.0000   -0.58721
558760.0000   -0.78364
558800.0000   -0.30146
558840.0000   -0.37003
558880.0000   -0.56605
558920.0000   -0.69036
558960.0000   -0.60364
559000.0000   -0.10722
559040.0000   -0.32513
559080.0000   -0.15847
559120.0000   -0.59141
559160.0000   -0.53040
559200.0000   -0.08428
559240.0000   -0.50067
559280.0000   -0.18142
559320.0000   -0.35324
559360.0000   -0.24054
559400.0000   -0.13881
559440.0000   -0.13696
559480.0000   -0.08248
559520.0000   -0.22574
559560.0000   -0.21392
559600.0000   -0.21193
559640.0000   -0.24607
559680.0000   -0.39999
559720.0000   -0.10455
559760.0000   -0.45073
559800.0000   -0.37690
559840.0000   -0.40243
559880.0000   -0.30814
559920.0000   -0.30538
559960.0000   -0.49457
560000.0000   -0.69430
560040.0000   -0.53521
560080.0000   -0.90995
560120.0000   -0.44611
560160.0000   -0.49938
560200.0000   -0.32524
560240.0000   -0.52051
560280.0000   -0.43594
560320.0000   -0.74332
560360.0000   -0.44411
560400.0000   -0.27992
560440.0000   -0.27363
560480.0000   -0.46821
560520.0000   -0.30196
560560.0000   -0.34008
560600.0000   -0.40826
560640.0000   -0.04865
560680.0000   -0.43380
560720.0000   -0.12580
560760.0000   -0.18113
560800.0000   -0.44757
560840.0000   -0.46014
560880.0000   -0.30372
560920.0000   -0.56842
560960.0000   -0.49535
561000.0000   -0.13231
561040.0000   -0.24059
561080.0000   -0.17804
561120.0000   -0.14340
561160.0000   -0.18591
561200.0000   -0.20611
561240.0000   -0.08366
561280.0000   -0.16960
561320.0000   -0.37247
561360.0000   -0.51100
561400.0000   -0.46276
561440.0000   -0.04689
561480.0000   -0.25753
561520.0000   -0.34587
561560.0000   -0.55844
561600.0000   -0.37873
561640.0000   -0.10494
561680.0000   -0.27508
561720.0000   -0.29236
561760.0000   -0.09824
561800.0000   -0.08888
561840.0000   -0.34919
561880.0000   -0.44194
561920.0000   -0.21754
561960.0000   -0.10902
562000.0000   -0.17177
562040.0000   -0.26787
562080.0000   -0.31108
562120.0000   -0.24220
562160.0000   -0.20424
562200.0000   -0.39645
562240.0000   -0.29777
562280.0000   -0.22197
562320.0000   -0.32590
562360.0000   -0.36908
562400.0000   -0.34199
562440.0000   -0.37832
562480.0000   -0.34748
562520.0000   -0.18704
562560.0000   -0.13488
562600.0000   -0.08638
562640.0000   -0.09822
562680.0000   -0.31334
562720.0000   -0.36930
562760.0000   -0.24876
562800.0000   -0.19320
562840.0000   -0.30225
562880.0000   -0.40971
562920.0000   -0.42350
562960.0000   -0.63374
563000.0000   -0.51317
563040.0000   -0.61317
563080.0000   -0.29415
563120.0000   -0.39093
563160.0000   -0.64343
563200.0000   -0.30592
563240.0000   -0.51896
563280.0000   -0.35977
563320.0000   -0.36583
563360.0000   -0.39969
563400.0000   -0.46772
563440.0000   -0.47997
563480.0000   -0.58911
563520.0000   -0.32123
563560.0000   -0.04152
563600.0000   -0.63463
563640.0000   -0.41394
563680.0000   -0.55626
563720.0000   -0.51413
563760.0000   -0.42925
563800.0000   -0.65965
563840.0000   -0.63698
563880.0000   -0.74108
563920.0000   -0.42062
563960.0000   -0.32610
564000.0000   -0.49091
564040.0000   -0.42341
564080.0000   -0.25162
564120.0000   -0.08559
564160.0000   -0.57273
564200.0000   -0.50221
564240.0000   -0.53669
564280.0000   -0.58206
564320.0000   -0.48600
564360.0000   -0.45684
564400.0000   -0.33543
564440.0000   -0.91264
564480.0000   -0.29051
564520.0000   -0.44283
564560.0000   -0.25927
564600.0000   -0.32114
564640.0000   -0.42731
564680.0000   -0.64240
564720.0000   -0.44480
564760.0000   -0.43365
564800.0000   -0.39620
564840.0000   -0.21980
564880.0000   -0.44822
564920.0000   -0.27391
564960.0000   -0.45643
565000.0000   -0.51553
565040.0000   -0.62429
565080.0000   -0.86062
565120.0000   -0.58910
565160.0000   -0.75159
565200.0000   -0.95594
565240.0000   -0.73774
565280.0000   -0.62830
565320.0000   -0.33199
565360.0000   -0.50063
565400.0000   -0.47466
565440.0000   -0.52145
565480.0000   -0.74109
565520.0000   -0.92409
565560.0000   -0.66816
565600.0000   -0.67481
565640.0000   -0.25736
565680.0000   -0.41269
565720.0000   -0.56996
565760.0000   -0.33720
565800.0000   -0.45336
565840.0000   -0.39420
565880.0000    0.20128
565920.0000   -0.17725
565960.0000   -0.52670
566000.0000   -0.19894
566040.0000   -0.47710
566080.0000   -0.40832
566120.0000   -0.64594
566160.0000   -0.54665
566200.0000   -0.36749
566240.0000   -0.28906
566280.0000   -0.35580
566320.0000   -0.10468
566360.0000   -0.19466
566400.0000   -0.57182
566440.0000   -0.40305
566480.0000   -0.28336
566520.0000   -0.02892
566560.0000   -0.20511
566600.0000   -0.32545
566640.0000   -0.44380
566680.0000   -0.39891
566720.0000   -0.42060
566760.0000   -0.63093
566800.0000   -0.34818
566840.0000   -0.26252
566880.0000   -0.25884
566920.0000    0.10471
566960.0000   -0.25690
567000.0000   -0.25895
567040.0000   -0.07221
567080.0000   -0.05216
567120.0000   -0.19364
567160.0000   -0.43002
567200.0000   -0.49290
567240.0000   -0.29725
567280.0000   -0.28963
567320.0000   -0.61862
567360.0000   -0.42385
567400.0000   -0.49022
567440.0000   -0.59740
567480.0000   -0.47940
567520.0000   -0.36874
567560.0000   -0.50065
567600.0000   -0.37481
567640.0000   -0.28123
567680.0000   -0.52214
567720.0000   -0.38411
567760.0000   -0.43066
567800.0000   -0.60224
567840.0000   -0.34649
567880.0000   -0.43673
567920.0000   -0.28966
567960.0000   -0.62782
568000.0000   -0.36609
568040.0000   -0.41026
568080.0000   -0.44020
568120.0000   -0.37276
568160.0000   -0.45332
568200.0000   -0.54798
568240.0000   -0.35721
568280.0000   -0.57972
568320.0000   -0.50765
568360.0000   -0.80712
568400.0000   -0.97683
568440.0000   -0.52189
568480.0000   -0.59624
568520.0000   -0.65998
568560.0000   -0.53271
568600.0000   -0.53834
568640.0000   -0.54090
568680.0000   -0.21724
568720.0000   -0.45677
568760.0000   -0.70477
568800.0000   -0.63549
568840.0000   -0.27060
568880.0000   -0.37079
568920.0000   -0.45148
568960.0000   -0.73733
569000.0000   -0.50881
569040.0000   -0.63358
569080.0000   -0.87350
569120.0000   -0.79115
569160.0000   -0.35283
569200.0000   -0.67803
569240.0000   -0.62145
569280.0000   -0.38578
569320.0000   -0.40633
569360.0000   -0.42389
569400.0000   -0.67408
569440.0000   -0.62891
569480.0000   -0.51593
569520.0000   -0.68223
569560.0000   -0.62002
569600.0000   -0.76968
569640.0000   -0.51291
569680.0000   -0.51102
569720.0000   -0.45946
569760.0000   -0.74230
569800.0000   -0.51618
569840.0000   -0.46534
569880.0000   -0.19938
569920.0000   -0.18261
569960.0000   -0.19897
570000.0000   -0.39642
570040.0000   -0.28020
570080.0000   -0.21345
570120.0000   -0.47435
570160.0000   -0.36432
570200.0000   -0.38641
570240.0000   -0.44210
570280.0000   -0.76668
570320.0000   -0.42484
570360.0000   -0.62110
570400.0000   -0.27580
570440.0000   -0.41354
570480.0000   -0.42635
570520.0000   -0.69631
570560.0000   -0.42195
570600.0000   -0.26522
570640.0000   -0.42656
570680.0000   -0.47564
570720.0000   -0.34543
570760.0000   -0.50974
570800.0000   -0.16133
570840.0000   -0.34742
570880.0000   -0.53943
570920.0000   -0.46845
570960.0000   -0.40661
571000.0000   -0.43845
571040.0000   -0.42115
571080.0000   -0.60516
571120.0000   -0.00844
571160.0000   -0.24442
571200.0000   -0.33349
571240.0000   -0.09645
571280.0000   -0.40467
571320.0000   -0.51368
571360.0000   -0.42908
571400.0000   -0.35532
571440.0000   -0.76240
571480.0000   -0.55879
571520.0000   -0.15960
571560.0000   -0.44328
571600.0000   -0.59745
571640.0000   -0.44246
571680.0000   -0.29986
571720.0000   -0.13314
571760.0000   -0.61915
571800.0000   -0.63219
571840.0000   -0.43897
571880.0000   -0.58435
571920.0000   -0.39589
571960.0000   -0.39264
572000.0000   -0.48394
572040.0000   -0.50718
572080.0000   -0.38489
572120.0000   -0.74184
572160.0000   -0.54593
572200.0000   -0.34550
572240.0000   -0.62504
572280.0000   -0.26914
572320.0000   -0.54096
572360.0000   -0.61208
572400.0000   -0.65985
572440.0000   -0.44725
572480.0000   -0.39483
572520.0000   -0.44016
572560.0000   -0.45538
572600.0000   -0.32767
572640.0000   -0.58357
572680.0000   -0.45319
572720.0000   -0.26392
572760.0000   -0.49674
572800.0000   -0.12279
572840.0000   -0.28215
572880.0000   -0.62706
572920.0000   -0.42755
572960.0000   -0.32435
573000.0000   -0.39469
573040.0000   -0.52965
573080.0000   -0.42742
573120.0000   -0.49586
573160.0000   -0.67950
573200.0000   -0.38433
573240.0000   -0.26839
573280.0000   -0.50102
573320.0000   -0.44856
573360.0000   -0.54405
573400.0000   -0.30827
573440.0000   -0.21214
573480.0000   -0.61038
573520.0000   -0.22895
573560.0000   -0.55596
573600.0000   -0.45718
573640.0000   -0.43398
573680.0000   -0.59668
573720.0000   -0.64346
573760.0000   -0.55996
573800.0000   -0.34491
573840.0000   -0.22976
573880.0000   -0.37161
573920.0000   -0.65363
573960.0000   -0.39062
574000.0000   -0.51273
574040.0000   -0.57040
574080.0000   -0.61312
574120.0000   -0.46656
574160.0000   -0.53224
574200.0000   -0.45259
574240.0000   -0.39775
574280.0000   -0.39272
574320.0000   -0.35988
574360.0000   -0.27973
574400.0000   -0.28797
574440.0000   -0.39102
574480.0000   -0.46856
574520.0000   -0.41505
574560.0000   -0.58543
574600.0000   -0.48109
574640.0000   -0.38437
574680.0000   -0.34561
574720.0000   -0.20301
574760.0000   -0.24150
574800.0000   -0.25842
574840.0000   -0.57925
574880.0000   -0.46000
574920.0000   -0.45681
574960.0000   -0.48515
575000.0000   -0.39377
575040.0000   -0.51507
575080.0000   -0.54738
575120.0000   -0.60952
575160.0000   -0.43747
575200.0000   -0.50240
575240.0000   -0.25440
575280.0000   -0.51256
575320.0000   -0.39999
575360.0000   -0.32136
575400.0000   -0.26886
575440.0000   -0.67806
575480.0000   -0.27413
575520.0000   -0.46882
575560.0000   -0.23421
575600.0000   -0.39578
575640.0000   -0.52046
575680.0000   -0.39244
575720.0000   -0.60849
575760.0000   -0.33636
575800.0000   -0.32262
575840.0000   -0.25752
575880.0000   -0.15891
575920.0000   -0.56275
575960.0000   -0.32941
576000.0000   -0.49216
576040.0000   -0.41352
576080.0000   -0.20375
576120.0000   -0.35923
576160.0000   -0.25475
576200.0000   -0.20840
576240.0000   -0.39973
576280.0000   -0.17825
576320.0000   -0.48570
576360.0000   -0.47804
576400.0000   -0.50340
576440.0000   -0.45928
576480.0000   -0.42498
576520.0000   -0.57233
576560.0000   -0.16745
576600.0000   -0.50639
576640.0000   -0.41407
576680.0000   -0.52716
576720.0000   -0.30754
576760.0000   -0.43027
576800.0000   -0.37894
576840.0000   -0.37881
576880.0000   -0.42339
576920.0000   -0.34039
576960.0000   -0.22651
577000.0000   -0.14550
577040.0000   -0.48321
577080.0000   -0.36506
577120.0000   -0.27497
577160.0000   -0.58204
577200.0000   -0.16862
577240.0000   -0.57412
577280.0000   -0.57749
577320.0000   -0.35254
577360.0000   -0.30789
577400.0000   -0.27359
577440.0000   -0.08595
577480.0000   -0.30997
577520.0000   -0.14585
577560.0000   -0.18395
577600.0000   -0.43854
577640.0000   -0.47239
577680.0000   -0.14486
577720.0000   -0.40880
577760.0000   -0.47037
577800.0000   -0.18035
577840.0000   -0.18226
577880.0000   -0.14888
577920.0000   -0.33073
577960.0000   -0.43798
578000.0000   -0.18690
578040.0000   -0.49122
578080.0000   -0.42454
578120.0000   -0.18002
578160.0000   -0.35096
578200.0000   -0.46877
578240.0000   -0.20767
578280.0000   -0.50548
578320.0000   -0.38496
578360.0000   -0.16501
578400.0000   -0.12285
578440.0000   -0.46547
578480.0000   -0.21002
578520.0000   -0.15589
578560.0000   -0.18911
578600.0000   -0.02191
578640.0000   -0.28548
578680.0000   -0.21494
578720.0000   -0.29108
578760.0000    0.04338
578800.0000   -0.06594
578840.0000   -0.47570
578880.0000   -0.32389
578920.0000   -0.52532
578960.0000   -0.52458
579000.0000   -0.32260
579040.0000   -0.50888
579080.0000   -0.29665
579120.0000   -0.64814
579160.0000   -0.69928
579200.0000   -0.87488
579240.0000   -0.70688
579280.0000   -0.79580
579320.0000   -0.50068
579360.0000   -0.65015
579400.0000   -0.70648
579440.0000   -0.35551
579480.0000   -0.62002
579520.0000   -0.54934
579560.0000   -0.74333
579600.0000   -0.45289
579640.0000   -0.51716
579680.0000   -0.78546
579720.0000   -0.64345
579760.0000   -0.79353
579800.0000   -0.91419
579840.0000   -0.86370
579880.0000   -1.08795
579920.0000   -0.87700
579960.0000   -0.58762
580000.0000   -1.08017
580040.0000   -0.67883
580080.0000   -0.52047
580120.0000   -0.74528
580160.0000   -0.86346
580200.0000   -0.80093
580240.0000   -0.51966
580280.0000   -0.80033
580320.0000   -0.51799
580360.0000   -0.57081
580400.0000   -0.57982
580440.0000   -0.67884
580480.0000   -0.52367
580520.0000   -0.71173
580560.0000   -0.89856
580600.0000   -0.67611
580640.0000   -0.70610
580680.0000   -0.69321
580720.0000   -0.52941
580760.0000   -0.59637
580800.0000   -0.75537
580840.0000   -0.48143
580880.0000   -0.38804
580920.0000   -0.49435
580960.0000   -0.69099
581000.0000   -0.61203
581040.0000   -0.48962
581080.0000   -0.55619
581120.0000   -0.63001
581160.0000   -0.56609
581200.0000   -0.84012
581240.0000   -0.58370
581280.0000   -0.69939
581320.0000   -0.54669
581360.0000   -0.66817
581400.0000   -0.54576
581440.0000   -0.37191
581480.0000   -0.53418
581520.0000   -0.61094
581560.0000   -0.69680
581600.0000   -0.41713
581640.0000   -0.50821
581680.0000   -0.43481
581720.0000   -0.40894
581760.0000   -0.62764
581800.0000   -0.72609
581840.0000   -0.43395
581880.0000   -0.47113
581920.0000   -0.30542
581960.0000   -0.57763
582000.0000   -0.64665
582040.0000   -0.26033
582080.0000   -0.33695
582120.0000   -0.06756
582160.0000   -0.14098
582200.0000   -0.02597
582240.0000   -0.06076
582280.0000   -0.14615
582320.0000   -0.10577
582360.0000   -0.34160
582400.0000   -0.34208
582440.0000   -0.07579
582480.0000   -0.05073
582520.0000   -0.26316
582560.0000   -0.17227
582600.0000   -0.20733
582640.0000   -0.30949
582680.0000   -0.32434
582720.0000   -0.23335
582760.0000   -0.64192
582800.0000   -0.34578
582840.0000   -0.12464
582880.0000   -0.23884
582920.0000   -0.38479
582960.0000   -0.58337
583000.0000   -0.57454
583040.0000   -0.40455
583080.0000   -0.63475
583120.0000   -0.66733
583160.0000   -0.48507
583200.0000   -0.30576
583240.0000   -0.49076
583280.0000   -0.47862
583320.0000   -0.49427
583360.0000   -0.45156
583400.0000   -0.58621
583440.0000   -0.71352
583480.0000   -0.74230
583520.0000   -0.51778
583560.0000   -0.38473
583600.0000   -0.39562
583640.0000   -0.71753
583680.0000   -0.57613
583720.0000   -0.52701
583760.0000   -0.48816
583800.0000   -0.53343
583840.0000   -0.59390
583880.0000   -0.63132
583920.0000   -0.66542
583960.0000   -0.35545
584000.0000   -0.74184
584040.0000   -0.31010
584080.0000   -0.21462
584120.0000   -0.00746
584160.0000   -0.41450
584200.0000   -0.15372
584240.0000   -0.38720
584280.0000   -0.19908
584320.0000   -0.17903
584360.0000   -0.30105
584400.0000   -0.63058
584440.0000   -0.61044
584480.0000   -0.66862
584520.0000   -0.61347
584560.0000   -0.77882
584600.0000   -0.76630
584640.0000   -0.65721
584680.0000   -0.61037
584720.0000   -0.66839
584760.0000   -0.73571
584800.0000   -0.78786
584840.0000   -0.59706
584880.0000   -0.69708
584920.0000   -0.54206
584960.0000   -0.55805
585000.0000   -0.79589
585040.0000   -0.70525
585080.0000   -0.90839
585120.0000   -0.62508
585160.0000   -0.44882
585200.0000   -0.72429
585240.0000   -0.77589
585280.0000   -0.65562
585320.0000   -0.57614
585360.0000   -0.61868
585400.0000   -0.63162
585440.0000   -0.49422
585480.0000   -0.54398
585520.0000   -0.46665
585560.0000   -0.65394
585600.0000   -0.71146
585640.0000   -0.51341
585680.0000   -0.74044
585720.0000   -0.87794
585760.0000   -0.73897
585800.0000   -0.80206
585840.0000   -0.75223
585880.0000   -0.67102
585920.0000   -0.26809
585960.0000   -0.56185
586000.0000   -0.54659
586040.0000   -0.47942
586080.0000   -0.51774
586120.0000   -0.28107
586160.0000   -0.57485
586200.0000   -0.67213
586240.0000   -0.43685
586280.0000   -0.57919
586320.0000   -0.71719
586360.0000   -0.52189
586400.0000   -0.65582
586440.0000   -0.69709
586480.0000   -0.52443
586520.0000   -0.48361
586560.0000   -0.66976
586600.0000   -0.90065
586640.0000   -0.78260
586680.0000   -0.87764
586720.0000   -0.82446
586760.0000   -0.74559
586800.0000   -0.70433
586840.0000   -0.85201
586880.0000   -0.89468
586920.0000   -0.97016
586960.0000   -0.64202
587000.0000   -0.49889
587040.0000   -0.54899
587080.0000   -0.64023
587120.0000   -0.56167
587160.0000   -0.46381
587200.0000   -0.86410
587240.0000   -0.53326
587280.0000   -0.49719
587320.0000   -0.50041
587360.0000   -0.39294
587400.0000   -0.23228
587440.0000   -0.48190
587480.0000   -0.74658
587520.0000   -0.59817
587560.0000   -0.57728
587600.0000   -0.76954
587640.0000   -0.56497
587680.0000   -0.65530
587720.0000   -0.44916
587760.0000   -0.51617
587800.0000   -0.58023
587840.0000   -0.78995
587880.0000   -0.49476
587920.0000   -0.68368
587960.0000   -0.58285
588000.0000   -0.65122
588040.0000   -0.60381
588080.0000   -0.42971
588120.0000   -0.20125
588160.0000   -0.68882
588200.0000   -0.36821
588240.0000   -0.62466
588280.0000   -0.51524
588320.0000   -0.70682
588360.0000   -0.77556
588400.0000   -0.82030
588440.0000   -0.67970
588480.0000   -0.56501
588520.0000   -0.39020
588560.0000   -0.22779
588600.0000   -0.24878
588640.0000   -0.25391
588680.0000   -0.26952
588720.0000   -0.04299
588760.0000   -0.28690
588800.0000   -0.38806
588840.0000   -0.08625
588880.0000   -0.16686
588920.0000   -0.28882
588960.0000   -0.46175
589000.0000   -0.69535
589040.0000   -0.78235
589080.0000   -0.56080
589120.0000   -0.63519
589160.0000   -0.73382
589200.0000   -0.66208
589240.0000   -0.19905
589280.0000   -0.53522
589320.0000   -0.64441
589360.0000   -0.52438
589400.0000   -0.44783
589440.0000   -0.30837
589480.0000   -0.32118
589520.0000   -0.35028
589560.0000   -0.19443
589600.0000   -0.48836
589640.0000   -0.52015
589680.0000   -0.42416
589720.0000    0.05228
589760.0000    0.15179
589800.0000    0.12838
589840.0000    0.12474
589880.0000    0.15262
589920.0000   -0.13548
589960.0000   -0.05768
590000.0000   -0.02797
590040.0000    0.10800
590080.0000    0.04251
590120.0000    0.02472
590160.0000    0.00839
590200.0000    0.05312
590240.0000    0.29147
590280.0000    0.04721
590320.0000   -0.10270
590360.0000    0.00748
590400.0000    0.02019
590440.0000   -0.00925
590480.0000    0.15013
590520.0000   -0.01390
590560.0000   -0.24086
590600.0000    0.04895
590640.0000    0.09155
590680.0000   -0.05867
590720.0000    0.08602
590760.0000    0.16455
590800.0000    0.02617
590840.0000    0.07113
590880.0000   -0.06478
590920.0000    0.06333
590960.0000    0.12626
591000.0000    0.14675
591040.0000   -0.05936
591080.0000   -0.06713
591120.0000    0.32660
591160.0000    0.00765
591200.0000   -0.13197
591240.0000   -0.00466
591280.0000   -0.00764
591320.0000   -0.16514
591360.0000    0.06968
591400.0000    0.22825
591440.0000    0.15501
591480.0000    0.11709
591520.0000   -0.05494
591560.0000   -0.05085
591600.0000   -0.10806
591640.0000    0.04847
591680.0000   -0.43723
591720.0000   -0.30787
591760.0000   -0.62775
591800.0000   -0.59121
591840.0000   -0.46815
591880.0000   -0.46509
591920.0000   -0.11312
591960.0000   -0.27657
592000.0000   -0.11684
592040.0000   -0.33329
592080.0000   -0.19830
592120.0000   -0.10025
592160.0000   -0.07091
592200.0000   -0.23631
592240.0000   -0.27242
592280.0000   -0.12256
592320.0000    0.14095
592360.0000   -0.05837
592400.0000    0.08085
592440.0000   -0.01421
592480.0000   -0.03168
592520.0000   -0.32040
592560.0000   -0.25102
592600.0000   -0.28259
592640.0000   -0.21147
592680.0000   -0.55632
592720.0000   -0.24133
592760.0000   -0.23065
592800.0000   -0.14446
592840.0000    0.13406
592880.0000    0.41289
592920.0000    0.24806
592960.0000    0.29738
593000.0000    0.48826
593040.0000   -0.04035
593080.0000   -0.04589
593120.0000    0.07353
593160.0000    0.15466
593200.0000   -0.05242
593240.0000    0.11927
593280.0000   -0.32988
593320.0000   -0.06455
593360.0000   -0.41824
593400.0000   -0.34420
593440.0000   -0.47341
593480.0000   -0.34213
593520.0000    0.01529
593560.0000   -0.08161
593600.0000   -0.23211
593640.0000   -0.21821
593680.0000    0.08841
593720.0000   -0.09996
593760.0000   -0.10888
593800.0000    0.34646
593840.0000    0.17512
593880.0000    0.04683
593920.0000   -0.48455
593960.0000   -0.31786
594000.0000   -0.01648
594040.0000   -0.22902
594080.0000   -0.19743
594120.0000   -0.39166
594160.0000   -0.16406
594200.0000   -0.14462
594240.0000   -0.43337
594280.0000   -0.13019
594320.0000    0.06728
594360.0000    0.48112
594400.0000    0.23509
594440.0000    0.07914
594480.0000   -0.01896
594520.0000   -0.06782
594560.0000   -0.01753
594600.0000   -0.08708
594640.0000   -0.20516
594680.0000   -0.08693
594720.0000   -0.12626
594760.0000   -0.07008
594800.0000    0.08782
594840.0000   -0.02058
594880.0000   -0.39217
594920.0000   -0.30051
594960.0000   -0.22699
595000.0000   -0.21479
595040.0000   -0.09631
595080.0000   -0.43589
595120.0000   -0.53438
595160.0000   -0.35253
595200.0000   -0.08567
595240.0000   -0.31270
595280.0000    0.08488
595320.0000    0.04932
595360.0000   -0.12307
595400.0000   -0.16476
595440.0000    0.05632
595480.0000    0.08664
595520.0000   -0.16523
595560.0000   -0.13231
595600.0000    0.03410
595640.0000    0.03401
595680.0000    0.01987
595720.0000    0.04736
595760.0000    0.06024
595800.0000   -0.13005
595840.0000    0.00083
595880.0000   -0.22671
595920.0000    0.19173
595960.0000   -0.13687
596000.0000    0.25371
596040.0000   -0.06739
596080.0000    0.02429
596120.0000    0.11462
596160.0000   -0.01405
596200.0000    0.20539
596240.0000   -0.11111
596280.0000   -0.00245
596320.0000    0.09675
596360.0000   -0.18997
596400.0000   -0.01380
596440.0000    0.19521
596480.0000   -0.00541
596520.0000    0.00082
596560.0000   -0.02472
596600.0000    0.45352
596640.0000    0.39463
596680.0000    0.04525
596720.0000   -0.09803
596760.0000    0.06735
596800.0000    0.17695
596840.0000    0.18154
596880.0000   -0.46872
596920.0000   -0.04750
596960.0000    0.05864
597000.0000    0.09033
597040.0000    0.32179
597080.0000    0.52862
597120.0000    0.11564
597160.0000    0.25594
597200.0000    0.27676
597240.0000   -0.04251
597280.0000   -0.03974
597320.0000    0.04275
597360.0000    0.16219
597400.0000   -0.01990
597440.0000    0.02721
597480.0000    0.04315
597520.0000    0.15067
597560.0000   -0.10182
597600.0000    0.06316
597640.0000    0.06963
597680.0000    0.28376
597720.0000   -0.05831
597760.0000    0.10855
597800.0000   -0.09046
597840.0000   -0.15942
597880.0000   -0.09368
597920.0000   -0.05779
597960.0000   -0.14648
598000.0000    0.02359
598040.0000    0.09581
598080.0000   -0.26418
598120.0000    0.02677
598160.0000    0.01750
598200.0000    0.33833
598240.0000   -0.10260
598280.0000    0.25784
598320.0000    0.22854
598360.0000    0.29610
598400.0000   -0.14049
598440.0000   -0.14670
598480.0000    0.04294
598520.0000    0.11760
598560.0000    0.15549
598600.0000    0.14432
598640.0000    0.01872
598680.0000   -0.19418
598720.0000    0.01255
598760.0000    0.39945
598800.0000   -0.11075
598840.0000   -0.23817
598880.0000   -0.08860
598920.0000   -0.07713
598960.0000    0.00984
599000.0000    0.10587
599040.0000   -0.16473
599080.0000   -0.32989
599120.0000   -0.28998
599160.0000   -0.15910
599200.0000   -0.42780
599240.0000   -0.37437
599280.0000   -0.56605
599320.0000   -0.42300
599360.0000   -0.16905
599400.0000   -0.14214
599440.0000   -0.28080
599480.0000    0.12065
599520.0000   -0.15080
599560.0000   -0.05479
599600.0000   -0.39761
599640.0000   -0.04274
599680.0000    0.18074
599720.0000   -0.07251
599760.0000   -0.09277
599800.0000   -0.28775
599840.0000   -0.03762
599880.0000    0.03531
599920.0000   -0.04283
599960.0000   -0.03400
600000.0000   -0.00038
600040.0000    0.10243
600080.0000   -0.14430
600120.0000    0.02668
600160.0000   -0.07383
600200.0000   -0.05807
600240.0000   -0.32413
600280.0000   -0.44138
600320.0000   -0.34421
600360.0000   -0.30703
600400.0000   -0.51881
600440.0000   -0.33598
600480.0000   -0.34176
600520.0000   -0.52394
600560.0000   -0.59315
600600.0000    0.02560
600640.0000   -0.18206
600680.0000   -0.30283
600720.0000   -0.50657
600760.0000   -0.58471
600800.0000   -0.00126
600840.0000   -0.25981
600880.0000   -0.38062
600920.0000   -0.52766
600960.0000   -0.61825
601000.0000   -0.40755
601040.0000   -0.51603
601080.0000   -0.41738
601120.0000   -0.06004
601160.0000   -0.47952
601200.0000   -0.36654
601240.0000   -0.33682
601280.0000   -0.15019
601320.0000   -0.49986
601360.0000   -0.24570
601400.0000   -0.43845
601440.0000   -0.53557
601480.0000   -0.48733
601520.0000   -0.88038
601560.0000   -0.64432
601600.0000   -0.66975
601640.0000   -0.54316
601680.0000   -0.34926
601720.0000   -0.53379
601760.0000   -0.33311
601800.0000   -0.30554
601840.0000   -0.36087
601880.0000   -0.02579
601920.0000   -0.00065
601960.0000   -0.22154
602000.0000   -0.00088
602040.0000   -0.51627
602080.0000   -0.31436
602120.0000   -0.27884
602160.0000   -0.55123
602200.0000   -0.38682
602240.0000   -0.38734
602280.0000   -0.57218
602320.0000   -0.46399
602360.0000   -0.40504
602400.0000   -0.29149
602440.0000   -0.28283
602480.0000   -0.09756
602520.0000   -0.05820
602560.0000    0.00579
602600.0000   -0.02927
602640.0000    0.07032
602680.0000   -0.11995
602720.0000   -0.02372
602760.0000   -0.37707
602800.0000   -0.18761
602840.0000   -0.03976
602880.0000   -0.70072
602920.0000   -0.49118
602960.0000   -0.23685
603000.0000   -0.74045
603040.0000   -0.43092
603080.0000   -0.29315
603120.0000   -0.43589
603160.0000   -0.37866
603200.0000    0.07704
603240.0000   -0.17920
603280.0000   -0.46846
603320.0000   -0.46399
603360.0000   -0.19244
603400.0000   -0.27897
603440.0000   -0.33905
603480.0000   -0.32677
603520.0000   -0.07664
603560.0000   -0.50947
603600.0000   -0.07450
603640.0000   -0.04387
603680.0000    0.08282
603720.0000   -0.12066
603760.0000    0.08280
603800.0000   -0.16084
603840.0000    0.05265
603880.0000   -0.09291
603920.0000    0.02117
603960.0000    0.10856
604000.0000    0.23930
604040.0000    0.18446
604080.0000   -0.06051
604120.0000   -0.01224
604160.0000    0.06612
604200.0000   -0.33977
604240.0000    0.09708
604280.0000   -0.07636
604320.0000   -0.03965
604360.0000    0.10871
604400.0000   -0.00720
604440.0000   -0.16301
604480.0000   -0.09358
604520.0000   -0.11365
604560.0000   -0.08466
604600.0000   -0.17791
604640.0000   -0.11146
604680.0000   -0.26673
604720.0000   -0.51399
604760.0000   -0.25470
604800.0000   -0.39222
604840.0000   -0.11561
604880.0000    0.05500
604920.0000   -0.32192
604960.0000    0.07758
605000.0000   -0.29677
605040.0000   -0.45539
605080.0000   -0.31645
605120.0000   -0.19166
605160.0000   -0.01120
605200.0000    0.04211
605240.0000   -0.28575
605280.0000   -0.33385
605320.0000   -0.09401
605360.0000    0.04917
605400.0000    0.04887
605440.0000    0.01367
605480.0000   -0.08305
605520.0000   -0.07019
605560.0000   -0.03171
605600.0000    0.13463
605640.0000   -0.23708
605680.0000    0.15738
605720.0000   -0.00355
605760.0000   -0.07573
605800.0000   -0.18029
605840.0000   -0.15619
605880.0000   -0.21159
605920.0000   -0.71593
605960.0000   -0.43652
606000.0000   -0.57944
606040.0000   -0.61596
606080.0000   -0.49128
606120.0000   -0.38675
606160.0000   -0.57400
606200.0000   -0.49589
606240.0000   -0.75162
606280.0000   -0.84355
606320.0000   -0.61763
606360.0000   -0.58469
606400.0000   -0.64061
606440.0000   -0.69866
606480.0000   -0.74511
606520.0000   -0.59477
606560.0000   -0.56938
606600.0000   -0.49508
606640.0000   -0.69399
606680.0000   -0.26610
606720.0000   -0.06301
606760.0000   -0.14342
606800.0000   -0.46793
606840.0000   -0.50916
606880.0000   -0.54250
606920.0000   -0.46019
606960.0000   -0.64952
607000.0000   -0.57263
607040.0000   -0.55120
607080.0000   -0.64049
607120.0000   -0.39605
607160.0000   -0.59229
607200.0000   -0.57230
607240.0000   -0.44215
607280.0000   -0.53663
607320.0000   -0.35863
607360.0000   -0.27508
607400.0000   -0.52702
607440.0000   -0.75979
607480.0000   -0.70856
607520.0000   -0.69144
607560.0000   -0.39742
607600.0000   -0.32809
607640.0000   -0.22423
607680.0000   -0.48590
607720.0000   -0.49191
607760.0000   -0.53482
607800.0000   -0.41992
607840.0000   -0.71793
607880.0000   -0.47729
607920.0000   -0.41862
607960.0000   -0.39776
608000.0000   -0.28069
608040.0000   -0.40248
608080.0000   -0.56291
608120.0000   -0.45189
608160.0000   -0.48002
608200.0000   -0.47686
608240.0000   -0.58043
608280.0000   -0.37339
608320.0000   -0.47279
608360.0000   -0.45091
608400.0000   -0.37275
608440.0000   -0.48032
608480.0000   -0.17394
608520.0000   -0.19964
608560.0000   -0.52419
608600.0000   -0.41640
608640.0000   -0.22431
608680.0000   -0.56282
608720.0000   -0.36178
608760.0000   -0.96052
608800.0000   -1.08472
608840.0000   -0.80933
608880.0000   -0.71238
608920.0000   -0.51092
608960.0000   -0.38938
609000.0000   -0.38951
609040.0000   -0.72883
609080.0000   -0.56676
609120.0000   -0.53114
609160.0000   -0.10103
609200.0000   -0.42879
609240.0000   -0.28848
609280.0000   -0.00806
609320.0000   -0.12202
609360.0000    0.21558
609400.0000    0.04693
609440.0000    0.29375
609480.0000    0.24136
609520.0000   -0.39694
609560.0000   -0.23427
609600.0000   -0.34322
609640.0000   -0.40399
609680.0000   -0.55086
609720.0000   -0.28958
609760.0000   -0.62426
609800.0000   -0.48891
609840.0000   -0.46779
609880.0000    0.16494
609920.0000   -0.53754
609960.0000   -0.38746
610000.0000   -0.47205
610040.0000   -0.56268
610080.0000   -0.78134
610120.0000   -0.69046
610160.0000   -0.54799
610200.0000   -0.74896
610240.0000   -0.47448
610280.0000   -1.08270
610320.0000   -0.85660
610360.0000   -0.87153
610400.0000   -0.94313
610440.0000   -0.60759
610480.0000   -0.41519
610520.0000   -0.69581
610560.0000   -0.57406
610600.0000   -0.53648
610640.0000   -0.72223
610680.0000   -0.50967
610720.0000   -0.67807
610760.0000   -0.68769
610800.0000   -0.50584
610840.0000   -0.53396
610880.0000   -0.69918
610920.0000   -0.62915
610960.0000   -1.07251
611000.0000   -0.68361
611040.0000   -0.50516
611080.0000   -0.35277
611120.0000   -0.55443
611160.0000   -0.80124
611200.0000   -0.47676
611240.0000   -0.33623
611280.0000   -0.42537
611320.0000   -0.57145
611360.0000   -0.37271
611400.0000   -0.48408
611440.0000   -0.58118
611480.0000   -0.19048
611520.0000   -0.42854
611560.0000   -0.49555
611600.0000   -0.20323
611640.0000   -0.15630
611680.0000    0.03930
611720.0000    0.19266
611760.0000    0.18149
611800.0000    0.10920
611840.0000   -0.34225
611880.0000   -0.28143
611920.0000   -0.25478
611960.0000   -0.09040
612000.0000   -0.12039
612040.0000   -0.29865
612080.0000   -0.26612
612120.0000   -0.06571
612160.0000    0.03544
612200.0000   -0.30457
612240.0000   -0.37150
612280.0000   -0.48057
612320.0000   -0.41107
612360.0000   -0.13126
612400.0000   -0.53472
612440.0000   -0.45795
612480.0000   -0.35807
612520.0000   -0.59679
612560.0000   -0.18928
612600.0000   -0.52382
612640.0000   -0.32884
612680.0000   -0.43984
612720.0000   -0.31810
612760.0000   -0.38205
612800.0000   -0.56841
612840.0000   -0.45298
612880.0000    0.10098
612920.0000   -0.28927
612960.0000    0.02971
613000.0000   -0.06830
613040.0000   -0.05820
613080.0000   -0.57049
613120.0000   -0.25487
613160.0000   -0.47401
613200.0000   -0.31596
613240.0000   -0.48862
613280.0000   -0.00128
613320.0000    0.09185
613360.0000   -0.04521
613400.0000   -0.19836
613440.0000   -0.05713
613480.0000   -0.05812
613520.0000   -0.10730
613560.0000    0.18090
613600.0000   -0.19407
613640.0000   -0.05405
613680.0000    0.02827
613720.0000    0.01849
613760.0000   -0.11276
613800.0000    0.21375
613840.0000    0.05845
613880.0000    0.01126
613920.0000   -0.05306
613960.0000   -0.03931
614000.0000   -0.19499
614040.0000   -0.00573
614080.0000    0.09765
614120.0000   -0.01634
614160.0000   -0.10483
614200.0000   -0.04171
614240.0000   -0.02914
614280.0000   -0.33926
614320.0000    0.29098
614360.0000    0.07180
614400.0000   -0.20517
614440.0000   -0.15099
614480.0000   -0.00549
614520.0000   -0.34093
614560.0000   -0.11097
614600.0000   -0.21066
614640.0000   -0.46094
614680.0000   -0.49964
614720.0000   -0.12693
614760.0000   -0.17518
614800.0000   -0.08289
614840.0000   -0.76170
614880.0000   -0.45439
614920.0000   -0.47439
614960.0000   -0.22981
615000.0000   -0.22950
615040.0000   -0.31418
615080.0000   -0.19704
615120.0000   -0.51027
615160.0000   -0.22212
615200.0000    0.02607
615240.0000   -0.15676
615280.0000   -0.19421
615320.0000   -0.03251
615360.0000   -0.26038
615400.0000   -0.16941
615440.0000    0.06306
615480.0000   -0.09849
615520.0000   -0.17321
615560.0000   -0.24063
615600.0000   -0.01146
615640.0000   -0.39196
615680.0000   -0.35898
615720.0000   -0.38130
615760.0000   -0.56696
615800.0000   -0.39942
615840.0000   -0.24894
615880.0000   -0.25638
615920.0000    0.03860
615960.0000   -0.29053
616000.0000   -0.33153
616040.0000   -0.10559
616080.0000    0.07287
616120.0000   -0.28450
616160.0000   -0.28669
616200.0000   -0.15565
616240.0000    0.04098
616280.0000   -0.20062
616320.0000    0.17612
616360.0000   -0.60258
616400.0000   -0.21849
616440.0000   -0.41874
616480.0000   -0.11327
616520.0000   -0.29403
616560.0000   -0.68468
616600.0000   -0.40433
616640.0000   -0.88495
616680.0000   -0.62755
616720.0000   -0.45770
616760.0000   -0.48633
616800.0000   -0.67163
616840.0000   -0.65695
616880.0000   -0.47736
616920.0000   -0.63524
616960.0000   -0.62848
617000.0000   -0.25916
617040.0000   -0.18756
617080.0000   -0.38751
617120.0000   -0.08483
617160.0000   -0.14541
617200.0000   -0.21511
617240.0000   -0.37000
617280.0000   -0.56118
617320.0000   -0.27304
617360.0000   -0.11107
617400.0000   -0.48034
617440.0000   -0.31495
617480.0000   -0.27095
617520.0000   -0.27474
617560.0000   -0.12529
617600.0000   -0.39401
617640.0000   -0.64079
617680.0000   -0.16118
617720.0000   -0.23353
617760.0000   -0.32552
617800.0000   -0.37072
617840.0000   -0.49427
617880.0000   -0.64053
617920.0000   -0.49813
617960.0000   -0.37701
618000.0000   -0.33920
618040.0000   -0.41134
618080.0000   -0.27890
618120.0000   -0.47575
618160.0000   -0.13525
618200.0000   -0.18739
618240.0000   -0.40764
618280.0000   -0.20593
618320.0000   -0.16290
618360.0000   -0.08016
618400.0000   -0.12869
618440.0000   -0.15734
618480.0000   -0.01753
618520.0000   -0.23384
618560.0000    0.00956
618600.0000   -0.17678
618640.0000   -0.14028
618680.0000   -0.15285
618720.0000   -0.16376
618760.0000   -0.12215
618800.0000    0.01817
618840.0000   -0.30175
618880.0000   -0.31487
618920.0000   -0.39495
618960.0000    0.00185
619000.0000    0.00066
619040.0000    0.11896
619080.0000    0.07188
619120.0000   -0.38543
619160.0000   -0.34686
619200.0000   -0.43713
619240.0000   -0.13808
619280.0000   -0.21318
619320.0000    0.02595
619360.0000   -0.15875
619400.0000    0.05710
619440.0000   -0.19658
619480.0000   -0.19435
619520.0000   -0.03629
619560.0000    0.00301
619600.0000   -0.60915
619640.0000   -0.92790
619680.0000   -0.59929
619720.0000   -0.76003
619760.0000   -0.50281
619800.0000   -0.68762
619840.0000   -0.80436
619880.0000   -0.69138
619920.0000   -0.62182
619960.0000   -0.61170
620000.0000   -0.38334
620040.0000   -0.57675
620080.0000   -0.64010
620120.0000   -0.70231
620160.0000   -0.57450
620200.0000   -0.74669
620240.0000   -0.57169
620280.0000   -0.78505
620320.0000   -0.57947
620360.0000   -0.94345
620400.0000   -0.75982
620440.0000   -0.57837
620480.0000   -0.48795
620520.0000   -0.77394
620560.0000   -0.60005
620600.0000   -0.55340
620640.0000   -0.70509
620680.0000   -0.78640
620720.0000   -0.53278
620760.0000   -0.72822
620800.0000   -0.81503
620840.0000   -0.41367
620880.0000   -0.50760
620920.0000   -0.71604
620960.0000   -0.42558
621000.0000   -0.59146
621040.0000   -0.63328
621080.0000   -0.66110
621120.0000   -0.66526
621160.0000   -0.76114
621200.0000   -0.76254
621240.0000   -0.70486
621280.0000   -0.66145
621320.0000   -0.65433
621360.0000   -0.31761
621400.0000    0.13330
621440.0000    0.11625
621480.0000   -0.39577
621520.0000   -0.21142
621560.0000   -0.31999
621600.0000   -0.27820
621640.0000   -0.00134
621680.0000    0.11087
621720.0000   -0.49895
621760.0000   -0.21482
621800.0000   -0.22497
621840.0000   -0.02192
621880.0000    0.15811
621920.0000   -0.16266
621960.0000   -0.27632
622000.0000   -0.04412
622040.0000   -0.24180
622080.0000   -0.12985
622120.0000    0.12001
622160.0000   -0.32017
622200.0000   -0.34667
622240.0000   -0.25744
622280.0000   -0.15166
622320.0000   -0.23850
622360.0000   -0.25892
622400.0000   -0.16507
622440.0000   -0.51446
622480.0000   -0.14730
622520.0000   -0.02587
622560.0000   -0.30787
622600.0000   -0.42070
622640.0000   -0.08006
622680.0000   -0.34424
622720.0000   -0.41144
622760.0000   -0.33413
622800.0000    0.00674
622840.0000   -0.42465
622880.0000   -0.42228
622920.0000    0.00685
622960.0000   -0.11756
623000.0000   -0.52951
623040.0000   -0.27187
623080.0000   -0.40373
623120.0000   -0.29646
623160.0000   -0.04018
623200.0000   -0.42792
623240.0000   -0.30780
623280.0000   -0.47496
623320.0000   -0.45692
623360.0000   -0.31515
623400.0000   -0.26060
623440.0000   -0.79471
623480.0000   -0.58521
623520.0000   -0.54368
623560.0000   -0.83374
623600.0000   -0.40695
623640.0000   -0.55679
623680.0000   -0.45269
623720.0000    0.02409
623760.0000   -0.34000
623800.0000   -0.15735
623840.0000   -0.15533
623880.0000   -0.06579
623920.0000   -0.03070
623960.0000    0.01835
624000.0000    0.08149
624040.0000   -0.13853
624080.0000   -0.24169
624120.0000   -0.06678
624160.0000    0.04450
624200.0000   -0.05741
624240.0000    0.05142
624280.0000    0.00125
624320.0000   -0.02301
624360.0000    0.15485
624400.0000    0.31322
624440.0000    0.39958
624480.0000    0.36898
624520.0000    0.47573
624560.0000   -0.09723
624600.0000   -0.48188
624640.0000   -0.26770
624680.0000   -0.54037
624720.0000   -0.36564
624760.0000   -0.63272
624800.0000   -0.44943
624840.0000   -0.41863
624880.0000   -0.36912
624920.0000   -0.00488
624960.0000   -0.05842
625000.0000   -0.30406
625040.0000   -0.03211
625080.0000   -0.76315
625120.0000   -0.41490
625160.0000   -0.93526
625200.0000   -0.51927
625240.0000   -0.61252
625280.0000   -0.27480
625320.0000   -0.38561
625360.0000   -0.55974
625400.0000   -0.43757
625440.0000   -0.65561
625480.0000   -0.53937
625520.0000   -0.56541
625560.0000   -0.65842
625600.0000   -0.64020
625640.0000   -0.49281
625680.0000   -0.63684
625720.0000   -0.38998
625760.0000   -0.52926
625800.0000   -0.63106
625840.0000   -0.63887
625880.0000   -0.59741
625920.0000   -0.95287
625960.0000   -0.57330
626000.0000   -0.62697
626040.0000   -0.22465
626080.0000   -0.55497
626120.0000   -0.86994
626160.0000   -0.65018
626200.0000   -0.70097
626240.0000   -0.65570
626280.0000   -0.57996
626320.0000   -0.42657
626360.0000   -0.52337
626400.0000   -0.28615
626440.0000   -0.41018
626480.0000   -0.61828
626520.0000   -0.35660
626560.0000   -0.32574
626600.0000   -0.39019
626640.0000   -0.23458
626680.0000   -0.40589
626720.0000   -0.47033
626760.0000   -0.50949
626800.0000   -0.90234
626840.0000   -0.14001
626880.0000   -0.72020
626920.0000   -0.60406
626960.0000   -0.49609
627000.0000   -0.53139
627040.0000   -0.38892
627080.0000   -0.57703
627120.0000   -0.45290
627160.0000   -0.25939
627200.0000   -0.42070
627240.0000   -0.47381
627280.0000   -0.62784
627320.0000   -0.28025
627360.0000   -0.41965
627400.0000   -0.76558
627440.0000   -0.67667
627480.0000   -0.45135
627520.0000   -0.58975
627560.0000   -0.74809
627600.0000   -0.19746
627640.0000   -0.35864
627680.0000   -0.26186
627720.0000   -0.80331
627760.0000   -0.57504
627800.0000   -0.37947
627840.0000   -0.59415
627880.0000   -0.79003
627920.0000   -0.59158
627960.0000   -0.78585
628000.0000    0.04436
628040.0000   -0.26020
628080.0000   -0.85588
628120.0000   -0.62401
628160.0000   -0.62964
628200.0000   -0.44852
628240.0000   -0.04138
628280.0000    0.02003
628320.0000   -0.05067
628360.0000   -0.17521
628400.0000   -0.21716
628440.0000   -0.37810
628480.0000   -0.45173
628520.0000   -0.06542
628560.0000   -0.07754
628600.0000   -0.00559
628640.0000    0.01298
628680.0000   -0.15335
628720.0000   -0.37310
628760.0000   -0.06261
628800.0000   -0.16814
628840.0000   -0.20888
628880.0000   -0.18571
628920.0000   -0.19528
628960.0000   -0.59453
629000.0000   -0.59303
629040.0000   -0.51195
629080.0000   -0.45468
629120.0000   -0.33538
629160.0000   -0.24973
629200.0000   -0.27037
629240.0000   -0.29144
629280.0000   -0.24681
629320.0000   -0.73061
629360.0000   -0.50725
629400.0000   -0.60343
629440.0000   -0.53753
629480.0000   -0.57635
629520.0000   -0.64874
629560.0000   -0.18915
629600.0000   -0.29815
629640.0000   -0.00013
629680.0000   -0.12725
629720.0000    0.05781
629760.0000    0.06701
629800.0000    0.01785
629840.0000   -0.20089
629880.0000   -0.25764
629920.0000   -0.28815
629960.0000   -0.29388
630000.0000   -0.07719
630040.0000   -0.01519
630080.0000    0.12916
630120.0000   -0.25621
630160.0000   -0.39382
630200.0000   -0.12728
630240.0000   -0.21513
630280.0000   -0.36079
630320.0000    0.00841
630360.0000   -0.05940
630400.0000   -0.05867
630440.0000    0.07264
630480.0000    0.00840
630520.0000    0.07590
630560.0000   -0.02572
630600.0000    0.01855
630640.0000   -0.12549
630680.0000   -0.07524
630720.0000   -0.12049
630760.0000   -0.42904
630800.0000   -0.44987
630840.0000   -0.67927
630880.0000   -0.53617
630920.0000   -0.38517
630960.0000   -0.25490
631000.0000   -0.14599
631040.0000   -0.06784
631080.0000   -0.15999
631120.0000   -0.23149
631160.0000   -0.16448
631200.0000   -0.27995
631240.0000   -0.14018
631280.0000   -0.10947
631320.0000    0.01623
631360.0000   -0.16893
631400.0000   -0.16226
631440.0000   -0.25745
631480.0000    0.06921
631520.0000   -0.18784
631560.0000   -0.26524
631600.0000   -0.04651
631640.0000   -0.27560
631680.0000   -0.11376
631720.0000   -0.55799
631760.0000   -0.26034
631800.0000   -0.53714
631840.0000   -0.58959
631880.0000   -0.48513
631920.0000   -0.16488
631960.0000   -0.17156
632000.0000   -0.20690
632040.0000   -0.42643
632080.0000   -0.14612
632120.0000    0.05542
632160.0000   -0.00504
632200.0000   -0.12926
632240.0000   -0.24577
632280.0000   -0.16125
632320.0000   -0.07636
632360.0000   -0.14407
632400.0000   -0.02231
632440.0000   -0.16553
632480.0000    0.14469
632520.0000   -0.13993
632560.0000   -0.28181
632600.0000    0.07307
632640.0000    0.15041
632680.0000   -0.10767
632720.0000   -0.45702
632760.0000   -0.35487
632800.0000   -0.42321
632840.0000   -0.61325
632880.0000   -0.52341
632920.0000   -0.50763
632960.0000   -0.52962
633000.0000   -0.35798
633040.0000   -0.53009
633080.0000   -0.41552
633120.0000   -0.56856
633160.0000   -0.45183
633200.0000   -0.46786
633240.0000   -0.32729
633280.0000   -0.64352
633320.0000   -0.36948
633360.0000   -0.31053
633400.0000   -0.50095
633440.0000    0.00287
633480.0000   -0.19721
633520.0000    0.20899
633560.0000    0.19047
633600.0000    0.09648
633640.0000   -0.04991
633680.0000   -0.05284
633720.0000    0.11735
633760.0000    0.09140
633800.0000   -0.01432
633840.0000    0.18004
633880.0000    0.09100
633920.0000    0.11187
633960.0000    0.03422
634000.0000    0.06159
634040.0000   -0.20626
634080.0000   -0.42535
634120.0000    0.04830
634160.0000    0.03604
634200.0000   -0.04230
634240.0000   -0.01455
634280.0000    0.09680
634320.0000    0.06734
634360.0000    0.31398
634400.0000    0.27193
634440.0000    0.18533
634480.0000    0.02891
634520.0000    0.20541
634560.0000   -0.07592
634600.0000    0.07515
634640.0000   -0.06974
634680.0000    0.19008
634720.0000    0.03846
634760.0000    0.11390
634800.0000    0.00513
634840.0000   -0.16528
634880.0000    0.06277
634920.0000   -0.04475
634960.0000   -0.04392
635000.0000    0.13279
635040.0000   -0.10207
635080.0000    0.19689
635120.0000    0.10068
635160.0000   -0.07397
635200.0000   -0.10033
635240.0000   -0.29881
635280.0000   -0.11651
635320.0000   -0.03382
635360.0000   -0.04270
635400.0000    0.15131
635440.0000    0.14797
635480.0000   -0.03288
635520.0000    0.15905
635560.0000    0.10312
635600.0000    0.18102
635640.0000    0.00741
635680.0000    0.12062
635720.0000    0.08109
635760.0000   -0.11586
635800.0000   -0.01453
635840.0000    0.22211
635880.0000    0.14938
635920.0000    0.00843
635960.0000   -0.03959
636000.0000   -0.29635
636040.0000    0.21778
636080.0000   -0.17442
636120.0000    0.06509
636160.0000    0.06169
636200.0000   -0.09209
636240.0000    0.02846
636280.0000   -0.03350
636320.0000   -0.05724
636360.0000   -0.43927
636400.0000   -0.32468
636440.0000   -0.11870
636480.0000   -0.06114
636520.0000    0.05382
636560.0000   -0.02970
636600.0000    0.13046
636640.0000    0.11197
636680.0000    0.00772
636720.0000    0.05398
636760.0000    0.16472
636800.0000    0.24537
636840.0000    0.16074
636880.0000   -0.06793
636920.0000   -0.05392
636960.0000   -0.02372
637000.0000    0.23543
637040.0000    0.03702
637080.0000   -0.08970
637120.0000    0.13733
637160.0000    0.31053
637200.0000    0.28626
637240.0000    0.08438
637280.0000   -0.05167
637320.0000   -0.00388
637360.0000    0.05816
637400.0000   -0.05623
637440.0000    0.00286
637480.0000   -0.07289
637520.0000    0.25152
637560.0000    0.30670
637600.0000    0.01846
637640.0000    0.18365
637680.0000   -0.10407
637720.0000    0.20568
637760.0000    0.12559
637800.0000    0.01424
637840.0000   -0.03550
637880.0000   -0.02006
637920.0000    0.29767
637960.0000    0.09070
638000.0000   -0.06721
638040.0000   -0.08583
638080.0000    0.18996
638120.0000    0.11748
638160.0000   -0.00459
638200.0000    0.24310
638240.0000    0.08122
638280.0000    0.01731
638320.0000    0.00378
638360.0000    0.06219
638400.0000    0.15557
638440.0000    0.16375
638480.0000   -0.00702
638520.0000    0.18728
638560.0000   -0.06144
638600.0000   -0.42266
638640.0000   -0.36253
638680.0000   -0.43874
638720.0000   -0.38821
638760.0000   -0.55444
638800.0000   -0.38892
638840.0000    0.05072
638880.0000   -0.31921
638920.0000   -0.36684
638960.0000   -0.17632
639000.0000   -0.28106
639040.0000   -0.47013
639080.0000   -0.40891
639120.0000   -0.57036
639160.0000   -0.53125
639200.0000   -0.52317
639240.0000   -0.54097
639280.0000   -0.46733
639320.0000   -0.77124
639360.0000   -0.47667
639400.0000   -0.52884
639440.0000   -0.64428
639480.0000   -0.62834
639520.0000   -0.65494
639560.0000   -0.63284
639600.0000   -0.68227
639640.0000   -0.72460
639680.0000   -0.37816
639720.0000   -0.37589
639760.0000   -0.24362
639800.0000   -0.35407
639840.0000   -0.41178
639880.0000   -0.48570
639920.0000   -0.66715
639960.0000   -0.32263
640000.0000   -0.63443
640040.0000   -0.64466
640080.0000   -0.64407
640120.0000   -0.50476
640160.0000   -0.60247
640200.0000   -0.67289
640240.0000   -0.69305
640280.0000   -0.46801
640320.0000   -0.67737
640360.0000   -0.70357
640400.0000   -0.80676
640440.0000   -0.74164
640480.0000   -0.40071
640520.0000   -0.49660
640560.0000   -0.44392
640600.0000   -0.65208
640640.0000   -0.62624
640680.0000   -0.58086
640720.0000   -0.45494
640760.0000   -0.41912
640800.0000   -0.37672
640840.0000   -0.32408
640880.0000   -0.36242
640920.0000   -0.52760
640960.0000   -0.66422
641000.0000   -0.88747
641040.0000   -0.57948
641080.0000   -0.73910
641120.0000   -0.57973
641160.0000   -0.54389
641200.0000   -0.78545
641240.0000   -0.73679
641280.0000   -0.81127
641320.0000   -0.67095
641360.0000   -0.69146
641400.0000   -0.80564
641440.0000   -0.80700
641480.0000   -0.69928
641520.0000   -0.60303
641560.0000   -0.65265
641600.0000   -0.54239
641640.0000   -0.46511
641680.0000   -0.60661
641720.0000   -0.49024
641760.0000   -0.37588
641800.0000   -0.29051
641840.0000   -0.52739
641880.0000   -0.66361
641920.0000   -0.69024
641960.0000   -0.75372
642000.0000   -0.61307
642040.0000   -0.59986
642080.0000   -0.59532
642120.0000   -0.39385
642160.0000   -0.29151
642200.0000   -0.50116
642240.0000   -0.37218
642280.0000   -0.07256
642320.0000   -0.42927
642360.0000   -0.71791
642400.0000   -0.41022
642440.0000   -0.56117
642480.0000   -0.33504
642520.0000   -0.44974
642560.0000   -0.74394
642600.0000   -0.44042
642640.0000   -0.48175
642680.0000   -0.59323
642720.0000   -0.56979
642760.0000   -0.99883
642800.0000   -0.56709
642840.0000   -0.52459
642880.0000   -0.65788
642920.0000   -0.68065
642960.0000   -0.89371
643000.0000   -0.87791
643040.0000   -0.92305
643080.0000   -0.49153
643120.0000   -0.79022
643160.0000   -0.78227
643200.0000   -0.61438
643240.0000   -0.74806
643280.0000   -0.51290
643320.0000   -0.72761
643360.0000   -0.26713
643400.0000   -0.53650
643440.0000   -0.35159
643480.0000   -0.44381
643520.0000   -0.75453
643560.0000   -0.35510
643600.0000   -0.74119
643640.0000   -0.56015
643680.0000   -0.61353
643720.0000   -0.32220
643760.0000   -0.71532
643800.0000   -0.42817
643840.0000   -0.51758
643880.0000   -0.69344
643920.0000   -0.43600
643960.0000   -0.64537
644000.0000   -0.51859
644040.0000   -0.52194
644080.0000   -0.65388
644120.0000   -0.50158
644160.0000   -0.27708
644200.0000   -0.33204
644240.0000   -0.38145
644280.0000   -0.52750
644320.0000   -0.61404
644360.0000   -0.53797
644400.0000   -0.20232
644440.0000   -0.20126
644480.0000   -0.38961
644520.0000   -0.19697
644560.0000   -0.33124
644600.0000   -0.13513
644640.0000   -0.37642
644680.0000   -0.50566
644720.0000   -0.36968
644760.0000   -0.36461
644800.0000   -0.43399
644840.0000   -0.62219
644880.0000   -0.25511
644920.0000   -0.19417
644960.0000   -0.00744
645000.0000   -0.04667
645040.0000   -0.02430
645080.0000   -0.35656
645120.0000   -0.27128
645160.0000    0.03076
645200.0000    0.22457
645240.0000    0.05571
645280.0000    0.46635
645320.0000    0.05258
645360.0000    0.45201
645400.0000    0.15098
645440.0000   -0.02561
645480.0000    0.27115
645520.0000    0.32161
645560.0000   -0.12005
645600.0000   -0.41685
645640.0000   -0.22630
645680.0000   -0.42835
645720.0000   -0.12368
645760.0000   -0.05577
645800.0000   -0.04779
645840.0000   -0.09032
645880.0000   -0.34292
645920.0000   -0.35248
645960.0000   -0.30743
646000.0000   -0.26541
646040.0000   -0.11021
646080.0000   -0.26723
646120.0000   -0.17909
646160.0000   -0.34749
646200.0000   -0.33129
646240.0000   -0.23729
646280.0000   -0.30394
646320.0000   -0.43385
646360.0000   -0.43552
646400.0000   -0.36316
646440.0000    0.01426
646480.0000   -0.18386
646520.0000   -0.12572
646560.0000    0.01874
646600.0000   -0.20657
646640.0000    0.02071
646680.0000   -0.15023
646720.0000   -0.17098
646760.0000   -0.45153
646800.0000   -0.63567
646840.0000   -0.20834
646880.0000   -0.31725
646920.0000   -0.35467
646960.0000   -0.43621
647000.0000   -0.44203
647040.0000   -0.50520
647080.0000   -0.27984
647120.0000   -0.19708
647160.0000    0.02663
647200.0000   -0.58996
647240.0000   -0.19776
647280.0000   -0.63405
647320.0000   -0.68039
647360.0000   -0.65010
647400.0000   -0.64417
647440.0000   -0.20034
647480.0000   -0.17720
647520.0000   -0.39920
647560.0000    0.04648
647600.0000   -0.66521
647640.0000   -0.47024
647680.0000   -0.61734
647720.0000   -0.33928
647760.0000   -0.28078
647800.0000   -0.61010
647840.0000   -0.44925
647880.0000   -0.34134
647920.0000   -0.53318
647960.0000   -0.54344
648000.0000   -0.40596
648040.0000   -0.63704
648080.0000   -0.62888
648120.0000   -0.38121
648160.0000   -0.51195
648200.0000   -0.35731
648240.0000   -0.44613
648280.0000   -0.45625
648320.0000   -0.38300
648360.0000   -0.45822
648400.0000   -0.43990
648440.0000   -0.50829
648480.0000   -0.35233
648520.0000   -0.14248
648560.0000   -0.19304
648600.0000   -0.36119
648640.0000   -0.18109
648680.0000   -0.53790
648720.0000    0.01049
648760.0000   -0.36269
648800.0000   -0.48044
648840.0000   -0.45974
648880.0000   -0.37283
648920.0000   -0.20853
648960.0000    0.13520
649000.0000    0.01613
649040.0000   -0.47272
649080.0000   -0.41914
649120.0000   -0.12028
649160.0000   -0.03236
649200.0000   -0.22438
649240.0000   -0.33494
649280.0000   -0.19989
649320.0000   -0.21008
649360.0000   -0.23023
649400.0000   -0.28280
649440.0000   -0.17715
649480.0000   -0.35493
649520.0000    0.03077
649560.0000   -0.07002
649600.0000   -0.09682
649640.0000   -0.01814
649680.0000    0.14035
649720.0000    0.44230
649760.0000    0.46705
649800.0000    0.20451
649840.0000    0.30872
649880.0000    0.05597
649920.0000   -0.06032
649960.0000   -0.08798
650000.0000   -0.15913
650040.0000    0.07588
650080.0000   -0.17339
650120.0000    0.21416
650160.0000   -0.21492
650200.0000   -0.22298
650240.0000   -0.14497
650280.0000   -0.25014
650320.0000   -0.18425
650360.0000   -0.25085
650400.0000   -0.12775
650440.0000    0.11442
650480.0000   -0.22072
650520.0000   -0.21782
650560.0000    0.08537
650600.0000    0.25126
650640.0000    0.13847
650680.0000    0.12862
650720.0000    0.17338
650760.0000    0.17823
650800.0000    0.00825
650840.0000    0.01253
650880.0000    0.09727
650920.0000    0.20632
650960.0000    0.13962
651000.0000   -0.01914
651040.0000   -0.05770
651080.0000   -0.01939
651120.0000   -0.22136
651160.0000    0.00379
651200.0000    0.08907
651240.0000   -0.36227
651280.0000   -0.21375
651320.0000   -0.36711
651360.0000   -0.55775
651400.0000   -0.50418
651440.0000   -0.47325
651480.0000   -0.45211
651520.0000   -0.19778
651560.0000   -0.10403
651600.0000   -0.00656
651640.0000    0.04554
651680.0000   -0.05559
651720.0000    0.04919
651760.0000   -0.26750
651800.0000    0.13538
651840.0000    0.06879
651880.0000   -0.11225
651920.0000   -0.57849
651960.0000   -0.39120
652000.0000   -0.44503
652040.0000   -0.12430
652080.0000   -0.42912
652120.0000   -0.49177
652160.0000   -0.47242
652200.0000   -0.26921
652240.0000   -0.26180
652280.0000    0.02149
652320.0000   -0.01241
652360.0000    0.18305
652400.0000   -0.07187
652440.0000    0.05031
652480.0000   -0.01261
652520.0000    0.10265
652560.0000    0.11742
652600.0000    0.09182
652640.0000    0.01076
652680.0000    0.10267
652720.0000   -0.23252
652760.0000   -0.39910
652800.0000   -0.18927
652840.0000   -0.39765
652880.0000   -0.40601
652920.0000   -0.25574
652960.0000   -0.55819
653000.0000   -0.37335
653040.0000   -0.28600
653080.0000   -0.36302
653120.0000   -0.10371
653160.0000   -0.47100
653200.0000   -0.16836
653240.0000   -0.35174
653280.0000   -0.29227
653320.0000   -0.46213
653360.0000   -0.43495
653400.0000   -0.29773
653440.0000   -0.53423
653480.0000   -0.24944
653520.0000   -0.02937
653560.0000    0.09794
653600.0000    0.14241
653640.0000    0.26886
653680.0000   -0.49648
653720.0000    0.23210
653760.0000    0.30506
653800.0000    0.11429
653840.0000    0.22412
653880.0000   -0.24813
653920.0000   -0.32542
653960.0000   -0.40346
654000.0000   -0.36191
654040.0000   -0.16940
654080.0000   -0.22253
654120.0000    0.01209
654160.0000   -0.03086
654200.0000    0.01581
654240.0000    0.13663
654280.0000   -0.27037
654320.0000    0.06799
654360.0000    0.09928
654400.0000   -0.05079
654440.0000   -0.16064
654480.0000   -0.03501
654520.0000   -0.15220
654560.0000    0.02255
654600.0000   -0.27058
654640.0000   -0.00073
654680.0000    0.06103
654720.0000   -0.59720
654760.0000   -0.45865
654800.0000   -0.38906
654840.0000   -0.54845
654880.0000   -0.34563
654920.0000   -0.10145
654960.0000   -0.26802
655000.0000   -0.26947
655040.0000   -0.15804
655080.0000   -0.41532
655120.0000    0.10249
655160.0000   -0.06086
655200.0000   -0.39744
655240.0000   -0.43475
655280.0000   -0.17781
655320.0000   -0.35164
655360.0000   -0.16904
655400.0000   -0.11833
655440.0000   -0.10719
655480.0000   -0.60199
655520.0000   -0.37935
655560.0000   -0.79530
655600.0000   -0.78710
655640.0000   -0.52707
655680.0000   -0.47766
655720.0000   -0.74616
655760.0000   -0.78927
655800.0000   -0.34433
655840.0000   -0.56590
655880.0000   -0.61981
655920.0000   -0.53365
655960.0000   -0.24011
656000.0000   -0.27326
656040.0000   -0.43024
656080.0000   -0.22722
656120.0000   -0.41390
656160.0000   -0.15909
656200.0000   -0.13663
656240.0000   -0.33250
656280.0000   -0.39387
656320.0000    0.09191
656360.0000   -0.01910
656400.0000   -0.42200
656440.0000   -0.42629
656480.0000   -0.14398
656520.0000   -0.24488
656560.0000   -0.58986
656600.0000    0.01553
656640.0000   -0.19480
656680.0000   -0.09568
656720.0000    0.05838
656760.0000   -0.04147
656800.0000   -0.00297
656840.0000    0.04339
656880.0000    0.11127
656920.0000    0.15308
656960.0000   -0.05833
657000.0000    0.23140
657040.0000   -0.31390
657080.0000   -0.21377
657120.0000   -0.34933
657160.0000   -0.32526
657200.0000    0.05095
657240.0000    0.27747
657280.0000    0.20003
657320.0000   -0.09539
657360.0000   -0.34418
657400.0000   -0.60887
657440.0000   -0.14738
657480.0000   -0.05360
657520.0000    0.00390
657560.0000   -0.13580
657600.0000   -0.01346
657640.0000   -0.43216
657680.0000   -0.47037
657720.0000   -0.49283
657760.0000   -0.50786
657800.0000   -0.46668
657840.0000   -0.67025
657880.0000   -0.61741
657920.0000   -0.19659
657960.0000   -0.53740
658000.0000   -0.36641
658040.0000   -0.55331
658080.0000   -0.63308
658120.0000   -0.75755
658160.0000   -0.30549
658200.0000   -0.37514
658240.0000   -0.16674
658280.0000   -0.29897
658320.0000   -0.42882
658360.0000   -0.65168
658400.0000   -0.67286
658440.0000   -0.40082
658480.0000   -0.69635
658520.0000   -0.45590
658560.0000   -0.35042
658600.0000   -0.15523
658640.0000   -0.33866
658680.0000   -0.15057
658720.0000   -0.41745
658760.0000   -0.65566
658800.0000   -0.42064
658840.0000   -0.76542
658880.0000   -0.52426
658920.0000   -0.65876
658960.0000   -0.80354
659000.0000   -0.78596
659040.0000   -0.72639
659080.0000   -0.49406
659120.0000   -0.68956
659160.0000   -0.33792
659200.0000   -0.32156
659240.0000   -0.44723
659280.0000   -0.24701
659320.0000   -0.39590
659360.0000   -0.57635
659400.0000   -0.64653
659440.0000   -0.74046
659480.0000   -0.66295
659520.0000   -0.11164
659560.0000   -0.06617
659600.0000   -0.23680
659640.0000   -0.37232
659680.0000   -0.13912
659720.0000   -0.23881
659760.0000   -0.13742
659800.0000   -0.20178
659840.0000    0.00512
659880.0000   -0.00065
659920.0000   -0.39720
659960.0000   -0.29743
660000.0000   -0.33189
660040.0000   -0.38774
660080.0000   -0.15324
660120.0000   -0.37687
660160.0000   -0.36810
660200.0000   -0.35962
660240.0000   -0.29551
660280.0000   -0.33089
660320.0000   -0.28324
660360.0000   -0.19592
660400.0000   -0.41109
660440.0000   -0.07801
660480.0000   -0.18600
660520.0000   -0.21729
660560.0000   -0.21382
660600.0000   -0.14506
660640.0000   -0.38353
660680.0000   -0.36690
660720.0000   -0.34530
660760.0000   -0.11644
660800.0000   -0.42519
660840.0000   -0.47566
660880.0000   -0.46827
660920.0000   -0.61563
660960.0000   -0.52513
661000.0000   -0.61553
661040.0000   -0.73849
661080.0000   -0.52035
661120.0000   -0.42177
661160.0000   -0.48668
661200.0000   -0.67968
661240.0000   -0.58841
661280.0000   -0.82186
661320.0000   -0.45706
661360.0000   -0.63776
661400.0000   -0.12475
661440.0000   -0.01366
661480.0000   -0.02439
661520.0000    0.11109
661560.0000   -0.05773
661600.0000   -0.12217
661640.0000   -0.35481
661680.0000   -0.38207
661720.0000   -0.18357
661760.0000   -0.46679
661800.0000   -0.65208
661840.0000   -0.56315
661880.0000   -0.58165
661920.0000   -0.49209
661960.0000   -0.04299
662000.0000   -0.13926
662040.0000   -0.06036
662080.0000    0.05082
662120.0000   -0.30185
662160.0000   -0.56151
662200.0000   -0.48872
662240.0000   -0.22513
662280.0000   -0.68579
662320.0000   -0.34935
662360.0000   -0.29885
662400.0000   -0.17079
662440.0000   -0.46326
662480.0000   -0.33389
662520.0000   -0.55929
662560.0000   -0.66330
662600.0000   -0.59912
662640.0000   -0.48539
662680.0000   -0.60398
662720.0000   -0.36228
662760.0000   -0.33990
662800.0000   -0.50454
662840.0000   -0.19417
662880.0000   -0.36501
662920.0000   -0.36521
662960.0000   -0.18836
663000.0000   -0.13275
663040.0000    0.21328
663080.0000   -0.03415
663120.0000    0.05647
663160.0000   -0.06396
663200.0000   -0.16065
663240.0000   -0.32664
663280.0000   -0.08772
663320.0000    0.07561
663360.0000   -0.03356
663400.0000   -0.26346
663440.0000   -0.05937
663480.0000   -0.04605
663520.0000   -0.32579
663560.0000   -0.01502
663600.0000   -0.22278
663640.0000   -0.10279
663680.0000    0.02139
663720.0000    0.03167
663760.0000   -0.21733
663800.0000   -0.19662
663840.0000   -0.47797
663880.0000   -0.57730
663920.0000   -0.14425
663960.0000    0.06036
664000.0000   -0.37860
664040.0000   -0.17300
664080.0000   -0.26834
664120.0000   -0.28641
664160.0000   -0.34780
664200.0000   -0.47357
664240.0000    0.00352
664280.0000   -0.04688
664320.0000   -0.23654
664360.0000   -0.17716
664400.0000   -0.30876
664440.0000   -0.09400
664480.0000   -0.38955
664520.0000   -0.36659
664560.0000   -0.45471
664600.0000   -0.19568
664640.0000   -0.32435
664680.0000   -0.10477
664720.0000   -0.43742
664760.0000   -0.61000
664800.0000   -0.33527
664840.0000   -0.44961
664880.0000   -0.57058
664920.0000   -0.31636
664960.0000   -0.30967
665000.0000   -0.66753
665040.0000   -0.47450
665080.0000   -0.73767
665120.0000   -0.33281
665160.0000   -0.72961
665200.0000   -0.42389
665240.0000   -0.76285
665280.0000   -0.47386
665320.0000   -0.65377
665360.0000   -0.37929
665400.0000   -0.56085
665440.0000   -0.51413
665480.0000   -0.32388
665520.0000   -0.30353
665560.0000   -0.50261
665600.0000   -0.68572
665640.0000   -0.18633
665680.0000   -0.01458
665720.0000   -0.10745
665760.0000   -0.24030
665800.0000   -0.23954
665840.0000   -0.60005
665880.0000   -0.51812
665920.0000   -0.64176
665960.0000   -0.75281
666000.0000   -0.90550
666040.0000   -0.67026
666080.0000   -0.68941
666120.0000   -0.61925
666160.0000   -0.67232
666200.0000   -0.68527
666240.0000   -0.98362
666280.0000   -0.84369
666320.0000   -0.45487
666360.0000   -0.69728
666400.0000   -0.58275
666440.0000   -0.60121
666480.0000   -0.62260
666520.0000   -0.06113
666560.0000   -0.04124
666600.0000   -0.38591
666640.0000   -0.58625
666680.0000   -0.39657
666720.0000   -0.48007
666760.0000   -0.60531
666800.0000   -0.38789
666840.0000   -0.48724
666880.0000   -0.70006
666920.0000   -0.62710
666960.0000   -0.54990
667000.0000   -0.61721
667040.0000   -0.82437
667080.0000   -0.57874
667120.0000   -0.61492
667160.0000   -0.68573
667200.0000   -0.50381
667240.0000   -0.63031
667280.0000   -0.73558
667320.0000   -0.49528
667360.0000   -0.47265
667400.0000   -0.62488
667440.0000   -0.64860
667480.0000   -0.58582
667520.0000   -0.67634
667560.0000   -0.60776
667600.0000   -0.58363
667640.0000   -0.75356
667680.0000   -0.83725
667720.0000   -0.87614
667760.0000   -0.75879
667800.0000   -0.85747
667840.0000   -0.68839
667880.0000   -0.67974
667920.0000   -0.65753
667960.0000   -0.48777
668000.0000   -0.66447
668040.0000   -0.85098
668080.0000   -0.51707
668120.0000   -0.59830
668160.0000   -0.83254
668200.0000   -0.97362
668240.0000   -0.61928
668280.0000   -0.67117
668320.0000   -0.72408
668360.0000   -0.48007
668400.0000   -0.48643
668440.0000   -0.52488
668480.0000   -0.65105
668520.0000   -0.53045
668560.0000   -0.55972
668600.0000   -0.62008
668640.0000   -0.41758
668680.0000   -0.49117
668720.0000   -0.43345
668760.0000   -0.58377
668800.0000   -0.39890
668840.0000   -0.42079
668880.0000   -0.48623
668920.0000   -0.54820
668960.0000   -0.65293
669000.0000   -0.54122
669040.0000   -0.18964
669080.0000   -0.08446
669120.0000   -0.20655
669160.0000    0.00999
669200.0000   -0.05069
669240.0000    0.01363
669280.0000   -0.04162
669320.0000    0.02905
669360.0000   -0.08513
669400.0000    0.01229
669440.0000   -0.24388
669480.0000   -0.00678
669520.0000   -0.38053
669560.0000   -0.12833
669600.0000   -0.08613
669640.0000   -0.31039
669680.0000   -0.29823
669720.0000   -0.27503
669760.0000   -0.39414
669800.0000    0.00357
669840.0000   -0.61811
669880.0000   -0.22742
669920.0000   -0.54315
669960.0000    0.02016
670000.0000   -0.15860
670040.0000   -0.10013
670080.0000    0.03662
670120.0000    0.03307
670160.0000   -0.22726
670200.0000   -0.76892
670240.0000   -0.57657
670280.0000   -0.52842
670320.0000   -0.03340
670360.0000   -0.58743
670400.0000   -0.77644
670440.0000   -0.58100
670480.0000   -0.79876
670520.0000   -0.70271
670560.0000   -0.39940
670600.0000   -0.36122
670640.0000   -0.27072
670680.0000   -0.57551
670720.0000   -0.41022
670760.0000   -0.32373
670800.0000   -0.38885
670840.0000   -0.83051
670880.0000   -0.36435
670920.0000   -0.79900
670960.0000   -0.82597
671000.0000   -0.57385
671040.0000   -0.71217
671080.0000   -0.74875
671120.0000   -0.50720
671160.0000   -0.78467
671200.0000   -0.44881
671240.0000   -0.82796
671280.0000   -0.82488
671320.0000   -0.83508
671360.0000   -0.63881
671400.0000   -0.82677
671440.0000   -0.75423
671480.0000   -0.76631
671520.0000   -0.39814
671560.0000   -0.62577
671600.0000   -0.72880
671640.0000   -0.99343
671680.0000   -0.69960
671720.0000   -0.62917
671760.0000   -0.68558
671800.0000   -0.65838
671840.0000   -0.79444
671880.0000   -0.66434
671920.0000   -0.56827
671960.0000   -0.65043
672000.0000   -0.46772
672040.0000    0.05396
672080.0000   -0.23728
672120.0000   -0.18852
672160.0000   -0.16002
672200.0000   -0.16961
672240.0000   -0.61218
672280.0000   -0.71993
672320.0000   -0.74613
672360.0000   -0.82185
672400.0000   -0.45410
672440.0000    0.21003
672480.0000   -0.19798
672520.0000   -0.09551
672560.0000   -0.61941
672600.0000   -0.74653
672640.0000   -0.36517
672680.0000   -0.02502
672720.0000    0.09896
672760.0000   -0.25053
672800.0000   -0.58031
672840.0000   -0.47488
672880.0000   -0.97571
672920.0000   -0.64552
672960.0000   -0.90633
673000.0000   -0.69422
673040.0000   -0.75462
673080.0000   -0.77924
673120.0000   -0.64501
673160.0000   -0.69876
673200.0000   -0.77448
673240.0000   -0.79569
673280.0000   -1.10773
673320.0000   -0.79237
673360.0000   -0.48872
673400.0000   -0.80740
673440.0000   -0.80296
673480.0000   -0.75333
673520.0000   -0.73646
673560.0000   -0.86934
673600.0000   -0.83335
673640.0000   -0.78828
673680.0000   -0.76741
673720.0000   -1.03031
673760.0000   -0.77338
673800.0000   -0.52579
673840.0000   -0.83393
673880.0000   -0.89987
673920.0000   -0.92006
673960.0000   -0.44481
674000.0000   -0.67708
674040.0000   -0.62967
674080.0000   -0.58339
674120.0000   -0.52364
674160.0000   -0.56646
674200.0000   -0.47127
674240.0000   -0.65800
674280.0000   -0.44177
674320.0000   -0.44245
674360.0000   -0.11753
674400.0000   -0.24521
674440.0000   -0.42513
674480.0000   -0.27673
674520.0000   -0.35154
674560.0000   -0.48331
674600.0000   -0.57059
674640.0000   -0.59463
674680.0000   -0.48908
674720.0000   -0.23444
674760.0000   -0.33137
674800.0000   -0.29610
674840.0000   -0.62904
674880.0000   -0.52997
674920.0000   -0.54687
674960.0000   -0.41830
675000.0000   -0.51711
675040.0000   -0.67032
675080.0000   -0.38669
675120.0000   -0.12657
675160.0000   -0.55043
675200.0000   -0.35828
675240.0000   -0.54452
675280.0000   -0.42315
675320.0000   -0.30825
675360.0000   -0.34856
675400.0000   -0.26326
675440.0000   -0.30312
675480.0000   -0.45013
675520.0000   -0.37759
675560.0000   -0.45507
675600.0000   -0.45822
675640.0000   -0.51123
675680.0000   -0.77906
675720.0000   -0.54115
675760.0000   -0.47391
675800.0000   -0.41334
675840.0000   -0.57466
675880.0000   -0.35555
675920.0000   -0.47908
675960.0000   -0.45815
676000.0000   -0.42115
676040.0000   -0.33211
676080.0000   -0.39821
676120.0000   -0.43388
676160.0000   -0.23137
676200.0000   -0.27060
676240.0000   -0.39612
676280.0000   -0.28680
676320.0000   -0.36743
676360.0000   -0.31991
676400.0000   -0.54099
676440.0000   -0.30696
676480.0000   -0.11038
676520.0000   -0.29304
676560.0000   -0.25859
676600.0000   -0.33540
676640.0000   -0.03852
676680.0000   -0.20435
676720.0000   -0.17221
676760.0000   -0.22502
676800.0000   -0.11062
676840.0000   -0.24230
676880.0000   -0.19261
676920.0000   -0.46046
676960.0000   -0.37692
677000.0000   -0.20033
677040.0000   -0.29931
677080.0000   -0.01385
677120.0000    0.02541
677160.0000   -0.17380
677200.0000   -0.30484
677240.0000   -0.66859
677280.0000   -0.69974
677320.0000   -0.57299
677360.0000   -0.67400
677400.0000   -0.74915
677440.0000   -0.69231
677480.0000   -0.27078
677520.0000   -0.46817
677560.0000   -0.24689
677600.0000   -0.53025
677640.0000   -0.05529
677680.0000   -0.13404
677720.0000   -0.25952
677760.0000   -0.24555
677800.0000   -0.12492
677840.0000   -0.46962
677880.0000   -0.41580
677920.0000   -0.62318
677960.0000   -0.59787
678000.0000   -0.43254
678040.0000   -0.18337
678080.0000   -0.43667
678120.0000   -0.49189
678160.0000   -0.45560
678200.0000   -0.10413
678240.0000   -0.22475
678280.0000   -0.19171
678320.0000   -0.14821
678360.0000   -0.88071
678400.0000   -0.60122
678440.0000   -0.56862
678480.0000   -0.76790
678520.0000   -0.49705
678560.0000   -0.18507
678600.0000   -0.38574
678640.0000   -0.21645
678680.0000   -0.36340
678720.0000   -0.72521
678760.0000   -0.58501
678800.0000   -0.38936
678840.0000   -0.88166
678880.0000   -0.82662
678920.0000   -0.63024
678960.0000   -0.83802
679000.0000   -0.54138
679040.0000   -0.60123
679080.0000   -0.27623
679120.0000   -0.59334
679160.0000   -0.47878
679200.0000   -0.71913
679240.0000   -0.82935
679280.0000   -0.59632
679320.0000   -0.68568
679360.0000   -0.44557
679400.0000   -0.27750
679440.0000   -0.33479
679480.0000   -0.11821
679520.0000   -0.36069
679560.0000    0.09152
679600.0000    0.29163
679640.0000   -0.36787
679680.0000   -0.43722
679720.0000   -0.05001
679760.0000   -0.36093
679800.0000   -0.29683
679840.0000   -0.50749
679880.0000   -0.27408
679920.0000   -0.41950
679960.0000   -0.48224
680000.0000   -0.71712
680040.0000   -0.46232
680080.0000   -0.76781
680120.0000   -0.55669
680160.0000   -0.31296
680200.0000   -0.37145
680240.0000   -0.46220
680280.0000   -0.11748
680320.0000    0.07796
680360.0000    0.00038
680400.0000    0.10559
680440.0000   -0.34156
680480.0000   -0.09547
680520.0000   -0.01147
680560.0000   -0.18694
680600.0000   -0.29965
680640.0000    0.20080
680680.0000    0.00032
680720.0000    0.03818
680760.0000   -0.53200
680800.0000   -0.47159
680840.0000   -0.31438
680880.0000   -0.24096
680920.0000   -0.44129
680960.0000   -0.05395
681000.0000   -0.34897
681040.0000   -0.63823
681080.0000   -0.54159
681120.0000   -0.74188
681160.0000   -0.47777
681200.0000   -0.66992
681240.0000   -0.64317
681280.0000   -0.54883
681320.0000   -0.52818
681360.0000   -0.61748
681400.0000   -0.34674
681440.0000   -0.40038
681480.0000   -0.24425
681520.0000   -0.52183
681560.0000   -0.50428
681600.0000   -0.28399
681640.0000   -0.43133
681680.0000   -0.49361
681720.0000   -0.46392
681760.0000   -0.11910
681800.0000   -0.24046
681840.0000   -0.49078
681880.0000   -0.33307
681920.0000   -0.35514
681960.0000   -0.24675
682000.0000   -0.08564
682040.0000   -0.16569
682080.0000    0.02934
682120.0000   -0.50125
682160.0000   -0.13944
682200.0000   -0.26285
682240.0000   -0.33588
682280.0000   -0.35340
682320.0000   -0.50358
682360.0000   -0.39658
682400.0000   -0.32981
682440.0000   -0.43866
682480.0000   -0.45702
682520.0000   -0.31435
682560.0000   -0.11218
682600.0000    0.10802
682640.0000   -0.02107
682680.0000   -0.22462
682720.0000   -0.36551
682760.0000   -0.61146
682800.0000   -0.49954
682840.0000   -0.22836
682880.0000   -0.30430
682920.0000   -0.64343
682960.0000   -0.50962
683000.0000   -0.22716
683040.0000   -0.54192
683080.0000   -0.63476
683120.0000   -0.30941
683160.0000   -0.09050
683200.0000   -0.15110
683240.0000   -0.07906
683280.0000    0.08870
683320.0000    0.15060
683360.0000   -0.28560
683400.0000   -0.36169
683440.0000   -0.33599
683480.0000   -0.32932
683520.0000   -0.46572
683560.0000   -0.58726
683600.0000   -0.65319
683640.0000   -0.26513
683680.0000   -0.28840
683720.0000   -0.52782
683760.0000   -0.19989
683800.0000   -0.04912
683840.0000   -0.42085
683880.0000   -0.11741
683920.0000    0.13060
683960.0000   -0.68153
684000.0000   -0.08062
684040.0000   -0.13944
684080.0000   -0.14951
684120.0000   -0.22991
684160.0000   -0.22070
684200.0000   -0.09777
684240.0000   -0.06031
684280.0000    0.14388
684320.0000   -0.18771
684360.0000    0.25324
684400.0000   -0.08316
684440.0000    0.24682
684480.0000   -0.03719
684520.0000   -0.11223
684560.0000   -0.20992
684600.0000   -0.02889
684640.0000    0.17432
684680.0000    0.04710
684720.0000   -0.37921
684760.0000   -0.42307
684800.0000   -0.47502
684840.0000   -0.32544
684880.0000   -0.39191
684920.0000   -0.46929
684960.0000   -0.11703
685000.0000   -0.26907
685040.0000   -0.09132
685080.0000   -0.34317
685120.0000   -0.40360
685160.0000   -0.17943
685200.0000   -0.55339
685240.0000   -0.40319
685280.0000   -0.25154
685320.0000   -0.18234
685360.0000   -0.25196
685400.0000   -0.49395
685440.0000   -0.28154
685480.0000    0.00280
685520.0000   -0.36416
685560.0000   -0.49482
685600.0000   -0.51877
685640.0000   -0.41190
685680.0000   -0.63602
685720.0000   -0.55527
685760.0000   -0.05810
685800.0000    0.00427
685840.0000    0.09652
685880.0000    0.16818
685920.0000    0.28283
685960.0000    0.03426
686000.0000   -0.54042
686040.0000   -0.34426
686080.0000   -0.72662
686120.0000   -0.40401
686160.0000   -0.83754
686200.0000   -0.64890
686240.0000   -0.10778
686280.0000   -0.15496
686320.0000   -0.47213
686360.0000   -0.73885
686400.0000   -0.57816
686440.0000   -0.31422
686480.0000   -0.37381
686520.0000   -0.64245
686560.0000   -0.54045
686600.0000   -0.60948
686640.0000   -0.43838
686680.0000   -0.62903
686720.0000   -0.53664
686760.0000   -0.85335
686800.0000   -0.59745
686840.0000   -0.63508
686880.0000   -0.48218
686920.0000   -0.47474
686960.0000   -0.31916
687000.0000   -0.53743
687040.0000   -0.67093
687080.0000   -0.81629
687120.0000   -0.74016
687160.0000   -0.64695
687200.0000   -0.65461
687240.0000   -0.75804
687280.0000   -0.94303
687320.0000   -0.74644
687360.0000   -0.81952
687400.0000   -0.49972
687440.0000   -0.85233
687480.0000   -0.52653
687520.0000   -0.17521
687560.0000   -0.58007
687600.0000   -0.62437
687640.0000   -0.30746
687680.0000   -0.45482
687720.0000   -0.51903
687760.0000   -0.49960
687800.0000   -0.24131
687840.0000   -0.65550
687880.0000   -0.71522
687920.0000   -0.96121
687960.0000   -0.80385
688000.0000   -0.65368
688040.0000   -0.65000
688080.0000   -0.59054
688120.0000   -0.82001
688160.0000   -0.61218
688200.0000   -0.49724
688240.0000   -0.41673
688280.0000   -0.64713
688320.0000   -0.49844
688360.0000   -0.50779
688400.0000   -0.60448
688440.0000   -0.67066
688480.0000   -0.75930
688520.0000   -0.18472
688560.0000   -0.25985
688600.0000   -0.29652
688640.0000   -0.73138
688680.0000   -0.26534
688720.0000   -0.33796
688760.0000   -0.57994
688800.0000   -0.58921
688840.0000    0.07074
688880.0000    0.01989
688920.0000    0.29371
688960.0000   -0.21617
689000.0000   -0.36680
689040.0000   -0.64480
689080.0000   -0.57974
689120.0000   -0.59768
689160.0000   -0.27712
689200.0000   -0.65976
689240.0000   -0.66543
689280.0000   -0.39248
689320.0000   -0.49066
689360.0000   -0.12605
689400.0000   -0.64863
689440.0000   -0.48421
689480.0000   -0.58987
689520.0000   -0.57828
689560.0000   -0.59890
689600.0000   -0.52960
689640.0000   -0.45215
689680.0000   -0.14801
689720.0000   -0.59225
689760.0000   -0.54187
689800.0000   -0.74549
689840.0000   -0.72895
689880.0000   -0.30544
689920.0000   -0.18813
689960.0000   -0.15335
690000.0000    0.00210
690040.0000   -0.20733
690080.0000   -0.23372
690120.0000   -0.46458
690160.0000   -0.22323
690200.0000   -0.15584
690240.0000   -0.31439
690280.0000   -0.12626
690320.0000    0.12188
690360.0000   -0.02818
690400.0000   -0.19495
690440.0000   -0.19506
690480.0000   -0.29577
690520.0000   -0.48546
690560.0000   -0.65702
690600.0000   -0.66513
690640.0000   -0.77763
690680.0000   -0.56567
690720.0000   -0.49147
690760.0000   -0.45682
690800.0000   -0.12873
690840.0000   -0.05563
690880.0000   -0.48117
690920.0000   -0.55757
690960.0000   -0.80338
691000.0000   -0.27040
691040.0000   -0.49155
691080.0000   -0.34171
691120.0000   -0.52514
691160.0000   -0.36271
691200.0000   -0.38930
691240.0000   -0.51443
691280.0000   -0.22058
691320.0000   -0.07324
691360.0000   -0.38431
691400.0000   -0.03979
691440.0000   -0.39252
691480.0000   -0.69730
691520.0000   -0.85875
691560.0000   -0.57917
691600.0000   -0.59717
691640.0000   -0.46921
691680.0000   -0.75503
691720.0000   -0.57525
691760.0000   -0.79051
691800.0000   -0.63827
691840.0000   -1.04144
691880.0000   -0.88480
691920.0000   -0.59510
691960.0000   -0.53521
692000.0000   -0.63924
692040.0000   -0.58770
692080.0000   -0.71838
692120.0000   -0.69320
692160.0000   -0.83494
692200.0000   -0.61415
692240.0000   -0.64432
692280.0000   -0.60607
692320.0000   -0.56725
692360.0000   -0.53630
692400.0000   -0.87712
692440.0000   -0.79327
692480.0000   -0.81541
692520.0000   -0.74371
692560.0000   -0.51583
692600.0000   -0.34160
692640.0000   -0.21760
692680.0000   -0.56661
692720.0000   -0.63960
692760.0000   -0.32110
692800.0000   -0.26462
692840.0000   -0.20583
692880.0000   -0.45685
692920.0000   -0.62520
692960.0000   -0.56832
693000.0000   -0.67065
693040.0000   -0.27601
693080.0000   -0.52420
693120.0000   -0.36179
693160.0000   -0.02046
693200.0000   -0.22048
693240.0000   -0.52109
693280.0000   -0.01654
693320.0000   -0.14218
693360.0000   -0.54566
693400.0000   -0.46298
693440.0000   -0.38639
693480.0000   -0.40231
693520.0000   -0.36626
693560.0000   -0.50794
693600.0000   -0.28440
693640.0000   -0.44182
693680.0000   -0.52795
693720.0000   -0.49702
693760.0000   -0.21782
693800.0000    0.04792
693840.0000   -0.01440
693880.0000    0.12963
693920.0000   -0.10311
693960.0000    0.13645
694000.0000    0.01438
694040.0000   -0.06804
694080.0000    0.11384
694120.0000   -0.03791
694160.0000    0.22800
694200.0000   -0.01932
694240.0000    0.05304
694280.0000    0.12250
694320.0000   -0.15148
694360.0000   -0.04901
694400.0000    0.03073
694440.0000   -0.05003
694480.0000    0.04984
694520.0000    0.01060
694560.0000   -0.09145
694600.0000    0.07051
694640.0000   -0.07102
694680.0000   -0.16544
694720.0000   -0.21849
694760.0000    0.16086
694800.0000    0.02156
694840.0000    0.00898
694880.0000   -0.21984
694920.0000   -0.46499
694960.0000   -0.33692
695000.0000   -0.33236
695040.0000   -0.42832
695080.0000   -0.30862
695120.0000   -0.49671
695160.0000   -0.47010
695200.0000   -0.40861
695240.0000   -0.57633
695280.0000   -0.52872
695320.0000   -0.64191
695360.0000   -0.62271
695400.0000   -0.52128
695440.0000   -0.58582
695480.0000   -0.27491
695520.0000   -0.04848
695560.0000   -0.41550
695600.0000   -0.51272
695640.0000   -0.44659
695680.0000   -0.44814
695720.0000   -0.05584
695760.0000   -0.00097
695800.0000   -0.01627
695840.0000   -0.19711
695880.0000    0.03680
695920.0000    0.11361
695960.0000    0.17749
696000.0000   -0.12998
696040.0000   -0.24456
696080.0000   -0.13930
696120.0000   -0.23391
696160.0000   -0.37636
696200.0000   -0.51339
696240.0000   -0.82276
696280.0000   -0.21580
696320.0000   -0.41621
696360.0000   -0.66148
696400.0000   -0.20000
696440.0000   -0.09525
696480.0000   -0.18637
696520.0000   -0.33263
696560.0000   -0.59236
696600.0000   -0.58016
696640.0000   -0.63294
696680.0000   -0.51663
696720.0000   -0.61398
696760.0000   -0.54919
696800.0000   -0.39868
696840.0000   -0.50478
696880.0000   -0.12165
696920.0000   -0.17740
696960.0000   -0.18974
697000.0000    0.10712
697040.0000    0.13628
697080.0000   -0.03572
697120.0000    0.22980
697160.0000    0.37836
697200.0000    0.04374
697240.0000   -0.22578
697280.0000   -0.33930
697320.0000   -0.02569
697360.0000   -0.24697
697400.0000   -0.08915
697440.0000   -0.03877
697480.0000   -0.08717
697520.0000   -0.14578
697560.0000   -0.07314
697600.0000   -0.05318
697640.0000   -0.15157
697680.0000   -0.05723
697720.0000   -0.09963
697760.0000   -0.09465
697800.0000   -0.22652
697840.0000   -0.08229
697880.0000   -0.24495
697920.0000   -0.23642
697960.0000    0.24870
698000.0000   -0.17181
698040.0000   -0.21240
698080.0000   -0.15887
698120.0000   -0.16151
698160.0000   -0.22777
698200.0000   -0.31119
698240.0000   -0.42789
698280.0000    0.00918
698320.0000    0.22726
698360.0000   -0.25029
698400.0000   -0.27798
698440.0000   -0.36626
698480.0000   -0.05344
698520.0000   -0.36391
698560.0000   -0.34089
698600.0000   -0.13457
698640.0000   -0.06744
698680.0000   -0.02191
698720.0000   -0.29451
698760.0000   -0.31266
698800.0000   -0.31822
698840.0000   -0.18487
698880.0000   -0.40870
698920.0000   -0.29371
698960.0000   -0.53040
699000.0000   -0.33380
699040.0000   -0.39921
699080.0000    0.06461
699120.0000   -0.11394
699160.0000   -0.06741
699200.0000    0.09276
699240.0000   -0.22868
699280.0000   -0.63418
699320.0000   -0.47652
699360.0000   -0.27944
699400.0000   -0.65653
699440.0000   -0.24488
699480.0000   -0.37263
699520.0000    0.01658
699560.0000   -0.29236
699600.0000   -0.72948
699640.0000   -0.10748
699680.0000   -0.29442
699720.0000   -0.21882
699760.0000   -0.33313
699800.0000   -0.36332
699840.0000   -0.28836
699880.0000   -0.03515
699920.0000   -0.31047
699960.0000   -0.47414
700000.0000   -0.46402
700040.0000   -0.69378
700080.0000   -0.71450
700120.0000   -0.49245
700160.0000   -0.34000
700200.0000   -0.52391
700240.0000   -0.19954
700280.0000   -0.39769
700320.0000   -0.22179
700360.0000    0.11751
700400.0000   -0.35260
700440.0000   -0.46828
700480.0000   -0.13443
700520.0000    0.18485
700560.0000    0.02477
700600.0000   -0.13071
700640.0000    0.20491
700680.0000   -0.23577
700720.0000   -0.16268
700760.0000   -0.25933
700800.0000    0.04631
700840.0000   -0.33147
700880.0000   -0.36168
700920.0000   -0.43823
700960.0000   -0.18384
701000.0000    0.09409
701040.0000    0.27012
701080.0000    0.24753
701120.0000   -0.06642
701160.0000    0.13265
701200.0000   -0.01912
701240.0000   -0.02855
701280.0000   -0.00269
701320.0000    0.19819
701360.0000   -0.31622
701400.0000   -0.54018
701440.0000   -0.43765
701480.0000   -0.09478
701520.0000    0.31815
701560.0000    0.11864
701600.0000   -0.13469
701640.0000   -0.06088
701680.0000    0.22544
701720.0000   -0.09665
701760.0000    0.05136
701800.0000   -0.16828
701840.0000   -0.02351
701880.0000    0.20406
701920.0000    0.11018
701960.0000    0.12606
702000.0000    0.03399
702040.0000    0.06961
702080.0000   -0.25089
702120.0000   -0.05411
702160.0000   -0.30081
702200.0000   -0.24260
702240.0000   -0.49727
702280.0000   -0.39632
702320.0000   -0.50583
702360.0000   -0.56109
702400.0000   -0.63333
702440.0000   -0.44659
702480.0000   -0.07712
702520.0000   -0.38797
702560.0000   -0.49355
702600.0000   -0.78482
702640.0000   -0.37990
702680.0000   -0.24187
702720.0000   -0.29617
702760.0000   -0.42794
702800.0000   -0.48988
702840.0000   -0.17784
702880.0000   -0.14379
702920.0000   -0.05190
702960.0000   -0.17823
703000.0000   -0.14115
703040.0000   -0.17657
703080.0000   -0.20676
703120.0000   -0.51491
703160.0000   -0.84152
703200.0000   -0.71398
703240.0000   -0.76351
703280.0000   -0.74901
703320.0000   -0.60951
703360.0000   -0.71678
703400.0000   -0.75751
703440.0000   -0.52650
703480.0000   -0.48378
703520.0000   -0.27481
703560.0000   -0.16395
703600.0000   -0.26043
703640.0000   -0.04820
703680.0000    0.01010
703720.0000   -0.09022
703760.0000   -0.09398
703800.0000   -0.07518
703840.0000   -0.12670
703880.0000   -0.19356
703920.0000    0.16007
703960.0000   -0.10051
704000.0000   -0.09409
704040.0000   -0.45562
704080.0000   -0.50495
704120.0000    0.21171
704160.0000   -0.28635
704200.0000   -0.02532
704240.0000   -0.17721
704280.0000   -0.10244
704320.0000    0.13661
704360.0000   -0.08009
704400.0000    0.05685
704440.0000   -0.26471
704480.0000   -0.31271
704520.0000   -0.07105
704560.0000   -0.24050
704600.0000   -0.23173
704640.0000    0.06451
704680.0000    0.30442
704720.0000    0.11500
704760.0000   -0.04076
704800.0000   -0.30213
704840.0000   -0.11785
704880.0000   -0.09361
704920.0000    0.04451
704960.0000   -0.01449
705000.0000   -0.00992
705040.0000    0.23138
705080.0000   -0.04364
705120.0000    0.04027
705160.0000   -0.02958
705200.0000   -0.08048
705240.0000   -0.24634
705280.0000   -0.14632
705320.0000   -0.08760
705360.0000   -0.00921
705400.0000   -0.14543
705440.0000   -0.32225
705480.0000   -0.33385
705520.0000   -0.34449
705560.0000    0.03767
705600.0000   -0.13095
705640.0000   -0.07163
705680.0000    0.02915
705720.0000   -0.06383
705760.0000   -0.03704
705800.0000    0.20243
705840.0000    0.13166
705880.0000   -0.15699
705920.0000    0.07496
705960.0000    0.09089
706000.0000   -0.11193
706040.0000   -0.12290
706080.0000   -0.10723
706120.0000    0.14477
706160.0000   -0.02982
706200.0000    0.09659
706240.0000    0.09108
706280.0000   -0.06677
706320.0000   -0.18738
706360.0000    0.02066
706400.0000    0.19291
706440.0000    0.07688
706480.0000   -0.20527
706520.0000   -0.46605
706560.0000   -0.26611
706600.0000   -0.54760
706640.0000   -0.62028
706680.0000   -0.32008
706720.0000   -0.32730
706760.0000   -0.47487
706800.0000   -0.49393
706840.0000   -0.50794
706880.0000   -0.45754
706920.0000   -0.42341
706960.0000   -0.21170
707000.0000   -0.44542
707040.0000   -0.50620
707080.0000   -0.14204
707120.0000   -0.36244
707160.0000   -0.44197
707200.0000   -0.43621
707240.0000   -0.21197
707280.0000   -0.48852
707320.0000   -0.44401
707360.0000   -0.68532
707400.0000   -0.62682
707440.0000   -0.78011
707480.0000   -0.52718
707520.0000   -0.57049
707560.0000   -0.50366
707600.0000   -0.11250
707640.0000   -0.46196
707680.0000   -0.62745
707720.0000   -0.33561
707760.0000   -0.18915
707800.0000   -0.52372
707840.0000   -0.28010
707880.0000   -0.03144
707920.0000   -0.22959
707960.0000   -0.01262
708000.0000   -0.28639
708040.0000   -0.39524
708080.0000   -0.23505
708120.0000   -0.25969
708160.0000    0.20054
708200.0000    0.03841
708240.0000   -0.15310
708280.0000    0.28205
708320.0000    0.59281
708360.0000    0.48195
708400.0000    0.43929
708440.0000    0.17346
708480.0000    0.26331
708520.0000    0.01591
708560.0000   -0.17893
708600.0000    0.03480
708640.0000    0.17694
708680.0000   -0.11654
708720.0000    0.30928
708760.0000    0.40600
708800.0000    0.11570
708840.0000   -0.48206
708880.0000   -0.29123
708920.0000   -0.56746
708960.0000   -0.67808
709000.0000   -0.68122
709040.0000   -0.42658
709080.0000   -0.55010
709120.0000   -0.68340
709160.0000   -0.55036
709200.0000   -0.51210
709240.0000   -0.86132
709280.0000   -0.76386
709320.0000   -0.43988
709360.0000   -0.77809
709400.0000   -0.86809
709440.0000   -0.40272
709480.0000   -0.52033
709520.0000   -0.38028
709560.0000    0.00244
709600.0000   -0.34042
709640.0000   -0.33162
709680.0000   -0.32094
709720.0000   -0.21638
709760.0000   -0.54004
709800.0000   -0.31830
709840.0000   -0.07723
709880.0000    0.15495
709920.0000    0.37023
709960.0000    0.25999
710000.0000    0.33163
710040.0000    0.13090
710080.0000    0.29370
710120.0000    0.41691
710160.0000    0.23491
710200.0000    0.08242
710240.0000    0.02378
710280.0000    0.05906
710320.0000    0.05107
710360.0000    0.05069
710400.0000   -0.17574
710440.0000   -0.11725
710480.0000   -0.08838
710520.0000   -0.12417
710560.0000   -0.27230
710600.0000    0.00114
710640.0000   -0.14243
710680.0000    0.16426
710720.0000    0.14915
710760.0000    0.22013
710800.0000    0.17321
710840.0000   -0.06108
710880.0000    0.00285
710920.0000   -0.23272
710960.0000   -0.10368
711000.0000   -0.03699
711040.0000    0.10091
711080.0000   -0.26207
711120.0000   -0.01735
711160.0000   -0.09761
711200.0000    0.06036
711240.0000    0.32293
711280.0000   -0.17193
711320.0000   -0.26804
711360.0000   -0.16356
711400.0000    0.00342
711440.0000   -0.16595
711480.0000   -0.14753
711520.0000   -0.01968
711560.0000   -0.01480
711600.0000   -0.04719
711640.0000    0.15702
711680.0000    0.06731
711720.0000   -0.17021
711760.0000   -0.24042
711800.0000   -0.24291
711840.0000   -0.44384
711880.0000   -0.74043
711920.0000   -0.56188
711960.0000   -0.34805
712000.0000   -0.32518
712040.0000   -0.23098
712080.0000   -0.00271
712120.0000   -0.18510
712160.0000   -0.35701
712200.0000   -0.27700
712240.0000   -0.52891
712280.0000   -0.34738
712320.0000   -0.17952
712360.0000   -0.40401
712400.0000   -0.41155
712440.0000   -0.37774
712480.0000   -0.14286
712520.0000   -0.16950
712560.0000   -0.38300
712600.0000   -0.51509
712640.0000   -0.47615
712680.0000   -0.36022
712720.0000   -0.16476
712760.0000   -0.31287
712800.0000    0.04772
712840.0000    0.02119
712880.0000   -0.46664
712920.0000   -0.70139
712960.0000   -0.52709
713000.0000   -0.70151
713040.0000   -0.77647
713080.0000   -0.64081
713120.0000   -0.51560
713160.0000   -0.53460
713200.0000   -0.45592
713240.0000   -0.51068
713280.0000   -0.58845
713320.0000   -0.20821
713360.0000   -0.56173
713400.0000   -0.64997
713440.0000   -0.52398
713480.0000   -0.75638
713520.0000   -0.79582
713560.0000   -0.59787
713600.0000   -0.58053
713640.0000   -0.44470
713680.0000   -0.74492
713720.0000   -0.59328
713760.0000   -0.64199
713800.0000   -0.68995
713840.0000   -0.47386
713880.0000   -0.83636
713920.0000   -0.44500
713960.0000   -0.55756
714000.0000   -0.21639
714040.0000   -0.44737
714080.0000   -0.60708
714120.0000   -0.50987
714160.0000   -0.52728
714200.0000   -0.10667
714240.0000   -0.33427
714280.0000    0.10356
714320.0000    0.04762
714360.0000   -0.00286
714400.0000    0.04002
714440.0000   -0.16532
714480.0000   -0.06607
714520.0000    0.13737
714560.0000    0.11395
714600.0000    0.00789
714640.0000   -0.26935
714680.0000   -0.13669
714720.0000    0.23051
714760.0000   -0.18441
714800.0000   -0.48286
714840.0000   -0.04106
714880.0000    0.10044
714920.0000    0.13858
714960.0000    0.15401
715000.0000    0.00539
715040.0000    0.12590
715080.0000    0.23295
715120.0000    0.22485
715160.0000    0.09245
715200.0000    0.33253
715240.0000    0.18841
715280.0000   -0.13513
715320.0000    0.25334
715360.0000    0.09504
715400.0000   -0.32570
715440.0000   -0.27852
715480.0000   -0.16217
715520.0000   -0.12274
715560.0000   -0.11374
715600.0000   -0.11849
715640.0000    0.00447
715680.0000   -0.20520
715720.0000    0.02049
715760.0000   -0.23448
715800.0000    0.11696
715840.0000   -0.24142
715880.0000    0.07023
715920.0000    0.05380
715960.0000   -0.30825
716000.0000   -0.26103
716040.0000    0.09605
716080.0000    0.02409
716120.0000   -0.16727
716160.0000    0.02818
716200.0000    0.15220
716240.0000   -0.11582
716280.0000   -0.29265
716320.0000   -0.18954
716360.0000   -0.19465
716400.0000   -0.55015
716440.0000   -0.71917
716480.0000   -0.49407
716520.0000   -0.36493
716560.0000   -0.66935
716600.0000   -0.36344
716640.0000   -0.51878
716680.0000   -0.35848
716720.0000   -0.60382
716760.0000   -0.21670
716800.0000   -0.41649
716840.0000   -0.69956
716880.0000   -0.35687
716920.0000   -0.20536
716960.0000   -0.55611
717000.0000   -0.16803
717040.0000   -0.19226
717080.0000   -0.33050
717120.0000   -0.29786
717160.0000   -0.33987
717200.0000    0.06032
717240.0000   -0.35879
717280.0000   -0.51873
717320.0000   -0.26424
717360.0000   -0.28508
717400.0000   -0.57764
717440.0000   -0.46881
717480.0000   -0.34550
717520.0000   -0.38339
717560.0000   -0.67395
717600.0000   -0.47277
717640.0000   -0.26201
717680.0000   -0.26020
717720.0000   -0.33986
717760.0000   -0.42397
717800.0000   -0.28003
717840.0000   -0.20279
717880.0000   -0.07727
717920.0000   -0.28517
717960.0000   -0.64320
718000.0000   -0.46922
718040.0000   -0.51748
718080.0000   -0.67059
718120.0000   -0.50054
718160.0000   -0.64051
718200.0000   -0.51296
718240.0000   -0.60003
718280.0000   -0.51126
718320.0000   -0.59671
718360.0000   -0.13562
718400.0000   -0.23216
718440.0000   -0.41327
718480.0000   -0.62252
718520.0000   -0.38894
718560.0000   -0.26469
718600.0000   -0.53750
718640.0000   -0.23992
718680.0000    0.04714
718720.0000   -0.14913
718760.0000   -0.27432
718800.0000   -0.27182
718840.0000   -0.49289
718880.0000   -0.51444
718920.0000   -0.54412
718960.0000   -0.67359
719000.0000   -0.72642
719040.0000   -0.48503
719080.0000   -0.65273
719120.0000   -0.26539
719160.0000   -0.42078
719200.0000   -0.46326
719240.0000   -0.62419
719280.0000   -0.35208
719320.0000    0.21899
719360.0000   -0.71854
719400.0000   -0.75808
719440.0000   -0.33541
719480.0000   -0.63211
719520.0000   -0.72405
719560.0000   -0.59247
719600.0000   -0.88473
719640.0000   -0.68920
719680.0000   -0.00318
719720.0000   -0.18330
719760.0000   -0.05300
719800.0000   -0.50317
719840.0000   -0.25655
719880.0000   -0.23067
719920.0000   -0.52214
719960.0000   -0.64025
720000.0000   -0.68344
720040.0000   -0.59394
720080.0000   -0.45274
720120.0000   -0.58879
720160.0000   -0.58397
720200.0000   -0.44228
720240.0000   -0.34875
720280.0000   -0.65680
720320.0000   -0.31634
720360.0000   -0.22273
720400.0000   -0.50278
720440.0000   -0.49289
720480.0000   -0.70827
720520.0000   -0.52467
720560.0000   -0.47137
720600.0000   -0.55857
720640.0000   -0.73802
720680.0000   -0.87047
720720.0000   -0.77262
720760.0000   -0.74344
720800.0000   -0.65290
720840.0000   -0.52889
720880.0000   -0.53353
720920.0000   -0.34202
720960.0000   -0.41499
721000.0000   -0.54611
721040.0000   -0.41795
721080.0000   -0.36142
721120.0000   -0.15731
721160.0000   -0.22411
721200.0000   -0.87026
721240.0000   -0.51094
721280.0000   -0.79685
721320.0000   -0.47177
721360.0000   -0.20501
721400.0000   -0.48703
721440.0000   -0.56444
721480.0000   -0.22883
721520.0000   -0.18741
721560.0000   -0.50566
721600.0000   -0.41418
721640.0000   -0.30757
721680.0000   -0.29261
721720.0000   -0.06889
721760.0000   -0.40018
721800.0000   -0.40531
721840.0000   -0.59121
721880.0000   -0.21416
721920.0000   -0.01835
721960.0000    0.32012
722000.0000   -0.48725
722040.0000   -0.28783
722080.0000   -0.75279
722120.0000   -0.16682
722160.0000   -0.42839
722200.0000   -0.65724
722240.0000   -0.37173
722280.0000   -0.23270
722320.0000   -0.43047
722360.0000   -0.71592
722400.0000   -0.49003
722440.0000   -0.58576
722480.0000   -0.68215
722520.0000   -0.57135
722560.0000   -0.13498
722600.0000   -0.16830
722640.0000   -0.28906
722680.0000   -0.21486
722720.0000   -0.12179
722760.0000    0.09538
722800.0000   -0.36745
722840.0000   -0.02012
722880.0000    0.22104
722920.0000   -0.29333
722960.0000   -0.48852
723000.0000   -0.38088
723040.0000   -0.04577
723080.0000   -0.09407
723120.0000   -0.49825
723160.0000   -0.52972
723200.0000   -0.53253
723240.0000   -0.43706
723280.0000   -0.19487
723320.0000   -0.14527
723360.0000   -0.40659
723400.0000   -0.37689
723440.0000   -0.15105
723480.0000   -0.43726
723520.0000   -0.28744
723560.0000   -0.15637
723600.0000   -0.40440
723640.0000   -0.73520
723680.0000   -0.47016
723720.0000   -0.51201
723760.0000   -0.27397
723800.0000   -0.29861
723840.0000   -0.44623
[truncated: 158,795 more chars]
