# Supplementary material for: Comment on 'Valid molecular dynamics simulations of human hemoglobin require a surprisingly large box size'
Source: eLife. 2019 Jun 20;8:e44718. doi: 10.7554/eLife.44718 (PMC6586461; doi:10.7554/eLife.44718)
Supplement: Figure 4—source data 1. — The zip archive contains a README file describing which source files correspond to the different panels. [file elife-44718-fig4-data1.zip › figure4/panels_EF/charmm/box2/eq9/proj.xvg]

25000.0000   -0.32156
25040.0000   -0.35959
25080.0000   -0.29700
25120.0000   -0.25604
25160.0000   -0.59604
25200.0000   -0.36380
25240.0000   -0.62718
25280.0000   -0.76116
25320.0000   -0.60259
25360.0000   -0.30012
25400.0000   -0.75701
25440.0000   -0.04554
25480.0000   -0.22832
25520.0000   -0.75384
25560.0000   -0.48157
25600.0000   -0.60818
25640.0000   -0.33820
25680.0000   -0.17542
25720.0000   -0.31597
25760.0000   -0.57223
25800.0000   -0.26988
25840.0000   -0.28479
25880.0000   -0.46146
25920.0000   -0.49866
25960.0000   -0.40840
26000.0000   -0.48600
26040.0000   -0.61752
26080.0000   -0.57552
26120.0000   -0.44594
26160.0000   -0.44095
26200.0000   -0.60553
26240.0000   -0.40551
26280.0000   -0.50029
26320.0000   -0.74985
26360.0000   -0.56231
26400.0000   -0.29300
26440.0000   -0.34849
26480.0000   -0.56049
26520.0000   -0.33836
26560.0000   -0.37559
26600.0000   -0.30083
26640.0000   -0.30594
26680.0000   -0.58990
26720.0000   -0.29000
26760.0000   -0.42615
26800.0000   -0.21536
26840.0000   -0.47109
26880.0000   -0.50457
26920.0000   -0.63487
26960.0000   -0.41293
27000.0000   -0.28591
27040.0000   -0.38252
27080.0000   -0.54343
27120.0000   -0.45252
27160.0000   -0.33043
27200.0000   -0.36399
27240.0000   -0.30713
27280.0000   -0.55477
27320.0000   -0.46759
27360.0000   -0.40667
27400.0000   -0.26539
27440.0000   -0.42535
27480.0000   -0.30051
27520.0000   -0.55550
27560.0000   -0.37019
27600.0000   -0.36543
27640.0000   -0.36605
27680.0000   -0.19083
27720.0000   -0.53210
27760.0000   -0.53013
27800.0000   -0.38316
27840.0000   -0.45104
27880.0000   -0.42604
27920.0000   -0.55576
27960.0000   -0.40106
28000.0000   -0.61377
28040.0000   -0.61134
28080.0000   -0.55490
28120.0000   -0.23794
28160.0000   -0.48565
28200.0000   -0.44835
28240.0000   -0.52502
28280.0000   -0.27006
28320.0000   -0.41236
28360.0000   -0.24146
28400.0000   -0.37665
28440.0000   -0.43065
28480.0000   -0.44814
28520.0000   -0.53893
28560.0000   -0.35978
28600.0000   -0.50480
28640.0000   -0.68719
28680.0000   -0.61706
28720.0000   -0.42118
28760.0000   -0.36350
28800.0000   -0.63088
28840.0000   -0.41834
28880.0000   -0.29442
28920.0000   -0.52290
28960.0000   -0.66828
29000.0000   -0.38601
29040.0000   -0.42425
29080.0000   -0.64998
29120.0000   -0.70751
29160.0000   -0.70434
29200.0000   -0.49200
29240.0000   -0.40548
29280.0000   -0.87241
29320.0000   -0.64892
29360.0000   -0.60548
29400.0000   -0.34483
29440.0000   -0.14194
29480.0000   -0.31937
29520.0000   -0.51875
29560.0000   -0.54131
29600.0000   -0.28489
29640.0000   -0.15305
29680.0000   -0.18677
29720.0000   -0.09724
29760.0000   -0.39114
29800.0000   -0.24161
29840.0000   -0.10515
29880.0000   -0.56969
29920.0000   -0.16696
29960.0000   -0.17708
30000.0000   -0.19917
30040.0000   -0.19768
30080.0000   -0.37671
30120.0000   -0.00927
30160.0000    0.14021
30200.0000    0.12698
30240.0000   -0.07023
30280.0000    0.06592
30320.0000    0.02971
30360.0000   -0.37012
30400.0000    0.25458
30440.0000    0.06489
30480.0000    0.02329
30520.0000   -0.03442
30560.0000   -0.25827
30600.0000   -0.21383
30640.0000   -0.50081
30680.0000   -0.55081
30720.0000    0.15283
30760.0000    0.00001
30800.0000   -0.03413
30840.0000   -0.08131
30880.0000   -0.15287
30920.0000   -0.10007
30960.0000   -0.16033
31000.0000   -0.26016
31040.0000   -0.54105
31080.0000   -0.18335
31120.0000   -0.42219
31160.0000   -0.25754
31200.0000   -0.14439
31240.0000   -0.15068
31280.0000    0.05765
31320.0000   -0.27425
31360.0000   -0.09863
31400.0000   -0.31283
31440.0000    0.10595
31480.0000   -0.17804
31520.0000   -0.26167
31560.0000   -0.17598
31600.0000   -0.03682
31640.0000    0.02651
31680.0000   -0.03809
31720.0000   -0.08031
31760.0000   -0.12754
31800.0000   -0.01316
31840.0000    0.09102
31880.0000   -0.06901
31920.0000   -0.06329
31960.0000    0.02331
32000.0000    0.12102
32040.0000   -0.18209
32080.0000    0.04507
32120.0000   -0.07317
32160.0000    0.01402
32200.0000   -0.06549
32240.0000   -0.07193
32280.0000   -0.11219
32320.0000    0.02238
32360.0000    0.00510
32400.0000    0.06975
32440.0000    0.15230
32480.0000    0.10165
32520.0000    0.20307
32560.0000   -0.01280
32600.0000    0.00708
32640.0000    0.06395
32680.0000    0.16678
32720.0000    0.07103
32760.0000   -0.09906
32800.0000    0.25808
32840.0000    0.05594
32880.0000   -0.15868
32920.0000   -0.03940
32960.0000    0.22129
33000.0000   -0.11765
33040.0000    0.19456
33080.0000   -0.06655
33120.0000    0.00631
33160.0000    0.03299
33200.0000   -0.01710
33240.0000    0.03025
33280.0000    0.06882
33320.0000   -0.17834
33360.0000   -0.23767
33400.0000    0.00839
33440.0000   -0.01663
33480.0000   -0.00356
33520.0000   -0.36098
33560.0000   -0.07508
33600.0000   -0.16902
33640.0000    0.09451
33680.0000    0.33744
33720.0000    0.10351
33760.0000    0.10475
33800.0000   -0.11977
33840.0000    0.07874
33880.0000    0.03201
33920.0000    0.11903
33960.0000    0.36402
34000.0000   -0.03205
34040.0000    0.05227
34080.0000   -0.16154
34120.0000   -0.00156
34160.0000   -0.01080
34200.0000    0.02622
34240.0000    0.03116
34280.0000   -0.08388
34320.0000   -0.04071
34360.0000   -0.01097
34400.0000   -0.15100
34440.0000   -0.16640
34480.0000    0.04881
34520.0000    0.23784
34560.0000    0.13672
34600.0000    0.24471
34640.0000    0.21598
34680.0000    0.04642
34720.0000   -0.24123
34760.0000    0.04033
34800.0000   -0.02961
34840.0000    0.03548
34880.0000    0.05510
34920.0000    0.16615
34960.0000   -0.14326
35000.0000    0.00289
35040.0000    0.06767
35080.0000    0.37297
35120.0000    0.35170
35160.0000    0.11031
35200.0000    0.14054
35240.0000   -0.21017
35280.0000   -0.04852
35320.0000    0.12620
35360.0000    0.13827
35400.0000   -0.11046
35440.0000    0.26069
35480.0000    0.23520
35520.0000    0.15081
35560.0000   -0.03035
35600.0000    0.02899
35640.0000    0.04810
35680.0000   -0.13622
35720.0000   -0.12102
35760.0000    0.13281
35800.0000   -0.08472
35840.0000    0.11223
35880.0000    0.20044
35920.0000   -0.14274
35960.0000    0.23041
36000.0000    0.14456
36040.0000   -0.01436
36080.0000    0.51498
36120.0000    0.45322
36160.0000    0.49241
36200.0000    0.56551
36240.0000    0.51215
36280.0000    0.64404
36320.0000    0.40150
36360.0000    0.54046
36400.0000    0.52178
36440.0000    0.52221
36480.0000    0.47226
36520.0000    0.19621
36560.0000    0.58972
36600.0000    0.70252
36640.0000    0.54305
36680.0000    0.42496
36720.0000    0.29675
36760.0000    0.37078
36800.0000    0.69447
36840.0000    0.57801
36880.0000    0.61058
36920.0000    0.37975
36960.0000    0.59768
37000.0000    0.20884
37040.0000    0.03510
37080.0000    0.60376
37120.0000    0.28074
37160.0000    0.54636
37200.0000   -0.06351
37240.0000    0.13180
37280.0000   -0.12614
37320.0000    0.04339
37360.0000   -0.00226
37400.0000    0.10857
37440.0000    0.16726
37480.0000    0.27378
37520.0000    0.04980
37560.0000    0.12391
37600.0000   -0.32033
37640.0000   -0.28654
37680.0000   -0.12097
37720.0000    0.04284
37760.0000    0.10322
37800.0000    0.10178
37840.0000   -0.33939
37880.0000   -0.53675
37920.0000   -0.33469
37960.0000   -0.44525
38000.0000   -0.29912
38040.0000   -0.46164
38080.0000   -0.56183
38120.0000   -0.85075
38160.0000   -0.43771
38200.0000   -0.16647
38240.0000   -0.83138
38280.0000   -0.45759
38320.0000   -0.69834
38360.0000   -0.33045
38400.0000   -0.21786
38440.0000   -0.52620
38480.0000   -0.42928
38520.0000   -0.25575
38560.0000   -0.19885
38600.0000   -0.37433
38640.0000   -0.29585
38680.0000   -0.29875
38720.0000   -0.15868
38760.0000   -0.28371
38800.0000   -0.59852
38840.0000   -0.57483
38880.0000   -0.53130
38920.0000   -0.50580
38960.0000   -0.01175
39000.0000   -0.32549
39040.0000    0.10910
39080.0000   -0.43735
39120.0000   -0.22078
39160.0000   -0.26693
39200.0000   -0.13500
39240.0000   -0.40896
39280.0000   -0.21995
39320.0000   -0.67052
39360.0000    0.03571
39400.0000   -0.42288
39440.0000    0.04209
39480.0000   -0.20594
39520.0000    0.18950
39560.0000   -0.14679
39600.0000    0.02046
39640.0000   -0.08682
39680.0000   -0.11719
39720.0000   -0.20839
39760.0000    0.09021
39800.0000   -0.25588
39840.0000   -0.25587
39880.0000    0.02351
39920.0000   -0.39345
39960.0000   -0.26960
40000.0000   -0.19313
40040.0000   -0.25674
40080.0000   -0.26068
40120.0000   -0.19137
40160.0000   -0.25438
40200.0000   -0.02890
40240.0000   -0.27702
40280.0000   -0.47309
40320.0000   -0.24516
40360.0000    0.29310
40400.0000   -0.26908
40440.0000    0.02556
40480.0000    0.14368
40520.0000   -0.22058
40560.0000   -0.04851
40600.0000   -0.24405
40640.0000    0.06505
40680.0000   -0.29846
40720.0000   -0.31644
40760.0000   -0.24117
40800.0000   -0.36960
40840.0000   -0.62712
40880.0000   -0.40405
40920.0000   -0.25307
40960.0000   -0.04031
41000.0000   -0.52393
41040.0000   -0.13135
41080.0000   -0.39910
41120.0000   -0.54022
41160.0000   -0.55241
41200.0000   -0.35563
41240.0000   -0.25089
41280.0000   -0.32670
41320.0000   -0.00658
41360.0000   -0.48297
41400.0000   -0.58083
41440.0000   -0.25883
41480.0000   -0.42142
41520.0000   -0.04507
41560.0000   -0.14668
41600.0000   -0.36508
41640.0000   -0.42997
41680.0000   -0.57678
41720.0000   -0.22479
41760.0000   -0.41425
41800.0000   -0.50233
41840.0000   -0.37983
41880.0000    0.02022
41920.0000    0.05380
41960.0000   -0.20491
42000.0000   -0.06595
42040.0000   -0.13271
42080.0000   -0.22865
42120.0000   -0.19000
42160.0000   -0.24520
42200.0000   -0.18698
42240.0000   -0.21016
42280.0000   -0.31597
42320.0000   -0.38194
42360.0000   -0.34632
42400.0000   -0.12800
42440.0000   -0.43619
42480.0000   -0.38661
42520.0000   -0.39420
42560.0000   -0.37807
42600.0000   -0.33103
42640.0000   -0.35263
42680.0000   -0.21746
42720.0000   -0.53998
42760.0000   -0.15792
42800.0000   -0.09428
42840.0000    0.52308
42880.0000    0.07845
42920.0000    0.00721
42960.0000   -0.10527
43000.0000   -0.51761
43040.0000   -0.48628
43080.0000   -0.46097
43120.0000    0.07677
43160.0000   -0.39932
43200.0000   -0.55001
43240.0000   -0.25741
43280.0000   -0.35329
43320.0000   -0.23166
43360.0000   -0.69172
43400.0000   -0.37587
43440.0000   -0.10537
43480.0000   -0.33575
43520.0000   -0.54403
43560.0000   -0.36587
43600.0000   -0.46744
43640.0000   -0.33725
43680.0000   -0.52581
43720.0000   -0.45771
43760.0000   -0.35764
43800.0000   -0.24591
43840.0000   -0.07840
43880.0000   -0.31942
43920.0000   -0.15833
43960.0000   -0.15829
44000.0000   -0.07959
44040.0000   -0.06476
44080.0000    0.01156
44120.0000   -0.14343
44160.0000    0.11086
44200.0000   -0.10138
44240.0000   -0.02671
44280.0000    0.19447
44320.0000    0.58419
44360.0000    0.19867
44400.0000    0.50230
44440.0000    0.57000
44480.0000    0.22067
44520.0000    0.33235
44560.0000    0.37982
44600.0000    0.22335
44640.0000    0.42143
44680.0000    0.14987
44720.0000    0.01269
44760.0000    0.16785
44800.0000    0.23758
44840.0000    0.24552
44880.0000    0.34152
44920.0000    0.31089
44960.0000    0.23535
45000.0000    0.34653
45040.0000    0.16784
45080.0000    0.49513
45120.0000    0.45730
45160.0000    0.49549
45200.0000    0.22124
45240.0000    0.42025
45280.0000    0.24629
45320.0000    0.24530
45360.0000    0.25878
45400.0000    0.02199
45440.0000    0.17397
45480.0000    0.18015
45520.0000    0.00536
45560.0000    0.42812
45600.0000    0.25954
45640.0000    0.41997
45680.0000    0.28467
45720.0000   -0.05430
45760.0000    0.00363
45800.0000   -0.03157
45840.0000   -0.20815
45880.0000   -0.06975
45920.0000    0.20855
45960.0000    0.13612
46000.0000    0.38476
46040.0000   -0.10497
46080.0000    0.16486
46120.0000    0.23611
46160.0000    0.52201
46200.0000    0.49089
46240.0000    0.39340
46280.0000    0.36945
46320.0000    0.23801
46360.0000    0.34503
46400.0000    0.11101
46440.0000    0.09219
46480.0000    0.29558
46520.0000    0.27868
46560.0000    0.26233
46600.0000    0.25682
46640.0000    0.38748
46680.0000    0.33057
46720.0000    0.29452
46760.0000    0.27726
46800.0000    0.39929
46840.0000    0.30791
46880.0000    0.34806
46920.0000    0.51777
46960.0000    0.37652
47000.0000    0.43420
47040.0000    0.47598
47080.0000    0.41981
47120.0000    0.51010
47160.0000    0.19971
47200.0000    0.41669
47240.0000    0.15340
47280.0000    0.26628
47320.0000    0.00887
47360.0000    0.38674
47400.0000    0.43276
47440.0000    0.41993
47480.0000    0.60072
47520.0000    0.45082
47560.0000    0.22881
47600.0000    0.05949
47640.0000    0.44590
47680.0000    0.42608
47720.0000    0.28412
47760.0000    0.29421
47800.0000    0.24497
47840.0000    0.22196
47880.0000    0.21101
47920.0000    0.50626
47960.0000    0.36779
48000.0000    0.44842
48040.0000    0.56069
48080.0000   -0.09428
48120.0000   -0.45396
48160.0000   -0.40388
48200.0000   -0.28292
48240.0000   -0.57238
48280.0000   -0.07089
48320.0000   -0.32942
48360.0000   -0.33110
48400.0000   -0.51678
48440.0000   -0.10605
48480.0000   -0.61755
48520.0000   -0.49326
48560.0000   -0.25099
48600.0000   -0.15744
48640.0000   -0.14099
48680.0000   -0.39945
48720.0000   -0.37142
48760.0000   -0.40505
48800.0000   -0.25160
48840.0000   -0.43102
48880.0000   -0.56724
48920.0000   -0.25001
48960.0000   -0.72641
49000.0000   -0.32179
49040.0000   -0.34770
49080.0000   -0.16888
49120.0000   -0.13184
49160.0000   -0.39420
49200.0000   -0.34878
49240.0000   -0.15203
49280.0000   -0.18980
49320.0000   -0.67127
49360.0000   -0.62869
49400.0000   -0.91439
49440.0000   -0.51108
49480.0000   -0.37162
49520.0000   -0.27981
49560.0000    0.05498
49600.0000   -0.27568
49640.0000   -0.54533
49680.0000   -0.35928
49720.0000   -0.42064
49760.0000   -0.38894
49800.0000   -0.05690
49840.0000   -0.58464
49880.0000   -0.39101
49920.0000   -0.19177
49960.0000   -0.42151
50000.0000   -0.65274
50040.0000   -0.21430
50080.0000   -0.47315
50120.0000   -0.94724
50160.0000   -0.47895
50200.0000   -0.61101
50240.0000   -0.59170
50280.0000   -0.36353
50320.0000   -0.60728
50360.0000   -0.69859
50400.0000   -0.28446
50440.0000   -0.51114
50480.0000   -0.60994
50520.0000   -0.71630
50560.0000   -0.56874
50600.0000   -0.41784
50640.0000   -0.51694
50680.0000   -0.35473
50720.0000   -0.39034
50760.0000   -0.19210
50800.0000   -0.15356
50840.0000   -0.29734
50880.0000   -0.27252
50920.0000   -0.17336
50960.0000   -0.11145
51000.0000   -0.02025
51040.0000    0.10462
51080.0000   -0.20324
51120.0000   -0.11274
51160.0000   -0.07774
51200.0000    0.25433
51240.0000    0.21073
51280.0000    0.46006
51320.0000    0.34648
51360.0000    0.53474
51400.0000   -0.09634
51440.0000   -0.39195
51480.0000    0.28202
51520.0000    0.23323
51560.0000   -0.14933
51600.0000   -0.19087
51640.0000    0.06730
51680.0000   -0.11634
51720.0000   -0.21680
51760.0000   -0.05487
51800.0000    0.43925
51840.0000    0.10205
51880.0000   -0.14902
51920.0000    0.21263
51960.0000    0.19572
52000.0000   -0.29173
52040.0000   -0.15060
52080.0000    0.08395
52120.0000    0.02063
52160.0000    0.27683
52200.0000    0.16742
52240.0000    0.39054
52280.0000    0.04118
52320.0000    0.30005
52360.0000    0.01387
52400.0000    0.12825
52440.0000    0.01993
52480.0000    0.03429
52520.0000    0.14888
52560.0000   -0.09256
52600.0000   -0.14828
52640.0000    0.11121
52680.0000   -0.02024
52720.0000   -0.05712
52760.0000   -0.08725
52800.0000   -0.22739
52840.0000   -0.02083
52880.0000    0.33624
52920.0000   -0.13280
52960.0000   -0.00168
53000.0000    0.18211
53040.0000    0.06954
53080.0000    0.13317
53120.0000    0.05514
53160.0000    0.11670
53200.0000    0.31275
53240.0000    0.26278
53280.0000    0.17641
53320.0000    0.11583
53360.0000    0.09758
53400.0000    0.16962
53440.0000    0.02880
53480.0000    0.07200
53520.0000    0.04777
53560.0000    0.11095
53600.0000    0.06902
53640.0000   -0.00851
53680.0000    0.38035
53720.0000    0.47652
53760.0000    0.25042
53800.0000    0.25593
53840.0000    0.20575
53880.0000    0.63197
53920.0000    0.24238
53960.0000    0.20357
54000.0000    0.15756
54040.0000    0.18185
54080.0000    0.06135
54120.0000    0.32273
54160.0000   -0.03847
54200.0000    0.09352
54240.0000    0.10150
54280.0000    0.12403
54320.0000    0.28844
54360.0000    0.25632
54400.0000    0.25474
54440.0000    0.10366
54480.0000    0.09901
54520.0000    0.06639
54560.0000    0.65745
54600.0000    0.46743
54640.0000    0.46779
54680.0000    0.56050
54720.0000    0.49526
54760.0000    0.19804
54800.0000    0.32821
54840.0000    0.34536
54880.0000    0.16858
54920.0000    0.33795
54960.0000    0.42113
55000.0000    0.33724
55040.0000    0.22347
55080.0000    0.35887
55120.0000    0.22873
55160.0000    0.36480
55200.0000    0.35732
55240.0000    0.29544
55280.0000    0.54093
55320.0000    0.47097
55360.0000    0.47413
55400.0000    0.33677
55440.0000    0.36689
55480.0000    0.31587
55520.0000    0.37940
55560.0000    0.41740
55600.0000    0.39118
55640.0000    0.43730
55680.0000    0.18339
55720.0000    0.09456
55760.0000   -0.05727
55800.0000    0.34046
55840.0000    0.30904
55880.0000    0.15265
55920.0000    0.16218
55960.0000    0.32907
56000.0000    0.53375
56040.0000    0.46644
56080.0000    0.62761
56120.0000    0.28038
56160.0000    0.40965
56200.0000    0.55226
56240.0000    0.49051
56280.0000    0.53557
56320.0000    0.35512
56360.0000    0.42137
56400.0000    0.59914
56440.0000    0.22883
56480.0000    0.14876
56520.0000   -0.00576
56560.0000    0.43071
56600.0000    0.26825
56640.0000    0.30143
56680.0000    0.38190
56720.0000    0.29187
56760.0000    0.25055
56800.0000    0.19104
56840.0000    0.30627
56880.0000    0.17545
56920.0000    0.46136
56960.0000    0.11383
57000.0000    0.69958
57040.0000    0.53794
57080.0000    0.54839
57120.0000    0.41729
57160.0000    0.50435
57200.0000    0.34846
57240.0000    0.39195
57280.0000    0.45522
57320.0000    0.52630
57360.0000    0.60357
57400.0000    0.04021
57440.0000    0.23734
57480.0000    0.56000
57520.0000    0.03047
57560.0000    0.29654
57600.0000    0.14949
57640.0000    0.29431
57680.0000    0.29200
57720.0000    0.32764
57760.0000    0.39618
57800.0000    0.11184
57840.0000    0.17768
57880.0000    0.09934
57920.0000    0.00322
57960.0000    0.11488
58000.0000   -0.09771
58040.0000   -0.03916
58080.0000    0.02466
58120.0000    0.03051
58160.0000    0.13163
58200.0000    0.44078
58240.0000    0.35083
58280.0000    0.37468
58320.0000    0.48072
58360.0000    0.15494
58400.0000    0.21985
58440.0000    0.25685
58480.0000    0.30111
58520.0000    0.41952
58560.0000    0.09741
58600.0000    0.18239
58640.0000    0.30165
58680.0000   -0.29323
58720.0000    0.01785
58760.0000    0.12463
58800.0000    0.10594
58840.0000   -0.03249
58880.0000   -0.22509
58920.0000   -0.04924
58960.0000    0.00837
59000.0000   -0.14315
59040.0000    0.08631
59080.0000    0.15612
59120.0000    0.17275
59160.0000    0.09412
59200.0000    0.05433
59240.0000    0.02559
59280.0000    0.30586
59320.0000    0.43381
59360.0000    0.29027
59400.0000    0.14176
59440.0000    0.21411
59480.0000   -0.13261
59520.0000   -0.13927
59560.0000    0.14589
59600.0000   -0.07982
59640.0000   -0.20838
59680.0000    0.14707
59720.0000    0.10996
59760.0000    0.12967
59800.0000    0.44357
59840.0000    0.04794
59880.0000    0.15773
59920.0000    0.58778
59960.0000    0.57509
60000.0000    0.36348
60040.0000    0.55501
60080.0000    0.52608
60120.0000    0.37260
60160.0000    0.02756
60200.0000   -0.05306
60240.0000    0.10152
60280.0000    0.03051
60320.0000    0.27834
60360.0000    0.35518
60400.0000    0.28223
60440.0000    0.05792
60480.0000   -0.05046
60520.0000    0.04793
60560.0000    0.15283
60600.0000    0.15629
60640.0000    0.14309
60680.0000    0.06097
60720.0000    0.15079
60760.0000    0.03006
60800.0000    0.13018
60840.0000   -0.06924
60880.0000    0.17158
60920.0000    0.18232
60960.0000    0.20638
61000.0000   -0.00013
61040.0000   -0.39324
61080.0000   -0.38432
61120.0000   -0.40759
61160.0000   -0.59791
61200.0000   -0.27767
61240.0000   -0.43526
61280.0000   -0.48244
61320.0000   -0.70379
61360.0000   -0.27783
61400.0000   -0.17418
61440.0000   -0.22021
61480.0000    0.00844
61520.0000   -0.43282
61560.0000   -0.27721
61600.0000   -0.34524
61640.0000   -0.23371
61680.0000   -0.13986
61720.0000   -0.10552
61760.0000   -0.07818
61800.0000   -0.34366
61840.0000   -0.35845
61880.0000   -0.27444
61920.0000   -0.09055
61960.0000   -0.13832
62000.0000    0.11538
62040.0000    0.12568
62080.0000   -0.24525
62120.0000   -0.19349
62160.0000   -0.25277
62200.0000   -0.14896
62240.0000   -0.00260
62280.0000   -0.04000
62320.0000   -0.05283
62360.0000    0.02643
62400.0000    0.06285
62440.0000   -0.12541
62480.0000   -0.10368
62520.0000   -0.25290
62560.0000   -0.32227
62600.0000   -0.06249
62640.0000    0.38229
62680.0000   -0.12491
62720.0000    0.23242
62760.0000   -0.00257
62800.0000   -0.23458
62840.0000   -0.17940
62880.0000   -0.19512
62920.0000    0.00015
62960.0000   -0.40634
63000.0000   -0.21460
63040.0000    0.06257
63080.0000    0.17349
63120.0000   -0.00975
63160.0000   -0.06864
63200.0000   -0.14577
63240.0000   -0.07714
63280.0000   -0.20673
63320.0000   -0.12905
63360.0000    0.04666
63400.0000    0.14625
63440.0000    0.12146
63480.0000    0.22521
63520.0000   -0.14213
63560.0000   -0.18891
63600.0000   -0.23414
63640.0000   -0.11148
63680.0000    0.00811
63720.0000   -0.28206
63760.0000   -0.02185
63800.0000   -0.28261
63840.0000   -0.46981
63880.0000   -0.42089
63920.0000    0.00039
63960.0000    0.17733
64000.0000    0.12048
64040.0000    0.11716
64080.0000    0.17368
64120.0000    0.19372
64160.0000   -0.01834
64200.0000    0.15408
64240.0000   -0.10252
64280.0000    0.01931
64320.0000    0.02336
64360.0000   -0.02992
64400.0000    0.27186
64440.0000   -0.55793
64480.0000   -0.49081
64520.0000   -0.56006
64560.0000   -0.22073
64600.0000   -0.20568
64640.0000   -0.32588
64680.0000   -0.27095
64720.0000   -0.23652
64760.0000   -0.21366
64800.0000   -0.27619
64840.0000   -0.15124
64880.0000    0.06190
64920.0000    0.28230
64960.0000    0.52047
65000.0000    0.73322
65040.0000   -0.18108
65080.0000   -0.24592
65120.0000   -0.00289
65160.0000    0.35668
65200.0000    0.34332
65240.0000    0.23562
65280.0000    0.37398
65320.0000   -0.02327
65360.0000    0.35494
65400.0000    0.15620
65440.0000    0.10824
65480.0000   -0.04314
65520.0000   -0.08774
65560.0000    0.30221
65600.0000    0.47537
65640.0000    0.32133
65680.0000    0.28374
65720.0000   -0.18847
65760.0000    0.33129
65800.0000    0.57006
65840.0000    0.47116
65880.0000    0.29608
65920.0000    0.35904
65960.0000    0.29266
66000.0000    0.49126
66040.0000   -0.19431
66080.0000    0.40420
66120.0000    0.07106
66160.0000    0.41641
66200.0000    0.22897
66240.0000    0.13022
66280.0000    0.00913
66320.0000   -0.12272
66360.0000    0.18766
66400.0000    0.01640
66440.0000   -0.09089
66480.0000   -0.28054
66520.0000    0.09942
66560.0000    0.00587
66600.0000    0.11453
66640.0000    0.18710
66680.0000    0.26273
66720.0000    0.18744
66760.0000    0.02550
66800.0000    0.11597
66840.0000    0.02422
66880.0000    0.14873
66920.0000    0.21654
66960.0000   -0.02617
67000.0000   -0.01559
67040.0000    0.07267
67080.0000    0.19164
67120.0000    0.10272
67160.0000    0.05299
67200.0000    0.02121
67240.0000    0.27850
67280.0000    0.26754
67320.0000    0.13579
67360.0000   -0.05018
67400.0000   -0.00289
67440.0000   -0.22516
67480.0000   -0.05639
67520.0000   -0.00844
67560.0000   -0.20957
67600.0000    0.12316
67640.0000    0.07981
67680.0000   -0.37762
67720.0000   -0.51334
67760.0000   -0.02401
67800.0000   -0.29152
67840.0000   -0.02246
67880.0000   -0.26039
67920.0000   -0.36266
67960.0000   -0.05560
68000.0000   -0.16748
68040.0000   -0.28756
68080.0000   -0.12999
68120.0000   -0.22819
68160.0000   -0.52641
68200.0000   -0.80207
68240.0000   -0.83063
68280.0000   -0.48445
68320.0000   -0.40988
68360.0000   -0.33706
68400.0000   -0.16228
68440.0000   -0.27922
68480.0000   -0.38764
68520.0000   -0.21408
68560.0000   -0.13967
68600.0000   -0.08169
68640.0000   -0.44618
68680.0000   -0.40058
68720.0000   -0.46252
68760.0000   -0.51881
68800.0000   -0.20699
68840.0000   -0.05077
68880.0000   -0.09875
68920.0000   -0.07461
68960.0000   -0.21212
69000.0000   -0.40408
69040.0000   -0.18289
69080.0000   -0.23017
69120.0000    0.00524
69160.0000   -0.14875
69200.0000   -0.18405
69240.0000   -0.12747
69280.0000   -0.05540
69320.0000    0.03385
69360.0000   -0.04793
69400.0000   -0.14957
69440.0000   -0.11132
69480.0000   -0.22042
69520.0000    0.01437
69560.0000    0.04527
69600.0000   -0.19451
69640.0000   -0.29498
69680.0000   -0.29545
69720.0000   -0.29401
69760.0000   -0.24745
69800.0000   -0.30262
69840.0000   -0.24170
69880.0000   -0.19595
69920.0000   -0.43104
69960.0000   -0.02102
70000.0000   -0.27982
70040.0000   -0.11545
70080.0000   -0.22692
70120.0000   -0.24115
70160.0000   -0.40503
70200.0000   -0.12802
70240.0000   -0.26738
70280.0000    0.06458
70320.0000   -0.14067
70360.0000   -0.21948
70400.0000   -0.20970
70440.0000   -0.11797
70480.0000   -0.39381
70520.0000   -0.12452
70560.0000   -0.18074
70600.0000   -0.33143
70640.0000   -0.18283
70680.0000   -0.41096
70720.0000   -0.15251
70760.0000   -0.24677
70800.0000   -0.29151
70840.0000   -0.19918
70880.0000   -0.18099
70920.0000   -0.02644
70960.0000   -0.01772
71000.0000    0.08845
71040.0000    0.00066
71080.0000   -0.05069
71120.0000   -0.42732
71160.0000   -0.31728
71200.0000   -0.24381
71240.0000    0.05046
71280.0000   -0.15176
71320.0000   -0.02818
71360.0000   -0.00550
71400.0000   -0.06543
71440.0000   -0.33361
71480.0000   -0.24729
71520.0000   -0.45608
71560.0000   -0.55309
71600.0000   -0.08143
71640.0000   -0.14013
71680.0000   -0.49203
71720.0000   -0.02818
71760.0000   -0.07679
71800.0000   -0.40940
71840.0000   -0.24585
71880.0000   -0.47017
71920.0000   -0.22716
71960.0000   -0.04233
72000.0000   -0.45414
72040.0000   -0.39378
72080.0000   -0.27301
72120.0000   -0.19210
72160.0000   -0.07970
72200.0000   -0.10689
72240.0000   -0.01000
72280.0000   -0.01437
72320.0000    0.00339
72360.0000    0.14873
72400.0000   -0.01395
72440.0000   -0.06148
72480.0000   -0.02056
72520.0000   -0.26768
72560.0000   -0.35150
72600.0000    0.12090
72640.0000    0.16750
72680.0000   -0.17268
72720.0000    0.04410
72760.0000   -0.18749
72800.0000   -0.10886
72840.0000   -0.28112
72880.0000   -0.24537
72920.0000   -0.52474
72960.0000   -0.41063
73000.0000   -0.27870
73040.0000   -0.30816
73080.0000   -0.41001
73120.0000   -0.13249
73160.0000   -0.04679
73200.0000   -0.26672
73240.0000   -0.65800
73280.0000   -0.11467
73320.0000   -0.02369
73360.0000   -0.29318
73400.0000   -0.12495
73440.0000   -0.07184
73480.0000   -0.22671
73520.0000   -0.18031
73560.0000   -0.11116
73600.0000   -0.01059
73640.0000    0.01323
73680.0000   -0.10132
73720.0000   -0.50592
73760.0000   -0.24815
73800.0000   -0.35130
73840.0000   -0.29137
73880.0000   -0.47165
73920.0000   -0.68382
73960.0000   -0.30437
74000.0000   -0.31232
74040.0000   -0.65274
74080.0000   -0.53709
74120.0000   -0.56709
74160.0000   -0.35978
74200.0000   -1.01001
74240.0000   -0.58534
74280.0000   -0.88098
74320.0000   -0.33732
74360.0000   -0.51251
74400.0000   -0.67555
74440.0000   -0.59756
74480.0000   -0.39127
74520.0000   -0.61935
74560.0000   -0.55167
74600.0000   -0.18894
74640.0000   -0.22860
74680.0000   -0.57209
74720.0000   -0.40940
74760.0000   -0.09037
74800.0000   -0.36910
74840.0000   -0.14544
74880.0000   -0.29413
74920.0000   -0.21635
74960.0000   -0.39086
75000.0000   -0.34133
75040.0000   -0.37383
75080.0000   -0.35504
75120.0000   -0.28756
75160.0000   -0.19773
75200.0000   -0.07256
75240.0000   -0.05885
75280.0000    0.07193
75320.0000   -0.26878
75360.0000   -0.51237
75400.0000   -0.20839
75440.0000   -0.55759
75480.0000   -0.30458
75520.0000   -0.12989
75560.0000   -0.15429
75600.0000   -0.21668
75640.0000   -0.28659
75680.0000   -0.33498
75720.0000   -0.09067
75760.0000   -0.34025
75800.0000   -0.15751
75840.0000   -0.02845
75880.0000   -0.05171
75920.0000    0.04438
75960.0000   -0.11560
76000.0000    0.16162
76040.0000   -0.06302
76080.0000   -0.08175
76120.0000   -0.20719
76160.0000    0.08071
76200.0000   -0.08314
76240.0000   -0.15182
76280.0000    0.07532
76320.0000    0.20527
76360.0000    0.15328
76400.0000    0.13324
76440.0000    0.29282
76480.0000    0.11848
76520.0000    0.02304
76560.0000    0.03812
76600.0000   -0.11795
76640.0000   -0.23472
76680.0000   -0.03646
76720.0000    0.03925
76760.0000   -0.14109
76800.0000   -0.04631
76840.0000   -0.28301
76880.0000    0.12075
76920.0000    0.01001
76960.0000    0.08151
77000.0000    0.05908
77040.0000    0.22515
77080.0000    0.15774
77120.0000   -0.02230
77160.0000    0.04356
77200.0000    0.15763
77240.0000   -0.04224
77280.0000    0.25409
77320.0000    0.26415
77360.0000    0.24771
77400.0000    0.02407
77440.0000    0.33989
77480.0000    0.06968
77520.0000    0.32433
77560.0000    0.15685
77600.0000   -0.02149
77640.0000    0.12637
77680.0000   -0.00947
77720.0000    0.17857
77760.0000    0.29760
77800.0000   -0.06030
77840.0000   -0.01491
77880.0000    0.21131
77920.0000    0.14986
77960.0000   -0.09953
78000.0000   -0.13892
78040.0000   -0.24138
78080.0000   -0.12584
78120.0000    0.22651
78160.0000    0.04427
78200.0000    0.00864
78240.0000   -0.06147
78280.0000   -0.07818
78320.0000   -0.13505
78360.0000    0.03098
78400.0000   -0.08676
78440.0000   -0.16730
78480.0000   -0.23036
78520.0000   -0.34357
78560.0000   -0.42998
78600.0000   -0.40414
78640.0000   -0.49240
78680.0000   -0.35423
78720.0000   -0.29596
78760.0000   -0.42591
78800.0000   -0.56823
78840.0000   -0.20252
78880.0000   -0.33872
78920.0000   -0.34952
78960.0000   -0.37699
79000.0000   -0.67932
79040.0000   -0.52691
79080.0000   -0.09407
79120.0000   -0.12088
79160.0000   -0.18813
79200.0000   -0.09823
79240.0000   -0.15943
79280.0000    0.09466
79320.0000   -0.23040
79360.0000   -0.28433
79400.0000   -0.00985
79440.0000   -0.18199
79480.0000    0.08946
79520.0000   -0.10283
79560.0000   -0.06470
79600.0000    0.05974
79640.0000    0.08167
79680.0000   -0.23064
79720.0000   -0.23402
79760.0000   -0.21182
79800.0000   -0.04210
79840.0000   -0.21204
79880.0000   -0.10897
79920.0000   -0.52190
79960.0000   -0.39331
80000.0000   -0.27466
80040.0000   -0.52646
80080.0000   -0.33798
80120.0000   -0.25452
80160.0000   -0.21805
80200.0000   -0.26916
80240.0000   -0.22703
80280.0000   -0.29742
80320.0000   -0.50109
80360.0000   -0.30579
80400.0000   -0.15854
80440.0000   -0.34013
80480.0000    0.06282
80520.0000   -0.35970
80560.0000   -0.35497
80600.0000   -0.09781
80640.0000    0.05436
80680.0000    0.02442
80720.0000   -0.01270
80760.0000   -0.08698
80800.0000    0.13014
80840.0000    0.21163
80880.0000   -0.06222
80920.0000    0.00948
80960.0000   -0.11143
81000.0000   -0.05800
81040.0000   -0.04133
81080.0000   -0.29200
81120.0000   -0.27589
81160.0000    0.00681
81200.0000   -0.31171
81240.0000   -0.45777
81280.0000   -0.41455
81320.0000   -0.37430
81360.0000   -0.58255
81400.0000   -0.21734
81440.0000   -0.04973
81480.0000    0.14074
81520.0000    0.06870
81560.0000   -0.12758
81600.0000   -0.46305
81640.0000   -0.21965
81680.0000   -0.44489
81720.0000   -0.44259
81760.0000   -0.60036
81800.0000   -0.35759
81840.0000   -0.31891
81880.0000   -0.19093
81920.0000   -0.36222
81960.0000   -0.09712
82000.0000   -0.01879
82040.0000   -0.16247
82080.0000   -0.44388
82120.0000   -0.22715
82160.0000   -0.05462
82200.0000   -0.11400
82240.0000    0.04310
82280.0000    0.13489
82320.0000   -0.06228
82360.0000   -0.04666
82400.0000   -0.23352
82440.0000   -0.13371
82480.0000   -0.06189
82520.0000   -0.13533
82560.0000    0.00455
82600.0000   -0.15056
82640.0000   -0.01239
82680.0000   -0.02667
82720.0000    0.12692
82760.0000    0.06538
82800.0000    0.22620
82840.0000    0.12182
82880.0000    0.04268
82920.0000   -0.01062
82960.0000    0.10934
83000.0000    0.22604
83040.0000   -0.03586
83080.0000    0.11089
83120.0000   -0.15916
83160.0000   -0.06065
83200.0000    0.11129
83240.0000   -0.32143
83280.0000   -0.32452
83320.0000   -0.32769
83360.0000   -0.46950
83400.0000   -0.22570
83440.0000   -0.14252
83480.0000    0.08070
83520.0000   -0.07912
83560.0000   -0.43665
83600.0000   -0.08089
83640.0000   -0.31760
83680.0000   -0.16507
83720.0000   -0.23401
83760.0000   -0.37112
83800.0000   -0.09721
83840.0000   -0.15452
83880.0000    0.01607
83920.0000    0.03248
83960.0000    0.17027
84000.0000   -0.15350
84040.0000   -0.18450
84080.0000   -0.09156
84120.0000   -0.21292
84160.0000    0.19203
84200.0000    0.14819
84240.0000   -0.02147
84280.0000   -0.36621
84320.0000   -0.09551
84360.0000   -0.19297
84400.0000   -0.37024
84440.0000   -0.32458
84480.0000   -0.38196
84520.0000   -0.04818
84560.0000   -0.28549
84600.0000   -0.05772
84640.0000   -0.15042
84680.0000   -0.40698
84720.0000   -0.20421
84760.0000   -0.46345
84800.0000   -0.45188
84840.0000   -0.55388
84880.0000   -0.34327
84920.0000   -0.49830
84960.0000   -0.57028
85000.0000   -0.35294
85040.0000   -0.09563
85080.0000   -0.40837
85120.0000   -0.37925
85160.0000   -0.41405
85200.0000   -0.08267
85240.0000   -0.19704
85280.0000   -0.46278
85320.0000   -0.42840
85360.0000   -0.42229
85400.0000   -0.14894
85440.0000   -0.24413
85480.0000    0.27476
85520.0000   -0.15755
85560.0000    0.02486
85600.0000    0.19082
85640.0000   -0.06023
85680.0000   -0.23509
85720.0000   -0.24529
85760.0000   -0.54349
85800.0000   -0.08083
85840.0000   -0.23528
85880.0000   -0.21326
85920.0000    0.04490
85960.0000   -0.03587
86000.0000    0.07862
86040.0000   -0.34158
86080.0000   -0.46988
86120.0000   -0.09390
86160.0000   -0.27243
86200.0000   -0.63281
86240.0000   -0.17638
86280.0000   -0.40960
86320.0000   -0.71597
86360.0000   -0.33273
86400.0000   -0.25957
86440.0000   -0.26826
86480.0000   -0.41137
86520.0000   -0.31815
86560.0000   -0.48845
86600.0000   -0.92069
86640.0000   -0.71535
86680.0000   -0.24314
86720.0000   -0.29858
86760.0000    0.12328
86800.0000   -0.02524
86840.0000   -0.09658
86880.0000   -0.25334
86920.0000   -0.08644
86960.0000    0.11039
87000.0000   -0.22603
87040.0000    0.01915
87080.0000   -0.13475
87120.0000    0.04710
87160.0000   -0.18518
87200.0000    0.25067
87240.0000   -0.02707
87280.0000   -0.10787
87320.0000   -0.04722
87360.0000   -0.06688
87400.0000   -0.10360
87440.0000   -0.19889
87480.0000   -0.06943
87520.0000   -0.27509
87560.0000    0.12935
87600.0000    0.15013
87640.0000    0.07894
87680.0000    0.10924
87720.0000    0.10062
87760.0000   -0.41110
87800.0000   -0.30460
87840.0000    0.13713
87880.0000    0.14824
87920.0000    0.07891
87960.0000    0.05175
88000.0000    0.13301
88040.0000   -0.20354
88080.0000   -0.13472
88120.0000   -0.08987
88160.0000   -0.16607
88200.0000   -0.00450
88240.0000    0.00140
88280.0000    0.16890
88320.0000   -0.10606
88360.0000   -0.03356
88400.0000   -0.21997
88440.0000   -0.44767
88480.0000   -0.16616
88520.0000   -0.36336
88560.0000   -0.71600
88600.0000    0.13653
88640.0000   -0.20523
88680.0000   -0.11954
88720.0000   -0.28768
88760.0000   -0.35926
88800.0000   -0.30634
88840.0000   -0.22388
88880.0000   -0.07192
88920.0000   -0.08721
88960.0000   -0.23363
89000.0000   -0.18195
89040.0000   -0.59143
89080.0000   -0.58896
89120.0000   -0.08955
89160.0000   -0.09739
89200.0000   -0.09568
89240.0000   -0.46247
89280.0000   -0.35128
89320.0000    0.09621
89360.0000    0.13522
89400.0000    0.24858
89440.0000    0.19828
89480.0000   -0.00448
89520.0000    0.45386
89560.0000    0.21151
89600.0000    0.27000
89640.0000    0.30443
89680.0000   -0.17461
89720.0000    0.02271
89760.0000    0.05886
89800.0000   -0.17834
89840.0000    0.12647
89880.0000   -0.17950
89920.0000    0.09353
89960.0000   -0.19564
90000.0000   -0.11471
90040.0000   -0.21248
90080.0000   -0.33360
90120.0000   -0.08945
90160.0000   -0.13928
90200.0000   -0.20608
90240.0000   -0.47806
90280.0000   -0.42838
90320.0000   -0.15001
90360.0000   -0.42303
90400.0000   -0.11291
90440.0000   -0.21078
90480.0000   -0.26239
90520.0000   -0.31365
90560.0000   -0.18571
90600.0000   -0.23612
90640.0000   -0.45330
90680.0000   -0.18043
90720.0000   -0.12832
90760.0000   -0.01935
90800.0000    0.06791
90840.0000   -0.15270
90880.0000   -0.24971
90920.0000   -0.03553
90960.0000    0.04494
91000.0000   -0.14922
91040.0000   -0.35301
91080.0000   -0.65538
91120.0000   -0.23572
91160.0000   -0.10610
91200.0000   -0.10827
91240.0000   -0.10412
91280.0000   -0.24401
91320.0000   -0.31445
91360.0000   -0.41203
91400.0000   -0.17917
91440.0000   -0.49880
91480.0000   -0.34472
91520.0000   -0.07204
91560.0000   -0.44477
91600.0000   -0.91185
91640.0000   -0.36964
91680.0000   -0.30734
91720.0000   -0.34681
91760.0000   -0.13965
91800.0000   -0.47254
91840.0000   -0.39032
91880.0000   -0.65491
91920.0000   -0.39005
91960.0000   -0.28563
92000.0000   -0.37114
92040.0000   -0.40608
92080.0000   -0.84346
92120.0000   -0.24125
92160.0000   -0.45335
92200.0000   -0.21454
92240.0000   -0.41385
92280.0000   -0.12334
92320.0000   -0.30273
92360.0000    0.02317
92400.0000   -0.04657
92440.0000    0.09407
92480.0000    0.01811
92520.0000   -0.13834
92560.0000   -0.15734
92600.0000   -0.17067
92640.0000   -0.41214
92680.0000    0.01337
92720.0000   -0.08879
92760.0000   -0.25055
92800.0000    0.01278
92840.0000    0.05751
92880.0000   -0.22212
92920.0000   -0.18800
92960.0000   -0.15552
93000.0000   -0.02352
93040.0000    0.00385
93080.0000   -0.35297
93120.0000   -0.08841
93160.0000   -0.18414
93200.0000   -0.07016
93240.0000   -0.06603
93280.0000   -0.36453
93320.0000   -0.38878
93360.0000   -0.16273
93400.0000   -0.41312
93440.0000   -0.36153
93480.0000   -0.15623
93520.0000    0.02751
93560.0000    0.08811
93600.0000   -0.04870
93640.0000    0.13687
93680.0000   -0.09805
93720.0000   -0.30085
93760.0000    0.05927
93800.0000   -0.08268
93840.0000   -0.28187
93880.0000   -0.07686
93920.0000   -0.33120
93960.0000   -0.31218
94000.0000   -0.13767
94040.0000   -0.09008
94080.0000   -0.07941
94120.0000   -0.20302
94160.0000    0.04675
94200.0000    0.05781
94240.0000   -0.29755
94280.0000   -0.24506
94320.0000   -0.38793
94360.0000   -0.38266
94400.0000   -0.37639
94440.0000   -0.38990
94480.0000   -0.41402
94520.0000   -0.41579
94560.0000   -0.24424
94600.0000   -0.46137
94640.0000   -0.31341
94680.0000   -0.32899
94720.0000   -0.17776
94760.0000   -0.15845
94800.0000   -0.29913
94840.0000   -0.09192
94880.0000   -0.16426
94920.0000   -0.10207
94960.0000   -0.18927
95000.0000   -0.25516
95040.0000   -0.20168
95080.0000   -0.29114
95120.0000   -0.21354
95160.0000   -0.09901
95200.0000   -0.42467
95240.0000   -0.02748
95280.0000    0.06944
95320.0000    0.13758
95360.0000   -0.09998
95400.0000   -0.54785
95440.0000   -0.10865
95480.0000    0.07456
95520.0000   -0.18645
95560.0000   -0.15094
95600.0000   -0.32251
95640.0000   -0.31876
95680.0000   -0.09210
95720.0000    0.00988
95760.0000   -0.09648
95800.0000   -0.15819
95840.0000   -0.27052
95880.0000   -0.21617
95920.0000   -0.10980
95960.0000    0.01069
96000.0000   -0.22294
96040.0000   -0.44403
96080.0000   -0.16987
96120.0000   -0.30292
96160.0000   -0.07450
96200.0000   -0.00788
96240.0000   -0.06534
96280.0000   -0.08139
96320.0000    0.01749
96360.0000    0.02500
96400.0000   -0.09795
96440.0000    0.01646
96480.0000   -0.02745
96520.0000   -0.11011
96560.0000    0.01187
96600.0000   -0.18289
96640.0000   -0.29277
96680.0000    0.04601
96720.0000   -0.07106
96760.0000    0.02573
96800.0000   -0.07247
96840.0000   -0.20837
96880.0000   -0.16221
96920.0000   -0.44384
96960.0000   -0.15892
97000.0000   -0.02669
97040.0000   -0.36689
97080.0000   -0.08647
97120.0000    0.00362
97160.0000   -0.14181
97200.0000   -0.13091
97240.0000   -0.26181
97280.0000   -0.34643
97320.0000    0.09429
97360.0000   -0.22421
97400.0000   -0.31037
97440.0000   -0.44940
97480.0000   -0.28656
97520.0000   -0.39007
97560.0000   -0.31273
97600.0000   -0.02611
97640.0000   -0.36076
97680.0000   -0.22338
97720.0000   -0.36224
97760.0000   -0.24129
97800.0000   -0.33290
97840.0000   -0.10197
97880.0000   -0.05682
97920.0000   -0.31463
97960.0000   -0.24147
98000.0000   -0.26652
98040.0000   -0.03817
98080.0000   -0.02090
98120.0000   -0.41778
98160.0000   -0.26348
98200.0000   -0.21108
98240.0000   -0.00816
98280.0000    0.00918
98320.0000   -0.17319
98360.0000   -0.09491
98400.0000   -0.01441
98440.0000   -0.17623
98480.0000    0.24634
98520.0000   -0.56909
98560.0000   -0.32158
98600.0000   -0.51079
98640.0000   -0.18598
98680.0000   -0.24893
98720.0000   -0.19561
98760.0000    0.13269
98800.0000   -0.40502
98840.0000   -0.52533
98880.0000   -0.48923
98920.0000   -0.41122
98960.0000   -0.23555
99000.0000   -0.61193
99040.0000   -0.12255
99080.0000   -0.19474
99120.0000   -0.65904
99160.0000   -0.54597
99200.0000   -0.39786
99240.0000   -0.44031
99280.0000   -0.38904
99320.0000   -0.47542
99360.0000   -0.52789
99400.0000   -0.53179
99440.0000   -0.40985
99480.0000   -0.66379
99520.0000   -0.07682
99560.0000   -0.37553
99600.0000   -0.22022
99640.0000   -0.09513
99680.0000   -0.19914
99720.0000   -0.30942
99760.0000   -0.24236
99800.0000   -0.01320
99840.0000   -0.20050
99880.0000   -0.21917
99920.0000   -0.33865
99960.0000   -0.18119
100000.0000   -0.15888
100040.0000   -0.20741
100080.0000   -0.28943
100120.0000   -0.56353
100160.0000   -0.43571
100200.0000   -0.31294
100240.0000   -0.33773
100280.0000   -0.40409
100320.0000    0.12327
100360.0000   -0.39540
100400.0000   -0.22931
100440.0000   -0.17764
100480.0000   -0.33430
100520.0000   -0.32484
100560.0000   -0.50236
100600.0000   -0.15016
100640.0000   -0.15812
100680.0000   -0.24740
100720.0000    0.01505
100760.0000   -0.00810
100800.0000   -0.13077
100840.0000   -0.36043
100880.0000   -0.56028
100920.0000   -0.37957
100960.0000   -0.17687
101000.0000   -0.17714
101040.0000   -0.13469
101080.0000   -0.14728
101120.0000    0.08847
101160.0000   -0.21602
101200.0000   -0.20078
101240.0000   -0.03933
101280.0000   -0.13852
101320.0000   -0.19012
101360.0000   -0.09487
101400.0000   -0.06766
101440.0000    0.12081
101480.0000   -0.18186
101520.0000    0.00658
101560.0000   -0.32770
101600.0000   -0.19756
101640.0000   -0.11334
101680.0000   -0.10753
101720.0000   -0.15583
101760.0000   -0.21629
101800.0000   -0.32758
101840.0000   -0.18138
101880.0000   -0.31799
101920.0000   -0.02079
101960.0000   -0.42352
102000.0000   -0.24084
102040.0000   -0.07211
102080.0000   -0.45827
102120.0000   -0.52408
102160.0000    0.17345
102200.0000   -0.19998
102240.0000   -0.39365
102280.0000   -0.16799
102320.0000   -0.24781
102360.0000   -0.14982
102400.0000   -0.00241
102440.0000   -0.22165
102480.0000   -0.31905
102520.0000   -0.20927
102560.0000   -0.32527
102600.0000    0.00048
102640.0000   -0.06844
102680.0000   -0.21715
102720.0000   -0.17338
102760.0000   -0.30673
102800.0000   -0.18412
102840.0000    0.15869
102880.0000   -0.27388
102920.0000   -0.22760
102960.0000    0.01225
103000.0000   -0.09803
103040.0000   -0.31086
103080.0000    0.15126
103120.0000    0.14426
103160.0000    0.01917
103200.0000    0.05457
103240.0000    0.16568
103280.0000    0.17901
103320.0000    0.20762
103360.0000   -0.14012
103400.0000   -0.39389
103440.0000   -0.02041
103480.0000   -0.23138
103520.0000    0.11517
103560.0000   -0.35069
103600.0000   -0.56873
103640.0000   -0.51187
103680.0000   -0.49028
103720.0000   -0.66780
103760.0000   -0.83823
103800.0000   -0.65223
103840.0000   -0.29873
103880.0000   -0.11903
103920.0000   -0.09275
103960.0000   -0.19335
104000.0000   -0.02912
104040.0000   -0.24830
104080.0000   -0.01486
104120.0000   -0.26311
104160.0000   -0.11085
104200.0000   -0.09328
104240.0000    0.35613
104280.0000    0.05726
104320.0000    0.39388
104360.0000    0.46856
104400.0000    0.10809
104440.0000    0.06287
104480.0000    0.07510
104520.0000   -0.03107
104560.0000    0.03012
104600.0000   -0.09109
104640.0000   -0.09963
104680.0000   -0.46056
104720.0000   -0.03472
104760.0000   -0.13662
104800.0000   -0.38532
104840.0000   -0.04115
104880.0000   -0.32486
104920.0000   -0.08076
104960.0000   -0.01366
105000.0000   -0.01342
105040.0000   -0.17083
105080.0000   -0.01114
105120.0000   -0.05679
105160.0000   -0.00506
105200.0000    0.01549
105240.0000    0.17827
105280.0000    0.14704
105320.0000    0.23000
105360.0000    0.30383
105400.0000    0.25924
105440.0000    0.60513
105480.0000    0.28748
105520.0000   -0.06282
105560.0000    0.20467
105600.0000    0.24035
105640.0000    0.27367
105680.0000    0.28596
105720.0000   -0.15232
105760.0000   -0.20750
105800.0000   -0.12646
105840.0000    0.10475
105880.0000    0.25415
105920.0000    0.11010
105960.0000    0.49674
106000.0000    0.13476
106040.0000    0.37338
106080.0000    0.32972
106120.0000    0.22960
106160.0000    0.33952
106200.0000    0.24080
106240.0000    0.57714
106280.0000    0.55545
106320.0000    0.31536
106360.0000    0.38938
106400.0000   -0.11384
106440.0000    0.06483
106480.0000   -0.25694
106520.0000    0.01203
106560.0000   -0.06665
106600.0000   -0.19601
106640.0000   -0.13841
106680.0000    0.07114
106720.0000   -0.04736
106760.0000    0.08607
106800.0000    0.09338
106840.0000    0.23304
106880.0000    0.31586
106920.0000   -0.06811
106960.0000   -0.09253
107000.0000   -0.10472
107040.0000   -0.29661
107080.0000   -0.28649
107120.0000    0.00627
107160.0000   -0.06096
107200.0000    0.09083
107240.0000   -0.02821
107280.0000    0.11251
107320.0000   -0.08263
107360.0000    0.16602
107400.0000   -0.10966
107440.0000   -0.07889
107480.0000    0.33713
107520.0000   -0.07167
107560.0000    0.17131
107600.0000   -0.13258
107640.0000    0.34088
107680.0000   -0.42630
107720.0000    0.08287
107760.0000   -0.19530
107800.0000    0.22353
107840.0000   -0.32814
107880.0000    0.09302
107920.0000   -0.06821
107960.0000    0.08866
108000.0000    0.30081
108040.0000   -0.16421
108080.0000   -0.01574
108120.0000    0.16288
108160.0000    0.09780
108200.0000    0.01804
108240.0000    0.07278
108280.0000   -0.10442
108320.0000   -0.45547
108360.0000   -0.19147
108400.0000    0.01286
108440.0000   -0.00991
108480.0000    0.21824
108520.0000    0.26623
108560.0000    0.17610
108600.0000    0.12703
108640.0000    0.03240
108680.0000    0.04119
108720.0000   -0.18254
108760.0000   -0.02288
108800.0000    0.17408
108840.0000    0.19943
108880.0000    0.19774
108920.0000    0.36586
108960.0000    0.22958
109000.0000   -0.19465
109040.0000    0.09989
109080.0000    0.52694
109120.0000    0.48886
109160.0000    0.65079
109200.0000    0.20729
109240.0000    0.19377
109280.0000   -0.04238
109320.0000    0.05721
109360.0000    0.07805
109400.0000   -0.07415
109440.0000    0.02164
109480.0000    0.18729
109520.0000    0.05001
109560.0000    0.17915
109600.0000    0.06566
109640.0000    0.21320
109680.0000   -0.07717
109720.0000    0.11045
109760.0000    0.01164
109800.0000   -0.03874
109840.0000    0.05713
109880.0000    0.00992
109920.0000   -0.37719
109960.0000   -0.18346
110000.0000   -0.12928
110040.0000    0.00929
110080.0000   -0.02566
110120.0000   -0.46191
110160.0000   -0.60600
110200.0000   -0.27830
110240.0000   -0.33186
110280.0000   -0.27462
110320.0000   -0.00610
110360.0000    0.02269
110400.0000    0.36285
110440.0000    0.24039
110480.0000    0.05703
110520.0000    0.17647
110560.0000    0.17809
110600.0000    0.19169
110640.0000    0.13566
110680.0000    0.01982
110720.0000    0.10851
110760.0000    0.31702
110800.0000   -0.10310
110840.0000   -0.02280
110880.0000    0.52142
110920.0000    0.03603
110960.0000    0.24595
111000.0000   -0.04219
111040.0000    0.12024
111080.0000    0.24341
111120.0000    0.19576
111160.0000    0.17572
111200.0000    0.26380
111240.0000    0.25234
111280.0000    0.22369
111320.0000    0.00077
111360.0000    0.29305
111400.0000    0.24678
111440.0000    0.09724
111480.0000    0.20536
111520.0000   -0.03170
111560.0000    0.04263
111600.0000    0.15987
111640.0000   -0.03660
111680.0000    0.01743
111720.0000   -0.05030
111760.0000    0.27368
111800.0000   -0.04324
111840.0000   -0.05380
111880.0000    0.14896
111920.0000    0.09863
111960.0000    0.42010
112000.0000    0.00736
112040.0000    0.23073
112080.0000    0.12223
112120.0000    0.08730
112160.0000    0.19208
112200.0000    0.23648
112240.0000    0.20062
112280.0000    0.11429
112320.0000    0.12187
112360.0000   -0.09691
112400.0000   -0.20804
112440.0000   -0.12567
112480.0000   -0.30534
112520.0000   -0.20732
112560.0000   -0.05732
112600.0000   -0.33419
112640.0000   -0.25077
112680.0000   -0.31101
112720.0000   -0.51041
112760.0000   -0.24739
112800.0000   -0.39686
112840.0000   -0.51261
112880.0000   -0.34394
112920.0000   -0.66068
112960.0000   -0.47064
113000.0000   -0.19190
113040.0000   -0.02434
113080.0000    0.20595
113120.0000    0.09801
113160.0000    0.34087
113200.0000   -0.11892
113240.0000    0.07604
113280.0000   -0.29749
113320.0000   -0.28506
113360.0000   -0.50243
113400.0000   -0.52017
113440.0000   -0.49477
113480.0000   -0.26619
113520.0000   -0.39731
113560.0000   -0.10300
113600.0000   -0.15806
113640.0000   -0.11199
113680.0000   -0.33007
113720.0000   -0.16687
113760.0000   -0.20220
113800.0000   -0.29175
113840.0000   -0.32366
113880.0000   -0.08491
113920.0000   -0.33721
113960.0000   -0.23414
114000.0000   -0.07955
114040.0000   -0.26658
114080.0000   -0.06997
114120.0000   -0.36485
114160.0000   -0.43994
114200.0000   -0.29840
114240.0000   -0.09763
114280.0000    0.05849
114320.0000    0.10617
114360.0000    0.12177
114400.0000   -0.23849
114440.0000   -0.11670
114480.0000   -0.38340
114520.0000   -0.26962
114560.0000   -0.21130
114600.0000    0.31614
114640.0000    0.29289
114680.0000    0.42274
114720.0000    0.18057
114760.0000    0.45603
114800.0000    0.08540
114840.0000   -0.16295
114880.0000   -0.09688
114920.0000   -0.27422
114960.0000   -0.32410
115000.0000   -0.20075
115040.0000   -0.44362
115080.0000   -0.07729
115120.0000   -0.44277
115160.0000   -0.14615
115200.0000   -0.51813
115240.0000   -0.80911
115280.0000   -0.39030
115320.0000   -0.45337
115360.0000   -0.18356
115400.0000   -0.04579
115440.0000   -0.18490
115480.0000   -0.15461
115520.0000   -0.45468
115560.0000   -0.50161
115600.0000   -0.25967
115640.0000   -0.00754
115680.0000   -0.09123
115720.0000   -0.28672
115760.0000   -0.31882
115800.0000   -0.28728
115840.0000   -0.37438
115880.0000    0.04872
115920.0000    0.22450
115960.0000    0.24177
116000.0000    0.11305
116040.0000    0.14985
116080.0000    0.13422
116120.0000    0.02366
116160.0000    0.08822
116200.0000   -0.12022
116240.0000   -0.11881
116280.0000   -0.02574
116320.0000   -0.13755
116360.0000   -0.42476
116400.0000   -0.19993
116440.0000   -0.42662
116480.0000   -0.22531
116520.0000   -0.28440
116560.0000   -0.28057
116600.0000   -0.31801
116640.0000   -0.18386
116680.0000   -0.12438
116720.0000   -0.27759
116760.0000   -0.73268
116800.0000   -0.42485
116840.0000   -0.49816
116880.0000   -0.46263
116920.0000   -0.63673
116960.0000   -0.56613
117000.0000   -0.46134
117040.0000   -0.18929
117080.0000   -0.30277
117120.0000   -0.40994
117160.0000   -0.69036
117200.0000   -0.27995
117240.0000   -0.61801
117280.0000   -0.28252
117320.0000   -0.42514
117360.0000   -0.14643
117400.0000   -0.45039
117440.0000   -0.12160
117480.0000   -0.12000
117520.0000    0.19748
117560.0000    0.09499
117600.0000    0.28356
117640.0000   -0.06243
117680.0000   -0.02264
117720.0000   -0.15480
117760.0000   -0.46087
117800.0000   -0.38156
117840.0000   -0.05964
117880.0000   -0.13154
117920.0000   -0.10508
117960.0000   -0.21944
118000.0000   -0.14915
118040.0000   -0.00701
118080.0000   -0.05913
118120.0000   -0.56852
118160.0000   -0.22780
118200.0000   -0.44443
118240.0000   -0.02913
118280.0000   -0.18774
118320.0000   -0.70516
118360.0000   -0.34221
118400.0000   -0.31561
118440.0000    0.10815
118480.0000   -0.08978
118520.0000   -0.32370
118560.0000   -0.01929
118600.0000   -0.04565
118640.0000   -0.16351
118680.0000   -0.18723
118720.0000   -0.03934
118760.0000   -0.14469
118800.0000    0.02246
118840.0000   -0.00237
118880.0000    0.20311
118920.0000    0.22254
118960.0000   -0.03287
119000.0000   -0.15354
119040.0000   -0.17092
119080.0000   -0.18213
119120.0000    0.15525
119160.0000   -0.06336
119200.0000   -0.23178
119240.0000   -0.48332
119280.0000   -0.23829
119320.0000   -0.15239
119360.0000   -0.14228
119400.0000   -0.13469
119440.0000    0.07432
119480.0000   -0.23515
119520.0000   -0.07068
119560.0000   -0.26244
119600.0000    0.04434
119640.0000   -0.00354
119680.0000    0.23106
119720.0000   -0.01005
119760.0000    0.23806
119800.0000    0.01564
119840.0000    0.17963
119880.0000    0.13046
119920.0000    0.21172
119960.0000    0.28010
120000.0000    0.09718
120040.0000    0.01044
120080.0000    0.21451
120120.0000   -0.03057
120160.0000    0.12962
120200.0000    0.17162
120240.0000   -0.09681
120280.0000    0.31162
120320.0000    0.13574
120360.0000   -0.24477
120400.0000    0.16679
120440.0000    0.01164
120480.0000   -0.07892
120520.0000    0.36807
120560.0000    0.16164
120600.0000    0.18816
120640.0000    0.24345
120680.0000    0.31712
120720.0000    0.31074
120760.0000    0.21366
120800.0000    0.38955
120840.0000    0.30682
120880.0000   -0.01492
120920.0000    0.12509
120960.0000   -0.08188
121000.0000    0.01983
121040.0000    0.31579
121080.0000    0.24951
121120.0000    0.47092
121160.0000    0.44441
121200.0000    0.37039
121240.0000   -0.20497
121280.0000   -0.13184
121320.0000   -0.21111
121360.0000    0.10320
121400.0000    0.61913
121440.0000    0.34202
121480.0000    0.36460
121520.0000    0.14804
121560.0000    0.36352
121600.0000    0.01798
121640.0000    0.52126
121680.0000    0.19020
121720.0000    0.41352
121760.0000    0.39387
121800.0000    0.29013
121840.0000    0.00796
121880.0000    0.19115
121920.0000    0.27724
121960.0000   -0.06828
122000.0000   -0.18915
122040.0000   -0.37767
122080.0000   -0.38939
122120.0000   -0.52678
122160.0000   -0.58175
122200.0000   -0.64388
122240.0000   -0.13083
122280.0000   -0.41701
122320.0000   -0.40574
122360.0000   -0.48014
122400.0000   -0.17369
122440.0000   -0.21826
122480.0000   -0.01968
122520.0000   -0.33955
122560.0000   -0.12125
122600.0000    0.17637
122640.0000   -0.13393
122680.0000    0.10777
122720.0000   -0.10945
122760.0000   -0.21008
122800.0000   -0.25558
122840.0000   -0.04906
122880.0000    0.28555
122920.0000   -0.52996
122960.0000   -0.40314
123000.0000   -0.36291
123040.0000   -0.01613
123080.0000   -0.23262
123120.0000   -0.24353
123160.0000   -0.32583
123200.0000   -0.62152
123240.0000   -0.51525
123280.0000    0.02331
123320.0000   -0.10036
123360.0000   -0.13259
123400.0000    0.02846
123440.0000   -0.47689
123480.0000   -0.33811
123520.0000   -0.24715
123560.0000    0.05224
123600.0000   -0.34532
123640.0000   -0.74379
123680.0000   -0.24875
123720.0000   -0.41621
123760.0000   -0.53157
123800.0000   -0.12488
123840.0000   -0.10666
123880.0000   -0.08129
123920.0000   -0.31237
123960.0000   -0.35071
124000.0000   -0.49751
124040.0000   -0.13476
124080.0000   -0.17265
124120.0000   -0.27328
124160.0000   -0.41270
124200.0000   -0.48406
124240.0000   -0.39521
124280.0000   -0.67473
124320.0000   -0.45249
124360.0000   -0.23833
124400.0000   -0.13333
124440.0000   -0.32295
124480.0000   -0.26330
124520.0000   -0.12558
124560.0000   -0.11427
124600.0000    0.17428
124640.0000   -0.17132
124680.0000   -0.20954
124720.0000    0.13372
124760.0000    0.01949
124800.0000    0.20667
124840.0000    0.02589
124880.0000    0.09176
124920.0000   -0.16929
124960.0000   -0.12299
125000.0000   -0.08081
125040.0000   -0.22663
125080.0000    0.03725
125120.0000   -0.40566
125160.0000   -0.07541
125200.0000   -0.05673
125240.0000    0.12462
125280.0000    0.00101
125320.0000   -0.05488
125360.0000    0.01057
125400.0000   -0.21278
125440.0000   -0.26071
125480.0000   -0.39498
125520.0000   -0.28449
125560.0000   -0.28626
125600.0000   -0.38012
125640.0000   -0.49619
125680.0000   -0.36726
125720.0000   -0.44300
125760.0000   -0.25669
125800.0000   -0.11967
125840.0000   -0.10345
125880.0000   -0.15196
125920.0000   -0.12966
125960.0000   -0.15378
126000.0000    0.06985
126040.0000   -0.18368
126080.0000    0.08597
126120.0000   -0.14262
126160.0000   -0.10133
126200.0000   -0.35849
126240.0000   -0.23725
126280.0000   -0.46103
126320.0000   -0.33856
126360.0000    0.01167
126400.0000   -0.26069
126440.0000   -0.19661
126480.0000   -0.14193
126520.0000   -0.20013
126560.0000   -0.15467
126600.0000   -0.12000
126640.0000   -0.32453
126680.0000    0.05300
126720.0000   -0.28463
126760.0000   -0.14527
126800.0000   -0.46247
126840.0000   -0.48063
126880.0000    0.08556
126920.0000    0.07551
126960.0000   -0.33650
127000.0000   -0.34521
127040.0000   -0.02539
127080.0000   -0.32521
127120.0000   -0.27116
127160.0000   -0.26063
127200.0000   -0.21520
127240.0000   -0.19503
127280.0000   -0.45887
127320.0000   -0.04509
127360.0000   -0.29601
127400.0000   -0.57688
127440.0000   -0.15437
127480.0000   -0.16811
127520.0000   -0.05395
127560.0000    0.14303
127600.0000   -0.11379
127640.0000   -0.23810
127680.0000    0.04233
127720.0000   -0.20162
127760.0000   -0.13988
127800.0000   -0.39694
127840.0000   -0.43290
127880.0000   -0.19378
127920.0000   -0.08646
127960.0000   -0.20296
128000.0000   -0.44204
128040.0000   -0.17429
128080.0000   -0.22451
128120.0000   -0.42476
128160.0000   -0.24775
128200.0000   -0.40298
128240.0000   -0.44818
128280.0000   -0.66603
128320.0000   -0.19637
128360.0000   -0.30052
128400.0000    0.02567
128440.0000   -0.22052
128480.0000   -0.16013
128520.0000   -0.27494
128560.0000   -0.14547
128600.0000    0.01967
128640.0000   -0.37856
128680.0000   -0.24894
128720.0000   -0.14711
128760.0000   -0.33890
128800.0000   -0.19386
128840.0000   -0.38269
128880.0000   -0.28613
128920.0000   -0.07191
128960.0000   -0.55147
129000.0000   -0.22128
129040.0000   -0.17152
129080.0000    0.02314
129120.0000   -0.41549
129160.0000   -0.23726
129200.0000   -0.21259
129240.0000   -0.05524
129280.0000    0.23194
129320.0000    0.00373
129360.0000   -0.06493
129400.0000   -0.16281
129440.0000    0.04703
129480.0000    0.03726
129520.0000   -0.23474
129560.0000   -0.00425
129600.0000   -0.06903
129640.0000   -0.04948
129680.0000   -0.04864
129720.0000   -0.14777
129760.0000   -0.38846
129800.0000   -0.20127
129840.0000   -0.41372
129880.0000    0.11896
129920.0000    0.30982
129960.0000   -0.39603
130000.0000   -0.27441
130040.0000    0.03101
130080.0000    0.31414
130120.0000    0.43616
130160.0000    0.28091
130200.0000   -0.03913
130240.0000   -0.05715
130280.0000    0.42178
130320.0000    0.36837
130360.0000    0.59266
130400.0000    0.39639
130440.0000    0.20008
130480.0000    0.36614
130520.0000    0.18841
130560.0000    0.23189
130600.0000    0.38623
130640.0000    0.39264
130680.0000    0.20229
130720.0000    0.48013
130760.0000    0.26893
130800.0000    0.26302
130840.0000    0.28043
130880.0000    0.20022
130920.0000   -0.01151
130960.0000   -0.09631
131000.0000    0.01728
131040.0000    0.30753
131080.0000    0.11520
131120.0000    0.01122
131160.0000    0.21569
131200.0000    0.16770
131240.0000    0.38453
131280.0000    0.66614
131320.0000    0.36983
131360.0000    0.38134
131400.0000    0.52186
131440.0000    0.56956
131480.0000    0.70195
131520.0000    0.23196
131560.0000    0.38680
131600.0000    0.10267
131640.0000    0.25915
131680.0000   -0.01107
131720.0000    0.12317
131760.0000    0.05268
131800.0000    0.18743
131840.0000    0.11594
131880.0000    0.27835
131920.0000    0.23610
131960.0000   -0.26346
132000.0000   -0.16685
132040.0000   -0.12242
132080.0000    0.04437
132120.0000   -0.20225
132160.0000   -0.01201
132200.0000    0.00006
132240.0000   -0.18523
132280.0000    0.03889
132320.0000   -0.02589
132360.0000    0.23591
132400.0000   -0.20079
132440.0000    0.11927
132480.0000    0.06345
132520.0000    0.06954
132560.0000   -0.12886
132600.0000    0.28849
132640.0000   -0.11180
132680.0000   -0.17607
132720.0000    0.07790
132760.0000   -0.27084
132800.0000   -0.36277
132840.0000   -0.06969
132880.0000   -0.54322
132920.0000   -0.56388
132960.0000   -0.47137
133000.0000   -0.08695
133040.0000   -0.37274
133080.0000   -0.29451
133120.0000   -0.09872
133160.0000   -0.04664
133200.0000   -0.08697
133240.0000    0.21231
133280.0000    0.12799
133320.0000    0.11226
133360.0000    0.18391
133400.0000    0.02238
133440.0000    0.13176
133480.0000   -0.34876
133520.0000   -0.18749
133560.0000   -0.39166
133600.0000   -0.16985
133640.0000   -0.28881
133680.0000   -0.28176
133720.0000   -0.31363
133760.0000    0.08635
133800.0000   -0.31882
133840.0000   -0.54302
133880.0000    0.08142
133920.0000   -0.09785
133960.0000   -0.29431
134000.0000   -0.26817
134040.0000   -0.44694
134080.0000   -0.28186
134120.0000   -0.31020
134160.0000    0.08762
134200.0000    0.17419
134240.0000   -0.00943
134280.0000    0.22839
134320.0000    0.05290
134360.0000   -0.12067
134400.0000   -0.00411
134440.0000    0.35343
134480.0000    0.41829
134520.0000   -0.11637
134560.0000   -0.19131
134600.0000   -0.53550
134640.0000   -0.38394
134680.0000    0.03940
134720.0000   -0.09467
134760.0000   -0.08268
134800.0000   -0.10475
134840.0000    0.02663
134880.0000    0.18989
134920.0000    0.12919
134960.0000   -0.16555
135000.0000    0.18631
135040.0000    0.07622
135080.0000    0.27108
135120.0000   -0.07845
135160.0000    0.28162
135200.0000    0.30352
135240.0000   -0.01902
135280.0000    0.08671
135320.0000    0.01433
135360.0000    0.01709
135400.0000    0.21972
135440.0000    0.01867
135480.0000    0.05236
135520.0000   -0.01190
135560.0000    0.05402
135600.0000    0.08409
135640.0000    0.08887
135680.0000    0.29668
135720.0000    0.24672
135760.0000    0.02811
135800.0000    0.06714
135840.0000    0.31596
135880.0000    0.00656
135920.0000   -0.18430
135960.0000    0.01161
136000.0000    0.12801
136040.0000    0.01594
136080.0000    0.38508
136120.0000   -0.12151
136160.0000   -0.11499
136200.0000   -0.00417
136240.0000   -0.15124
136280.0000    0.04502
136320.0000    0.13336
136360.0000    0.17378
136400.0000    0.16125
136440.0000   -0.02697
136480.0000    0.16011
136520.0000    0.38714
136560.0000    0.21349
136600.0000    0.21013
136640.0000    0.04661
136680.0000   -0.08884
136720.0000   -0.26201
136760.0000   -0.13443
136800.0000   -0.01945
136840.0000    0.29896
136880.0000   -0.09478
136920.0000   -0.04356
136960.0000    0.19373
137000.0000   -0.06400
137040.0000   -0.43624
137080.0000   -0.33165
137120.0000    0.33915
137160.0000    0.23470
137200.0000    0.05309
137240.0000    0.41739
137280.0000    0.04366
137320.0000   -0.14534
137360.0000    0.03967
137400.0000    0.02830
137440.0000    0.08098
137480.0000   -0.24760
137520.0000    0.22024
137560.0000    0.14798
137600.0000    0.03519
137640.0000   -0.05110
137680.0000    0.17272
137720.0000    0.21909
137760.0000    0.52724
137800.0000    0.05652
137840.0000    0.21848
137880.0000    0.29446
137920.0000    0.23670
137960.0000   -0.07583
138000.0000    0.28079
138040.0000    0.34035
138080.0000    0.35785
138120.0000   -0.12175
138160.0000   -0.02893
138200.0000   -0.04287
138240.0000    0.10054
138280.0000    0.15946
138320.0000   -0.17698
138360.0000   -0.16494
138400.0000   -0.17815
138440.0000   -0.18012
138480.0000   -0.24354
138520.0000   -0.34248
138560.0000   -0.20176
138600.0000   -0.21431
138640.0000    0.16753
138680.0000    0.12870
138720.0000   -0.16902
138760.0000   -0.22473
138800.0000    0.22447
138840.0000   -0.02496
138880.0000    0.18776
138920.0000    0.01342
138960.0000   -0.23337
139000.0000    0.06397
139040.0000    0.01981
139080.0000    0.15654
139120.0000    0.15072
139160.0000   -0.08057
139200.0000   -0.07930
139240.0000    0.15243
139280.0000    0.14167
139320.0000   -0.05275
139360.0000    0.14549
139400.0000    0.00159
139440.0000   -0.00294
139480.0000   -0.02697
139520.0000    0.21829
139560.0000    0.01677
139600.0000    0.08408
139640.0000   -0.21038
139680.0000   -0.32405
139720.0000   -0.10959
139760.0000   -0.04810
139800.0000   -0.17736
139840.0000   -0.18683
139880.0000    0.12848
139920.0000    0.00155
139960.0000   -0.17647
140000.0000    0.06601
140040.0000    0.02424
140080.0000    0.16470
140120.0000    0.07437
140160.0000    0.03816
140200.0000    0.00053
140240.0000    0.06804
140280.0000   -0.11171
140320.0000    0.00332
140360.0000    0.13108
140400.0000    0.00639
140440.0000    0.04938
140480.0000   -0.02062
140520.0000   -0.08318
140560.0000    0.12385
140600.0000    0.19746
140640.0000    0.08613
140680.0000    0.09731
140720.0000   -0.15222
140760.0000   -0.05466
140800.0000    0.17355
140840.0000    0.04308
140880.0000   -0.23041
140920.0000   -0.13984
140960.0000    0.35170
141000.0000    0.17452
141040.0000   -0.12697
141080.0000    0.08419
141120.0000    0.07453
141160.0000   -0.05922
141200.0000   -0.17789
141240.0000   -0.20839
141280.0000    0.17511
141320.0000    0.22031
141360.0000   -0.12005
141400.0000   -0.05416
141440.0000   -0.01281
141480.0000   -0.18567
141520.0000   -0.11073
141560.0000   -0.12866
141600.0000   -0.13214
141640.0000    0.00821
141680.0000    0.15845
141720.0000    0.13235
141760.0000    0.29135
141800.0000    0.28755
141840.0000   -0.00697
141880.0000    0.01341
141920.0000    0.07501
141960.0000    0.04836
142000.0000    0.12273
142040.0000    0.14870
142080.0000    0.23140
142120.0000    0.12630
142160.0000    0.12132
142200.0000    0.06385
142240.0000   -0.04179
142280.0000    0.20288
142320.0000   -0.06675
142360.0000   -0.05072
142400.0000    0.20268
142440.0000   -0.13803
142480.0000   -0.03168
142520.0000    0.08620
142560.0000   -0.06675
142600.0000    0.04462
142640.0000    0.10533
142680.0000    0.14819
142720.0000   -0.26601
142760.0000   -0.10272
142800.0000   -0.33957
142840.0000    0.14321
142880.0000    0.09093
142920.0000    0.13449
142960.0000    0.07296
143000.0000   -0.16686
143040.0000    0.17532
143080.0000    0.08772
143120.0000    0.11818
143160.0000   -0.11058
143200.0000   -0.03396
143240.0000    0.14780
143280.0000   -0.08191
143320.0000   -0.10878
143360.0000    0.42262
143400.0000    0.24054
143440.0000    0.05432
143480.0000    0.06334
143520.0000    0.06018
143560.0000   -0.20907
143600.0000    0.06241
143640.0000   -0.25413
143680.0000   -0.19946
143720.0000   -0.07031
143760.0000   -0.10125
143800.0000   -0.01053
143840.0000    0.25705
143880.0000    0.01578
143920.0000   -0.05401
143960.0000   -0.11509
144000.0000    0.26203
144040.0000    0.07015
144080.0000    0.10267
144120.0000   -0.04802
144160.0000    0.08684
144200.0000    0.12616
144240.0000   -0.11073
144280.0000   -0.16370
144320.0000   -0.27329
144360.0000    0.15015
144400.0000    0.00954
144440.0000    0.14616
144480.0000    0.18667
144520.0000    0.14230
144560.0000    0.00550
144600.0000    0.15458
144640.0000   -0.20639
144680.0000   -0.09074
144720.0000   -0.22098
144760.0000   -0.32154
144800.0000    0.07614
144840.0000    0.06058
144880.0000   -0.14997
144920.0000   -0.10160
144960.0000    0.25290
145000.0000    0.33128
145040.0000    0.47568
145080.0000    0.60319
145120.0000    0.40879
145160.0000    0.31859
145200.0000   -0.00878
145240.0000    0.33036
145280.0000    0.60050
145320.0000    0.44466
145360.0000    0.34871
145400.0000    0.41042
145440.0000    0.30632
145480.0000    0.17503
145520.0000    0.25453
145560.0000   -0.00547
145600.0000    0.37082
145640.0000    0.18909
145680.0000    0.37941
145720.0000    0.10219
145760.0000   -0.05180
145800.0000   -0.16366
145840.0000   -0.11791
145880.0000    0.01011
145920.0000    0.12024
145960.0000   -0.12390
146000.0000    0.06791
146040.0000    0.22883
146080.0000    0.31874
146120.0000   -0.02537
146160.0000    0.04657
146200.0000    0.07693
146240.0000   -0.06429
146280.0000    0.17372
146320.0000   -0.03923
146360.0000    0.09801
146400.0000   -0.01558
146440.0000   -0.24154
146480.0000   -0.10728
146520.0000   -0.03987
146560.0000   -0.29803
146600.0000    0.06632
146640.0000    0.19139
146680.0000    0.10629
146720.0000    0.16575
146760.0000   -0.25725
146800.0000    0.19302
146840.0000    0.02200
146880.0000    0.02375
146920.0000   -0.01984
146960.0000    0.02544
147000.0000   -0.06877
147040.0000   -0.21835
147080.0000    0.05688
147120.0000   -0.18703
147160.0000    0.14095
147200.0000    0.26747
147240.0000   -0.05500
147280.0000   -0.23718
147320.0000   -0.20752
147360.0000   -0.29687
147400.0000   -0.46398
147440.0000   -0.24466
147480.0000   -0.27850
147520.0000   -0.07520
147560.0000   -0.35037
147600.0000   -0.24618
147640.0000   -0.12513
147680.0000   -0.26720
147720.0000   -0.43314
147760.0000   -0.40054
147800.0000   -0.34542
147840.0000   -0.58528
147880.0000   -0.34855
147920.0000   -0.30844
147960.0000   -0.19268
148000.0000   -0.29533
148040.0000   -0.44163
148080.0000   -0.10120
148120.0000   -0.17699
148160.0000   -0.16595
148200.0000   -0.14536
148240.0000    0.01482
148280.0000   -0.15093
148320.0000   -0.18829
148360.0000   -0.22091
148400.0000   -0.25993
148440.0000   -0.15255
148480.0000   -0.14338
148520.0000   -0.09018
148560.0000   -0.06390
148600.0000   -0.24837
148640.0000   -0.00301
148680.0000   -0.00715
148720.0000   -0.21090
148760.0000   -0.00812
148800.0000   -0.03231
148840.0000   -0.18635
148880.0000    0.17836
148920.0000   -0.06617
148960.0000   -0.06821
149000.0000   -0.01423
149040.0000    0.07142
149080.0000   -0.00251
149120.0000   -0.25508
149160.0000    0.15910
149200.0000    0.19105
149240.0000   -0.00527
149280.0000    0.20098
149320.0000   -0.09713
149360.0000    0.15620
149400.0000   -0.05866
149440.0000   -0.07110
149480.0000   -0.03735
149520.0000   -0.14445
149560.0000   -0.08862
149600.0000   -0.47139
149640.0000   -0.05706
149680.0000   -0.54896
149720.0000   -0.13455
149760.0000   -0.17169
149800.0000   -0.23683
149840.0000   -0.12307
149880.0000   -0.31542
149920.0000   -0.33875
149960.0000   -0.39248
150000.0000   -0.20076
150040.0000   -0.20826
150080.0000   -0.05098
150120.0000    0.18674
150160.0000   -0.33565
150200.0000   -0.23585
150240.0000   -0.49960
150280.0000   -0.07614
150320.0000   -0.03384
150360.0000   -0.05722
150400.0000   -0.15659
150440.0000   -0.26842
150480.0000   -0.17090
150520.0000   -0.31788
150560.0000   -0.24961
150600.0000   -0.30673
150640.0000   -0.45871
150680.0000   -0.31445
150720.0000   -0.29780
150760.0000   -0.27184
150800.0000   -0.09864
150840.0000    0.15443
150880.0000   -0.29935
150920.0000   -0.34420
150960.0000   -0.27400
151000.0000   -0.06564
151040.0000   -0.35740
151080.0000   -0.33025
151120.0000   -0.26161
151160.0000   -0.35536
151200.0000   -0.19024
151240.0000   -0.33505
151280.0000   -0.29437
151320.0000   -0.35749
151360.0000   -0.26490
151400.0000   -0.28025
151440.0000   -0.52032
151480.0000   -0.20696
151520.0000   -0.19662
151560.0000   -0.44591
151600.0000   -0.21238
151640.0000   -0.12775
151680.0000   -0.23484
151720.0000   -0.01214
151760.0000   -0.17764
151800.0000   -0.32450
151840.0000   -0.41745
151880.0000   -0.40936
151920.0000   -0.37243
151960.0000   -0.66362
152000.0000   -0.26140
152040.0000   -0.56185
152080.0000   -0.30221
152120.0000   -0.20143
152160.0000   -0.41496
152200.0000   -0.46336
152240.0000   -0.25038
152280.0000   -0.14195
152320.0000   -0.05225
152360.0000   -0.47946
152400.0000   -0.41268
152440.0000   -0.21621
152480.0000   -0.28808
152520.0000   -0.31081
152560.0000   -0.27193
152600.0000   -0.06348
152640.0000   -0.57133
152680.0000   -0.50052
152720.0000   -0.35251
152760.0000   -0.58197
152800.0000   -0.35185
152840.0000   -0.26700
152880.0000   -0.14748
152920.0000   -0.13379
152960.0000   -0.17990
153000.0000   -0.03452
153040.0000   -0.25881
153080.0000    0.23086
153120.0000   -0.18875
153160.0000   -0.11069
153200.0000   -0.30755
153240.0000   -0.21046
153280.0000   -0.31801
153320.0000   -0.14101
153360.0000   -0.10956
153400.0000    0.16108
153440.0000   -0.32650
153480.0000   -0.02031
153520.0000    0.22372
153560.0000    0.10621
153600.0000   -0.25030
153640.0000   -0.13426
153680.0000    0.03538
153720.0000   -0.34165
153760.0000   -0.56442
153800.0000   -0.22944
153840.0000   -0.19737
153880.0000    0.01384
153920.0000   -0.08322
153960.0000    0.04616
154000.0000   -0.19908
154040.0000   -0.58708
154080.0000   -0.17533
154120.0000   -0.42260
154160.0000   -0.13581
154200.0000   -0.18945
154240.0000   -0.44795
154280.0000   -0.19409
154320.0000   -0.08873
154360.0000   -0.23193
154400.0000    0.01516
154440.0000   -0.22332
154480.0000    0.08678
154520.0000   -0.22590
154560.0000   -0.17368
154600.0000    0.06177
154640.0000    0.15865
154680.0000    0.03645
154720.0000   -0.03776
154760.0000   -0.12230
154800.0000    0.06828
154840.0000   -0.28331
154880.0000   -0.08964
154920.0000   -0.20398
154960.0000   -0.30483
155000.0000    0.05872
155040.0000   -0.14266
155080.0000   -0.08394
155120.0000   -0.31075
155160.0000   -0.10740
155200.0000   -0.05481
155240.0000    0.03579
155280.0000   -0.15181
155320.0000   -0.12528
155360.0000   -0.13160
155400.0000   -0.21096
155440.0000   -0.31715
155480.0000   -0.27697
155520.0000   -0.00352
155560.0000   -0.05897
155600.0000   -0.12641
155640.0000   -0.05055
155680.0000   -0.09329
155720.0000    0.00865
155760.0000    0.24474
155800.0000    0.06078
155840.0000    0.10676
155880.0000   -0.25734
155920.0000   -0.01751
155960.0000   -0.36962
156000.0000   -0.24579
156040.0000   -0.10353
156080.0000   -0.31805
156120.0000   -0.23038
156160.0000   -0.23253
156200.0000   -0.43114
156240.0000   -0.36665
156280.0000   -0.37266
156320.0000   -0.45914
156360.0000   -0.25099
156400.0000   -0.28003
156440.0000   -0.48248
156480.0000   -0.51621
156520.0000   -0.24132
156560.0000   -0.00662
156600.0000   -0.45561
156640.0000   -0.16668
156680.0000   -0.31377
156720.0000   -0.31225
156760.0000   -0.28674
156800.0000   -0.30449
156840.0000   -0.51327
156880.0000   -0.42310
156920.0000   -0.12527
156960.0000   -0.50889
157000.0000   -0.29606
157040.0000   -0.48074
157080.0000   -0.04373
157120.0000   -0.39895
157160.0000   -0.15957
157200.0000   -0.39821
157240.0000   -0.43752
157280.0000   -0.43840
157320.0000   -0.20444
157360.0000   -0.45718
157400.0000   -0.07911
157440.0000   -0.30339
157480.0000   -0.29628
157520.0000   -0.36465
157560.0000    0.18432
157600.0000   -0.29971
157640.0000   -0.19637
157680.0000   -0.37361
157720.0000   -0.40255
157760.0000   -0.09522
157800.0000   -0.08802
157840.0000   -0.20875
157880.0000    0.00338
157920.0000   -0.06464
157960.0000    0.03014
158000.0000   -0.26760
158040.0000   -0.16367
158080.0000   -0.19937
158120.0000   -0.50816
158160.0000   -0.41225
158200.0000    0.07336
158240.0000   -0.46786
158280.0000   -0.32269
158320.0000   -0.54427
158360.0000   -0.14349
158400.0000   -0.50750
158440.0000   -0.22962
158480.0000   -0.14663
158520.0000   -0.53820
158560.0000   -0.49062
158600.0000   -0.45822
158640.0000   -0.50959
158680.0000   -0.26483
158720.0000   -0.39275
158760.0000   -0.13460
158800.0000   -0.18811
158840.0000   -0.13375
158880.0000   -0.36644
158920.0000   -0.12641
158960.0000   -0.44680
159000.0000   -0.24686
159040.0000   -0.36403
159080.0000   -0.22957
159120.0000   -0.32966
159160.0000   -0.64179
159200.0000   -0.56008
159240.0000   -0.29019
159280.0000   -0.47543
159320.0000   -0.38020
159360.0000   -0.34220
159400.0000   -0.25405
159440.0000   -0.41496
159480.0000   -0.00581
159520.0000   -0.02270
159560.0000   -0.37528
159600.0000   -0.18184
159640.0000   -0.04315
159680.0000   -0.24145
159720.0000    0.09779
159760.0000    0.17681
159800.0000   -0.07036
159840.0000   -0.14819
159880.0000   -0.28899
159920.0000   -0.43942
159960.0000   -0.29374
160000.0000    0.05810
160040.0000    0.03115
160080.0000   -0.16846
160120.0000   -0.11575
160160.0000   -0.21406
160200.0000   -0.46167
160240.0000   -0.26405
160280.0000   -0.21880
160320.0000   -0.16357
160360.0000   -0.56954
160400.0000   -0.25048
160440.0000   -0.46888
160480.0000   -0.16609
160520.0000   -0.38112
160560.0000   -0.07909
160600.0000    0.11292
160640.0000   -0.46275
160680.0000   -0.45559
160720.0000   -0.44524
160760.0000   -0.47084
160800.0000   -0.06709
160840.0000    0.00657
160880.0000   -0.32846
160920.0000   -0.31452
160960.0000   -0.30021
161000.0000   -0.04621
161040.0000   -0.48116
161080.0000   -0.56059
161120.0000   -0.18738
161160.0000   -0.51861
161200.0000   -0.35926
161240.0000   -0.30008
161280.0000   -0.30534
161320.0000   -0.39237
161360.0000   -0.47784
161400.0000   -0.16829
161440.0000   -0.39070
161480.0000   -0.38684
161520.0000   -0.26303
161560.0000   -0.38069
161600.0000   -0.25190
161640.0000   -0.35025
161680.0000   -0.43028
161720.0000   -0.31610
161760.0000   -0.26013
161800.0000   -0.39847
161840.0000   -0.33577
161880.0000   -0.62761
161920.0000   -0.34833
161960.0000   -0.65818
162000.0000   -0.49669
162040.0000   -0.25910
162080.0000   -0.81949
162120.0000   -0.39285
162160.0000   -0.19112
162200.0000   -0.08350
162240.0000   -0.19888
162280.0000   -0.32727
162320.0000   -0.09790
162360.0000   -0.30831
162400.0000   -0.39854
162440.0000   -0.32706
162480.0000   -0.46234
162520.0000   -0.13787
162560.0000   -0.35969
162600.0000    0.15340
162640.0000   -0.06149
162680.0000   -0.21921
162720.0000    0.02606
162760.0000   -0.30645
162800.0000   -0.39952
162840.0000   -0.72388
162880.0000   -0.21077
162920.0000   -0.41703
162960.0000   -0.25659
163000.0000   -0.11563
163040.0000   -0.30192
163080.0000   -0.31760
163120.0000   -0.48076
163160.0000   -0.62785
163200.0000   -0.45280
163240.0000   -0.54306
163280.0000   -0.23769
163320.0000   -0.52492
163360.0000   -0.15362
163400.0000   -0.15312
163440.0000   -0.34682
163480.0000    0.00872
163520.0000   -0.33135
163560.0000   -0.16919
163600.0000   -0.33588
163640.0000   -0.32675
163680.0000   -0.29869
163720.0000   -0.39907
163760.0000   -0.42621
163800.0000   -0.38720
163840.0000   -0.26794
163880.0000   -0.33315
163920.0000   -0.19165
163960.0000   -0.35857
164000.0000   -0.21894
164040.0000    0.07379
164080.0000   -0.53938
164120.0000   -0.38413
164160.0000   -0.81940
164200.0000   -0.30374
164240.0000   -0.54387
164280.0000   -0.37845
164320.0000   -0.14424
164360.0000   -0.50753
164400.0000   -0.37407
164440.0000   -0.65895
164480.0000   -0.19855
164520.0000   -0.42553
164560.0000   -0.54619
164600.0000   -0.45750
164640.0000   -0.21177
164680.0000   -0.43509
164720.0000   -0.30077
164760.0000   -0.52612
164800.0000   -0.46820
164840.0000   -0.78470
164880.0000   -0.43527
164920.0000   -0.37146
164960.0000   -0.58440
165000.0000   -0.38031
165040.0000   -0.53355
165080.0000   -0.28016
165120.0000   -0.81766
165160.0000   -0.47865
165200.0000   -0.42048
165240.0000   -0.40152
165280.0000   -0.11379
165320.0000   -0.21884
165360.0000   -0.43569
165400.0000   -0.23815
165440.0000   -0.23072
165480.0000   -0.22289
165520.0000   -0.49390
165560.0000   -0.32098
165600.0000   -0.39357
165640.0000   -0.65664
165680.0000   -0.48007
165720.0000   -0.29851
165760.0000   -0.18993
165800.0000   -0.58858
165840.0000   -0.46485
165880.0000   -0.23115
165920.0000   -0.53278
165960.0000   -0.61664
166000.0000   -0.37426
166040.0000   -0.43307
166080.0000   -0.30137
166120.0000   -0.23992
166160.0000   -0.52987
166200.0000   -0.00680
166240.0000   -0.45771
166280.0000   -0.36914
166320.0000   -0.60368
166360.0000   -0.36994
166400.0000   -0.20829
166440.0000   -0.21152
166480.0000   -0.47661
166520.0000   -0.20136
166560.0000   -0.23315
166600.0000    0.09790
166640.0000    0.06772
166680.0000    0.18742
166720.0000    0.01691
166760.0000   -0.39474
166800.0000   -0.26530
166840.0000   -0.30384
166880.0000   -0.40609
166920.0000   -0.51288
166960.0000   -0.36705
167000.0000   -0.25646
167040.0000    0.03413
167080.0000   -0.42860
167120.0000   -0.43365
167160.0000   -0.17526
167200.0000   -0.46259
167240.0000   -0.50284
167280.0000   -0.27555
167320.0000   -0.51450
167360.0000   -0.53837
167400.0000   -0.35909
167440.0000   -0.53728
167480.0000   -0.36702
167520.0000   -0.40579
167560.0000   -0.58268
167600.0000   -0.56012
167640.0000   -0.42155
167680.0000   -0.40370
167720.0000   -0.55003
167760.0000   -0.42638
167800.0000   -0.49425
167840.0000   -0.31965
167880.0000   -0.40210
167920.0000   -0.19009
167960.0000   -0.36369
168000.0000   -0.35528
168040.0000   -0.41147
168080.0000   -0.31994
168120.0000   -0.12453
168160.0000   -0.35289
168200.0000   -0.00324
168240.0000   -0.17290
168280.0000   -0.17126
168320.0000   -0.33175
168360.0000   -0.40274
168400.0000   -0.47438
168440.0000   -0.30087
168480.0000   -0.40535
168520.0000   -0.25649
168560.0000   -0.36011
168600.0000   -0.11825
168640.0000   -0.20650
168680.0000   -0.52322
168720.0000   -0.43851
168760.0000   -0.38415
168800.0000   -0.45169
168840.0000   -0.59823
168880.0000   -0.16749
168920.0000   -0.21609
168960.0000   -0.46770
169000.0000   -0.53024
169040.0000   -0.58040
169080.0000   -0.34599
169120.0000   -0.41219
169160.0000    0.04143
169200.0000   -0.08450
169240.0000   -0.28477
169280.0000   -0.37394
169320.0000   -0.45545
169360.0000   -0.39851
169400.0000   -0.44267
169440.0000   -0.74808
169480.0000   -0.47887
169520.0000   -0.08901
169560.0000   -0.29011
169600.0000   -0.32401
169640.0000   -0.48546
169680.0000   -0.25976
169720.0000   -0.44116
169760.0000   -0.38981
169800.0000   -0.35191
169840.0000   -0.44350
169880.0000   -0.34596
169920.0000   -0.38962
169960.0000   -0.38246
170000.0000   -0.19574
170040.0000   -0.07384
170080.0000   -0.16424
170120.0000    0.04799
170160.0000    0.01798
170200.0000   -0.00265
170240.0000   -0.06584
170280.0000   -0.35173
170320.0000   -0.32023
170360.0000   -0.07817
170400.0000   -0.26830
170440.0000   -0.14239
170480.0000    0.01994
170520.0000   -0.30789
170560.0000   -0.09820
170600.0000   -0.07853
170640.0000   -0.35030
170680.0000   -0.25085
170720.0000   -0.15723
170760.0000   -0.12830
170800.0000   -0.27422
170840.0000   -0.08525
170880.0000   -0.58531
170920.0000   -0.42402
170960.0000   -0.57874
171000.0000   -0.18341
171040.0000   -0.23145
171080.0000    0.01389
171120.0000   -0.03365
171160.0000    0.02348
171200.0000   -0.04760
171240.0000    0.02848
171280.0000   -0.07541
171320.0000   -0.03572
171360.0000   -0.16862
171400.0000   -0.22758
171440.0000   -0.24664
171480.0000   -0.12599
171520.0000   -0.29105
171560.0000   -0.22916
171600.0000   -0.15012
171640.0000   -0.25200
171680.0000   -0.13909
171720.0000    0.12945
171760.0000   -0.17414
171800.0000   -0.32407
171840.0000   -0.50186
171880.0000   -0.21036
171920.0000   -0.11408
171960.0000   -0.29653
172000.0000   -0.40001
172040.0000   -0.30243
172080.0000   -0.18816
172120.0000   -0.44385
172160.0000   -0.18743
172200.0000   -0.11733
172240.0000   -0.06699
172280.0000   -0.07902
172320.0000   -0.33489
172360.0000   -0.24339
172400.0000    0.08685
172440.0000    0.01534
172480.0000    0.06819
172520.0000   -0.05215
172560.0000    0.15567
172600.0000    0.11708
172640.0000    0.10684
172680.0000    0.28131
172720.0000    0.02049
172760.0000    0.03295
172800.0000    0.03656
172840.0000    0.08345
172880.0000   -0.06877
172920.0000    0.09940
172960.0000    0.30947
173000.0000   -0.00683
173040.0000    0.26922
173080.0000   -0.02746
173120.0000   -0.07021
173160.0000    0.01035
173200.0000    0.24607
173240.0000    0.13191
173280.0000    0.33461
173320.0000    0.16251
173360.0000    0.46099
173400.0000    0.30542
173440.0000    0.38208
173480.0000    0.17999
173520.0000    0.44743
173560.0000    0.23076
173600.0000    0.48568
173640.0000    0.39957
173680.0000    0.30403
173720.0000    0.27189
173760.0000    0.36846
173800.0000    0.10279
173840.0000    0.55764
173880.0000   -0.05593
173920.0000    0.11478
173960.0000    0.21758
174000.0000    0.23778
174040.0000    0.07925
174080.0000    0.20915
174120.0000    0.03341
174160.0000    0.32341
174200.0000    0.42960
174240.0000    0.25718
174280.0000    0.46225
174320.0000    0.35684
174360.0000    0.24951
174400.0000    0.40376
174440.0000    0.43837
174480.0000    0.14883
174520.0000    0.16912
174560.0000    0.19259
174600.0000    0.39339
174640.0000    0.05505
174680.0000    0.27188
174720.0000   -0.13318
174760.0000    0.41108
174800.0000    0.05506
174840.0000    0.03440
174880.0000    0.05496
174920.0000   -0.35558
174960.0000   -0.20921
175000.0000   -0.12110
175040.0000   -0.32314
175080.0000   -0.54686
175120.0000   -0.22126
175160.0000    0.14455
175200.0000    0.41634
175240.0000   -0.25422
175280.0000   -0.46873
175320.0000   -0.31744
175360.0000   -0.24683
175400.0000   -0.36545
175440.0000   -0.19320
175480.0000   -0.28704
175520.0000   -0.02574
175560.0000   -0.28491
175600.0000   -0.15423
175640.0000   -0.37758
175680.0000   -0.28594
175720.0000   -0.20348
175760.0000   -0.23875
175800.0000    0.13362
175840.0000   -0.17199
175880.0000   -0.22333
175920.0000   -0.60531
175960.0000   -0.47035
176000.0000   -0.10694
176040.0000   -0.32392
176080.0000    0.09616
176120.0000   -0.34841
176160.0000   -0.34086
176200.0000   -0.23299
176240.0000   -0.32489
176280.0000   -0.60194
176320.0000   -0.47424
176360.0000   -0.15748
176400.0000   -0.24271
176440.0000   -0.45855
176480.0000   -0.40207
176520.0000   -0.34874
176560.0000   -0.01284
176600.0000   -0.23793
176640.0000    0.05019
176680.0000    0.11765
176720.0000    0.16956
176760.0000   -0.04861
176800.0000    0.17435
176840.0000   -0.04075
176880.0000    0.02749
176920.0000   -0.22832
176960.0000   -0.03371
177000.0000   -0.35629
177040.0000    0.08160
177080.0000    0.00869
177120.0000   -0.25489
177160.0000   -0.35108
177200.0000    0.02601
177240.0000   -0.47051
177280.0000   -0.16095
177320.0000   -0.16436
177360.0000   -0.37398
177400.0000   -0.31242
177440.0000   -0.08834
177480.0000   -0.33404
177520.0000   -0.51506
177560.0000   -0.54714
177600.0000   -0.56214
177640.0000   -0.51305
177680.0000   -0.54107
177720.0000    0.06941
177760.0000   -0.13560
177800.0000   -0.09613
177840.0000   -0.20798
177880.0000   -0.02507
177920.0000   -0.29996
177960.0000   -0.37347
178000.0000   -0.54775
178040.0000   -0.02242
178080.0000   -0.31903
178120.0000   -0.33767
178160.0000   -0.64909
178200.0000   -0.59044
178240.0000   -0.44082
178280.0000   -0.33467
178320.0000    0.09551
178360.0000   -0.02067
178400.0000   -0.10199
178440.0000   -0.24932
178480.0000    0.08486
178520.0000   -0.52273
178560.0000   -0.31743
178600.0000   -0.31709
178640.0000   -0.26323
178680.0000   -0.14082
178720.0000   -0.43596
178760.0000   -0.55454
178800.0000   -0.08462
178840.0000   -0.03916
178880.0000    0.02719
178920.0000   -0.19892
178960.0000   -0.09030
179000.0000   -0.20133
179040.0000   -0.35052
179080.0000   -0.39722
179120.0000   -0.27777
179160.0000    0.16200
179200.0000    0.12920
179240.0000   -0.26808
179280.0000   -0.12907
179320.0000    0.10545
179360.0000   -0.49172
179400.0000   -0.31959
179440.0000   -0.27037
179480.0000   -0.18076
179520.0000   -0.27830
179560.0000   -0.38777
179600.0000   -0.43778
179640.0000   -0.45693
179680.0000   -0.16980
179720.0000   -0.58976
179760.0000   -0.59596
179800.0000   -0.53683
179840.0000   -0.65943
179880.0000   -0.53189
179920.0000   -0.71458
179960.0000   -0.39920
180000.0000   -0.56211
180040.0000   -0.82313
180080.0000   -0.48242
180120.0000   -0.54501
180160.0000   -0.57650
180200.0000   -0.46630
180240.0000   -0.55544
180280.0000   -0.21089
180320.0000   -0.69335
180360.0000   -0.42502
180400.0000   -0.47766
180440.0000   -0.46779
180480.0000   -0.35233
180520.0000   -0.62015
180560.0000   -0.64506
180600.0000   -0.75944
180640.0000   -0.46307
180680.0000   -0.17928
180720.0000   -0.10051
180760.0000   -0.02196
180800.0000   -0.52195
180840.0000   -0.24667
180880.0000   -0.42497
180920.0000   -0.33324
180960.0000   -0.66887
181000.0000   -0.52379
181040.0000   -0.26739
181080.0000   -0.41039
181120.0000   -0.09658
181160.0000   -0.38399
181200.0000   -0.42696
181240.0000   -0.38534
181280.0000   -0.54324
181320.0000   -0.17934
181360.0000   -0.22571
181400.0000   -0.42701
181440.0000   -0.69310
181480.0000   -0.28040
181520.0000   -0.69932
181560.0000   -0.66249
181600.0000    0.10224
181640.0000   -0.30526
181680.0000   -0.16254
181720.0000   -0.44046
181760.0000   -0.24017
181800.0000   -0.49964
181840.0000   -0.31259
181880.0000   -0.34688
181920.0000   -0.40953
181960.0000   -0.32640
182000.0000   -0.27881
182040.0000   -0.51841
182080.0000    0.07665
182120.0000   -0.37713
182160.0000   -0.41601
182200.0000    0.06211
182240.0000    0.31128
182280.0000    0.07562
182320.0000   -0.00372
182360.0000   -0.02716
182400.0000   -0.39058
182440.0000   -0.22973
182480.0000   -0.26034
182520.0000   -0.54481
182560.0000   -0.16116
182600.0000   -0.38308
182640.0000   -0.23979
182680.0000   -0.35851
182720.0000   -0.27466
182760.0000   -0.45909
182800.0000   -0.52248
182840.0000   -0.12539
182880.0000   -0.41790
182920.0000   -0.21396
182960.0000   -0.34904
183000.0000   -0.01912
183040.0000   -0.35224
183080.0000   -0.07150
183120.0000    0.03937
183160.0000    0.24907
183200.0000    0.20602
183240.0000   -0.25384
183280.0000   -0.05786
183320.0000    0.05188
183360.0000   -0.30212
183400.0000   -0.43521
183440.0000   -0.14068
183480.0000    0.12532
183520.0000   -0.04758
183560.0000    0.16588
183600.0000    0.19005
183640.0000    0.12984
183680.0000    0.12370
183720.0000    0.02281
183760.0000   -0.06484
183800.0000   -0.01439
183840.0000   -0.00583
183880.0000    0.06291
183920.0000   -0.04723
183960.0000   -0.14399
184000.0000    0.08429
184040.0000   -0.11015
184080.0000    0.16643
184120.0000   -0.21172
184160.0000   -0.27813
184200.0000   -0.23304
184240.0000    0.06375
184280.0000   -0.05735
184320.0000   -0.02016
184360.0000    0.05758
184400.0000    0.09532
184440.0000   -0.02866
184480.0000   -0.04163
184520.0000    0.05486
184560.0000    0.14115
184600.0000   -0.36886
184640.0000   -0.33439
184680.0000   -0.16013
184720.0000   -0.10051
184760.0000    0.04802
184800.0000    0.08310
184840.0000    0.07501
184880.0000    0.15733
184920.0000   -0.12020
184960.0000    0.36191
185000.0000    0.05041
185040.0000   -0.16122
185080.0000   -0.23258
185120.0000   -0.33929
185160.0000    0.07052
185200.0000   -0.08149
185240.0000   -0.07018
185280.0000    0.04243
185320.0000   -0.13079
185360.0000   -0.16994
185400.0000    0.10100
185440.0000    0.09676
185480.0000    0.09709
185520.0000    0.12219
185560.0000    0.17548
185600.0000   -0.02866
185640.0000    0.36602
185680.0000    0.07273
185720.0000   -0.03573
185760.0000    0.18291
185800.0000   -0.19117
185840.0000    0.01195
185880.0000   -0.31213
185920.0000   -0.20022
185960.0000    0.00095
186000.0000    0.01051
186040.0000    0.05498
186080.0000   -0.32845
186120.0000   -0.09233
186160.0000    0.03640
186200.0000   -0.05994
186240.0000   -0.07875
186280.0000    0.12427
186320.0000    0.19988
186360.0000    0.02436
186400.0000    0.10107
186440.0000    0.20742
186480.0000    0.16407
186520.0000   -0.21219
186560.0000    0.07732
186600.0000   -0.02290
186640.0000   -0.11374
186680.0000   -0.39476
186720.0000   -0.35747
186760.0000   -0.27364
186800.0000   -0.43743
186840.0000   -0.11211
186880.0000   -0.18830
186920.0000    0.03860
186960.0000    0.08030
187000.0000    0.20464
187040.0000    0.29446
187080.0000   -0.00653
187120.0000    0.11673
187160.0000   -0.13945
187200.0000   -0.05337
187240.0000    0.05385
187280.0000   -0.19672
187320.0000    0.16025
187360.0000    0.00350
187400.0000    0.05517
187440.0000   -0.38994
187480.0000   -0.39473
187520.0000   -0.03428
187560.0000    0.25537
187600.0000    0.07544
187640.0000   -0.30560
187680.0000    0.08188
187720.0000   -0.04793
187760.0000   -0.00380
187800.0000   -0.05907
187840.0000   -0.05646
187880.0000   -0.10235
187920.0000    0.01379
187960.0000   -0.25606
188000.0000   -0.16182
188040.0000    0.04684
188080.0000    0.18619
188120.0000    0.04455
188160.0000    0.10372
188200.0000    0.12683
188240.0000    0.08348
188280.0000    0.27695
188320.0000    0.10904
188360.0000   -0.02047
188400.0000   -0.16511
188440.0000    0.03660
188480.0000    0.07990
188520.0000   -0.41574
188560.0000    0.06233
188600.0000    0.15808
188640.0000   -0.20951
188680.0000   -0.09586
188720.0000    0.00580
188760.0000   -0.17162
188800.0000   -0.18870
188840.0000   -0.27774
188880.0000   -0.13580
188920.0000   -0.48096
188960.0000    0.16992
189000.0000   -0.04236
189040.0000    0.09504
189080.0000   -0.19057
189120.0000   -0.09559
189160.0000    0.11241
189200.0000   -0.04995
189240.0000   -0.13365
189280.0000    0.10186
189320.0000    0.14000
189360.0000   -0.09189
189400.0000   -0.15223
189440.0000    0.36271
189480.0000   -0.11338
189520.0000   -0.00498
189560.0000   -0.18138
189600.0000    0.07295
189640.0000    0.18971
189680.0000    0.13228
189720.0000   -0.05045
189760.0000   -0.06026
189800.0000    0.04636
189840.0000    0.04428
189880.0000    0.19938
189920.0000    0.13798
189960.0000    0.09260
190000.0000    0.03066
190040.0000    0.13143
190080.0000    0.17192
190120.0000    0.17680
190160.0000   -0.08429
190200.0000   -0.31877
190240.0000   -0.17223
190280.0000    0.14802
190320.0000    0.02475
190360.0000    0.08279
190400.0000   -0.04415
190440.0000   -0.13291
190480.0000   -0.09893
190520.0000    0.26398
190560.0000    0.05837
190600.0000    0.13218
190640.0000    0.27267
190680.0000    0.23820
190720.0000   -0.05434
190760.0000   -0.09803
190800.0000    0.18457
190840.0000    0.27086
190880.0000    0.07834
190920.0000   -0.08513
190960.0000   -0.11755
191000.0000    0.19685
191040.0000   -0.12102
191080.0000   -0.19552
191120.0000   -0.09328
191160.0000   -0.07460
191200.0000   -0.07411
191240.0000    0.09905
191280.0000   -0.05197
191320.0000   -0.03407
191360.0000   -0.26069
191400.0000    0.34902
191440.0000    0.16645
191480.0000    0.29613
191520.0000    0.34147
191560.0000    0.41793
191600.0000    0.35265
191640.0000    0.13315
191680.0000    0.22308
191720.0000    0.36285
191760.0000    0.42425
191800.0000    0.06193
191840.0000   -0.07606
191880.0000   -0.04344
191920.0000   -0.03665
191960.0000    0.33427
192000.0000    0.15797
192040.0000    0.09048
192080.0000    0.02025
192120.0000    0.03001
192160.0000   -0.12462
192200.0000   -0.09009
192240.0000    0.16834
192280.0000    0.21722
192320.0000    0.07297
192360.0000   -0.29622
192400.0000    0.01903
192440.0000   -0.03383
192480.0000   -0.16701
192520.0000   -0.13177
192560.0000    0.08533
192600.0000    0.22653
192640.0000   -0.06933
192680.0000   -0.10150
192720.0000    0.09769
192760.0000    0.07840
192800.0000    0.07864
192840.0000   -0.13245
192880.0000    0.17596
192920.0000    0.02926
192960.0000    0.15283
193000.0000    0.37317
193040.0000    0.30655
193080.0000   -0.09465
193120.0000    0.20836
193160.0000    0.11823
193200.0000   -0.04833
193240.0000    0.18586
193280.0000    0.05538
193320.0000   -0.22874
193360.0000   -0.02425
193400.0000   -0.07547
193440.0000   -0.00521
193480.0000   -0.01589
193520.0000    0.12425
193560.0000   -0.08965
193600.0000   -0.22985
193640.0000   -0.43305
193680.0000   -0.09096
193720.0000   -0.03232
193760.0000   -0.05944
193800.0000   -0.03260
193840.0000   -0.07403
193880.0000   -0.09509
193920.0000   -0.17250
193960.0000   -0.30303
194000.0000   -0.23582
194040.0000    0.34414
194080.0000   -0.00912
194120.0000    0.02594
194160.0000   -0.14817
194200.0000   -0.20189
194240.0000   -0.17501
194280.0000   -0.15011
194320.0000   -0.08730
194360.0000   -0.32407
194400.0000   -0.02863
194440.0000   -0.10452
194480.0000    0.03305
194520.0000   -0.10727
194560.0000    0.08722
194600.0000    0.21142
194640.0000    0.11668
194680.0000    0.19318
194720.0000   -0.07326
194760.0000   -0.05065
194800.0000   -0.13312
194840.0000   -0.34069
194880.0000   -0.25398
194920.0000   -0.20859
194960.0000   -0.20410
195000.0000   -0.22860
195040.0000    0.09864
195080.0000   -0.02388
195120.0000    0.01673
195160.0000   -0.42945
195200.0000   -0.31233
195240.0000   -0.12255
195280.0000   -0.31398
195320.0000   -0.37863
195360.0000   -0.32223
195400.0000   -0.29771
195440.0000    0.00728
195480.0000   -0.24808
195520.0000   -0.29029
195560.0000   -0.49760
195600.0000   -0.15556
195640.0000   -0.16898
195680.0000   -0.15640
195720.0000   -0.21574
195760.0000   -0.45572
195800.0000    0.01220
195840.0000    0.25539
195880.0000   -0.10587
195920.0000   -0.38799
195960.0000   -0.26168
196000.0000   -0.64547
196040.0000   -0.62070
196080.0000   -0.05183
196120.0000    0.06286
196160.0000    0.08528
196200.0000   -0.03830
196240.0000    0.15868
196280.0000   -0.20234
196320.0000   -0.18132
196360.0000   -0.39045
196400.0000   -0.02476
196440.0000    0.46664
196480.0000    0.47813
196520.0000    0.46209
196560.0000   -0.03428
196600.0000   -0.17513
196640.0000   -0.14188
196680.0000   -0.48813
196720.0000   -0.08323
196760.0000   -0.29857
196800.0000   -0.44208
196840.0000    0.16279
196880.0000    0.09529
196920.0000    0.11651
196960.0000   -0.24462
197000.0000    0.08406
197040.0000    0.01622
197080.0000    0.27443
197120.0000    0.08932
197160.0000    0.06940
197200.0000    0.07143
197240.0000    0.36405
197280.0000   -0.07187
197320.0000    0.22623
197360.0000    0.08355
197400.0000    0.18609
197440.0000    0.05824
197480.0000    0.20948
197520.0000    0.06539
197560.0000   -0.03725
197600.0000   -0.12047
197640.0000    0.12794
197680.0000    0.32072
197720.0000    0.23688
197760.0000    0.27055
197800.0000    0.27124
197840.0000    0.27275
197880.0000    0.47658
197920.0000    0.37778
197960.0000    0.40924
198000.0000    0.33981
198040.0000    0.16142
198080.0000    0.03198
198120.0000    0.06744
198160.0000   -0.08289
198200.0000   -0.23628
198240.0000   -0.12209
198280.0000    0.16682
198320.0000    0.03515
198360.0000   -0.17640
198400.0000   -0.05924
198440.0000   -0.00182
198480.0000    0.03724
198520.0000   -0.26109
198560.0000   -0.23804
198600.0000   -0.16139
198640.0000   -0.31035
198680.0000   -0.46101
198720.0000   -0.24265
198760.0000   -0.41575
198800.0000   -0.82340
198840.0000   -0.66952
198880.0000   -0.26515
198920.0000    0.01945
198960.0000   -0.11442
199000.0000   -0.20176
199040.0000   -0.26149
199080.0000   -0.29742
199120.0000   -0.43452
199160.0000   -0.35417
199200.0000   -0.28291
199240.0000   -0.16974
199280.0000   -0.22934
199320.0000    0.48599
199360.0000    0.46258
199400.0000    0.33423
199440.0000    0.23089
199480.0000    0.19542
199520.0000    0.11158
199560.0000    0.15460
199600.0000    0.15266
199640.0000    0.02558
199680.0000   -0.08770
199720.0000    0.09195
199760.0000   -0.28301
199800.0000   -0.26075
199840.0000   -0.24825
199880.0000   -0.11720
199920.0000   -0.23897
199960.0000   -0.15771
200000.0000   -0.34068
200040.0000   -0.17185
200080.0000   -0.20768
200120.0000   -0.18735
200160.0000   -0.42052
200200.0000   -0.59134
200240.0000   -0.15906
200280.0000   -0.21535
200320.0000   -0.34564
200360.0000   -0.20744
200400.0000   -0.47461
200440.0000   -0.22774
200480.0000   -0.03954
200520.0000    0.07452
200560.0000   -0.24329
200600.0000   -0.06967
200640.0000   -0.30395
200680.0000   -0.41187
200720.0000   -0.26651
200760.0000   -0.49320
200800.0000   -0.19716
200840.0000   -0.20946
200880.0000   -0.54129
200920.0000   -0.39221
200960.0000   -0.22012
201000.0000   -0.35567
201040.0000   -0.38150
201080.0000   -0.30662
201120.0000   -0.59547
201160.0000   -0.38216
201200.0000   -0.53972
201240.0000   -0.29162
201280.0000   -0.35243
201320.0000   -0.15484
201360.0000   -0.22059
201400.0000   -0.17670
201440.0000   -0.29269
201480.0000   -0.29412
201520.0000    0.04367
201560.0000   -0.28285
201600.0000   -0.14932
201640.0000   -0.08464
201680.0000   -0.06231
201720.0000    0.15640
201760.0000   -0.07061
201800.0000   -0.15063
201840.0000    0.05154
201880.0000    0.10332
201920.0000   -0.02265
201960.0000   -0.04410
202000.0000    0.14013
202040.0000    0.00345
202080.0000   -0.01830
202120.0000    0.04470
202160.0000    0.16477
202200.0000   -0.04461
202240.0000   -0.09341
202280.0000    0.01341
202320.0000   -0.04517
202360.0000    0.02160
202400.0000   -0.05444
202440.0000   -0.02129
202480.0000    0.18103
202520.0000    0.01930
202560.0000   -0.05526
202600.0000    0.01238
202640.0000   -0.22644
202680.0000   -0.12221
202720.0000   -0.13390
202760.0000    0.13023
202800.0000    0.08296
202840.0000    0.21829
202880.0000   -0.04797
202920.0000   -0.17985
202960.0000    0.04122
203000.0000   -0.12746
203040.0000   -0.05441
203080.0000   -0.05051
203120.0000    0.15760
203160.0000    0.08756
203200.0000   -0.22808
203240.0000   -0.08377
203280.0000    0.13541
203320.0000    0.26434
203360.0000    0.34872
203400.0000    0.16561
203440.0000    0.17061
203480.0000   -0.02115
203520.0000   -0.08091
203560.0000    0.04434
203600.0000   -0.14621
203640.0000    0.15693
203680.0000    0.31473
203720.0000    0.28902
203760.0000    0.16690
203800.0000    0.30585
203840.0000    0.07171
203880.0000   -0.02197
203920.0000    0.31886
203960.0000    0.43361
204000.0000   -0.39264
204040.0000   -0.27888
204080.0000   -0.20313
204120.0000   -0.27733
204160.0000   -0.54854
204200.0000   -0.39537
204240.0000   -0.25250
204280.0000   -0.16021
204320.0000   -0.16602
204360.0000   -0.09186
204400.0000    0.07986
204440.0000    0.05861
204480.0000    0.14678
204520.0000   -0.47198
204560.0000   -0.08578
204600.0000    0.13251
204640.0000   -0.42460
204680.0000   -0.44138
204720.0000   -0.22644
204760.0000   -0.26433
204800.0000   -0.23230
204840.0000   -0.27900
204880.0000   -0.22193
204920.0000    0.10569
204960.0000   -0.02225
205000.0000   -0.13731
205040.0000   -0.20783
205080.0000   -0.21813
205120.0000   -0.23304
205160.0000   -0.19003
205200.0000   -0.04191
205240.0000    0.00539
205280.0000    0.06491
205320.0000   -0.03483
205360.0000   -0.23260
205400.0000   -0.18276
205440.0000   -0.44247
205480.0000   -0.38262
205520.0000   -0.53761
205560.0000   -0.64779
205600.0000   -0.27741
205640.0000   -0.38913
205680.0000   -0.24434
205720.0000   -0.04323
205760.0000   -0.09006
205800.0000    0.01813
205840.0000   -0.18048
205880.0000    0.13947
205920.0000   -0.02608
205960.0000    0.01717
206000.0000    0.19479
206040.0000   -0.12999
206080.0000   -0.15657
206120.0000   -0.11909
206160.0000    0.13020
206200.0000    0.10916
206240.0000    0.16318
206280.0000   -0.15016
206320.0000    0.21629
206360.0000   -0.01447
206400.0000   -0.25692
206440.0000   -0.00148
206480.0000   -0.13681
206520.0000   -0.22119
206560.0000   -0.04729
206600.0000   -0.28627
206640.0000   -0.53114
206680.0000   -0.11520
206720.0000   -0.09899
206760.0000    0.17289
206800.0000    0.08076
206840.0000    0.18534
206880.0000    0.00279
206920.0000   -0.02220
206960.0000   -0.35314
207000.0000   -0.37971
207040.0000    0.16848
207080.0000    0.15201
207120.0000    0.16679
207160.0000   -0.06862
207200.0000    0.04260
207240.0000    0.09945
207280.0000    0.05127
207320.0000    0.12874
207360.0000    0.12159
207400.0000    0.31872
207440.0000    0.17404
207480.0000    0.10739
207520.0000    0.31839
207560.0000    0.62914
207600.0000    0.21803
207640.0000    0.47159
207680.0000    0.18534
207720.0000    0.30569
207760.0000    0.04567
207800.0000    0.12378
207840.0000    0.03845
207880.0000   -0.06369
207920.0000   -0.40769
207960.0000   -0.09931
208000.0000   -0.21639
208040.0000   -0.22130
208080.0000   -0.37658
208120.0000   -0.45552
208160.0000    0.00816
208200.0000   -0.15579
208240.0000   -0.37282
208280.0000   -0.18030
208320.0000    0.30156
208360.0000   -0.21446
208400.0000   -0.05934
208440.0000   -0.33774
208480.0000   -0.11895
208520.0000   -0.13804
208560.0000   -0.18620
208600.0000   -0.24915
208640.0000   -0.10844
208680.0000   -0.27475
208720.0000   -0.26175
208760.0000   -0.33718
208800.0000   -0.37534
208840.0000   -0.54572
208880.0000   -0.11633
208920.0000   -0.19195
208960.0000   -0.14549
209000.0000   -0.38435
209040.0000   -0.32354
209080.0000   -0.06598
209120.0000   -0.19209
209160.0000   -0.24441
209200.0000   -0.38803
209240.0000    0.14393
209280.0000    0.14567
209320.0000    0.20957
209360.0000    0.34407
209400.0000    0.20049
209440.0000    0.22649
209480.0000    0.11863
209520.0000    0.08870
209560.0000    0.13529
209600.0000    0.15509
209640.0000   -0.08366
209680.0000   -0.05475
209720.0000   -0.03198
209760.0000   -0.12216
209800.0000    0.16719
209840.0000   -0.27363
209880.0000    0.02165
209920.0000   -0.20177
209960.0000   -0.26229
210000.0000    0.02687
210040.0000   -0.18760
210080.0000   -0.43312
210120.0000    0.01483
210160.0000   -0.17192
210200.0000   -0.11526
210240.0000   -0.24374
210280.0000   -0.12381
210320.0000   -0.35043
210360.0000   -0.25374
210400.0000    0.07046
210440.0000   -0.00114
210480.0000   -0.19040
210520.0000    0.10615
210560.0000   -0.51452
210600.0000   -0.05263
210640.0000   -0.26030
210680.0000   -0.28967
210720.0000    0.01897
210760.0000    0.16752
210800.0000   -0.15987
210840.0000   -0.35711
210880.0000   -0.38007
210920.0000   -0.48345
210960.0000   -0.71654
211000.0000   -0.21496
211040.0000   -0.25018
211080.0000   -0.44277
211120.0000   -0.58167
211160.0000   -0.36266
211200.0000   -0.35383
211240.0000   -0.26284
211280.0000   -0.47649
211320.0000   -0.51242
211360.0000   -0.33097
211400.0000   -0.40293
211440.0000   -0.24942
211480.0000   -0.35979
211520.0000   -0.29786
211560.0000   -0.31487
211600.0000   -0.16862
211640.0000   -0.14411
211680.0000   -0.13505
211720.0000   -0.13986
211760.0000   -0.30496
211800.0000   -0.15988
211840.0000   -0.33674
211880.0000   -0.37861
211920.0000   -0.03638
211960.0000    0.05238
212000.0000   -0.19772
212040.0000   -0.10713
212080.0000   -0.31324
212120.0000   -0.31613
212160.0000   -0.37778
212200.0000   -0.37252
212240.0000   -0.14796
212280.0000   -0.18637
212320.0000   -0.31391
212360.0000   -0.24509
212400.0000   -0.58185
212440.0000   -0.62898
212480.0000   -0.73282
212520.0000   -0.68129
212560.0000   -0.39152
212600.0000   -0.57640
212640.0000   -0.21923
212680.0000   -0.17398
212720.0000   -0.38866
212760.0000   -0.08042
212800.0000   -0.16960
212840.0000   -0.08578
212880.0000   -0.37466
212920.0000   -0.31904
212960.0000   -0.10908
213000.0000   -0.20974
213040.0000   -0.50060
213080.0000   -0.23250
213120.0000   -0.23002
213160.0000   -0.55062
213200.0000   -0.03979
213240.0000   -0.04396
213280.0000   -0.15837
213320.0000   -0.05132
213360.0000   -0.10957
213400.0000   -0.51948
213440.0000   -0.42378
213480.0000   -0.31153
213520.0000   -0.29317
213560.0000   -0.54016
213600.0000   -0.23358
213640.0000   -0.42692
213680.0000   -0.43144
213720.0000   -0.34614
213760.0000   -0.09394
213800.0000   -0.10607
213840.0000   -0.12908
213880.0000   -0.39420
213920.0000   -0.17089
213960.0000   -0.14593
214000.0000   -0.39105
214040.0000   -0.31127
214080.0000   -0.08242
214120.0000   -0.06503
214160.0000   -0.18740
214200.0000   -0.47293
214240.0000   -0.03279
214280.0000    0.07179
214320.0000   -0.08582
214360.0000   -0.07770
214400.0000   -0.17136
214440.0000   -0.19660
214480.0000   -0.32889
214520.0000   -0.08720
214560.0000   -0.12602
214600.0000   -0.18573
214640.0000   -0.26596
214680.0000   -0.42307
214720.0000   -0.24936
214760.0000   -0.11421
214800.0000   -0.38956
214840.0000   -0.16434
214880.0000   -0.10178
214920.0000   -0.31934
214960.0000    0.06058
215000.0000   -0.43007
215040.0000    0.00872
215080.0000    0.10002
215120.0000   -0.18696
215160.0000    0.14619
215200.0000    0.44811
215240.0000   -0.08410
215280.0000    0.16250
215320.0000    0.16462
215360.0000    0.34492
215400.0000    0.55645
215440.0000    0.42677
215480.0000    0.49940
215520.0000    0.38105
215560.0000    0.05497
215600.0000   -0.09677
215640.0000   -0.26229
215680.0000   -0.42488
215720.0000   -0.34465
215760.0000    0.29350
215800.0000    0.25962
215840.0000    0.00597
215880.0000    0.07363
215920.0000    0.10921
215960.0000   -0.11207
216000.0000    0.04512
216040.0000    0.17991
216080.0000   -0.09203
216120.0000    0.34594
216160.0000    0.31956
216200.0000    0.15007
216240.0000   -0.11706
216280.0000   -0.26775
216320.0000   -0.06751
216360.0000   -0.01562
216400.0000   -0.09303
216440.0000    0.02870
216480.0000   -0.23280
216520.0000   -0.05295
216560.0000   -0.09467
216600.0000   -0.35309
216640.0000   -0.35730
216680.0000   -0.44370
216720.0000   -0.14524
216760.0000   -0.00847
216800.0000   -0.02573
216840.0000   -0.08877
216880.0000   -0.03764
216920.0000   -0.12107
216960.0000   -0.13540
217000.0000   -0.11770
217040.0000   -0.23464
217080.0000   -0.30705
217120.0000    0.04919
217160.0000   -0.36327
217200.0000   -0.35882
217240.0000   -0.60390
217280.0000   -0.45931
217320.0000   -0.31882
217360.0000   -0.21620
217400.0000   -0.57048
217440.0000   -0.37897
217480.0000   -0.21920
217520.0000   -0.18619
217560.0000   -0.25918
217600.0000   -0.00985
217640.0000   -0.05187
217680.0000    0.12501
217720.0000   -0.03173
217760.0000   -0.21007
217800.0000   -0.02975
217840.0000   -0.00921
217880.0000    0.11545
217920.0000   -0.01918
217960.0000    0.05344
218000.0000    0.00212
218040.0000    0.16558
218080.0000    0.15565
218120.0000    0.15619
218160.0000   -0.09569
218200.0000   -0.00935
218240.0000    0.15949
218280.0000    0.16654
218320.0000   -0.13254
218360.0000    0.10859
218400.0000    0.12080
218440.0000   -0.16721
218480.0000   -0.21247
218520.0000   -0.04031
218560.0000    0.02622
218600.0000   -0.07029
218640.0000    0.10552
218680.0000   -0.04088
218720.0000   -0.22520
218760.0000   -0.15676
218800.0000    0.12942
218840.0000    0.03234
218880.0000   -0.09546
218920.0000    0.03508
218960.0000   -0.07787
219000.0000   -0.39723
219040.0000   -0.36834
219080.0000   -0.33428
219120.0000   -0.26912
219160.0000   -0.14508
219200.0000   -0.01303
219240.0000   -0.03352
219280.0000   -0.19908
219320.0000   -0.13196
219360.0000   -0.13040
219400.0000   -0.27861
219440.0000   -0.29346
219480.0000   -0.16880
219520.0000   -0.20617
219560.0000   -0.39008
219600.0000   -0.25851
219640.0000   -0.19951
219680.0000   -0.06214
219720.0000   -0.11238
219760.0000   -0.14645
219800.0000   -0.10408
219840.0000   -0.08654
219880.0000    0.22230
219920.0000   -0.00788
219960.0000   -0.10208
220000.0000   -0.28446
220040.0000   -0.13519
220080.0000    0.16643
220120.0000    0.03258
220160.0000   -0.24618
220200.0000   -0.14296
220240.0000   -0.37441
220280.0000   -0.22745
220320.0000   -0.43132
220360.0000   -0.57036
220400.0000   -0.49617
220440.0000   -0.38453
220480.0000   -0.36365
220520.0000   -0.11612
220560.0000   -0.29941
220600.0000   -0.30730
220640.0000   -0.14375
220680.0000   -0.22405
220720.0000   -0.06940
220760.0000   -0.15134
220800.0000   -0.05291
220840.0000    0.08405
220880.0000   -0.20447
220920.0000   -0.23016
220960.0000   -0.53730
221000.0000   -0.01799
221040.0000   -0.15749
221080.0000    0.12272
221120.0000   -0.31430
221160.0000   -0.09828
221200.0000   -0.18449
221240.0000    0.04009
221280.0000   -0.06787
221320.0000   -0.19134
221360.0000   -0.13388
221400.0000   -0.29966
221440.0000   -0.19531
221480.0000   -0.14018
221520.0000   -0.32980
221560.0000   -0.39376
221600.0000   -0.34745
221640.0000   -0.21468
221680.0000   -0.42702
221720.0000   -0.30354
221760.0000   -0.30033
221800.0000   -0.35195
221840.0000   -0.09750
221880.0000    0.08460
221920.0000    0.01028
221960.0000    0.08952
222000.0000    0.46021
222040.0000    0.05825
222080.0000   -0.24179
222120.0000   -0.25062
222160.0000    0.08396
222200.0000    0.13925
222240.0000   -0.43767
222280.0000   -0.23836
222320.0000   -0.07084
222360.0000   -0.12499
222400.0000    0.04350
222440.0000   -0.27917
222480.0000   -0.03421
222520.0000   -0.02784
222560.0000   -0.29635
222600.0000   -0.11799
222640.0000    0.17011
222680.0000   -0.16710
222720.0000   -0.24783
222760.0000   -0.06532
222800.0000    0.41791
222840.0000    0.04098
222880.0000   -0.10359
222920.0000    0.14923
222960.0000    0.04487
223000.0000    0.08888
223040.0000   -0.16220
223080.0000    0.14553
223120.0000    0.04002
223160.0000   -0.25883
223200.0000   -0.35732
223240.0000   -0.32914
223280.0000   -0.04909
223320.0000   -0.28007
223360.0000   -0.03332
223400.0000   -0.15024
223440.0000    0.24879
223480.0000    0.71121
223520.0000    0.42500
223560.0000    0.53326
223600.0000    0.62110
223640.0000    0.48222
223680.0000    0.42728
223720.0000    0.47073
223760.0000    0.37303
223800.0000    0.11672
223840.0000    0.26876
223880.0000    0.19916
223920.0000    0.33259
223960.0000    0.22810
224000.0000    0.32015
224040.0000    0.22726
224080.0000    0.37258
224120.0000    0.26359
224160.0000    0.19155
224200.0000    0.42949
224240.0000    0.66737
224280.0000    0.31160
224320.0000    0.47854
224360.0000    0.26939
224400.0000    0.10188
224440.0000    0.14424
224480.0000    0.23307
224520.0000    0.19638
224560.0000    0.14542
224600.0000    0.30612
224640.0000    0.31083
224680.0000    0.16761
224720.0000    0.11473
224760.0000    0.42830
224800.0000    0.15701
224840.0000   -0.02725
224880.0000    0.09014
224920.0000    0.00569
224960.0000   -0.10380
225000.0000   -0.05270
225040.0000    0.11305
225080.0000    0.31005
225120.0000   -0.16984
225160.0000   -0.17700
225200.0000    0.09330
225240.0000    0.10292
225280.0000    0.33046
225320.0000    0.02471
225360.0000   -0.15163
225400.0000   -0.09511
225440.0000   -0.13495
225480.0000   -0.14740
225520.0000    0.02493
225560.0000    0.02963
225600.0000    0.08329
225640.0000    0.09889
225680.0000   -0.08780
225720.0000   -0.00020
225760.0000   -0.00557
225800.0000   -0.11795
225840.0000    0.08601
225880.0000    0.21545
225920.0000   -0.03187
225960.0000   -0.05952
226000.0000   -0.07778
226040.0000    0.08075
226080.0000   -0.32471
226120.0000   -0.04123
226160.0000    0.06341
226200.0000   -0.10245
226240.0000    0.27208
226280.0000   -0.12572
226320.0000    0.13039
226360.0000    0.21418
226400.0000    0.08122
226440.0000    0.13636
226480.0000    0.23651
226520.0000    0.03436
226560.0000    0.14798
226600.0000   -0.05088
226640.0000   -0.04396
226680.0000    0.04281
226720.0000   -0.00380
226760.0000    0.00878
226800.0000    0.22172
226840.0000   -0.27006
226880.0000   -0.09014
226920.0000   -0.00273
226960.0000   -0.16968
227000.0000   -0.03337
227040.0000   -0.44634
227080.0000   -0.41083
227120.0000   -0.49261
227160.0000   -0.24447
227200.0000   -0.35013
227240.0000   -0.09326
227280.0000    0.08233
227320.0000   -0.14910
227360.0000   -0.01279
227400.0000    0.02903
227440.0000    0.06042
227480.0000   -0.11141
227520.0000   -0.20640
227560.0000    0.11692
227600.0000   -0.21214
227640.0000   -0.14395
227680.0000   -0.10307
227720.0000   -0.05709
227760.0000    0.29618
227800.0000    0.08299
227840.0000   -0.06277
227880.0000    0.08514
227920.0000    0.22485
227960.0000    0.02659
228000.0000   -0.03874
228040.0000    0.15337
228080.0000   -0.05872
228120.0000    0.15003
228160.0000    0.24596
228200.0000   -0.02919
228240.0000    0.10354
228280.0000   -0.00128
228320.0000    0.02896
228360.0000    0.14962
228400.0000    0.06041
228440.0000   -0.01811
228480.0000    0.13924
228520.0000    0.04995
228560.0000   -0.05442
228600.0000    0.13587
228640.0000   -0.02757
228680.0000    0.07618
228720.0000    0.10276
228760.0000   -0.03476
228800.0000    0.16221
228840.0000    0.12675
228880.0000    0.10980
228920.0000    0.24891
228960.0000    0.09689
229000.0000    0.16732
229040.0000    0.20642
229080.0000   -0.15201
229120.0000   -0.07136
229160.0000    0.08879
229200.0000   -0.18480
229240.0000    0.00626
229280.0000   -0.23611
229320.0000    0.25610
229360.0000    0.01192
229400.0000   -0.07508
229440.0000    0.08021
229480.0000   -0.13667
229520.0000   -0.13209
229560.0000    0.06538
229600.0000   -0.05170
229640.0000   -0.07632
229680.0000    0.02108
229720.0000   -0.06897
229760.0000   -0.36293
229800.0000   -0.26956
229840.0000    0.06703
229880.0000   -0.16127
229920.0000   -0.17725
229960.0000   -0.26034
230000.0000   -0.11199
230040.0000   -0.20569
230080.0000   -0.07157
230120.0000   -0.18329
230160.0000   -0.18403
230200.0000   -0.40973
230240.0000   -0.11731
230280.0000   -0.31456
230320.0000    0.18843
230360.0000   -0.10531
230400.0000    0.07304
230440.0000    0.11957
230480.0000    0.14627
230520.0000    0.05119
230560.0000    0.13410
230600.0000    0.23292
230640.0000   -0.00342
230680.0000   -0.04134
230720.0000   -0.27305
230760.0000   -0.15617
230800.0000   -0.08814
230840.0000    0.03928
230880.0000   -0.29221
230920.0000    0.01175
230960.0000    0.16160
231000.0000    0.16876
231040.0000    0.20725
231080.0000    0.11169
231120.0000   -0.02347
231160.0000    0.03162
231200.0000   -0.00333
231240.0000    0.16716
231280.0000    0.02663
231320.0000    0.32216
231360.0000    0.24754
231400.0000   -0.05416
231440.0000   -0.21686
231480.0000   -0.12337
231520.0000   -0.05995
231560.0000    0.03860
231600.0000   -0.38091
231640.0000   -0.21876
231680.0000   -0.43613
231720.0000   -0.13311
231760.0000    0.19761
231800.0000   -0.05999
231840.0000    0.07685
231880.0000   -0.00289
231920.0000    0.19870
231960.0000    0.33844
232000.0000    0.45587
232040.0000    0.08228
232080.0000    0.07067
232120.0000    0.02833
232160.0000   -0.13377
232200.0000   -0.05808
232240.0000   -0.11171
232280.0000   -0.05700
232320.0000    0.04921
232360.0000    0.25348
232400.0000    0.08270
232440.0000   -0.07743
232480.0000    0.04041
232520.0000   -0.04027
232560.0000   -0.09015
232600.0000    0.17138
232640.0000    0.19495
232680.0000    0.01709
232720.0000    0.29476
232760.0000    0.33261
232800.0000    0.49186
232840.0000   -0.16716
232880.0000   -0.03321
232920.0000    0.11567
232960.0000   -0.02696
233000.0000   -0.24203
233040.0000   -0.19852
233080.0000   -0.02365
233120.0000   -0.20644
233160.0000    0.04042
233200.0000   -0.13659
233240.0000   -0.20770
233280.0000    0.18046
233320.0000    0.56240
233360.0000    0.19639
233400.0000    0.05133
233440.0000    0.08890
233480.0000    0.46792
233520.0000   -0.08532
233560.0000    0.04107
233600.0000    0.00278
233640.0000    0.20526
233680.0000   -0.20298
233720.0000    0.13960
233760.0000   -0.09916
233800.0000   -0.32060
233840.0000   -0.14867
233880.0000   -0.06988
233920.0000    0.02353
233960.0000    0.20680
234000.0000    0.18867
234040.0000    0.19147
234080.0000    0.11502
234120.0000    0.06075
234160.0000   -0.06976
234200.0000    0.04650
234240.0000   -0.06471
234280.0000   -0.07194
234320.0000    0.18470
234360.0000   -0.10217
234400.0000   -0.06053
234440.0000    0.01389
234480.0000   -0.04209
234520.0000    0.12117
234560.0000    0.31782
234600.0000    0.01418
234640.0000   -0.15280
234680.0000    0.01145
234720.0000    0.23410
234760.0000    0.13509
234800.0000    0.13463
234840.0000    0.27063
234880.0000   -0.08148
234920.0000    0.10550
234960.0000    0.14466
235000.0000    0.25048
235040.0000    0.59985
235080.0000    0.38890
235120.0000    0.24492
235160.0000   -0.07638
235200.0000    0.07200
235240.0000    0.19060
235280.0000   -0.17452
235320.0000   -0.26273
235360.0000    0.09651
235400.0000    0.24539
235440.0000    0.47317
235480.0000    0.07333
235520.0000    0.04991
235560.0000    0.23156
235600.0000    0.23882
235640.0000    0.23695
235680.0000    0.48210
235720.0000    0.54158
235760.0000    0.09870
235800.0000    0.20486
235840.0000    0.19614
235880.0000    0.20044
235920.0000   -0.06681
235960.0000   -0.02587
236000.0000    0.04941
236040.0000   -0.02900
236080.0000   -0.05574
236120.0000   -0.00894
236160.0000   -0.25553
236200.0000   -0.22643
236240.0000    0.05769
236280.0000    0.06322
236320.0000    0.10632
236360.0000    0.19287
236400.0000    0.27727
236440.0000    0.10583
236480.0000   -0.02479
236520.0000   -0.11671
236560.0000   -0.45412
236600.0000   -0.09059
236640.0000   -0.57638
236680.0000   -0.32170
236720.0000   -0.53303
236760.0000   -0.50378
236800.0000   -0.38699
236840.0000   -0.20934
236880.0000   -0.13879
236920.0000   -0.05724
236960.0000   -0.04051
237000.0000   -0.13866
237040.0000    0.27758
237080.0000    0.20107
237120.0000    0.10475
237160.0000   -0.10588
237200.0000   -0.19688
237240.0000    0.29668
237280.0000    0.02118
237320.0000    0.33482
237360.0000    0.11855
237400.0000   -0.30730
237440.0000   -0.32297
237480.0000   -0.39162
237520.0000    0.01556
237560.0000   -0.19203
237600.0000   -0.61720
237640.0000    0.02520
237680.0000   -0.23605
237720.0000    0.06755
237760.0000    0.25769
237800.0000   -0.20241
237840.0000   -0.23828
237880.0000   -0.09478
237920.0000   -0.19461
237960.0000   -0.24250
238000.0000   -0.03625
238040.0000   -0.65014
238080.0000   -0.25652
238120.0000   -0.11906
238160.0000   -0.33259
238200.0000   -0.23413
238240.0000   -0.20915
238280.0000   -0.33774
238320.0000   -0.08363
238360.0000   -0.25222
238400.0000   -0.39525
238440.0000   -0.58602
238480.0000   -0.35849
238520.0000   -0.28102
238560.0000    0.10100
238600.0000    0.16773
238640.0000    0.22636
238680.0000   -0.00964
238720.0000   -0.04301
238760.0000   -0.25596
238800.0000    0.03753
238840.0000    0.27355
238880.0000   -0.14293
238920.0000    0.27678
238960.0000   -0.21910
239000.0000   -0.04778
239040.0000   -0.13347
239080.0000   -0.19218
239120.0000   -0.09566
239160.0000   -0.06262
239200.0000   -0.14764
239240.0000   -0.43069
239280.0000    0.10884
239320.0000   -0.06519
239360.0000    0.01240
239400.0000    0.01466
239440.0000    0.04293
239480.0000    0.47969
239520.0000    0.33892
239560.0000    0.42823
239600.0000    0.39931
239640.0000    0.23012
239680.0000    0.41540
239720.0000    0.27726
239760.0000    0.27464
239800.0000    0.22602
239840.0000    0.18990
239880.0000    0.05492
239920.0000    0.00335
239960.0000   -0.12297
240000.0000    0.11979
240040.0000    0.04932
240080.0000    0.08335
240120.0000    0.11865
240160.0000    0.15668
240200.0000   -0.06948
240240.0000    0.18329
240280.0000    0.37138
240320.0000    0.17863
240360.0000    0.12546
240400.0000   -0.17760
240440.0000   -0.21813
240480.0000   -0.23135
240520.0000   -0.44391
240560.0000   -0.26526
240600.0000   -0.19775
240640.0000   -0.27587
240680.0000    0.00129
240720.0000   -0.10659
240760.0000    0.24098
240800.0000    0.22348
240840.0000    0.09042
240880.0000   -0.05643
240920.0000    0.06327
240960.0000   -0.08105
241000.0000   -0.05421
241040.0000    0.11941
241080.0000   -0.01218
241120.0000    0.31207
241160.0000    0.25468
241200.0000    0.32864
241240.0000    0.51295
241280.0000    0.06762
241320.0000    0.01514
241360.0000    0.07338
241400.0000    0.22263
241440.0000    0.36051
241480.0000    0.23209
241520.0000    0.14624
241560.0000    0.18868
241600.0000   -0.06573
241640.0000    0.03670
241680.0000   -0.14285
241720.0000    0.05034
241760.0000   -0.21832
241800.0000    0.23507
241840.0000   -0.06340
241880.0000   -0.07591
241920.0000   -0.05495
241960.0000   -0.03206
242000.0000   -0.16705
242040.0000   -0.14492
242080.0000   -0.02571
242120.0000   -0.22218
242160.0000    0.16199
242200.0000   -0.02624
242240.0000   -0.14246
242280.0000    0.00650
242320.0000    0.31454
242360.0000   -0.09913
242400.0000    0.27491
242440.0000    0.03857
242480.0000    0.04636
242520.0000    0.01309
242560.0000   -0.09893
242600.0000   -0.05234
242640.0000   -0.04853
242680.0000    0.00125
242720.0000    0.17631
242760.0000   -0.02513
242800.0000   -0.20014
242840.0000   -0.37862
242880.0000   -0.19297
242920.0000    0.20476
242960.0000    0.11475
243000.0000    0.02099
243040.0000    0.19557
243080.0000    0.14937
243120.0000    0.12581
243160.0000    0.29419
243200.0000    0.05600
243240.0000    0.17786
243280.0000    0.09811
243320.0000    0.07394
243360.0000    0.11822
243400.0000    0.31487
243440.0000    0.03516
243480.0000    0.20938
243520.0000    0.30460
243560.0000    0.11709
243600.0000    0.23007
243640.0000    0.23605
243680.0000    0.01474
243720.0000   -0.04206
243760.0000   -0.06541
243800.0000    0.02292
243840.0000   -0.19948
243880.0000    0.11213
243920.0000    0.15873
243960.0000    0.34858
244000.0000    0.25811
244040.0000    0.09902
244080.0000    0.09372
244120.0000    0.29423
244160.0000    0.32293
244200.0000    0.11978
244240.0000   -0.00561
244280.0000    0.38088
244320.0000    0.23952
244360.0000   -0.15170
244400.0000    0.00520
244440.0000   -0.05039
244480.0000    0.13950
244520.0000    0.02439
244560.0000    0.05972
244600.0000    0.05812
244640.0000   -0.12557
244680.0000    0.15293
244720.0000   -0.01541
244760.0000    0.17598
244800.0000    0.01268
244840.0000    0.09345
244880.0000    0.03607
244920.0000    0.11014
244960.0000    0.12038
245000.0000    0.11717
245040.0000    0.15240
245080.0000    0.15170
245120.0000    0.09319
245160.0000    0.38775
245200.0000    0.00201
245240.0000    0.05236
245280.0000   -0.33989
245320.0000   -0.17885
245360.0000   -0.05012
245400.0000    0.24973
245440.0000    0.33418
245480.0000   -0.04660
245520.0000    0.21598
245560.0000   -0.06942
245600.0000    0.08809
245640.0000    0.13438
245680.0000    0.15668
245720.0000   -0.00631
245760.0000    0.02485
245800.0000   -0.02063
245840.0000   -0.09652
245880.0000   -0.37785
245920.0000   -0.29613
245960.0000   -0.14407
246000.0000   -0.20895
246040.0000   -0.02861
246080.0000   -0.03606
246120.0000   -0.75638
246160.0000   -0.76185
246200.0000   -0.44210
246240.0000   -0.48579
246280.0000   -0.45457
246320.0000   -0.61699
246360.0000   -0.28581
246400.0000   -0.42549
246440.0000   -0.45195
246480.0000   -0.44252
246520.0000   -0.71632
246560.0000   -0.11103
246600.0000    0.12396
246640.0000    0.12392
246680.0000    0.07651
246720.0000    0.27390
246760.0000    0.17279
246800.0000   -0.05481
246840.0000    0.11382
246880.0000    0.05710
246920.0000    0.10638
246960.0000   -0.19734
247000.0000   -0.35814
247040.0000   -0.17640
247080.0000   -0.31010
247120.0000   -0.15083
247160.0000   -0.03489
247200.0000   -0.23145
247240.0000    0.06213
247280.0000    0.31382
247320.0000    0.33732
247360.0000    0.06315
247400.0000    0.05734
247440.0000    0.06844
247480.0000   -0.02662
247520.0000   -0.17495
247560.0000   -0.00030
247600.0000    0.03236
247640.0000   -0.22277
247680.0000    0.00179
247720.0000    0.07697
247760.0000    0.16235
247800.0000    0.09809
247840.0000   -0.22901
247880.0000   -0.08481
247920.0000    0.11167
247960.0000   -0.12041
248000.0000   -0.07162
248040.0000    0.03889
248080.0000    0.00980
248120.0000   -0.05556
248160.0000    0.06452
248200.0000   -0.08065
248240.0000   -0.23366
248280.0000   -0.13561
248320.0000   -0.04329
248360.0000   -0.27142
248400.0000    0.13537
248440.0000    0.02330
248480.0000   -0.01503
248520.0000   -0.03481
248560.0000   -0.33593
248600.0000   -0.20424
248640.0000   -0.13728
248680.0000   -0.20336
248720.0000   -0.22693
248760.0000    0.05623
248800.0000    0.13471
248840.0000   -0.01544
248880.0000   -0.19504
248920.0000   -0.10104
248960.0000   -0.09366
249000.0000    0.14758
249040.0000    0.20398
249080.0000    0.10150
249120.0000   -0.16788
249160.0000   -0.07952
249200.0000   -0.02246
249240.0000   -0.00075
249280.0000   -0.16751
249320.0000    0.02492
249360.0000   -0.14947
249400.0000   -0.01853
249440.0000    0.00976
249480.0000   -0.05738
249520.0000    0.05700
249560.0000    0.02185
249600.0000   -0.10407
249640.0000   -0.09730
249680.0000   -0.04117
249720.0000   -0.03656
249760.0000    0.04667
249800.0000    0.01768
249840.0000   -0.00636
249880.0000   -0.06431
249920.0000   -0.00003
249960.0000    0.02298
250000.0000   -0.16329
250040.0000   -0.12406
250080.0000   -0.36678
250120.0000   -0.44168
250160.0000   -0.19491
250200.0000   -0.28569
250240.0000   -0.26626
250280.0000   -0.23436
250320.0000   -0.29024
250360.0000   -0.18893
250400.0000   -0.21445
250440.0000   -0.36576
250480.0000   -0.07252
250520.0000   -0.07726
250560.0000   -0.25450
250600.0000   -0.22069
250640.0000   -0.34995
250680.0000   -0.40052
250720.0000   -0.13637
250760.0000   -0.27364
250800.0000   -0.33161
250840.0000   -0.38360
250880.0000   -0.06912
250920.0000   -0.14033
250960.0000    0.00214
251000.0000   -0.07638
251040.0000   -0.23614
251080.0000   -0.47481
251120.0000   -0.37586
251160.0000   -0.41585
251200.0000   -0.33553
251240.0000   -0.28690
251280.0000   -0.29423
251320.0000   -0.26702
251360.0000   -0.32695
251400.0000   -0.13676
251440.0000   -0.12749
251480.0000   -0.06891
251520.0000   -0.13956
251560.0000    0.12855
251600.0000    0.24321
251640.0000   -0.20445
251680.0000   -0.15859
251720.0000   -0.14898
251760.0000    0.05720
251800.0000   -0.09440
251840.0000    0.15396
251880.0000   -0.00250
251920.0000    0.17905
251960.0000   -0.29484
252000.0000    0.03569
252040.0000    0.18918
252080.0000    0.00339
252120.0000    0.10256
252160.0000   -0.05720
252200.0000   -0.22105
252240.0000   -0.15283
252280.0000    0.03174
252320.0000    0.10732
252360.0000   -0.10293
252400.0000   -0.37000
252440.0000    0.00209
252480.0000   -0.03582
252520.0000    0.24586
252560.0000   -0.05054
252600.0000   -0.07187
252640.0000   -0.04956
252680.0000    0.32626
252720.0000    0.52088
252760.0000    0.37311
252800.0000    0.25599
252840.0000   -0.01580
252880.0000   -0.00030
252920.0000    0.19860
252960.0000    0.18836
253000.0000   -0.09727
253040.0000    0.08927
253080.0000   -0.02281
253120.0000   -0.08949
253160.0000    0.24161
253200.0000    0.10683
253240.0000    0.24700
253280.0000    0.18273
253320.0000    0.03416
253360.0000    0.11722
253400.0000   -0.08440
253440.0000    0.21387
253480.0000    0.04245
253520.0000   -0.17585
253560.0000   -0.08725
253600.0000    0.20998
253640.0000   -0.08424
253680.0000   -0.14378
253720.0000   -0.06142
253760.0000    0.32173
253800.0000    0.14200
253840.0000    0.42938
253880.0000   -0.08982
253920.0000    0.03382
253960.0000    0.16624
254000.0000    0.14838
254040.0000   -0.03066
254080.0000    0.14911
254120.0000    0.00724
254160.0000    0.17675
254200.0000    0.10372
254240.0000   -0.16719
254280.0000    0.12473
254320.0000    0.09134
254360.0000   -0.00010
254400.0000    0.31437
254440.0000   -0.20065
254480.0000   -0.06731
254520.0000    0.02954
254560.0000   -0.12426
254600.0000    0.00414
254640.0000   -0.03010
254680.0000    0.37087
254720.0000    0.21496
254760.0000    0.22582
254800.0000    0.06786
254840.0000    0.05103
254880.0000    0.14597
254920.0000   -0.11976
254960.0000    0.04153
255000.0000   -0.26526
255040.0000   -0.18070
255080.0000    0.14269
255120.0000    0.09882
255160.0000   -0.02921
255200.0000   -0.37548
255240.0000   -0.30325
255280.0000   -0.24808
255320.0000   -0.02880
255360.0000   -0.25664
255400.0000    0.04352
255440.0000   -0.19969
255480.0000   -0.32256
255520.0000   -0.37985
255560.0000   -0.32134
255600.0000    0.05428
255640.0000   -0.11811
255680.0000   -0.13421
255720.0000   -0.10204
255760.0000   -0.06936
255800.0000   -0.20901
255840.0000   -0.26067
255880.0000   -0.27383
255920.0000   -0.17541
255960.0000   -0.16429
256000.0000   -0.09010
256040.0000   -0.35425
256080.0000   -0.22980
256120.0000   -0.20725
256160.0000   -0.18934
256200.0000   -0.00788
256240.0000   -0.21310
256280.0000   -0.03578
256320.0000   -0.02318
256360.0000   -0.01557
256400.0000   -0.12348
256440.0000    0.04103
256480.0000    0.04714
256520.0000    0.02742
256560.0000   -0.30716
256600.0000   -0.04268
256640.0000   -0.23876
256680.0000    0.09581
256720.0000   -0.06410
256760.0000    0.19713
256800.0000   -0.02729
256840.0000    0.04742
256880.0000    0.16902
256920.0000   -0.10293
256960.0000    0.18376
257000.0000   -0.09077
257040.0000   -0.34491
257080.0000   -0.13026
257120.0000   -0.06172
257160.0000   -0.34518
257200.0000   -0.47877
257240.0000   -0.23163
257280.0000   -0.43588
257320.0000   -0.12678
257360.0000   -0.23127
257400.0000   -0.11807
257440.0000   -0.06410
257480.0000   -0.14096
257520.0000    0.03393
257560.0000   -0.31975
257600.0000   -0.04576
257640.0000    0.02098
257680.0000   -0.04737
257720.0000   -0.15373
257760.0000   -0.13216
257800.0000   -0.26547
257840.0000   -0.16768
257880.0000    0.04859
257920.0000    0.00650
257960.0000   -0.05890
258000.0000   -0.11651
258040.0000    0.08200
258080.0000   -0.12555
258120.0000   -0.23428
258160.0000   -0.20241
258200.0000   -0.25412
258240.0000   -0.05671
258280.0000   -0.23915
258320.0000   -0.14782
258360.0000   -0.63771
258400.0000   -0.46026
258440.0000   -0.63717
258480.0000   -0.33413
258520.0000   -0.64033
258560.0000   -0.59290
258600.0000   -0.27543
258640.0000   -0.11543
258680.0000   -0.37130
258720.0000   -0.10889
258760.0000   -0.21579
258800.0000   -0.11648
258840.0000    0.21347
258880.0000   -0.09673
258920.0000   -0.14630
258960.0000   -0.21769
259000.0000   -0.27821
259040.0000   -0.50409
259080.0000   -0.28607
259120.0000   -0.03118
259160.0000   -0.09641
259200.0000    0.01678
259240.0000   -0.00697
259280.0000    0.00391
259320.0000   -0.08024
259360.0000    0.02161
259400.0000    0.15935
259440.0000    0.01407
259480.0000    0.01380
259520.0000   -0.28923
259560.0000    0.13001
259600.0000   -0.34876
259640.0000   -0.64437
259680.0000   -0.47344
259720.0000   -0.41517
259760.0000   -0.27666
259800.0000   -0.26121
259840.0000    0.15003
259880.0000    0.13900
259920.0000   -0.33152
259960.0000   -0.06474
260000.0000    0.09121
260040.0000    0.34412
260080.0000    0.18203
260120.0000   -0.04603
260160.0000    0.06571
260200.0000   -0.23611
260240.0000   -0.30789
260280.0000   -0.06888
260320.0000   -0.13810
260360.0000   -0.00343
260400.0000    0.32473
260440.0000   -0.10289
260480.0000   -0.06072
260520.0000   -0.34510
260560.0000   -0.19501
260600.0000    0.07733
260640.0000    0.15016
260680.0000    0.11010
260720.0000   -0.00927
260760.0000    0.18068
260800.0000    0.29007
260840.0000    0.30937
260880.0000    0.04435
260920.0000   -0.36972
260960.0000   -0.32516
261000.0000   -0.54983
261040.0000   -0.38829
261080.0000   -0.59191
261120.0000   -0.85144
261160.0000   -0.85194
261200.0000   -0.78377
261240.0000   -0.59788
261280.0000   -0.60039
261320.0000   -0.43050
261360.0000   -0.03112
261400.0000   -0.06188
261440.0000   -0.10177
261480.0000   -0.03144
261520.0000   -0.25379
261560.0000   -0.01720
261600.0000   -0.19832
261640.0000   -0.06654
261680.0000    0.08540
261720.0000   -0.20254
261760.0000   -0.26000
261800.0000   -0.29229
261840.0000   -0.08158
261880.0000    0.03320
261920.0000    0.00704
261960.0000   -0.26746
262000.0000   -0.39601
262040.0000   -0.48051
262080.0000   -0.40164
262120.0000   -0.18137
262160.0000   -0.28160
262200.0000   -0.33075
262240.0000   -0.28583
262280.0000   -0.25591
262320.0000   -0.43768
262360.0000   -0.59000
262400.0000   -0.12497
262440.0000   -0.24379
262480.0000   -0.33202
262520.0000   -0.24020
262560.0000   -0.15788
262600.0000   -0.47110
262640.0000   -0.19983
262680.0000   -0.32345
262720.0000   -0.40668
262760.0000   -0.23402
262800.0000   -0.25890
262840.0000   -0.27915
262880.0000   -0.86049
262920.0000   -0.66847
262960.0000   -0.72741
263000.0000   -0.49849
263040.0000   -0.42593
263080.0000   -0.46362
263120.0000   -0.29225
263160.0000   -0.49272
263200.0000   -0.29827
263240.0000   -0.56329
263280.0000   -0.33866
263320.0000   -0.47319
263360.0000   -0.51014
263400.0000   -0.14382
263440.0000   -0.64141
263480.0000   -0.46791
263520.0000   -0.60732
263560.0000   -0.55213
263600.0000   -0.67892
263640.0000   -0.41940
263680.0000   -0.49264
263720.0000   -0.28938
263760.0000   -0.19844
263800.0000   -0.27773
263840.0000   -0.08592
263880.0000   -0.30996
263920.0000   -0.23937
263960.0000   -0.09078
264000.0000    0.02799
264040.0000   -0.02294
264080.0000    0.18695
264120.0000    0.10898
264160.0000   -0.12483
264200.0000    0.04894
264240.0000    0.14418
264280.0000    0.02370
264320.0000    0.11582
264360.0000   -0.19526
264400.0000   -0.15895
264440.0000   -0.01699
264480.0000   -0.45296
264520.0000   -0.47676
264560.0000   -0.02176
264600.0000   -0.32393
264640.0000    0.17664
264680.0000   -0.11039
264720.0000   -0.40224
264760.0000   -0.37347
264800.0000   -0.04648
264840.0000   -0.01594
264880.0000   -0.68367
264920.0000    0.05375
264960.0000   -0.23412
265000.0000   -0.20488
265040.0000   -0.23380
265080.0000   -0.14019
265120.0000   -0.28138
265160.0000   -0.19044
265200.0000   -0.12129
265240.0000   -0.18722
265280.0000   -0.08001
265320.0000   -0.06748
265360.0000    0.03322
265400.0000    0.32157
265440.0000    0.18022
265480.0000   -0.13497
265520.0000   -0.45166
265560.0000   -0.33098
265600.0000   -0.47051
265640.0000    0.24043
265680.0000   -0.29810
265720.0000   -0.26883
265760.0000   -0.38037
265800.0000   -0.01485
265840.0000    0.14342
265880.0000   -0.13237
265920.0000   -0.10825
265960.0000   -0.29785
266000.0000   -0.17115
266040.0000   -0.37897
266080.0000   -0.11952
266120.0000   -0.04808
266160.0000    0.07300
266200.0000   -0.31345
266240.0000   -0.31708
266280.0000   -0.31149
266320.0000   -0.32083
266360.0000   -0.19290
266400.0000   -0.34250
266440.0000   -0.09789
266480.0000   -0.24538
266520.0000   -0.30373
266560.0000   -0.24466
266600.0000   -0.07966
266640.0000   -0.32963
266680.0000   -0.32322
266720.0000   -0.32461
266760.0000   -0.21776
266800.0000   -0.20575
266840.0000   -0.52502
266880.0000   -0.38970
266920.0000   -0.48349
266960.0000   -0.64340
267000.0000   -0.44058
267040.0000   -0.33879
267080.0000   -0.38116
267120.0000   -0.42388
267160.0000   -0.43802
267200.0000    0.15284
267240.0000   -0.10124
267280.0000   -0.20455
267320.0000   -0.09050
267360.0000   -0.13811
267400.0000    0.02349
267440.0000   -0.02521
267480.0000   -0.23863
267520.0000   -0.14593
267560.0000   -0.20941
267600.0000   -0.20267
267640.0000   -0.49369
267680.0000   -0.11192
267720.0000   -0.25263
267760.0000   -0.17070
267800.0000   -0.24968
267840.0000   -0.20845
267880.0000   -0.28596
267920.0000   -0.27733
267960.0000   -0.38364
268000.0000   -0.11893
268040.0000   -0.43874
268080.0000   -0.21162
268120.0000   -0.08270
268160.0000   -0.03041
268200.0000   -0.27769
268240.0000   -0.21221
268280.0000   -0.07877
268320.0000   -0.31019
268360.0000   -0.10852
268400.0000   -0.11239
268440.0000   -0.03461
268480.0000   -0.13654
268520.0000   -0.17075
268560.0000   -0.31388
268600.0000   -0.07036
268640.0000   -0.33149
268680.0000   -0.22108
268720.0000   -0.25439
268760.0000   -0.17346
268800.0000   -0.06102
268840.0000   -0.13856
268880.0000    0.08967
268920.0000    0.12094
268960.0000   -0.02344
269000.0000   -0.27793
269040.0000   -0.30545
269080.0000   -0.34510
269120.0000   -0.20412
269160.0000   -0.05763
269200.0000   -0.03100
269240.0000    0.05922
269280.0000   -0.32042
269320.0000   -0.07175
269360.0000   -0.18459
269400.0000    0.00190
269440.0000   -0.31688
269480.0000   -0.35759
269520.0000   -0.30604
269560.0000   -0.17642
269600.0000    0.15915
269640.0000   -0.41102
269680.0000   -0.39169
269720.0000   -0.17927
269760.0000   -0.25586
269800.0000   -0.27325
269840.0000   -0.37375
269880.0000   -0.34228
269920.0000   -0.34464
269960.0000   -0.67038
270000.0000   -0.30299
270040.0000   -0.76568
270080.0000   -0.35437
270120.0000   -0.44592
270160.0000   -0.49395
270200.0000   -0.47599
270240.0000   -0.31915
270280.0000   -0.31200
270320.0000   -0.51715
270360.0000   -0.34261
270400.0000   -0.24191
270440.0000   -0.21566
270480.0000   -0.27492
270520.0000   -0.13796
270560.0000   -0.25545
270600.0000   -0.22597
270640.0000   -0.01406
270680.0000    0.01567
270720.0000   -0.33424
270760.0000   -0.40537
270800.0000   -0.25836
270840.0000   -0.47963
270880.0000   -0.41494
270920.0000   -0.34743
270960.0000   -0.34850
271000.0000   -0.36227
271040.0000   -0.29485
271080.0000   -0.26161
271120.0000   -0.54873
271160.0000   -0.54893
271200.0000   -0.54001
271240.0000   -0.26778
271280.0000   -0.21021
271320.0000   -0.53871
271360.0000   -0.36057
271400.0000   -0.31398
271440.0000    0.04921
271480.0000   -0.09379
271520.0000    0.02093
271560.0000   -0.11153
271600.0000   -0.09231
271640.0000    0.00623
271680.0000   -0.10163
271720.0000    0.24044
271760.0000   -0.11582
271800.0000   -0.18027
271840.0000   -0.29867
271880.0000   -0.19704
271920.0000   -0.20576
271960.0000   -0.47751
272000.0000   -0.60864
272040.0000   -0.30680
272080.0000   -0.10488
272120.0000   -0.07509
272160.0000   -0.05185
272200.0000   -0.02799
272240.0000   -0.34770
272280.0000   -0.06364
272320.0000   -0.26746
272360.0000    0.00832
272400.0000   -0.02581
272440.0000    0.05201
272480.0000    0.21540
272520.0000    0.11456
272560.0000    0.12309
272600.0000    0.13737
272640.0000   -0.23621
272680.0000   -0.05030
272720.0000   -0.19385
272760.0000   -0.24862
272800.0000   -0.19948
272840.0000   -0.21172
272880.0000    0.13357
272920.0000   -0.06520
272960.0000   -0.27744
273000.0000   -0.07040
273040.0000   -0.22793
273080.0000    0.08778
273120.0000   -0.25032
273160.0000    0.12934
273200.0000   -0.11836
273240.0000    0.00881
273280.0000    0.08010
273320.0000    0.10498
273360.0000   -0.12674
273400.0000   -0.04697
273440.0000    0.11103
273480.0000    0.15777
273520.0000    0.02794
273560.0000    0.00306
273600.0000   -0.25138
273640.0000   -0.21014
273680.0000   -0.17114
273720.0000    0.24796
273760.0000   -0.14445
273800.0000   -0.14094
273840.0000   -0.13728
273880.0000   -0.10681
273920.0000    0.08105
273960.0000   -0.22115
274000.0000    0.16943
274040.0000   -0.14665
274080.0000    0.14327
274120.0000   -0.20787
274160.0000   -0.20739
274200.0000   -0.25332
274240.0000   -0.16683
274280.0000   -0.10731
274320.0000   -0.01178
274360.0000    0.23553
274400.0000   -0.15113
274440.0000   -0.38079
274480.0000   -0.06131
274520.0000   -0.04020
274560.0000   -0.18062
274600.0000   -0.09101
274640.0000   -0.34263
274680.0000   -0.20964
274720.0000   -0.19467
274760.0000   -0.02845
274800.0000   -0.01044
274840.0000    0.04300
274880.0000   -0.05003
274920.0000   -0.08126
274960.0000    0.26273
275000.0000    0.20946
275040.0000    0.04605
275080.0000    0.06480
275120.0000   -0.07627
275160.0000   -0.24257
275200.0000   -0.30804
275240.0000   -0.05493
275280.0000    0.11267
275320.0000    0.07743
275360.0000    0.13555
275400.0000    0.32546
275440.0000    0.26261
275480.0000    0.15580
275520.0000    0.17174
275560.0000    0.08041
275600.0000    0.06772
275640.0000    0.05336
275680.0000    0.23680
275720.0000    0.06201
275760.0000    0.06919
275800.0000    0.18071
275840.0000    0.17838
275880.0000    0.15337
275920.0000    0.06292
275960.0000    0.15090
276000.0000   -0.06407
276040.0000   -0.43344
276080.0000    0.30240
276120.0000    0.44242
276160.0000   -0.05083
276200.0000    0.08611
276240.0000   -0.08516
276280.0000    0.28231
276320.0000    0.05155
276360.0000    0.08568
276400.0000   -0.00406
276440.0000   -0.04549
276480.0000    0.06888
276520.0000    0.13495
276560.0000    0.18070
276600.0000    0.06119
276640.0000    0.13172
276680.0000    0.39685
276720.0000    0.29028
276760.0000    0.04637
276800.0000    0.31097
276840.0000    0.10816
276880.0000   -0.12644
276920.0000    0.04233
276960.0000   -0.12737
277000.0000    0.07982
277040.0000   -0.06683
277080.0000   -0.05874
277120.0000   -0.27728
277160.0000   -0.24301
277200.0000   -0.12286
277240.0000   -0.26671
277280.0000   -0.29181
277320.0000   -0.06676
277360.0000    0.09259
277400.0000    0.35217
277440.0000    0.12999
277480.0000    0.48995
277520.0000    0.31007
277560.0000    0.23466
277600.0000    0.25093
277640.0000   -0.07889
277680.0000    0.29620
277720.0000    0.42372
277760.0000    0.36776
277800.0000    0.22791
277840.0000    0.60564
277880.0000    0.60092
277920.0000    0.23676
277960.0000    0.22777
278000.0000    0.47946
278040.0000    0.26292
278080.0000    0.19502
278120.0000    0.34948
278160.0000    0.32779
278200.0000    0.43297
278240.0000    0.37889
278280.0000    0.26256
278320.0000   -0.07192
278360.0000    0.62293
278400.0000    0.65606
278440.0000    0.39366
278480.0000    0.42049
278520.0000    0.39626
278560.0000    0.37801
278600.0000    0.47659
278640.0000    0.61978
278680.0000    0.45958
278720.0000    0.56719
278760.0000    0.38794
278800.0000    0.48665
278840.0000    0.22266
278880.0000    0.45340
278920.0000    0.29135
278960.0000    0.38559
279000.0000    0.31602
279040.0000    0.26730
279080.0000    0.45965
279120.0000    0.11709
279160.0000    0.26604
279200.0000    0.39400
279240.0000    0.38936
279280.0000    0.43482
279320.0000    0.15780
279360.0000    0.37564
279400.0000    0.33454
279440.0000    0.35387
279480.0000    0.54188
279520.0000    0.43893
279560.0000    0.51464
279600.0000    0.40328
279640.0000    0.49827
279680.0000    0.40257
279720.0000    0.45811
279760.0000    0.44602
279800.0000    0.37452
279840.0000    0.55830
279880.0000    0.58513
279920.0000    0.48443
279960.0000    0.57584
280000.0000    0.53513
280040.0000    0.52855
280080.0000    0.43239
280120.0000    0.26491
280160.0000    0.51595
280200.0000    0.50196
280240.0000    0.50422
280280.0000    0.37376
280320.0000    0.49538
280360.0000    0.54109
280400.0000    0.44037
280440.0000    0.55284
280480.0000    0.53097
280520.0000    0.23806
280560.0000    0.35379
280600.0000    0.43278
280640.0000    0.09402
280680.0000   -0.27619
280720.0000   -0.10381
280760.0000    0.02699
280800.0000    0.11411
280840.0000   -0.04808
280880.0000    0.06453
280920.0000    0.16515
280960.0000    0.01544
281000.0000   -0.28512
281040.0000   -0.23875
281080.0000    0.32239
281120.0000    0.31318
281160.0000    0.21105
281200.0000   -0.31192
281240.0000   -0.11048
281280.0000   -0.21393
281320.0000   -0.16361
281360.0000   -0.02561
281400.0000   -0.00685
281440.0000    0.05723
281480.0000   -0.18850
281520.0000    0.03891
281560.0000   -0.08041
281600.0000   -0.13378
281640.0000   -0.15934
281680.0000   -0.19019
281720.0000    0.03755
281760.0000    0.00756
281800.0000    0.10842
281840.0000   -0.26942
281880.0000   -0.24878
281920.0000   -0.01194
281960.0000   -0.29966
282000.0000   -0.47240
282040.0000   -0.07046
282080.0000   -0.06896
282120.0000   -0.08402
282160.0000   -0.36457
282200.0000   -0.86268
282240.0000   -0.41998
282280.0000   -0.17139
282320.0000    0.02297
282360.0000   -0.45476
282400.0000   -0.32606
282440.0000   -0.30848
282480.0000   -0.18027
282520.0000   -0.32163
282560.0000   -0.24352
282600.0000   -0.38827
282640.0000   -0.29326
282680.0000   -0.71010
282720.0000   -0.55906
282760.0000   -0.38676
282800.0000   -0.03734
282840.0000   -0.52269
282880.0000   -0.33115
282920.0000   -0.42152
282960.0000   -0.21819
283000.0000   -0.23287
283040.0000   -0.13279
283080.0000   -0.23400
283120.0000   -0.41002
283160.0000   -0.13857
283200.0000    0.06902
283240.0000    0.40945
283280.0000   -0.08874
283320.0000    0.06491
283360.0000   -0.23690
283400.0000   -0.26723
283440.0000   -0.40355
283480.0000   -0.11445
283520.0000   -0.19459
283560.0000   -0.39986
283600.0000   -0.29613
283640.0000   -0.39848
283680.0000   -0.32053
283720.0000   -0.35176
283760.0000   -0.02912
283800.0000    0.16234
283840.0000   -0.18350
283880.0000   -0.02692
283920.0000   -0.27016
283960.0000   -0.16801
284000.0000   -0.14301
284040.0000   -0.18964
284080.0000   -0.18722
284120.0000    0.11531
284160.0000   -0.29662
284200.0000   -0.27995
284240.0000   -0.14201
284280.0000    0.08798
284320.0000   -0.21457
284360.0000   -0.20591
284400.0000   -0.33511
284440.0000   -0.47040
284480.0000   -0.34084
284520.0000   -0.10866
284560.0000   -0.30113
284600.0000   -0.61709
284640.0000   -0.36331
284680.0000   -0.42053
284720.0000   -0.54177
284760.0000   -0.05828
284800.0000   -0.13834
284840.0000   -0.43665
284880.0000   -0.39827
284920.0000   -0.12638
284960.0000   -0.31254
285000.0000   -0.23394
285040.0000   -0.32924
285080.0000    0.17088
285120.0000    0.12902
285160.0000    0.16822
285200.0000   -0.19939
285240.0000   -0.11408
285280.0000   -0.02113
285320.0000    0.09031
285360.0000   -0.49277
285400.0000    0.14905
285440.0000   -0.20345
285480.0000   -0.02259
285520.0000    0.18177
285560.0000    0.04296
285600.0000    0.14590
285640.0000    0.42015
285680.0000    0.31084
285720.0000    0.31325
285760.0000    0.11744
285800.0000    0.11327
285840.0000    0.23300
285880.0000    0.21095
285920.0000    0.11909
285960.0000    0.64279
286000.0000    0.32273
286040.0000    0.48174
286080.0000    0.23744
286120.0000    0.21399
286160.0000    0.39380
286200.0000    0.42401
286240.0000   -0.16223
286280.0000    0.25296
286320.0000   -0.24616
286360.0000    0.03619
286400.0000    0.09142
286440.0000    0.37188
286480.0000    0.33240
286520.0000    0.31064
286560.0000    0.35347
286600.0000    0.31850
286640.0000   -0.12221
286680.0000   -0.23574
286720.0000   -0.33205
286760.0000   -0.21950
286800.0000   -0.34617
286840.0000   -0.27462
286880.0000   -0.14178
286920.0000   -0.51500
286960.0000    0.19951
287000.0000   -0.20560
287040.0000   -0.31686
287080.0000   -0.32377
287120.0000   -0.20533
287160.0000   -0.52592
287200.0000   -0.58481
287240.0000   -0.24116
287280.0000    0.24442
287320.0000    0.24030
287360.0000    0.13376
287400.0000    0.23875
287440.0000    0.11568
287480.0000    0.21945
287520.0000    0.34377
287560.0000    0.62204
287600.0000   -0.05246
287640.0000    0.23842
287680.0000    0.24612
287720.0000    0.27759
287760.0000    0.19536
287800.0000    0.10593
287840.0000    0.58051
287880.0000    0.24000
287920.0000    0.38641
287960.0000    0.46105
288000.0000   -0.07826
288040.0000    0.09266
288080.0000   -0.10663
288120.0000   -0.08778
288160.0000    0.15886
288200.0000    0.00238
288240.0000    0.17804
288280.0000   -0.13267
288320.0000   -0.06841
288360.0000    0.16633
288400.0000    0.05296
288440.0000   -0.18566
288480.0000   -0.31960
288520.0000    0.09457
288560.0000   -0.13077
288600.0000    0.09246
288640.0000    0.16144
288680.0000    0.27723
288720.0000   -0.04375
288760.0000    0.12803
288800.0000    0.08327
288840.0000    0.15894
288880.0000    0.34106
288920.0000   -0.00667
288960.0000    0.02888
289000.0000   -0.17238
289040.0000    0.15817
289080.0000    0.20952
289120.0000    0.18363
289160.0000    0.45471
289200.0000    0.30541
289240.0000    0.53212
289280.0000    0.25001
289320.0000    0.07468
289360.0000    0.17456
289400.0000    0.40413
289440.0000    0.28028
289480.0000    0.26341
289520.0000    0.23829
289560.0000    0.23349
289600.0000    0.14096
289640.0000    0.41994
289680.0000    0.27196
289720.0000    0.33123
289760.0000    0.16727
289800.0000    0.40127
289840.0000    0.54669
289880.0000    0.14283
289920.0000    0.39184
289960.0000    0.37153
290000.0000    0.18398
290040.0000    0.30323
290080.0000    0.30792
290120.0000    0.21575
290160.0000    0.16480
290200.0000    0.31366
290240.0000    0.07284
290280.0000    0.10274
290320.0000    0.36072
290360.0000    0.33207
290400.0000    0.29046
290440.0000    0.40531
290480.0000    0.31024
290520.0000    0.32753
290560.0000    0.10021
290600.0000    0.36640
290640.0000    0.32762
290680.0000    0.22700
290720.0000    0.29845
290760.0000    0.41257
290800.0000    0.52650
290840.0000    0.48330
290880.0000    0.11997
290920.0000    0.39277
290960.0000    0.63137
291000.0000    0.51593
291040.0000    0.30151
291080.0000    0.67622
291120.0000    0.51063
291160.0000    0.05519
291200.0000    0.38299
291240.0000    0.27489
291280.0000    0.32210
291320.0000    0.32976
291360.0000    0.12828
291400.0000    0.44955
291440.0000    0.45433
291480.0000    0.37714
291520.0000    0.47900
291560.0000    0.60955
291600.0000    0.48374
291640.0000    0.51381
291680.0000    0.25544
291720.0000    0.25443
291760.0000    0.21952
291800.0000    0.20398
291840.0000    0.25476
291880.0000    0.26902
291920.0000    0.16660
291960.0000   -0.03593
292000.0000    0.30199
292040.0000    0.25169
292080.0000    0.27330
292120.0000   -0.05315
292160.0000    0.46512
292200.0000    0.42628
292240.0000    0.49483
292280.0000    0.30750
292320.0000    0.23460
292360.0000    0.22123
292400.0000    0.32832
292440.0000   -0.03401
292480.0000    0.41400
292520.0000    0.27574
292560.0000    0.46109
292600.0000    0.23917
292640.0000    0.42001
292680.0000    0.32554
292720.0000    0.02581
292760.0000    0.31763
292800.0000    0.46300
292840.0000    0.46875
292880.0000    0.35751
292920.0000    0.48015
292960.0000    0.18313
293000.0000    0.25859
293040.0000    0.47101
293080.0000    0.36668
293120.0000    0.48356
293160.0000    0.49646
293200.0000    0.32841
293240.0000    0.29654
293280.0000    0.37169
293320.0000    0.43062
293360.0000    0.27470
293400.0000    0.28989
293440.0000    0.22419
293480.0000    0.35861
293520.0000    0.28304
293560.0000    0.50688
293600.0000    0.29031
293640.0000    0.48345
293680.0000    0.62962
293720.0000    0.41229
293760.0000    0.30718
293800.0000    0.18302
293840.0000    0.50628
293880.0000    0.47289
293920.0000    0.42396
293960.0000    0.73205
294000.0000    0.58813
294040.0000    0.49966
294080.0000    0.58701
294120.0000    0.30773
294160.0000    0.37772
294200.0000    0.38091
294240.0000    0.52523
294280.0000    0.23619
294320.0000    0.54290
294360.0000    0.35232
294400.0000    0.62993
294440.0000    0.13833
294480.0000    0.13949
294520.0000    0.26129
294560.0000    0.18114
294600.0000    0.37117
294640.0000    0.04600
294680.0000    0.27560
294720.0000   -0.36298
294760.0000   -0.39454
294800.0000   -0.36548
294840.0000   -0.17656
294880.0000   -0.04924
294920.0000   -0.23025
294960.0000   -0.22356
295000.0000   -0.05842
295040.0000    0.09703
295080.0000   -0.11026
295120.0000    0.17531
295160.0000   -0.26257
295200.0000   -0.12290
295240.0000    0.01450
295280.0000   -0.40091
295320.0000   -0.49685
295360.0000   -0.46260
295400.0000   -0.53356
295440.0000   -0.20941
295480.0000   -0.32439
295520.0000   -0.29892
295560.0000   -0.42950
295600.0000   -0.28518
295640.0000   -0.17730
295680.0000   -0.18943
295720.0000    0.12004
295760.0000   -0.30129
295800.0000   -0.02241
295840.0000    0.10122
295880.0000    0.11270
295920.0000   -0.26094
295960.0000   -0.25329
296000.0000   -0.34693
296040.0000   -0.54794
296080.0000   -0.51226
296120.0000   -0.51174
296160.0000   -0.50314
296200.0000   -0.76328
296240.0000   -0.74748
296280.0000   -0.76984
296320.0000   -0.50786
296360.0000   -0.67749
296400.0000   -0.53535
296440.0000   -0.62181
296480.0000   -0.58403
296520.0000   -0.75297
296560.0000   -0.67548
296600.0000   -0.06336
296640.0000   -0.25330
296680.0000   -0.33119
296720.0000   -0.71228
296760.0000   -0.15681
296800.0000   -0.51520
296840.0000   -0.49058
296880.0000   -0.32717
296920.0000   -0.82338
296960.0000   -0.34651
297000.0000   -0.70012
297040.0000   -0.76820
297080.0000   -0.31291
297120.0000   -0.46782
297160.0000   -0.45959
297200.0000   -0.79285
297240.0000   -0.62732
297280.0000   -0.95275
297320.0000   -1.00057
297360.0000   -0.43529
297400.0000   -0.94599
297440.0000   -0.95121
297480.0000   -0.77642
297520.0000   -0.41001
297560.0000   -0.54476
297600.0000   -1.29103
297640.0000   -0.73178
297680.0000   -0.81319
297720.0000   -0.95950
297760.0000   -0.64737
297800.0000   -0.62979
297840.0000   -0.40705
297880.0000   -0.58412
297920.0000   -0.27311
297960.0000   -0.50566
298000.0000   -0.49656
298040.0000   -0.65007
298080.0000   -0.35847
298120.0000   -0.34602
298160.0000   -0.46154
298200.0000   -0.34565
298240.0000   -0.41771
298280.0000   -0.51763
298320.0000   -0.37237
298360.0000   -0.14108
298400.0000   -0.18861
298440.0000   -0.69924
298480.0000   -0.38864
298520.0000   -1.02212
298560.0000   -0.81872
298600.0000   -0.55653
298640.0000   -0.67688
298680.0000   -0.43405
298720.0000   -0.59405
298760.0000   -0.41655
298800.0000   -0.30475
298840.0000   -0.40991
298880.0000   -0.40296
298920.0000   -0.42739
298960.0000   -0.24176
299000.0000   -0.33936
299040.0000   -0.46775
299080.0000   -0.08966
299120.0000   -0.20236
299160.0000    0.12645
299200.0000   -0.11272
299240.0000   -0.33305
299280.0000   -0.38671
299320.0000   -0.17349
299360.0000   -0.15034
299400.0000   -0.26949
299440.0000   -0.12214
299480.0000   -0.04557
299520.0000   -0.13943
299560.0000    0.04684
299600.0000   -0.33624
299640.0000   -0.23104
299680.0000   -0.33176
299720.0000   -0.30318
299760.0000   -0.40245
299800.0000   -0.42582
299840.0000   -0.51348
299880.0000   -0.40439
299920.0000   -0.17984
299960.0000   -0.17427
300000.0000    0.23526
300040.0000   -0.07909
300080.0000   -0.27534
300120.0000   -0.42128
300160.0000   -0.39485
300200.0000   -0.42894
300240.0000   -0.27279
300280.0000   -0.64781
300320.0000   -0.22247
300360.0000   -0.41748
300400.0000   -0.30273
300440.0000   -0.15044
300480.0000   -0.44318
300520.0000   -0.47485
300560.0000   -0.31567
300600.0000   -0.45956
300640.0000   -0.10704
300680.0000   -0.51058
300720.0000   -0.42827
300760.0000   -0.09004
300800.0000   -0.11036
300840.0000   -0.13672
300880.0000   -0.42316
300920.0000   -0.17736
300960.0000    0.05263
301000.0000    0.24412
301040.0000   -0.10566
301080.0000   -0.33264
301120.0000   -0.20776
301160.0000   -0.03089
301200.0000    0.03886
301240.0000   -0.05235
301280.0000    0.41824
301320.0000    0.25873
301360.0000    0.08366
301400.0000    0.12551
301440.0000    0.39421
301480.0000    0.32598
301520.0000    0.23144
301560.0000    0.25996
301600.0000    0.32649
301640.0000    0.09433
301680.0000    0.12342
301720.0000    0.15890
301760.0000    0.03808
301800.0000   -0.21893
301840.0000    0.14147
301880.0000    0.12866
301920.0000    0.06024
301960.0000   -0.04345
302000.0000    0.03693
302040.0000    0.08404
302080.0000    0.10451
302120.0000    0.19156
302160.0000    0.15786
302200.0000   -0.09429
302240.0000    0.16218
302280.0000    0.43184
302320.0000    0.07570
302360.0000   -0.00465
302400.0000   -0.03005
302440.0000   -0.62210
302480.0000   -0.43970
302520.0000   -0.32612
302560.0000   -0.42481
302600.0000   -0.21278
302640.0000   -0.85307
302680.0000   -0.35075
302720.0000   -0.11244
302760.0000   -0.46010
302800.0000    0.04133
302840.0000   -0.00369
302880.0000    0.01974
302920.0000    0.21519
302960.0000    0.34403
303000.0000    0.53289
303040.0000    0.41926
303080.0000   -0.06613
303120.0000    0.27291
303160.0000    0.12936
303200.0000    0.31851
303240.0000    0.29574
303280.0000    0.33802
303320.0000    0.63378
303360.0000    0.26408
303400.0000    0.29698
303440.0000   -0.03795
303480.0000    0.18810
303520.0000    0.33688
303560.0000   -0.06705
303600.0000    0.13597
303640.0000   -0.04601
303680.0000    0.28788
303720.0000    0.03187
303760.0000    0.19958
303800.0000    0.10573
303840.0000   -0.14320
303880.0000    0.08849
303920.0000   -0.06659
303960.0000   -0.02868
304000.0000    0.30140
304040.0000    0.13925
304080.0000    0.27491
304120.0000   -0.05031
304160.0000   -0.19456
304200.0000   -0.31130
304240.0000    0.22240
304280.0000    0.12472
304320.0000    0.08487
304360.0000    0.10602
304400.0000   -0.10919
304440.0000   -0.00573
304480.0000    0.01026
304520.0000   -0.19505
304560.0000   -0.13153
304600.0000   -0.10595
304640.0000   -0.15554
304680.0000    0.05693
304720.0000   -0.00467
304760.0000   -0.18433
304800.0000    0.04062
304840.0000   -0.06686
304880.0000    0.09081
304920.0000    0.13508
304960.0000   -0.11489
305000.0000    0.15565
305040.0000    0.03360
305080.0000   -0.43609
305120.0000   -0.18465
305160.0000   -0.02346
305200.0000   -0.47032
305240.0000   -0.35613
305280.0000   -0.32073
305320.0000   -0.26020
305360.0000   -0.85566
305400.0000   -0.58768
305440.0000   -0.36616
305480.0000   -0.52769
305520.0000   -0.74679
305560.0000   -0.49248
305600.0000   -0.33113
305640.0000   -0.45239
305680.0000   -0.35424
305720.0000   -0.46403
305760.0000   -0.45018
305800.0000   -0.59043
305840.0000   -0.84570
305880.0000   -0.98515
305920.0000   -0.13626
305960.0000   -0.09915
306000.0000    0.06022
306040.0000   -0.32268
306080.0000   -0.15827
306120.0000   -0.21828
306160.0000   -0.27278
306200.0000   -0.16861
306240.0000   -0.18251
306280.0000    0.02589
306320.0000   -0.42157
306360.0000   -0.42541
306400.0000   -0.13244
306440.0000   -0.34461
306480.0000    0.00739
306520.0000   -0.34357
306560.0000   -0.06901
306600.0000    0.51685
306640.0000    0.37467
306680.0000   -0.02986
306720.0000    0.40174
306760.0000   -0.07292
306800.0000   -0.18981
306840.0000   -0.27977
306880.0000    0.25815
306920.0000    0.17699
306960.0000    0.28806
307000.0000    0.32165
307040.0000    0.39357
307080.0000    0.35803
307120.0000    0.03421
307160.0000    0.00133
307200.0000    0.38009
307240.0000    0.13453
307280.0000    0.19472
307320.0000   -0.09287
307360.0000    0.01201
307400.0000    0.24664
307440.0000    0.00993
307480.0000    0.09484
307520.0000    0.14412
307560.0000    0.15660
307600.0000   -0.05190
307640.0000    0.05858
307680.0000    0.21008
307720.0000    0.18159
307760.0000    0.25457
307800.0000    0.22390
307840.0000    0.20869
307880.0000    0.04630
307920.0000    0.09366
307960.0000    0.23361
308000.0000    0.13584
308040.0000    0.42432
308080.0000    0.34729
308120.0000    0.43298
308160.0000    0.44091
308200.0000    0.48296
308240.0000    0.25772
308280.0000    0.49230
308320.0000    0.37658
308360.0000    0.33592
308400.0000    0.30315
308440.0000    0.17928
308480.0000    0.34238
308520.0000    0.36780
308560.0000    0.36520
308600.0000    0.41621
308640.0000    0.25422
308680.0000    0.36081
308720.0000    0.54022
308760.0000    0.44231
308800.0000    0.06539
308840.0000    0.07260
308880.0000   -0.06475
308920.0000    0.06480
308960.0000    0.15389
309000.0000    0.11914
309040.0000    0.20757
309080.0000    0.06205
309120.0000   -0.38877
309160.0000   -0.31991
309200.0000   -0.11658
309240.0000   -0.35103
309280.0000   -0.18974
309320.0000   -0.28485
309360.0000   -0.24833
309400.0000   -0.15206
309440.0000    0.08713
309480.0000   -0.09792
309520.0000   -0.24514
309560.0000   -0.11283
309600.0000    0.12161
309640.0000   -0.13655
309680.0000   -0.08771
309720.0000    0.07505
309760.0000    0.10904
309800.0000   -0.30642
309840.0000   -0.46416
309880.0000   -0.56145
309920.0000   -0.55723
309960.0000   -0.11165
310000.0000   -0.21606
310040.0000   -0.64303
310080.0000   -0.01347
310120.0000   -0.11539
310160.0000   -0.11983
310200.0000   -0.65000
310240.0000   -0.42618
310280.0000   -0.45772
310320.0000   -0.67339
310360.0000   -0.38790
310400.0000   -0.44416
310440.0000   -0.55097
310480.0000   -0.54197
310520.0000   -0.53774
310560.0000   -0.52650
310600.0000   -0.39593
310640.0000   -0.51241
310680.0000   -0.53918
310720.0000   -0.48340
310760.0000   -0.68858
310800.0000   -0.56363
310840.0000   -0.45217
310880.0000   -0.75992
310920.0000   -0.51935
310960.0000   -0.63532
311000.0000   -0.31253
311040.0000   -0.34941
311080.0000   -0.60552
311120.0000   -0.26803
311160.0000   -0.55161
311200.0000   -0.59959
311240.0000   -0.79332
311280.0000   -0.92866
311320.0000   -0.69487
311360.0000   -0.67035
311400.0000   -0.50975
311440.0000   -0.65853
311480.0000   -0.68719
311520.0000   -0.65095
311560.0000   -0.63680
311600.0000   -0.66939
311640.0000   -0.23329
311680.0000   -0.45098
311720.0000   -0.32945
311760.0000   -0.40866
311800.0000   -0.09657
311840.0000   -0.51414
311880.0000   -0.50057
311920.0000   -0.46683
311960.0000   -0.36056
312000.0000   -0.53626
312040.0000   -0.59724
312080.0000   -0.55622
312120.0000   -0.62448
312160.0000   -0.47916
312200.0000   -0.70591
312240.0000   -0.76516
312280.0000   -0.58642
312320.0000   -0.59521
312360.0000   -0.29691
312400.0000   -0.55520
312440.0000   -0.41587
312480.0000   -0.34853
312520.0000   -0.35300
312560.0000   -0.43789
312600.0000   -0.52520
312640.0000   -0.36930
312680.0000   -0.50777
312720.0000   -0.55870
312760.0000   -0.26169
312800.0000   -0.80141
312840.0000   -0.53206
312880.0000   -0.83060
312920.0000   -0.68861
312960.0000   -0.59724
313000.0000   -0.71602
313040.0000   -0.43738
313080.0000   -0.33282
313120.0000   -0.37155
313160.0000   -0.46857
313200.0000   -0.37373
313240.0000   -0.39631
313280.0000   -0.12107
313320.0000   -0.30821
313360.0000   -0.31048
313400.0000   -0.28769
313440.0000   -0.17505
313480.0000   -0.54848
313520.0000   -0.31157
313560.0000   -0.03088
313600.0000   -0.20945
313640.0000   -0.13634
313680.0000    0.07049
313720.0000   -0.52734
313760.0000   -0.65885
313800.0000   -0.39229
313840.0000   -0.44617
313880.0000   -0.63997
313920.0000   -0.54038
313960.0000   -0.58110
314000.0000   -0.46043
314040.0000   -0.30540
314080.0000   -0.44059
314120.0000   -0.47144
314160.0000   -0.64065
314200.0000   -0.42081
314240.0000   -0.40534
314280.0000   -0.26891
314320.0000   -0.57133
314360.0000   -0.42731
314400.0000   -0.51278
314440.0000   -0.42779
314480.0000   -0.64397
314520.0000   -0.58074
314560.0000   -0.62361
314600.0000   -0.62381
314640.0000   -0.59492
314680.0000   -0.42072
314720.0000   -0.48144
314760.0000   -0.50786
314800.0000   -0.29256
314840.0000   -0.63910
314880.0000   -0.52802
314920.0000   -0.49556
314960.0000   -0.40095
315000.0000   -0.49642
315040.0000   -0.24693
315080.0000   -0.55489
315120.0000   -0.26825
315160.0000   -0.27359
315200.0000   -0.36422
315240.0000   -0.47799
315280.0000   -0.24556
315320.0000   -0.23704
315360.0000   -0.25951
315400.0000   -0.58051
315440.0000   -0.33513
315480.0000   -0.45342
315520.0000   -0.31914
315560.0000   -0.27439
315600.0000   -0.44418
315640.0000   -0.62743
315680.0000   -0.41537
315720.0000   -0.65545
315760.0000   -0.52254
315800.0000   -0.46852
315840.0000   -0.52645
315880.0000   -0.45360
315920.0000   -0.39851
315960.0000   -0.52538
316000.0000   -0.53421
316040.0000   -1.01438
316080.0000   -0.52353
316120.0000   -0.18757
316160.0000   -0.53539
316200.0000   -0.48170
316240.0000   -0.61797
316280.0000   -0.42312
316320.0000   -0.37938
316360.0000   -0.32374
316400.0000   -0.49313
316440.0000   -0.56431
316480.0000   -0.70540
316520.0000   -0.36734
316560.0000   -0.63366
316600.0000   -0.92044
316640.0000   -0.38878
316680.0000   -0.48855
316720.0000   -0.59673
316760.0000   -0.68719
316800.0000   -0.55231
316840.0000   -0.37163
316880.0000   -0.47338
316920.0000   -0.54656
316960.0000   -0.57093
317000.0000   -0.36586
317040.0000   -0.62988
317080.0000   -0.52898
317120.0000   -0.45469
317160.0000   -0.34523
317200.0000   -0.54015
317240.0000   -0.75750
317280.0000   -0.71239
317320.0000   -0.85238
317360.0000   -0.38944
317400.0000   -0.48578
317440.0000   -0.57161
317480.0000   -0.43367
317520.0000   -0.48295
317560.0000   -0.38478
317600.0000   -0.50647
317640.0000   -0.32386
317680.0000   -0.87115
317720.0000   -0.62044
317760.0000   -0.86545
317800.0000   -0.91004
317840.0000   -0.77415
317880.0000   -0.89308
317920.0000   -0.74949
317960.0000   -1.25742
318000.0000   -1.14158
318040.0000   -1.09700
318080.0000   -1.12902
318120.0000   -0.84784
318160.0000   -0.84200
318200.0000   -0.75887
318240.0000   -0.96427
318280.0000   -0.97021
318320.0000   -0.76324
318360.0000   -0.81513
318400.0000   -0.66087
318440.0000   -0.57445
318480.0000   -0.47688
318520.0000   -0.61612
318560.0000   -0.31520
318600.0000   -0.23585
318640.0000   -0.60686
318680.0000   -0.23418
318720.0000    0.17489
318760.0000   -0.17833
318800.0000   -0.09828
318840.0000   -0.06291
318880.0000   -0.18290
318920.0000   -0.20325
318960.0000   -0.13210
319000.0000   -0.33396
319040.0000   -0.24588
319080.0000   -0.20587
319120.0000   -0.64673
319160.0000   -0.60207
319200.0000   -0.49565
319240.0000   -0.73025
319280.0000   -0.55297
319320.0000   -0.54708
319360.0000   -0.53554
319400.0000   -0.55381
319440.0000   -0.55685
319480.0000   -0.30189
319520.0000   -0.20651
319560.0000   -0.03611
319600.0000    0.00202
319640.0000   -0.07471
319680.0000   -0.12679
319720.0000   -0.22564
319760.0000   -0.19891
319800.0000   -0.05877
319840.0000   -0.05829
319880.0000    0.11758
319920.0000   -0.18299
319960.0000   -0.12014
320000.0000    0.00341
320040.0000   -0.04108
320080.0000    0.01874
320120.0000    0.11186
320160.0000   -0.19130
320200.0000   -0.13745
320240.0000   -0.38446
320280.0000   -0.10230
320320.0000   -0.05232
320360.0000   -0.19220
320400.0000   -0.29976
320440.0000    0.00495
320480.0000   -0.16777
320520.0000   -0.25523
320560.0000   -0.18987
320600.0000    0.00897
320640.0000   -0.42130
320680.0000   -0.54324
320720.0000   -0.63787
320760.0000   -0.71204
320800.0000   -0.53046
320840.0000   -0.59279
320880.0000   -0.35300
320920.0000   -0.54607
320960.0000   -0.59958
321000.0000   -0.47299
321040.0000   -0.55022
321080.0000   -0.59611
321120.0000   -0.65143
321160.0000   -0.59854
321200.0000   -0.63994
321240.0000   -0.50470
321280.0000   -0.39903
321320.0000   -0.34721
321360.0000   -0.46636
321400.0000   -0.85903
321440.0000   -0.72172
321480.0000   -0.66505
321520.0000   -0.61960
321560.0000   -0.48187
321600.0000   -0.42363
321640.0000   -0.47872
321680.0000   -0.59254
321720.0000   -0.58622
321760.0000   -0.66725
321800.0000   -0.46860
321840.0000   -0.62306
321880.0000   -0.76190
321920.0000   -0.57590
321960.0000   -0.63512
322000.0000   -0.69418
322040.0000   -0.86868
322080.0000   -0.94042
322120.0000   -0.72794
322160.0000   -0.66480
322200.0000   -0.70094
322240.0000   -0.76903
322280.0000   -0.88760
322320.0000   -0.86208
322360.0000   -0.79441
322400.0000   -0.82860
322440.0000   -1.01293
322480.0000   -0.77402
322520.0000   -0.71605
322560.0000   -0.70525
322600.0000   -0.68999
322640.0000   -0.67441
322680.0000   -0.65685
322720.0000   -0.70377
322760.0000   -0.78580
322800.0000   -0.65334
322840.0000   -0.56871
322880.0000   -0.66314
322920.0000   -0.42995
322960.0000   -0.69732
323000.0000   -0.47633
323040.0000   -0.44157
323080.0000   -0.70901
323120.0000   -0.53831
323160.0000   -0.51607
323200.0000   -0.50750
323240.0000   -0.56538
323280.0000   -0.85997
323320.0000   -0.64310
323360.0000   -0.72235
323400.0000   -0.44098
323440.0000   -0.53936
323480.0000   -0.69748
323520.0000   -0.64636
323560.0000   -0.57539
323600.0000   -0.49993
323640.0000   -0.49290
323680.0000   -0.52571
323720.0000   -0.58397
323760.0000   -0.58432
323800.0000   -0.67980
323840.0000   -0.54009
323880.0000   -0.34530
323920.0000   -0.35992
323960.0000   -0.30930
324000.0000   -0.68655
324040.0000   -0.11865
324080.0000   -0.26716
324120.0000   -0.29803
324160.0000    0.11852
324200.0000    0.08097
324240.0000   -0.01120
324280.0000    0.32094
324320.0000    0.46619
324360.0000    0.01147
324400.0000   -0.09055
324440.0000    0.12909
324480.0000    0.14933
324520.0000   -0.10139
324560.0000   -0.24263
324600.0000   -0.38747
324640.0000   -0.15937
324680.0000   -0.10484
324720.0000   -0.24602
324760.0000   -0.50000
324800.0000   -0.49701
324840.0000   -0.43161
324880.0000   -0.63386
324920.0000   -0.79952
324960.0000   -0.73066
325000.0000   -0.42199
325040.0000   -0.54719
325080.0000   -0.65706
325120.0000   -0.48956
325160.0000   -0.71302
325200.0000   -0.55201
325240.0000   -0.48419
325280.0000   -0.62572
325320.0000   -0.85353
325360.0000   -0.96567
325400.0000   -0.53442
325440.0000   -0.67115
325480.0000   -1.16614
325520.0000   -0.68771
325560.0000   -0.94018
325600.0000   -0.75979
325640.0000   -0.76912
325680.0000   -1.04155
325720.0000   -0.89499
325760.0000   -0.86442
325800.0000   -0.73894
325840.0000   -0.82506
325880.0000   -0.55096
325920.0000   -0.62837
325960.0000   -0.66637
326000.0000   -0.53941
326040.0000   -0.77430
326080.0000   -0.73872
326120.0000   -0.70929
326160.0000   -0.69316
326200.0000   -0.59179
326240.0000   -0.56745
326280.0000   -0.79278
326320.0000   -0.92581
326360.0000   -0.64480
326400.0000   -0.68663
326440.0000   -0.53150
326480.0000   -0.38743
326520.0000   -0.60260
326560.0000   -0.36454
326600.0000   -0.43977
326640.0000   -0.43304
326680.0000   -0.21809
326720.0000   -0.76587
326760.0000   -0.76915
326800.0000   -0.59584
326840.0000   -0.37412
326880.0000   -0.33063
326920.0000   -0.46619
326960.0000   -0.06691
327000.0000   -0.36489
327040.0000   -0.29722
327080.0000   -0.47528
327120.0000   -0.46715
327160.0000   -0.51074
327200.0000   -0.60102
327240.0000   -0.62043
327280.0000   -0.72902
327320.0000   -0.54316
327360.0000   -0.49710
327400.0000   -0.68215
327440.0000   -0.72231
327480.0000   -0.68292
327520.0000   -0.69023
327560.0000   -0.63650
327600.0000   -0.59130
327640.0000   -0.17235
327680.0000   -0.66061
327720.0000   -0.51778
327760.0000   -0.43970
327800.0000   -0.61808
327840.0000   -0.57624
327880.0000   -0.65814
327920.0000   -0.69982
327960.0000   -0.51375
328000.0000   -0.40350
328040.0000   -0.57209
328080.0000   -0.54832
328120.0000   -0.61148
328160.0000   -0.64083
328200.0000   -0.45066
328240.0000   -0.65162
328280.0000   -0.36369
328320.0000   -0.42777
328360.0000   -0.53282
328400.0000   -0.63640
328440.0000   -0.29741
328480.0000   -0.50889
328520.0000   -0.44041
328560.0000   -0.38306
328600.0000   -0.84519
328640.0000   -0.62686
328680.0000   -0.47056
328720.0000   -0.60547
328760.0000   -1.00520
328800.0000   -0.28158
328840.0000   -0.60723
328880.0000   -0.55194
328920.0000   -0.60139
328960.0000   -0.42563
329000.0000   -0.10954
329040.0000   -0.24424
329080.0000   -0.50085
329120.0000   -0.52806
329160.0000   -0.39867
329200.0000   -0.26315
329240.0000   -0.30089
329280.0000   -0.39908
329320.0000   -0.66376
329360.0000   -0.25771
329400.0000   -0.55414
329440.0000   -0.22951
329480.0000   -0.40434
329520.0000   -0.54728
329560.0000   -0.31290
329600.0000   -0.66331
329640.0000   -0.59049
329680.0000    0.08498
329720.0000   -0.34259
329760.0000   -0.50652
329800.0000   -0.50512
329840.0000   -0.51862
329880.0000   -0.63364
329920.0000   -0.32903
329960.0000   -0.42247
330000.0000   -0.15206
330040.0000   -0.23968
330080.0000   -0.29596
330120.0000   -0.47472
330160.0000   -0.47583
330200.0000   -0.52358
330240.0000   -0.42132
330280.0000   -0.36711
330320.0000   -0.48830
330360.0000   -0.46852
330400.0000   -0.60572
330440.0000   -0.37929
330480.0000   -0.47394
330520.0000   -0.44262
330560.0000   -0.46812
330600.0000   -0.35828
330640.0000   -0.51100
330680.0000   -0.52510
330720.0000   -0.68746
330760.0000   -0.54255
330800.0000   -0.35730
330840.0000   -0.61316
330880.0000   -0.56710
330920.0000   -0.44036
330960.0000   -0.47705
331000.0000   -0.32573
331040.0000    0.01971
331080.0000   -0.38041
331120.0000   -0.53910
331160.0000   -0.42455
331200.0000   -0.57075
331240.0000   -0.54595
331280.0000   -0.23732
331320.0000   -0.26223
331360.0000   -0.53023
331400.0000   -0.59170
331440.0000   -0.70408
331480.0000   -0.56722
331520.0000   -0.61475
331560.0000   -0.77707
331600.0000   -0.56419
331640.0000   -0.71162
331680.0000   -0.45862
331720.0000   -0.91313
331760.0000   -0.61036
331800.0000   -0.80663
331840.0000   -0.60612
331880.0000   -0.56589
331920.0000   -0.78015
331960.0000   -0.63861
332000.0000   -0.68644
332040.0000   -0.68163
332080.0000   -0.62294
332120.0000   -0.70372
332160.0000   -0.79736
332200.0000   -0.62617
332240.0000   -0.65871
332280.0000   -0.45534
332320.0000   -0.70035
332360.0000   -0.49099
332400.0000   -0.46324
332440.0000   -0.44750
332480.0000   -0.49141
332520.0000   -0.13031
332560.0000   -0.29655
332600.0000   -0.23470
332640.0000   -0.19798
332680.0000   -0.31780
332720.0000   -0.39139
332760.0000   -0.45161
332800.0000   -0.41644
332840.0000   -0.33471
332880.0000   -0.37363
332920.0000   -0.51525
332960.0000   -0.09983
333000.0000   -0.20216
333040.0000    0.02185
333080.0000   -0.14265
333120.0000    0.00979
333160.0000    0.03610
333200.0000   -0.00574
333240.0000   -0.31231
333280.0000   -0.19712
333320.0000   -0.17606
333360.0000   -0.33731
333400.0000   -0.41394
333440.0000   -0.57526
333480.0000   -0.61021
333520.0000   -0.39273
333560.0000   -0.08513
333600.0000   -0.04274
333640.0000    0.21374
333680.0000   -0.02592
333720.0000    0.06384
333760.0000   -0.15763
333800.0000    0.13474
333840.0000    0.01148
333880.0000    0.03145
333920.0000   -0.50085
333960.0000   -0.12773
334000.0000    0.09264
334040.0000    0.20827
334080.0000    0.04564
334120.0000    0.09062
334160.0000   -0.26672
334200.0000    0.18816
334240.0000    0.16489
334280.0000    0.21162
334320.0000    0.24606
334360.0000    0.22626
334400.0000    0.01429
334440.0000    0.22273
334480.0000    0.17996
334520.0000    0.10672
334560.0000    0.22923
334600.0000   -0.06472
334640.0000   -0.34681
334680.0000   -0.13914
334720.0000   -0.17466
334760.0000   -0.20264
334800.0000   -0.10157
334840.0000   -0.39317
334880.0000   -0.32703
334920.0000   -0.38248
334960.0000   -0.39969
335000.0000   -0.31881
335040.0000   -0.38099
335080.0000   -0.40744
335120.0000   -0.26145
335160.0000   -0.61442
335200.0000   -0.66950
335240.0000   -0.24696
335280.0000   -0.33516
335320.0000   -0.31094
335360.0000   -0.14394
335400.0000   -0.28183
335440.0000   -0.32504
335480.0000   -0.43970
335520.0000   -0.58336
335560.0000   -0.17114
335600.0000   -0.33126
335640.0000   -0.50705
335680.0000   -0.39622
335720.0000   -0.40040
335760.0000   -0.30581
335800.0000   -0.32485
335840.0000   -0.59687
335880.0000   -0.57449
335920.0000   -0.34001
335960.0000   -0.48708
336000.0000   -0.47779
336040.0000   -0.34843
336080.0000   -0.37547
336120.0000   -0.44803
336160.0000   -0.21403
336200.0000   -0.40205
336240.0000   -0.67300
336280.0000   -0.65320
336320.0000   -0.45113
336360.0000   -0.72169
336400.0000   -0.47261
336440.0000   -0.59887
336480.0000   -0.58369
336520.0000   -0.13221
336560.0000   -0.08539
336600.0000   -0.47091
336640.0000    0.03280
336680.0000   -0.04823
336720.0000    0.02665
336760.0000   -0.28308
336800.0000   -0.62891
336840.0000   -0.03169
336880.0000   -0.35806
336920.0000   -0.41737
336960.0000   -0.61594
337000.0000   -0.50944
337040.0000   -0.80259
337080.0000   -0.50866
337120.0000   -0.91684
337160.0000   -0.51731
337200.0000   -0.24039
337240.0000   -0.36753
337280.0000   -0.49737
337320.0000   -0.51558
337360.0000   -0.65939
337400.0000   -0.40067
337440.0000   -0.66743
337480.0000   -0.53860
337520.0000   -0.42168
337560.0000   -0.22406
337600.0000   -0.35409
337640.0000   -0.47296
337680.0000   -0.63052
337720.0000   -0.69938
337760.0000   -0.22601
337800.0000   -0.19833
337840.0000    0.17124
337880.0000    0.22191
337920.0000   -0.18435
337960.0000    0.22278
338000.0000    0.44189
338040.0000    0.00235
338080.0000    0.21962
338120.0000    0.19037
338160.0000    0.25584
338200.0000    0.00085
338240.0000    0.14300
338280.0000    0.12598
338320.0000    0.35340
338360.0000    0.20685
338400.0000    0.19382
338440.0000    0.14786
338480.0000    0.12004
338520.0000   -0.21169
338560.0000   -0.01612
338600.0000   -0.16430
338640.0000   -0.20385
338680.0000    0.32147
338720.0000    0.46051
338760.0000    0.33508
338800.0000    0.25901
338840.0000    0.42255
338880.0000    0.33569
338920.0000    0.12840
338960.0000    0.19548
339000.0000    0.45278
339040.0000    0.17296
339080.0000    0.42089
339120.0000    0.26024
339160.0000    0.45890
339200.0000    0.36701
339240.0000    0.31345
339280.0000    0.33387
339320.0000    0.14932
339360.0000    0.35799
339400.0000    0.19182
339440.0000    0.19590
339480.0000    0.03797
339520.0000   -0.08886
339560.0000   -0.00206
339600.0000    0.29317
339640.0000    0.19357
339680.0000    0.10195
339720.0000    0.10167
339760.0000    0.29517
339800.0000    0.03665
339840.0000    0.23679
339880.0000    0.37043
339920.0000    0.28999
339960.0000    0.43738
340000.0000    0.47544
340040.0000    0.61194
340080.0000    0.27756
340120.0000    0.47875
340160.0000    0.29420
340200.0000    0.42761
340240.0000    0.18977
340280.0000    0.35637
340320.0000    0.46547
340360.0000    0.45957
340400.0000    0.37703
340440.0000    0.40248
340480.0000   -0.08304
340520.0000    0.00222
340560.0000    0.28871
340600.0000    0.28887
340640.0000    0.26963
340680.0000    0.23653
340720.0000    0.40372
340760.0000    0.42955
340800.0000    0.30483
340840.0000    0.58568
340880.0000    0.27354
340920.0000    0.50488
340960.0000    0.56308
341000.0000    0.07665
341040.0000    0.05507
341080.0000    0.28121
341120.0000    0.62586
341160.0000    0.14143
341200.0000   -0.05122
341240.0000    0.25325
341280.0000    0.12675
341320.0000    0.25486
341360.0000   -0.12899
341400.0000   -0.13387
341440.0000    0.15749
341480.0000   -0.19074
341520.0000   -0.00012
341560.0000    0.15691
341600.0000    0.22336
341640.0000    0.05828
341680.0000    0.11184
341720.0000    0.07639
341760.0000   -0.13470
341800.0000   -0.45286
341840.0000   -0.25097
341880.0000   -0.21035
341920.0000   -0.46062
341960.0000   -0.13147
342000.0000   -0.21419
342040.0000   -0.28773
342080.0000   -0.11447
342120.0000   -0.57181
342160.0000   -0.23054
342200.0000   -0.36341
342240.0000   -0.67231
342280.0000   -0.56882
342320.0000   -0.61172
342360.0000   -0.61945
342400.0000   -0.32144
342440.0000   -0.41498
342480.0000   -0.37767
342520.0000    0.03404
342560.0000   -0.09759
342600.0000    0.39350
342640.0000    0.57407
342680.0000    0.59076
342720.0000   -0.05137
342760.0000    0.02595
342800.0000   -0.18085
342840.0000   -0.23709
342880.0000    0.04771
342920.0000   -0.23339
342960.0000   -0.18423
343000.0000   -0.18555
343040.0000   -0.37921
343080.0000   -0.08857
343120.0000    0.09951
343160.0000    0.13027
343200.0000    0.33913
343240.0000    0.11879
343280.0000   -0.14835
343320.0000    0.18966
343360.0000   -0.39825
343400.0000   -0.19309
343440.0000   -0.10666
343480.0000    0.10513
343520.0000   -0.15561
343560.0000   -0.11468
343600.0000   -0.26070
343640.0000    0.18063
343680.0000   -0.26164
343720.0000   -0.28676
343760.0000   -0.08755
343800.0000   -0.32298
343840.0000   -0.48148
343880.0000   -0.36482
343920.0000   -0.39959
343960.0000   -0.36699
344000.0000   -0.20164
344040.0000   -0.22290
344080.0000   -0.43238
344120.0000   -0.29331
344160.0000   -0.10445
344200.0000   -0.38722
344240.0000   -0.49159
344280.0000   -0.40324
344320.0000   -0.39922
344360.0000   -0.55838
344400.0000   -0.41260
344440.0000   -0.44855
344480.0000   -0.19945
344520.0000   -0.42891
344560.0000   -0.18880
344600.0000   -0.74477
344640.0000   -0.35624
344680.0000   -0.14212
344720.0000   -0.39542
344760.0000   -0.36483
344800.0000   -0.24546
344840.0000   -0.75099
344880.0000   -0.64269
344920.0000   -0.59608
344960.0000   -0.44770
345000.0000   -0.33172
345040.0000   -0.23909
345080.0000   -0.73248
345120.0000   -0.38200
345160.0000   -0.24108
345200.0000   -0.48301
345240.0000   -0.46514
345280.0000   -0.34588
345320.0000   -0.27346
345360.0000   -0.35763
345400.0000   -0.46401
345440.0000   -0.57372
345480.0000   -0.45127
345520.0000   -0.17715
345560.0000   -0.27581
345600.0000   -0.23741
345640.0000   -0.06495
345680.0000    0.02344
345720.0000   -0.20578
345760.0000   -0.30566
345800.0000   -0.35122
345840.0000   -0.19625
345880.0000   -0.41538
345920.0000   -0.45523
345960.0000   -0.07455
346000.0000   -0.26994
346040.0000   -0.13090
346080.0000   -0.35367
346120.0000   -0.23465
346160.0000   -0.36909
346200.0000   -0.01898
346240.0000   -0.26343
346280.0000   -0.29726
346320.0000   -0.24314
346360.0000    0.10421
346400.0000   -0.14731
346440.0000   -0.40022
346480.0000   -0.37939
346520.0000   -0.36747
346560.0000   -0.19053
346600.0000   -0.46018
346640.0000   -0.43047
346680.0000   -0.18200
346720.0000   -0.31766
346760.0000   -0.27321
346800.0000   -0.47342
346840.0000   -0.15757
346880.0000   -0.12232
346920.0000   -0.16526
346960.0000   -0.18302
347000.0000    0.15305
347040.0000   -0.03886
347080.0000   -0.00453
347120.0000   -0.19684
347160.0000    0.03738
347200.0000   -0.06068
347240.0000    0.00780
347280.0000   -0.02272
347320.0000   -0.01879
347360.0000   -0.14452
347400.0000   -0.11650
347440.0000   -0.14628
347480.0000   -0.09522
347520.0000   -0.36150
347560.0000   -0.05860
347600.0000   -0.10687
347640.0000   -0.29988
347680.0000   -0.42448
347720.0000   -0.50473
347760.0000   -0.75815
347800.0000   -0.53694
347840.0000   -0.46028
347880.0000   -0.48462
347920.0000   -0.58822
347960.0000   -0.32148
348000.0000   -0.17251
348040.0000    0.07154
348080.0000    0.06796
348120.0000   -0.30510
348160.0000   -0.33451
348200.0000   -0.60102
348240.0000   -0.64442
348280.0000   -0.53282
348320.0000   -0.27800
348360.0000   -0.00415
348400.0000    0.15150
348440.0000    0.24129
348480.0000   -0.13928
348520.0000   -0.13588
348560.0000    0.13876
348600.0000   -0.19053
348640.0000   -0.04853
348680.0000   -0.00999
348720.0000    0.04872
348760.0000    0.02763
348800.0000    0.08196
348840.0000   -0.10034
348880.0000    0.09476
348920.0000   -0.11824
348960.0000    0.22028
349000.0000    0.10484
349040.0000   -0.18910
349080.0000   -0.29477
349120.0000   -0.36762
349160.0000   -0.00022
349200.0000   -0.37039
349240.0000   -0.05963
349280.0000   -0.09024
349320.0000    0.06409
349360.0000   -0.19940
349400.0000   -0.30680
349440.0000   -0.02906
349480.0000   -0.39740
349520.0000   -0.13883
349560.0000    0.25840
349600.0000    0.00836
349640.0000    0.09681
349680.0000    0.21606
349720.0000   -0.19028
349760.0000   -0.52738
349800.0000   -0.40481
349840.0000   -0.30172
349880.0000    0.00469
349920.0000    0.10908
349960.0000   -0.03109
350000.0000   -0.47493
350040.0000    0.00920
350080.0000    0.08971
350120.0000    0.14913
350160.0000   -0.04379
350200.0000   -0.54175
350240.0000   -0.33157
350280.0000   -0.54035
350320.0000   -0.29933
350360.0000   -0.29404
350400.0000   -0.11743
350440.0000    0.15358
350480.0000    0.20279
350520.0000    0.04339
350560.0000    0.30929
350600.0000    0.16346
350640.0000    0.37002
350680.0000    0.16975
350720.0000   -0.02690
350760.0000    0.06163
350800.0000    0.30824
350840.0000    0.19093
350880.0000    0.03557
350920.0000    0.32679
350960.0000   -0.03344
351000.0000    0.16200
351040.0000    0.24972
351080.0000   -0.36315
351120.0000    0.39904
351160.0000    0.03066
351200.0000    0.09429
351240.0000   -0.00978
351280.0000   -0.23023
351320.0000    0.02002
351360.0000    0.12262
351400.0000    0.21754
351440.0000    0.34344
351480.0000    0.25603
351520.0000    0.20190
351560.0000    0.17974
351600.0000    0.17275
351640.0000    0.09622
351680.0000    0.36380
351720.0000    0.17237
351760.0000    0.30131
351800.0000    0.19372
351840.0000    0.26703
351880.0000    0.31172
351920.0000    0.21606
351960.0000    0.20351
352000.0000    0.30024
352040.0000    0.30819
352080.0000    0.32223
352120.0000    0.26737
352160.0000    0.07679
352200.0000    0.15317
352240.0000    0.25665
352280.0000    0.22501
352320.0000    0.22524
352360.0000    0.19304
352400.0000    0.38513
352440.0000    0.25540
352480.0000    0.42629
352520.0000    0.22835
352560.0000    0.10141
352600.0000    0.12003
352640.0000    0.33536
352680.0000    0.20618
352720.0000   -0.07018
352760.0000    0.02334
352800.0000    0.20259
352840.0000    0.26876
352880.0000    0.16663
352920.0000    0.12706
352960.0000    0.45986
353000.0000    0.10021
353040.0000    0.12987
353080.0000   -0.03485
353120.0000    0.00117
353160.0000   -0.16221
353200.0000    0.24675
353240.0000    0.06228
353280.0000    0.01664
353320.0000   -0.08260
353360.0000   -0.08494
353400.0000   -0.23141
353440.0000    0.12706
353480.0000   -0.26982
353520.0000   -0.12094
353560.0000   -0.00567
353600.0000    0.25693
353640.0000    0.08255
353680.0000    0.04028
353720.0000   -0.10869
353760.0000   -0.36401
353800.0000   -0.08479
353840.0000   -0.49225
353880.0000   -0.15281
353920.0000    0.16765
353960.0000   -0.00516
354000.0000   -0.17612
354040.0000   -0.37759
354080.0000   -0.01155
354120.0000   -0.00879
354160.0000   -0.28922
354200.0000    0.08945
354240.0000    0.08128
354280.0000    0.01496
354320.0000   -0.11286
354360.0000    0.16950
354400.0000    0.05489
354440.0000    0.09132
354480.0000    0.09085
354520.0000    0.25656
354560.0000    0.13440
354600.0000    0.22858
354640.0000    0.17871
354680.0000    0.02097
354720.0000    0.19668
354760.0000    0.20926
354800.0000    0.06815
354840.0000    0.08558
354880.0000   -0.04079
354920.0000    0.15471
354960.0000    0.20347
355000.0000    0.27161
355040.0000    0.21459
355080.0000    0.22888
355120.0000    0.17772
355160.0000    0.28930
355200.0000    0.10570
355240.0000    0.23716
355280.0000    0.13539
355320.0000   -0.00182
355360.0000    0.11954
355400.0000   -0.15659
355440.0000   -0.53312
355480.0000   -0.23925
355520.0000   -0.13908
355560.0000   -0.28362
355600.0000   -0.18767
355640.0000   -0.16261
355680.0000   -0.14719
355720.0000   -0.31239
355760.0000   -0.06358
355800.0000    0.11027
355840.0000   -0.16104
355880.0000    0.02281
355920.0000   -0.01121
355960.0000   -0.26693
356000.0000    0.14936
356040.0000    0.10788
356080.0000    0.11384
356120.0000    0.08061
356160.0000    0.04141
356200.0000    0.19842
356240.0000   -0.00295
356280.0000    0.18816
356320.0000    0.08685
356360.0000    0.07570
356400.0000    0.08900
356440.0000   -0.04483
356480.0000    0.15097
356520.0000    0.19964
356560.0000    0.15419
356600.0000   -0.05377
356640.0000    0.21992
356680.0000    0.22778
356720.0000    0.15628
356760.0000    0.24646
356800.0000    0.16321
356840.0000    0.06644
356880.0000    0.13816
356920.0000    0.16414
356960.0000    0.12080
357000.0000    0.21528
357040.0000    0.25546
357080.0000    0.26462
357120.0000    0.17771
357160.0000    0.24557
357200.0000    0.31321
357240.0000    0.15775
357280.0000    0.26010
357320.0000    0.11017
357360.0000    0.22411
357400.0000   -0.25974
357440.0000    0.20811
357480.0000    0.37942
357520.0000    0.14887
357560.0000    0.08421
357600.0000   -0.00449
357640.0000    0.07911
357680.0000    0.24032
357720.0000    0.10180
357760.0000    0.21794
357800.0000    0.15640
357840.0000   -0.00230
357880.0000    0.01674
357920.0000   -0.30185
357960.0000   -0.47650
358000.0000    0.04956
358040.0000    0.03093
358080.0000    0.12395
358120.0000    0.21558
358160.0000    0.05200
358200.0000   -0.03151
358240.0000    0.38870
358280.0000   -0.09102
358320.0000   -0.36081
358360.0000   -0.41635
358400.0000   -0.07450
358440.0000   -0.34196
358480.0000   -0.52850
358520.0000   -0.64858
358560.0000   -0.64694
358600.0000   -0.45277
358640.0000   -0.54516
358680.0000   -0.26519
358720.0000   -0.46333
358760.0000   -0.78068
358800.0000   -0.46886
358840.0000   -0.41057
358880.0000   -0.11958
358920.0000   -0.56202
358960.0000   -0.31968
359000.0000   -0.50971
359040.0000   -0.29407
359080.0000   -0.39216
359120.0000   -0.08252
359160.0000   -0.16154
359200.0000   -0.32085
359240.0000   -0.07940
359280.0000   -0.32871
359320.0000   -0.59592
359360.0000   -0.59198
359400.0000   -0.62107
359440.0000   -0.67209
359480.0000   -0.88270
359520.0000   -0.48467
359560.0000   -0.51238
359600.0000   -0.89278
359640.0000   -0.78299
359680.0000   -0.62656
359720.0000   -0.28480
359760.0000   -0.20979
359800.0000   -0.93569
359840.0000   -0.72274
359880.0000   -0.75431
359920.0000   -0.75633
359960.0000   -0.54981
360000.0000   -0.20716
360040.0000   -0.60575
360080.0000   -0.11742
360120.0000   -0.11280
360160.0000   -0.37972
360200.0000   -0.06247
360240.0000   -0.43399
360280.0000   -0.68404
360320.0000   -0.43014
360360.0000   -0.26796
360400.0000   -0.52549
360440.0000   -0.61479
360480.0000   -0.46930
360520.0000   -0.29387
360560.0000   -0.25468
360600.0000   -0.24875
360640.0000   -0.28440
360680.0000   -0.12184
360720.0000   -0.18912
360760.0000   -0.13225
360800.0000   -0.25892
360840.0000   -0.28168
360880.0000   -0.62153
360920.0000   -0.32652
360960.0000   -0.41633
361000.0000   -0.24278
361040.0000   -0.55350
361080.0000   -0.44565
361120.0000   -0.30376
361160.0000   -0.16739
361200.0000   -0.19038
361240.0000   -0.61871
361280.0000   -0.45598
361320.0000   -0.21377
361360.0000   -0.15687
361400.0000    0.16249
361440.0000   -0.27685
361480.0000   -0.11956
361520.0000    0.23987
361560.0000   -0.27678
361600.0000    0.19385
361640.0000    0.56378
361680.0000    0.33202
361720.0000    0.19543
361760.0000   -0.24979
361800.0000   -0.06482
361840.0000    0.13036
361880.0000    0.01057
361920.0000   -0.11662
361960.0000   -0.13099
362000.0000    0.06627
362040.0000    0.23058
362080.0000    0.19923
362120.0000    0.42190
362160.0000    0.14786
362200.0000   -0.03770
362240.0000    0.16329
362280.0000    0.14423
362320.0000    0.10668
362360.0000    0.13616
362400.0000    0.25013
362440.0000    0.23357
362480.0000    0.12485
362520.0000    0.14305
362560.0000    0.03747
362600.0000   -0.12863
362640.0000    0.51086
362680.0000    0.07457
362720.0000    0.36276
362760.0000    0.18019
362800.0000    0.09133
362840.0000    0.41028
362880.0000    0.13950
362920.0000    0.05020
362960.0000    0.24247
363000.0000    0.09595
363040.0000   -0.00761
363080.0000    0.06596
363120.0000   -0.01783
363160.0000    0.01441
363200.0000    0.28701
363240.0000    0.20569
363280.0000   -0.25759
363320.0000   -0.33896
363360.0000   -0.24280
363400.0000    0.15431
363440.0000    0.10562
363480.0000    0.04576
363520.0000    0.13856
363560.0000   -0.04246
363600.0000   -0.20450
363640.0000   -0.32562
363680.0000    0.00811
363720.0000   -0.14859
363760.0000    0.03424
363800.0000   -0.14623
363840.0000   -0.50370
363880.0000   -0.01459
363920.0000   -0.22850
363960.0000   -0.23782
364000.0000   -0.36729
364040.0000   -0.52452
364080.0000   -0.20461
364120.0000   -0.23141
364160.0000   -0.03142
364200.0000   -0.12713
364240.0000   -0.16456
364280.0000   -0.04578
364320.0000   -0.34866
364360.0000   -0.27684
364400.0000   -0.10846
364440.0000   -0.10896
364480.0000   -0.01151
364520.0000   -0.24098
364560.0000   -0.28032
364600.0000   -0.02049
364640.0000   -0.04548
364680.0000   -0.07593
364720.0000   -0.20453
364760.0000   -0.29311
364800.0000   -0.20036
364840.0000   -0.03103
364880.0000   -0.15025
364920.0000   -0.27976
364960.0000   -0.24400
365000.0000   -0.04133
365040.0000   -0.27103
365080.0000   -0.16065
365120.0000   -0.21278
365160.0000   -0.06127
365200.0000   -0.40452
365240.0000    0.03583
365280.0000   -0.02540
365320.0000   -0.08571
365360.0000    0.12646
365400.0000    0.21073
365440.0000    0.24212
365480.0000    0.20663
365520.0000    0.32318
365560.0000    0.17292
365600.0000   -0.07756
365640.0000    0.16495
365680.0000    0.08877
365720.0000   -0.06452
365760.0000    0.09763
365800.0000    0.05653
365840.0000    0.11389
365880.0000    0.26388
365920.0000    0.27125
365960.0000    0.05602
366000.0000   -0.10241
366040.0000    0.15560
366080.0000   -0.16850
366120.0000   -0.21095
366160.0000   -0.35350
366200.0000   -0.34247
366240.0000   -0.33087
366280.0000   -0.28214
366320.0000    0.12048
366360.0000   -0.07936
366400.0000    0.25208
366440.0000   -0.13175
366480.0000   -0.36228
366520.0000   -0.46264
366560.0000   -0.23625
366600.0000   -0.04926
366640.0000    0.22315
366680.0000   -0.21647
366720.0000   -0.19672
366760.0000   -0.49577
366800.0000   -0.22619
366840.0000    0.07469
366880.0000   -0.18165
366920.0000    0.01613
366960.0000   -0.03534
367000.0000   -0.13061
367040.0000    0.13257
367080.0000    0.22153
367120.0000    0.06273
367160.0000    0.09181
367200.0000    0.10825
367240.0000   -0.06761
367280.0000   -0.21182
367320.0000   -0.23993
367360.0000   -0.18840
367400.0000    0.05061
367440.0000    0.08702
367480.0000    0.16094
367520.0000   -0.13796
367560.0000   -0.20920
367600.0000    0.19998
367640.0000    0.05191
367680.0000    0.24661
367720.0000    0.06178
367760.0000   -0.05976
367800.0000   -0.18236
367840.0000   -0.54218
367880.0000   -0.00869
367920.0000   -0.10328
367960.0000    0.19738
368000.0000   -0.08479
368040.0000    0.23197
368080.0000    0.15468
368120.0000    0.00222
368160.0000   -0.73911
368200.0000   -0.65444
368240.0000   -0.20677
368280.0000   -0.24928
368320.0000   -0.24111
368360.0000   -0.03782
368400.0000   -0.49929
368440.0000   -0.32750
368480.0000   -0.43240
368520.0000   -0.12726
368560.0000    0.16775
368600.0000    0.34090
368640.0000    0.24483
368680.0000    0.15963
368720.0000    0.28134
368760.0000   -0.02051
368800.0000    0.02319
368840.0000    0.42114
368880.0000    0.02279
368920.0000   -0.52132
368960.0000   -0.47188
369000.0000   -0.05020
369040.0000    0.01611
369080.0000    0.01677
369120.0000    0.16665
369160.0000   -0.16245
369200.0000    0.11947
369240.0000    0.19963
369280.0000    0.04107
369320.0000   -0.31597
369360.0000   -0.56553
369400.0000   -0.17534
369440.0000    0.13210
369480.0000   -0.00682
369520.0000   -0.29211
369560.0000    0.06551
369600.0000    0.09902
369640.0000   -0.18433
369680.0000   -0.26607
369720.0000   -0.33389
369760.0000    0.07026
369800.0000    0.31125
369840.0000    0.17747
369880.0000    0.03315
369920.0000   -0.00939
369960.0000    0.04361
370000.0000    0.37059
370040.0000    0.21811
370080.0000    0.37409
370120.0000    0.22753
370160.0000   -0.17298
370200.0000    0.08999
370240.0000   -0.54319
370280.0000   -0.21303
370320.0000   -0.15325
370360.0000    0.00687
370400.0000   -0.04079
370440.0000   -0.22114
370480.0000   -0.21385
370520.0000    0.09288
370560.0000    0.12675
370600.0000    0.18923
370640.0000    0.33386
370680.0000    0.62586
370720.0000    0.40535
370760.0000    0.53419
370800.0000    0.33804
370840.0000    0.01084
370880.0000    0.27674
370920.0000    0.22391
370960.0000    0.40873
371000.0000    0.47130
371040.0000    0.54142
371080.0000    0.43974
371120.0000    0.69060
371160.0000    0.25449
371200.0000    0.25398
371240.0000    0.35485
371280.0000    0.22804
371320.0000    0.31680
371360.0000    0.06340
371400.0000   -0.12083
371440.0000   -0.28392
371480.0000   -0.06204
371520.0000   -0.16325
371560.0000   -0.13921
371600.0000   -0.49294
371640.0000   -0.13929
371680.0000   -0.17182
371720.0000   -0.20012
371760.0000   -0.22393
371800.0000   -0.29231
371840.0000   -0.02893
371880.0000    0.00453
371920.0000   -0.08091
371960.0000   -0.49735
372000.0000   -0.03998
372040.0000   -0.70241
372080.0000   -0.24349
372120.0000   -0.02446
372160.0000   -0.04410
372200.0000   -0.12260
372240.0000   -0.09409
372280.0000    0.01656
372320.0000   -0.29245
372360.0000   -0.20831
372400.0000   -0.08693
372440.0000   -0.24862
372480.0000   -0.14369
372520.0000   -0.29452
372560.0000   -0.25023
372600.0000   -0.13504
372640.0000   -0.14487
372680.0000   -0.04830
372720.0000   -0.18465
372760.0000   -0.00142
372800.0000    0.15977
372840.0000   -0.28602
372880.0000   -0.10382
372920.0000    0.12866
372960.0000   -0.15157
373000.0000    0.18208
373040.0000   -0.15256
373080.0000   -0.45621
373120.0000   -0.09424
373160.0000   -0.09652
373200.0000    0.01056
373240.0000    0.03638
373280.0000   -0.22741
373320.0000    0.07278
373360.0000    0.19913
373400.0000   -0.08322
373440.0000    0.18351
373480.0000    0.12041
373520.0000    0.44914
373560.0000    0.24132
373600.0000    0.36246
373640.0000    0.54495
373680.0000    0.76759
373720.0000    0.64776
373760.0000    0.53097
373800.0000    0.47162
373840.0000    0.19211
373880.0000    0.47318
373920.0000    0.39211
373960.0000    0.61735
374000.0000    0.21911
374040.0000    0.50687
374080.0000    0.60312
374120.0000    0.16786
374160.0000   -0.35389
374200.0000    0.02385
374240.0000   -0.05117
374280.0000   -0.06967
374320.0000   -0.12616
374360.0000    0.08632
374400.0000   -0.13629
374440.0000   -0.28167
374480.0000   -0.17232
374520.0000   -0.15585
374560.0000    0.08290
374600.0000    0.24188
374640.0000    0.23670
374680.0000   -0.11217
374720.0000    0.12430
374760.0000    0.15492
374800.0000    0.02231
374840.0000    0.07224
374880.0000   -0.03261
374920.0000   -0.08830
374960.0000    0.04868
375000.0000   -0.40498
375040.0000   -0.36385
375080.0000   -0.39759
375120.0000   -0.56742
375160.0000   -0.30824
375200.0000   -0.32812
375240.0000   -0.03512
375280.0000    0.15158
375320.0000    0.02852
375360.0000   -0.00093
375400.0000   -0.07259
375440.0000    0.11843
375480.0000   -0.13899
375520.0000   -0.07078
375560.0000    0.14284
375600.0000    0.02289
375640.0000    0.20692
375680.0000   -0.03359
375720.0000    0.34449
375760.0000    0.06968
375800.0000    0.18830
375840.0000    0.04804
375880.0000   -0.12226
375920.0000    0.03706
375960.0000   -0.05512
376000.0000   -0.08074
376040.0000    0.08670
376080.0000   -0.35892
376120.0000   -0.23209
376160.0000   -0.49527
376200.0000   -0.13670
376240.0000    0.26805
376280.0000   -0.04017
376320.0000   -0.25709
376360.0000   -0.30088
376400.0000   -0.11254
376440.0000   -0.33574
376480.0000   -0.11260
376520.0000    0.02162
376560.0000   -0.06954
376600.0000   -0.17369
376640.0000   -0.22456
376680.0000   -0.09374
376720.0000   -0.17091
376760.0000   -0.30974
376800.0000   -0.52265
376840.0000   -0.35530
376880.0000   -0.23635
376920.0000   -0.04547
376960.0000   -0.15625
377000.0000   -0.28650
377040.0000   -0.07657
377080.0000   -0.22972
377120.0000   -0.62434
377160.0000   -0.23872
377200.0000   -0.15358
377240.0000   -0.56377
377280.0000   -0.40434
377320.0000   -0.57591
377360.0000   -0.46451
377400.0000   -0.08233
377440.0000   -0.15247
377480.0000    0.13158
377520.0000   -0.19189
377560.0000   -0.05764
377600.0000   -0.34352
377640.0000   -0.73444
377680.0000   -0.66189
377720.0000   -0.56902
377760.0000   -0.44491
377800.0000   -0.12034
377840.0000   -0.30472
377880.0000   -0.33369
377920.0000   -0.57050
377960.0000   -0.60611
378000.0000   -0.36324
378040.0000   -0.67844
378080.0000   -0.50143
378120.0000   -0.37280
378160.0000   -0.87399
378200.0000   -0.30330
378240.0000   -0.89233
378280.0000   -0.51856
378320.0000   -0.53793
378360.0000   -0.66034
378400.0000   -0.56878
378440.0000   -0.59622
378480.0000   -0.63679
378520.0000   -0.87620
378560.0000   -0.79246
378600.0000   -0.72189
378640.0000   -0.55427
378680.0000   -0.28950
378720.0000   -0.26431
378760.0000   -0.26206
378800.0000   -0.33660
378840.0000   -0.28299
378880.0000   -0.51663
378920.0000   -0.24000
378960.0000   -0.31747
379000.0000   -0.41480
379040.0000   -0.66496
379080.0000   -0.50443
379120.0000   -0.54784
379160.0000   -0.39299
379200.0000   -0.65066
379240.0000   -0.52804
379280.0000   -0.34816
379320.0000   -0.35728
379360.0000   -0.47473
379400.0000   -0.28316
379440.0000   -0.09339
379480.0000   -0.34500
379520.0000   -0.64804
379560.0000   -0.49407
379600.0000   -0.81151
379640.0000   -0.66546
379680.0000   -0.30994
379720.0000   -0.54503
379760.0000   -0.43559
379800.0000   -0.35388
379840.0000   -0.37918
379880.0000   -0.38918
379920.0000   -0.43521
379960.0000   -0.29762
380000.0000   -0.32733
380040.0000    0.00175
380080.0000   -0.04823
380120.0000   -0.32647
380160.0000   -0.08598
380200.0000   -0.38706
380240.0000    0.06073
380280.0000   -0.29456
380320.0000   -0.56109
380360.0000   -0.40379
380400.0000   -0.47813
380440.0000   -0.08127
380480.0000   -0.44009
380520.0000   -0.19463
380560.0000   -0.16843
380600.0000   -0.35938
380640.0000   -0.28233
380680.0000    0.01340
380720.0000    0.09378
380760.0000    0.10039
380800.0000    0.07548
380840.0000    0.47314
380880.0000    0.33090
380920.0000    0.48208
380960.0000    0.61245
381000.0000    0.52540
381040.0000    0.56437
381080.0000    0.36369
381120.0000    0.47358
381160.0000    0.42646
381200.0000    0.38275
381240.0000    0.34545
381280.0000    0.31105
381320.0000   -0.14701
381360.0000   -0.00274
381400.0000   -0.07770
381440.0000   -0.07316
381480.0000    0.23467
381520.0000    0.55367
381560.0000    0.40101
381600.0000    0.20823
381640.0000    0.23616
381680.0000   -0.12652
381720.0000   -0.42324
381760.0000   -0.55362
381800.0000   -0.31228
381840.0000   -0.35905
381880.0000   -0.13156
381920.0000   -0.27531
381960.0000   -0.27981
382000.0000   -0.28463
382040.0000   -0.05774
382080.0000   -0.00834
382120.0000    0.00828
382160.0000   -0.11552
382200.0000   -0.27852
382240.0000   -0.19104
382280.0000    0.15748
382320.0000   -0.01742
382360.0000   -0.02925
382400.0000   -0.13171
382440.0000   -0.15601
382480.0000   -0.05855
382520.0000   -0.15155
382560.0000   -0.26080
382600.0000   -0.38447
382640.0000   -0.42768
382680.0000   -0.23284
382720.0000   -0.40917
382760.0000   -0.40104
382800.0000   -0.59246
382840.0000   -0.47969
382880.0000   -0.71491
382920.0000   -0.25350
382960.0000   -0.35275
383000.0000   -0.14259
383040.0000   -0.06583
383080.0000   -0.05307
383120.0000   -0.15672
383160.0000    0.09558
383200.0000   -0.28403
383240.0000    0.09402
383280.0000   -0.29298
383320.0000   -0.14982
383360.0000   -0.02202
383400.0000    0.30865
383440.0000    0.08735
383480.0000    0.07538
383520.0000    0.19299
383560.0000    0.06059
383600.0000   -0.21446
383640.0000    0.25419
383680.0000    0.31209
383720.0000    0.13441
383760.0000    0.16556
383800.0000    0.07226
383840.0000    0.07544
383880.0000   -0.31633
383920.0000   -0.23446
383960.0000   -0.31278
384000.0000   -0.27351
384040.0000   -0.32430
384080.0000   -0.40790
384120.0000   -0.52298
384160.0000   -0.64852
384200.0000   -0.68829
384240.0000   -0.72502
384280.0000   -0.72927
384320.0000   -0.92464
384360.0000   -0.72262
384400.0000   -0.39609
384440.0000   -0.62660
384480.0000   -0.58554
384520.0000   -0.30352
384560.0000   -0.18807
384600.0000    0.04486
384640.0000   -0.02038
384680.0000   -0.08633
384720.0000   -0.42321
384760.0000   -0.36861
384800.0000   -0.05430
384840.0000   -0.00287
384880.0000    0.18366
384920.0000    0.09049
384960.0000    0.29252
385000.0000    0.39637
385040.0000    0.52270
385080.0000    0.17844
385120.0000    0.11414
385160.0000    0.18626
385200.0000    0.07830
385240.0000    0.11906
385280.0000   -0.47752
385320.0000   -0.13723
385360.0000   -0.46710
385400.0000   -0.14202
385440.0000   -0.21884
385480.0000   -0.52375
385520.0000   -0.18036
385560.0000   -0.15700
385600.0000   -0.12681
385640.0000   -0.23769
385680.0000   -0.22030
385720.0000    0.12408
385760.0000   -0.23233
385800.0000    0.06468
385840.0000   -0.19241
385880.0000   -0.05018
385920.0000   -0.37202
385960.0000   -0.31148
386000.0000   -0.56579
386040.0000   -0.06316
386080.0000   -0.15118
386120.0000    0.31634
386160.0000   -0.48610
386200.0000   -0.17224
386240.0000   -0.12593
386280.0000   -0.17535
386320.0000   -0.40711
386360.0000   -0.19999
386400.0000   -0.33925
386440.0000   -0.24240
386480.0000   -0.36426
386520.0000   -0.02070
386560.0000   -0.21167
386600.0000   -0.20739
386640.0000   -0.28111
386680.0000   -0.35570
386720.0000   -0.25464
386760.0000   -0.05121
386800.0000   -0.36686
386840.0000   -0.01109
386880.0000   -0.32897
386920.0000   -0.45993
386960.0000   -0.16386
387000.0000   -0.33482
387040.0000   -0.51117
387080.0000   -0.52471
387120.0000   -0.79382
387160.0000   -0.87608
387200.0000   -0.72945
387240.0000   -0.65583
387280.0000   -0.52546
387320.0000   -0.78734
387360.0000   -0.56526
387400.0000   -0.41728
387440.0000   -0.42967
387480.0000   -0.25331
387520.0000   -0.22690
387560.0000   -0.39759
387600.0000   -0.21038
387640.0000   -0.37077
387680.0000   -0.59835
387720.0000   -0.45480
387760.0000   -0.84642
387800.0000   -0.56715
387840.0000   -0.59777
387880.0000   -0.50594
387920.0000   -0.37528
387960.0000   -0.27604
388000.0000   -0.48257
388040.0000   -0.38926
388080.0000   -0.45285
388120.0000   -0.38320
388160.0000   -0.10668
388200.0000   -0.04923
388240.0000   -0.26732
388280.0000   -0.21752
388320.0000   -0.16192
388360.0000   -0.34865
388400.0000   -0.22615
388440.0000   -0.52917
388480.0000   -0.15545
388520.0000   -0.20477
388560.0000   -0.38213
388600.0000   -0.03807
388640.0000    0.13983
388680.0000   -0.00968
388720.0000   -0.22821
388760.0000   -0.35855
388800.0000   -0.14493
388840.0000   -0.17056
388880.0000   -0.29119
388920.0000   -0.21146
388960.0000   -0.24348
389000.0000   -0.47439
389040.0000   -0.51169
389080.0000   -0.28270
389120.0000   -0.53308
389160.0000    0.01856
389200.0000   -0.14988
389240.0000   -0.37351
389280.0000   -0.31137
389320.0000   -0.11856
389360.0000   -0.16796
389400.0000   -0.33029
389440.0000   -0.24545
389480.0000   -0.33431
389520.0000   -0.35259
389560.0000   -0.42440
389600.0000   -0.21109
389640.0000   -0.55323
389680.0000   -0.22690
389720.0000   -0.58409
389760.0000   -0.09005
389800.0000   -0.33927
389840.0000   -0.24798
389880.0000   -0.38557
389920.0000   -0.03690
389960.0000   -0.21848
390000.0000   -0.33717
390040.0000   -0.21284
390080.0000   -0.15688
390120.0000   -0.37992
390160.0000   -0.49768
390200.0000   -0.19210
390240.0000   -0.16063
390280.0000   -0.32116
390320.0000   -0.09647
390360.0000   -0.34026
390400.0000   -0.32782
390440.0000   -0.05280
390480.0000   -0.48862
390520.0000   -0.24081
390560.0000   -0.42856
390600.0000   -0.26400
390640.0000   -0.47694
390680.0000   -0.19999
390720.0000   -0.18161
390760.0000   -0.35194
390800.0000   -0.57720
390840.0000   -0.31830
390880.0000   -0.44462
390920.0000   -0.58404
390960.0000   -0.58412
391000.0000   -0.60585
391040.0000   -0.24487
391080.0000   -0.46837
391120.0000   -0.03610
391160.0000   -0.47264
391200.0000   -0.21612
391240.0000   -0.09800
391280.0000   -0.28701
391320.0000   -0.46288
391360.0000   -0.45844
391400.0000   -0.53035
391440.0000   -0.54542
391480.0000   -0.32804
391520.0000   -0.19007
391560.0000   -0.37706
391600.0000   -0.46590
391640.0000   -0.39903
391680.0000   -0.80246
391720.0000   -0.19767
391760.0000   -0.17035
391800.0000   -0.36599
391840.0000   -0.50810
391880.0000   -0.31991
391920.0000   -0.46346
391960.0000   -0.75315
392000.0000   -0.69259
392040.0000   -0.28404
392080.0000   -0.29365
392120.0000   -0.04267
392160.0000   -0.30349
392200.0000   -0.03177
392240.0000   -0.04410
392280.0000    0.10624
392320.0000   -0.51194
392360.0000   -0.75075
392400.0000   -0.46467
392440.0000   -0.26368
392480.0000   -0.60055
392520.0000   -0.29294
392560.0000   -0.18403
392600.0000   -0.41624
392640.0000   -0.06291
392680.0000   -0.17434
392720.0000   -0.17747
392760.0000   -0.26148
392800.0000   -0.46562
392840.0000   -0.45210
392880.0000   -0.62680
392920.0000   -0.79208
392960.0000   -0.76762
393000.0000   -0.50151
393040.0000   -0.75775
393080.0000   -0.42933
393120.0000   -0.29579
393160.0000   -0.42615
393200.0000   -0.28476
393240.0000   -0.49729
393280.0000   -0.28014
393320.0000   -0.32649
393360.0000   -0.14453
393400.0000   -0.27863
393440.0000   -0.23534
393480.0000   -0.14671
393520.0000   -0.35119
393560.0000   -0.39652
393600.0000   -0.44953
393640.0000   -0.21691
393680.0000   -0.16538
393720.0000    0.07580
393760.0000   -0.15161
393800.0000    0.08761
393840.0000   -0.51378
393880.0000   -0.16810
393920.0000   -0.33122
393960.0000   -0.35235
394000.0000   -0.29833
394040.0000   -0.06838
394080.0000   -0.23408
394120.0000    0.14606
394160.0000    0.20140
394200.0000   -0.14747
394240.0000    0.11564
394280.0000   -0.29832
394320.0000   -0.41778
394360.0000   -0.22141
394400.0000   -0.53359
394440.0000   -0.24635
394480.0000    0.05665
394520.0000    0.03649
394560.0000    0.05167
394600.0000   -0.20690
394640.0000   -0.23390
394680.0000   -0.18531
394720.0000   -0.53277
394760.0000   -0.36362
394800.0000   -0.13900
394840.0000   -0.30461
394880.0000   -0.25717
394920.0000   -0.33845
394960.0000   -0.28037
395000.0000   -0.07701
395040.0000   -0.18589
395080.0000   -0.05504
395120.0000   -0.12266
395160.0000   -0.40295
395200.0000   -0.50142
395240.0000   -0.53969
395280.0000   -0.58118
395320.0000   -0.60789
395360.0000   -0.44181
395400.0000   -0.37443
395440.0000   -0.34030
395480.0000   -0.16437
395520.0000   -0.58844
395560.0000   -0.32808
395600.0000   -0.60415
395640.0000   -0.79670
395680.0000   -0.43515
395720.0000   -0.30435
395760.0000   -0.34910
395800.0000   -0.58981
395840.0000   -0.41877
395880.0000   -0.57585
395920.0000   -0.24100
395960.0000   -0.58931
396000.0000   -0.38322
396040.0000   -0.55910
396080.0000   -0.26632
396120.0000   -0.47418
396160.0000   -0.61652
396200.0000   -0.37578
396240.0000   -0.76065
396280.0000   -0.10580
396320.0000   -0.32341
396360.0000   -0.54252
396400.0000   -0.40775
396440.0000   -0.90334
396480.0000   -0.68048
396520.0000   -0.56188
396560.0000   -0.37616
396600.0000   -0.36873
396640.0000   -0.21879
396680.0000   -0.24929
396720.0000   -0.44755
396760.0000   -0.81177
396800.0000   -0.65183
396840.0000   -0.51381
396880.0000   -0.54255
396920.0000   -0.67713
396960.0000   -0.60084
397000.0000   -0.67214
397040.0000   -0.69186
397080.0000   -0.73941
397120.0000   -0.45315
397160.0000   -0.51537
397200.0000   -0.54350
397240.0000   -1.08745
397280.0000   -0.63572
397320.0000   -0.84801
397360.0000   -0.48406
397400.0000   -0.58963
397440.0000   -0.69379
397480.0000   -0.77358
397520.0000   -0.78140
397560.0000   -0.66248
397600.0000   -0.75496
397640.0000   -0.93082
397680.0000   -0.91907
397720.0000   -0.67164
397760.0000   -0.46521
397800.0000   -0.41722
397840.0000   -0.78764
397880.0000   -0.72684
397920.0000   -0.82840
397960.0000   -0.51383
398000.0000   -0.64172
398040.0000   -0.52535
398080.0000   -0.54306
398120.0000   -0.56803
398160.0000   -0.77394
398200.0000   -0.49822
398240.0000   -0.70576
398280.0000   -0.76578
398320.0000   -0.78829
398360.0000   -0.29681
398400.0000   -0.78411
398440.0000   -0.98037
398480.0000   -0.90406
398520.0000   -0.66255
398560.0000   -0.61350
398600.0000   -0.78969
398640.0000   -0.60329
398680.0000   -0.76322
398720.0000   -0.70792
398760.0000   -0.63391
398800.0000   -0.61758
398840.0000   -0.66433
398880.0000   -0.80759
398920.0000   -0.72711
398960.0000   -0.61710
399000.0000   -0.75512
399040.0000   -0.65933
399080.0000   -0.59943
399120.0000   -0.73849
399160.0000   -0.70778
399200.0000   -0.80621
399240.0000   -0.47433
399280.0000   -0.21691
399320.0000   -0.78666
399360.0000   -0.42391
399400.0000   -0.31185
399440.0000   -0.47267
399480.0000   -0.25800
399520.0000    0.05809
399560.0000   -0.13923
399600.0000   -0.06480
399640.0000   -0.08108
399680.0000   -0.02403
399720.0000   -0.03317
399760.0000   -0.25351
399800.0000    0.16467
399840.0000   -0.11174
399880.0000   -0.39950
399920.0000   -0.03523
399960.0000    0.11994
400000.0000    0.17970
400040.0000    0.12840
400080.0000   -0.09068
400120.0000    0.09954
400160.0000   -0.10687
400200.0000   -0.36586
400240.0000   -0.01499
400280.0000   -0.48389
400320.0000   -0.55226
400360.0000   -0.63853
400400.0000   -0.22707
400440.0000   -0.34607
400480.0000   -0.42742
400520.0000   -0.76026
400560.0000   -0.47572
400600.0000   -0.75439
400640.0000   -0.76736
400680.0000   -0.63529
400720.0000   -0.59740
400760.0000   -0.50615
400800.0000   -0.75068
400840.0000   -0.63380
400880.0000   -0.31349
400920.0000   -0.66977
400960.0000   -0.48953
401000.0000   -0.63929
401040.0000   -0.52737
401080.0000   -0.48318
401120.0000   -0.40041
401160.0000   -0.46618
401200.0000   -0.53844
401240.0000   -0.34302
401280.0000   -0.61709
401320.0000   -0.62503
401360.0000   -0.44579
401400.0000   -0.26495
401440.0000   -0.68428
401480.0000   -0.96705
401520.0000   -0.37602
401560.0000   -0.94843
401600.0000   -0.70339
401640.0000   -0.66404
401680.0000   -0.55088
401720.0000   -0.89040
401760.0000   -1.07710
401800.0000   -1.00550
401840.0000   -0.92605
401880.0000   -0.59656
401920.0000   -0.39656
401960.0000   -0.58789
402000.0000   -0.90372
402040.0000   -0.73751
402080.0000   -0.60855
402120.0000   -0.72220
402160.0000   -0.59683
402200.0000   -0.84961
402240.0000   -0.86400
402280.0000   -0.72701
402320.0000   -0.75358
402360.0000   -0.51344
402400.0000   -0.64168
402440.0000   -0.50076
402480.0000   -0.73225
402520.0000   -0.63301
402560.0000   -0.84129
402600.0000   -0.66955
402640.0000   -0.74512
402680.0000   -0.62393
402720.0000   -0.67080
402760.0000   -0.16774
402800.0000   -0.30602
402840.0000   -0.03455
402880.0000   -0.50035
402920.0000   -0.71453
402960.0000   -0.67111
403000.0000   -0.43060
403040.0000   -0.37523
403080.0000   -0.52977
403120.0000   -0.53387
403160.0000   -0.23839
403200.0000   -0.60719
403240.0000   -0.82484
403280.0000   -0.53640
403320.0000   -0.53917
403360.0000   -0.84074
403400.0000   -0.75200
403440.0000   -0.48671
403480.0000   -0.46068
403520.0000   -0.02995
403560.0000   -0.23925
403600.0000   -0.39379
403640.0000   -0.36175
403680.0000   -0.27629
403720.0000   -0.16107
403760.0000   -0.27182
403800.0000   -0.32200
403840.0000   -0.35829
403880.0000   -0.35980
403920.0000   -0.65655
403960.0000   -0.64808
404000.0000   -0.40934
404040.0000   -0.53491
404080.0000   -0.35037
404120.0000   -0.67045
404160.0000   -0.50992
404200.0000   -0.48831
404240.0000   -0.65566
404280.0000   -0.82240
404320.0000   -0.59149
404360.0000   -0.58366
404400.0000   -0.54381
404440.0000   -0.34864
404480.0000   -0.62649
404520.0000   -0.21881
404560.0000   -0.53806
404600.0000   -0.68085
404640.0000   -0.62332
404680.0000   -0.85065
404720.0000   -0.84025
404760.0000   -0.50531
404800.0000   -0.53103
404840.0000   -0.51475
404880.0000   -0.55025
404920.0000   -0.43917
404960.0000   -0.28872
405000.0000   -0.61605
405040.0000   -0.52520
405080.0000   -0.48865
405120.0000   -0.43610
405160.0000   -0.57954
405200.0000   -0.31320
405240.0000   -0.22448
405280.0000   -0.15461
405320.0000    0.25522
405360.0000   -0.09575
405400.0000   -0.20078
405440.0000   -0.21711
405480.0000   -0.04415
405520.0000    0.07856
405560.0000   -0.29648
405600.0000    0.11039
405640.0000    0.26002
405680.0000    0.27486
405720.0000    0.20255
405760.0000   -0.20446
405800.0000    0.13182
405840.0000    0.15294
405880.0000    0.16819
405920.0000    0.10145
405960.0000    0.11288
406000.0000   -0.15504
406040.0000   -0.03124
406080.0000   -0.19986
406120.0000   -0.21043
406160.0000   -0.36903
406200.0000   -0.41176
406240.0000    0.01492
406280.0000    0.08331
406320.0000   -0.13001
406360.0000   -0.23635
406400.0000   -0.15576
406440.0000   -0.47235
406480.0000   -0.30670
406520.0000   -0.05784
406560.0000   -0.25654
406600.0000   -0.30851
406640.0000   -0.47724
406680.0000   -0.53815
406720.0000   -0.35985
406760.0000   -0.45983
406800.0000   -0.22466
406840.0000   -0.34009
406880.0000   -0.44853
406920.0000   -0.34207
406960.0000   -0.44288
407000.0000   -0.44980
407040.0000   -0.26532
407080.0000   -0.43881
407120.0000   -0.22991
407160.0000   -0.61576
407200.0000   -0.58376
407240.0000   -0.49419
407280.0000   -0.67073
407320.0000   -0.07774
407360.0000   -0.37103
407400.0000   -0.11054
407440.0000   -0.66772
407480.0000   -0.21858
407520.0000   -0.38931
407560.0000   -0.50568
407600.0000   -0.40650
407640.0000   -0.40828
407680.0000   -0.19636
407720.0000   -0.44593
407760.0000   -0.29169
407800.0000   -0.29529
407840.0000   -0.44223
407880.0000   -0.62070
407920.0000   -0.42467
407960.0000   -0.36754
408000.0000   -0.37341
408040.0000   -0.27774
408080.0000   -0.30108
408120.0000   -0.46699
408160.0000   -0.45032
408200.0000   -0.60127
408240.0000   -0.73186
408280.0000   -0.75573
408320.0000   -0.39088
408360.0000   -0.78656
408400.0000   -0.58809
408440.0000   -0.91128
408480.0000   -0.72197
408520.0000   -0.86761
408560.0000   -0.69526
408600.0000   -0.60878
408640.0000   -0.81779
408680.0000   -0.51857
408720.0000   -0.64154
408760.0000   -0.62091
408800.0000   -0.70908
408840.0000   -0.81109
408880.0000   -0.59534
408920.0000   -0.76929
408960.0000   -0.38066
409000.0000   -0.36664
409040.0000   -0.51433
409080.0000   -0.37040
409120.0000   -0.92653
409160.0000   -0.73572
409200.0000   -0.57200
409240.0000   -0.82905
409280.0000   -0.74264
409320.0000   -0.75157
409360.0000   -0.59157
409400.0000   -0.61085
409440.0000   -0.53539
409480.0000   -0.37688
409520.0000   -0.21657
409560.0000   -0.57792
409600.0000   -0.42149
409640.0000   -0.42413
409680.0000   -0.57804
409720.0000   -0.66861
409760.0000   -0.46788
409800.0000   -0.64790
409840.0000   -0.32475
409880.0000   -0.40184
409920.0000   -0.84195
409960.0000   -0.45424
410000.0000   -0.54551
410040.0000   -0.69709
410080.0000   -0.47390
410120.0000   -0.67023
410160.0000   -0.40441
410200.0000   -0.58310
410240.0000   -0.60184
410280.0000   -0.50784
410320.0000   -0.10614
410360.0000   -0.41011
410400.0000   -0.26266
410440.0000   -0.57371
410480.0000   -0.38839
410520.0000   -0.42047
410560.0000   -0.69146
410600.0000   -0.78564
410640.0000   -0.82261
410680.0000   -0.38235
410720.0000   -0.41794
410760.0000   -0.35503
410800.0000   -0.44410
410840.0000   -0.49452
410880.0000   -0.53481
410920.0000   -0.23643
410960.0000   -0.46085
411000.0000   -0.09338
411040.0000   -0.53008
411080.0000   -0.33304
411120.0000   -0.17493
411160.0000   -0.27706
411200.0000   -0.21991
411240.0000   -0.24707
411280.0000   -0.32643
411320.0000   -0.70886
411360.0000   -0.42430
411400.0000    0.08341
411440.0000   -0.27312
411480.0000   -0.43878
411520.0000   -0.87807
411560.0000   -0.58535
411600.0000   -0.33157
411640.0000   -0.29105
411680.0000   -0.38221
411720.0000   -0.59030
411760.0000   -0.24980
411800.0000   -0.33515
411840.0000   -0.39270
411880.0000   -0.23826
411920.0000   -0.39127
411960.0000   -0.54875
412000.0000   -0.50089
412040.0000   -0.37501
412080.0000   -0.55864
412120.0000   -0.57461
412160.0000   -0.38794
412200.0000   -0.62424
412240.0000   -0.56475
412280.0000   -0.43827
412320.0000   -0.27119
412360.0000   -0.58329
412400.0000   -0.76710
412440.0000   -0.45130
412480.0000   -0.68064
412520.0000   -0.49272
412560.0000   -0.72917
412600.0000   -0.85806
412640.0000   -0.85908
412680.0000   -0.82077
412720.0000   -0.78668
412760.0000   -0.79422
412800.0000   -1.04118
412840.0000   -0.93599
412880.0000   -1.07283
412920.0000   -0.94798
412960.0000   -0.85958
413000.0000   -0.97189
413040.0000   -0.98240
413080.0000   -0.97725
413120.0000   -0.86697
413160.0000   -0.91631
413200.0000   -1.10420
413240.0000   -0.82135
413280.0000   -0.45701
413320.0000   -0.61960
413360.0000   -0.64292
413400.0000   -0.59025
413440.0000   -0.85252
413480.0000   -0.70347
413520.0000   -0.74143
413560.0000   -0.42014
413600.0000   -0.51218
413640.0000   -0.39879
413680.0000   -0.35217
413720.0000   -0.60823
413760.0000   -0.53887
413800.0000   -0.36874
413840.0000   -0.30298
413880.0000   -0.65070
413920.0000   -0.63811
413960.0000   -0.82193
414000.0000   -0.83998
414040.0000   -0.77406
414080.0000   -0.93901
414120.0000   -0.68598
414160.0000   -0.86937
414200.0000   -0.85968
414240.0000   -0.70287
414280.0000   -0.27238
414320.0000   -0.53940
414360.0000   -0.68216
414400.0000   -0.53284
414440.0000   -0.62714
414480.0000   -0.56349
414520.0000   -0.33221
414560.0000   -0.65779
414600.0000   -0.50827
414640.0000   -0.35289
414680.0000   -0.56060
414720.0000   -0.56780
414760.0000   -0.50317
414800.0000   -0.62153
414840.0000   -0.66330
414880.0000   -0.44137
414920.0000   -0.47265
414960.0000   -0.56767
415000.0000   -0.85798
415040.0000   -0.50260
415080.0000   -0.29623
415120.0000   -0.33739
415160.0000   -0.45907
415200.0000   -0.28474
415240.0000   -0.09531
415280.0000   -0.13133
415320.0000   -0.28782
415360.0000    0.10114
415400.0000    0.02003
415440.0000    0.10151
415480.0000    0.03880
415520.0000   -0.02786
415560.0000    0.11837
415600.0000    0.11389
415640.0000    0.19176
415680.0000   -0.19760
415720.0000   -0.01178
415760.0000   -0.48169
415800.0000   -0.16131
415840.0000   -0.47136
415880.0000   -0.33485
415920.0000    0.11171
415960.0000   -0.16400
416000.0000   -0.60073
416040.0000   -0.50925
416080.0000   -0.38862
416120.0000   -0.68821
416160.0000   -0.57887
416200.0000   -0.36965
416240.0000   -0.16104
416280.0000   -0.51999
416320.0000   -0.41587
416360.0000   -0.39134
416400.0000   -0.31373
416440.0000   -0.17178
416480.0000    0.03869
416520.0000   -0.15588
416560.0000   -0.40588
416600.0000   -0.42108
416640.0000   -0.37211
416680.0000    0.08072
416720.0000   -0.08217
416760.0000   -0.37542
416800.0000   -0.43936
416840.0000   -0.44148
416880.0000   -0.30350
416920.0000   -0.64478
416960.0000   -0.40663
417000.0000   -0.63242
417040.0000   -0.48527
417080.0000   -0.32551
417120.0000   -0.56100
417160.0000   -0.45030
417200.0000   -0.41460
417240.0000   -0.53784
417280.0000   -0.40228
417320.0000   -0.48584
417360.0000   -0.47231
417400.0000   -0.55998
417440.0000   -0.41374
417480.0000   -0.53605
417520.0000   -0.35305
417560.0000   -0.42385
417600.0000   -0.62066
417640.0000   -0.45206
417680.0000   -0.53217
417720.0000   -0.28061
417760.0000   -0.29778
417800.0000   -0.43145
417840.0000   -0.51798
417880.0000   -0.37083
417920.0000   -0.18662
417960.0000   -0.38227
418000.0000   -0.51552
418040.0000   -0.55938
418080.0000   -0.57805
418120.0000   -0.53096
418160.0000   -0.42391
418200.0000   -0.39534
418240.0000   -0.49078
418280.0000   -0.42817
418320.0000   -0.00006
418360.0000   -0.14780
418400.0000   -0.36692
418440.0000   -0.21701
418480.0000   -0.33077
418520.0000   -0.49548
418560.0000   -0.52374
418600.0000   -0.30188
418640.0000   -0.56481
418680.0000   -0.11167
418720.0000   -0.54747
418760.0000   -0.41916
418800.0000   -0.65458
418840.0000   -0.39952
418880.0000   -0.47803
418920.0000   -0.50401
418960.0000   -0.72396
419000.0000   -0.82681
419040.0000   -0.58603
419080.0000   -0.38261
419120.0000   -0.44417
419160.0000   -0.40608
419200.0000   -0.52315
419240.0000   -0.27147
419280.0000   -0.35216
419320.0000   -0.35178
419360.0000   -0.51831
419400.0000   -0.60722
419440.0000   -0.62533
419480.0000   -0.61461
419520.0000   -0.38520
419560.0000   -0.58554
419600.0000   -0.42632
419640.0000   -0.25927
419680.0000   -0.67707
419720.0000   -0.38373
419760.0000   -0.60456
419800.0000   -0.54474
419840.0000   -0.26418
419880.0000   -0.48045
419920.0000   -0.58066
419960.0000   -0.32922
420000.0000   -0.34787
420040.0000   -0.42573
420080.0000   -0.52635
420120.0000   -0.35804
420160.0000   -0.03359
420200.0000   -0.30456
420240.0000   -0.30506
420280.0000   -0.38930
420320.0000   -0.48347
420360.0000   -0.50652
420400.0000   -0.42210
420440.0000   -0.27605
420480.0000   -0.43230
420520.0000   -0.29509
420560.0000   -0.60707
420600.0000   -0.52306
420640.0000   -0.43887
420680.0000   -0.39740
420720.0000   -0.34905
420760.0000   -0.52691
420800.0000   -0.49321
420840.0000   -0.47779
420880.0000   -0.76782
420920.0000   -0.66768
420960.0000   -0.71361
421000.0000   -0.86909
421040.0000   -0.73178
421080.0000   -0.36070
421120.0000   -0.41725
421160.0000   -0.74300
421200.0000   -0.33466
421240.0000   -0.85334
421280.0000   -0.74291
421320.0000   -0.81046
421360.0000   -0.44698
421400.0000   -0.48514
421440.0000   -0.42316
421480.0000   -0.44624
421520.0000   -0.39237
421560.0000   -0.09870
421600.0000   -0.54747
421640.0000   -0.60441
421680.0000   -0.87964
421720.0000   -0.74076
421760.0000   -0.63573
421800.0000   -0.48026
421840.0000   -0.54095
421880.0000   -0.77492
421920.0000   -0.47073
421960.0000   -0.67646
422000.0000   -0.58994
422040.0000   -0.21301
422080.0000   -0.70393
422120.0000   -0.57129
422160.0000   -0.77470
422200.0000   -0.51414
422240.0000   -0.68339
422280.0000   -0.57364
422320.0000   -0.91477
422360.0000   -0.62504
422400.0000   -0.66705
422440.0000   -0.29007
422480.0000   -0.80499
422520.0000   -0.42727
422560.0000   -0.61128
422600.0000   -0.34888
422640.0000   -0.55792
422680.0000   -0.34186
422720.0000   -0.44795
422760.0000   -0.36634
422800.0000   -0.55015
422840.0000   -0.54419
422880.0000   -0.44302
422920.0000   -0.68778
422960.0000   -0.54093
423000.0000   -0.56944
423040.0000   -0.65483
423080.0000   -0.72943
423120.0000   -0.49231
423160.0000   -0.62126
423200.0000   -0.48574
423240.0000   -0.53230
423280.0000   -0.36947
423320.0000   -0.38899
423360.0000   -0.43329
423400.0000   -0.40744
423440.0000   -0.71502
423480.0000   -0.34138
423520.0000   -0.11078
423560.0000   -0.37329
423600.0000   -0.35345
423640.0000   -0.26570
423680.0000   -0.46218
423720.0000   -0.26196
423760.0000   -0.52254
423800.0000   -0.55704
423840.0000   -0.43177
423880.0000   -0.41633
423920.0000    0.03301
423960.0000   -0.36386
424000.0000   -0.24566
424040.0000   -0.26655
424080.0000   -0.15518
424120.0000   -0.01158
424160.0000   -0.75144
424200.0000   -0.69062
424240.0000   -0.59932
424280.0000   -0.72003
424320.0000   -0.50432
424360.0000   -0.68862
424400.0000   -0.48825
424440.0000   -0.91909
424480.0000   -0.63856
424520.0000   -0.64922
424560.0000   -0.71765
424600.0000   -0.83843
424640.0000   -0.67144
424680.0000   -0.71462
424720.0000   -0.56437
424760.0000   -0.59361
424800.0000   -0.77762
424840.0000   -1.03315
424880.0000   -0.86406
424920.0000   -0.73598
424960.0000   -0.62440
425000.0000   -0.70395
425040.0000   -0.67974
425080.0000   -0.30003
425120.0000   -0.50393
425160.0000   -0.66773
425200.0000   -0.87455
425240.0000   -0.88903
425280.0000   -0.57751
425320.0000   -0.41597
425360.0000   -0.40660
425400.0000   -0.82679
425440.0000   -0.47423
425480.0000   -0.35050
425520.0000   -0.40406
425560.0000   -0.78969
425600.0000   -0.57727
425640.0000   -0.40187
425680.0000   -0.59475
425720.0000   -0.58426
425760.0000   -0.55388
425800.0000   -0.49633
425840.0000   -0.76971
425880.0000   -0.64914
425920.0000   -0.58692
425960.0000   -0.74839
426000.0000   -0.68604
426040.0000   -0.82241
426080.0000   -0.86296
426120.0000   -0.90995
426160.0000   -0.57517
426200.0000   -0.50987
426240.0000   -0.72208
426280.0000   -0.61491
426320.0000   -0.22986
426360.0000   -0.29976
426400.0000   -0.33213
426440.0000    0.00561
426480.0000   -0.41551
426520.0000   -0.45698
426560.0000   -0.44072
426600.0000   -0.39292
426640.0000   -0.61360
426680.0000   -0.83634
426720.0000   -0.64606
426760.0000   -0.74541
426800.0000   -0.42084
426840.0000   -0.20222
426880.0000   -0.47208
426920.0000   -0.14219
426960.0000   -0.35682
427000.0000   -0.15304
427040.0000   -0.37946
427080.0000   -0.33646
427120.0000   -0.34343
427160.0000   -0.25251
427200.0000   -0.20652
427240.0000   -0.33956
427280.0000   -0.39079
427320.0000   -0.23256
427360.0000   -0.23160
427400.0000   -0.16196
427440.0000   -0.35299
427480.0000   -0.20492
427520.0000   -0.21306
427560.0000   -0.08330
427600.0000   -0.07341
427640.0000   -0.21109
427680.0000   -0.03520
427720.0000   -0.17126
427760.0000   -0.21294
427800.0000   -0.05369
427840.0000   -0.26726
427880.0000   -0.19386
427920.0000   -0.18516
427960.0000   -0.04081
428000.0000   -0.14459
428040.0000   -0.01746
428080.0000    0.05055
428120.0000    0.08236
428160.0000    0.07555
428200.0000   -0.31497
428240.0000   -0.30135
428280.0000   -0.38480
428320.0000   -0.37610
428360.0000   -0.23094
428400.0000   -0.35870
428440.0000   -0.12200
428480.0000   -0.26755
428520.0000   -0.32006
428560.0000   -0.16505
428600.0000   -0.25752
428640.0000   -0.43613
428680.0000   -0.09505
428720.0000   -0.09418
428760.0000   -0.13461
428800.0000    0.13085
428840.0000   -0.02504
428880.0000   -0.16773
428920.0000   -0.28945
428960.0000   -0.03293
429000.0000    0.00161
429040.0000   -0.15392
429080.0000   -0.33821
429120.0000   -0.12065
429160.0000   -0.40714
429200.0000   -0.07207
429240.0000   -0.26974
429280.0000   -0.34368
429320.0000   -0.26165
429360.0000   -0.29251
429400.0000   -0.29016
429440.0000   -0.01725
429480.0000    0.34354
429520.0000    0.23574
429560.0000    0.18427
429600.0000    0.09218
429640.0000    0.04790
429680.0000   -0.00039
429720.0000   -0.10342
429760.0000   -0.31857
429800.0000   -0.10738
429840.0000   -0.29739
429880.0000   -0.29646
429920.0000   -0.21697
429960.0000   -0.24786
430000.0000   -0.22691
430040.0000   -0.13902
430080.0000   -0.30497
430120.0000   -0.14930
430160.0000   -0.29757
430200.0000   -0.27134
430240.0000   -0.24577
430280.0000   -0.01790
430320.0000   -0.07892
430360.0000   -0.05783
430400.0000   -0.05851
430440.0000   -0.06157
430480.0000   -0.30228
430520.0000   -0.16104
430560.0000   -0.18736
430600.0000   -0.02145
430640.0000   -0.28953
430680.0000    0.05014
430720.0000   -0.17942
430760.0000   -0.35501
430800.0000   -0.25300
430840.0000   -0.19472
430880.0000   -0.17888
430920.0000   -0.34495
430960.0000   -0.23566
431000.0000   -0.37054
431040.0000   -0.25432
431080.0000   -0.43266
431120.0000   -0.32296
431160.0000   -0.20213
431200.0000   -0.16382
431240.0000   -0.28720
431280.0000   -0.49710
431320.0000   -0.37271
431360.0000   -0.26246
431400.0000   -0.09069
431440.0000   -0.32328
431480.0000   -0.24174
431520.0000   -0.01022
431560.0000   -0.09925
431600.0000   -0.36485
431640.0000   -0.00424
431680.0000   -0.24182
431720.0000   -0.08231
431760.0000   -0.41093
431800.0000   -0.26784
431840.0000   -0.13188
431880.0000   -0.01957
431920.0000   -0.04173
431960.0000   -0.18046
432000.0000   -0.02388
432040.0000   -0.28231
432080.0000   -0.27877
432120.0000   -0.38186
432160.0000   -0.30317
432200.0000   -0.40084
432240.0000   -0.08543
432280.0000   -0.20982
432320.0000   -0.21091
432360.0000   -0.07590
432400.0000   -0.40467
432440.0000   -0.26325
432480.0000   -0.27457
432520.0000   -0.25192
432560.0000   -0.39127
432600.0000   -0.13685
432640.0000   -0.07742
432680.0000   -0.42888
432720.0000   -0.18701
432760.0000   -0.12618
432800.0000   -0.19760
432840.0000    0.11770
432880.0000   -0.16912
432920.0000   -0.36747
432960.0000   -0.43418
433000.0000   -0.68895
433040.0000   -0.64591
433080.0000   -0.49930
433120.0000   -0.70924
433160.0000   -0.54308
433200.0000   -0.39811
433240.0000   -0.77354
433280.0000   -0.40494
433320.0000   -0.06299
433360.0000   -0.32919
433400.0000   -0.26014
433440.0000   -0.54842
433480.0000   -0.31854
433520.0000   -0.31508
433560.0000   -0.12939
433600.0000   -0.37944
433640.0000   -0.35481
433680.0000   -0.18693
433720.0000   -0.19353
433760.0000   -0.07783
433800.0000   -0.32342
433840.0000   -0.32739
433880.0000   -0.29204
433920.0000   -0.27490
433960.0000   -0.10759
434000.0000   -0.19433
434040.0000   -0.28659
434080.0000   -0.53243
434120.0000   -0.18755
434160.0000   -0.25318
434200.0000   -0.30761
434240.0000   -0.33568
434280.0000   -0.53816
434320.0000   -0.36659
434360.0000   -0.35668
434400.0000   -0.61025
434440.0000   -0.42414
434480.0000   -0.54800
434520.0000   -0.31759
434560.0000   -0.31943
434600.0000   -0.40236
434640.0000   -0.10021
434680.0000   -0.15038
434720.0000   -0.47774
434760.0000   -0.32072
434800.0000   -0.32325
434840.0000   -0.34252
434880.0000   -0.30508
434920.0000   -0.28401
434960.0000   -0.53255
435000.0000   -0.26817
435040.0000   -0.26779
435080.0000   -0.12411
435120.0000   -0.53004
435160.0000   -0.22703
435200.0000   -0.20574
435240.0000   -0.47558
435280.0000    0.00029
435320.0000   -0.20333
435360.0000   -0.08614
435400.0000   -0.27061
435440.0000    0.06475
435480.0000   -0.25173
435520.0000   -0.58838
435560.0000   -0.58841
435600.0000   -0.23994
435640.0000   -0.34749
435680.0000   -0.39467
435720.0000   -0.73164
435760.0000   -0.41251
435800.0000   -0.65424
435840.0000   -0.38219
435880.0000   -0.53134
435920.0000   -0.62238
435960.0000   -0.72987
436000.0000   -0.64281
436040.0000   -0.62478
436080.0000   -0.54453
436120.0000   -0.72720
436160.0000   -0.48456
436200.0000   -0.54957
436240.0000   -0.88566
436280.0000   -0.73090
436320.0000   -0.60261
436360.0000   -0.74602
436400.0000   -0.42481
436440.0000   -0.54337
436480.0000   -0.50466
436520.0000   -0.53968
436560.0000   -0.79260
436600.0000   -0.73065
436640.0000   -0.60943
436680.0000   -0.46607
436720.0000   -0.71288
436760.0000   -0.50743
436800.0000   -0.69977
436840.0000   -0.54458
436880.0000   -0.56218
436920.0000   -0.37237
436960.0000   -0.18956
437000.0000   -0.38750
437040.0000   -0.47625
437080.0000   -0.48279
437120.0000   -0.40808
437160.0000   -0.26437
437200.0000   -0.38835
437240.0000   -0.16863
437280.0000   -0.32510
437320.0000   -0.47167
437360.0000   -0.35443
437400.0000   -0.45573
437440.0000   -0.68274
437480.0000   -0.53176
437520.0000   -0.56455
437560.0000   -0.53434
437600.0000   -0.54221
437640.0000   -0.63138
437680.0000   -0.39789
437720.0000   -0.44347
437760.0000   -0.49065
437800.0000   -0.51568
437840.0000   -0.38453
437880.0000   -0.42518
437920.0000   -0.42802
437960.0000   -0.39602
438000.0000   -0.28130
438040.0000   -0.33642
438080.0000   -0.32044
438120.0000   -0.01071
438160.0000   -0.40857
438200.0000   -0.02691
438240.0000    0.05871
438280.0000   -0.57179
438320.0000   -0.17372
438360.0000   -0.51392
438400.0000   -0.10186
438440.0000   -0.12755
438480.0000   -0.04932
438520.0000   -0.09918
438560.0000   -0.10819
438600.0000    0.14005
438640.0000    0.13056
438680.0000    0.02169
438720.0000   -0.02812
438760.0000   -0.10277
438800.0000    0.16301
438840.0000   -0.34081
438880.0000   -0.57608
438920.0000   -0.37401
438960.0000   -0.40545
439000.0000   -0.51369
439040.0000    0.03293
439080.0000   -0.09776
439120.0000   -0.00311
439160.0000   -0.27345
439200.0000   -0.03304
439240.0000   -0.27719
439280.0000   -0.06059
439320.0000   -0.14343
439360.0000   -0.28168
439400.0000    0.16214
439440.0000   -0.25531
439480.0000   -0.19028
439520.0000    0.17707
439560.0000   -0.09820
439600.0000   -0.29481
439640.0000   -0.20713
439680.0000    0.02293
439720.0000   -0.25946
439760.0000    0.02236
439800.0000   -0.05432
439840.0000   -0.28274
439880.0000   -0.19385
439920.0000    0.05762
439960.0000   -0.08645
440000.0000   -0.10906
440040.0000   -0.21386
440080.0000    0.17828
440120.0000    0.22057
440160.0000    0.01834
440200.0000   -0.03416
440240.0000   -0.03297
440280.0000   -0.03748
440320.0000   -0.01559
440360.0000   -0.27793
440400.0000    0.15702
440440.0000    0.06691
440480.0000   -0.21282
440520.0000    0.14663
440560.0000   -0.40079
440600.0000   -0.21635
440640.0000   -0.04755
440680.0000   -0.41170
440720.0000   -0.28548
440760.0000   -0.06620
440800.0000   -0.01133
440840.0000   -0.29193
440880.0000    0.08314
440920.0000    0.16408
440960.0000   -0.28622
441000.0000    0.13628
441040.0000    0.03223
441080.0000    0.08781
441120.0000   -0.13492
441160.0000   -0.09787
441200.0000   -0.14559
441240.0000   -0.19616
441280.0000   -0.04593
441320.0000   -0.10728
441360.0000   -0.23788
441400.0000   -0.41102
441440.0000   -0.34798
441480.0000   -0.36018
441520.0000   -0.41826
441560.0000   -0.20866
441600.0000   -0.24773
441640.0000   -0.47273
441680.0000   -0.58300
441720.0000   -0.74683
441760.0000   -1.00459
441800.0000   -0.60409
441840.0000   -0.59209
441880.0000   -0.59731
441920.0000   -0.55519
441960.0000   -0.50345
442000.0000   -0.59825
442040.0000   -0.47808
442080.0000   -0.65733
442120.0000   -0.65859
442160.0000   -0.37964
442200.0000   -0.56176
442240.0000   -0.58415
442280.0000   -0.35142
442320.0000   -0.79752
442360.0000   -0.67436
442400.0000   -0.64560
442440.0000   -0.40460
442480.0000   -0.76731
442520.0000   -0.48987
442560.0000   -0.59576
442600.0000   -0.54801
442640.0000   -0.40796
442680.0000   -0.53672
442720.0000   -0.47119
442760.0000   -0.60899
442800.0000   -0.54476
442840.0000   -0.57412
442880.0000   -0.63349
442920.0000   -0.74276
442960.0000   -0.50779
443000.0000   -0.55781
443040.0000   -0.52103
443080.0000   -0.58680
443120.0000   -0.48018
443160.0000   -0.30891
443200.0000   -0.61782
443240.0000   -0.53249
443280.0000   -0.57854
443320.0000   -0.47993
443360.0000   -0.63371
443400.0000   -0.63025
443440.0000   -0.60573
443480.0000   -0.55658
443520.0000   -0.55633
443560.0000   -0.48611
443600.0000   -0.47159
443640.0000   -0.62199
443680.0000   -0.80018
443720.0000   -0.59442
443760.0000   -0.59060
443800.0000   -0.53916
443840.0000   -0.67065
443880.0000   -0.47816
443920.0000   -0.64635
443960.0000   -0.62907
444000.0000   -0.54157
444040.0000   -0.63884
444080.0000   -0.68170
444120.0000   -0.57109
444160.0000   -0.75265
444200.0000   -0.78330
444240.0000   -0.68124
444280.0000   -0.57203
444320.0000   -0.62086
444360.0000   -0.78404
444400.0000   -0.70278
444440.0000   -0.74162
444480.0000   -0.65041
444520.0000   -0.72601
444560.0000   -0.70164
444600.0000   -0.63626
444640.0000   -0.69033
444680.0000   -0.73423
444720.0000   -0.67203
444760.0000   -0.83789
444800.0000   -0.70011
444840.0000   -0.80846
444880.0000   -0.80833
444920.0000   -0.75085
444960.0000   -0.60053
445000.0000   -0.55049
445040.0000   -0.77403
445080.0000   -0.67154
445120.0000   -0.71715
445160.0000   -0.78583
445200.0000   -0.66391
445240.0000   -0.54777
445280.0000   -0.78195
445320.0000   -0.80839
445360.0000   -0.81714
445400.0000   -0.88251
445440.0000   -0.81669
445480.0000   -0.61564
445520.0000   -0.78949
445560.0000   -0.73846
445600.0000   -0.74229
445640.0000   -0.66561
445680.0000   -0.63951
445720.0000   -0.62624
445760.0000   -0.50923
445800.0000   -0.45485
445840.0000   -0.34771
445880.0000   -0.47476
445920.0000   -0.26051
445960.0000   -0.16296
446000.0000   -0.34332
446040.0000   -0.51919
446080.0000   -0.45433
446120.0000   -0.35724
446160.0000   -0.31207
446200.0000   -0.51445
446240.0000   -0.67772
446280.0000   -0.69927
446320.0000   -0.61965
446360.0000   -0.53473
446400.0000   -0.51571
446440.0000   -0.48506
446480.0000   -0.67852
446520.0000   -0.62546
446560.0000   -0.45749
446600.0000   -0.39049
446640.0000   -0.35689
446680.0000   -0.23013
446720.0000   -0.01653
446760.0000   -0.35837
446800.0000   -0.42521
446840.0000   -0.29227
446880.0000   -0.19891
446920.0000   -0.19486
446960.0000   -0.23308
447000.0000   -0.19211
447040.0000   -0.11977
447080.0000   -0.30069
447120.0000   -0.14611
447160.0000   -0.26711
447200.0000   -0.31040
447240.0000   -0.29085
447280.0000    0.01610
447320.0000   -0.18311
447360.0000   -0.17415
447400.0000   -0.40848
447440.0000   -0.39973
447480.0000   -0.13393
447520.0000   -0.24328
447560.0000   -0.33260
447600.0000   -0.07358
447640.0000   -0.06815
447680.0000   -0.24867
447720.0000   -0.32541
447760.0000   -0.35274
447800.0000   -0.12695
447840.0000   -0.00569
447880.0000    0.08292
447920.0000   -0.19775
447960.0000   -0.43425
448000.0000   -0.37542
448040.0000    0.08669
448080.0000   -0.01451
448120.0000   -0.03959
448160.0000   -0.13672
448200.0000   -0.25292
448240.0000    0.06125
448280.0000    0.09444
448320.0000   -0.21055
448360.0000    0.03442
448400.0000   -0.13367
448440.0000   -0.19749
448480.0000    0.09845
448520.0000   -0.24289
448560.0000   -0.03640
448600.0000   -0.06416
448640.0000    0.08203
448680.0000    0.24924
448720.0000    0.25229
448760.0000    0.04915
448800.0000    0.04104
448840.0000   -0.15823
448880.0000   -0.03493
448920.0000    0.00510
448960.0000   -0.36453
449000.0000   -0.34697
449040.0000   -0.46164
449080.0000   -0.41756
449120.0000   -0.41050
449160.0000   -0.74686
449200.0000   -0.38033
449240.0000   -0.49335
449280.0000   -0.73748
449320.0000   -0.69627
449360.0000   -0.77686
449400.0000   -0.66795
449440.0000   -0.55467
449480.0000   -0.20355
449520.0000   -0.22636
449560.0000   -0.11135
449600.0000   -0.48334
449640.0000   -0.64497
449680.0000   -0.37710
449720.0000   -0.56966
449760.0000   -0.53778
449800.0000   -0.56330
449840.0000   -0.57201
449880.0000   -0.56037
449920.0000   -0.57831
449960.0000   -0.57077
450000.0000   -0.42646
450040.0000   -0.59832
450080.0000   -0.28496
450120.0000   -0.22214
450160.0000   -0.68077
450200.0000   -0.45636
450240.0000   -0.67821
450280.0000   -0.64188
450320.0000   -0.72954
450360.0000   -0.50148
450400.0000   -0.54962
450440.0000   -0.25656
450480.0000   -0.38473
450520.0000   -0.20522
450560.0000   -0.27350
450600.0000   -0.51135
450640.0000   -0.40171
450680.0000   -0.47425
450720.0000   -0.55255
450760.0000   -0.53141
450800.0000   -0.53875
450840.0000   -0.22672
450880.0000   -0.53805
450920.0000   -0.57008
450960.0000   -0.47060
451000.0000   -0.51850
451040.0000   -0.45637
451080.0000   -0.45549
451120.0000   -0.48836
451160.0000   -0.48937
451200.0000   -0.43703
451240.0000   -0.33374
451280.0000   -0.61920
451320.0000   -0.64094
451360.0000   -0.36169
451400.0000   -0.63423
451440.0000   -0.44729
451480.0000   -0.47788
451520.0000   -0.32591
451560.0000   -0.51325
451600.0000   -0.38740
451640.0000   -0.55487
451680.0000   -0.40838
451720.0000   -0.61038
451760.0000   -0.87661
451800.0000   -0.94627
451840.0000   -0.89986
451880.0000   -0.76759
451920.0000   -0.62564
451960.0000   -0.50307
452000.0000   -0.47622
452040.0000   -0.60206
452080.0000   -0.53565
452120.0000   -0.90135
452160.0000   -0.73501
452200.0000   -0.70532
452240.0000   -0.70125
452280.0000   -0.99742
452320.0000   -0.67113
452360.0000   -0.43937
452400.0000   -0.79430
452440.0000   -0.55329
452480.0000   -0.41810
452520.0000   -0.19098
452560.0000   -0.23280
452600.0000   -0.42984
452640.0000   -0.35817
452680.0000   -0.59413
452720.0000   -0.10305
452760.0000   -0.49441
452800.0000   -0.05494
452840.0000    0.00616
452880.0000    0.17888
452920.0000   -0.08774
452960.0000    0.04777
453000.0000   -0.25452
453040.0000   -0.58043
453080.0000   -0.62158
453120.0000    0.02508
453160.0000    0.21937
453200.0000   -0.07274
453240.0000   -0.02872
453280.0000    0.05497
453320.0000    0.15509
453360.0000    0.40785
453400.0000   -0.40835
453440.0000   -0.46233
453480.0000   -0.48153
453520.0000   -0.54473
453560.0000   -0.57430
453600.0000   -0.18737
453640.0000   -0.43916
453680.0000   -0.52363
453720.0000   -0.38018
453760.0000    0.07039
453800.0000    0.10924
453840.0000    0.29809
453880.0000    0.03460
453920.0000    0.27919
453960.0000    0.08907
454000.0000    0.05682
454040.0000    0.15976
454080.0000   -0.18320
454120.0000    0.08961
454160.0000   -0.02430
454200.0000   -0.06797
454240.0000    0.10614
454280.0000    0.03097
454320.0000   -0.05912
454360.0000   -0.06652
454400.0000   -0.28683
454440.0000   -0.01644
454480.0000   -0.24729
454520.0000    0.08505
454560.0000   -0.03959
454600.0000   -0.10518
454640.0000   -0.49771
454680.0000   -0.39619
454720.0000   -0.39027
454760.0000   -0.40933
454800.0000   -0.48490
454840.0000   -0.15242
454880.0000   -0.11093
454920.0000   -0.22680
454960.0000   -0.38666
455000.0000   -0.80643
455040.0000   -0.68451
455080.0000   -0.48590
455120.0000   -0.69041
455160.0000   -0.39611
455200.0000   -0.86969
455240.0000   -0.74638
455280.0000   -0.60627
455320.0000   -0.77205
455360.0000   -0.70273
455400.0000   -0.45491
455440.0000   -0.54356
455480.0000   -0.40117
455520.0000   -0.56338
455560.0000   -0.24822
455600.0000   -0.13343
455640.0000   -0.00666
455680.0000   -0.27065
455720.0000   -0.17382
455760.0000   -0.45471
455800.0000   -0.53051
455840.0000   -0.42352
455880.0000   -0.20805
455920.0000    0.04152
455960.0000    0.00133
456000.0000   -0.16915
456040.0000   -0.12950
456080.0000    0.10842
456120.0000    0.06146
456160.0000   -0.03494
456200.0000   -0.10654
456240.0000   -0.02514
456280.0000    0.28505
456320.0000    0.06219
456360.0000    0.05825
456400.0000    0.02712
456440.0000    0.24978
456480.0000    0.07448
456520.0000    0.32316
456560.0000    0.14436
456600.0000    0.21760
456640.0000    0.13965
456680.0000    0.04358
456720.0000    0.09586
456760.0000    0.15847
456800.0000   -0.04424
456840.0000    0.16945
456880.0000   -0.30310
456920.0000    0.08651
456960.0000    0.00956
457000.0000    0.48343
457040.0000    0.53836
457080.0000    0.20847
457120.0000    0.01452
457160.0000    0.08926
457200.0000    0.23871
457240.0000    0.05067
457280.0000   -0.01597
457320.0000    0.09860
457360.0000    0.19795
457400.0000    0.15930
457440.0000   -0.17089
457480.0000    0.03687
457520.0000    0.16983
457560.0000   -0.12216
457600.0000   -0.25924
457640.0000    0.14518
457680.0000   -0.03716
457720.0000    0.29296
457760.0000    0.00370
457800.0000    0.24641
457840.0000   -0.00091
457880.0000   -0.03172
457920.0000    0.09840
457960.0000    0.33337
458000.0000    0.09324
458040.0000    0.21946
458080.0000    0.36859
458120.0000    0.15791
458160.0000    0.21414
458200.0000   -0.17070
458240.0000   -0.20726
458280.0000   -0.27698
458320.0000   -0.24028
458360.0000   -0.04484
458400.0000    0.21153
458440.0000    0.10582
458480.0000    0.26754
458520.0000    0.15419
458560.0000    0.35821
458600.0000    0.49354
458640.0000    0.25083
458680.0000    0.18755
458720.0000    0.13462
458760.0000    0.46125
458800.0000    0.23199
458840.0000   -0.45826
458880.0000   -0.52810
458920.0000   -0.70933
458960.0000   -0.37661
459000.0000    0.34730
459040.0000    0.16298
459080.0000    0.39276
459120.0000    0.09253
459160.0000    0.09799
459200.0000    0.16441
459240.0000    0.39239
459280.0000    0.31405
459320.0000    0.21702
459360.0000    0.39466
459400.0000    0.20940
459440.0000    0.13469
459480.0000    0.36242
459520.0000    0.38075
459560.0000    0.25153
459600.0000   -0.03168
459640.0000   -0.20460
459680.0000    0.03951
459720.0000    0.14284
459760.0000    0.07101
459800.0000    0.19792
459840.0000   -0.21821
459880.0000    0.15535
459920.0000    0.26948
459960.0000    0.18777
460000.0000    0.17174
460040.0000    0.27173
460080.0000    0.46276
460120.0000    0.21081
460160.0000    0.32706
460200.0000    0.44670
460240.0000    0.16439
460280.0000    0.21777
460320.0000    0.24745
460360.0000    0.10406
460400.0000    0.29123
460440.0000   -0.32759
460480.0000    0.18087
460520.0000    0.27716
460560.0000    0.01816
460600.0000    0.28658
460640.0000    0.32403
460680.0000    0.10550
460720.0000    0.03463
460760.0000   -0.17170
460800.0000    0.14224
460840.0000    0.00372
460880.0000    0.25375
460920.0000   -0.04242
460960.0000    0.22321
461000.0000    0.30823
461040.0000    0.11816
461080.0000    0.07543
461120.0000    0.12060
461160.0000    0.13436
461200.0000    0.40932
461240.0000    0.36342
461280.0000    0.22481
461320.0000    0.53786
461360.0000    0.60062
461400.0000    0.56136
461440.0000    0.57938
461480.0000    0.66286
461520.0000    0.11844
461560.0000    0.34371
461600.0000    0.07833
461640.0000    0.49283
461680.0000    0.23050
461720.0000    0.12682
461760.0000   -0.19857
461800.0000    0.05237
461840.0000   -0.08371
461880.0000    0.00492
461920.0000    0.42145
461960.0000    0.15647
462000.0000   -0.04458
462040.0000   -0.02184
462080.0000    0.20602
462120.0000    0.50886
462160.0000    0.22479
462200.0000    0.26721
462240.0000    0.15760
462280.0000    0.34362
462320.0000    0.28504
462360.0000    0.27483
462400.0000    0.30206
462440.0000    0.01232
462480.0000   -0.14717
462520.0000   -0.19667
462560.0000   -0.00015
462600.0000    0.13133
462640.0000    0.31401
462680.0000    0.38081
462720.0000    0.07250
462760.0000    0.22554
462800.0000    0.21298
462840.0000    0.49442
462880.0000    0.53352
462920.0000    0.33806
462960.0000    0.18157
463000.0000    0.21582
463040.0000   -0.12180
463080.0000    0.01754
463120.0000   -0.03242
463160.0000   -0.02689
463200.0000   -0.26908
463240.0000    0.08446
463280.0000    0.18189
463320.0000    0.41751
463360.0000    0.36171
463400.0000    0.29385
463440.0000   -0.00193
463480.0000    0.11833
463520.0000    0.08736
463560.0000   -0.15381
463600.0000    0.22065
463640.0000   -0.16283
463680.0000    0.12994
463720.0000    0.26965
463760.0000   -0.11319
463800.0000    0.29791
463840.0000    0.28584
463880.0000    0.36193
463920.0000    0.06870
463960.0000   -0.04014
464000.0000    0.20740
464040.0000    0.15045
464080.0000   -0.11054
464120.0000    0.14567
464160.0000    0.01920
464200.0000    0.04964
464240.0000    0.05284
464280.0000    0.23212
464320.0000    0.08199
464360.0000    0.20906
464400.0000    0.14427
464440.0000    0.26778
464480.0000   -0.04232
464520.0000    0.06113
464560.0000    0.34245
464600.0000    0.39420
464640.0000    0.40687
464680.0000    0.10325
464720.0000   -0.25700
464760.0000   -0.24824
464800.0000    0.03332
464840.0000    0.10593
464880.0000    0.19358
464920.0000   -0.15040
464960.0000    0.35532
465000.0000    0.15715
465040.0000    0.02140
465080.0000    0.43623
465120.0000    0.32295
465160.0000    0.33889
465200.0000    0.32541
465240.0000    0.30407
465280.0000    0.34057
465320.0000    0.34431
465360.0000    0.32529
465400.0000    0.32911
465440.0000    0.16667
465480.0000    0.31669
465520.0000    0.22493
465560.0000    0.09134
465600.0000    0.40519
465640.0000    0.03916
465680.0000    0.14322
465720.0000    0.17642
465760.0000    0.22223
465800.0000   -0.08828
465840.0000    0.32709
465880.0000    0.26262
465920.0000   -0.04151
465960.0000    0.08396
466000.0000    0.01229
466040.0000    0.11030
466080.0000    0.23208
466120.0000    0.25933
466160.0000    0.15635
466200.0000    0.36236
466240.0000    0.13307
466280.0000    0.36565
466320.0000    0.24312
466360.0000    0.04542
466400.0000    0.00112
466440.0000    0.11167
466480.0000    0.07161
466520.0000    0.28488
466560.0000   -0.09669
466600.0000   -0.30462
466640.0000    0.19872
466680.0000    0.16547
466720.0000    0.00825
466760.0000    0.01120
466800.0000    0.12340
466840.0000   -0.16646
466880.0000   -0.25243
466920.0000   -0.16782
466960.0000    0.10224
467000.0000    0.31431
467040.0000    0.25620
467080.0000    0.08129
467120.0000    0.06061
467160.0000    0.03230
467200.0000    0.19573
467240.0000    0.33647
467280.0000    0.15921
467320.0000   -0.07861
467360.0000    0.19785
467400.0000    0.28880
467440.0000    0.21347
467480.0000    0.34865
467520.0000    0.13845
467560.0000    0.22210
467600.0000    0.17142
467640.0000    0.21201
467680.0000    0.02749
467720.0000    0.25805
467760.0000    0.45955
467800.0000    0.36915
467840.0000    0.22831
467880.0000    0.18493
467920.0000    0.25260
467960.0000    0.17761
468000.0000    0.02147
468040.0000   -0.03206
468080.0000   -0.21912
468120.0000    0.16838
468160.0000    0.03957
468200.0000   -0.46306
468240.0000   -0.15582
468280.0000    0.05011
468320.0000    0.11578
468360.0000    0.01262
468400.0000    0.13972
468440.0000   -0.14837
468480.0000    0.00787
468520.0000    0.13861
468560.0000   -0.22252
468600.0000    0.11724
468640.0000    0.17144
468680.0000    0.59594
468720.0000    0.24255
468760.0000    0.06938
468800.0000   -0.01214
468840.0000   -0.52825
468880.0000   -0.60740
468920.0000   -0.26547
468960.0000    0.01811
469000.0000    0.12169
469040.0000   -0.31293
469080.0000   -0.10237
469120.0000   -0.32539
469160.0000    0.01553
469200.0000    0.05217
469240.0000    0.18852
469280.0000   -0.08291
469320.0000    0.09777
469360.0000    0.08577
469400.0000    0.11782
469440.0000    0.12358
469480.0000   -0.01102
469520.0000   -0.24135
469560.0000   -0.32467
469600.0000   -0.14465
469640.0000   -0.08813
469680.0000   -0.11511
469720.0000   -0.17725
469760.0000    0.21001
469800.0000    0.15160
469840.0000    0.04053
469880.0000    0.11019
469920.0000   -0.08884
469960.0000   -0.01505
470000.0000   -0.33560
470040.0000    0.01884
470080.0000   -0.02737
470120.0000   -0.15777
470160.0000   -0.21527
470200.0000    0.02903
470240.0000   -0.08527
470280.0000   -0.00020
470320.0000   -0.14518
470360.0000    0.01839
470400.0000    0.15597
470440.0000    0.16466
470480.0000    0.25493
470520.0000   -0.04002
470560.0000    0.02089
470600.0000    0.00570
470640.0000    0.07518
470680.0000    0.04077
470720.0000   -0.09249
470760.0000    0.11899
470800.0000    0.17510
470840.0000    0.09393
470880.0000   -0.06749
470920.0000   -0.05685
470960.0000    0.02084
471000.0000    0.01804
471040.0000    0.04375
471080.0000   -0.12037
471120.0000    0.12019
471160.0000    0.05081
471200.0000   -0.03471
471240.0000    0.27614
471280.0000    0.30519
471320.0000   -0.01295
471360.0000    0.16037
471400.0000    0.22364
471440.0000    0.07958
471480.0000    0.32024
471520.0000    0.21749
471560.0000    0.27467
471600.0000    0.34164
471640.0000    0.21436
471680.0000    0.12066
471720.0000    0.03578
471760.0000    0.01926
471800.0000   -0.09521
471840.0000   -0.07196
471880.0000    0.37381
471920.0000    0.29197
471960.0000    0.33191
472000.0000    0.18073
472040.0000    0.08690
472080.0000    0.03973
472120.0000    0.32627
472160.0000    0.14316
472200.0000    0.29135
472240.0000   -0.02660
472280.0000    0.04871
472320.0000    0.34249
472360.0000   -0.28553
472400.0000   -0.38086
472440.0000   -0.25869
472480.0000   -0.20860
472520.0000   -0.46507
472560.0000   -0.31660
472600.0000   -0.19819
472640.0000   -0.24371
472680.0000   -0.35018
472720.0000   -0.32447
472760.0000   -0.46783
472800.0000   -0.29703
472840.0000   -0.12555
472880.0000    0.11732
472920.0000    0.16602
472960.0000    0.25224
473000.0000    0.19433
473040.0000    0.28772
473080.0000    0.25118
473120.0000    0.09771
473160.0000    0.22765
473200.0000    0.23974
473240.0000    0.41712
473280.0000    0.48637
473320.0000    0.05189
473360.0000   -0.12846
473400.0000   -0.33938
473440.0000   -0.27056
473480.0000   -0.23598
473520.0000   -0.21496
473560.0000    0.29791
473600.0000    0.07146
473640.0000   -0.06858
473680.0000    0.17491
473720.0000    0.08288
473760.0000   -0.33730
473800.0000   -0.27762
473840.0000   -0.17766
473880.0000    0.00627
473920.0000   -0.28107
473960.0000    0.23130
474000.0000    0.14823
474040.0000    0.31400
474080.0000    0.14714
474120.0000    0.50896
474160.0000    0.54950
474200.0000   -0.17111
474240.0000    0.41850
474280.0000    0.48499
474320.0000    0.24466
474360.0000   -0.00178
474400.0000    0.03093
474440.0000    0.08169
474480.0000    0.26803
474520.0000    0.13154
474560.0000   -0.17988
474600.0000   -0.18373
474640.0000    0.11884
474680.0000    0.14564
474720.0000    0.00661
474760.0000    0.14098
474800.0000    0.07503
474840.0000    0.17409
474880.0000   -0.19932
474920.0000   -0.07037
474960.0000    0.10267
475000.0000   -0.30605
475040.0000   -0.15666
475080.0000   -0.24927
475120.0000   -0.28434
475160.0000    0.27888
475200.0000    0.13418
475240.0000    0.08278
475280.0000    0.06176
475320.0000    0.01908
475360.0000   -0.18743
475400.0000   -0.25641
475440.0000   -0.13226
475480.0000    0.12176
475520.0000   -0.00480
475560.0000   -0.23512
475600.0000   -0.21555
475640.0000    0.15108
475680.0000    0.22097
475720.0000    0.13759
475760.0000    0.20096
475800.0000    0.29751
475840.0000    0.25807
475880.0000    0.12446
475920.0000    0.08398
475960.0000    0.01441
476000.0000   -0.24606
476040.0000   -0.12253
476080.0000   -0.32145
476120.0000   -0.29670
476160.0000   -0.18060
476200.0000   -0.12262
476240.0000   -0.20016
476280.0000    0.00738
476320.0000   -0.23718
476360.0000    0.16283
476400.0000   -0.30651
476440.0000   -0.22657
476480.0000   -0.16269
476520.0000   -0.54316
476560.0000   -0.24958
476600.0000   -0.25709
476640.0000   -0.72820
476680.0000   -0.04656
476720.0000   -0.19564
476760.0000   -0.05554
476800.0000   -0.22527
476840.0000   -0.49530
476880.0000   -0.29873
476920.0000   -0.14852
476960.0000   -0.15316
477000.0000   -0.20099
477040.0000   -0.26516
477080.0000   -0.07015
477120.0000   -0.11075
477160.0000   -0.11835
477200.0000    0.05508
477240.0000    0.05100
477280.0000   -0.05344
477320.0000   -0.08691
477360.0000   -0.18090
477400.0000   -0.29498
477440.0000    0.07873
477480.0000   -0.00194
477520.0000    0.00007
477560.0000    0.09645
477600.0000    0.01621
477640.0000   -0.41282
477680.0000   -0.29800
477720.0000   -0.14026
477760.0000   -0.23293
477800.0000   -0.33070
477840.0000   -0.01457
477880.0000   -0.51920
477920.0000   -0.36143
477960.0000   -0.24677
478000.0000   -0.35534
478040.0000    0.17390
478080.0000    0.23630
478120.0000    0.25332
478160.0000    0.14823
478200.0000    0.05621
478240.0000    0.17130
478280.0000    0.38783
478320.0000    0.57224
478360.0000    0.44102
478400.0000    0.36401
478440.0000    0.42725
478480.0000    0.61375
478520.0000    0.63441
478560.0000    0.47438
478600.0000    0.59049
478640.0000    0.56167
478680.0000    0.57260
478720.0000    0.60115
478760.0000    0.69575
478800.0000    0.46573
478840.0000    0.65673
478880.0000    0.49418
478920.0000    0.52039
478960.0000    0.55721
479000.0000    0.57013
479040.0000    0.52457
479080.0000    0.28163
479120.0000    0.35732
479160.0000    0.25217
479200.0000    0.24666
479240.0000    0.20039
479280.0000    0.37313
479320.0000    0.69981
479360.0000    0.51807
479400.0000    0.36113
479440.0000    0.45518
479480.0000    0.60253
479520.0000    0.51397
479560.0000    0.57286
479600.0000    0.59819
479640.0000    0.66238
479680.0000    0.57093
479720.0000    0.57856
479760.0000    0.11694
479800.0000    0.12237
479840.0000   -0.02548
479880.0000   -0.04954
479920.0000   -0.11371
479960.0000   -0.08822
480000.0000   -0.34294
480040.0000   -0.03717
480080.0000   -0.30974
480120.0000   -0.23905
480160.0000   -0.27512
480200.0000   -0.55733
480240.0000   -0.61777
480280.0000   -0.63219
480320.0000   -0.68134
480360.0000   -0.76413
480400.0000   -0.55441
480440.0000   -0.53201
480480.0000   -0.56292
480520.0000   -0.29710
480560.0000   -0.69844
480600.0000   -0.35986
480640.0000   -0.52313
480680.0000   -0.52264
480720.0000   -0.28393
480760.0000   -0.60237
480800.0000   -0.49653
480840.0000   -0.38627
480880.0000   -0.38444
480920.0000   -0.43235
480960.0000   -0.49190
481000.0000   -0.22731
481040.0000   -0.18162
481080.0000   -0.41841
481120.0000   -0.26851
481160.0000   -0.30762
481200.0000   -0.41257
481240.0000   -0.36298
481280.0000   -0.08108
481320.0000   -0.06271
481360.0000    0.09316
481400.0000   -0.03492
481440.0000    0.03991
481480.0000   -0.24357
481520.0000   -0.33644
481560.0000   -0.35875
481600.0000   -0.44206
481640.0000   -0.20859
481680.0000   -0.00655
481720.0000   -0.36122
481760.0000   -0.28500
481800.0000   -0.10379
481840.0000   -0.29111
481880.0000   -0.41035
481920.0000   -0.41304
481960.0000   -0.52251
482000.0000   -0.25641
482040.0000   -0.36666
482080.0000   -0.53279
482120.0000   -0.49194
482160.0000   -0.43905
482200.0000   -0.57731
482240.0000   -0.54169
482280.0000   -0.61865
482320.0000   -0.42881
482360.0000   -0.36987
482400.0000   -0.73103
482440.0000   -0.33106
482480.0000   -0.55969
482520.0000   -0.36070
482560.0000   -0.19205
482600.0000   -0.33382
482640.0000   -0.41777
482680.0000   -0.38190
482720.0000   -0.43097
482760.0000   -0.51375
482800.0000   -0.25531
482840.0000   -0.48004
482880.0000   -0.49248
482920.0000   -0.34537
482960.0000   -0.55810
483000.0000   -0.55149
483040.0000   -0.70337
483080.0000   -0.49395
483120.0000   -0.60514
483160.0000   -0.74043
483200.0000   -0.71575
483240.0000   -0.66055
483280.0000   -0.34272
483320.0000   -0.60054
483360.0000   -0.70904
483400.0000   -0.41567
483440.0000   -0.47681
483480.0000   -0.40303
483520.0000   -0.81469
483560.0000   -0.61062
483600.0000   -0.51072
483640.0000   -0.73566
483680.0000   -0.53285
483720.0000   -0.72592
483760.0000   -0.49439
483800.0000   -0.33572
483840.0000   -0.19932
483880.0000   -0.64478
483920.0000   -0.55033
483960.0000   -0.58095
484000.0000   -0.79250
484040.0000   -0.62106
484080.0000   -0.38864
484120.0000   -0.90933
484160.0000   -0.92689
484200.0000   -0.53727
484240.0000   -0.58600
484280.0000   -0.52392
484320.0000   -0.61345
484360.0000   -0.64059
484400.0000   -0.55606
484440.0000   -0.71054
484480.0000   -0.62670
484520.0000   -0.72284
484560.0000   -0.65044
484600.0000   -0.79890
484640.0000   -0.76817
484680.0000   -0.84181
484720.0000   -0.67883
484760.0000   -0.85981
484800.0000   -0.92279
484840.0000   -0.59248
484880.0000   -0.54441
484920.0000   -0.65390
484960.0000   -0.64253
485000.0000   -0.60526
485040.0000   -0.85558
485080.0000   -0.60566
485120.0000   -0.44053
485160.0000   -0.73239
485200.0000   -0.27888
485240.0000   -0.65721
485280.0000   -0.64278
485320.0000   -0.80037
485360.0000   -0.88598
485400.0000   -0.67991
485440.0000   -0.91299
485480.0000   -0.50617
485520.0000   -0.73194
485560.0000   -0.80329
485600.0000   -0.79825
485640.0000   -1.02138
485680.0000   -0.91644
485720.0000   -0.89821
485760.0000   -0.78449
485800.0000   -0.60714
485840.0000   -0.48832
485880.0000   -0.99541
485920.0000   -0.65171
485960.0000   -0.60528
486000.0000   -0.57047
486040.0000   -0.47238
486080.0000   -0.74861
486120.0000   -0.47988
486160.0000   -0.54482
486200.0000   -0.65188
486240.0000   -0.77049
486280.0000   -0.65624
486320.0000   -0.78937
486360.0000   -0.87937
486400.0000   -0.92575
486440.0000   -0.92436
486480.0000   -0.82097
486520.0000   -0.63159
486560.0000   -0.43941
486600.0000   -0.77883
486640.0000   -0.63524
486680.0000   -0.30918
486720.0000   -0.41154
486760.0000   -0.21553
486800.0000   -0.15722
486840.0000   -0.31020
486880.0000   -0.50573
486920.0000   -0.54983
486960.0000   -0.66394
487000.0000   -0.68073
487040.0000   -0.71292
487080.0000   -0.43520
487120.0000   -0.70268
487160.0000   -0.51472
487200.0000   -0.54601
487240.0000   -0.65287
487280.0000   -0.69811
487320.0000   -0.57208
487360.0000   -0.28084
487400.0000   -0.52500
487440.0000   -0.46337
487480.0000   -0.44205
487520.0000   -0.92052
487560.0000   -0.70882
487600.0000   -0.74999
487640.0000   -0.57787
487680.0000   -0.35839
487720.0000   -0.55770
487760.0000   -0.57773
487800.0000   -0.43639
487840.0000   -0.38049
487880.0000   -0.31909
487920.0000   -0.38482
487960.0000   -0.73901
488000.0000   -0.55526
488040.0000   -0.47080
488080.0000   -0.50757
488120.0000   -0.77443
488160.0000   -0.69580
488200.0000   -0.68497
488240.0000   -0.62551
488280.0000   -0.27487
488320.0000   -0.38125
488360.0000   -0.57684
488400.0000   -0.73047
488440.0000   -0.73110
488480.0000   -0.77259
488520.0000   -0.74050
488560.0000   -0.74811
488600.0000   -0.67146
488640.0000   -0.72998
488680.0000   -0.58087
488720.0000   -0.48897
488760.0000   -0.32608
488800.0000   -0.76124
488840.0000   -0.51554
488880.0000   -0.66517
488920.0000   -0.76587
488960.0000   -0.48166
489000.0000   -0.52232
489040.0000   -0.48830
489080.0000   -0.55718
489120.0000   -0.50222
489160.0000   -0.55991
489200.0000   -0.39749
489240.0000   -0.68295
489280.0000   -0.45362
489320.0000   -0.69825
489360.0000   -0.19102
489400.0000   -0.53204
489440.0000   -0.54014
489480.0000   -0.73028
489520.0000   -0.68374
489560.0000   -0.83405
489600.0000   -0.98504
489640.0000   -0.65473
489680.0000   -0.76150
489720.0000   -0.56272
489760.0000   -0.86089
489800.0000   -0.57483
489840.0000   -0.38853
489880.0000   -0.73878
489920.0000   -0.48929
489960.0000   -0.81900
490000.0000   -0.61113
490040.0000   -0.62046
490080.0000   -0.33134
490120.0000   -0.56070
490160.0000   -0.50258
490200.0000   -0.18314
490240.0000   -0.64248
490280.0000   -0.33938
490320.0000   -0.40904
490360.0000   -0.44612
490400.0000   -0.32815
490440.0000   -0.23396
490480.0000   -0.56279
490520.0000   -0.27928
490560.0000   -0.07780
490600.0000   -0.16977
490640.0000   -0.04982
490680.0000   -0.32445
490720.0000   -0.42423
490760.0000   -0.22950
490800.0000   -0.27099
490840.0000   -0.59185
490880.0000   -0.21126
490920.0000   -0.84775
490960.0000   -0.62772
491000.0000   -0.34101
491040.0000   -0.62837
491080.0000   -0.64946
491120.0000   -0.75325
491160.0000   -0.80789
491200.0000   -0.68122
491240.0000   -0.62689
491280.0000   -0.73554
491320.0000   -0.66261
491360.0000   -0.90073
491400.0000   -0.36318
491440.0000   -0.57980
491480.0000   -0.50152
491520.0000   -0.20161
491560.0000   -0.56391
491600.0000   -0.56368
491640.0000   -0.27664
491680.0000   -0.27840
491720.0000   -0.37103
491760.0000   -0.39618
491800.0000   -0.30559
491840.0000   -0.41763
491880.0000   -0.53290
491920.0000   -0.22508
491960.0000   -0.25741
492000.0000   -0.55800
492040.0000   -0.25292
492080.0000   -0.52656
492120.0000   -0.87628
492160.0000   -0.55567
492200.0000   -0.54091
492240.0000   -0.33161
492280.0000   -0.45396
492320.0000   -0.49104
492360.0000   -0.48475
492400.0000   -0.41615
492440.0000   -0.03018
492480.0000   -0.25314
492520.0000   -0.48710
492560.0000   -0.46684
492600.0000   -0.55552
492640.0000   -0.35125
492680.0000   -0.34884
492720.0000   -0.34428
492760.0000   -0.21300
492800.0000   -0.83789
492840.0000   -0.47328
492880.0000   -0.69268
492920.0000   -0.59392
492960.0000   -0.75524
493000.0000   -0.31002
493040.0000   -0.64320
493080.0000   -0.53034
493120.0000   -0.27069
493160.0000    0.01719
493200.0000   -0.64444
493240.0000   -0.77405
493280.0000   -0.75482
493320.0000   -0.41992
493360.0000   -0.27177
493400.0000   -0.69033
493440.0000   -0.32864
493480.0000   -0.23719
493520.0000   -0.86662
493560.0000   -0.54219
493600.0000   -0.02535
493640.0000   -0.50726
493680.0000   -0.36993
493720.0000   -0.31035
493760.0000   -0.45664
493800.0000   -0.77461
493840.0000   -0.21528
493880.0000   -0.30768
493920.0000   -0.23743
493960.0000   -0.30024
494000.0000   -0.22427
494040.0000   -0.40872
494080.0000   -0.64903
494120.0000   -0.60259
494160.0000   -0.80259
494200.0000   -0.68954
494240.0000   -0.70604
494280.0000   -0.61247
494320.0000   -0.36553
494360.0000   -0.36239
494400.0000   -0.18516
494440.0000   -0.07919
494480.0000   -0.17193
494520.0000   -0.31744
494560.0000   -0.41950
494600.0000   -0.39359
494640.0000   -0.39811
494680.0000   -0.31808
494720.0000   -0.24757
494760.0000   -0.36941
494800.0000   -0.51009
494840.0000   -0.22117
494880.0000   -0.41490
494920.0000   -0.52082
494960.0000   -0.34433
495000.0000   -0.12912
495040.0000   -0.14038
495080.0000   -0.15485
495120.0000   -0.14902
495160.0000   -0.13156
495200.0000   -0.25156
495240.0000   -0.03762
495280.0000   -0.27617
495320.0000   -0.29681
495360.0000   -0.17631
495400.0000   -0.32981
495440.0000    0.03221
495480.0000   -0.07156
495520.0000   -0.13041
495560.0000   -0.09525
495600.0000   -0.31616
495640.0000   -0.21620
495680.0000   -0.11340
495720.0000    0.08943
495760.0000    0.15109
495800.0000   -0.13976
495840.0000    0.14663
495880.0000   -0.13988
495920.0000   -0.28727
495960.0000   -0.32082
496000.0000   -0.22977
496040.0000   -0.04168
496080.0000   -0.43579
496120.0000   -0.70981
496160.0000   -0.46280
496200.0000   -0.39698
496240.0000   -0.34949
496280.0000   -0.07559
496320.0000   -0.34565
496360.0000   -0.21521
496400.0000   -0.00482
496440.0000   -0.04841
496480.0000   -0.36705
496520.0000   -0.44687
496560.0000   -0.22665
496600.0000   -0.11204
496640.0000   -0.19728
496680.0000   -0.33265
496720.0000   -0.15146
496760.0000   -0.12299
496800.0000   -0.33709
496840.0000   -0.20118
496880.0000    0.01927
496920.0000   -0.01714
496960.0000   -0.14177
497000.0000   -0.08555
497040.0000   -0.10622
497080.0000   -0.36470
497120.0000   -0.22343
497160.0000   -0.41536
497200.0000    0.25713
497240.0000   -0.35605
497280.0000   -0.28908
497320.0000    0.02624
497360.0000   -0.10394
497400.0000   -0.18934
497440.0000   -0.12113
497480.0000   -0.00512
497520.0000   -0.06588
497560.0000   -0.15005
497600.0000   -0.10357
497640.0000   -0.10889
497680.0000    0.08904
497720.0000   -0.30594
497760.0000    0.04895
497800.0000   -0.23444
497840.0000   -0.22866
497880.0000   -0.40455
497920.0000   -0.53067
497960.0000   -0.66121
498000.0000   -0.50391
498040.0000   -0.35922
498080.0000   -0.87094
498120.0000   -0.49491
498160.0000   -0.43387
498200.0000   -0.62910
498240.0000   -0.66537
498280.0000   -0.64398
498320.0000   -0.44687
498360.0000   -0.31588
498400.0000   -0.19760
498440.0000   -0.51636
498480.0000   -0.54432
498520.0000   -0.51828
498560.0000   -0.44009
498600.0000   -0.51519
498640.0000   -0.61554
498680.0000   -0.60445
498720.0000   -0.41397
498760.0000   -0.21949
498800.0000   -0.79835
498840.0000   -0.34640
498880.0000   -0.12455
498920.0000   -0.21152
498960.0000   -0.34262
499000.0000   -0.29804
499040.0000   -0.13444
499080.0000   -0.35330
499120.0000   -0.23106
499160.0000   -0.28803
499200.0000   -0.05992
499240.0000   -0.15362
499280.0000   -0.11443
499320.0000   -0.19462
499360.0000   -0.42305
499400.0000   -0.08480
499440.0000   -0.14187
499480.0000   -0.18152
499520.0000   -0.12846
499560.0000   -0.07001
499600.0000   -0.06598
499640.0000   -0.14839
499680.0000   -0.31878
499720.0000   -0.86754
499760.0000   -1.18288
499800.0000   -0.02006
499840.0000   -0.35122
499880.0000   -0.26213
499920.0000   -0.26246
499960.0000   -0.26956
500000.0000   -0.19150
500040.0000   -0.19228
500080.0000   -0.27595
500120.0000   -0.20458
500160.0000   -0.37433
500200.0000   -0.37023
500240.0000   -0.28695
500280.0000   -0.50398
500320.0000   -0.29973
500360.0000   -0.21724
500400.0000    0.04966
500440.0000   -0.07970
500480.0000   -0.03582
500520.0000   -0.43929
500560.0000   -0.65211
500600.0000   -0.14816
500640.0000   -0.17615
500680.0000   -0.36679
500720.0000   -0.52189
500760.0000   -0.32295
500800.0000   -0.37892
500840.0000   -0.29672
500880.0000   -0.42767
500920.0000   -0.20187
500960.0000   -0.29329
501000.0000   -0.11240
501040.0000   -0.20029
501080.0000   -0.31877
501120.0000   -0.35697
501160.0000   -0.13336
501200.0000   -0.08724
501240.0000   -0.50331
501280.0000   -0.35347
501320.0000   -0.50145
501360.0000   -0.07441
501400.0000   -0.06459
501440.0000   -0.20158
501480.0000   -0.34967
501520.0000   -0.45490
501560.0000   -0.36993
501600.0000   -0.28565
501640.0000   -0.25548
501680.0000   -0.28099
501720.0000   -0.34925
501760.0000   -0.38477
501800.0000   -0.37310
501840.0000   -0.55561
501880.0000   -0.32314
501920.0000   -0.47526
501960.0000   -0.72828
502000.0000   -0.31800
502040.0000   -0.10370
502080.0000   -0.59205
502120.0000   -0.33260
502160.0000   -0.51782
502200.0000   -0.62102
502240.0000   -0.22250
502280.0000   -0.39058
502320.0000   -0.56549
502360.0000   -0.23478
502400.0000   -0.48525
502440.0000   -0.77395
502480.0000   -0.82541
502520.0000   -0.64372
502560.0000   -0.13972
502600.0000   -0.21571
502640.0000   -0.37392
502680.0000   -0.44425
502720.0000   -0.67319
502760.0000   -0.35573
502800.0000   -0.44844
502840.0000   -0.75628
502880.0000   -0.59972
502920.0000   -0.17811
502960.0000   -0.01043
503000.0000    0.04337
503040.0000   -0.32157
503080.0000   -0.20241
503120.0000   -0.44525
503160.0000   -0.18277
503200.0000   -0.16630
503240.0000   -0.38201
503280.0000   -0.39963
503320.0000   -0.12677
503360.0000   -0.10235
503400.0000   -0.43542
503440.0000   -0.32577
503480.0000   -0.34993
503520.0000   -0.46112
503560.0000   -0.21380
503600.0000   -0.48142
503640.0000   -0.59629
503680.0000   -0.50869
503720.0000   -0.46050
503760.0000   -0.53566
503800.0000   -0.19448
503840.0000   -0.46987
503880.0000   -0.39444
503920.0000   -0.50796
503960.0000   -0.27993
504000.0000   -0.41119
504040.0000   -0.31433
504080.0000   -0.46077
504120.0000   -0.50295
504160.0000   -0.66073
504200.0000   -0.35863
504240.0000   -0.45501
504280.0000   -0.37131
504320.0000   -0.67436
504360.0000   -0.21162
504400.0000   -0.51828
504440.0000   -0.51781
504480.0000   -0.57677
504520.0000   -0.51216
504560.0000   -0.68799
504600.0000   -0.47100
504640.0000   -0.53103
504680.0000   -0.64363
504720.0000   -0.49373
504760.0000   -0.27577
504800.0000   -0.42759
504840.0000   -0.33685
504880.0000   -0.41074
504920.0000   -0.43053
504960.0000   -0.58772
505000.0000   -0.37247
505040.0000   -0.48643
505080.0000   -0.38070
505120.0000   -0.62228
505160.0000   -0.52451
505200.0000   -0.07446
505240.0000   -0.35001
505280.0000   -0.59225
505320.0000   -0.71184
505360.0000   -0.73372
505400.0000   -0.82965
505440.0000   -0.51417
505480.0000   -0.55128
505520.0000   -0.42786
505560.0000   -0.31386
505600.0000   -0.29552
505640.0000   -0.22657
505680.0000   -0.62435
505720.0000   -0.57411
505760.0000   -0.48581
505800.0000   -0.14273
505840.0000   -0.21525
505880.0000   -0.34258
505920.0000   -0.46101
505960.0000   -0.25946
506000.0000   -0.41182
506040.0000   -0.29460
506080.0000   -0.12388
506120.0000   -0.16365
506160.0000   -0.19879
506200.0000   -0.19060
506240.0000    0.05870
506280.0000   -0.20404
506320.0000   -0.15954
506360.0000   -0.27397
506400.0000   -0.17240
506440.0000   -0.25947
506480.0000   -0.59877
506520.0000   -0.46685
506560.0000   -0.62751
506600.0000   -0.56772
506640.0000   -0.53597
506680.0000   -0.50712
506720.0000   -0.58035
506760.0000   -0.55864
506800.0000   -0.61470
506840.0000   -0.49120
506880.0000   -0.74638
506920.0000   -0.71653
506960.0000   -0.29848
507000.0000   -0.53120
507040.0000   -0.68675
507080.0000   -0.35674
507120.0000   -0.46923
507160.0000   -0.45062
507200.0000   -0.54844
507240.0000   -0.53491
507280.0000   -0.18881
507320.0000   -0.69328
507360.0000   -0.37578
507400.0000   -0.44104
507440.0000   -0.25833
507480.0000   -0.45073
507520.0000   -0.36964
507560.0000   -0.27818
507600.0000   -0.34580
507640.0000   -0.34620
507680.0000   -0.39002
507720.0000   -0.36275
507760.0000   -0.46694
507800.0000   -0.43086
507840.0000   -0.36498
507880.0000   -0.39963
507920.0000   -0.42947
507960.0000   -0.33442
508000.0000   -0.16374
508040.0000   -0.30052
508080.0000   -0.34736
508120.0000   -0.41997
508160.0000   -0.47847
508200.0000   -0.45899
508240.0000   -0.36011
508280.0000   -0.55051
508320.0000   -0.44419
508360.0000   -0.47150
508400.0000   -0.47852
508440.0000   -0.39129
508480.0000   -0.62219
508520.0000   -0.47338
508560.0000   -0.57636
508600.0000   -0.69617
508640.0000   -0.77044
508680.0000   -0.89253
508720.0000   -0.87045
508760.0000   -0.66088
508800.0000   -0.64430
508840.0000   -0.70724
508880.0000   -0.40732
508920.0000   -0.62513
508960.0000   -0.71765
509000.0000   -0.73142
509040.0000   -0.66285
509080.0000   -0.45312
509120.0000   -0.68700
509160.0000   -0.53694
509200.0000   -0.21236
509240.0000   -0.22820
509280.0000   -0.54916
509320.0000   -0.66351
509360.0000   -0.61349
509400.0000   -0.56302
509440.0000   -0.69276
509480.0000   -0.55625
509520.0000   -0.65757
509560.0000   -0.39567
509600.0000   -0.66063
509640.0000   -0.91147
509680.0000   -0.32609
509720.0000   -0.58115
509760.0000   -0.43147
509800.0000   -0.77515
509840.0000   -0.43867
509880.0000   -0.33753
509920.0000   -0.61463
509960.0000   -0.71822
510000.0000   -0.66156
510040.0000   -0.59028
510080.0000   -0.76478
510120.0000   -0.63314
510160.0000   -0.45830
510200.0000   -0.55471
510240.0000   -0.38345
510280.0000   -0.55368
510320.0000   -0.62837
510360.0000   -0.75980
510400.0000   -0.57921
510440.0000   -0.55246
510480.0000   -0.63374
510520.0000   -0.72900
510560.0000   -0.64397
510600.0000   -0.55845
510640.0000   -0.60392
510680.0000   -0.62270
510720.0000   -0.94733
510760.0000   -0.90228
510800.0000   -0.70519
510840.0000   -0.82089
510880.0000   -0.79960
510920.0000   -0.73931
510960.0000   -0.84668
511000.0000   -0.90599
511040.0000   -0.67331
511080.0000   -0.74670
511120.0000   -0.77110
511160.0000   -0.75267
511200.0000   -0.72813
511240.0000   -0.76351
511280.0000   -0.81515
511320.0000   -0.57008
511360.0000   -0.82822
511400.0000   -0.82488
511440.0000   -0.59466
511480.0000   -0.74045
511520.0000   -0.54465
511560.0000   -0.66438
511600.0000   -0.69599
511640.0000   -0.77334
511680.0000   -0.65121
511720.0000   -0.50427
511760.0000   -0.69831
511800.0000   -0.70040
511840.0000   -0.58192
511880.0000   -0.58107
511920.0000   -0.52118
511960.0000   -0.65833
512000.0000   -0.50004
512040.0000   -0.65665
512080.0000   -0.74330
512120.0000   -0.68578
512160.0000   -0.84777
512200.0000   -0.77080
512240.0000   -0.53535
512280.0000   -0.66276
512320.0000   -0.75012
512360.0000   -0.64117
512400.0000   -0.67132
512440.0000   -0.58157
512480.0000   -0.70272
512520.0000   -0.92361
512560.0000   -0.97065
512600.0000   -0.61519
512640.0000   -0.92013
512680.0000   -0.69930
512720.0000   -0.61131
512760.0000   -0.90626
512800.0000   -0.88316
512840.0000   -0.74082
512880.0000   -0.59391
512920.0000   -0.84365
512960.0000   -0.56732
513000.0000   -0.95115
513040.0000   -0.76246
513080.0000   -0.83117
513120.0000   -0.60451
513160.0000   -0.27746
513200.0000   -0.48609
513240.0000   -0.71960
513280.0000   -0.58264
513320.0000   -0.65957
513360.0000   -0.54852
513400.0000   -0.50987
513440.0000   -0.40607
513480.0000   -0.53119
513520.0000   -0.38906
513560.0000   -0.60648
513600.0000   -0.64087
513640.0000   -0.37297
513680.0000   -0.61442
513720.0000   -0.58293
513760.0000   -0.60523
513800.0000   -0.54809
513840.0000   -0.48517
513880.0000   -0.66294
513920.0000   -0.53694
513960.0000   -0.63446
514000.0000   -0.70382
514040.0000   -0.75914
514080.0000   -0.70385
514120.0000   -0.56716
514160.0000   -0.63105
514200.0000   -0.51578
514240.0000   -0.39965
514280.0000   -0.54176
514320.0000   -0.67811
514360.0000   -0.65375
514400.0000   -0.29818
514440.0000   -0.55825
514480.0000   -0.69171
514520.0000   -0.70183
514560.0000   -0.71483
514600.0000   -0.43557
514640.0000   -0.49932
514680.0000   -0.39611
514720.0000   -0.41632
514760.0000   -0.36167
514800.0000   -0.34684
514840.0000   -0.39324
514880.0000   -0.54083
514920.0000   -0.48499
514960.0000   -0.31552
515000.0000   -0.37701
515040.0000   -0.37945
515080.0000   -0.46379
515120.0000    0.12984
515160.0000    0.07748
515200.0000    0.11755
515240.0000   -0.50880
515280.0000   -0.28775
515320.0000    0.02052
515360.0000   -0.09204
515400.0000   -0.40649
515440.0000   -0.67639
515480.0000   -0.39919
515520.0000   -0.46734
515560.0000   -0.12764
515600.0000   -0.19858
515640.0000   -0.21916
515680.0000   -0.20712
515720.0000   -0.38594
515760.0000   -0.66641
515800.0000   -0.55273
515840.0000   -0.00001
515880.0000    0.27617
515920.0000   -0.24852
515960.0000   -0.29072
516000.0000   -0.49027
516040.0000   -0.34011
516080.0000    0.09628
516120.0000   -0.09229
516160.0000    0.00773
516200.0000   -0.07497
516240.0000   -0.01703
516280.0000   -0.46069
516320.0000   -0.14847
516360.0000   -0.08296
516400.0000   -0.27084
516440.0000   -0.18771
516480.0000   -0.00866
516520.0000   -0.23266
516560.0000   -0.27731
516600.0000   -0.15323
516640.0000   -0.12303
516680.0000   -0.25198
516720.0000   -0.26366
516760.0000   -0.01271
516800.0000   -0.08283
516840.0000   -0.08690
516880.0000    0.01700
516920.0000   -0.07840
516960.0000    0.10426
517000.0000    0.15186
517040.0000   -0.10280
517080.0000   -0.42008
517120.0000   -0.03458
517160.0000   -0.18526
517200.0000   -0.00025
517240.0000    0.07114
517280.0000   -0.22239
517320.0000    0.10631
517360.0000    0.00243
517400.0000   -0.14094
517440.0000   -0.10441
517480.0000    0.03558
517520.0000    0.01604
517560.0000    0.00599
517600.0000   -0.24073
517640.0000   -0.33951
517680.0000   -0.29310
517720.0000   -0.41514
517760.0000   -0.24178
517800.0000   -0.31596
517840.0000   -0.28426
517880.0000   -0.36714
517920.0000   -0.37870
517960.0000   -0.52792
518000.0000   -0.69084
518040.0000   -0.60960
518080.0000   -0.74388
518120.0000   -0.64742
518160.0000   -0.62933
518200.0000   -0.84610
518240.0000   -0.47519
518280.0000   -0.51375
518320.0000   -0.74183
518360.0000   -0.67422
518400.0000   -0.48657
518440.0000   -0.40991
518480.0000   -0.25941
518520.0000   -0.55548
518560.0000   -0.33193
518600.0000   -0.41222
518640.0000   -0.45331
518680.0000   -0.53208
518720.0000   -0.46064
518760.0000   -0.46153
518800.0000   -0.31469
518840.0000   -0.41180
518880.0000   -0.53626
518920.0000   -0.68631
518960.0000   -0.58495
519000.0000   -0.61375
519040.0000   -0.55183
519080.0000   -0.59230
519120.0000   -0.55707
519160.0000   -0.57369
519200.0000   -0.47528
519240.0000   -0.50805
519280.0000   -0.62467
519320.0000   -0.65545
519360.0000   -0.45022
519400.0000   -0.63105
519440.0000   -0.61618
519480.0000   -0.48394
519520.0000   -0.60113
519560.0000   -0.77424
519600.0000   -0.51671
519640.0000   -0.54117
519680.0000   -0.76371
519720.0000   -0.46052
519760.0000   -0.55341
519800.0000   -0.53721
519840.0000   -0.16636
519880.0000   -0.24998
519920.0000   -0.13817
519960.0000   -0.29425
520000.0000   -0.72527
520040.0000   -0.68471
520080.0000   -0.35407
520120.0000   -0.31546
520160.0000   -0.86504
520200.0000   -0.48860
520240.0000   -0.64423
520280.0000   -0.18307
520320.0000   -0.50432
520360.0000   -0.63449
520400.0000   -0.27026
520440.0000   -0.32171
520480.0000   -0.44065
520520.0000   -0.43810
520560.0000   -0.56485
520600.0000   -0.63563
520640.0000   -0.30285
520680.0000   -0.37991
520720.0000   -0.55610
520760.0000   -0.37178
520800.0000   -0.45069
520840.0000   -0.54223
520880.0000   -0.38667
520920.0000   -0.53773
520960.0000   -0.55619
521000.0000   -0.34787
521040.0000   -0.49212
521080.0000   -0.28632
521120.0000   -0.46471
521160.0000   -0.49506
521200.0000   -0.78147
521240.0000   -0.59225
521280.0000   -0.88337
521320.0000   -0.74783
521360.0000   -0.70709
521400.0000   -0.62717
521440.0000   -0.62926
521480.0000   -0.80562
521520.0000   -0.59063
521560.0000   -0.82144
521600.0000   -0.66326
521640.0000   -0.57276
521680.0000   -0.92564
521720.0000   -0.78596
521760.0000   -0.61803
521800.0000   -0.91348
521840.0000   -1.17099
521880.0000   -0.97805
521920.0000   -0.80984
521960.0000   -0.68971
522000.0000   -0.76980
522040.0000   -0.46418
522080.0000   -0.38828
522120.0000   -0.47356
522160.0000   -0.12935
522200.0000   -0.73028
522240.0000   -0.63543
522280.0000   -0.50257
522320.0000   -0.67476
522360.0000   -0.75378
522400.0000   -0.48174
522440.0000   -0.59972
522480.0000   -0.53601
522520.0000   -0.52978
522560.0000   -0.53801
522600.0000   -0.73737
522640.0000   -0.47563
522680.0000   -0.66314
522720.0000   -0.73866
522760.0000   -0.67773
522800.0000   -0.77051
522840.0000   -0.61308
522880.0000   -0.16081
522920.0000   -0.27291
522960.0000   -0.34257
523000.0000   -0.44287
523040.0000   -0.46131
523080.0000   -0.47767
523120.0000   -0.92680
523160.0000   -0.81716
523200.0000   -0.66538
523240.0000   -0.74221
523280.0000   -0.47700
523320.0000   -0.68856
523360.0000   -0.56352
523400.0000   -0.42083
523440.0000   -0.30158
523480.0000    0.10621
523520.0000   -0.53026
523560.0000   -0.63966
523600.0000   -0.35336
523640.0000   -0.40880
523680.0000   -0.54392
523720.0000   -0.37623
523760.0000   -0.27154
523800.0000   -0.68603
523840.0000   -0.80490
523880.0000   -0.47272
523920.0000   -0.16906
523960.0000   -0.37481
524000.0000   -0.49741
524040.0000   -0.53173
524080.0000   -0.75115
524120.0000   -0.62392
524160.0000   -0.68531
524200.0000   -0.39944
524240.0000   -0.47393
524280.0000   -0.65997
524320.0000   -0.57859
524360.0000   -0.68838
524400.0000   -0.54662
524440.0000   -0.35316
524480.0000   -0.37656
524520.0000   -0.53703
524560.0000   -0.41318
524600.0000   -0.25528
524640.0000   -0.04167
524680.0000   -0.32898
524720.0000   -0.14102
524760.0000   -0.33276
524800.0000   -0.00833
524840.0000   -0.76632
524880.0000   -0.51003
524920.0000   -0.32162
524960.0000   -0.33357
525000.0000   -0.23431
525040.0000   -0.47816
525080.0000   -0.31501
525120.0000    0.09717
525160.0000   -0.08947
525200.0000   -0.11866
525240.0000   -0.40659
525280.0000   -0.39301
525320.0000   -0.53981
525360.0000   -0.44775
525400.0000   -0.31034
525440.0000   -0.37605
525480.0000   -0.80046
525520.0000   -1.09994
525560.0000   -0.79680
525600.0000   -0.65001
525640.0000   -0.45328
525680.0000   -0.63067
525720.0000   -0.56025
525760.0000   -0.50694
525800.0000   -0.42333
525840.0000   -0.47793
525880.0000   -0.48378
525920.0000   -0.37136
525960.0000   -0.17886
526000.0000   -0.10657
526040.0000   -0.23818
526080.0000   -0.39454
526120.0000   -0.46223
526160.0000   -0.33345
526200.0000   -0.51215
526240.0000   -0.71972
526280.0000   -0.59880
526320.0000   -0.39519
526360.0000   -0.37285
526400.0000   -0.53445
526440.0000   -0.38152
526480.0000   -0.40383
526520.0000   -0.79182
526560.0000   -0.58333
526600.0000   -0.36776
526640.0000   -0.46794
526680.0000   -0.08150
526720.0000   -0.55308
526760.0000   -0.40699
526800.0000   -0.29283
526840.0000   -0.11333
526880.0000   -0.17225
526920.0000   -0.53106
526960.0000   -0.47849
527000.0000   -0.72610
527040.0000   -0.66487
527080.0000   -0.62447
527120.0000   -0.65787
527160.0000   -0.43487
527200.0000   -0.53299
527240.0000   -0.56170
527280.0000   -0.77674
527320.0000   -0.65426
527360.0000   -0.91959
527400.0000   -0.74024
527440.0000   -0.81424
527480.0000   -0.70941
527520.0000   -0.58258
527560.0000   -0.58560
527600.0000   -0.44444
527640.0000   -0.58218
527680.0000   -0.55963
527720.0000   -0.32770
527760.0000   -0.20135
527800.0000   -0.24286
527840.0000   -0.32379
527880.0000   -0.09660
527920.0000   -0.30613
527960.0000   -0.46811
528000.0000   -0.29881
528040.0000   -0.40112
528080.0000   -0.33597
528120.0000   -0.12111
528160.0000   -0.09145
528200.0000   -0.27482
528240.0000    0.09668
528280.0000   -0.11717
528320.0000   -0.44447
528360.0000   -0.18220
528400.0000   -0.39534
528440.0000   -0.68300
528480.0000   -0.85614
528520.0000   -0.31765
528560.0000   -0.55197
528600.0000   -0.55468
528640.0000   -0.59988
528680.0000   -0.59070
528720.0000   -0.66079
528760.0000   -0.48692
528800.0000   -0.48559
528840.0000   -0.43898
528880.0000   -0.51780
528920.0000   -0.66757
528960.0000   -0.70179
529000.0000   -0.69425
529040.0000   -0.39885
529080.0000   -0.41006
529120.0000   -0.59121
529160.0000   -0.61088
529200.0000   -0.53552
529240.0000   -0.61301
529280.0000   -0.58566
529320.0000   -0.43037
529360.0000   -0.60491
529400.0000   -0.66073
529440.0000   -0.60674
529480.0000   -0.48605
529520.0000   -0.41529
529560.0000   -0.52803
529600.0000   -0.45298
529640.0000   -0.47549
529680.0000   -0.63786
529720.0000   -0.54588
529760.0000   -0.49679
529800.0000   -0.51077
529840.0000   -0.64936
529880.0000   -0.43680
529920.0000   -0.63616
529960.0000   -0.25773
530000.0000   -0.54440
530040.0000   -0.21043
530080.0000   -0.39748
530120.0000   -0.57695
530160.0000   -0.77523
530200.0000   -0.60399
530240.0000   -0.54236
530280.0000   -0.40720
530320.0000   -0.51456
530360.0000   -0.49047
530400.0000   -0.41921
530440.0000   -0.45990
530480.0000   -0.54149
530520.0000   -0.39106
530560.0000   -0.56212
530600.0000   -0.49625
530640.0000   -0.49175
530680.0000   -0.40135
530720.0000   -0.52122
530760.0000   -0.58622
530800.0000   -0.65756
530840.0000   -0.53848
530880.0000   -0.24841
530920.0000   -0.52726
530960.0000   -0.56662
531000.0000   -0.39154
531040.0000   -0.75739
531080.0000   -0.45823
531120.0000   -0.40166
531160.0000   -0.66711
531200.0000   -0.41281
531240.0000   -0.65045
531280.0000   -0.52539
531320.0000   -0.40326
531360.0000   -0.46895
531400.0000   -0.27666
531440.0000    0.14876
531480.0000   -0.30558
531520.0000   -0.08640
531560.0000   -0.17409
531600.0000   -0.22003
531640.0000   -0.01160
531680.0000   -0.18346
531720.0000   -0.21442
531760.0000   -0.28537
531800.0000   -0.51302
531840.0000   -0.28046
531880.0000   -0.59282
531920.0000    0.12206
531960.0000   -0.22162
532000.0000   -0.43459
532040.0000   -0.36480
532080.0000   -0.27115
532120.0000   -0.22299
532160.0000   -0.24085
532200.0000   -0.30960
532240.0000   -0.54250
532280.0000   -0.33867
532320.0000   -0.40855
532360.0000   -0.23360
532400.0000   -0.43097
532440.0000   -0.50194
532480.0000   -0.61052
532520.0000   -0.47674
532560.0000   -0.52921
532600.0000   -0.63970
532640.0000   -0.72688
532680.0000   -0.62250
532720.0000   -0.57828
532760.0000   -0.59699
532800.0000   -0.47804
532840.0000   -0.44711
532880.0000   -0.67160
532920.0000   -0.68063
532960.0000   -0.62677
533000.0000   -0.63356
533040.0000   -0.57339
533080.0000   -0.62856
533120.0000   -0.53880
533160.0000   -0.84822
533200.0000   -0.48779
533240.0000   -0.58954
533280.0000   -0.30116
533320.0000   -0.38979
533360.0000   -0.08671
533400.0000   -0.02230
533440.0000   -0.00240
533480.0000   -0.15275
533520.0000   -0.01010
533560.0000   -0.01667
533600.0000   -0.08765
533640.0000   -0.14143
533680.0000   -0.29710
533720.0000   -0.02324
533760.0000   -0.35953
533800.0000    0.13086
533840.0000    0.22746
533880.0000    0.10311
533920.0000   -0.37289
533960.0000   -0.61242
534000.0000   -0.59243
534040.0000   -0.40579
534080.0000   -0.80546
534120.0000   -0.66822
534160.0000   -0.38218
534200.0000   -0.42383
534240.0000   -0.42821
534280.0000   -0.67081
534320.0000   -0.42836
534360.0000   -0.50311
534400.0000   -0.55801
534440.0000   -0.82606
534480.0000   -0.39775
534520.0000   -0.45189
534560.0000   -0.37514
534600.0000   -0.51764
534640.0000   -0.22227
534680.0000   -0.30610
534720.0000   -0.21795
534760.0000   -0.58478
534800.0000   -0.36342
534840.0000   -0.60372
534880.0000   -0.28424
534920.0000   -0.12878
534960.0000   -0.54936
535000.0000    0.01603
535040.0000   -0.34402
535080.0000   -0.25870
535120.0000   -0.49207
535160.0000   -0.39219
535200.0000   -0.40320
535240.0000   -0.48163
535280.0000   -0.49235
535320.0000   -0.47579
535360.0000   -0.52848
535400.0000   -0.26588
535440.0000   -0.30781
535480.0000    0.02460
535520.0000   -0.05094
535560.0000    0.04476
535600.0000    0.15628
535640.0000    0.00661
535680.0000   -0.05323
535720.0000   -0.00488
535760.0000   -0.00656
535800.0000    0.01496
535840.0000    0.05952
535880.0000    0.22522
535920.0000    0.21985
535960.0000    0.08702
536000.0000   -0.11273
536040.0000    0.12060
536080.0000    0.27624
536120.0000    0.16224
536160.0000    0.18579
536200.0000   -0.03829
536240.0000    0.06095
536280.0000   -0.03037
536320.0000   -0.23256
536360.0000    0.19322
536400.0000   -0.16776
536440.0000   -0.40225
536480.0000   -0.45415
536520.0000   -0.48215
536560.0000   -0.38099
536600.0000   -0.49836
536640.0000   -0.53007
536680.0000   -0.45821
536720.0000   -0.40969
536760.0000   -0.30908
536800.0000   -0.34006
536840.0000   -0.48983
536880.0000   -0.36911
536920.0000   -0.07172
536960.0000   -0.54709
537000.0000   -0.47560
537040.0000   -0.40578
537080.0000   -0.35654
537120.0000   -0.55718
537160.0000   -0.18661
537200.0000   -0.30750
537240.0000   -0.43535
537280.0000   -0.59570
537320.0000   -0.33336
537360.0000   -0.41736
537400.0000   -0.81540
537440.0000   -0.74966
537480.0000   -0.60537
537520.0000   -0.49060
537560.0000   -0.44799
537600.0000   -0.32150
537640.0000   -0.51773
537680.0000   -0.58067
537720.0000   -0.37193
537760.0000   -0.38963
537800.0000   -0.39101
537840.0000   -0.47644
537880.0000   -0.53922
537920.0000   -0.38208
537960.0000   -0.38808
538000.0000   -0.31395
538040.0000   -0.58419
538080.0000   -0.46691
538120.0000   -0.35548
538160.0000   -0.58434
538200.0000   -0.63133
538240.0000   -0.63774
538280.0000   -0.33587
538320.0000   -0.49892
538360.0000   -0.34138
538400.0000   -0.60636
538440.0000   -0.67579
538480.0000   -0.70000
538520.0000   -0.61790
538560.0000   -0.37351
538600.0000   -0.47565
538640.0000   -0.43017
538680.0000   -0.69864
538720.0000   -0.54182
538760.0000   -0.55221
538800.0000   -0.67378
538840.0000   -0.52416
538880.0000   -0.36440
538920.0000   -0.39003
538960.0000   -0.41967
539000.0000   -0.39884
539040.0000   -0.52984
539080.0000   -0.50644
539120.0000   -0.30127
539160.0000   -0.49457
539200.0000   -0.50199
539240.0000   -0.50256
539280.0000   -0.64390
539320.0000   -0.39915
539360.0000   -0.37824
539400.0000   -0.34805
539440.0000   -0.23143
539480.0000   -0.42654
539520.0000   -0.40063
539560.0000   -0.21482
539600.0000   -0.39661
539640.0000   -0.58894
539680.0000   -0.56705
539720.0000   -0.51901
539760.0000   -0.17214
539800.0000   -0.44926
539840.0000   -0.73447
539880.0000   -0.42019
539920.0000   -0.09726
539960.0000   -0.12377
540000.0000   -0.45795
540040.0000   -0.64613
540080.0000   -0.79893
540120.0000   -0.37479
540160.0000   -0.73357
540200.0000   -0.69710
540240.0000   -0.40014
540280.0000   -0.40069
540320.0000   -0.44743
540360.0000   -0.21840
540400.0000   -0.64427
540440.0000   -0.50195
540480.0000   -0.70020
540520.0000   -0.71518
540560.0000   -0.52263
540600.0000   -0.65134
540640.0000   -0.90863
540680.0000   -0.49175
540720.0000   -0.40958
540760.0000   -0.48267
540800.0000   -0.47438
540840.0000   -0.63808
540880.0000   -0.82325
540920.0000   -0.77225
540960.0000   -0.51906
541000.0000   -0.49404
541040.0000   -0.64661
541080.0000   -0.65884
541120.0000   -0.65864
541160.0000   -0.61720
541200.0000   -0.81556
541240.0000   -0.66441
541280.0000   -0.54916
541320.0000   -0.93510
541360.0000   -0.72998
541400.0000   -0.89791
541440.0000   -0.74154
541480.0000   -0.67617
541520.0000   -0.35164
541560.0000   -0.51996
541600.0000   -0.80549
541640.0000   -0.59286
541680.0000   -0.51489
541720.0000   -0.52907
541760.0000   -0.57059
541800.0000   -0.63743
541840.0000   -0.67442
541880.0000   -0.68351
541920.0000   -0.72633
541960.0000   -0.72724
542000.0000   -0.74828
542040.0000   -0.67241
542080.0000   -0.60286
542120.0000   -0.33749
542160.0000   -0.46112
542200.0000   -0.79979
542240.0000   -0.92703
542280.0000   -0.82581
542320.0000   -0.76145
542360.0000   -0.74296
542400.0000   -0.73585
542440.0000   -0.64014
542480.0000   -0.83250
542520.0000   -0.56818
542560.0000   -0.64802
542600.0000   -0.67176
542640.0000   -0.52236
542680.0000   -0.64070
542720.0000   -0.73945
542760.0000   -0.68283
542800.0000   -0.65944
542840.0000   -0.67650
542880.0000   -0.96542
542920.0000   -0.71542
542960.0000   -0.71749
543000.0000   -0.86739
543040.0000   -0.84004
543080.0000   -0.70435
543120.0000   -0.11775
543160.0000   -0.28279
543200.0000   -0.39269
543240.0000   -0.66827
543280.0000   -0.78613
543320.0000   -0.82612
543360.0000   -0.71186
543400.0000   -0.84237
543440.0000   -0.92210
543480.0000   -0.50479
543520.0000   -0.53111
543560.0000   -0.68112
543600.0000   -0.71450
543640.0000   -0.77300
543680.0000   -0.76086
543720.0000   -0.60545
543760.0000   -0.70006
543800.0000   -0.64822
543840.0000   -0.88085
543880.0000   -0.90464
543920.0000   -0.62629
543960.0000   -0.54246
544000.0000   -0.23316
544040.0000   -0.58681
544080.0000   -0.60399
544120.0000   -0.64161
544160.0000   -0.36786
544200.0000   -0.31455
544240.0000   -0.47767
544280.0000   -0.30450
544320.0000   -0.43055
544360.0000   -0.87641
544400.0000   -0.86097
544440.0000   -0.74124
544480.0000   -0.65927
544520.0000   -0.73901
544560.0000   -0.67990
544600.0000   -0.60549
544640.0000   -0.57889
544680.0000   -0.76596
544720.0000   -0.64320
544760.0000   -0.73290
544800.0000   -0.71330
544840.0000   -0.81406
544880.0000   -0.81020
544920.0000   -0.55212
544960.0000   -0.49809
545000.0000   -0.76960
545040.0000   -0.72467
545080.0000   -0.69254
545120.0000   -0.68381
545160.0000   -0.54820
545200.0000   -0.70005
545240.0000   -0.86924
545280.0000   -0.74430
545320.0000   -0.71190
545360.0000   -0.68533
545400.0000   -0.65858
545440.0000   -0.50869
545480.0000   -0.53406
545520.0000   -0.53029
545560.0000   -0.90728
545600.0000   -0.56289
545640.0000   -0.80343
545680.0000   -0.76208
545720.0000   -0.50385
545760.0000   -0.76063
545800.0000   -0.52553
545840.0000   -0.72077
545880.0000   -0.59132
545920.0000   -0.75992
545960.0000   -0.67936
546000.0000   -0.86900
546040.0000   -0.63798
546080.0000   -0.93412
546120.0000   -0.71227
546160.0000   -0.79708
546200.0000   -0.45711
546240.0000   -0.57753
546280.0000   -0.65140
546320.0000   -0.86519
546360.0000   -0.73219
546400.0000   -0.83817
546440.0000   -0.85390
546480.0000   -0.64801
546520.0000   -0.59081
546560.0000   -0.87354
546600.0000   -0.51233
546640.0000   -0.59510
546680.0000   -0.55215
546720.0000   -0.68381
546760.0000   -0.85753
546800.0000   -0.53947
546840.0000   -0.48959
546880.0000   -0.46379
546920.0000   -0.74960
546960.0000   -0.54732
547000.0000   -0.49621
547040.0000   -0.65234
547080.0000   -0.33967
547120.0000   -0.75266
547160.0000   -0.37071
547200.0000   -0.22095
547240.0000   -0.47090
547280.0000   -0.49828
547320.0000   -0.54724
547360.0000   -0.56834
547400.0000   -0.23522
547440.0000   -0.70567
547480.0000   -0.40976
547520.0000   -0.43692
547560.0000   -0.24919
547600.0000   -0.27303
547640.0000   -0.72739
547680.0000   -0.79505
547720.0000   -0.42048
547760.0000   -0.69754
547800.0000   -0.44667
547840.0000   -0.38400
547880.0000   -0.68083
547920.0000   -0.67128
547960.0000   -0.56014
548000.0000   -0.17425
548040.0000   -0.34989
548080.0000   -0.39075
548120.0000   -0.77423
548160.0000   -0.56936
548200.0000   -0.34093
548240.0000   -0.42951
548280.0000   -0.70757
548320.0000   -0.60893
548360.0000   -0.87555
548400.0000   -0.56824
548440.0000   -0.67182
548480.0000   -0.41769
548520.0000   -0.46323
548560.0000   -0.69685
548600.0000   -0.32184
548640.0000   -0.67464
548680.0000   -0.54909
548720.0000   -0.54048
548760.0000   -0.80790
548800.0000   -0.65982
548840.0000   -0.52691
548880.0000   -0.61865
548920.0000   -0.45219
548960.0000   -0.47522
549000.0000   -0.51382
549040.0000   -0.63745
549080.0000   -0.37401
549120.0000   -0.75761
549160.0000   -0.43896
549200.0000   -0.48028
549240.0000   -0.60052
549280.0000   -0.59476
549320.0000   -0.78904
549360.0000   -0.65809
549400.0000   -0.64483
549440.0000   -0.55954
549480.0000   -0.64676
549520.0000   -0.99973
549560.0000   -0.53629
549600.0000   -0.61687
549640.0000   -0.71105
549680.0000   -0.18930
549720.0000   -0.53715
549760.0000   -0.57846
549800.0000   -0.89804
549840.0000   -0.81925
549880.0000   -0.63993
549920.0000   -0.68871
549960.0000   -0.68406
550000.0000   -0.51946
550040.0000   -0.50553
550080.0000   -0.40667
550120.0000   -0.62258
550160.0000   -0.41857
550200.0000   -0.41414
550240.0000   -0.58119
550280.0000   -0.58503
550320.0000   -0.60781
550360.0000   -0.31166
550400.0000   -0.85363
550440.0000   -0.17744
550480.0000   -0.29814
550520.0000   -0.51474
550560.0000   -0.55161
550600.0000   -0.59013
550640.0000   -0.46915
550680.0000   -0.70876
550720.0000   -0.32886
550760.0000   -0.57559
550800.0000   -0.67555
550840.0000   -0.80286
550880.0000   -0.64014
550920.0000   -0.55224
550960.0000   -0.72827
551000.0000   -0.56624
551040.0000   -0.78874
551080.0000   -0.45532
551120.0000   -0.64385
551160.0000   -0.76951
551200.0000   -0.79856
551240.0000   -0.83062
551280.0000   -0.53051
551320.0000   -0.80014
551360.0000   -0.81004
551400.0000   -0.96224
551440.0000   -0.77171
551480.0000   -0.72484
551520.0000   -0.83805
551560.0000   -0.43520
551600.0000   -0.56160
551640.0000   -0.49296
551680.0000   -0.64598
551720.0000   -0.67864
551760.0000   -0.29234
551800.0000   -0.48616
551840.0000   -0.56429
551880.0000   -0.45964
551920.0000   -0.48422
551960.0000   -0.55912
552000.0000   -0.20312
552040.0000   -0.63560
552080.0000   -0.57325
552120.0000   -0.36843
552160.0000   -0.40629
552200.0000   -0.26400
552240.0000   -0.42253
552280.0000   -0.67386
552320.0000   -0.61947
552360.0000   -0.44255
552400.0000   -0.75463
552440.0000   -0.73312
552480.0000   -0.43524
552520.0000   -0.38915
552560.0000   -0.71621
552600.0000   -0.67878
552640.0000   -0.44841
552680.0000   -0.08564
552720.0000   -0.18125
552760.0000   -0.44325
552800.0000   -0.68115
552840.0000   -0.56974
552880.0000   -0.35364
552920.0000   -0.67491
552960.0000   -0.66869
553000.0000   -0.74355
553040.0000   -0.65850
553080.0000   -0.84565
553120.0000   -0.69157
553160.0000   -0.80194
553200.0000   -0.73940
553240.0000   -0.74082
553280.0000   -0.64401
553320.0000   -0.52836
553360.0000   -0.64510
553400.0000   -0.33620
553440.0000   -0.13013
553480.0000   -0.27591
553520.0000   -0.32734
553560.0000   -0.75327
553600.0000   -0.75072
553640.0000   -0.54178
553680.0000   -0.56089
553720.0000   -0.84617
553760.0000   -0.80000
553800.0000   -0.55460
553840.0000   -0.78270
553880.0000   -0.60555
553920.0000   -0.64270
553960.0000   -0.44484
554000.0000   -0.42390
554040.0000   -0.61201
554080.0000   -0.67919
554120.0000   -0.59748
554160.0000   -0.54494
554200.0000   -0.69727
554240.0000   -0.53670
554280.0000   -0.76042
554320.0000   -0.61049
554360.0000   -0.64200
554400.0000   -0.78612
554440.0000   -0.59363
554480.0000   -0.60023
554520.0000   -0.56824
554560.0000   -0.51904
554600.0000   -0.39657
554640.0000   -0.08347
554680.0000   -0.31169
554720.0000   -0.79094
554760.0000    0.03347
554800.0000   -0.21779
554840.0000    0.09482
554880.0000   -0.19981
554920.0000   -0.02832
554960.0000   -0.15052
555000.0000   -0.44568
555040.0000   -0.07248
555080.0000   -0.16436
555120.0000   -0.10347
555160.0000   -0.53990
555200.0000   -0.36787
555240.0000   -0.23924
555280.0000   -0.07902
555320.0000   -0.10529
555360.0000    0.21245
555400.0000   -0.15865
555440.0000   -0.47032
555480.0000    0.04560
555520.0000   -0.00607
555560.0000   -0.16414
555600.0000   -0.07810
555640.0000   -0.22336
555680.0000   -0.18825
555720.0000    0.21381
555760.0000   -0.03976
555800.0000   -0.05345
555840.0000    0.23999
555880.0000    0.35262
555920.0000   -0.18297
555960.0000   -0.51141
556000.0000   -0.41061
556040.0000   -0.05902
556080.0000   -0.17882
556120.0000   -0.17364
556160.0000    0.03126
556200.0000    0.05545
556240.0000    0.07728
556280.0000    0.14167
556320.0000    0.04484
556360.0000    0.24043
556400.0000    0.40197
556440.0000    0.22552
556480.0000    0.25563
556520.0000    0.08729
556560.0000    0.32962
556600.0000   -0.22043
556640.0000   -0.25337
556680.0000   -0.52579
556720.0000   -0.39696
556760.0000   -0.17038
556800.0000   -0.09615
556840.0000    0.00292
556880.0000   -0.16908
556920.0000   -0.13407
556960.0000   -0.05794
557000.0000   -0.22161
557040.0000    0.04127
557080.0000   -0.27549
557120.0000    0.09661
557160.0000    0.12624
557200.0000    0.00378
557240.0000    0.27086
557280.0000    0.19610
557320.0000    0.07697
557360.0000    0.11014
557400.0000    0.11321
557440.0000    0.11673
557480.0000   -0.39899
557520.0000   -0.32045
557560.0000   -0.63486
557600.0000   -0.69447
557640.0000   -0.35464
557680.0000   -0.44810
557720.0000   -0.76740
557760.0000   -0.64948
557800.0000   -0.54596
557840.0000   -0.28603
557880.0000   -0.25133
557920.0000   -0.21158
557960.0000    0.17550
558000.0000    0.34666
558040.0000   -0.04048
558080.0000    0.04834
558120.0000   -0.18817
558160.0000    0.14232
558200.0000    0.38804
558240.0000    0.24133
558280.0000    0.37502
558320.0000    0.33372
558360.0000    0.37173
558400.0000    0.39541
558440.0000    0.29321
558480.0000    0.29325
558520.0000    0.27116
558560.0000    0.31123
558600.0000    0.66393
558640.0000    0.48881
558680.0000    0.28824
558720.0000    0.36197
558760.0000    0.31428
558800.0000   -0.16743
558840.0000   -0.02153
558880.0000   -0.05580
558920.0000    0.19687
558960.0000    0.52782
559000.0000    0.27868
559040.0000    0.29883
559080.0000    0.07413
559120.0000    0.28946
559160.0000    0.13748
559200.0000    0.42393
559240.0000    0.11046
559280.0000    0.17170
559320.0000    0.28845
559360.0000    0.10959
559400.0000    0.35763
559440.0000    0.53065
559480.0000    0.42564
559520.0000    0.27741
559560.0000    0.37505
559600.0000    0.26229
559640.0000    0.19363
559680.0000    0.51294
559720.0000    0.51502
559760.0000    0.17958
559800.0000    0.23755
559840.0000    0.33494
559880.0000    0.33940
559920.0000    0.03087
559960.0000    0.62072
560000.0000    0.42403
560040.0000    0.43748
560080.0000    0.18557
560120.0000    0.46016
560160.0000    0.52676
560200.0000    0.37730
560240.0000    0.12620
560280.0000    0.50419
560320.0000    0.43681
560360.0000    0.23033
560400.0000    0.37007
560440.0000    0.37783
560480.0000    0.25795
560520.0000    0.47499
560560.0000    0.44606
560600.0000    0.35776
560640.0000    0.21008
560680.0000    0.39469
560720.0000    0.39402
560760.0000    0.12461
560800.0000    0.25908
560840.0000    0.31942
560880.0000    0.34965
560920.0000    0.38988
560960.0000    0.08707
561000.0000    0.42943
561040.0000    0.27315
561080.0000    0.42400
561120.0000    0.42467
561160.0000    0.00984
561200.0000    0.20882
561240.0000    0.32541
561280.0000    0.05611
561320.0000    0.25709
561360.0000    0.39424
561400.0000   -0.08273
561440.0000    0.29858
561480.0000    0.38621
561520.0000    0.36729
561560.0000    0.27061
561600.0000    0.51842
561640.0000    0.34119
561680.0000    0.24662
561720.0000    0.25254
561760.0000    0.36191
561800.0000   -0.00278
561840.0000    0.18675
561880.0000    0.36193
561920.0000    0.49949
561960.0000    0.35160
562000.0000    0.44539
562040.0000    0.25877
562080.0000    0.41661
562120.0000    0.26816
562160.0000    0.37139
562200.0000    0.29849
562240.0000    0.10678
562280.0000    0.29934
562320.0000    0.24129
562360.0000    0.17671
562400.0000    0.42510
562440.0000    0.26092
562480.0000    0.11949
562520.0000    0.29577
562560.0000    0.43159
562600.0000    0.11051
562640.0000    0.34363
562680.0000    0.35410
562720.0000    0.40583
562760.0000    0.37314
562800.0000    0.36397
562840.0000    0.35043
562880.0000    0.57702
562920.0000    0.36493
562960.0000    0.53196
563000.0000    0.33061
563040.0000    0.11048
563080.0000    0.32837
563120.0000    0.06948
563160.0000    0.30675
563200.0000    0.17360
563240.0000    0.10087
563280.0000    0.28230
563320.0000    0.27732
563360.0000    0.10620
563400.0000    0.30554
563440.0000    0.32588
563480.0000    0.25228
563520.0000    0.34076
563560.0000    0.31639
563600.0000    0.21707
563640.0000    0.37021
563680.0000    0.48341
563720.0000    0.35037
563760.0000    0.40019
563800.0000    0.33571
563840.0000    0.23530
563880.0000    0.21801
563920.0000    0.27841
563960.0000    0.39217
564000.0000    0.37240
564040.0000    0.58144
564080.0000    0.55495
564120.0000    0.55472
564160.0000    0.05697
564200.0000    0.27474
564240.0000    0.33047
564280.0000    0.21414
564320.0000    0.26299
564360.0000    0.13162
564400.0000    0.26151
564440.0000    0.25385
564480.0000    0.19088
564520.0000    0.08675
564560.0000    0.41087
564600.0000    0.24689
564640.0000    0.25422
564680.0000    0.12153
564720.0000    0.25585
564760.0000    0.11269
564800.0000    0.27366
564840.0000    0.19832
564880.0000    0.08730
564920.0000    0.09030
564960.0000    0.32129
565000.0000    0.36637
565040.0000    0.23161
565080.0000    0.22145
565120.0000    0.39840
565160.0000    0.46235
565200.0000    0.23683
565240.0000    0.29660
565280.0000    0.27041
565320.0000    0.41756
565360.0000    0.45306
565400.0000    0.33670
565440.0000    0.29326
565480.0000    0.32497
565520.0000    0.11809
565560.0000    0.26082
565600.0000   -0.00127
565640.0000    0.29931
565680.0000    0.35468
565720.0000    0.38129
565760.0000    0.43116
565800.0000    0.43653
565840.0000    0.30368
565880.0000    0.39516
565920.0000    0.46188
565960.0000    0.50525
566000.0000    0.48604
566040.0000    0.44393
566080.0000    0.49795
566120.0000    0.22853
566160.0000    0.30301
566200.0000    0.53492
566240.0000    0.43973
566280.0000    0.25806
566320.0000    0.39463
566360.0000    0.31404
566400.0000    0.15096
566440.0000    0.07763
566480.0000    0.42535
566520.0000    0.25123
566560.0000    0.43691
566600.0000    0.31494
566640.0000    0.25286
566680.0000    0.30197
566720.0000    0.37497
566760.0000    0.39771
566800.0000    0.28316
566840.0000    0.20043
566880.0000    0.48072
566920.0000    0.17325
566960.0000    0.47732
567000.0000    0.42321
567040.0000    0.37730
567080.0000    0.33393
567120.0000    0.47526
567160.0000    0.52232
567200.0000    0.43649
567240.0000    0.58760
567280.0000    0.24644
567320.0000    0.30168
567360.0000    0.30649
567400.0000    0.40294
567440.0000    0.43475
567480.0000    0.50309
567520.0000    0.13826
567560.0000    0.34357
567600.0000    0.43284
567640.0000    0.23440
567680.0000    0.09183
567720.0000    0.10100
567760.0000    0.57291
567800.0000    0.33405
567840.0000    0.22432
567880.0000    0.42097
567920.0000    0.54830
567960.0000    0.07090
568000.0000    0.44117
568040.0000    0.48362
568080.0000    0.45056
568120.0000    0.52838
568160.0000    0.38909
568200.0000    0.46216
568240.0000    0.49322
568280.0000    0.20686
568320.0000    0.35718
568360.0000    0.39923
568400.0000    0.25065
568440.0000    0.41475
568480.0000    0.23329
568520.0000    0.29095
568560.0000   -0.24873
568600.0000   -0.20441
568640.0000   -0.21900
568680.0000   -0.05882
568720.0000    0.03496
568760.0000   -0.15762
568800.0000    0.08323
568840.0000    0.24087
568880.0000    0.12460
568920.0000   -0.17398
568960.0000   -0.39234
569000.0000   -0.20564
569040.0000   -0.43402
569080.0000   -0.46849
569120.0000   -0.14074
569160.0000   -0.00983
569200.0000   -0.04052
569240.0000   -0.23675
569280.0000    0.32344
569320.0000    0.37516
569360.0000    0.11463
569400.0000    0.30316
569440.0000    0.36412
569480.0000    0.45977
569520.0000    0.20962
569560.0000    0.37844
569600.0000    0.33392
569640.0000    0.44184
569680.0000    0.39757
569720.0000    0.40907
569760.0000    0.51567
569800.0000    0.31014
569840.0000    0.38587
569880.0000    0.29760
569920.0000    0.26232
569960.0000    0.34417
570000.0000    0.31340
570040.0000    0.43971
570080.0000    0.36680
570120.0000    0.49436
570160.0000    0.36649
570200.0000    0.15828
570240.0000    0.31120
570280.0000    0.26870
570320.0000    0.47034
570360.0000    0.29730
570400.0000    0.39196
570440.0000    0.27477
570480.0000    0.27398
570520.0000    0.35044
570560.0000    0.22270
570600.0000    0.21878
570640.0000    0.12304
570680.0000    0.28184
570720.0000    0.21852
570760.0000    0.19120
570800.0000    0.14253
570840.0000   -0.15662
570880.0000    0.26972
570920.0000   -0.05181
570960.0000    0.24528
571000.0000   -0.00680
571040.0000    0.61307
571080.0000    0.52127
571120.0000    0.10432
571160.0000    0.47510
571200.0000    0.33273
571240.0000    0.51535
571280.0000    0.44434
571320.0000    0.25868
571360.0000    0.34014
571400.0000    0.24562
571440.0000    0.37440
571480.0000    0.27390
571520.0000    0.07105
571560.0000    0.22632
571600.0000    0.30759
571640.0000    0.28341
571680.0000    0.19667
571720.0000    0.40485
571760.0000    0.00838
571800.0000    0.27921
571840.0000    0.12710
571880.0000   -0.06155
571920.0000    0.08594
571960.0000    0.28011
572000.0000   -0.10280
572040.0000    0.21707
572080.0000   -0.11185
572120.0000   -0.13393
572160.0000   -0.32784
572200.0000   -0.47475
572240.0000    0.01604
572280.0000   -0.13339
572320.0000   -0.18930
572360.0000   -0.38087
572400.0000    0.10674
572440.0000   -0.07344
572480.0000    0.09787
572520.0000    0.02483
572560.0000   -0.06437
572600.0000    0.06361
572640.0000   -0.06972
572680.0000   -0.20125
572720.0000    0.05361
572760.0000   -0.30183
572800.0000   -0.52771
572840.0000   -0.19804
572880.0000   -0.25328
572920.0000   -0.35666
572960.0000   -0.07496
573000.0000   -0.15028
573040.0000    0.11031
573080.0000    0.01061
573120.0000   -0.12145
573160.0000   -0.21451
573200.0000   -0.26775
573240.0000   -0.42472
573280.0000   -0.34972
573320.0000   -0.09392
573360.0000   -0.33503
573400.0000   -0.14096
573440.0000   -0.43261
573480.0000   -0.53699
573520.0000   -0.43410
573560.0000   -0.24062
573600.0000   -0.21434
573640.0000   -0.56134
573680.0000   -0.46274
573720.0000   -0.35091
573760.0000   -0.28262
573800.0000   -0.32536
573840.0000   -0.29632
573880.0000   -0.41807
573920.0000   -0.63058
573960.0000   -0.43507
574000.0000   -0.69923
574040.0000   -0.45142
574080.0000   -0.39354
574120.0000   -0.66741
574160.0000   -0.40917
574200.0000   -0.27015
574240.0000    0.04686
574280.0000    0.01413
574320.0000    0.17566
574360.0000    0.01865
574400.0000    0.16373
574440.0000   -0.14336
574480.0000   -0.30968
574520.0000   -0.14079
574560.0000   -0.15866
574600.0000   -0.17031
574640.0000    0.07842
574680.0000    0.16038
574720.0000    0.19952
574760.0000    0.27126
574800.0000    0.30951
574840.0000    0.08154
574880.0000    0.13174
574920.0000    0.05703
574960.0000    0.06687
575000.0000    0.09937
575040.0000    0.18221
575080.0000    0.11329
575120.0000    0.04060
575160.0000    0.23836
575200.0000    0.17643
575240.0000   -0.11932
575280.0000   -0.31569
575320.0000    0.13519
575360.0000   -0.03003
575400.0000    0.06283
575440.0000   -0.17898
575480.0000    0.02022
575520.0000    0.18375
575560.0000    0.16160
575600.0000   -0.26960
575640.0000   -0.05314
575680.0000    0.05557
575720.0000    0.04700
575760.0000   -0.05729
575800.0000   -0.02828
575840.0000   -0.25413
575880.0000   -0.13265
575920.0000   -0.28316
575960.0000    0.17612
576000.0000   -0.05047
576040.0000   -0.23036
576080.0000   -0.22864
576120.0000    0.03926
576160.0000   -0.28978
576200.0000   -0.66750
576240.0000   -0.22815
576280.0000   -0.36237
576320.0000   -0.05171
576360.0000   -0.10879
576400.0000   -0.08240
576440.0000   -0.04703
576480.0000   -0.20896
576520.0000   -0.40208
576560.0000   -0.10630
576600.0000   -0.18315
576640.0000   -0.06183
576680.0000   -0.15819
576720.0000   -0.12819
576760.0000   -0.16465
576800.0000   -0.24907
576840.0000   -0.20299
576880.0000   -0.41969
576920.0000   -0.13610
576960.0000    0.00006
577000.0000   -0.07172
577040.0000   -0.02797
577080.0000   -0.00392
577120.0000   -0.41510
577160.0000   -0.13438
577200.0000   -0.17693
577240.0000   -0.56066
577280.0000   -0.23053
577320.0000   -0.11249
577360.0000   -0.43545
577400.0000   -0.49299
577440.0000   -0.81541
577480.0000   -0.85583
577520.0000   -0.45095
577560.0000   -0.62577
577600.0000    0.03508
577640.0000   -0.16072
577680.0000    0.27758
577720.0000    0.06075
577760.0000   -0.38046
577800.0000   -0.09191
577840.0000   -0.05573
577880.0000   -0.27778
577920.0000   -0.13006
577960.0000    0.05655
578000.0000   -0.05128
578040.0000    0.21397
578080.0000    0.12585
578120.0000   -0.14662
578160.0000   -0.15569
578200.0000   -0.08418
578240.0000   -0.07953
578280.0000   -0.31092
578320.0000   -0.13317
578360.0000   -0.13167
578400.0000   -0.19333
578440.0000   -0.35140
578480.0000   -0.44359
578520.0000   -0.41004
578560.0000   -0.09912
578600.0000    0.18418
578640.0000    0.02791
578680.0000    0.17889
578720.0000   -0.39817
578760.0000    0.02514
578800.0000   -0.18820
578840.0000   -0.14744
578880.0000   -0.26279
578920.0000   -0.37695
578960.0000   -0.23041
579000.0000   -0.62429
579040.0000   -0.26486
579080.0000   -0.31629
579120.0000   -0.14661
579160.0000   -0.03237
579200.0000    0.04479
579240.0000    0.14733
579280.0000   -0.14593
579320.0000   -0.28230
579360.0000   -0.34714
579400.0000   -0.37597
579440.0000   -0.52537
579480.0000   -0.46843
579520.0000   -0.43253
579560.0000   -0.42410
579600.0000   -0.40499
579640.0000   -0.34575
579680.0000   -0.48476
579720.0000   -0.41560
579760.0000   -0.42395
579800.0000   -0.44777
579840.0000   -0.37515
579880.0000   -0.46005
579920.0000   -0.41050
579960.0000   -0.28169
580000.0000   -0.29284
580040.0000   -0.53352
580080.0000   -0.62693
580120.0000   -0.67715
580160.0000   -0.90436
580200.0000   -0.65820
580240.0000   -0.87524
580280.0000   -0.48461
580320.0000   -0.59164
580360.0000   -0.47396
580400.0000   -0.53028
580440.0000   -0.64664
580480.0000   -0.50637
580520.0000   -0.55426
580560.0000   -0.68165
580600.0000   -0.56128
580640.0000   -0.32215
580680.0000   -0.16160
580720.0000   -0.16782
580760.0000   -0.26423
580800.0000   -0.64193
580840.0000   -0.39422
580880.0000   -0.49991
580920.0000   -0.66480
580960.0000   -0.74494
581000.0000   -0.27873
581040.0000   -0.74321
581080.0000   -0.72117
581120.0000   -0.55491
581160.0000   -0.75528
581200.0000   -0.72631
581240.0000   -0.61334
581280.0000   -0.96244
581320.0000   -0.67832
581360.0000   -0.64967
581400.0000   -0.38403
581440.0000   -0.45939
581480.0000   -0.23770
581520.0000   -0.48946
581560.0000   -0.37105
581600.0000   -0.06692
581640.0000   -0.46879
581680.0000   -0.53087
581720.0000   -0.70931
581760.0000   -0.44979
581800.0000   -0.73143
581840.0000   -0.46163
581880.0000   -0.57337
581920.0000   -0.47932
581960.0000   -0.58516
582000.0000   -0.57916
582040.0000   -0.21722
582080.0000   -0.33983
582120.0000   -0.09656
582160.0000   -0.33296
582200.0000   -0.48518
582240.0000   -0.47204
582280.0000   -0.52038
582320.0000   -0.63475
582360.0000   -0.84053
582400.0000   -0.53059
582440.0000   -0.54623
582480.0000   -0.66774
582520.0000   -0.64276
582560.0000    0.08572
582600.0000    0.00156
582640.0000    0.00508
582680.0000   -0.45705
582720.0000   -0.59782
582760.0000   -0.54112
582800.0000   -0.43412
582840.0000   -0.67713
582880.0000   -0.62550
582920.0000   -0.51209
582960.0000   -0.43907
583000.0000   -0.70450
583040.0000   -0.57419
583080.0000   -0.51649
583120.0000   -0.59075
583160.0000   -0.71703
583200.0000   -0.67123
583240.0000   -0.68100
583280.0000   -0.47030
583320.0000   -0.69678
583360.0000   -0.70425
583400.0000   -0.57075
583440.0000   -0.74941
583480.0000   -0.77312
583520.0000   -0.50381
583560.0000   -0.74235
583600.0000   -0.74112
583640.0000   -0.36485
583680.0000   -0.26089
583720.0000   -0.56503
583760.0000   -0.42877
583800.0000   -0.51973
583840.0000   -0.38840
583880.0000   -0.56167
583920.0000   -0.96245
583960.0000   -0.40709
584000.0000   -0.14539
584040.0000   -0.22273
584080.0000    0.04954
584120.0000   -0.14347
584160.0000   -0.10483
584200.0000   -0.27629
584240.0000   -0.31054
584280.0000   -0.07405
584320.0000    0.25607
584360.0000    0.25889
584400.0000    0.08389
584440.0000   -0.36995
584480.0000   -0.39358
584520.0000   -0.33947
584560.0000   -0.36143
584600.0000   -0.27165
584640.0000    0.23997
584680.0000   -0.15427
584720.0000   -0.14051
584760.0000   -0.13393
584800.0000   -0.33322
584840.0000    0.16527
584880.0000    0.03453
584920.0000    0.19986
584960.0000    0.22802
585000.0000   -0.30214
585040.0000   -0.28166
585080.0000   -0.58205
585120.0000   -0.48688
585160.0000   -0.78179
585200.0000   -0.80027
585240.0000   -0.81020
585280.0000   -0.96699
585320.0000   -0.82052
585360.0000   -0.95899
585400.0000   -0.59561
585440.0000   -0.19983
585480.0000   -0.58430
585520.0000   -0.33781
585560.0000   -0.55156
585600.0000   -0.40265
585640.0000   -0.75512
585680.0000   -0.71895
585720.0000   -0.39661
585760.0000   -0.59171
585800.0000   -0.51070
585840.0000   -0.32379
585880.0000   -0.13698
585920.0000   -0.33659
585960.0000   -0.15881
586000.0000   -0.40774
586040.0000   -0.68930
586080.0000   -0.27158
586120.0000   -0.43684
586160.0000   -0.29154
586200.0000   -0.53530
586240.0000   -0.39442
586280.0000   -0.58208
586320.0000   -0.52061
586360.0000   -0.53545
586400.0000   -0.39220
586440.0000   -0.67740
586480.0000   -0.81539
586520.0000   -1.05287
586560.0000   -0.93421
586600.0000   -0.75933
586640.0000   -0.94646
586680.0000   -0.87440
586720.0000   -0.35230
586760.0000   -0.27097
586800.0000   -0.34174
586840.0000   -0.48599
586880.0000   -0.57172
586920.0000   -0.10296
586960.0000    0.10390
587000.0000    0.02861
587040.0000   -0.06641
587080.0000   -0.36364
587120.0000    0.12968
587160.0000   -0.35938
587200.0000   -0.38887
587240.0000   -0.23821
587280.0000   -0.18258
587320.0000   -0.18051
587360.0000   -0.21940
587400.0000   -0.33040
587440.0000   -0.53304
587480.0000   -0.27403
587520.0000   -0.02476
587560.0000   -0.06255
587600.0000   -0.11075
587640.0000   -0.16931
587680.0000    0.09562
587720.0000   -0.48975
587760.0000   -0.43676
587800.0000   -0.39804
587840.0000   -0.48187
587880.0000   -0.39262
587920.0000   -0.64797
587960.0000   -0.36502
588000.0000   -0.32199
588040.0000   -0.07506
588080.0000   -0.21144
588120.0000   -0.31815
588160.0000   -0.13620
588200.0000   -0.38287
588240.0000   -0.22146
588280.0000   -0.20286
588320.0000   -0.18391
588360.0000   -0.42811
588400.0000    0.11634
588440.0000   -0.01869
588480.0000    0.09507
588520.0000   -0.10831
588560.0000    0.09688
588600.0000   -0.24129
588640.0000   -0.36080
588680.0000   -0.30091
588720.0000   -0.37799
588760.0000   -0.40973
588800.0000   -0.62822
588840.0000   -0.30428
588880.0000   -0.51615
588920.0000   -0.55802
588960.0000   -0.38244
589000.0000   -0.54073
589040.0000   -0.51444
589080.0000   -0.52123
589120.0000   -0.20169
589160.0000   -0.65427
589200.0000   -0.33180
589240.0000   -0.36195
589280.0000   -0.34248
589320.0000   -0.42336
589360.0000   -0.18563
589400.0000   -0.58420
589440.0000   -0.56537
589480.0000    0.23139
589520.0000    0.00736
589560.0000   -0.23145
589600.0000    0.19852
589640.0000   -0.09918
589680.0000    0.22420
589720.0000    0.01051
589760.0000    0.12943
589800.0000    0.19273
589840.0000    0.10343
589880.0000    0.20852
589920.0000    0.15110
589960.0000    0.01046
590000.0000    0.16489
590040.0000    0.32030
590080.0000    0.09526
590120.0000    0.25463
590160.0000    0.24080
590200.0000    0.14905
590240.0000    0.02941
590280.0000    0.13449
590320.0000    0.21447
590360.0000    0.19509
590400.0000    0.16280
590440.0000    0.19542
590480.0000    0.35000
590520.0000   -0.33602
590560.0000   -0.26247
590600.0000    0.19163
590640.0000    0.22494
590680.0000    0.16642
590720.0000    0.21261
590760.0000    0.14377
590800.0000    0.10023
590840.0000    0.04746
590880.0000    0.14938
590920.0000    0.08342
590960.0000    0.19463
591000.0000    0.30476
591040.0000    0.03885
591080.0000    0.17362
591120.0000   -0.11694
591160.0000    0.01897
591200.0000   -0.31042
591240.0000   -0.44592
591280.0000   -0.32287
591320.0000   -0.03727
591360.0000    0.01096
591400.0000    0.15229
591440.0000    0.23065
591480.0000    0.03243
591520.0000    0.35832
591560.0000    0.36894
591600.0000    0.29219
591640.0000    0.15703
591680.0000    0.37240
591720.0000    0.24959
591760.0000    0.47633
591800.0000    0.27002
591840.0000    0.31688
591880.0000    0.30027
591920.0000    0.28407
591960.0000    0.33747
592000.0000    0.31371
592040.0000    0.36014
592080.0000    0.31330
592120.0000    0.48540
592160.0000    0.19169
592200.0000    0.17824
592240.0000    0.37398
592280.0000    0.37281
592320.0000    0.28715
592360.0000    0.24669
592400.0000    0.50024
592440.0000    0.44568
592480.0000    0.37171
592520.0000    0.12711
592560.0000    0.29449
592600.0000    0.27050
592640.0000    0.05933
592680.0000    0.34775
592720.0000    0.36719
592760.0000    0.43496
592800.0000    0.27387
592840.0000    0.37831
592880.0000    0.25088
592920.0000    0.17010
592960.0000    0.26373
593000.0000    0.16982
593040.0000    0.24594
593080.0000    0.09728
593120.0000    0.05538
593160.0000    0.08476
593200.0000   -0.04110
593240.0000    0.26871
593280.0000    0.09906
593320.0000   -0.00883
593360.0000    0.17208
593400.0000    0.20884
593440.0000    0.00451
593480.0000   -0.01444
593520.0000    0.14975
593560.0000    0.10170
593600.0000    0.21865
593640.0000    0.31855
593680.0000   -0.03143
593720.0000    0.07667
593760.0000   -0.12212
593800.0000   -0.30843
593840.0000    0.07305
593880.0000    0.01410
593920.0000   -0.30410
593960.0000    0.14654
594000.0000    0.05255
594040.0000    0.34609
594080.0000    0.46438
594120.0000    0.41533
594160.0000    0.34539
594200.0000    0.43985
594240.0000    0.15081
594280.0000    0.41863
594320.0000    0.33093
594360.0000    0.34262
594400.0000    0.11999
594440.0000    0.21560
594480.0000    0.09355
594520.0000    0.28076
594560.0000    0.27378
594600.0000   -0.07537
594640.0000    0.12374
594680.0000   -0.12084
594720.0000   -0.38609
594760.0000   -0.49265
594800.0000    0.11075
594840.0000   -0.19190
594880.0000   -0.07077
594920.0000   -0.21388
594960.0000    0.07809
595000.0000   -0.09468
595040.0000    0.04919
595080.0000    0.02038
595120.0000   -0.25660
595160.0000   -0.53294
595200.0000   -0.78346
595240.0000   -0.79705
595280.0000   -0.44219
595320.0000   -0.14731
595360.0000    0.12741
595400.0000    0.04059
595440.0000    0.15298
595480.0000   -0.33829
595520.0000    0.06161
595560.0000    0.31795
595600.0000    0.28163
595640.0000    0.32584
595680.0000    0.36529
595720.0000    0.41046
595760.0000    0.45292
595800.0000    0.52084
595840.0000    0.38010
595880.0000    0.35447
595920.0000    0.29683
595960.0000    0.47658
596000.0000    0.36075
596040.0000    0.24686
596080.0000    0.38563
596120.0000    0.37340
596160.0000    0.12281
596200.0000    0.12662
596240.0000    0.35623
596280.0000   -0.12153
596320.0000    0.07589
596360.0000    0.06517
596400.0000    0.07207
596440.0000    0.11904
596480.0000    0.36012
596520.0000    0.23032
596560.0000    0.36758
596600.0000    0.27382
596640.0000    0.48029
596680.0000    0.46993
596720.0000    0.44858
596760.0000    0.38408
596800.0000    0.51866
596840.0000    0.90044
596880.0000    0.64431
596920.0000   -0.00069
596960.0000    0.14219
597000.0000   -0.03273
597040.0000    0.12952
597080.0000   -0.07450
597120.0000    0.29315
597160.0000    0.09253
597200.0000    0.07732
597240.0000    0.17319
597280.0000    0.31005
597320.0000    0.16541
597360.0000    0.22125
597400.0000   -0.07291
597440.0000    0.14249
597480.0000    0.02896
597520.0000    0.10855
597560.0000    0.31114
597600.0000   -0.02185
597640.0000    0.45785
597680.0000    0.16089
597720.0000    0.19542
597760.0000    0.53513
597800.0000    0.25404
597840.0000    0.25935
597880.0000    0.14594
597920.0000    0.34524
597960.0000    0.19900
598000.0000    0.31705
598040.0000    0.56835
598080.0000    0.45314
598120.0000    0.21919
598160.0000    0.25899
598200.0000    0.16552
598240.0000    0.17971
598280.0000   -0.02831
598320.0000   -0.00109
598360.0000    0.12116
598400.0000    0.22282
598440.0000    0.02115
598480.0000    0.30203
598520.0000    0.14022
598560.0000    0.23706
598600.0000    0.02283
598640.0000    0.31261
598680.0000    0.18237
598720.0000    0.15786
598760.0000    0.16816
598800.0000    0.18184
598840.0000    0.26698
598880.0000    0.09017
598920.0000    0.10000
598960.0000    0.63885
599000.0000    0.08399
599040.0000    0.24822
599080.0000    0.22807
599120.0000    0.36026
599160.0000    0.35573
599200.0000    0.15703
599240.0000    0.19507
599280.0000    0.30767
599320.0000    0.32189
599360.0000    0.23317
599400.0000   -0.13746
599440.0000    0.34143
599480.0000    0.14708
599520.0000    0.43695
599560.0000    0.17410
599600.0000    0.19897
599640.0000    0.47007
599680.0000    0.43043
599720.0000    0.18460
599760.0000    0.30135
599800.0000    0.48804
599840.0000    0.23465
599880.0000    0.30008
599920.0000   -0.05867
599960.0000    0.19810
600000.0000    0.38471
600040.0000    0.31491
600080.0000   -0.13217
600120.0000    0.09215
600160.0000    0.30843
600200.0000    0.18699
600240.0000    0.33990
600280.0000    0.06252
600320.0000    0.33549
600360.0000   -0.22621
600400.0000    0.02417
600440.0000    0.30416
600480.0000    0.06822
600520.0000    0.20717
600560.0000   -0.01372
600600.0000    0.56579
600640.0000    0.10621
600680.0000    0.24996
600720.0000    0.37605
600760.0000    0.28461
600800.0000    0.33560
600840.0000    0.40152
600880.0000    0.56462
600920.0000    0.20712
600960.0000    0.42587
601000.0000    0.31802
601040.0000    0.37152
601080.0000    0.39596
601120.0000    0.29806
601160.0000    0.08198
601200.0000    0.07677
601240.0000    0.14360
601280.0000    0.41295
601320.0000    0.42218
601360.0000    0.33440
601400.0000    0.08804
601440.0000    0.25179
601480.0000    0.35234
601520.0000    0.40726
601560.0000    0.43081
601600.0000    0.28832
601640.0000    0.33792
601680.0000    0.11540
601720.0000    0.25732
601760.0000    0.38930
601800.0000    0.31201
601840.0000    0.30312
601880.0000    0.31082
601920.0000    0.35966
601960.0000    0.24695
602000.0000    0.25401
602040.0000    0.28707
602080.0000    0.31569
602120.0000    0.12658
602160.0000    0.30347
602200.0000    0.30015
602240.0000    0.23084
602280.0000    0.36298
602320.0000    0.39511
602360.0000    0.58830
602400.0000    0.49787
602440.0000    0.32056
602480.0000    0.50756
602520.0000    0.41938
602560.0000    0.35867
602600.0000    0.25598
602640.0000    0.53594
602680.0000    0.16748
602720.0000    0.00295
602760.0000    0.36444
602800.0000    0.34818
602840.0000    0.14636
602880.0000    0.26889
602920.0000    0.17476
602960.0000   -0.12096
603000.0000   -0.15070
603040.0000    0.06751
603080.0000    0.07999
603120.0000    0.35234
603160.0000    0.45405
603200.0000    0.35290
603240.0000   -0.21089
603280.0000   -0.16110
603320.0000    0.16681
603360.0000   -0.20231
603400.0000   -0.06101
603440.0000   -0.24078
603480.0000    0.01815
603520.0000    0.00981
603560.0000   -0.01370
603600.0000    0.11741
603640.0000   -0.26450
603680.0000   -0.36615
603720.0000   -0.47665
603760.0000   -0.43415
603800.0000   -0.77753
603840.0000   -0.73055
603880.0000   -0.70900
603920.0000   -0.78311
603960.0000   -0.68853
604000.0000   -0.41293
604040.0000   -0.54068
604080.0000   -0.55886
604120.0000   -0.72502
604160.0000   -0.42947
604200.0000   -0.75275
604240.0000   -0.65216
604280.0000   -0.43374
604320.0000   -0.51922
604360.0000   -0.36252
604400.0000   -0.40452
604440.0000   -0.48936
604480.0000   -0.33200
604520.0000   -0.25621
604560.0000   -0.25098
604600.0000   -0.13193
604640.0000   -0.30696
604680.0000   -0.28609
604720.0000   -0.13014
604760.0000   -0.18407
604800.0000   -0.25387
604840.0000   -0.13476
604880.0000   -0.24910
604920.0000   -0.49988
604960.0000   -0.41017
605000.0000   -0.10953
605040.0000   -0.17148
605080.0000   -0.20611
605120.0000   -0.29396
605160.0000   -0.24550
605200.0000   -0.51359
605240.0000   -0.33640
605280.0000   -0.15406
605320.0000   -0.31219
605360.0000   -0.26252
605400.0000   -0.19193
605440.0000   -0.29462
605480.0000   -0.21368
605520.0000   -0.28123
605560.0000   -0.27727
605600.0000   -0.33421
605640.0000   -0.08122
605680.0000   -0.03785
605720.0000   -0.23024
605760.0000    0.15144
605800.0000    0.03830
605840.0000    0.02945
605880.0000    0.11717
605920.0000   -0.04230
605960.0000   -0.20798
606000.0000   -0.10773
606040.0000   -0.30466
606080.0000    0.00951
606120.0000   -0.27921
606160.0000   -0.09687
606200.0000   -0.13742
606240.0000   -0.18938
606280.0000   -0.12039
606320.0000   -0.14873
606360.0000   -0.19215
606400.0000   -0.13192
606440.0000   -0.28889
606480.0000   -0.16914
606520.0000   -0.22999
606560.0000   -0.41483
606600.0000   -0.24236
606640.0000   -0.37569
606680.0000   -0.30728
606720.0000   -0.24287
606760.0000   -0.19010
606800.0000   -0.52677
606840.0000   -0.51094
606880.0000   -0.29455
606920.0000   -0.29210
606960.0000   -0.25989
607000.0000   -0.44541
607040.0000   -0.17753
607080.0000   -0.32690
607120.0000   -0.29464
607160.0000   -0.27593
607200.0000   -0.21155
607240.0000   -0.49306
607280.0000   -0.27512
607320.0000   -0.38794
607360.0000   -0.40581
607400.0000   -0.28773
607440.0000   -0.24162
607480.0000   -0.26176
607520.0000   -0.03168
607560.0000   -0.21639
607600.0000   -0.22266
607640.0000    0.05282
607680.0000   -0.24916
607720.0000    0.06908
607760.0000   -0.40355
607800.0000   -0.22706
607840.0000   -0.52000
607880.0000   -0.09390
607920.0000   -0.02074
607960.0000   -0.33216
608000.0000   -0.02168
608040.0000   -0.49697
608080.0000   -0.68803
608120.0000   -0.61935
608160.0000   -0.54314
608200.0000   -0.75045
608240.0000   -0.69642
608280.0000   -0.64316
608320.0000   -0.60162
608360.0000   -0.60791
608400.0000   -0.93779
608440.0000   -0.77036
608480.0000   -0.54892
608520.0000   -0.52404
608560.0000   -0.42643
608600.0000   -0.40834
608640.0000   -0.28691
608680.0000   -0.48111
608720.0000   -0.48149
608760.0000   -0.26664
608800.0000   -0.59776
608840.0000   -0.37434
608880.0000   -0.29909
608920.0000   -0.39432
608960.0000   -0.31661
609000.0000   -0.45461
609040.0000   -0.65980
609080.0000   -0.80646
609120.0000   -0.65072
609160.0000   -0.75081
609200.0000   -0.80751
609240.0000   -0.52581
609280.0000   -0.77845
609320.0000   -0.96775
609360.0000   -0.87316
609400.0000   -1.04930
609440.0000   -0.69994
609480.0000   -0.77138
609520.0000   -0.78514
609560.0000   -0.75884
609600.0000   -0.65420
609640.0000   -0.77954
609680.0000   -0.50885
609720.0000   -0.77084
609760.0000   -0.82641
609800.0000   -0.64897
609840.0000   -0.78574
609880.0000   -0.60685
609920.0000   -0.74925
609960.0000   -0.58601
610000.0000   -0.54110
610040.0000   -0.69335
610080.0000   -1.02511
610120.0000   -0.83510
610160.0000   -0.57311
610200.0000   -0.74091
610240.0000   -0.92104
610280.0000   -0.72177
610320.0000   -0.74801
610360.0000   -0.63624
610400.0000   -0.77047
610440.0000   -0.80097
610480.0000   -0.84758
610520.0000   -0.47649
610560.0000   -0.51932
610600.0000   -0.53203
610640.0000   -0.75583
610680.0000   -1.02923
610720.0000   -0.82725
610760.0000   -0.77667
610800.0000   -0.70944
610840.0000   -0.83546
610880.0000   -0.78865
610920.0000   -1.07939
610960.0000   -0.78333
611000.0000   -0.72669
611040.0000   -0.87851
611080.0000   -0.58038
611120.0000   -0.67199
611160.0000   -0.25613
611200.0000   -0.69327
611240.0000   -0.50284
611280.0000   -0.59724
611320.0000   -0.47327
611360.0000   -0.30530
611400.0000   -0.56108
611440.0000   -0.62755
611480.0000   -0.49044
611520.0000   -0.65522
611560.0000   -0.69656
611600.0000   -0.62643
611640.0000   -0.72817
611680.0000   -0.57078
611720.0000   -0.83247
611760.0000   -0.52796
611800.0000   -0.88573
611840.0000   -0.68821
611880.0000   -0.46377
611920.0000   -0.72881
611960.0000   -0.69926
612000.0000   -1.01759
612040.0000   -0.55324
612080.0000   -0.78954
612120.0000   -0.94694
612160.0000   -0.94555
612200.0000   -0.48221
612240.0000   -0.80482
612280.0000   -0.57907
612320.0000   -0.84353
612360.0000   -0.54607
612400.0000   -0.78468
612440.0000   -0.68021
612480.0000   -0.66398
612520.0000   -0.71096
612560.0000   -0.71242
612600.0000   -0.68251
612640.0000   -0.84084
612680.0000   -0.44391
612720.0000   -0.51153
612760.0000   -0.44006
612800.0000   -0.51541
612840.0000   -0.32394
612880.0000   -0.08888
612920.0000   -0.43375
612960.0000   -0.63774
613000.0000   -0.78035
613040.0000   -0.51816
613080.0000   -0.56048
613120.0000   -0.64969
613160.0000   -0.69306
613200.0000   -0.23987
613240.0000   -0.54906
613280.0000   -0.46384
613320.0000   -0.72823
613360.0000   -0.67640
613400.0000   -0.51327
613440.0000   -0.59190
613480.0000   -0.64615
613520.0000   -0.56001
613560.0000   -0.87352
613600.0000   -0.78733
613640.0000   -0.75208
613680.0000   -0.61075
613720.0000   -0.39383
613760.0000   -0.57072
613800.0000   -0.44492
613840.0000    0.00047
613880.0000   -0.22911
613920.0000   -0.25837
613960.0000   -0.29468
614000.0000   -0.40898
614040.0000   -0.64830
614080.0000   -0.57624
614120.0000   -0.57625
614160.0000   -0.23765
614200.0000   -0.52998
614240.0000   -0.47445
614280.0000   -0.47215
614320.0000   -0.55368
614360.0000   -0.44962
614400.0000   -0.51391
614440.0000   -0.69755
614480.0000   -0.58275
614520.0000   -0.63103
614560.0000   -0.66996
614600.0000   -0.40150
614640.0000   -0.25174
614680.0000   -0.46335
614720.0000   -0.45309
614760.0000   -0.45197
614800.0000   -0.71391
614840.0000   -0.47562
614880.0000   -0.89695
614920.0000   -0.47068
614960.0000   -0.44089
615000.0000   -0.29376
615040.0000   -0.42337
615080.0000   -0.56393
615120.0000   -0.35342
615160.0000   -0.17520
615200.0000   -0.13222
615240.0000   -0.26762
615280.0000   -0.16395
615320.0000   -0.01725
615360.0000   -0.13233
615400.0000   -0.24691
615440.0000   -0.03052
615480.0000   -0.42399
615520.0000   -0.14239
615560.0000   -0.39714
615600.0000   -0.33659
615640.0000   -0.06260
615680.0000   -0.10032
615720.0000    0.08114
615760.0000   -0.04898
615800.0000   -0.17262
615840.0000   -0.28398
615880.0000   -0.08917
615920.0000   -0.05529
615960.0000   -0.57093
616000.0000   -0.12607
616040.0000   -0.32586
616080.0000   -0.19771
616120.0000   -0.53432
616160.0000   -0.44943
616200.0000   -0.84832
616240.0000   -0.76335
616280.0000   -0.80937
616320.0000   -0.70285
616360.0000   -0.56739
616400.0000   -0.66301
616440.0000   -0.66256
616480.0000   -0.61839
616520.0000   -0.51596
616560.0000   -0.15351
616600.0000   -0.47332
616640.0000   -0.08818
616680.0000   -0.60267
616720.0000   -0.53417
616760.0000   -0.56738
616800.0000   -0.39393
616840.0000   -0.26177
616880.0000   -0.08158
616920.0000   -0.05272
616960.0000   -0.36461
617000.0000   -0.27151
617040.0000   -0.58093
617080.0000   -0.29866
617120.0000   -0.40848
617160.0000   -0.43026
617200.0000   -0.54257
617240.0000   -0.42968
617280.0000   -0.12669
617320.0000    0.03601
617360.0000   -0.24346
617400.0000   -0.12028
617440.0000    0.06829
617480.0000    0.03113
617520.0000   -0.14303
617560.0000   -0.11870
617600.0000   -0.20100
617640.0000   -0.25989
617680.0000   -0.42421
617720.0000   -0.55103
617760.0000   -0.57355
617800.0000   -0.63756
617840.0000   -0.06854
617880.0000   -0.52612
617920.0000   -0.43720
617960.0000   -0.26423
618000.0000    0.01992
618040.0000    0.19497
618080.0000    0.27652
618120.0000    0.05259
618160.0000    0.15142
618200.0000    0.01689
618240.0000    0.02629
618280.0000    0.50727
618320.0000    0.37078
618360.0000   -0.10673
618400.0000   -0.03018
618440.0000   -0.21590
618480.0000   -0.13761
618520.0000   -0.39897
618560.0000   -0.51642
618600.0000   -0.55286
618640.0000   -0.22077
618680.0000   -0.49753
618720.0000   -0.53545
618760.0000   -0.36493
618800.0000   -0.45923
618840.0000   -0.28548
618880.0000   -0.36239
618920.0000   -0.25611
618960.0000   -0.38092
619000.0000   -0.52151
619040.0000   -0.50839
619080.0000   -0.46471
619120.0000   -0.33744
619160.0000   -0.35577
619200.0000   -0.24477
619240.0000   -0.00211
619280.0000    0.09502
619320.0000   -0.00038
619360.0000    0.19473
619400.0000    0.09885
619440.0000    0.17964
619480.0000    0.03371
619520.0000    0.02496
619560.0000   -0.12855
619600.0000   -0.14957
619640.0000   -0.03689
619680.0000    0.16301
619720.0000    0.04166
619760.0000   -0.02242
619800.0000    0.16299
619840.0000    0.06418
619880.0000    0.03126
619920.0000   -0.15882
619960.0000    0.06086
620000.0000   -0.22972
620040.0000    0.11506
620080.0000   -0.09743
620120.0000   -0.33390
620160.0000   -0.07764
620200.0000    0.13699
620240.0000   -0.19293
620280.0000    0.15575
620320.0000    0.11140
620360.0000   -0.31519
620400.0000   -0.14430
620440.0000   -0.00818
620480.0000   -0.06844
620520.0000   -0.01200
620560.0000   -0.02007
620600.0000    0.21429
620640.0000    0.19606
620680.0000    0.08321
620720.0000    0.09157
620760.0000    0.11666
620800.0000    0.11743
620840.0000   -0.26778
620880.0000    0.13919
620920.0000   -0.18802
620960.0000    0.11635
621000.0000   -0.16548
621040.0000   -0.06384
621080.0000    0.04982
621120.0000   -0.07554
621160.0000   -0.10931
621200.0000   -0.08622
621240.0000   -0.62189
621280.0000   -0.49909
621320.0000   -0.58799
621360.0000   -0.50725
621400.0000   -0.28586
621440.0000   -0.41060
621480.0000    0.01889
621520.0000   -0.20176
621560.0000    0.18113
621600.0000    0.11958
621640.0000   -0.04145
621680.0000   -0.08712
621720.0000   -0.12741
621760.0000   -0.09758
621800.0000   -0.04812
621840.0000   -0.39788
621880.0000   -0.04612
621920.0000   -0.05279
621960.0000   -0.04929
622000.0000   -0.10507
622040.0000   -0.34519
622080.0000   -0.43729
622120.0000   -0.30001
622160.0000   -0.19669
622200.0000    0.13327
622240.0000   -0.09499
622280.0000   -0.05874
622320.0000   -0.22852
622360.0000   -0.14753
622400.0000   -0.14057
622440.0000    0.23525
622480.0000   -0.18320
622520.0000    0.14735
622560.0000   -0.17515
622600.0000    0.24439
622640.0000    0.02311
622680.0000    0.09531
622720.0000    0.15098
622760.0000    0.09148
622800.0000    0.31502
622840.0000    0.01812
622880.0000    0.30382
622920.0000   -0.14378
622960.0000   -0.09787
623000.0000   -0.11286
623040.0000   -0.01061
623080.0000   -0.21826
623120.0000   -0.19467
623160.0000   -0.19700
623200.0000   -0.32448
623240.0000   -0.04741
623280.0000   -0.34323
623320.0000   -0.28677
623360.0000   -0.43739
623400.0000   -0.37522
623440.0000   -0.29677
623480.0000   -0.49322
623520.0000   -0.63295
623560.0000   -0.05606
623600.0000   -0.34685
623640.0000   -0.08033
623680.0000   -0.11300
623720.0000   -0.38267
623760.0000   -0.63302
623800.0000   -0.22421
623840.0000   -0.24105
623880.0000   -0.37126
623920.0000   -0.31214
623960.0000   -0.08974
624000.0000    0.08369
624040.0000   -0.09197
624080.0000   -0.35792
624120.0000   -0.49063
624160.0000   -0.12413
624200.0000   -0.49542
624240.0000   -0.14610
624280.0000   -0.03206
624320.0000   -0.35420
624360.0000   -0.38943
624400.0000    0.01952
624440.0000    0.13436
624480.0000    0.05786
624520.0000    0.53703
624560.0000    0.04954
624600.0000   -0.09031
624640.0000   -0.20199
624680.0000    0.20402
624720.0000   -0.21358
624760.0000   -0.15923
624800.0000   -0.52719
624840.0000   -0.55831
624880.0000   -0.88424
624920.0000   -1.00155
624960.0000   -0.55343
625000.0000   -0.41571
625040.0000   -0.67946
625080.0000   -0.77078
625120.0000   -0.58566
625160.0000   -0.40862
625200.0000   -0.47879
625240.0000   -0.22053
625280.0000   -0.07508
625320.0000   -0.37893
625360.0000   -0.50980
625400.0000   -0.41136
625440.0000   -0.42807
625480.0000   -0.33975
625520.0000   -0.87202
625560.0000   -0.50640
625600.0000   -0.30560
625640.0000   -0.39070
625680.0000    0.09666
625720.0000   -0.09557
625760.0000   -0.37603
625800.0000   -0.60196
625840.0000   -0.60357
625880.0000   -0.51781
625920.0000   -0.77296
625960.0000   -0.45162
626000.0000   -0.48745
626040.0000   -0.42801
626080.0000   -0.53556
626120.0000   -0.31233
626160.0000   -0.30203
626200.0000    0.00123
626240.0000   -0.17844
626280.0000   -0.32072
626320.0000   -0.49160
626360.0000   -0.36439
626400.0000   -0.52834
626440.0000   -0.39573
626480.0000   -0.20524
626520.0000   -0.49017
626560.0000   -0.17518
626600.0000   -0.04637
626640.0000   -0.31506
626680.0000   -0.51557
626720.0000   -0.25024
626760.0000   -0.67393
626800.0000   -0.70705
626840.0000   -0.53926
626880.0000   -0.24194
626920.0000   -0.68229
626960.0000   -0.53795
627000.0000   -0.82867
627040.0000   -0.38984
627080.0000   -0.09450
627120.0000   -0.23258
627160.0000   -0.23157
627200.0000   -0.37951
627240.0000   -0.22863
627280.0000    0.03702
627320.0000   -0.17838
627360.0000    0.17214
627400.0000    0.05096
627440.0000    0.12793
627480.0000   -0.29496
627520.0000    0.05577
627560.0000    0.11010
627600.0000    0.08156
627640.0000    0.01426
627680.0000   -0.38175
627720.0000   -0.73038
627760.0000   -0.64890
627800.0000   -0.29064
627840.0000   -0.21422
627880.0000   -0.50150
627920.0000   -0.35566
627960.0000   -0.16913
628000.0000   -0.40394
628040.0000   -0.04687
628080.0000   -0.14209
628120.0000   -0.40090
628160.0000   -0.15387
628200.0000   -0.22053
628240.0000   -0.46590
628280.0000   -0.49335
628320.0000   -0.15930
628360.0000   -0.21595
628400.0000   -0.29842
628440.0000   -0.23750
628480.0000   -0.37550
628520.0000   -0.56040
628560.0000   -0.22541
628600.0000   -0.06949
628640.0000   -0.28322
628680.0000   -0.31627
628720.0000   -0.29550
628760.0000    0.01571
628800.0000   -0.15555
628840.0000   -0.55204
628880.0000   -0.38931
628920.0000   -0.40442
628960.0000   -0.53954
629000.0000   -0.40561
629040.0000   -0.39787
629080.0000   -0.63133
629120.0000   -0.13383
629160.0000   -0.39088
629200.0000   -0.53204
629240.0000   -0.15629
629280.0000   -0.30134
629320.0000   -0.64824
629360.0000   -0.53067
629400.0000   -0.49800
629440.0000   -0.54143
629480.0000   -0.46586
629520.0000   -0.45742
629560.0000   -0.24810
629600.0000   -0.42453
629640.0000   -0.51630
629680.0000   -0.86147
629720.0000   -0.62687
629760.0000   -0.59765
629800.0000   -0.33363
629840.0000   -0.55813
629880.0000   -0.34124
629920.0000   -0.40960
629960.0000   -0.33149
630000.0000   -0.46871
630040.0000   -0.52245
630080.0000   -0.44281
630120.0000   -0.41285
630160.0000   -0.54208
630200.0000   -0.46803
630240.0000   -0.53270
630280.0000   -0.38564
630320.0000   -0.32502
630360.0000   -0.65208
630400.0000   -0.72325
630440.0000   -0.53582
630480.0000   -0.43371
630520.0000   -0.53918
630560.0000   -0.69488
630600.0000   -0.44694
630640.0000   -0.54186
630680.0000   -0.71695
630720.0000   -0.52509
630760.0000   -0.79547
630800.0000   -0.59661
630840.0000   -0.49039
630880.0000   -0.61515
630920.0000   -0.37159
630960.0000   -0.54027
631000.0000   -0.35746
631040.0000   -0.49129
631080.0000   -0.25981
631120.0000   -0.18522
631160.0000   -0.35085
631200.0000   -0.47753
631240.0000   -0.34597
631280.0000   -0.26067
631320.0000    0.00673
631360.0000   -0.15082
631400.0000   -0.17975
631440.0000   -0.74932
631480.0000    0.06404
631520.0000   -0.09528
631560.0000   -0.13399
631600.0000    0.00923
631640.0000   -0.28618
631680.0000   -0.24397
631720.0000   -0.39714
631760.0000   -0.36247
631800.0000   -0.33436
631840.0000   -0.40664
631880.0000   -0.33170
631920.0000   -0.06755
631960.0000   -0.47635
632000.0000   -0.65596
632040.0000   -0.40568
632080.0000   -0.45553
632120.0000   -0.53325
632160.0000   -0.48955
632200.0000   -0.41213
632240.0000   -0.52366
632280.0000   -0.64644
632320.0000   -0.59623
632360.0000   -0.34786
632400.0000   -0.19441
632440.0000   -0.35948
632480.0000   -0.18144
632520.0000   -0.49292
632560.0000   -0.26292
632600.0000   -0.25376
632640.0000   -0.49826
632680.0000   -0.46141
632720.0000   -0.60844
632760.0000   -0.58545
632800.0000   -0.24463
632840.0000   -0.04790
632880.0000   -0.48119
632920.0000   -0.45988
632960.0000   -0.36980
633000.0000   -0.39110
633040.0000   -0.49840
633080.0000   -0.64040
633120.0000   -0.44550
633160.0000   -0.51891
633200.0000   -0.31213
633240.0000   -0.80852
633280.0000   -0.49466
633320.0000   -0.62968
633360.0000   -0.72591
633400.0000   -0.36546
633440.0000    0.00035
633480.0000   -0.45412
633520.0000   -0.51380
633560.0000   -0.33595
633600.0000   -0.31940
633640.0000   -0.26972
633680.0000   -0.67651
633720.0000   -0.32442
633760.0000   -0.56622
633800.0000   -0.56211
633840.0000   -0.50110
633880.0000   -0.30244
633920.0000   -0.20281
633960.0000   -0.28227
634000.0000   -0.18376
634040.0000   -0.25798
634080.0000    0.13534
634120.0000   -0.14662
634160.0000   -0.15561
634200.0000   -0.08688
634240.0000    0.03303
634280.0000   -0.32263
634320.0000   -0.30884
634360.0000   -0.20031
634400.0000   -0.21342
634440.0000   -0.29841
634480.0000   -0.09546
634520.0000   -0.10757
634560.0000   -0.27272
634600.0000   -0.16818
634640.0000   -0.09317
634680.0000   -0.45923
634720.0000   -0.15873
634760.0000   -0.10059
634800.0000   -0.02815
634840.0000   -0.44744
634880.0000   -0.32729
634920.0000   -0.13771
634960.0000   -0.32842
635000.0000   -0.54526
635040.0000   -0.40849
635080.0000   -0.30151
635120.0000   -0.15811
635160.0000   -0.23928
635200.0000   -0.18607
635240.0000   -0.09333
635280.0000   -0.42193
635320.0000   -0.44636
635360.0000   -0.17539
635400.0000   -0.39759
635440.0000   -0.39849
635480.0000   -0.12307
635520.0000   -0.22737
635560.0000   -0.05692
635600.0000   -0.10463
635640.0000    0.08566
635680.0000    0.18736
635720.0000    0.21029
635760.0000    0.17683
635800.0000    0.21231
635840.0000   -0.16198
635880.0000   -0.38088
635920.0000   -0.34871
635960.0000   -0.42475
636000.0000    0.08810
636040.0000   -0.34509
636080.0000   -0.49778
636120.0000   -0.11695
636160.0000   -0.14582
636200.0000   -0.13521
636240.0000   -0.29655
636280.0000    0.09162
636320.0000    0.13668
636360.0000   -0.11088
636400.0000    0.16423
636440.0000   -0.11874
636480.0000   -0.04510
636520.0000    0.04265
636560.0000    0.07601
636600.0000   -0.10299
636640.0000   -0.36042
636680.0000   -0.39619
636720.0000   -0.19135
636760.0000   -0.31009
636800.0000    0.14288
636840.0000   -0.09267
636880.0000    0.13091
636920.0000   -0.01902
636960.0000    0.04451
637000.0000    0.27927
637040.0000    0.16864
637080.0000    0.37291
637120.0000   -0.03996
637160.0000   -0.30204
637200.0000   -0.12963
637240.0000   -0.16888
637280.0000    0.37265
637320.0000    0.00008
637360.0000    0.17163
637400.0000    0.28369
637440.0000    0.43987
637480.0000    0.15995
637520.0000    0.52937
637560.0000    0.44726
637600.0000    0.26871
637640.0000    0.12478
637680.0000    0.26404
637720.0000    0.10659
637760.0000    0.09227
637800.0000    0.00477
637840.0000    0.09696
637880.0000    0.50686
637920.0000    0.30946
637960.0000    0.24837
638000.0000    0.37867
638040.0000    0.17331
638080.0000    0.48223
638120.0000    0.15653
638160.0000    0.25410
638200.0000    0.31361
638240.0000    0.51170
638280.0000    0.26177
638320.0000    0.17955
638360.0000    0.23915
638400.0000    0.18851
638440.0000   -0.02532
638480.0000    0.12899
638520.0000   -0.33926
638560.0000   -0.06222
638600.0000   -0.46011
638640.0000   -0.44828
638680.0000   -0.44562
638720.0000   -0.21192
638760.0000   -0.32472
638800.0000   -0.31560
638840.0000   -0.23004
638880.0000   -0.46747
638920.0000   -0.30504
638960.0000   -0.34197
639000.0000   -0.34577
639040.0000   -0.28799
639080.0000   -0.54856
639120.0000   -0.44077
639160.0000   -0.46648
639200.0000   -0.30262
639240.0000   -0.43227
639280.0000   -0.13701
639320.0000   -0.43822
639360.0000   -0.20916
639400.0000   -0.29667
639440.0000   -0.15601
639480.0000   -0.43888
639520.0000   -0.29497
639560.0000   -0.59871
639600.0000   -0.19425
639640.0000   -0.33587
639680.0000   -1.07941
639720.0000   -0.76054
639760.0000   -0.48753
639800.0000   -0.87663
639840.0000   -0.91515
639880.0000   -0.62984
639920.0000   -0.41761
639960.0000   -0.63231
640000.0000   -0.71975
640040.0000   -0.26231
640080.0000   -0.79092
640120.0000   -0.78224
640160.0000   -0.58493
640200.0000   -0.75035
640240.0000   -0.41244
640280.0000   -0.34602
640320.0000    0.02832
640360.0000   -0.39858
640400.0000   -0.26185
640440.0000   -0.11180
640480.0000   -0.55553
640520.0000   -0.37473
640560.0000   -0.68231
640600.0000   -0.78527
640640.0000   -0.47644
640680.0000   -0.15481
640720.0000   -0.16764
640760.0000    0.01897
640800.0000   -0.40483
640840.0000   -0.13669
640880.0000   -0.17193
640920.0000   -0.63459
640960.0000   -0.53156
641000.0000   -0.49694
641040.0000   -0.38026
641080.0000   -0.42574
641120.0000   -0.33421
641160.0000   -0.32749
641200.0000   -0.35695
641240.0000   -0.16512
641280.0000   -0.21058
641320.0000   -0.45646
641360.0000   -0.12695
641400.0000   -0.71769
641440.0000   -0.72522
641480.0000   -0.48586
641520.0000   -0.42398
641560.0000   -0.37270
641600.0000   -0.19819
641640.0000   -0.47855
641680.0000    0.10321
641720.0000   -0.06307
641760.0000   -0.12571
641800.0000   -0.11535
641840.0000    0.08978
641880.0000   -0.05296
641920.0000   -0.46937
641960.0000   -0.04963
642000.0000   -0.05231
642040.0000    0.32898
642080.0000   -0.25726
642120.0000   -0.03247
642160.0000   -0.35477
642200.0000   -0.15270
642240.0000    0.01581
642280.0000    0.16882
642320.0000    0.38843
642360.0000   -0.32729
642400.0000   -0.27136
642440.0000   -0.24842
642480.0000   -0.41906
642520.0000   -0.35423
642560.0000   -0.01527
642600.0000    0.00763
642640.0000    0.34390
642680.0000    0.27913
642720.0000    0.27030
642760.0000    0.49453
642800.0000    0.43772
642840.0000    0.47443
642880.0000    0.12718
642920.0000    0.24069
642960.0000    0.31873
643000.0000    0.61581
643040.0000    0.48608
643080.0000    0.53294
643120.0000    0.35225
643160.0000    0.60523
643200.0000    0.51020
643240.0000    0.09870
643280.0000   -0.29298
643320.0000   -0.30366
643360.0000   -0.05174
643400.0000    0.06464
643440.0000    0.05240
643480.0000    0.56825
643520.0000    0.49562
643560.0000    0.12298
643600.0000    0.61307
643640.0000    0.19835
643680.0000    0.34179
643720.0000    0.56566
643760.0000    0.38542
643800.0000    0.28613
643840.0000    0.21872
643880.0000    0.08386
643920.0000    0.08370
643960.0000    0.01823
644000.0000    0.32929
644040.0000   -0.18401
644080.0000   -0.34987
644120.0000   -0.28212
644160.0000   -0.56695
644200.0000   -0.37697
644240.0000   -0.22540
644280.0000   -0.67020
644320.0000   -0.59554
644360.0000   -0.37812
644400.0000    0.16052
644440.0000    0.14644
644480.0000    0.39332
644520.0000    0.07054
644560.0000    0.32919
644600.0000    0.43155
644640.0000    0.22766
644680.0000    0.14494
644720.0000    0.25218
644760.0000    0.33339
644800.0000    0.30119
644840.0000    0.15166
644880.0000   -0.55062
644920.0000   -0.22510
644960.0000   -0.15042
645000.0000    0.00642
645040.0000   -0.02837
645080.0000    0.08808
645120.0000   -0.04226
645160.0000   -0.20334
645200.0000    0.03070
645240.0000   -0.22875
645280.0000   -0.04597
645320.0000   -0.21841
645360.0000    0.08322
645400.0000    0.22308
645440.0000   -0.01027
645480.0000    0.15082
645520.0000    0.30591
645560.0000    0.14711
645600.0000    0.21244
645640.0000    0.14346
645680.0000    0.15390
645720.0000    0.13757
645760.0000    0.21390
645800.0000   -0.04559
645840.0000    0.23649
645880.0000   -0.10088
645920.0000    0.00254
645960.0000   -0.03149
646000.0000    0.17469
646040.0000    0.21974
646080.0000    0.13349
646120.0000    0.29721
646160.0000    0.22825
646200.0000    0.07179
646240.0000   -0.00947
646280.0000   -0.11734
646320.0000    0.08204
646360.0000   -0.05060
646400.0000   -0.11173
646440.0000   -0.29791
646480.0000   -0.15435
646520.0000    0.24635
646560.0000    0.16480
646600.0000    0.13935
646640.0000    0.14801
646680.0000    0.04106
646720.0000   -0.06387
646760.0000    0.08554
646800.0000    0.03842
646840.0000   -0.14265
646880.0000    0.07664
646920.0000    0.02513
646960.0000   -0.00254
647000.0000    0.01738
647040.0000   -0.00288
647080.0000   -0.03687
647120.0000    0.02125
647160.0000    0.03887
647200.0000   -0.07146
647240.0000   -0.07639
647280.0000   -0.14015
647320.0000   -0.20081
647360.0000   -0.02797
647400.0000   -0.08619
647440.0000    0.05706
647480.0000    0.03089
647520.0000    0.07334
647560.0000    0.24227
647600.0000    0.41422
647640.0000   -0.03353
647680.0000    0.10231
647720.0000    0.17711
647760.0000    0.12749
647800.0000    0.42346
647840.0000    0.49462
647880.0000    0.64086
647920.0000    0.44017
647960.0000    0.22791
648000.0000    0.17440
648040.0000    0.19800
648080.0000    0.05429
648120.0000   -0.37719
648160.0000   -0.45530
648200.0000   -0.61518
648240.0000   -0.33486
648280.0000   -0.22930
648320.0000   -0.49710
648360.0000   -0.46592
648400.0000   -0.48766
648440.0000   -0.23156
648480.0000    0.22245
648520.0000   -0.00575
648560.0000    0.01948
648600.0000    0.22137
648640.0000    0.20380
648680.0000    0.41946
648720.0000    0.32640
648760.0000    0.38942
648800.0000    0.18961
648840.0000   -0.21213
648880.0000   -0.05681
648920.0000   -0.19122
648960.0000   -0.07878
649000.0000   -0.48897
649040.0000   -0.13563
649080.0000   -0.21913
649120.0000    0.04119
649160.0000    0.13751
649200.0000   -0.08614
649240.0000   -0.34588
649280.0000   -0.17662
649320.0000   -0.55809
649360.0000   -0.01666
649400.0000   -0.06794
649440.0000    0.10843
649480.0000    0.16885
649520.0000    0.15696
649560.0000   -0.13459
649600.0000    0.14920
649640.0000   -0.13263
649680.0000   -0.22973
649720.0000   -0.45154
649760.0000   -0.47567
649800.0000   -0.55407
649840.0000   -0.76263
649880.0000   -0.68379
649920.0000   -0.43901
649960.0000   -0.58496
650000.0000   -0.76897
650040.0000   -0.53484
650080.0000   -0.62408
650120.0000   -0.42017
650160.0000   -0.14370
650200.0000   -0.25078
650240.0000   -0.16972
650280.0000   -0.32147
650320.0000   -0.51407
650360.0000   -0.55605
650400.0000   -0.34363
650440.0000   -0.34578
650480.0000   -0.45793
650520.0000   -0.74976
650560.0000   -0.22863
650600.0000   -0.46634
650640.0000   -0.39216
650680.0000   -0.32351
650720.0000   -0.51928
650760.0000   -0.58910
650800.0000   -0.43838
650840.0000   -0.62580
650880.0000   -0.64788
650920.0000   -0.35862
650960.0000   -0.45292
651000.0000   -0.37511
651040.0000   -0.65710
651080.0000   -0.66426
651120.0000   -0.70552
651160.0000   -0.61045
651200.0000   -0.58511
651240.0000   -0.60757
651280.0000   -0.66458
651320.0000   -0.51918
651360.0000   -0.49619
651400.0000   -0.62092
651440.0000   -0.68981
651480.0000   -0.72967
651520.0000   -0.38668
651560.0000   -0.59158
651600.0000   -0.85246
651640.0000   -0.80176
651680.0000   -0.69423
651720.0000   -0.69440
651760.0000   -0.49219
651800.0000   -0.46818
651840.0000   -0.81060
651880.0000   -0.66444
651920.0000   -0.60715
651960.0000   -0.48707
652000.0000   -0.41802
652040.0000   -0.26133
652080.0000   -0.56666
652120.0000   -0.46895
652160.0000   -0.64808
652200.0000   -0.45491
652240.0000   -0.53469
652280.0000   -0.74683
652320.0000   -0.11508
652360.0000   -0.58574
652400.0000   -0.86115
652440.0000   -0.87393
652480.0000   -0.63422
652520.0000   -0.86156
652560.0000   -0.62450
652600.0000   -0.68727
652640.0000   -0.84811
652680.0000   -0.65164
652720.0000   -0.70110
652760.0000   -0.76520
652800.0000   -0.78404
652840.0000   -0.63415
652880.0000   -0.56374
652920.0000   -0.61186
652960.0000   -0.69803
653000.0000   -0.51787
653040.0000   -0.65826
653080.0000   -0.59885
653120.0000   -0.69469
653160.0000   -0.66415
653200.0000   -0.51656
653240.0000   -0.82100
653280.0000   -0.61755
653320.0000   -0.59468
653360.0000   -0.71508
653400.0000   -0.88835
653440.0000   -0.54598
653480.0000   -0.75951
653520.0000   -0.55876
653560.0000   -0.80124
653600.0000   -0.59240
653640.0000   -0.64560
653680.0000   -0.59358
653720.0000   -0.67350
653760.0000   -0.73910
653800.0000   -0.74434
653840.0000   -0.73119
653880.0000   -0.69171
653920.0000   -0.65556
653960.0000   -0.69690
654000.0000   -0.64614
654040.0000   -0.60799
654080.0000   -0.60682
654120.0000   -0.55785
654160.0000   -0.59215
654200.0000   -0.68488
654240.0000   -0.43668
654280.0000   -0.29894
654320.0000   -0.43275
654360.0000   -0.45382
654400.0000   -0.53569
654440.0000   -0.48573
654480.0000   -0.70176
654520.0000   -0.67187
654560.0000   -0.97764
654600.0000   -0.53529
654640.0000   -0.57110
654680.0000   -0.60458
654720.0000   -0.89370
654760.0000   -0.62058
654800.0000   -0.49195
654840.0000   -0.39459
654880.0000   -0.52059
654920.0000   -0.73839
654960.0000   -0.51938
655000.0000   -0.58690
655040.0000   -0.68498
655080.0000   -0.66623
655120.0000   -0.63244
655160.0000   -0.68280
655200.0000   -0.69916
655240.0000   -0.85546
655280.0000   -0.70121
655320.0000   -0.60486
655360.0000   -0.57584
655400.0000   -0.18054
655440.0000   -0.32112
655480.0000   -0.53902
655520.0000   -0.48272
655560.0000   -0.38687
655600.0000   -0.42133
655640.0000   -0.61604
655680.0000   -0.57639
655720.0000   -0.52024
655760.0000   -0.52393
655800.0000   -0.44084
655840.0000   -0.54412
655880.0000   -0.62275
655920.0000   -0.84970
655960.0000   -0.83797
656000.0000   -0.31897
656040.0000   -0.45089
656080.0000   -0.82470
656120.0000   -0.59830
656160.0000   -0.46006
656200.0000   -0.68966
656240.0000   -0.68929
656280.0000   -0.66135
656320.0000   -0.62647
656360.0000   -0.61190
656400.0000   -0.57569
656440.0000   -0.53053
656480.0000   -0.54422
656520.0000   -0.71628
656560.0000   -0.86942
656600.0000   -0.77438
656640.0000   -0.75280
656680.0000   -0.79365
656720.0000   -0.72494
656760.0000   -0.72675
656800.0000   -0.94934
656840.0000   -0.63316
656880.0000   -0.75749
656920.0000   -0.62877
656960.0000   -0.72530
657000.0000   -0.60755
657040.0000   -0.74007
657080.0000   -0.65464
657120.0000   -0.59136
657160.0000   -0.45137
657200.0000   -0.54819
657240.0000   -0.62358
657280.0000   -0.56535
657320.0000   -0.54473
657360.0000   -0.80198
657400.0000   -0.71905
657440.0000   -0.87107
657480.0000   -0.77236
657520.0000   -1.03320
657560.0000   -1.04367
657600.0000   -1.00814
657640.0000   -0.98404
657680.0000   -0.74273
657720.0000   -0.63638
657760.0000   -0.84316
657800.0000   -0.70950
657840.0000   -0.99015
657880.0000   -0.99820
657920.0000   -0.89885
657960.0000   -0.86972
658000.0000   -0.45739
658040.0000   -0.60664
658080.0000   -0.59343
658120.0000   -0.60043
658160.0000   -0.58791
658200.0000   -0.88001
658240.0000   -0.67317
658280.0000   -0.55029
658320.0000   -0.97007
658360.0000   -0.58143
658400.0000   -0.68200
658440.0000   -0.56075
658480.0000   -0.71555
658520.0000   -0.51532
658560.0000   -0.68620
658600.0000   -0.60533
658640.0000   -0.50203
658680.0000   -0.69144
658720.0000   -0.53142
658760.0000   -0.57227
658800.0000   -0.68360
658840.0000   -0.56782
658880.0000   -0.75426
658920.0000   -0.65899
658960.0000   -0.73256
659000.0000   -0.53895
659040.0000   -0.68407
659080.0000   -0.64007
659120.0000   -0.72403
659160.0000   -0.74923
659200.0000   -0.80955
659240.0000   -0.55683
659280.0000   -0.63117
659320.0000   -0.75545
659360.0000   -0.59120
659400.0000   -0.66734
659440.0000   -0.57920
659480.0000   -0.79364
659520.0000   -0.74807
659560.0000   -0.30094
659600.0000   -0.53144
659640.0000   -0.53754
659680.0000   -0.66846
659720.0000   -0.63511
659760.0000   -0.64899
659800.0000   -0.66420
659840.0000   -0.63463
659880.0000   -0.69503
659920.0000   -0.54012
659960.0000   -0.68823
660000.0000   -0.56908
660040.0000   -0.56177
660080.0000   -0.62584
660120.0000   -0.63732
660160.0000   -0.38499
660200.0000   -0.66534
660240.0000   -0.76950
660280.0000   -0.52678
660320.0000   -0.78437
660360.0000   -0.64550
660400.0000   -0.65287
660440.0000   -0.58047
660480.0000   -0.64626
660520.0000   -0.62606
660560.0000   -0.68840
660600.0000   -0.58958
660640.0000   -0.65314
660680.0000   -0.47092
660720.0000   -0.51107
660760.0000   -0.53828
660800.0000   -0.76229
660840.0000   -0.58497
660880.0000   -0.33937
660920.0000   -0.59862
660960.0000   -0.53547
661000.0000   -0.58799
661040.0000   -0.44674
661080.0000   -0.58705
661120.0000   -0.24100
661160.0000   -0.54458
661200.0000   -0.45162
661240.0000   -0.51881
661280.0000   -0.57514
661320.0000   -0.57502
661360.0000   -0.66133
661400.0000   -0.76634
661440.0000   -0.42771
661480.0000   -0.54452
661520.0000   -0.55645
661560.0000   -0.66627
661600.0000   -0.52985
661640.0000   -0.39774
661680.0000   -0.57951
661720.0000   -0.64180
661760.0000   -0.59653
661800.0000   -0.68756
661840.0000   -0.68402
661880.0000   -0.56578
661920.0000   -0.66186
661960.0000   -0.57879
662000.0000   -0.31884
662040.0000   -0.61343
662080.0000   -0.47687
662120.0000   -0.60731
662160.0000   -0.27899
662200.0000   -0.49390
662240.0000   -0.82152
662280.0000   -0.53787
662320.0000   -0.55533
662360.0000   -0.60674
662400.0000   -0.50889
662440.0000   -0.41383
662480.0000   -0.46289
662520.0000   -0.54327
662560.0000   -0.63723
662600.0000   -0.54327
662640.0000   -0.69643
662680.0000   -0.69996
662720.0000   -0.66099
662760.0000   -0.52364
662800.0000   -0.59762
662840.0000   -0.67469
662880.0000   -0.47196
662920.0000   -0.89436
662960.0000   -0.73052
663000.0000   -0.76901
663040.0000   -0.64059
663080.0000   -0.60491
663120.0000   -0.62969
663160.0000   -0.61860
663200.0000   -0.58228
663240.0000   -0.65899
663280.0000   -0.71532
663320.0000   -0.62650
663360.0000   -0.44693
663400.0000   -0.62038
663440.0000   -0.71188
663480.0000   -0.89999
663520.0000   -0.61794
663560.0000   -0.42668
663600.0000   -0.63814
663640.0000   -0.55443
663680.0000   -0.59887
663720.0000   -0.50679
663760.0000   -0.44376
663800.0000   -0.56019
663840.0000   -0.45912
663880.0000   -0.53887
663920.0000   -0.54086
663960.0000   -0.57743
664000.0000   -0.60739
664040.0000   -0.52015
664080.0000   -0.75535
664120.0000   -0.64776
664160.0000   -0.66608
664200.0000   -0.60453
664240.0000   -0.51517
664280.0000   -0.66518
664320.0000   -0.64081
664360.0000   -0.43573
664400.0000   -0.50275
664440.0000   -0.50275
664480.0000   -0.59590
664520.0000   -0.52710
664560.0000   -0.62749
664600.0000   -0.35735
664640.0000   -0.09272
664680.0000   -0.58642
664720.0000   -0.83453
664760.0000   -0.71662
664800.0000   -0.80863
664840.0000   -0.96246
664880.0000   -0.63519
664920.0000   -0.65719
664960.0000   -0.37595
665000.0000   -0.42955
665040.0000   -0.56205
665080.0000   -0.68286
665120.0000   -0.61899
665160.0000   -0.67860
665200.0000   -0.72853
665240.0000   -0.93079
665280.0000   -0.98031
665320.0000   -0.95624
665360.0000   -0.90748
665400.0000   -0.79571
665440.0000   -0.92975
665480.0000   -0.98520
665520.0000   -0.81652
665560.0000   -0.90784
665600.0000   -0.83645
665640.0000   -1.01707
665680.0000   -0.66304
665720.0000   -0.79106
665760.0000   -0.74416
665800.0000   -0.71836
665840.0000   -0.76282
665880.0000   -0.76569
665920.0000   -0.88895
665960.0000   -0.75053
666000.0000   -0.82605
666040.0000   -0.92728
666080.0000   -0.78385
666120.0000   -1.08788
666160.0000   -0.79543
666200.0000   -0.77337
666240.0000   -0.76300
666280.0000   -0.53217
666320.0000   -0.79793
666360.0000   -0.75835
666400.0000   -0.89547
666440.0000   -0.93081
666480.0000   -0.74046
666520.0000   -0.77790
666560.0000   -0.77223
666600.0000   -0.55996
666640.0000   -0.71840
666680.0000   -0.79037
666720.0000   -0.85576
666760.0000   -0.58257
666800.0000   -0.51126
666840.0000   -0.99548
666880.0000   -0.90148
666920.0000   -0.86383
666960.0000   -0.86222
667000.0000   -0.95480
667040.0000   -1.02804
667080.0000   -0.78062
667120.0000   -0.86020
667160.0000   -0.89647
667200.0000   -0.98797
667240.0000   -1.05297
667280.0000   -0.97532
667320.0000   -0.80242
667360.0000   -0.81567
667400.0000   -0.79801
667440.0000   -0.63360
667480.0000   -0.51769
667520.0000   -0.31849
667560.0000   -0.64047
667600.0000   -0.55096
667640.0000   -0.68008
667680.0000   -0.32481
667720.0000   -0.47030
667760.0000   -0.42163
667800.0000   -0.16151
667840.0000   -0.43210
667880.0000   -0.51281
667920.0000   -0.39604
667960.0000   -0.71850
668000.0000   -0.66264
668040.0000   -0.39781
668080.0000   -0.32101
668120.0000   -0.63162
668160.0000   -0.57037
668200.0000   -0.57472
668240.0000   -0.65602
668280.0000   -0.57988
668320.0000   -0.59682
668360.0000   -0.66945
668400.0000   -0.42642
668440.0000   -0.51103
668480.0000   -0.51852
668520.0000   -0.28236
668560.0000   -0.41852
668600.0000   -0.52310
668640.0000   -0.49590
668680.0000   -0.74577
668720.0000   -0.49065
668760.0000   -0.64994
668800.0000   -0.25379
668840.0000   -0.39922
668880.0000   -0.49547
668920.0000   -0.54674
668960.0000   -0.16839
669000.0000   -0.70297
669040.0000   -0.41359
669080.0000   -0.17127
669120.0000   -0.70969
669160.0000   -0.64442
669200.0000   -0.60713
669240.0000   -0.28054
669280.0000   -0.14456
669320.0000   -0.10893
669360.0000   -0.27675
669400.0000    0.08688
669440.0000   -0.03863
669480.0000   -0.33833
669520.0000   -0.18324
669560.0000   -0.37803
669600.0000    0.14595
669640.0000    0.22167
669680.0000   -0.16041
669720.0000   -0.08011
669760.0000   -0.43894
669800.0000   -0.31227
669840.0000   -0.17918
669880.0000   -0.09566
669920.0000   -0.18894
669960.0000   -0.29713
670000.0000   -0.37060
670040.0000   -0.57246
670080.0000   -0.29823
670120.0000   -0.17211
670160.0000   -0.49661
670200.0000   -0.46444
670240.0000   -0.49038
670280.0000   -0.42384
670320.0000   -0.29275
670360.0000   -0.25915
670400.0000   -0.50302
670440.0000   -0.35224
670480.0000   -0.22336
670520.0000   -0.38466
670560.0000   -0.50476
670600.0000   -0.14140
670640.0000   -0.21212
670680.0000   -0.31674
670720.0000   -0.33030
670760.0000   -0.18739
670800.0000   -0.70916
670840.0000   -0.54515
670880.0000   -0.45803
670920.0000   -0.37474
670960.0000   -0.28648
671000.0000   -0.44750
671040.0000   -0.26974
671080.0000   -0.27184
671120.0000   -0.38466
671160.0000   -0.34857
671200.0000   -0.37451
671240.0000   -0.16682
671280.0000   -0.23313
671320.0000   -0.26035
671360.0000   -0.12034
671400.0000    0.14842
671440.0000    0.12899
671480.0000   -0.05889
671520.0000    0.08522
671560.0000   -0.21679
671600.0000    0.10355
671640.0000    0.16957
671680.0000    0.15333
671720.0000   -0.01773
671760.0000   -0.11003
671800.0000   -0.74001
671840.0000   -0.83439
671880.0000   -0.91043
671920.0000   -0.95940
671960.0000   -0.69925
672000.0000   -0.90604
672040.0000   -0.64316
672080.0000   -0.65450
672120.0000   -0.78761
672160.0000   -0.80963
672200.0000   -1.02578
672240.0000   -0.69003
672280.0000   -0.77582
672320.0000   -0.65421
672360.0000   -0.74238
672400.0000   -0.65252
672440.0000   -0.40799
672480.0000   -0.14824
672520.0000   -0.52430
672560.0000   -0.80924
672600.0000   -0.78070
672640.0000   -0.92767
672680.0000   -0.77979
672720.0000   -0.70346
672760.0000   -0.99671
672800.0000   -0.42861
672840.0000   -0.69195
672880.0000   -0.72595
672920.0000   -0.52301
672960.0000   -0.60961
673000.0000   -0.82834
673040.0000   -0.75928
673080.0000   -0.87935
673120.0000   -1.00816
673160.0000   -0.75810
673200.0000   -1.00930
673240.0000   -0.94617
673280.0000   -0.73357
673320.0000   -0.50045
673360.0000   -0.74810
673400.0000   -0.84573
673440.0000   -0.80577
673480.0000   -0.77214
673520.0000   -0.64347
673560.0000   -0.76254
673600.0000   -0.68740
673640.0000   -0.79742
673680.0000   -0.90022
673720.0000   -0.79174
673760.0000   -0.91979
673800.0000   -0.64057
673840.0000   -0.79205
673880.0000   -0.71651
673920.0000   -0.65213
673960.0000   -0.65663
674000.0000   -0.74535
674040.0000   -0.50224
674080.0000   -0.61987
674120.0000   -0.64861
674160.0000   -0.51821
674200.0000   -0.38471
674240.0000   -0.56125
674280.0000   -0.62355
674320.0000   -0.46620
674360.0000   -0.67055
674400.0000   -0.68404
674440.0000   -0.66227
674480.0000   -0.63097
674520.0000   -0.60411
674560.0000   -0.59735
674600.0000   -0.45513
674640.0000   -0.57150
674680.0000   -0.36389
674720.0000   -0.46036
674760.0000   -0.54452
674800.0000   -0.35725
674840.0000   -0.15339
674880.0000   -0.33891
674920.0000   -0.42456
674960.0000   -0.53535
675000.0000   -0.24290
675040.0000   -0.30396
675080.0000   -0.34066
675120.0000    0.00560
675160.0000   -0.37398
675200.0000   -0.54220
675240.0000   -0.56349
675280.0000   -0.57266
675320.0000   -0.60344
675360.0000   -0.60958
675400.0000   -0.29423
675440.0000   -0.75323
675480.0000   -0.42936
675520.0000   -0.39998
675560.0000   -0.56220
675600.0000   -0.32225
675640.0000   -0.67645
675680.0000   -0.54061
675720.0000   -0.61978
675760.0000   -0.78686
675800.0000   -0.48966
675840.0000   -0.62263
675880.0000   -0.46061
675920.0000   -0.64457
675960.0000   -0.69325
676000.0000   -0.74613
676040.0000   -0.65749
676080.0000   -0.97696
676120.0000   -0.61159
676160.0000   -0.86050
676200.0000   -0.81427
676240.0000   -0.83255
676280.0000   -0.74577
676320.0000   -0.66483
676360.0000   -0.26750
676400.0000   -0.46641
676440.0000   -0.26457
676480.0000   -0.50475
676520.0000   -0.69738
676560.0000   -0.59494
676600.0000   -0.79754
676640.0000   -0.74449
676680.0000   -0.73487
676720.0000   -0.61952
676760.0000   -0.71322
676800.0000   -0.77633
676840.0000   -0.56743
676880.0000   -0.57793
676920.0000   -0.66395
676960.0000   -0.75209
677000.0000   -0.80428
677040.0000   -0.54883
677080.0000   -0.75668
677120.0000   -0.40535
677160.0000   -0.57449
677200.0000   -0.81401
677240.0000   -1.01467
677280.0000   -1.01079
677320.0000   -0.68125
677360.0000   -0.86348
677400.0000   -0.82251
677440.0000   -0.98700
677480.0000   -1.06305
677520.0000   -0.95127
677560.0000   -0.73473
677600.0000   -0.82105
677640.0000   -0.97347
677680.0000   -0.91622
677720.0000   -1.02977
677760.0000   -0.85385
677800.0000   -0.93783
677840.0000   -0.72981
677880.0000   -0.44696
677920.0000   -0.48716
677960.0000   -0.65817
678000.0000   -0.75371
678040.0000   -0.85820
678080.0000   -0.62667
678120.0000   -0.68135
678160.0000   -0.50638
678200.0000   -0.72469
678240.0000   -0.65977
678280.0000   -0.90931
678320.0000   -0.67215
678360.0000   -0.68426
678400.0000   -0.60078
678440.0000   -0.75989
678480.0000   -0.52539
678520.0000   -0.41813
678560.0000   -0.46567
678600.0000   -0.79494
678640.0000   -0.84894
678680.0000   -0.79238
678720.0000   -0.68771
678760.0000   -0.87161
678800.0000   -0.86667
678840.0000   -0.76183
678880.0000   -0.88047
678920.0000   -0.75539
678960.0000   -0.68135
679000.0000   -0.48080
679040.0000   -0.52854
679080.0000   -0.54022
679120.0000   -0.72317
679160.0000   -0.84542
679200.0000   -0.62028
679240.0000   -0.87626
679280.0000   -0.56153
679320.0000   -0.62566
679360.0000   -0.67719
679400.0000   -0.73308
679440.0000   -0.78268
679480.0000   -0.71738
679520.0000   -0.82945
679560.0000   -0.73467
679600.0000   -0.54951
679640.0000   -0.57777
679680.0000   -0.70886
679720.0000   -0.53349
679760.0000   -0.70889
679800.0000   -0.61653
679840.0000   -0.71384
679880.0000   -0.74170
679920.0000   -0.72270
679960.0000   -0.62150
680000.0000   -0.45114
680040.0000   -0.72978
680080.0000   -0.59216
680120.0000   -0.60887
680160.0000   -0.71428
680200.0000   -0.50082
680240.0000   -0.55193
680280.0000   -0.73248
680320.0000   -0.81467
680360.0000   -0.72618
680400.0000   -0.60679
680440.0000   -0.48214
680480.0000   -0.55949
680520.0000   -0.55548
680560.0000   -0.65173
680600.0000   -0.58395
680640.0000   -0.57537
680680.0000   -0.52364
680720.0000   -0.65034
680760.0000   -0.53078
680800.0000   -0.60127
680840.0000   -0.59873
680880.0000   -0.44475
680920.0000   -0.45539
680960.0000   -0.72029
681000.0000   -0.58169
681040.0000   -0.69858
681080.0000   -0.42482
681120.0000   -0.46968
681160.0000   -0.42337
681200.0000   -0.48716
681240.0000   -0.61842
681280.0000   -0.61677
681320.0000   -0.66241
681360.0000   -0.54623
681400.0000   -0.71475
681440.0000   -0.70663
681480.0000   -0.60362
681520.0000   -0.62552
681560.0000   -0.54573
681600.0000   -0.65875
681640.0000   -0.35348
681680.0000   -0.51309
681720.0000   -0.64304
681760.0000   -0.61968
681800.0000   -0.41216
681840.0000   -0.61320
681880.0000   -0.52516
681920.0000   -0.58025
681960.0000   -0.46871
682000.0000   -0.50751
682040.0000   -0.52844
682080.0000   -0.51229
682120.0000   -0.58182
682160.0000   -0.43872
682200.0000   -0.40820
682240.0000   -0.50793
682280.0000   -0.45928
682320.0000   -0.30819
682360.0000   -0.44383
682400.0000   -0.07818
682440.0000   -0.03411
682480.0000    0.27312
682520.0000    0.18014
682560.0000    0.07849
682600.0000    0.00051
682640.0000    0.00025
682680.0000    0.01784
682720.0000    0.09868
682760.0000   -0.01422
682800.0000    0.08804
682840.0000    0.11829
682880.0000   -0.02544
682920.0000   -0.21420
682960.0000   -0.14600
683000.0000   -0.25057
683040.0000   -0.05676
683080.0000   -0.02806
683120.0000   -0.01462
683160.0000    0.09581
683200.0000    0.09700
683240.0000   -0.22320
683280.0000   -0.25196
683320.0000   -0.10897
683360.0000    0.19009
683400.0000   -0.13570
683440.0000    0.03933
683480.0000   -0.05018
683520.0000   -0.33361
683560.0000   -0.30438
683600.0000    0.15146
683640.0000   -0.13849
683680.0000    0.24289
683720.0000   -0.14971
683760.0000   -0.05191
683800.0000   -0.61508
683840.0000   -0.81282
683880.0000   -0.63332
683920.0000   -0.74121
683960.0000   -0.59584
684000.0000   -0.63100
684040.0000   -0.77549
684080.0000   -0.66883
684120.0000   -0.71821
684160.0000   -0.61503
684200.0000   -0.50483
684240.0000   -0.54907
684280.0000   -0.58733
684320.0000   -0.25668
684360.0000   -0.58125
684400.0000   -0.55033
684440.0000   -0.59452
684480.0000   -0.60309
684520.0000   -0.47115
684560.0000   -0.59578
684600.0000   -0.63554
684640.0000   -0.48531
684680.0000   -0.53013
684720.0000   -0.66954
684760.0000   -0.55556
684800.0000   -0.39734
684840.0000   -0.53421
684880.0000   -0.35736
684920.0000   -0.52451
684960.0000   -0.24118
685000.0000   -0.31248
685040.0000   -0.85757
685080.0000   -0.58495
685120.0000   -0.75970
685160.0000   -0.63225
685200.0000   -0.51880
685240.0000   -0.52441
685280.0000   -0.72652
685320.0000   -0.77953
685360.0000   -0.56286
685400.0000   -0.66762
685440.0000   -0.68799
685480.0000   -0.32512
685520.0000   -0.51236
685560.0000   -0.58990
685600.0000   -0.65623
685640.0000   -0.54248
685680.0000   -0.48327
685720.0000   -0.74029
685760.0000   -0.51779
685800.0000   -0.71700
685840.0000   -0.56745
685880.0000   -0.42213
685920.0000   -0.57327
685960.0000   -0.59918
686000.0000   -0.51544
686040.0000   -0.61110
686080.0000   -0.77383
686120.0000   -0.87517
686160.0000   -0.60993
686200.0000   -0.80860
686240.0000   -0.83686
686280.0000   -1.02141
686320.0000   -0.85552
686360.0000   -0.74060
686400.0000   -0.98834
686440.0000   -0.63903
686480.0000   -0.60402
686520.0000   -0.64399
686560.0000   -0.95166
686600.0000   -0.60279
686640.0000   -0.55686
686680.0000   -0.53159
686720.0000   -0.37331
686760.0000   -0.58984
686800.0000   -0.72098
686840.0000   -0.42822
686880.0000   -1.13388
686920.0000   -1.00996
686960.0000   -0.79682
687000.0000   -0.55393
687040.0000   -0.77550
687080.0000   -0.72322
687120.0000   -0.88450
687160.0000   -0.48101
687200.0000   -0.56580
687240.0000   -0.33183
687280.0000   -0.57046
687320.0000   -0.79165
687360.0000   -0.35514
687400.0000   -0.61013
687440.0000   -0.83518
687480.0000   -0.52416
687520.0000   -0.67118
687560.0000   -0.26690
687600.0000   -0.30969
687640.0000   -0.41701
687680.0000   -0.32616
687720.0000   -0.50372
687760.0000   -0.17477
687800.0000   -0.06042
687840.0000   -0.23041
687880.0000   -0.13164
687920.0000   -0.32824
687960.0000   -0.12700
688000.0000   -0.24798
688040.0000   -0.42816
688080.0000    0.19999
688120.0000   -0.35352
688160.0000   -0.37706
688200.0000   -0.25123
688240.0000   -0.38232
688280.0000   -0.10004
688320.0000   -0.33042
688360.0000   -0.08547
688400.0000   -0.60743
688440.0000   -0.58245
688480.0000   -0.51170
688520.0000   -0.26149
688560.0000   -0.38043
688600.0000   -0.47362
688640.0000   -0.63324
688680.0000   -0.20182
688720.0000   -0.29278
688760.0000   -0.46533
688800.0000   -0.56419
688840.0000   -0.42928
688880.0000   -0.50805
688920.0000   -0.83218
688960.0000   -0.70984
689000.0000   -0.70267
689040.0000   -0.55114
689080.0000   -0.80055
689120.0000   -0.52511
689160.0000   -0.68776
689200.0000   -0.62665
689240.0000   -0.54714
689280.0000   -0.77650
689320.0000   -0.84534
689360.0000   -0.50733
689400.0000   -0.31807
689440.0000   -0.73994
689480.0000   -0.55570
689520.0000   -0.58938
689560.0000   -0.58773
689600.0000   -0.54563
689640.0000   -0.68892
689680.0000   -0.96624
689720.0000   -0.46730
689760.0000   -0.71972
689800.0000   -0.51663
689840.0000   -0.31937
689880.0000   -0.05607
689920.0000   -0.07222
689960.0000   -0.25985
690000.0000   -0.24498
690040.0000   -0.04923
690080.0000    0.08306
690120.0000   -0.04241
690160.0000    0.26232
690200.0000   -0.29389
690240.0000   -0.37901
690280.0000   -0.01624
690320.0000   -0.02818
690360.0000   -0.43727
690400.0000   -0.22499
690440.0000   -0.58968
690480.0000   -0.28324
690520.0000    0.03700
690560.0000   -0.14910
690600.0000   -0.55925
690640.0000   -0.53413
690680.0000   -0.47391
690720.0000   -0.90261
690760.0000   -0.74378
690800.0000   -0.66733
690840.0000   -0.51509
690880.0000   -0.52398
690920.0000   -0.62714
690960.0000   -0.51693
691000.0000   -0.62129
691040.0000   -0.45990
691080.0000   -0.64222
691120.0000   -0.73399
691160.0000   -0.92979
691200.0000   -0.75816
691240.0000   -0.60075
691280.0000   -0.44047
691320.0000   -0.18223
691360.0000   -0.12551
691400.0000   -0.36599
691440.0000   -0.34642
691480.0000   -0.20765
691520.0000   -0.13518
691560.0000    0.11815
691600.0000    0.13121
691640.0000    0.03410
691680.0000    0.06965
691720.0000   -0.11343
691760.0000   -0.05581
691800.0000   -0.19793
691840.0000   -0.34904
691880.0000   -0.24859
691920.0000   -0.37216
691960.0000   -0.46770
692000.0000   -0.62155
692040.0000   -0.27950
692080.0000   -0.38287
692120.0000   -0.30904
692160.0000   -0.55859
692200.0000   -0.34652
692240.0000   -0.19556
692280.0000   -0.25038
692320.0000   -0.28256
692360.0000   -0.07404
692400.0000    0.00277
692440.0000   -0.31840
692480.0000   -0.08254
692520.0000    0.02343
692560.0000   -0.02861
692600.0000    0.00285
692640.0000    0.12453
692680.0000   -0.08803
692720.0000   -0.46340
692760.0000   -0.47438
692800.0000   -0.53693
692840.0000   -0.11192
692880.0000   -0.40320
692920.0000   -0.42962
692960.0000   -0.28798
693000.0000   -0.11060
693040.0000   -0.49285
693080.0000   -0.17812
693120.0000   -0.33650
693160.0000   -0.32745
693200.0000   -0.24166
693240.0000   -0.29388
693280.0000   -0.56907
693320.0000   -0.28017
693360.0000   -0.15938
693400.0000   -0.11238
693440.0000   -0.01606
693480.0000   -0.11878
693520.0000    0.14738
693560.0000   -0.13417
693600.0000   -0.34213
693640.0000   -0.25417
693680.0000   -0.35442
693720.0000   -0.23004
693760.0000    0.00433
693800.0000   -0.04827
693840.0000   -0.23583
693880.0000   -0.23181
693920.0000   -0.50133
693960.0000   -0.49299
694000.0000   -0.01635
694040.0000   -0.36663
694080.0000   -0.07643
694120.0000   -0.11849
694160.0000   -0.08166
694200.0000    0.28614
694240.0000   -0.39254
694280.0000   -0.29696
694320.0000   -0.45386
694360.0000   -0.32852
694400.0000   -0.13830
694440.0000   -0.20575
694480.0000   -0.21721
694520.0000   -0.31801
694560.0000   -0.22036
694600.0000    0.00570
694640.0000   -0.28168
694680.0000   -0.08373
694720.0000   -0.39672
694760.0000   -0.13766
694800.0000    0.13977
694840.0000   -0.18446
694880.0000   -0.04725
694920.0000   -0.23506
694960.0000    0.04902
695000.0000    0.08747
695040.0000   -0.36647
695080.0000   -0.20846
695120.0000    0.07512
695160.0000   -0.04625
695200.0000   -0.23146
695240.0000   -0.16372
695280.0000    0.23079
695320.0000   -0.11226
695360.0000   -0.46510
695400.0000   -0.27708
695440.0000   -0.30820
695480.0000   -0.05239
695520.0000   -0.25147
695560.0000   -0.09642
695600.0000   -0.34656
695640.0000   -0.24324
695680.0000   -0.51420
695720.0000   -0.15401
695760.0000   -0.17664
695800.0000   -0.20036
695840.0000   -0.55481
695880.0000    0.02121
695920.0000   -0.53087
695960.0000   -0.11202
696000.0000   -0.06325
696040.0000   -0.16551
696080.0000   -0.15939
696120.0000   -0.22490
696160.0000   -0.40691
696200.0000   -0.11148
696240.0000   -0.28098
696280.0000   -0.04263
696320.0000   -0.20949
696360.0000   -0.02443
696400.0000   -0.12269
696440.0000   -0.22717
696480.0000   -0.33005
696520.0000   -0.15079
696560.0000   -0.36171
696600.0000   -0.39208
696640.0000   -0.07796
696680.0000   -0.29536
696720.0000   -0.23775
696760.0000   -0.28437
696800.0000   -0.37520
696840.0000   -0.45713
696880.0000   -0.04796
696920.0000   -0.24401
696960.0000   -0.46503
697000.0000   -0.10154
697040.0000   -0.23642
697080.0000   -0.06090
697120.0000   -0.23730
697160.0000   -0.29651
697200.0000   -0.18700
697240.0000   -0.22422
697280.0000    0.02991
697320.0000   -0.06373
697360.0000   -0.01766
697400.0000   -0.20471
697440.0000   -0.15123
697480.0000   -0.21805
697520.0000   -0.06137
697560.0000   -0.48901
697600.0000   -0.49918
697640.0000   -0.09814
697680.0000   -0.12606
697720.0000   -0.24347
697760.0000   -0.16718
697800.0000   -0.05465
697840.0000   -0.04213
697880.0000   -0.02377
697920.0000   -0.02513
697960.0000   -0.24243
698000.0000   -0.27343
698040.0000   -0.37200
698080.0000   -0.48462
698120.0000   -0.28879
698160.0000   -0.35037
698200.0000   -0.26016
698240.0000   -0.51860
698280.0000   -0.43897
698320.0000   -0.03524
698360.0000   -0.15123
698400.0000   -0.08385
698440.0000    0.01168
698480.0000   -0.24651
698520.0000   -0.25118
698560.0000   -0.31322
698600.0000   -0.23125
698640.0000   -0.22742
698680.0000   -0.47790
698720.0000   -0.44765
698760.0000   -0.51039
698800.0000   -0.41618
698840.0000   -0.48565
698880.0000   -0.03472
698920.0000    0.01207
698960.0000   -0.20431
699000.0000   -0.08130
699040.0000   -0.14149
699080.0000   -0.11404
699120.0000   -0.24316
699160.0000   -0.08925
699200.0000   -0.11304
699240.0000   -0.47136
699280.0000   -0.33792
699320.0000   -0.38529
699360.0000   -0.15134
699400.0000   -0.24308
699440.0000   -0.22457
699480.0000   -0.28669
699520.0000    0.10627
699560.0000   -0.28204
699600.0000   -0.42016
699640.0000    0.05365
699680.0000   -0.12071
699720.0000   -0.12262
699760.0000    0.06740
699800.0000   -0.04098
699840.0000    0.10253
699880.0000   -0.00857
699920.0000    0.16183
699960.0000   -0.07843
700000.0000   -0.01700
700040.0000   -0.07572
700080.0000   -0.04800
700120.0000    0.13555
700160.0000   -0.05468
700200.0000   -0.09386
700240.0000    0.00258
700280.0000   -0.43153
700320.0000   -0.05586
700360.0000   -0.28280
700400.0000   -0.18184
700440.0000   -0.03006
700480.0000   -0.07790
700520.0000   -0.50315
700560.0000   -0.25513
700600.0000    0.20814
700640.0000   -0.13026
700680.0000    0.05443
700720.0000   -0.18683
700760.0000   -0.18364
700800.0000   -0.19298
700840.0000   -0.11914
700880.0000   -0.05044
700920.0000   -0.27714
700960.0000   -0.33384
701000.0000   -0.33586
701040.0000   -0.09483
701080.0000   -0.38643
701120.0000   -0.12584
701160.0000   -0.23452
701200.0000   -0.39536
701240.0000   -0.13436
701280.0000   -0.32134
701320.0000    0.04186
701360.0000    0.05415
701400.0000   -0.06291
701440.0000    0.20071
701480.0000   -0.09992
701520.0000   -0.22081
701560.0000   -0.28621
701600.0000   -0.39116
701640.0000   -0.00757
701680.0000   -0.10883
701720.0000   -0.14537
701760.0000   -0.15093
701800.0000   -0.33452
701840.0000   -0.36622
701880.0000   -0.31005
701920.0000   -0.10391
701960.0000   -0.16634
702000.0000    0.03982
702040.0000   -0.01454
702080.0000   -0.09118
702120.0000   -0.09909
702160.0000    0.04055
702200.0000   -0.33415
702240.0000   -0.32601
702280.0000   -0.38141
702320.0000   -0.26705
702360.0000   -0.34890
702400.0000   -0.06431
702440.0000   -0.45360
702480.0000   -0.08057
702520.0000   -0.36640
702560.0000   -0.17296
702600.0000   -0.13801
702640.0000   -0.06613
702680.0000   -0.04209
702720.0000   -0.22544
702760.0000   -0.11882
702800.0000   -0.12529
702840.0000   -0.13409
702880.0000   -0.36362
702920.0000    0.13604
702960.0000    0.13331
703000.0000   -0.20314
703040.0000    0.01746
703080.0000   -0.21493
703120.0000    0.03158
703160.0000   -0.11928
703200.0000   -0.35711
703240.0000    0.00566
703280.0000   -0.30304
703320.0000   -0.26669
703360.0000   -0.15100
703400.0000   -0.40031
703440.0000   -0.09289
703480.0000   -0.43776
703520.0000    0.05784
703560.0000   -0.17619
703600.0000   -0.03251
703640.0000   -0.17560
703680.0000   -0.05341
703720.0000   -0.04852
703760.0000   -0.21443
703800.0000   -0.20450
703840.0000   -0.17181
703880.0000    0.00607
703920.0000   -0.06863
703960.0000    0.09213
704000.0000   -0.04908
704040.0000   -0.00705
704080.0000   -0.66388
704120.0000   -0.34452
704160.0000   -0.52421
704200.0000   -0.12718
704240.0000   -0.36610
704280.0000   -0.43253
704320.0000   -0.25899
704360.0000   -0.30989
704400.0000   -0.70761
704440.0000   -0.43053
704480.0000   -0.33828
704520.0000   -0.27160
704560.0000   -0.39817
704600.0000   -0.25950
704640.0000   -0.50703
704680.0000   -0.30377
704720.0000   -0.16530
704760.0000    0.20111
704800.0000   -0.03506
704840.0000    0.27123
704880.0000    0.26203
704920.0000    0.22930
704960.0000    0.09167
705000.0000    0.12837
705040.0000    0.12376
705080.0000   -0.14125
705120.0000    0.35907
705160.0000    0.32082
705200.0000    0.10073
705240.0000   -0.08243
705280.0000   -0.00874
705320.0000   -0.24633
705360.0000   -0.16076
705400.0000   -0.10852
705440.0000    0.22661
705480.0000    0.02515
705520.0000    0.01725
705560.0000    0.24615
705600.0000    0.18963
705640.0000    0.12168
705680.0000    0.15296
705720.0000    0.25358
705760.0000    0.03500
705800.0000    0.19888
705840.0000    0.21725
705880.0000    0.02882
705920.0000    0.03081
705960.0000    0.55722
706000.0000    0.05666
706040.0000    0.17141
706080.0000    0.05158
706120.0000    0.23703
706160.0000    0.37510
706200.0000    0.21034
706240.0000    0.12939
706280.0000    0.28689
706320.0000    0.24915
706360.0000    0.19015
706400.0000   -0.06452
706440.0000   -0.12602
706480.0000   -0.20887
706520.0000    0.14306
706560.0000    0.09868
706600.0000    0.13452
706640.0000    0.02282
706680.0000    0.01454
706720.0000   -0.03898
706760.0000    0.08861
706800.0000    0.14297
706840.0000    0.01838
706880.0000    0.18764
706920.0000    0.07196
706960.0000    0.16549
707000.0000    0.19195
707040.0000    0.16030
707080.0000    0.09526
707120.0000    0.20748
707160.0000    0.11958
707200.0000    0.33395
707240.0000    0.05044
707280.0000    0.17525
707320.0000   -0.20543
707360.0000   -0.67722
707400.0000   -0.59792
707440.0000   -0.44683
707480.0000   -0.32519
707520.0000   -0.35529
707560.0000   -0.54319
707600.0000   -0.46861
707640.0000   -0.48336
707680.0000   -0.62597
707720.0000   -0.26414
707760.0000   -0.16715
707800.0000   -0.25902
707840.0000   -0.05675
707880.0000   -0.26918
707920.0000   -0.42932
707960.0000   -0.31045
708000.0000   -0.23069
708040.0000    0.05789
708080.0000   -0.15718
708120.0000   -0.20027
708160.0000   -0.18994
708200.0000   -0.14089
708240.0000   -0.09885
708280.0000   -0.02218
708320.0000   -0.10663
708360.0000   -0.00600
708400.0000   -0.11970
708440.0000   -0.10761
708480.0000   -0.04973
708520.0000   -0.34512
708560.0000   -0.08389
708600.0000   -0.07118
708640.0000   -0.13867
708680.0000   -0.24380
708720.0000   -0.26061
708760.0000   -0.42777
708800.0000   -0.10686
708840.0000   -0.36583
708880.0000   -0.46295
708920.0000   -0.40938
708960.0000   -0.24801
709000.0000   -0.67434
709040.0000   -0.39717
709080.0000   -0.59554
709120.0000   -0.37784
709160.0000   -0.37827
709200.0000   -0.38253
709240.0000   -0.26966
709280.0000   -0.27686
709320.0000   -0.17423
709360.0000   -0.06748
709400.0000   -0.12889
709440.0000   -0.34364
709480.0000   -0.32343
709520.0000   -0.26966
709560.0000   -0.17941
709600.0000    0.20014
709640.0000    0.20126
709680.0000   -0.10106
709720.0000   -0.10268
709760.0000   -0.15768
709800.0000   -0.31058
709840.0000    0.07383
709880.0000    0.00874
709920.0000    0.16992
709960.0000   -0.04562
710000.0000   -0.28957
710040.0000   -0.17705
710080.0000   -0.42624
710120.0000   -0.05335
710160.0000   -0.28256
710200.0000   -0.18363
710240.0000   -0.27277
710280.0000   -0.15291
710320.0000   -0.27731
710360.0000   -0.36993
710400.0000   -0.33617
710440.0000   -0.44149
710480.0000   -0.39814
710520.0000   -0.03880
710560.0000   -0.27239
710600.0000   -0.22898
710640.0000   -0.28016
710680.0000   -0.45367
710720.0000   -0.10231
710760.0000   -0.35606
710800.0000   -0.12992
710840.0000   -0.20387
710880.0000   -0.05453
710920.0000   -0.29906
710960.0000   -0.16220
711000.0000   -0.15518
711040.0000   -0.01378
711080.0000    0.07623
711120.0000    0.22260
711160.0000    0.11607
711200.0000   -0.02936
711240.0000    0.10395
711280.0000   -0.00228
711320.0000   -0.04333
711360.0000   -0.07964
711400.0000   -0.03755
711440.0000   -0.07615
711480.0000   -0.16439
711520.0000   -0.00478
711560.0000   -0.07907
711600.0000    0.13589
711640.0000    0.01370
711680.0000    0.02882
711720.0000    0.15513
711760.0000    0.00962
711800.0000    0.04374
711840.0000    0.09713
711880.0000    0.14679
711920.0000   -0.10387
711960.0000   -0.11434
712000.0000   -0.05972
712040.0000   -0.13471
712080.0000   -0.26812
712120.0000   -0.03361
712160.0000   -0.09236
712200.0000   -0.00024
712240.0000   -0.08126
712280.0000   -0.16261
712320.0000   -0.08816
712360.0000   -0.25109
712400.0000    0.03950
712440.0000    0.03075
712480.0000    0.19453
712520.0000    0.12295
712560.0000    0.09075
712600.0000    0.21834
712640.0000    0.17242
712680.0000    0.32210
712720.0000    0.03914
712760.0000   -0.15827
712800.0000   -0.36724
712840.0000    0.00805
712880.0000    0.18123
712920.0000    0.18911
712960.0000    0.26344
713000.0000    0.05972
713040.0000   -0.16642
713080.0000    0.03777
713120.0000    0.11635
713160.0000    0.08598
713200.0000    0.00011
713240.0000   -0.02140
713280.0000   -0.22821
713320.0000   -0.11632
713360.0000   -0.12605
713400.0000   -0.25694
713440.0000    0.13628
713480.0000   -0.30715
713520.0000   -0.05020
713560.0000   -0.32149
713600.0000   -0.03714
713640.0000   -0.05365
713680.0000    0.10231
713720.0000    0.26117
713760.0000    0.26339
713800.0000    0.17461
713840.0000    0.14395
713880.0000    0.04053
713920.0000    0.10568
713960.0000    0.00465
714000.0000   -0.08129
714040.0000    0.14264
714080.0000    0.14160
714120.0000    0.23334
714160.0000    0.26220
714200.0000    0.21396
714240.0000   -0.43866
714280.0000   -0.14404
714320.0000    0.01978
714360.0000    0.05816
714400.0000    0.12356
714440.0000    0.11419
714480.0000    0.07909
714520.0000    0.19739
714560.0000    0.06202
714600.0000    0.15142
714640.0000    0.24235
714680.0000    0.29137
714720.0000    0.06132
714760.0000    0.15258
714800.0000    0.12575
714840.0000    0.02786
714880.0000   -0.01052
714920.0000    0.20789
714960.0000    0.19135
715000.0000   -0.11242
715040.0000    0.17905
715080.0000    0.07910
715120.0000   -0.11064
715160.0000    0.10436
715200.0000    0.15375
715240.0000   -0.01722
715280.0000   -0.17883
715320.0000    0.11231
715360.0000    0.08220
715400.0000   -0.08314
715440.0000    0.11708
715480.0000    0.02884
715520.0000    0.15239
715560.0000    0.11204
715600.0000    0.10661
715640.0000    0.37012
715680.0000    0.28592
715720.0000    0.12705
715760.0000    0.27565
715800.0000    0.31953
715840.0000    0.28101
715880.0000    0.15148
715920.0000    0.05412
715960.0000   -0.04873
716000.0000    0.15644
716040.0000   -0.18974
716080.0000   -0.06265
716120.0000    0.09819
716160.0000    0.01033
716200.0000   -0.25295
716240.0000    0.03249
716280.0000    0.00658
716320.0000   -0.06526
716360.0000   -0.01984
716400.0000    0.06930
716440.0000   -0.29288
716480.0000   -0.15740
716520.0000   -0.14381
716560.0000   -0.00837
716600.0000    0.10552
716640.0000   -0.08003
716680.0000    0.03463
716720.0000    0.13065
716760.0000   -0.00716
716800.0000   -0.04258
716840.0000   -0.03762
716880.0000    0.11393
716920.0000    0.28784
716960.0000    0.14630
717000.0000    0.26703
717040.0000    0.34715
717080.0000    0.24508
717120.0000   -0.02603
717160.0000    0.06111
717200.0000   -0.08643
717240.0000   -0.00604
717280.0000    0.12355
717320.0000    0.11942
717360.0000    0.13023
717400.0000    0.10636
717440.0000    0.12908
717480.0000    0.10431
717520.0000    0.05442
717560.0000    0.14157
717600.0000    0.14475
717640.0000    0.10232
717680.0000    0.09591
717720.0000   -0.18523
717760.0000   -0.07022
717800.0000   -0.17038
717840.0000    0.07673
717880.0000    0.28567
717920.0000    0.08461
717960.0000   -0.16484
718000.0000   -0.06084
718040.0000   -0.04329
718080.0000    0.17418
718120.0000    0.17425
718160.0000   -0.00576
718200.0000    0.30680
718240.0000   -0.01669
718280.0000    0.48006
718320.0000    0.41581
718360.0000    0.21980
718400.0000    0.13624
718440.0000    0.17779
718480.0000    0.07894
718520.0000    0.33858
718560.0000    0.40321
718600.0000    0.27623
718640.0000    0.11762
718680.0000    0.32782
718720.0000    0.15830
718760.0000    0.21639
718800.0000    0.16671
718840.0000    0.04548
718880.0000    0.01935
718920.0000    0.33569
718960.0000    0.32484
719000.0000    0.20695
719040.0000    0.21293
719080.0000    0.22256
719120.0000    0.13126
719160.0000    0.20010
719200.0000   -0.03300
719240.0000    0.20673
719280.0000    0.13068
719320.0000   -0.07316
719360.0000    0.04741
719400.0000    0.02835
719440.0000    0.15126
719480.0000   -0.30335
719520.0000   -0.12622
719560.0000    0.00048
719600.0000   -0.02550
719640.0000   -0.03879
719680.0000   -0.03081
719720.0000    0.01537
719760.0000    0.01783
719800.0000   -0.11041
719840.0000   -0.16686
719880.0000   -0.52710
719920.0000   -0.49558
719960.0000   -0.40041
720000.0000   -0.43302
720040.0000   -0.33115
720080.0000   -0.58862
720120.0000   -0.30106
720160.0000   -0.24669
720200.0000   -0.52538
720240.0000   -0.46415
720280.0000   -0.45865
720320.0000   -0.59817
720360.0000   -0.53049
720400.0000   -0.17310
720440.0000   -0.28407
720480.0000   -0.24021
720520.0000    0.05417
720560.0000   -0.38855
720600.0000   -0.42132
720640.0000   -0.22435
720680.0000    0.00222
720720.0000    0.17238
720760.0000   -0.03471
720800.0000   -0.15665
720840.0000   -0.00482
720880.0000   -0.05490
720920.0000   -0.03608
720960.0000    0.06597
721000.0000   -0.10800
721040.0000    0.13239
721080.0000   -0.11622
721120.0000   -0.20561
721160.0000   -0.06348
721200.0000   -0.04212
721240.0000    0.06629
721280.0000   -0.05472
721320.0000   -0.23762
721360.0000   -0.06232
721400.0000    0.00711
721440.0000    0.01673
721480.0000    0.24689
721520.0000   -0.35133
721560.0000   -0.11113
721600.0000   -0.30593
721640.0000   -0.09762
721680.0000    0.01750
721720.0000    0.01180
721760.0000   -0.09449
721800.0000    0.19291
721840.0000    0.12378
721880.0000   -0.04480
721920.0000   -0.01185
721960.0000   -0.14152
722000.0000   -0.10766
722040.0000    0.14431
722080.0000   -0.02098
722120.0000   -0.08082
722160.0000   -0.24437
722200.0000   -0.36584
722240.0000   -0.11656
722280.0000   -0.07754
722320.0000    0.09330
722360.0000    0.13594
722400.0000    0.09815
722440.0000    0.02331
722480.0000    0.11317
722520.0000    0.19633
722560.0000    0.04420
722600.0000    0.24198
722640.0000    0.17273
722680.0000    0.28678
722720.0000   -0.03101
722760.0000    0.19065
722800.0000    0.14953
722840.0000    0.09765
722880.0000    0.11569
722920.0000   -0.34885
722960.0000   -0.12145
723000.0000    0.02032
723040.0000   -0.37784
723080.0000   -0.16021
723120.0000    0.03230
723160.0000   -0.00938
723200.0000   -0.20696
723240.0000   -0.22276
723280.0000   -0.13049
723320.0000    0.11040
723360.0000    0.08465
723400.0000    0.06074
723440.0000   -0.04549
723480.0000   -0.04816
723520.0000   -0.08244
723560.0000   -0.18995
723600.0000   -0.15581
723640.0000   -0.14061
723680.0000    0.01310
723720.0000   -0.11225
723760.0000    0.19159
723800.0000   -0.18455
723840.0000    0.01964
[truncated: 158,795 more chars]
