# Supplementary material for: Comment on 'Valid molecular dynamics simulations of human hemoglobin require a surprisingly large box size'
Source: eLife. 2019 Jun 20;8:e44718. doi: 10.7554/eLife.44718 (PMC6586461; doi:10.7554/eLife.44718)
Supplement: Figure 4—source data 1. — The zip archive contains a README file describing which source files correspond to the different panels. [file elife-44718-fig4-data1.zip › figure4/panels_EF/charmm/box2/eq7/proj.xvg]

25000.0000    0.56191
25040.0000    0.30149
25080.0000    0.21758
25120.0000    0.42171
25160.0000   -0.10512
25200.0000    0.00598
25240.0000    0.16206
25280.0000   -0.02842
25320.0000    0.46588
25360.0000    0.11350
25400.0000   -0.05410
25440.0000    0.11960
25480.0000   -0.00712
25520.0000    0.02040
25560.0000    0.34355
25600.0000    0.11037
25640.0000    0.13651
25680.0000   -0.00650
25720.0000    0.42755
25760.0000    0.17505
25800.0000    0.20284
25840.0000    0.08090
25880.0000    0.31554
25920.0000   -0.03337
25960.0000   -0.00568
26000.0000   -0.00516
26040.0000    0.01261
26080.0000   -0.05250
26120.0000    0.02261
26160.0000   -0.17320
26200.0000    0.16438
26240.0000    0.11445
26280.0000    0.08180
26320.0000    0.21269
26360.0000    0.30487
26400.0000    0.40410
26440.0000    0.39284
26480.0000    0.23139
26520.0000    0.37301
26560.0000    0.41099
26600.0000    0.39049
26640.0000    0.37497
26680.0000    0.29879
26720.0000    0.12631
26760.0000    0.04668
26800.0000    0.36496
26840.0000    0.28768
26880.0000    0.37212
26920.0000    0.41787
26960.0000    0.30625
27000.0000    0.24014
27040.0000    0.29320
27080.0000    0.27044
27120.0000    0.31057
27160.0000    0.25289
27200.0000    0.05962
27240.0000    0.17347
27280.0000    0.29048
27320.0000    0.13243
27360.0000    0.09532
27400.0000   -0.12578
27440.0000    0.18384
27480.0000   -0.02231
27520.0000    0.45360
27560.0000    0.20935
27600.0000    0.45107
27640.0000    0.19393
27680.0000   -0.05916
27720.0000   -0.27434
27760.0000   -0.35303
27800.0000   -0.19117
27840.0000    0.35131
27880.0000    0.19764
27920.0000    0.45904
27960.0000    0.24063
28000.0000    0.11841
28040.0000    0.07160
28080.0000    0.11453
28120.0000    0.32697
28160.0000    0.15737
28200.0000    0.36971
28240.0000    0.44451
28280.0000    0.27345
28320.0000    0.10693
28360.0000    0.49611
28400.0000    0.40462
28440.0000    0.36722
28480.0000    0.33470
28520.0000    0.24548
28560.0000    0.35948
28600.0000    0.42453
28640.0000    0.31543
28680.0000    0.23736
28720.0000    0.56824
28760.0000    0.60478
28800.0000    0.21555
28840.0000    0.34631
28880.0000    0.30825
28920.0000    0.40708
28960.0000    0.24799
29000.0000    0.33126
29040.0000    0.18708
29080.0000    0.32444
29120.0000    0.29093
29160.0000    0.10408
29200.0000    0.56242
29240.0000    0.42062
29280.0000    0.46820
29320.0000   -0.01062
29360.0000    0.12150
29400.0000    0.37454
29440.0000    0.55110
29480.0000    0.46568
29520.0000    0.22635
29560.0000   -0.01837
29600.0000    0.40877
29640.0000    0.34162
29680.0000    0.34076
29720.0000    0.45120
29760.0000    0.35104
29800.0000    0.46227
29840.0000    0.39102
29880.0000    0.23066
29920.0000    0.34103
29960.0000    0.60435
30000.0000    0.37998
30040.0000    0.45597
30080.0000    0.38290
30120.0000    0.33041
30160.0000    0.14949
30200.0000    0.39359
30240.0000    0.51304
30280.0000    0.46889
30320.0000    0.35967
30360.0000    0.33812
30400.0000    0.64316
30440.0000    0.14399
30480.0000    0.26240
30520.0000    0.06938
30560.0000    0.19581
30600.0000    0.31117
30640.0000    0.49841
30680.0000    0.27343
30720.0000    0.06781
30760.0000    0.15589
30800.0000    0.22816
30840.0000    0.29160
30880.0000   -0.00527
30920.0000    0.30476
30960.0000    0.22045
31000.0000    0.28860
31040.0000    0.46315
31080.0000    0.00387
31120.0000    0.20683
31160.0000    0.33704
31200.0000    0.69927
31240.0000    0.52905
31280.0000    0.67974
31320.0000    0.38660
31360.0000    0.34078
31400.0000    0.43843
31440.0000    0.69274
31480.0000    0.63728
31520.0000    0.43944
31560.0000    0.50919
31600.0000    0.52311
31640.0000    0.71793
31680.0000    0.42736
31720.0000    0.45961
31760.0000    0.37043
31800.0000    0.60665
31840.0000    0.45435
31880.0000    0.41619
31920.0000    0.55095
31960.0000    0.69366
32000.0000    0.66311
32040.0000    0.44352
32080.0000    0.46163
32120.0000    0.60518
32160.0000    0.65381
32200.0000    0.55348
32240.0000    0.46458
32280.0000    0.65829
32320.0000    0.65127
32360.0000    0.45590
32400.0000    0.14334
32440.0000    0.34282
32480.0000    0.39989
32520.0000    0.59875
32560.0000    0.20390
32600.0000    0.39920
32640.0000    0.55999
32680.0000    0.28208
32720.0000    0.01044
32760.0000    0.22118
32800.0000    0.12344
32840.0000    0.50156
32880.0000    0.42256
32920.0000    0.54264
32960.0000    0.46148
33000.0000    0.44498
33040.0000    0.63155
33080.0000    0.62929
33120.0000    0.60438
33160.0000    0.43649
33200.0000    0.62034
33240.0000    0.50139
33280.0000    0.41464
33320.0000    0.39432
33360.0000    0.39461
33400.0000    0.61701
33440.0000    0.39096
33480.0000    0.44847
33520.0000    0.57215
33560.0000    0.37182
33600.0000    0.32791
33640.0000    0.48079
33680.0000    0.60961
33720.0000    0.66283
33760.0000    0.63239
33800.0000    0.53555
33840.0000    0.26753
33880.0000    0.71026
33920.0000    0.42836
33960.0000    0.53549
34000.0000    0.57940
34040.0000    0.47514
34080.0000    0.54346
34120.0000    0.47573
34160.0000    0.65431
34200.0000    0.40435
34240.0000    0.37006
34280.0000    0.48210
34320.0000    0.43757
34360.0000    0.38497
34400.0000    0.22356
34440.0000    0.47190
34480.0000    0.41658
34520.0000    0.59843
34560.0000    0.36364
34600.0000    0.32711
34640.0000    0.34960
34680.0000    0.47932
34720.0000    0.18507
34760.0000    0.28158
34800.0000    0.38689
34840.0000    0.55730
34880.0000    0.39416
34920.0000    0.42390
34960.0000    0.39170
35000.0000    0.47618
35040.0000    0.42849
35080.0000    0.32706
35120.0000    0.48184
35160.0000    0.58346
35200.0000    0.41437
35240.0000    0.57434
35280.0000    0.43747
35320.0000    0.44729
35360.0000    0.34257
35400.0000    0.38237
35440.0000    0.43471
35480.0000    0.39654
35520.0000    0.59702
35560.0000    0.25339
35600.0000    0.31307
35640.0000    0.37695
35680.0000    0.33717
35720.0000    0.46851
35760.0000    0.27224
35800.0000    0.49857
35840.0000    0.44000
35880.0000    0.25407
35920.0000    0.31366
35960.0000    0.43701
36000.0000    0.50202
36040.0000    0.39510
36080.0000    0.37934
36120.0000    0.50816
36160.0000    0.42560
36200.0000    0.41074
36240.0000    0.59579
36280.0000    0.35768
36320.0000    0.47231
36360.0000    0.48203
36400.0000    0.45105
36440.0000    0.34096
36480.0000    0.39399
36520.0000    0.40407
36560.0000    0.43035
36600.0000    0.42754
36640.0000    0.45495
36680.0000    0.60100
36720.0000    0.59588
36760.0000    0.58314
36800.0000    0.41046
36840.0000    0.48191
36880.0000    0.43872
36920.0000    0.46506
36960.0000    0.47970
37000.0000    0.45280
37040.0000    0.33150
37080.0000    0.27754
37120.0000    0.60069
37160.0000    0.60505
37200.0000    0.59134
37240.0000    0.45072
37280.0000    0.28140
37320.0000    0.28267
37360.0000    0.29678
37400.0000    0.45629
37440.0000    0.42402
37480.0000    0.44591
37520.0000    0.68003
37560.0000    0.25685
37600.0000    0.40123
37640.0000    0.44744
37680.0000    0.41337
37720.0000    0.32418
37760.0000    0.56812
37800.0000    0.43225
37840.0000    0.31192
37880.0000    0.58383
37920.0000    0.34920
37960.0000    0.57064
38000.0000    0.42554
38040.0000    0.46626
38080.0000    0.49918
38120.0000    0.66629
38160.0000    0.35482
38200.0000    0.48932
38240.0000    0.28408
38280.0000    0.38649
38320.0000    0.57778
38360.0000    0.57257
38400.0000    0.46830
38440.0000    0.54723
38480.0000    0.45057
38520.0000    0.51365
38560.0000    0.38347
38600.0000    0.25597
38640.0000    0.45530
38680.0000    0.28317
38720.0000    0.34909
38760.0000    0.19060
38800.0000    0.38467
38840.0000    0.33429
38880.0000    0.45991
38920.0000    0.44075
38960.0000    0.54877
39000.0000    0.30023
39040.0000    0.24221
39080.0000    0.31654
39120.0000    0.38156
39160.0000    0.37870
39200.0000    0.24193
39240.0000    0.53115
39280.0000    0.67950
39320.0000    0.47530
39360.0000    0.41732
39400.0000    0.55686
39440.0000    0.36181
39480.0000    0.51171
39520.0000    0.42033
39560.0000    0.53495
39600.0000    0.28271
39640.0000    0.60366
39680.0000    0.37399
39720.0000    0.28316
39760.0000    0.36503
39800.0000    0.47767
39840.0000    0.49775
39880.0000    0.19067
39920.0000    0.13477
39960.0000    0.33529
40000.0000    0.34936
40040.0000    0.40090
40080.0000    0.40643
40120.0000    0.30318
40160.0000    0.03386
40200.0000    0.09383
40240.0000    0.53337
40280.0000    0.33697
40320.0000    0.56284
40360.0000    0.39281
40400.0000    0.50281
40440.0000    0.36439
40480.0000    0.64864
40520.0000    0.27912
40560.0000    0.38453
40600.0000    0.42210
40640.0000    0.35582
40680.0000    0.65177
40720.0000    0.46771
40760.0000    0.66656
40800.0000    0.32456
40840.0000    0.54078
40880.0000    0.44807
40920.0000    0.41228
40960.0000    0.48940
41000.0000    0.55848
41040.0000    0.35245
41080.0000    0.50552
41120.0000    0.40865
41160.0000    0.54906
41200.0000    0.40594
41240.0000    0.43361
41280.0000    0.44353
41320.0000    0.43288
41360.0000    0.57372
41400.0000    0.52346
41440.0000    0.53798
41480.0000    0.44443
41520.0000    0.17258
41560.0000    0.33065
41600.0000    0.29803
41640.0000    0.43942
41680.0000    0.38078
41720.0000    0.30898
41760.0000    0.39713
41800.0000    0.38554
41840.0000    0.45812
41880.0000    0.58761
41920.0000    0.54161
41960.0000    0.57790
42000.0000    0.61753
42040.0000    0.46590
42080.0000    0.44839
42120.0000    0.39614
42160.0000    0.69836
42200.0000    0.70237
42240.0000    0.50727
42280.0000    0.53054
42320.0000    0.44370
42360.0000    0.61232
42400.0000    0.44344
42440.0000    0.46660
42480.0000    0.24991
42520.0000    0.37653
42560.0000    0.22573
42600.0000    0.40376
42640.0000    0.18176
42680.0000    0.50994
42720.0000    0.60260
42760.0000    0.31665
42800.0000    0.36992
42840.0000    0.45214
42880.0000    0.19879
42920.0000    0.31063
42960.0000    0.41738
43000.0000    0.34763
43040.0000    0.20365
43080.0000    0.46506
43120.0000    0.23741
43160.0000    0.52732
43200.0000    0.41913
43240.0000    0.52334
43280.0000    0.38456
43320.0000    0.48042
43360.0000    0.42971
43400.0000    0.26276
43440.0000    0.50087
43480.0000    0.63224
43520.0000    0.56190
43560.0000    0.51354
43600.0000    0.41244
43640.0000    0.48940
43680.0000    0.41504
43720.0000    0.45961
43760.0000    0.61895
43800.0000    0.49509
43840.0000    0.39039
43880.0000    0.47489
43920.0000    0.59063
43960.0000    0.49647
44000.0000    0.44761
44040.0000    0.44144
44080.0000    0.11708
44120.0000    0.57015
44160.0000    0.24737
44200.0000    0.26863
44240.0000    0.46059
44280.0000    0.56557
44320.0000   -0.27621
44360.0000    0.25374
44400.0000    0.26344
44440.0000    0.36464
44480.0000    0.37428
44520.0000    0.25501
44560.0000    0.45709
44600.0000    0.46492
44640.0000    0.39426
44680.0000    0.52431
44720.0000    0.49752
44760.0000    0.46921
44800.0000    0.42830
44840.0000    0.49785
44880.0000    0.23754
44920.0000    0.46323
44960.0000    0.24612
45000.0000    0.39863
45040.0000    0.42678
45080.0000    0.54866
45120.0000    0.50654
45160.0000    0.52224
45200.0000    0.29358
45240.0000    0.45359
45280.0000    0.39481
45320.0000    0.32274
45360.0000    0.50184
45400.0000    0.37904
45440.0000    0.54868
45480.0000    0.65120
45520.0000    0.57259
45560.0000    0.66083
45600.0000    0.54316
45640.0000    0.61294
45680.0000    0.52027
45720.0000    0.35891
45760.0000    0.65043
45800.0000    0.33627
45840.0000    0.24508
45880.0000    0.28452
45920.0000    0.46922
45960.0000    0.52087
46000.0000    0.58796
46040.0000    0.61685
46080.0000    0.55266
46120.0000    0.44347
46160.0000    0.34506
46200.0000    0.51157
46240.0000    0.45784
46280.0000    0.28064
46320.0000    0.46655
46360.0000    0.28864
46400.0000    0.34640
46440.0000    0.57234
46480.0000    0.43493
46520.0000    0.69794
46560.0000    0.37181
46600.0000    0.40083
46640.0000    0.43890
46680.0000    0.61954
46720.0000    0.35243
46760.0000    0.36893
46800.0000    0.48901
46840.0000    0.43365
46880.0000    0.46015
46920.0000    0.54974
46960.0000    0.44186
47000.0000    0.31748
47040.0000    0.30164
47080.0000    0.56027
47120.0000    0.59421
47160.0000    0.32199
47200.0000    0.31310
47240.0000    0.25164
47280.0000    0.22145
47320.0000    0.22166
47360.0000    0.35727
47400.0000    0.34955
47440.0000    0.56256
47480.0000    0.75172
47520.0000    0.41205
47560.0000    0.39591
47600.0000    0.59507
47640.0000    0.66269
47680.0000    0.40183
47720.0000    0.30535
47760.0000    0.55894
47800.0000    0.28826
47840.0000    0.75678
47880.0000    0.50612
47920.0000    0.55307
47960.0000    0.46006
48000.0000    0.36081
48040.0000    0.34516
48080.0000    0.50936
48120.0000    0.39772
48160.0000    0.42278
48200.0000    0.18792
48240.0000    0.30821
48280.0000    0.42185
48320.0000    0.31474
48360.0000    0.52485
48400.0000    0.32350
48440.0000    0.44677
48480.0000    0.41736
48520.0000    0.43147
48560.0000    0.46207
48600.0000    0.67868
48640.0000    0.18052
48680.0000    0.48763
48720.0000    0.16893
48760.0000    0.32468
48800.0000    0.14648
48840.0000    0.29395
48880.0000    0.32992
48920.0000    0.35760
48960.0000    0.14864
49000.0000    0.18377
49040.0000    0.12001
49080.0000    0.43116
49120.0000    0.34304
49160.0000    0.54962
49200.0000    0.56097
49240.0000    0.42946
49280.0000    0.30684
49320.0000    0.31355
49360.0000    0.41613
49400.0000    0.04037
49440.0000    0.44258
49480.0000    0.47156
49520.0000   -0.02738
49560.0000    0.19056
49600.0000   -0.09574
49640.0000   -0.14306
49680.0000   -0.05434
49720.0000   -0.00785
49760.0000    0.68303
49800.0000    0.09810
49840.0000    0.32123
49880.0000    0.53110
49920.0000    0.53642
49960.0000    0.11582
50000.0000    0.36806
50040.0000    0.21642
50080.0000    0.52717
50120.0000    0.46826
50160.0000    0.31909
50200.0000    0.32564
50240.0000    0.40557
50280.0000    0.53071
50320.0000    0.48785
50360.0000    0.51862
50400.0000    0.19018
50440.0000    0.15177
50480.0000    0.39435
50520.0000    0.38773
50560.0000    0.59442
50600.0000    0.18308
50640.0000    0.22164
50680.0000    0.47810
50720.0000    0.42828
50760.0000    0.57970
50800.0000    0.42506
50840.0000    0.47569
50880.0000    0.42957
50920.0000    0.32935
50960.0000    0.23089
51000.0000    0.37698
51040.0000    0.31337
51080.0000    0.15251
51120.0000    0.41055
51160.0000    0.28640
51200.0000    0.40936
51240.0000   -0.07162
51280.0000    0.52359
51320.0000    0.47940
51360.0000    0.12963
51400.0000    0.44862
51440.0000    0.10659
51480.0000    0.35190
51520.0000    0.23129
51560.0000    0.49400
51600.0000    0.52608
51640.0000    0.51284
51680.0000    0.14103
51720.0000    0.24610
51760.0000    0.56278
51800.0000    0.55380
51840.0000    0.13147
51880.0000    0.17255
51920.0000    0.21992
51960.0000    0.28649
52000.0000    0.04238
52040.0000    0.45510
52080.0000    0.26869
52120.0000    0.34433
52160.0000    0.16788
52200.0000    0.11198
52240.0000    0.24228
52280.0000    0.31578
52320.0000    0.13203
52360.0000    0.44761
52400.0000    0.42767
52440.0000    0.31774
52480.0000    0.19242
52520.0000    0.19741
52560.0000    0.15175
52600.0000    0.39926
52640.0000    0.17158
52680.0000    0.42574
52720.0000    0.46576
52760.0000    0.08609
52800.0000    0.08268
52840.0000    0.08276
52880.0000    0.40564
52920.0000    0.04091
52960.0000    0.07300
53000.0000    0.20800
53040.0000    0.19198
53080.0000    0.64483
53120.0000    0.46275
53160.0000    0.08846
53200.0000    0.05845
53240.0000    0.27302
53280.0000    0.21475
53320.0000    0.09592
53360.0000   -0.07880
53400.0000   -0.09168
53440.0000    0.07799
53480.0000    0.01559
53520.0000    0.17844
53560.0000    0.18103
53600.0000   -0.02615
53640.0000    0.20371
53680.0000    0.12485
53720.0000    0.10118
53760.0000    0.34855
53800.0000    0.17050
53840.0000    0.20530
53880.0000    0.05404
53920.0000    0.22292
53960.0000   -0.00302
54000.0000    0.20595
54040.0000    0.36053
54080.0000   -0.04409
54120.0000    0.41410
54160.0000    0.16317
54200.0000    0.20097
54240.0000    0.07227
54280.0000    0.26654
54320.0000   -0.08149
54360.0000   -0.06228
54400.0000   -0.26151
54440.0000   -0.28659
54480.0000   -0.00411
54520.0000    0.00090
54560.0000    0.02417
54600.0000    0.01054
54640.0000    0.35080
54680.0000    0.73243
54720.0000    0.70798
54760.0000    0.21208
54800.0000    0.21026
54840.0000    0.34135
54880.0000    0.47910
54920.0000    0.81708
54960.0000    0.42786
55000.0000    0.54991
55040.0000    0.52550
55080.0000    0.34751
55120.0000    0.32896
55160.0000    0.11568
55200.0000    0.36841
55240.0000    0.50605
55280.0000   -0.13615
55320.0000    0.09458
55360.0000    0.02652
55400.0000    0.17170
55440.0000    0.35379
55480.0000    0.43714
55520.0000    0.37331
55560.0000    0.41270
55600.0000    0.02872
55640.0000    0.51754
55680.0000    0.32387
55720.0000    0.38797
55760.0000    0.33705
55800.0000    0.35470
55840.0000   -0.04604
55880.0000    0.79962
55920.0000    0.61699
55960.0000    0.93871
56000.0000    0.46196
56040.0000    0.35323
56080.0000    0.52289
56120.0000    0.25742
56160.0000    0.22929
56200.0000    0.14859
56240.0000    0.56131
56280.0000    0.02299
56320.0000    0.11582
56360.0000    0.23142
56400.0000   -0.05176
56440.0000   -0.33324
56480.0000   -0.01225
56520.0000    0.35153
56560.0000    0.19160
56600.0000    0.34803
56640.0000    0.42987
56680.0000   -0.07303
56720.0000   -0.06861
56760.0000    0.04159
56800.0000    0.06181
56840.0000    0.53130
56880.0000    0.11374
56920.0000    0.44929
56960.0000    0.23847
57000.0000    0.16206
57040.0000    0.09163
57080.0000    0.09148
57120.0000    0.22061
57160.0000    0.29936
57200.0000    0.16361
57240.0000   -0.12498
57280.0000   -0.10023
57320.0000   -0.06212
57360.0000   -0.48327
57400.0000    0.00422
57440.0000    0.21589
57480.0000    0.34480
57520.0000    0.43493
57560.0000    0.43789
57600.0000    0.26853
57640.0000    0.16462
57680.0000    0.16132
57720.0000    0.13709
57760.0000    0.13341
57800.0000    0.49297
57840.0000    0.26853
57880.0000    0.16378
57920.0000    0.08646
57960.0000    0.11604
58000.0000   -0.18711
58040.0000   -0.57700
58080.0000   -0.41384
58120.0000   -0.24874
58160.0000   -0.31521
58200.0000   -0.03789
58240.0000    0.26700
58280.0000    0.09852
58320.0000   -0.43246
58360.0000   -0.23948
58400.0000    0.44464
58440.0000    0.47643
58480.0000    0.47054
58520.0000    0.52293
58560.0000    0.56278
58600.0000    0.53092
58640.0000    0.31537
58680.0000   -0.25397
58720.0000   -0.08001
58760.0000    0.25461
58800.0000    0.34343
58840.0000    0.59672
58880.0000    0.60510
58920.0000    0.27496
58960.0000    0.53011
59000.0000    0.49560
59040.0000    0.55046
59080.0000    0.54296
59120.0000    0.43572
59160.0000    0.40635
59200.0000    0.23205
59240.0000    0.28050
59280.0000    0.34788
59320.0000    0.40222
59360.0000    0.34782
59400.0000    0.63566
59440.0000    0.54406
59480.0000    0.20918
59520.0000    0.36359
59560.0000    0.40210
59600.0000    0.40504
59640.0000    0.43608
59680.0000    0.13093
59720.0000    0.25279
59760.0000    0.19245
59800.0000    0.00729
59840.0000    0.41483
59880.0000    0.44895
59920.0000    0.53614
59960.0000    0.41139
60000.0000    0.15440
60040.0000    0.11540
60080.0000    0.09271
60120.0000    0.01198
60160.0000   -0.39709
60200.0000   -0.13560
60240.0000   -0.10353
60280.0000    0.07101
60320.0000    0.11339
60360.0000    0.15672
60400.0000    0.15670
60440.0000    0.36428
60480.0000    0.11278
60520.0000    0.56207
60560.0000    0.65585
60600.0000    0.47398
60640.0000    0.49681
60680.0000    0.07469
60720.0000    0.18007
60760.0000    0.53440
60800.0000    0.03617
60840.0000    0.09406
60880.0000    0.28694
60920.0000   -0.18778
60960.0000   -0.41523
61000.0000    0.05887
61040.0000    0.09636
61080.0000   -0.04714
61120.0000   -0.20314
61160.0000    0.18739
61200.0000    0.31829
61240.0000    0.10220
61280.0000   -0.01487
61320.0000   -0.08358
61360.0000    0.05849
61400.0000   -0.00607
61440.0000   -0.17498
61480.0000   -0.23734
61520.0000    0.10046
61560.0000   -0.01154
61600.0000    0.11557
61640.0000   -0.20052
61680.0000   -0.19321
61720.0000   -0.18775
61760.0000   -0.25490
61800.0000   -0.08250
61840.0000   -0.20175
61880.0000    0.18172
61920.0000    0.05602
61960.0000    0.30048
62000.0000   -0.21468
62040.0000   -0.18084
62080.0000   -0.35645
62120.0000    0.07329
62160.0000   -0.03544
62200.0000   -0.02510
62240.0000   -0.34765
62280.0000   -0.35123
62320.0000    0.27164
62360.0000   -0.21911
62400.0000   -0.07631
62440.0000   -0.25697
62480.0000   -0.50210
62520.0000   -0.19602
62560.0000   -0.27822
62600.0000   -0.00672
62640.0000    0.25609
62680.0000   -0.35141
62720.0000   -0.06040
62760.0000    0.14109
62800.0000   -0.39380
62840.0000   -0.20496
62880.0000   -0.21706
62920.0000    0.14247
62960.0000   -0.26933
63000.0000    0.31254
63040.0000    0.26797
63080.0000    0.27644
63120.0000    0.33742
63160.0000    0.13969
63200.0000    0.38218
63240.0000    0.08582
63280.0000    0.53129
63320.0000    0.42801
63360.0000    0.36373
63400.0000    0.08302
63440.0000    0.23396
63480.0000    0.34393
63520.0000    0.49855
63560.0000    0.17231
63600.0000    0.34156
63640.0000    0.22310
63680.0000    0.16996
63720.0000    0.16466
63760.0000    0.61450
63800.0000    0.38888
63840.0000    0.30303
63880.0000    0.38409
63920.0000    0.25609
63960.0000    0.32404
64000.0000    0.11233
64040.0000    0.28174
64080.0000    0.14426
64120.0000    0.22398
64160.0000    0.24741
64200.0000    0.23555
64240.0000   -0.10138
64280.0000    0.08822
64320.0000    0.10816
64360.0000    0.03782
64400.0000   -0.15547
64440.0000   -0.28550
64480.0000   -0.04274
64520.0000   -0.20853
64560.0000   -0.32464
64600.0000   -0.58186
64640.0000   -0.23051
64680.0000   -0.39941
64720.0000   -0.29214
64760.0000   -0.26251
64800.0000    0.20323
64840.0000    0.34759
64880.0000    0.21139
64920.0000    0.06528
64960.0000    0.02544
65000.0000    0.11682
65040.0000    0.19964
65080.0000    0.01152
65120.0000    0.35478
65160.0000   -0.07654
65200.0000   -0.04266
65240.0000   -0.01552
65280.0000   -0.06608
65320.0000    0.05390
65360.0000   -0.05921
65400.0000   -0.09323
65440.0000   -0.04859
65480.0000    0.00250
65520.0000    0.05929
65560.0000   -0.18520
65600.0000    0.11839
65640.0000   -0.05228
65680.0000    0.02121
65720.0000    0.00353
65760.0000   -0.39216
65800.0000   -0.07135
65840.0000   -0.38631
65880.0000   -0.22577
65920.0000   -0.13454
65960.0000   -0.32678
66000.0000   -0.22826
66040.0000   -0.56514
66080.0000   -0.03440
66120.0000   -0.07973
66160.0000   -0.09590
66200.0000    0.05967
66240.0000   -0.39582
66280.0000   -0.29838
66320.0000   -0.53513
66360.0000   -0.08575
66400.0000   -0.33692
66440.0000   -0.17455
66480.0000   -0.30733
66520.0000   -0.13495
66560.0000   -0.10678
66600.0000    0.03426
66640.0000    0.18936
66680.0000    0.05603
66720.0000    0.03057
66760.0000   -0.00712
66800.0000    0.02918
66840.0000   -0.06329
66880.0000    0.13439
66920.0000    0.17935
66960.0000    0.10109
67000.0000   -0.10188
67040.0000    0.14027
67080.0000    0.00246
67120.0000   -0.21463
67160.0000   -0.05931
67200.0000   -0.20060
67240.0000   -0.31025
67280.0000   -0.63851
67320.0000   -0.34887
67360.0000   -0.07186
67400.0000   -0.07314
67440.0000    0.04542
67480.0000   -0.01108
67520.0000   -0.07742
67560.0000    0.03984
67600.0000   -0.41969
67640.0000   -0.41996
67680.0000   -0.07260
67720.0000   -0.05979
67760.0000   -0.36201
67800.0000   -0.49382
67840.0000   -0.43390
67880.0000   -0.27175
67920.0000   -0.02849
67960.0000    0.03865
68000.0000    0.16088
68040.0000   -0.18331
68080.0000    0.19333
68120.0000    0.07342
68160.0000   -0.28196
68200.0000   -0.06034
68240.0000    0.11770
68280.0000   -0.06769
68320.0000    0.01194
68360.0000   -0.22496
68400.0000    0.01307
68440.0000   -0.29433
68480.0000   -0.31130
68520.0000   -0.29081
68560.0000   -0.06105
68600.0000   -0.11760
68640.0000   -0.10783
68680.0000    0.21728
68720.0000    0.35105
68760.0000   -0.01358
68800.0000    0.18572
68840.0000    0.35951
68880.0000    0.16437
68920.0000    0.15110
68960.0000    0.12265
69000.0000    0.22426
69040.0000    0.37958
69080.0000    0.25547
69120.0000    0.26706
69160.0000    0.28529
69200.0000    0.34394
69240.0000    0.18566
69280.0000    0.19056
69320.0000    0.11568
69360.0000    0.08519
69400.0000   -0.19672
69440.0000    0.11010
69480.0000    0.16200
69520.0000   -0.17708
69560.0000   -0.58915
69600.0000    0.24607
69640.0000    0.09299
69680.0000    0.15215
69720.0000    0.12448
69760.0000    0.10176
69800.0000   -0.26745
69840.0000   -0.20954
69880.0000   -0.15925
69920.0000   -0.06890
69960.0000   -0.15446
70000.0000   -0.15522
70040.0000   -0.24453
70080.0000    0.09155
70120.0000   -0.23770
70160.0000   -0.58555
70200.0000   -0.29661
70240.0000   -0.28970
70280.0000   -0.13601
70320.0000   -0.26470
70360.0000   -0.32617
70400.0000   -0.13971
70440.0000   -0.17525
70480.0000   -0.12852
70520.0000   -0.14951
70560.0000   -0.07549
70600.0000   -0.04112
70640.0000    0.37314
70680.0000    0.22204
70720.0000    0.02140
70760.0000    0.26285
70800.0000    0.22006
70840.0000    0.15383
70880.0000    0.13314
70920.0000   -0.05095
70960.0000   -0.00035
71000.0000    0.25283
71040.0000    0.29774
71080.0000    0.23474
71120.0000    0.28087
71160.0000    0.10325
71200.0000    0.10709
71240.0000    0.24495
71280.0000    0.26110
71320.0000    0.02795
71360.0000    0.20492
71400.0000    0.09758
71440.0000    0.21964
71480.0000    0.18131
71520.0000   -0.18905
71560.0000    0.16431
71600.0000    0.40947
71640.0000    0.31638
71680.0000    0.05799
71720.0000    0.26465
71760.0000    0.26553
71800.0000    0.14491
71840.0000    0.06386
71880.0000    0.04638
71920.0000   -0.01571
71960.0000    0.25688
72000.0000    0.21597
72040.0000    0.16865
72080.0000    0.21424
72120.0000    0.25881
72160.0000    0.08666
72200.0000    0.16796
72240.0000    0.19902
72280.0000   -0.04588
72320.0000   -0.11065
72360.0000    0.19635
72400.0000    0.23367
72440.0000   -0.27423
72480.0000    0.08102
72520.0000    0.19058
72560.0000    0.21050
72600.0000    0.19069
72640.0000    0.21185
72680.0000    0.23006
72720.0000    0.09377
72760.0000   -0.16797
72800.0000    0.05663
72840.0000   -0.13113
72880.0000   -0.04239
72920.0000   -0.03044
72960.0000    0.29066
73000.0000    0.29620
73040.0000   -0.01080
73080.0000    0.37863
73120.0000   -0.14359
73160.0000   -0.13535
73200.0000    0.01706
73240.0000    0.04569
73280.0000    0.12364
73320.0000    0.07663
73360.0000    0.05518
73400.0000    0.62478
73440.0000    0.61701
73480.0000    0.09880
73520.0000   -0.03849
73560.0000    0.06209
73600.0000    0.01653
73640.0000    0.12107
73680.0000    0.09581
73720.0000    0.01086
73760.0000    0.12254
73800.0000    0.47351
73840.0000    0.12536
73880.0000    0.25487
73920.0000    0.57799
73960.0000    0.18524
74000.0000    0.07490
74040.0000    0.53150
74080.0000    0.41668
74120.0000    0.30165
74160.0000    0.42128
74200.0000   -0.17331
74240.0000   -0.03878
74280.0000   -0.35356
74320.0000   -0.00433
74360.0000    0.16893
74400.0000    0.13300
74440.0000    0.07544
74480.0000    0.09766
74520.0000    0.00410
74560.0000   -0.09637
74600.0000    0.14556
74640.0000    0.34547
74680.0000    0.24613
74720.0000    0.03159
74760.0000    0.23872
74800.0000    0.12357
74840.0000    0.19550
74880.0000   -0.02913
74920.0000    0.02820
74960.0000   -0.37024
75000.0000    0.24457
75040.0000   -0.11422
75080.0000    0.14677
75120.0000    0.17225
75160.0000    0.27395
75200.0000    0.39076
75240.0000    0.26655
75280.0000    0.41385
75320.0000    0.48463
75360.0000    0.48738
75400.0000    0.14079
75440.0000    0.38997
75480.0000    0.66036
75520.0000    0.19910
75560.0000    0.30910
75600.0000    0.01904
75640.0000    0.25405
75680.0000    0.16174
75720.0000    0.50879
75760.0000    0.03597
75800.0000    0.13447
75840.0000   -0.32086
75880.0000    0.25275
75920.0000    0.28898
75960.0000    0.35648
76000.0000    0.54261
76040.0000    0.16007
76080.0000    0.22516
76120.0000    0.07375
76160.0000    0.23879
76200.0000    0.34893
76240.0000    0.47612
76280.0000    0.24936
76320.0000    0.32801
76360.0000    0.34828
76400.0000    0.35032
76440.0000    0.47751
76480.0000    0.12598
76520.0000    0.41237
76560.0000    0.23315
76600.0000    0.47048
76640.0000    0.18123
76680.0000    0.08687
76720.0000    0.10788
76760.0000    0.06097
76800.0000    0.17320
76840.0000    0.29992
76880.0000    0.28977
76920.0000    0.22834
76960.0000   -0.00291
77000.0000    0.08265
77040.0000   -0.01138
77080.0000    0.18022
77120.0000    0.22474
77160.0000    0.23740
77200.0000    0.20377
77240.0000    0.19622
77280.0000    0.27143
77320.0000    0.11862
77360.0000    0.11939
77400.0000   -0.02718
77440.0000    0.20543
77480.0000    0.03027
77520.0000    0.25837
77560.0000    0.20737
77600.0000    0.37152
77640.0000    0.24850
77680.0000    0.26241
77720.0000    0.25513
77760.0000    0.07316
77800.0000    0.41272
77840.0000    0.18000
77880.0000    0.41016
77920.0000    0.31472
77960.0000    0.52276
78000.0000    0.40611
78040.0000    0.16986
78080.0000    0.23448
78120.0000    0.36995
78160.0000    0.41857
78200.0000    0.29215
78240.0000    0.45584
78280.0000    0.20259
78320.0000    0.07269
78360.0000    0.36649
78400.0000    0.60777
78440.0000    0.12384
78480.0000    0.24376
78520.0000    0.45067
78560.0000    0.19231
78600.0000    0.58488
78640.0000    0.40924
78680.0000    0.29694
78720.0000    0.56001
78760.0000    0.63944
78800.0000    0.56018
78840.0000    0.50213
78880.0000    0.55610
78920.0000    0.40103
78960.0000    0.52586
79000.0000    0.30595
79040.0000    0.50108
79080.0000    0.59932
79120.0000    0.52781
79160.0000    0.53579
79200.0000    0.64824
79240.0000    0.66400
79280.0000    0.20509
79320.0000    0.63501
79360.0000    0.43502
79400.0000    0.46900
79440.0000    0.64654
79480.0000    0.43631
79520.0000    0.60482
79560.0000    0.70616
79600.0000    0.29748
79640.0000    0.23673
79680.0000   -0.11626
79720.0000   -0.12759
79760.0000    0.18001
79800.0000   -0.00887
79840.0000    0.27459
79880.0000   -0.02016
79920.0000   -0.18225
79960.0000    0.23837
80000.0000    0.07512
80040.0000    0.21821
80080.0000   -0.06667
80120.0000    0.09068
80160.0000    0.01810
80200.0000   -0.37319
80240.0000   -0.06981
80280.0000   -0.06934
80320.0000   -0.34770
80360.0000    0.00208
80400.0000   -0.12325
80440.0000    0.00766
80480.0000   -0.05822
80520.0000   -0.30953
80560.0000   -0.11191
80600.0000   -0.19592
80640.0000    0.04063
80680.0000   -0.21553
80720.0000   -0.24778
80760.0000   -0.24409
80800.0000    0.15960
80840.0000   -0.32049
80880.0000   -0.54182
80920.0000   -0.72627
80960.0000   -0.28998
81000.0000   -0.21695
81040.0000   -0.08645
81080.0000   -0.37298
81120.0000   -0.05509
81160.0000    0.19048
81200.0000    0.03182
81240.0000   -0.17419
81280.0000    0.00591
81320.0000    0.18055
81360.0000   -0.15373
81400.0000   -0.00136
81440.0000   -0.16227
81480.0000   -0.22803
81520.0000   -0.07936
81560.0000   -0.00788
81600.0000   -0.08071
81640.0000    0.14394
81680.0000   -0.17597
81720.0000   -0.00177
81760.0000   -0.43190
81800.0000   -0.51936
81840.0000   -0.46118
81880.0000   -0.42923
81920.0000   -0.12021
81960.0000   -0.37730
82000.0000   -0.18193
82040.0000   -0.02091
82080.0000   -0.27001
82120.0000   -0.26899
82160.0000   -0.31072
82200.0000   -0.39205
82240.0000   -0.13767
82280.0000   -0.01788
82320.0000   -0.04856
82360.0000   -0.13400
82400.0000   -0.06007
82440.0000    0.21348
82480.0000    0.21405
82520.0000    0.17638
82560.0000   -0.10223
82600.0000   -0.24981
82640.0000    0.01952
82680.0000   -0.12622
82720.0000   -0.03237
82760.0000   -0.06525
82800.0000    0.28530
82840.0000   -0.41889
82880.0000   -0.39258
82920.0000   -0.26409
82960.0000   -0.19670
83000.0000   -0.42893
83040.0000   -0.20107
83080.0000   -0.19157
83120.0000   -0.38160
83160.0000   -0.09038
83200.0000   -0.16736
83240.0000    0.09856
83280.0000   -0.12699
83320.0000   -0.01430
83360.0000    0.01213
83400.0000    0.10861
83440.0000   -0.22938
83480.0000    0.05033
83520.0000    0.02393
83560.0000    0.29782
83600.0000    0.18773
83640.0000    0.27306
83680.0000    0.28735
83720.0000   -0.01657
83760.0000    0.33280
83800.0000    0.18866
83840.0000    0.01502
83880.0000    0.06750
83920.0000    0.07782
83960.0000    0.25991
84000.0000   -0.26527
84040.0000   -0.08819
84080.0000   -0.18682
84120.0000   -0.28586
84160.0000   -0.01461
84200.0000    0.20865
84240.0000   -0.23788
84280.0000    0.07085
84320.0000   -0.05625
84360.0000   -0.27207
84400.0000   -0.02650
84440.0000    0.05889
84480.0000   -0.35435
84520.0000   -0.08426
84560.0000   -0.45570
84600.0000   -0.40362
84640.0000   -0.28634
84680.0000   -0.21537
84720.0000   -0.59329
84760.0000   -0.43253
84800.0000   -0.47786
84840.0000   -0.14754
84880.0000   -0.02554
84920.0000   -0.14870
84960.0000   -0.30347
85000.0000   -0.28389
85040.0000   -0.17713
85080.0000   -0.40702
85120.0000   -0.55317
85160.0000   -0.66000
85200.0000   -0.46064
85240.0000   -0.51569
85280.0000   -0.30511
85320.0000   -0.22043
85360.0000   -0.12591
85400.0000    0.18851
85440.0000    0.19295
85480.0000   -0.07268
85520.0000   -0.06877
85560.0000   -0.12261
85600.0000   -0.28563
85640.0000   -0.64296
85680.0000   -0.09791
85720.0000    0.06414
85760.0000   -0.53756
85800.0000   -0.53433
85840.0000   -0.69670
85880.0000   -0.52575
85920.0000   -0.79207
85960.0000   -0.61846
86000.0000   -0.59020
86040.0000   -0.52852
86080.0000   -0.38616
86120.0000   -0.65050
86160.0000   -0.64265
86200.0000   -0.48438
86240.0000   -0.69362
86280.0000   -0.61190
86320.0000   -0.62008
86360.0000   -0.65132
86400.0000   -0.51756
86440.0000   -0.53594
86480.0000   -0.43732
86520.0000   -0.48248
86560.0000   -0.55587
86600.0000   -0.59455
86640.0000   -0.48713
86680.0000   -0.48124
86720.0000   -0.48280
86760.0000   -0.51293
86800.0000   -0.31740
86840.0000   -0.61910
86880.0000   -0.62585
86920.0000   -0.67041
86960.0000   -0.44021
87000.0000   -0.15831
87040.0000   -0.27285
87080.0000   -0.27332
87120.0000   -0.30797
87160.0000   -0.51551
87200.0000   -0.72412
87240.0000   -0.40587
87280.0000   -0.52713
87320.0000   -0.44587
87360.0000   -0.78684
87400.0000   -0.20037
87440.0000   -0.44616
87480.0000   -0.33327
87520.0000   -0.42375
87560.0000   -0.23812
87600.0000   -0.54752
87640.0000   -0.44024
87680.0000   -0.37289
87720.0000   -0.27531
87760.0000   -0.44681
87800.0000   -0.43408
87840.0000   -0.39081
87880.0000   -0.45764
87920.0000   -0.65865
87960.0000   -0.47972
88000.0000   -0.51952
88040.0000   -0.22734
88080.0000   -0.29514
88120.0000   -0.46266
88160.0000   -0.78089
88200.0000   -0.66928
88240.0000   -0.33022
88280.0000   -0.31820
88320.0000   -0.69492
88360.0000   -0.74589
88400.0000   -0.50965
88440.0000   -0.41865
88480.0000   -0.45956
88520.0000   -0.30901
88560.0000   -0.52055
88600.0000   -0.35000
88640.0000   -0.54474
88680.0000   -0.14750
88720.0000   -0.44321
88760.0000   -0.11865
88800.0000    0.05763
88840.0000   -0.34249
88880.0000   -0.49249
88920.0000   -0.21770
88960.0000    0.01426
89000.0000    0.02618
89040.0000   -0.35887
89080.0000   -0.28114
89120.0000   -0.13434
89160.0000   -0.32721
89200.0000   -0.51833
89240.0000   -0.14282
89280.0000   -0.07697
89320.0000   -0.21239
89360.0000    0.19832
89400.0000   -0.00746
89440.0000   -0.24639
89480.0000   -0.29645
89520.0000   -0.01304
89560.0000   -0.14934
89600.0000    0.01217
89640.0000    0.33603
89680.0000    0.18741
89720.0000   -0.02178
89760.0000   -0.17945
89800.0000   -0.10604
89840.0000   -0.01819
89880.0000   -0.06316
89920.0000    0.17536
89960.0000   -0.10248
90000.0000   -0.04106
90040.0000    0.11768
90080.0000   -0.00868
90120.0000   -0.28020
90160.0000    0.00142
90200.0000   -0.03346
90240.0000   -0.10787
90280.0000   -0.13321
90320.0000    0.08594
90360.0000   -0.05010
90400.0000   -0.01497
90440.0000    0.14232
90480.0000    0.09134
90520.0000   -0.12803
90560.0000   -0.25473
90600.0000   -0.11055
90640.0000   -0.29968
90680.0000   -0.17744
90720.0000    0.01052
90760.0000    0.01965
90800.0000   -0.00346
90840.0000    0.20763
90880.0000   -0.07980
90920.0000    0.18015
90960.0000   -0.16451
91000.0000    0.10743
91040.0000   -0.07195
91080.0000   -0.08514
91120.0000   -0.26996
91160.0000   -0.12021
91200.0000    0.16860
91240.0000   -0.21906
91280.0000   -0.28552
91320.0000   -0.32659
91360.0000    0.11705
91400.0000   -0.06048
91440.0000   -0.22562
91480.0000   -0.32918
91520.0000    0.07765
91560.0000    0.01885
91600.0000    0.04878
91640.0000    0.12077
91680.0000   -0.15745
91720.0000   -0.03677
91760.0000   -0.13517
91800.0000   -0.33389
91840.0000   -0.49719
91880.0000   -0.65199
91920.0000   -0.33204
91960.0000    0.07951
92000.0000   -0.00880
92040.0000   -0.05475
92080.0000   -0.23274
92120.0000   -0.05722
92160.0000    0.01650
92200.0000    0.10071
92240.0000   -0.08445
92280.0000   -0.02359
92320.0000   -0.16775
92360.0000   -0.16456
92400.0000   -0.14230
92440.0000   -0.21152
92480.0000   -0.32549
92520.0000   -0.51707
92560.0000   -0.01325
92600.0000   -0.13045
92640.0000   -0.38299
92680.0000   -0.21002
92720.0000   -0.06667
92760.0000   -0.32327
92800.0000   -0.00258
92840.0000   -0.37813
92880.0000   -0.18095
92920.0000   -0.00021
92960.0000   -0.39485
93000.0000   -0.20300
93040.0000   -0.23250
93080.0000   -0.43648
93120.0000   -0.27174
93160.0000   -0.52221
93200.0000   -0.27411
93240.0000   -0.11717
93280.0000   -0.48256
93320.0000   -0.15794
93360.0000   -0.34939
93400.0000   -0.13740
93440.0000    0.06937
93480.0000   -0.13599
93520.0000   -0.25523
93560.0000   -0.46200
93600.0000   -0.60032
93640.0000   -0.24765
93680.0000   -0.24683
93720.0000   -0.15610
93760.0000    0.00369
93800.0000   -0.22246
93840.0000   -0.29402
93880.0000   -0.32130
93920.0000   -0.46183
93960.0000   -0.29842
94000.0000   -0.10675
94040.0000   -0.24008
94080.0000   -0.23325
94120.0000   -0.28071
94160.0000   -0.24314
94200.0000   -0.06719
94240.0000    0.03501
94280.0000    0.31767
94320.0000   -0.13393
94360.0000   -0.21545
94400.0000   -0.04497
94440.0000   -0.40236
94480.0000   -0.03768
94520.0000   -0.30205
94560.0000   -0.22976
94600.0000   -0.26368
94640.0000   -0.62612
94680.0000   -0.61712
94720.0000   -0.29024
94760.0000   -0.27240
94800.0000   -0.41408
94840.0000   -0.32274
94880.0000   -0.15771
94920.0000   -0.01783
94960.0000    0.01882
95000.0000    0.36953
95040.0000   -0.04571
95080.0000    0.26335
95120.0000    0.10225
95160.0000   -0.14259
95200.0000   -0.51697
95240.0000   -0.25006
95280.0000   -0.37231
95320.0000    0.09547
95360.0000    0.29053
95400.0000    0.19219
95440.0000   -0.06247
95480.0000    0.14280
95520.0000    0.11012
95560.0000    0.27974
95600.0000    0.04171
95640.0000   -0.07415
95680.0000    0.35071
95720.0000    0.39828
95760.0000   -0.06396
95800.0000   -0.17512
95840.0000    0.23496
95880.0000    0.23423
95920.0000    0.19133
95960.0000   -0.05502
96000.0000    0.03709
96040.0000    0.19538
96080.0000    0.05763
96120.0000   -0.19253
96160.0000   -0.06770
96200.0000   -0.04686
96240.0000   -0.12379
96280.0000   -0.00627
96320.0000   -0.11528
96360.0000   -0.48506
96400.0000   -0.22343
96440.0000   -0.36832
96480.0000   -0.16545
96520.0000   -0.24123
96560.0000   -0.23687
96600.0000   -0.18597
96640.0000   -0.26071
96680.0000   -0.00878
96720.0000    0.01173
96760.0000    0.07612
96800.0000   -0.01230
96840.0000   -0.37665
96880.0000   -0.22768
96920.0000   -0.23377
96960.0000   -0.14565
97000.0000   -0.44254
97040.0000   -0.48961
97080.0000   -0.32845
97120.0000   -0.50220
97160.0000   -0.10561
97200.0000   -0.28313
97240.0000   -0.06074
97280.0000   -0.06360
97320.0000   -0.24582
97360.0000   -0.14876
97400.0000    0.03137
97440.0000    0.13001
97480.0000    0.00395
97520.0000   -0.13085
97560.0000    0.10376
97600.0000   -0.04824
97640.0000    0.02360
97680.0000   -0.20794
97720.0000   -0.21001
97760.0000   -0.39375
97800.0000   -0.37198
97840.0000   -0.66635
97880.0000   -0.48057
97920.0000   -0.35517
97960.0000   -0.23656
98000.0000   -0.19737
98040.0000   -0.13136
98080.0000   -0.12497
98120.0000   -0.04544
98160.0000   -0.30918
98200.0000    0.09771
98240.0000    0.00116
98280.0000   -0.07260
98320.0000   -0.17932
98360.0000   -0.06155
98400.0000   -0.40096
98440.0000   -0.20615
98480.0000   -0.18468
98520.0000   -0.24741
98560.0000   -0.30222
98600.0000   -0.67834
98640.0000   -0.19151
98680.0000   -0.18395
98720.0000   -0.08946
98760.0000    0.19938
98800.0000   -0.12645
98840.0000   -0.13882
98880.0000    0.14948
98920.0000    0.13694
98960.0000    0.28822
99000.0000    0.23593
99040.0000    0.04477
99080.0000    0.03591
99120.0000   -0.10014
99160.0000   -0.02878
99200.0000   -0.13626
99240.0000   -0.38594
99280.0000   -0.18097
99320.0000   -0.61585
99360.0000   -0.54339
99400.0000   -0.80496
99440.0000   -0.68124
99480.0000   -0.54429
99520.0000   -0.73623
99560.0000   -0.85311
99600.0000   -0.76206
99640.0000   -0.78748
99680.0000   -0.86325
99720.0000   -0.98785
99760.0000   -1.00021
99800.0000   -0.87166
99840.0000   -0.73696
99880.0000   -0.44633
99920.0000   -0.58473
99960.0000   -0.56732
100000.0000   -0.24914
100040.0000   -0.39640
100080.0000   -0.48210
100120.0000   -0.77457
100160.0000   -0.65436
100200.0000   -0.69867
100240.0000   -0.85705
100280.0000   -0.70263
100320.0000   -0.81002
100360.0000   -0.44633
100400.0000   -0.27823
100440.0000   -0.21982
100480.0000   -0.26925
100520.0000   -0.14029
100560.0000   -0.23666
100600.0000   -0.55488
100640.0000   -0.39231
100680.0000   -0.48233
100720.0000   -0.51825
100760.0000   -0.18982
100800.0000   -0.63373
100840.0000   -0.32819
100880.0000   -0.38243
100920.0000   -0.53693
100960.0000   -0.58331
101000.0000   -0.57598
101040.0000   -0.48605
101080.0000   -0.49646
101120.0000   -0.53425
101160.0000   -0.36977
101200.0000   -0.34155
101240.0000   -0.28662
101280.0000   -0.24336
101320.0000   -0.48692
101360.0000   -0.26633
101400.0000   -0.42291
101440.0000   -0.14015
101480.0000   -0.05680
101520.0000   -0.12696
101560.0000   -0.20200
101600.0000   -0.20906
101640.0000   -0.19828
101680.0000   -0.07096
101720.0000   -0.21894
101760.0000   -0.12426
101800.0000   -0.18232
101840.0000    0.14315
101880.0000    0.00150
101920.0000   -0.10750
101960.0000   -0.09655
102000.0000    0.01636
102040.0000    0.04014
102080.0000    0.04889
102120.0000   -0.18256
102160.0000   -0.21022
102200.0000   -0.17702
102240.0000   -0.01211
102280.0000   -0.08159
102320.0000    0.16285
102360.0000   -0.11350
102400.0000    0.08647
102440.0000   -0.12502
102480.0000   -0.62802
102520.0000   -0.57321
102560.0000   -0.61065
102600.0000   -0.46891
102640.0000   -0.36159
102680.0000   -0.49256
102720.0000   -0.62412
102760.0000   -0.38973
102800.0000   -0.51494
102840.0000   -0.71403
102880.0000   -0.34707
102920.0000   -0.41544
102960.0000   -0.76657
103000.0000   -0.60669
103040.0000   -0.33919
103080.0000   -0.64402
103120.0000   -0.33104
103160.0000   -0.47942
103200.0000   -0.67970
103240.0000   -0.37614
103280.0000   -0.64391
103320.0000   -0.08064
103360.0000   -0.66244
103400.0000   -0.56207
103440.0000   -0.12673
103480.0000   -0.70116
103520.0000   -0.21475
103560.0000   -0.52881
103600.0000   -0.45476
103640.0000    0.06091
103680.0000   -0.27721
103720.0000   -0.48656
103760.0000   -0.31850
103800.0000   -0.27950
103840.0000   -0.40986
103880.0000   -0.59469
103920.0000   -0.65457
103960.0000   -0.45212
104000.0000   -0.37960
104040.0000   -0.69023
104080.0000   -0.37025
104120.0000   -0.60123
104160.0000   -0.87033
104200.0000   -0.76098
104240.0000   -0.69734
104280.0000   -0.88164
104320.0000   -0.98376
104360.0000   -0.76301
104400.0000   -0.72064
104440.0000   -0.58196
104480.0000   -0.52178
104520.0000   -0.70145
104560.0000   -0.46131
104600.0000   -0.49626
104640.0000   -0.36191
104680.0000   -0.33674
104720.0000   -0.82768
104760.0000   -0.56542
104800.0000   -0.73798
104840.0000   -0.63359
104880.0000   -0.41782
104920.0000   -0.79456
104960.0000   -0.90284
105000.0000   -0.57067
105040.0000   -0.69672
105080.0000   -0.44031
105120.0000   -0.75310
105160.0000   -0.21179
105200.0000   -0.49268
105240.0000   -0.11410
105280.0000   -0.16413
105320.0000   -0.31681
105360.0000   -0.19879
105400.0000   -0.52546
105440.0000   -0.00395
105480.0000   -0.00535
105520.0000    0.19366
105560.0000   -0.14026
105600.0000    0.10502
105640.0000   -0.08704
105680.0000   -0.05903
105720.0000   -0.24984
105760.0000   -0.36821
105800.0000   -0.70455
105840.0000   -0.29348
105880.0000   -0.10116
105920.0000   -0.33631
105960.0000   -0.47815
106000.0000   -0.27975
106040.0000   -0.34489
106080.0000   -0.38301
106120.0000   -0.29345
106160.0000   -0.47624
106200.0000   -0.45752
106240.0000   -0.24110
106280.0000   -0.27847
106320.0000    0.05045
106360.0000    0.05626
106400.0000    0.06110
106440.0000   -0.12414
106480.0000    0.08702
106520.0000    0.22941
106560.0000    0.16386
106600.0000    0.12917
106640.0000    0.07130
106680.0000    0.06134
106720.0000    0.24699
106760.0000    0.10574
106800.0000    0.47718
106840.0000   -0.19599
106880.0000   -0.38794
106920.0000   -0.68576
106960.0000   -0.27488
107000.0000   -0.31344
107040.0000   -0.26470
107080.0000   -0.08634
107120.0000   -0.12783
107160.0000   -0.38206
107200.0000   -0.34269
107240.0000   -0.37070
107280.0000   -0.36401
107320.0000    0.00897
107360.0000   -0.60209
107400.0000   -0.42976
107440.0000   -0.51237
107480.0000   -0.45276
107520.0000   -0.54627
107560.0000   -0.36320
107600.0000   -0.50768
107640.0000   -0.63104
107680.0000   -0.41327
107720.0000   -0.40120
107760.0000   -0.00404
107800.0000   -0.21696
107840.0000   -0.38287
107880.0000   -0.30553
107920.0000   -0.22653
107960.0000   -0.23432
108000.0000   -0.49063
108040.0000   -0.31665
108080.0000   -0.20510
108120.0000   -0.58370
108160.0000   -0.43835
108200.0000   -0.17616
108240.0000   -0.21313
108280.0000   -0.37163
108320.0000   -0.23057
108360.0000   -0.30854
108400.0000   -0.46254
108440.0000   -0.69110
108480.0000   -0.28628
108520.0000   -0.59406
108560.0000   -0.17872
108600.0000   -0.25702
108640.0000   -0.12301
108680.0000   -0.33049
108720.0000   -0.25045
108760.0000   -0.18941
108800.0000   -0.44098
108840.0000   -0.41372
108880.0000   -0.42066
108920.0000   -0.45533
108960.0000   -0.40542
109000.0000   -0.18779
109040.0000   -0.24398
109080.0000   -0.36101
109120.0000   -0.30018
109160.0000   -0.18399
109200.0000    0.23983
109240.0000    0.72862
109280.0000    0.57932
109320.0000    0.57005
109360.0000    0.57183
109400.0000    0.47042
109440.0000    0.46205
109480.0000    0.64855
109520.0000    0.58235
109560.0000    0.69407
109600.0000    0.71061
109640.0000    0.56589
109680.0000    0.70452
109720.0000    1.04439
109760.0000    0.75394
109800.0000    0.70942
109840.0000    0.71946
109880.0000    0.63027
109920.0000    0.78401
109960.0000    0.51678
110000.0000    0.35632
110040.0000    0.36560
110080.0000    0.21477
110120.0000    0.60204
110160.0000    0.44233
110200.0000    0.51683
110240.0000    0.39135
110280.0000    0.56809
110320.0000    0.63214
110360.0000    0.64567
110400.0000    0.67049
110440.0000    0.69509
110480.0000    0.51523
110520.0000    0.38264
110560.0000    0.39873
110600.0000    0.33305
110640.0000    0.51562
110680.0000    0.66760
110720.0000    0.66337
110760.0000    0.67279
110800.0000    0.78160
110840.0000    0.76673
110880.0000    0.71745
110920.0000    0.66308
110960.0000    0.64965
111000.0000    0.72219
111040.0000    0.71028
111080.0000    0.62674
111120.0000    0.78684
111160.0000    0.33902
111200.0000    0.55770
111240.0000    0.55352
111280.0000    0.36330
111320.0000    0.46432
111360.0000    0.50188
111400.0000    0.63247
111440.0000    0.64247
111480.0000    0.63729
111520.0000    0.50689
111560.0000    0.30785
111600.0000    0.38463
111640.0000    0.45358
111680.0000    0.34031
111720.0000    0.11737
111760.0000   -0.00660
111800.0000    0.17908
111840.0000    0.18090
111880.0000    0.37787
111920.0000    0.19261
111960.0000    0.48126
112000.0000    0.43671
112040.0000    0.31510
112080.0000    0.50246
112120.0000    0.32004
112160.0000    0.62345
112200.0000    0.39349
112240.0000    0.25096
112280.0000    0.37882
112320.0000    0.58257
112360.0000    0.43075
112400.0000    0.57730
112440.0000    0.38013
112480.0000    0.63061
112520.0000    0.48095
112560.0000    0.60178
112600.0000    0.34702
112640.0000    0.34216
112680.0000    0.49892
112720.0000    0.47809
112760.0000    0.59464
112800.0000    0.65580
112840.0000    0.43109
112880.0000    0.13103
112920.0000    0.28837
112960.0000    0.39992
113000.0000    0.27626
113040.0000    0.54777
113080.0000    0.57718
113120.0000    0.34345
113160.0000    0.45148
113200.0000    0.53189
113240.0000    0.51976
113280.0000    0.07493
113320.0000    0.39311
113360.0000    0.38004
113400.0000    0.26207
113440.0000    0.35026
113480.0000    0.40569
113520.0000    0.34552
113560.0000    0.46068
113600.0000    0.45846
113640.0000    0.26363
113680.0000    0.40245
113720.0000    0.49051
113760.0000    0.34568
113800.0000    0.29735
113840.0000    0.39244
113880.0000    0.34607
113920.0000    0.52549
113960.0000    0.50365
114000.0000    0.43807
114040.0000    0.58068
114080.0000    0.56729
114120.0000    0.51211
114160.0000    0.36386
114200.0000    0.49921
114240.0000    0.35017
114280.0000    0.28387
114320.0000    0.44832
114360.0000    0.17043
114400.0000    0.00409
114440.0000    0.15404
114480.0000    0.22059
114520.0000    0.45897
114560.0000    0.45077
114600.0000    0.37838
114640.0000    0.10422
114680.0000    0.24496
114720.0000    0.35813
114760.0000    0.31480
114800.0000    0.05978
114840.0000    0.35395
114880.0000    0.15845
114920.0000    0.16992
114960.0000    0.32465
115000.0000    0.33206
115040.0000    0.27288
115080.0000    0.31805
115120.0000    0.45963
115160.0000    0.07950
115200.0000    0.04590
115240.0000   -0.01176
115280.0000    0.09394
115320.0000    0.28261
115360.0000    0.21935
115400.0000    0.45392
115440.0000    0.36946
115480.0000    0.21985
115520.0000    0.11620
115560.0000    0.17174
115600.0000    0.33709
115640.0000    0.40808
115680.0000    0.38946
115720.0000    0.24158
115760.0000    0.25463
115800.0000    0.44039
115840.0000    0.24334
115880.0000    0.14159
115920.0000    0.36465
115960.0000    0.14501
116000.0000   -0.10277
116040.0000    0.10108
116080.0000    0.06637
116120.0000    0.38460
116160.0000    0.08316
116200.0000    0.02441
116240.0000    0.21405
116280.0000    0.19855
116320.0000    0.18665
116360.0000    0.14723
116400.0000    0.04530
116440.0000    0.11487
116480.0000    0.17758
116520.0000    0.23222
116560.0000    0.12780
116600.0000    0.39576
116640.0000    0.26034
116680.0000    0.27782
116720.0000    0.23483
116760.0000    0.08365
116800.0000    0.03011
116840.0000    0.22421
116880.0000    0.07728
116920.0000   -0.06745
116960.0000    0.07527
117000.0000    0.08077
117040.0000    0.17761
117080.0000    0.17737
117120.0000    0.10202
117160.0000   -0.07658
117200.0000    0.09200
117240.0000    0.16135
117280.0000    0.47430
117320.0000    0.59381
117360.0000    0.57540
117400.0000    0.41412
117440.0000    0.25003
117480.0000    0.56686
117520.0000    0.54985
117560.0000    0.52834
117600.0000    0.70943
117640.0000    0.28237
117680.0000    0.59029
117720.0000    0.58912
117760.0000    0.53810
117800.0000    0.69233
117840.0000    0.62068
117880.0000    0.74651
117920.0000    0.58447
117960.0000    0.47594
118000.0000    0.67936
118040.0000    0.50651
118080.0000    0.59730
118120.0000    0.76198
118160.0000    0.63438
118200.0000    0.14678
118240.0000    0.54928
118280.0000    0.41416
118320.0000    0.15773
118360.0000    0.59975
118400.0000    0.55200
118440.0000    0.56648
118480.0000    0.45440
118520.0000    0.39772
118560.0000    0.38640
118600.0000    0.44756
118640.0000    0.44342
118680.0000    0.14673
118720.0000    0.30760
118760.0000    0.24074
118800.0000    0.38458
118840.0000    0.39621
118880.0000    0.55784
118920.0000    0.56481
118960.0000    0.16161
119000.0000    0.12407
119040.0000    0.34600
119080.0000    0.23389
119120.0000    0.37931
119160.0000    0.15967
119200.0000    0.27304
119240.0000    0.22968
119280.0000    0.24114
119320.0000    0.17219
119360.0000    0.39071
119400.0000    0.36060
119440.0000    0.25077
119480.0000    0.25102
119520.0000    0.22276
119560.0000    0.39859
119600.0000    0.19816
119640.0000    0.42027
119680.0000    0.48339
119720.0000    0.31026
119760.0000    0.12096
119800.0000    0.16831
119840.0000    0.27583
119880.0000    0.14697
119920.0000    0.12114
119960.0000    0.02538
120000.0000    0.03645
120040.0000    0.25311
120080.0000    0.20387
120120.0000    0.26592
120160.0000    0.32969
120200.0000    0.24668
120240.0000    0.08726
120280.0000    0.30528
120320.0000    0.08336
120360.0000    0.08499
120400.0000    0.38890
120440.0000    0.32717
120480.0000    0.23446
120520.0000    0.47951
120560.0000    0.26067
120600.0000    0.22656
120640.0000    0.26756
120680.0000    0.19546
120720.0000    0.41757
120760.0000    0.15181
120800.0000    0.52077
120840.0000    0.16377
120880.0000    0.21709
120920.0000    0.14009
120960.0000    0.14166
121000.0000    0.40118
121040.0000    0.37566
121080.0000    0.08702
121120.0000   -0.01143
121160.0000    0.07468
121200.0000    0.22549
121240.0000    0.25267
121280.0000    0.10219
121320.0000    0.27009
121360.0000    0.13901
121400.0000   -0.19978
121440.0000    0.04017
121480.0000    0.15985
121520.0000    0.04011
121560.0000    0.28665
121600.0000   -0.11363
121640.0000    0.39234
121680.0000    0.34066
121720.0000    0.21209
121760.0000    0.36320
121800.0000    0.35706
121840.0000    0.33097
121880.0000    0.21352
121920.0000    0.48707
121960.0000    0.42716
122000.0000    0.31194
122040.0000    0.27621
122080.0000    0.40483
122120.0000    0.46392
122160.0000    0.46666
122200.0000    0.13063
122240.0000    0.28133
122280.0000    0.12651
122320.0000   -0.21265
122360.0000    0.25954
122400.0000   -0.00822
122440.0000    0.39808
122480.0000    0.30807
122520.0000    0.46734
122560.0000    0.32751
122600.0000    0.16171
122640.0000    0.13912
122680.0000    0.09104
122720.0000    0.47250
122760.0000    0.59725
122800.0000    0.58295
122840.0000    0.71342
122880.0000    0.63671
122920.0000    0.62629
122960.0000    0.70944
123000.0000    0.44895
123040.0000    0.45331
123080.0000    0.40624
123120.0000    0.51634
123160.0000    0.62123
123200.0000    0.38955
123240.0000    0.59539
123280.0000    0.54463
123320.0000    0.50967
123360.0000    0.48514
123400.0000    0.25495
123440.0000    0.22571
123480.0000    0.57186
123520.0000    0.72655
123560.0000    0.47941
123600.0000    0.30071
123640.0000    0.50838
123680.0000    0.70998
123720.0000    0.58015
123760.0000    0.50939
123800.0000    0.52037
123840.0000    0.58003
123880.0000    0.58321
123920.0000    0.54846
123960.0000    0.56784
124000.0000    0.49597
124040.0000    0.46231
124080.0000    0.11879
124120.0000    0.76654
124160.0000    0.57318
124200.0000    0.59934
124240.0000    0.69093
124280.0000    0.66325
124320.0000    0.19734
124360.0000    0.52651
124400.0000    0.74539
124440.0000    0.54604
124480.0000    0.48679
124520.0000    0.62984
124560.0000    0.53315
124600.0000    0.49917
124640.0000    0.63412
124680.0000    0.42361
124720.0000    0.29682
124760.0000    0.16987
124800.0000    0.25333
124840.0000    0.59521
124880.0000    0.34389
124920.0000    0.58050
124960.0000    0.57454
125000.0000    0.55115
125040.0000    0.65151
125080.0000    0.59240
125120.0000    0.39139
125160.0000    0.48498
125200.0000    0.52183
125240.0000    0.23362
125280.0000    0.13647
125320.0000    0.25967
125360.0000    0.35194
125400.0000    0.39125
125440.0000    0.18827
125480.0000    0.65251
125520.0000    0.55990
125560.0000    0.16742
125600.0000    0.08283
125640.0000   -0.09485
125680.0000   -0.04947
125720.0000    0.40755
125760.0000    0.37181
125800.0000    0.38997
125840.0000    0.20032
125880.0000    0.10807
125920.0000    0.26017
125960.0000    0.41559
126000.0000    0.22411
126040.0000    0.04782
126080.0000    0.19856
126120.0000   -0.18765
126160.0000   -0.26416
126200.0000   -0.15590
126240.0000    0.37762
126280.0000   -0.10871
126320.0000    0.13544
126360.0000    0.15676
126400.0000    0.39015
126440.0000    0.61699
126480.0000    0.69712
126520.0000    0.75625
126560.0000    0.69969
126600.0000   -0.07897
126640.0000    0.11057
126680.0000    0.33440
126720.0000    0.07413
126760.0000   -0.02684
126800.0000   -0.03517
126840.0000    0.00264
126880.0000   -0.06290
126920.0000    0.00391
126960.0000    0.11025
127000.0000   -0.15123
127040.0000    0.08621
127080.0000    0.28728
127120.0000   -0.14044
127160.0000    0.19671
127200.0000    0.41974
127240.0000    0.56119
127280.0000    0.52169
127320.0000    0.42089
127360.0000    0.17012
127400.0000    0.21119
127440.0000    0.55306
127480.0000    0.33378
127520.0000    0.66824
127560.0000    0.70548
127600.0000    0.92821
127640.0000    0.80713
127680.0000    0.79302
127720.0000    0.70508
127760.0000    0.73735
127800.0000    0.55227
127840.0000    0.66922
127880.0000    0.53282
127920.0000    0.61859
127960.0000    0.33760
128000.0000    0.49040
128040.0000    0.64237
128080.0000    0.18465
128120.0000    0.41705
128160.0000    0.48650
128200.0000    0.53530
128240.0000    0.54541
128280.0000    0.25057
128320.0000    0.68666
128360.0000    0.42689
128400.0000    0.55395
128440.0000    0.53887
128480.0000    0.75015
128520.0000    0.72387
128560.0000    0.49127
128600.0000    0.28871
128640.0000    0.87993
128680.0000    0.27328
128720.0000    0.15947
128760.0000    0.31219
128800.0000    0.44475
128840.0000    0.72674
128880.0000    0.71307
128920.0000    0.75176
128960.0000    0.66312
129000.0000    0.75728
129040.0000    0.61882
129080.0000    0.71353
129120.0000    0.61742
129160.0000    0.74387
129200.0000    0.73466
129240.0000    0.52474
129280.0000    0.83184
129320.0000    0.70923
129360.0000    0.70813
129400.0000    0.71341
129440.0000    0.75204
129480.0000    0.53381
129520.0000    0.34049
129560.0000    0.54175
129600.0000    0.25898
129640.0000    0.29933
129680.0000    0.37717
129720.0000    0.25711
129760.0000    0.22531
129800.0000    0.02397
129840.0000    0.39761
129880.0000    0.01562
129920.0000    0.36808
129960.0000    0.41379
130000.0000   -0.05534
130040.0000    0.36057
130080.0000    0.24397
130120.0000   -0.02483
130160.0000    0.53084
130200.0000    0.38216
130240.0000    0.38109
130280.0000    0.34269
130320.0000    0.44504
130360.0000    0.50176
130400.0000    0.25742
130440.0000    0.30488
130480.0000    0.49663
130520.0000    0.75835
130560.0000    0.50381
130600.0000    0.67510
130640.0000    0.52794
130680.0000    0.77660
130720.0000    0.72790
130760.0000    0.35113
130800.0000    0.37278
130840.0000    0.45511
130880.0000    0.33056
130920.0000    0.51113
130960.0000    0.55676
131000.0000    0.61609
131040.0000    0.38875
131080.0000    0.27757
131120.0000    0.15041
131160.0000    0.42142
131200.0000    0.51955
131240.0000    0.32170
131280.0000    0.30858
131320.0000    0.61254
131360.0000    0.38921
131400.0000    0.51186
131440.0000    0.69961
131480.0000    0.93696
131520.0000    0.56570
131560.0000    0.50869
131600.0000    0.29388
131640.0000    0.38517
131680.0000    0.43844
131720.0000    0.58484
131760.0000    0.51298
131800.0000    0.18958
131840.0000    0.42033
131880.0000    0.18048
131920.0000    0.30194
131960.0000   -0.02234
132000.0000    0.04049
132040.0000    0.02259
132080.0000    0.21944
132120.0000    0.27244
132160.0000    0.21793
132200.0000    0.18861
132240.0000    0.13111
132280.0000    0.38757
132320.0000    0.26196
132360.0000    0.52118
132400.0000    0.27415
132440.0000    0.31168
132480.0000    0.33157
132520.0000    0.19383
132560.0000    0.11969
132600.0000   -0.08085
132640.0000    0.22803
132680.0000    0.44572
132720.0000    0.02982
132760.0000    0.26058
132800.0000    0.16639
132840.0000    0.44333
132880.0000    0.09849
132920.0000    0.30836
132960.0000    0.23906
133000.0000    0.08032
133040.0000    0.24258
133080.0000    0.32431
133120.0000    0.43317
133160.0000    0.52799
133200.0000    0.17865
133240.0000    0.24209
133280.0000    0.10045
133320.0000    0.11400
133360.0000    0.44153
133400.0000    0.40139
133440.0000    0.54314
133480.0000    0.45583
133520.0000    0.62559
133560.0000    0.50177
133600.0000    0.52127
133640.0000    0.66209
133680.0000    0.55016
133720.0000    0.26815
133760.0000    0.67203
133800.0000    0.72510
133840.0000    0.46329
133880.0000    0.13316
133920.0000    0.28041
133960.0000    0.49227
134000.0000    0.52530
134040.0000    0.39797
134080.0000    0.44756
134120.0000    0.65367
134160.0000    0.37703
134200.0000    0.76427
134240.0000    0.63039
134280.0000    0.56158
134320.0000    0.77286
134360.0000    0.77162
134400.0000    0.61545
134440.0000    0.69636
134480.0000    0.67396
134520.0000    0.44567
134560.0000    0.70879
134600.0000    0.59401
134640.0000    0.53162
134680.0000    0.47755
134720.0000    0.64771
134760.0000    0.37596
134800.0000    0.90961
134840.0000    0.73726
134880.0000    0.70651
134920.0000    0.64157
134960.0000    0.60566
135000.0000    0.71489
135040.0000    0.62345
135080.0000    0.58363
135120.0000    0.64976
135160.0000    0.65465
135200.0000    0.55881
135240.0000    0.74720
135280.0000    0.61752
135320.0000    0.77994
135360.0000    0.55756
135400.0000    0.35892
135440.0000    0.80900
135480.0000    0.70216
135520.0000    0.62739
135560.0000    0.62759
135600.0000    0.51834
135640.0000    0.46323
135680.0000    0.71089
135720.0000    0.73794
135760.0000    0.61904
135800.0000    0.53445
135840.0000    0.71517
135880.0000    0.54361
135920.0000    0.49407
135960.0000    0.56222
136000.0000    0.49964
136040.0000    0.55232
136080.0000    0.48219
136120.0000    0.51121
136160.0000    0.38642
136200.0000    0.62665
136240.0000    0.45089
136280.0000    0.69130
136320.0000    0.45849
136360.0000    0.71382
136400.0000    0.60043
136440.0000    0.66664
136480.0000    0.62602
136520.0000    0.81836
136560.0000    0.73687
136600.0000    0.69427
136640.0000    0.61508
136680.0000    0.70284
136720.0000    0.49031
136760.0000    0.52204
136800.0000    0.68670
136840.0000    0.75833
136880.0000    0.58192
136920.0000    0.23634
136960.0000    0.35456
137000.0000    0.12046
137040.0000    0.40777
137080.0000    0.58639
137120.0000    0.37370
137160.0000    0.48675
137200.0000    0.36267
137240.0000    0.24797
137280.0000    0.26274
137320.0000    0.22975
137360.0000    0.28344
137400.0000    0.12408
137440.0000    0.29233
137480.0000    0.47891
137520.0000    0.06518
137560.0000    0.22947
137600.0000    0.27176
137640.0000    0.62567
137680.0000    0.38328
137720.0000    0.21382
137760.0000    0.28495
137800.0000    0.41240
137840.0000    0.13812
137880.0000    0.24045
137920.0000    0.29041
137960.0000    0.49403
138000.0000    0.58079
138040.0000    0.30415
138080.0000    0.19160
138120.0000    0.42521
138160.0000    0.20620
138200.0000    0.26954
138240.0000    0.41690
138280.0000    0.18445
138320.0000    0.35716
138360.0000    0.21843
138400.0000    0.14416
138440.0000    0.20806
138480.0000   -0.04461
138520.0000    0.05348
138560.0000    0.26552
138600.0000    0.27766
138640.0000    0.57466
138680.0000    0.33074
138720.0000    0.42303
138760.0000    0.60397
138800.0000    0.20880
138840.0000    0.06611
138880.0000    0.10481
138920.0000    0.04268
138960.0000    0.40972
139000.0000    0.73147
139040.0000    0.68379
139080.0000    0.63906
139120.0000    0.58604
139160.0000    0.63472
139200.0000    0.71201
139240.0000    0.43132
139280.0000    0.25958
139320.0000    0.72515
139360.0000    0.72102
139400.0000    0.76775
139440.0000    0.76553
139480.0000    0.56313
139520.0000    0.46409
139560.0000    0.66696
139600.0000    0.68740
139640.0000    0.72219
139680.0000    0.18855
139720.0000    0.21706
139760.0000    0.44806
139800.0000    0.44079
139840.0000    0.20157
139880.0000    0.09538
139920.0000    0.28223
139960.0000   -0.21655
140000.0000   -0.06984
140040.0000   -0.55159
140080.0000   -0.44674
140120.0000   -0.36217
140160.0000   -0.11627
140200.0000    0.02270
140240.0000    0.01254
140280.0000    0.03264
140320.0000   -0.07362
140360.0000   -0.28665
140400.0000    0.11215
140440.0000   -0.22738
140480.0000    0.23309
140520.0000   -0.22290
140560.0000    0.11050
140600.0000    0.06130
140640.0000   -0.02854
140680.0000    0.01438
140720.0000    0.11369
140760.0000   -0.14454
140800.0000   -0.01942
140840.0000    0.02218
140880.0000    0.36794
140920.0000    0.09623
140960.0000    0.15010
141000.0000   -0.07072
141040.0000   -0.11749
141080.0000    0.26905
141120.0000    0.08340
141160.0000    0.20457
141200.0000    0.25074
141240.0000   -0.07398
141280.0000    0.08697
141320.0000    0.11093
141360.0000   -0.16117
141400.0000   -0.23570
141440.0000    0.20753
141480.0000    0.08408
141520.0000   -0.00546
141560.0000    0.08271
141600.0000    0.02296
141640.0000    0.18472
141680.0000   -0.02994
141720.0000    0.02918
141760.0000   -0.12370
141800.0000   -0.09241
141840.0000   -0.02292
141880.0000    0.11466
141920.0000    0.22576
141960.0000   -0.11629
142000.0000   -0.07930
142040.0000   -0.25904
142080.0000    0.02828
142120.0000    0.27864
142160.0000    0.13381
142200.0000    0.03129
142240.0000   -0.10332
142280.0000    0.37816
142320.0000    0.07376
142360.0000   -0.07869
142400.0000    0.12693
142440.0000    0.55199
142480.0000    0.52242
142520.0000    0.10134
142560.0000    0.35309
142600.0000    0.04780
142640.0000    0.42961
142680.0000    0.26727
142720.0000    0.48229
142760.0000    0.33140
142800.0000    0.37015
142840.0000    0.57398
142880.0000    0.36268
142920.0000    0.33286
142960.0000    0.47900
143000.0000    0.63719
143040.0000    0.53619
143080.0000    0.63376
143120.0000    0.61948
143160.0000    0.42430
143200.0000    0.54518
143240.0000    0.18729
143280.0000    0.29095
143320.0000    0.44422
143360.0000    0.23375
143400.0000    0.35822
143440.0000    0.46211
143480.0000    0.52481
143520.0000    0.37457
143560.0000    0.07748
143600.0000    0.47248
143640.0000   -0.00241
143680.0000    0.38608
143720.0000    0.41154
143760.0000    0.23801
143800.0000    0.13210
143840.0000    0.49081
143880.0000    0.49117
143920.0000    0.09698
143960.0000    0.37763
144000.0000    0.40303
144040.0000    0.36414
144080.0000    0.09157
144120.0000    0.15685
144160.0000    0.48714
144200.0000    0.32831
144240.0000    0.28153
144280.0000    0.32408
144320.0000    0.34252
144360.0000    0.30500
144400.0000    0.13801
144440.0000    0.10772
144480.0000    0.08444
144520.0000   -0.16820
144560.0000    0.29238
144600.0000    0.43841
144640.0000    0.03635
144680.0000    0.28923
144720.0000    0.04873
144760.0000    0.20342
144800.0000    0.27829
144840.0000    0.03698
144880.0000   -0.06238
144920.0000    0.24518
144960.0000    0.32851
145000.0000    0.32744
145040.0000    0.38330
145080.0000    0.28634
145120.0000    0.57822
145160.0000    0.07783
145200.0000    0.22140
145240.0000    0.16163
145280.0000    0.16626
145320.0000   -0.01918
145360.0000   -0.05572
145400.0000    0.09055
145440.0000    0.08204
145480.0000    0.21202
145520.0000    0.24207
145560.0000   -0.08578
145600.0000   -0.03122
145640.0000    0.06152
145680.0000    0.10925
145720.0000   -0.14896
145760.0000    0.12170
145800.0000    0.23688
145840.0000    0.22716
145880.0000    0.05457
145920.0000    0.06664
145960.0000   -0.06667
146000.0000   -0.20472
146040.0000    0.08798
146080.0000   -0.04871
146120.0000    0.14301
146160.0000    0.23167
146200.0000    0.13287
146240.0000   -0.36374
146280.0000    0.13486
146320.0000    0.21673
146360.0000   -0.03911
146400.0000    0.03232
146440.0000   -0.05678
146480.0000    0.31792
146520.0000    0.11400
146560.0000    0.31790
146600.0000    0.26099
146640.0000    0.09031
146680.0000    0.27618
146720.0000   -0.00428
146760.0000   -0.24383
146800.0000    0.22460
146840.0000    0.35947
146880.0000    0.19532
146920.0000    0.07458
146960.0000    0.00355
147000.0000    0.07306
147040.0000   -0.03893
147080.0000   -0.14303
147120.0000    0.04309
147160.0000    0.34932
147200.0000    0.22243
147240.0000    0.13253
147280.0000    0.41144
147320.0000    0.17565
147360.0000    0.03350
147400.0000    0.21902
147440.0000   -0.11338
147480.0000   -0.08929
147520.0000    0.18028
147560.0000    0.06410
147600.0000    0.05517
147640.0000    0.07297
147680.0000    0.26902
147720.0000   -0.10720
147760.0000    0.00009
147800.0000   -0.10938
147840.0000   -0.13923
147880.0000   -0.09669
147920.0000   -0.08711
147960.0000   -0.01984
148000.0000    0.21341
148040.0000   -0.27183
148080.0000   -0.27855
148120.0000   -0.21287
148160.0000   -0.26145
148200.0000   -0.02289
148240.0000    0.01965
148280.0000    0.28785
148320.0000    0.14957
148360.0000    0.12214
148400.0000    0.05061
148440.0000    0.09476
148480.0000    0.19775
148520.0000    0.22900
148560.0000   -0.19384
148600.0000    0.01220
148640.0000   -0.14554
148680.0000   -0.25796
148720.0000   -0.17111
148760.0000    0.06620
148800.0000   -0.13762
148840.0000   -0.20739
148880.0000   -0.23851
148920.0000   -0.20740
148960.0000   -0.20131
149000.0000   -0.45234
149040.0000   -0.30100
149080.0000   -0.21066
149120.0000    0.07628
149160.0000   -0.00229
149200.0000   -0.20757
149240.0000   -0.07578
149280.0000   -0.31415
149320.0000   -0.20130
149360.0000   -0.28626
149400.0000   -0.00732
149440.0000   -0.15800
149480.0000   -0.20619
149520.0000    0.22671
149560.0000   -0.21934
149600.0000   -0.11490
149640.0000    0.27834
149680.0000   -0.00508
149720.0000    0.01517
149760.0000   -0.36296
149800.0000   -0.31171
149840.0000   -0.50011
149880.0000   -0.24782
149920.0000   -0.49294
149960.0000   -0.40635
150000.0000   -0.00923
150040.0000   -0.39304
150080.0000    0.22078
150120.0000    0.07776
150160.0000    0.30274
150200.0000   -0.33214
150240.0000   -0.33776
150280.0000    0.00387
150320.0000    0.30233
150360.0000    0.13238
150400.0000   -0.15319
150440.0000   -0.44091
150480.0000   -0.12358
150520.0000   -0.63478
150560.0000   -0.24347
150600.0000   -0.54508
150640.0000   -0.09879
150680.0000    0.09157
150720.0000    0.15726
150760.0000    0.02584
150800.0000    0.13345
150840.0000   -0.38689
150880.0000    0.09514
150920.0000   -0.03272
150960.0000    0.14492
151000.0000    0.06249
151040.0000   -0.11695
151080.0000    0.02935
151120.0000   -0.18140
151160.0000   -0.17109
151200.0000    0.19322
151240.0000    0.10100
151280.0000   -0.09189
151320.0000    0.07414
151360.0000    0.32995
151400.0000    0.39581
151440.0000   -0.05453
151480.0000   -0.15684
151520.0000    0.11673
151560.0000    0.28057
151600.0000    0.11084
151640.0000   -0.07512
151680.0000    0.20207
151720.0000    0.06032
151760.0000    0.04272
151800.0000    0.18203
151840.0000    0.06019
151880.0000    0.35597
151920.0000    0.28911
151960.0000    0.48800
152000.0000    0.62288
152040.0000    0.36879
152080.0000    0.10000
152120.0000    0.10288
152160.0000    0.17013
152200.0000   -0.02045
152240.0000    0.29716
152280.0000    0.31127
152320.0000    0.26532
152360.0000    0.20702
152400.0000    0.13625
152440.0000   -0.25233
152480.0000    0.16716
152520.0000    0.33336
152560.0000    0.37624
152600.0000    0.00819
152640.0000    0.34969
152680.0000    0.44304
152720.0000    0.28107
152760.0000    0.22408
152800.0000    0.40076
152840.0000    0.40194
152880.0000    0.17741
152920.0000    0.19773
152960.0000    0.07134
153000.0000    0.07126
153040.0000    0.16638
153080.0000    0.49240
153120.0000    0.36903
153160.0000    0.43052
153200.0000    0.38472
153240.0000    0.25858
153280.0000    0.38206
153320.0000    0.33464
153360.0000    0.43263
153400.0000    0.60944
153440.0000    0.22489
153480.0000    0.47684
153520.0000    0.39757
153560.0000    0.34179
153600.0000    0.42871
153640.0000    0.46884
153680.0000    0.54499
153720.0000    0.51673
153760.0000    0.52048
153800.0000    0.49089
153840.0000    0.42280
153880.0000    0.73421
153920.0000    0.15909
153960.0000    0.13926
154000.0000    0.21723
154040.0000    0.23070
154080.0000    0.30097
154120.0000    0.30243
154160.0000    0.41685
154200.0000    0.38242
154240.0000    0.15504
154280.0000    0.24166
154320.0000    0.36883
154360.0000    0.27044
154400.0000    0.18357
154440.0000    0.10988
154480.0000    0.29443
154520.0000    0.16186
154560.0000    0.22810
154600.0000    0.36738
154640.0000    0.10823
154680.0000    0.09614
154720.0000    0.15692
154760.0000   -0.08668
154800.0000    0.44045
154840.0000    0.13365
154880.0000    0.19868
154920.0000    0.17901
154960.0000    0.14966
155000.0000    0.13687
155040.0000    0.38644
155080.0000    0.05371
155120.0000    0.28568
155160.0000    0.10582
155200.0000    0.41224
155240.0000    0.38098
155280.0000    0.15380
155320.0000    0.33971
155360.0000    0.20795
155400.0000    0.47561
155440.0000   -0.02104
155480.0000    0.31496
155520.0000    0.28962
155560.0000    0.09412
155600.0000    0.64359
155640.0000    0.75790
155680.0000    0.39820
155720.0000    0.35247
155760.0000    0.44442
155800.0000    0.51611
155840.0000    0.10294
155880.0000    0.03399
155920.0000    0.22773
155960.0000    0.16010
156000.0000    0.31727
156040.0000    0.26865
156080.0000    0.36994
156120.0000    0.46914
156160.0000    0.52594
156200.0000    0.41273
156240.0000    0.56153
156280.0000    0.17249
156320.0000    0.56677
156360.0000    0.27977
156400.0000    0.46418
156440.0000    0.31239
156480.0000    0.51177
156520.0000    0.49343
156560.0000    0.51652
156600.0000    0.42236
156640.0000    0.47473
156680.0000    0.53299
156720.0000    0.52769
156760.0000    0.45006
156800.0000    0.44537
156840.0000    0.30084
156880.0000    0.48450
156920.0000    0.50985
156960.0000    0.45620
157000.0000    0.50128
157040.0000    0.51072
157080.0000    0.60587
157120.0000    0.46504
157160.0000    0.67175
157200.0000    0.67864
157240.0000    0.57211
157280.0000    0.41856
157320.0000    0.37802
157360.0000    0.20857
157400.0000    0.37703
157440.0000    0.30697
157480.0000    0.46649
157520.0000    0.56541
157560.0000    0.40751
157600.0000    0.32185
157640.0000    0.48626
157680.0000    0.50160
157720.0000    0.41676
157760.0000    0.51032
157800.0000    0.73639
157840.0000    0.40885
157880.0000    0.50043
157920.0000    0.62099
157960.0000    0.50934
158000.0000    0.33577
158040.0000    0.51558
158080.0000    0.44576
158120.0000    0.17267
158160.0000    0.54125
158200.0000    0.44428
158240.0000    0.25811
158280.0000    0.35489
158320.0000    0.34571
158360.0000    0.37946
158400.0000    0.60624
158440.0000    0.51484
158480.0000    0.48169
158520.0000    0.28704
158560.0000    0.28703
158600.0000    0.70172
158640.0000    0.40261
158680.0000    0.40616
158720.0000    0.44567
158760.0000    0.60379
158800.0000    0.45357
158840.0000    0.57646
158880.0000    0.44278
158920.0000    0.29848
158960.0000    0.50317
159000.0000    0.59911
159040.0000    0.45885
159080.0000   -0.08065
159120.0000    0.29236
159160.0000    0.16751
159200.0000    0.06317
159240.0000    0.20462
159280.0000    0.09382
159320.0000    0.10297
159360.0000    0.21269
159400.0000    0.33309
159440.0000    0.51841
159480.0000    0.30664
159520.0000    0.23243
159560.0000    0.06707
159600.0000    0.01755
159640.0000    0.18543
159680.0000   -0.00075
159720.0000    0.21987
159760.0000    0.23964
159800.0000    0.13526
159840.0000    0.22471
159880.0000   -0.25871
159920.0000    0.32722
159960.0000    0.44779
160000.0000    0.31211
160040.0000    0.52640
160080.0000    0.47141
160120.0000    0.44227
160160.0000    0.39225
160200.0000    0.46918
160240.0000    0.48063
160280.0000    0.32889
160320.0000    0.42280
160360.0000    0.47681
160400.0000    0.27126
160440.0000    0.34792
160480.0000    0.35031
160520.0000    0.07304
160560.0000    0.12195
160600.0000    0.54086
160640.0000    0.52003
160680.0000    0.40208
160720.0000    0.42543
160760.0000    0.57014
160800.0000    0.45452
160840.0000    0.05373
160880.0000    0.30316
160920.0000    0.16303
160960.0000    0.39222
161000.0000    0.15417
161040.0000   -0.15314
161080.0000    0.17549
161120.0000   -0.08898
161160.0000   -0.25566
161200.0000    0.51013
161240.0000    0.47607
161280.0000    0.25479
161320.0000    0.45211
161360.0000    0.45950
161400.0000    0.33198
161440.0000    0.42344
161480.0000    0.43520
161520.0000    0.37843
161560.0000    0.29074
161600.0000    0.22950
161640.0000    0.22215
161680.0000    0.52599
161720.0000    0.29815
161760.0000    0.26782
161800.0000    0.19853
161840.0000    0.29425
161880.0000    0.22435
161920.0000    0.60540
161960.0000    0.86190
162000.0000    0.67166
162040.0000    0.58635
162080.0000    0.63947
162120.0000    0.51763
162160.0000    0.62273
162200.0000    0.72419
162240.0000    0.53944
162280.0000    0.57366
162320.0000    0.52461
162360.0000    0.65145
162400.0000    0.78369
162440.0000    0.59396
162480.0000    0.59031
162520.0000    0.61016
162560.0000    0.59694
162600.0000    0.50306
162640.0000    0.61817
162680.0000    0.62473
162720.0000    0.48612
162760.0000    0.40098
162800.0000    0.30941
162840.0000    0.16241
162880.0000   -0.18004
162920.0000   -0.00443
162960.0000    0.04358
163000.0000    0.44837
163040.0000    0.19006
163080.0000    0.67971
163120.0000    0.70736
163160.0000   -0.14549
163200.0000   -0.15839
163240.0000    0.50889
163280.0000    0.59218
163320.0000    0.60918
163360.0000    0.56470
163400.0000    0.40631
163440.0000    0.32259
163480.0000    0.02258
163520.0000    0.27160
163560.0000    0.20877
163600.0000    0.88709
163640.0000    0.50338
163680.0000   -0.04305
163720.0000   -0.03547
163760.0000    0.13878
163800.0000    0.27588
163840.0000    0.03799
163880.0000    0.20136
163920.0000    0.19682
163960.0000    0.10434
164000.0000   -0.02071
164040.0000    0.21234
164080.0000    0.32862
164120.0000    0.02850
164160.0000    0.43213
164200.0000    0.14822
164240.0000    0.14777
164280.0000    0.20342
164320.0000    0.17440
164360.0000    0.20084
164400.0000    0.26242
164440.0000    0.18883
164480.0000    0.11683
164520.0000    0.22042
164560.0000    0.34333
164600.0000   -0.00991
164640.0000    0.19459
164680.0000    0.03182
164720.0000    0.08434
164760.0000   -0.12167
164800.0000    0.08675
164840.0000   -0.33736
164880.0000   -0.09668
164920.0000   -0.10763
164960.0000    0.16615
165000.0000    0.02762
165040.0000    0.03508
165080.0000    0.09582
165120.0000    0.24260
165160.0000    0.25889
165200.0000    0.13355
165240.0000    0.37476
165280.0000    0.17930
165320.0000    0.13462
165360.0000    0.01319
165400.0000    0.35866
165440.0000    0.30343
165480.0000    0.20058
165520.0000    0.20995
165560.0000    0.16597
165600.0000    0.03170
165640.0000    0.15029
165680.0000    0.13537
165720.0000   -0.08759
165760.0000   -0.24119
165800.0000    0.23248
165840.0000    0.06924
165880.0000    0.04748
165920.0000    0.15888
165960.0000   -0.05347
166000.0000   -0.35463
166040.0000    0.37106
166080.0000    0.37677
166120.0000   -0.02937
166160.0000    0.34673
166200.0000    0.09523
166240.0000    0.12172
166280.0000    0.38013
166320.0000    0.10689
166360.0000    0.25507
166400.0000    0.07578
166440.0000    0.30103
166480.0000    0.34786
166520.0000    0.60507
166560.0000    0.18831
166600.0000    0.42438
166640.0000    0.33354
166680.0000    0.24076
166720.0000    0.32021
166760.0000    0.38163
166800.0000    0.32304
166840.0000    0.20524
166880.0000    0.06587
166920.0000    0.38854
166960.0000    0.29864
167000.0000    0.55481
167040.0000    0.08681
167080.0000    0.42572
167120.0000    0.26567
167160.0000    0.25681
167200.0000    0.49896
167240.0000    0.23230
167280.0000    0.28497
167320.0000    0.49660
167360.0000    0.42543
167400.0000    0.20834
167440.0000    0.13030
167480.0000    0.31316
167520.0000    0.13574
167560.0000    0.05326
167600.0000    0.44844
167640.0000    0.32926
167680.0000    0.29166
167720.0000    0.34100
167760.0000    0.31808
167800.0000    0.55654
167840.0000    0.31865
167880.0000    0.41848
167920.0000    0.43017
167960.0000    0.45510
168000.0000    0.49896
168040.0000    0.27165
168080.0000    0.43207
168120.0000    0.43785
168160.0000    0.55900
168200.0000    0.43170
168240.0000    0.39552
168280.0000    0.21614
168320.0000    0.35086
168360.0000    0.25366
168400.0000   -0.11874
168440.0000    0.01156
168480.0000    0.19337
168520.0000   -0.08535
168560.0000    0.27170
168600.0000    0.05310
168640.0000   -0.33459
168680.0000   -0.03641
168720.0000   -0.11981
168760.0000    0.04353
168800.0000    0.04467
168840.0000    0.40684
168880.0000    0.57855
168920.0000    0.06197
168960.0000   -0.01905
169000.0000    0.44468
169040.0000    0.25048
169080.0000    0.06900
169120.0000    0.09078
169160.0000    0.16991
169200.0000   -0.23182
169240.0000    0.00956
169280.0000    0.23093
169320.0000    0.14029
169360.0000    0.21872
169400.0000    0.54471
169440.0000    0.27639
169480.0000    0.25470
169520.0000    0.53010
169560.0000    0.75441
169600.0000    0.58741
169640.0000    0.39001
169680.0000    0.45819
169720.0000    0.59838
169760.0000    0.57471
169800.0000    0.59367
169840.0000    0.61866
169880.0000    0.41190
169920.0000    0.41648
169960.0000    0.59186
170000.0000    0.29339
170040.0000    0.28694
170080.0000    0.28688
170120.0000    0.44676
170160.0000    0.25451
170200.0000   -0.12102
170240.0000   -0.09281
170280.0000    0.15399
170320.0000    0.44321
170360.0000    0.54027
170400.0000    0.36585
170440.0000   -0.02267
170480.0000    0.17757
170520.0000    0.18267
170560.0000    0.28525
170600.0000    0.33115
170640.0000    0.25880
170680.0000    0.32044
170720.0000    0.37031
170760.0000    0.15871
170800.0000    0.38119
170840.0000    0.20416
170880.0000    0.43533
170920.0000   -0.03455
170960.0000    0.25085
171000.0000   -0.11876
171040.0000    0.10343
171080.0000    0.35139
171120.0000    0.39209
171160.0000    0.04908
171200.0000   -0.00127
171240.0000    0.22953
171280.0000    0.30955
171320.0000    0.26025
171360.0000    0.13083
171400.0000    0.33776
171440.0000    0.27709
171480.0000    0.35849
171520.0000    0.35827
171560.0000   -0.04414
171600.0000    0.24243
171640.0000    0.22465
171680.0000    0.21390
171720.0000    0.19613
171760.0000    0.12060
171800.0000    0.34241
171840.0000    0.21853
171880.0000    0.25374
171920.0000    0.02418
171960.0000   -0.02653
172000.0000    0.20997
172040.0000    0.27205
172080.0000   -0.01521
172120.0000    0.17257
172160.0000    0.24752
172200.0000    0.40637
172240.0000    0.39171
172280.0000    0.32711
172320.0000    0.48655
172360.0000    0.18944
172400.0000    0.05247
172440.0000   -0.43047
172480.0000   -0.35143
172520.0000   -0.44502
172560.0000    0.11026
172600.0000    0.17692
172640.0000    0.37482
172680.0000    0.34095
172720.0000    0.54728
172760.0000    0.45771
172800.0000    0.38917
172840.0000    0.33058
172880.0000    0.19273
172920.0000    0.48128
172960.0000    0.19203
173000.0000    0.42414
173040.0000    0.46595
173080.0000    0.40056
173120.0000    0.47759
173160.0000    0.31820
173200.0000    0.28308
173240.0000   -0.11677
173280.0000    0.40092
173320.0000    0.39998
173360.0000    0.18517
173400.0000    0.46149
173440.0000    0.34385
173480.0000   -0.13215
173520.0000    0.13027
173560.0000   -0.01514
173600.0000    0.16214
173640.0000    0.23128
173680.0000    0.47240
173720.0000    0.33493
173760.0000    0.39458
173800.0000    0.30827
173840.0000    0.19834
173880.0000    0.22984
173920.0000    0.04690
173960.0000   -0.04770
174000.0000    0.06930
174040.0000    0.23356
174080.0000    0.21579
174120.0000    0.05897
174160.0000    0.35844
174200.0000    0.66583
174240.0000    0.21495
174280.0000    0.43363
174320.0000    0.64173
174360.0000    0.38258
174400.0000    0.53520
174440.0000    0.49044
174480.0000    0.39227
174520.0000    0.54766
174560.0000    0.47229
174600.0000    0.52262
174640.0000    0.71673
174680.0000    0.50712
174720.0000    0.57989
174760.0000    0.43319
174800.0000    0.31551
174840.0000    0.39524
174880.0000    0.46333
174920.0000    0.57785
174960.0000    0.38733
175000.0000    0.53790
175040.0000    0.26123
175080.0000    0.34481
175120.0000    0.10723
175160.0000    0.16102
175200.0000    0.03355
175240.0000    0.30881
175280.0000    0.08003
175320.0000    0.15425
175360.0000    0.28389
175400.0000    0.13131
175440.0000    0.22244
175480.0000   -0.10121
175520.0000    0.22921
175560.0000    0.16977
175600.0000   -0.12840
175640.0000   -0.61825
175680.0000   -0.36070
175720.0000   -0.34535
175760.0000   -0.00472
175800.0000    0.05469
175840.0000   -0.11453
175880.0000    0.47944
175920.0000    0.29742
175960.0000    0.61441
176000.0000   -0.23378
176040.0000   -0.24700
176080.0000   -0.19307
176120.0000   -0.02845
176160.0000   -0.24858
176200.0000    0.01530
176240.0000    0.24946
176280.0000   -0.00530
176320.0000    0.13663
176360.0000    0.08843
176400.0000    0.45723
176440.0000   -0.13729
176480.0000    0.33886
176520.0000   -0.07810
176560.0000   -0.01647
176600.0000    0.00157
176640.0000    0.06398
176680.0000    0.05522
176720.0000    0.23307
176760.0000   -0.02091
176800.0000   -0.08214
176840.0000   -0.09449
176880.0000   -0.33547
176920.0000   -0.04511
176960.0000    0.33767
177000.0000    0.23150
177040.0000    0.31880
177080.0000    0.68479
177120.0000    0.38359
177160.0000    0.45834
177200.0000    0.52137
177240.0000    0.53336
177280.0000    0.54332
177320.0000    0.56092
177360.0000    0.54786
177400.0000    0.61891
177440.0000    0.67974
177480.0000    0.46046
177520.0000    0.73805
177560.0000    0.65068
177600.0000    0.54586
177640.0000    0.59044
177680.0000    0.51464
177720.0000    0.58841
177760.0000    0.66458
177800.0000    0.67093
177840.0000    0.46637
177880.0000    0.71203
177920.0000    0.36723
177960.0000    0.05819
178000.0000    0.07482
178040.0000   -0.04713
178080.0000   -0.09792
178120.0000    0.21224
178160.0000    0.01394
178200.0000    0.16738
178240.0000    0.01915
178280.0000    0.15079
178320.0000    0.41120
178360.0000   -0.06535
178400.0000   -0.00251
178440.0000    0.28053
178480.0000    0.55781
178520.0000    0.10188
178560.0000   -0.04986
178600.0000    0.22386
178640.0000   -0.15203
178680.0000   -0.08646
178720.0000    0.22122
178760.0000    0.16715
178800.0000    0.42159
178840.0000    0.58131
178880.0000    0.20456
178920.0000    0.48891
178960.0000    0.10760
179000.0000    0.54067
179040.0000    0.04633
179080.0000   -0.02394
179120.0000   -0.11097
179160.0000    0.14389
179200.0000    0.52842
179240.0000    0.32878
179280.0000    0.48583
179320.0000    0.56108
179360.0000    0.57934
179400.0000    0.35995
179440.0000    0.32677
179480.0000    0.11533
179520.0000    0.40027
179560.0000    0.46031
179600.0000   -0.20194
179640.0000    0.28643
179680.0000    0.07738
179720.0000    0.21223
179760.0000    0.34866
179800.0000    0.11816
179840.0000    0.13747
179880.0000    0.00732
179920.0000    0.29035
179960.0000    0.24023
180000.0000    0.27813
180040.0000    0.50257
180080.0000    0.35353
180120.0000    0.22349
180160.0000    0.67269
180200.0000    0.23111
180240.0000    0.26763
180280.0000    0.51140
180320.0000    0.30459
180360.0000    0.52641
180400.0000    0.63579
180440.0000    0.59242
180480.0000    0.77974
180520.0000    0.51066
180560.0000    0.55576
180600.0000    0.52525
180640.0000    0.51297
180680.0000    0.50026
180720.0000    0.60415
180760.0000    0.29254
180800.0000    0.50083
180840.0000    0.72428
180880.0000    0.53242
180920.0000    0.48182
180960.0000    0.23011
181000.0000    0.27304
181040.0000    0.41685
181080.0000    0.62810
181120.0000    0.52904
181160.0000    0.51597
181200.0000    0.63525
181240.0000    0.32392
181280.0000    0.48998
181320.0000    0.81667
181360.0000    0.65530
181400.0000    0.45771
181440.0000    0.71169
181480.0000    0.56942
181520.0000    0.55969
181560.0000    0.49199
181600.0000    0.46068
181640.0000    0.73689
181680.0000    0.61875
181720.0000    0.73145
181760.0000    0.37996
181800.0000    0.45429
181840.0000    0.27357
181880.0000    0.56370
181920.0000    0.48425
181960.0000    0.63143
182000.0000    0.61627
182040.0000    0.56117
182080.0000    0.41286
182120.0000    0.68464
182160.0000    0.56400
182200.0000    0.57204
182240.0000    0.61361
182280.0000    0.44402
182320.0000    0.56233
182360.0000    0.55841
182400.0000    0.53822
182440.0000    0.62495
182480.0000    0.58874
182520.0000    0.63519
182560.0000    0.55708
182600.0000    0.49422
182640.0000    0.71439
182680.0000    0.55811
182720.0000    0.65604
182760.0000    0.69944
182800.0000    0.75271
182840.0000    0.60776
182880.0000    0.59837
182920.0000    0.36670
182960.0000    0.58253
183000.0000    0.66375
183040.0000    0.03985
183080.0000    0.25543
183120.0000    0.70430
183160.0000    0.72720
183200.0000    0.62512
183240.0000    0.43718
183280.0000    0.65478
183320.0000    0.43484
183360.0000    0.59058
183400.0000    0.51388
183440.0000    0.59355
183480.0000    0.48791
183520.0000    0.57149
183560.0000    0.72532
183600.0000    0.58843
183640.0000    0.60322
183680.0000    0.52243
183720.0000    0.52825
183760.0000    0.54179
183800.0000    0.33739
183840.0000    0.51162
183880.0000    0.69586
183920.0000    0.69984
183960.0000    0.54243
184000.0000    0.61343
184040.0000    0.54479
184080.0000    0.25167
184120.0000    0.35610
184160.0000    0.44350
184200.0000    0.26556
184240.0000    0.58858
184280.0000    0.54459
184320.0000    0.45172
184360.0000    0.63379
184400.0000    0.49651
184440.0000    0.56620
184480.0000    0.74949
184520.0000    0.68194
184560.0000    0.52826
184600.0000    0.37373
184640.0000    0.69830
184680.0000    0.44654
184720.0000    0.57826
184760.0000    0.55436
184800.0000    0.52252
184840.0000    0.61491
184880.0000    0.48035
184920.0000    0.39578
184960.0000    0.54455
185000.0000    0.68856
185040.0000    0.43068
185080.0000    0.70154
185120.0000    0.51650
185160.0000    0.57132
185200.0000    0.65336
185240.0000    0.75490
185280.0000    0.64602
185320.0000    0.63036
185360.0000    0.62360
185400.0000    0.59647
185440.0000    0.60225
185480.0000    0.52744
185520.0000    0.51599
185560.0000    0.49730
185600.0000    0.51171
185640.0000    0.59540
185680.0000    0.76192
185720.0000    0.45893
185760.0000    0.57811
185800.0000    0.60466
185840.0000    0.50365
185880.0000    0.62532
185920.0000    0.23378
185960.0000    0.51914
186000.0000    0.68688
186040.0000    0.41534
186080.0000    0.65440
186120.0000    0.30582
186160.0000    0.54627
186200.0000    0.63732
186240.0000    0.30869
186280.0000    0.43379
186320.0000    0.60807
186360.0000    0.63574
186400.0000    0.57785
186440.0000    0.52291
186480.0000    0.56445
186520.0000    0.45564
186560.0000    0.33886
186600.0000    0.66751
186640.0000    0.89999
186680.0000    0.62583
186720.0000    0.47236
186760.0000    0.40161
186800.0000    0.55280
186840.0000    0.58881
186880.0000    0.61066
186920.0000    0.35563
186960.0000    0.65199
187000.0000    0.61996
187040.0000    0.45015
187080.0000    0.36689
187120.0000    0.42930
187160.0000    0.54554
187200.0000    0.66830
187240.0000    0.69992
187280.0000    0.48464
187320.0000    0.18385
187360.0000    0.49275
187400.0000    0.47887
187440.0000    0.41410
187480.0000    0.49010
187520.0000    0.61519
187560.0000    0.43879
187600.0000    0.42489
187640.0000    0.42499
187680.0000    0.46634
187720.0000    0.49106
187760.0000    0.41946
187800.0000    0.46402
187840.0000    0.53323
187880.0000    0.46022
187920.0000    0.47662
187960.0000    0.47110
188000.0000    0.73026
188040.0000    0.51447
188080.0000    0.44804
188120.0000    0.39409
188160.0000    0.30171
188200.0000    0.52856
188240.0000    0.52892
188280.0000    0.23868
188320.0000    0.49392
188360.0000    0.41712
188400.0000    0.42165
188440.0000    0.05060
188480.0000    0.05996
188520.0000    0.24037
188560.0000    0.27475
188600.0000    0.10019
188640.0000    0.16551
188680.0000    0.08768
188720.0000    0.47173
188760.0000    0.24149
188800.0000    0.00495
188840.0000    0.29926
188880.0000    0.25871
188920.0000    0.40643
188960.0000    0.29044
189000.0000    0.25466
189040.0000    0.31394
189080.0000    0.14837
189120.0000    0.35533
189160.0000    0.55809
189200.0000    0.22890
189240.0000    0.40004
189280.0000    0.53804
189320.0000    0.41233
189360.0000    0.27026
189400.0000    0.31000
189440.0000    0.11676
189480.0000    0.30333
189520.0000    0.11377
189560.0000    0.18843
189600.0000    0.09229
189640.0000    0.42343
189680.0000    0.61593
189720.0000    0.43398
189760.0000    0.30430
189800.0000    0.50652
189840.0000    0.46575
189880.0000    0.35071
189920.0000    0.57267
189960.0000    0.37588
190000.0000    0.32923
190040.0000    0.16070
190080.0000    0.29949
190120.0000    0.37596
190160.0000    0.29914
190200.0000    0.24106
190240.0000    0.40948
190280.0000    0.30213
190320.0000    0.17502
190360.0000    0.29616
190400.0000    0.13805
190440.0000    0.10631
190480.0000    0.53188
190520.0000    0.51947
190560.0000    0.54322
190600.0000    0.70849
190640.0000    0.07858
190680.0000    0.45830
190720.0000    0.55641
190760.0000    0.45978
190800.0000    0.35960
190840.0000    0.24084
190880.0000    0.25747
190920.0000    0.32623
190960.0000    0.04829
191000.0000    0.44142
191040.0000    0.16213
191080.0000    0.62814
191120.0000    0.39668
191160.0000    0.33977
191200.0000    0.60974
191240.0000    0.42723
191280.0000    0.40999
191320.0000    0.68285
191360.0000    0.38140
191400.0000    0.47143
191440.0000    0.21896
191480.0000    0.46026
191520.0000    0.71246
191560.0000    0.30872
191600.0000    0.34678
191640.0000    0.18555
191680.0000    0.27867
191720.0000    0.34812
191760.0000    0.38897
191800.0000    0.40760
191840.0000    0.67173
191880.0000    0.30952
191920.0000    0.75848
191960.0000    0.34982
192000.0000    0.13259
192040.0000    0.21204
192080.0000    0.53813
192120.0000   -0.02276
192160.0000    0.38954
192200.0000    0.30396
192240.0000    0.41845
192280.0000    0.16002
192320.0000    0.26050
192360.0000    0.22053
192400.0000    0.06797
192440.0000    0.06379
192480.0000   -0.65617
192520.0000    0.14566
192560.0000    0.32715
192600.0000    0.38232
192640.0000    0.41822
192680.0000    0.40220
192720.0000    0.54851
192760.0000    0.61574
192800.0000    0.33990
192840.0000    0.35013
192880.0000    0.57550
192920.0000    0.38754
192960.0000    0.40542
193000.0000    0.26528
193040.0000    0.30195
193080.0000    0.32843
193120.0000    0.37011
193160.0000    0.20710
193200.0000    0.18232
193240.0000    0.19878
193280.0000    0.31663
193320.0000    0.15038
193360.0000    0.46172
193400.0000    1.03298
193440.0000    0.56674
193480.0000    0.68396
193520.0000    0.78176
193560.0000    0.93543
193600.0000    0.81185
193640.0000    0.89944
193680.0000    0.74886
193720.0000    0.66280
193760.0000    0.45443
193800.0000    0.56692
193840.0000    0.74126
193880.0000    0.85540
193920.0000    0.88746
193960.0000    0.94932
194000.0000    0.57183
194040.0000    0.70833
194080.0000    0.74573
194120.0000    0.79099
194160.0000    0.45713
194200.0000    0.57452
194240.0000    0.62376
194280.0000    0.75541
194320.0000    0.48959
194360.0000    0.64357
194400.0000    0.56885
194440.0000    0.33255
194480.0000    0.44826
194520.0000    0.16683
194560.0000    0.14012
194600.0000    0.64663
194640.0000    0.60809
194680.0000    0.70777
194720.0000    0.66637
194760.0000    0.94505
194800.0000    0.58447
194840.0000    0.56832
194880.0000    0.57153
194920.0000    0.58965
194960.0000    0.61672
195000.0000    0.63124
195040.0000    0.60849
195080.0000    0.41606
195120.0000    0.69383
195160.0000    0.64113
195200.0000    0.65211
195240.0000    0.61651
195280.0000    0.62740
195320.0000    0.69251
195360.0000    0.42200
195400.0000    0.32579
195440.0000    0.10336
195480.0000   -0.02097
195520.0000    0.17369
195560.0000    0.34114
195600.0000    0.46801
195640.0000    0.31570
195680.0000    0.52962
195720.0000    0.53219
195760.0000    0.56444
195800.0000    0.56912
195840.0000    0.42390
195880.0000    0.19978
195920.0000    0.56802
195960.0000    0.37044
196000.0000    0.55025
196040.0000    0.71910
196080.0000    0.84179
196120.0000    0.61454
196160.0000    0.73679
196200.0000    0.64032
196240.0000    0.63920
196280.0000    0.61462
196320.0000    0.67971
196360.0000    0.63600
196400.0000    0.76769
196440.0000    0.56447
196480.0000    0.76282
196520.0000    0.61104
196560.0000    0.46618
196600.0000    0.64167
196640.0000    0.64996
196680.0000    0.62659
196720.0000    0.62554
196760.0000    0.46922
196800.0000    0.65064
196840.0000    0.68864
196880.0000    0.47722
196920.0000    0.39156
196960.0000    0.53941
197000.0000    0.74504
197040.0000    0.35931
197080.0000    0.51724
197120.0000    0.53501
197160.0000    0.62425
197200.0000    0.59103
197240.0000    0.46394
197280.0000    0.49796
197320.0000    0.71058
197360.0000    0.56617
197400.0000    0.44968
197440.0000    0.56770
197480.0000    0.58445
197520.0000    0.52441
197560.0000    0.55063
197600.0000    0.55348
197640.0000    0.75089
197680.0000    0.62428
197720.0000    0.34628
197760.0000    0.72765
197800.0000    0.71506
197840.0000    0.80246
197880.0000    0.73031
197920.0000    0.75193
197960.0000    0.86920
198000.0000    0.79381
198040.0000    0.59797
198080.0000    0.76521
198120.0000    0.74750
198160.0000    0.84537
198200.0000    0.67188
198240.0000    0.41674
198280.0000    0.63678
198320.0000    0.78269
198360.0000    0.79604
198400.0000    0.76468
198440.0000    0.79457
198480.0000    0.91983
198520.0000    0.86983
198560.0000    0.91129
198600.0000    0.96249
198640.0000    0.84664
198680.0000    0.60275
198720.0000    0.45362
198760.0000    0.37187
198800.0000    0.47850
198840.0000    0.45030
198880.0000    0.52358
198920.0000    0.62785
198960.0000    0.56958
199000.0000    0.72618
199040.0000    0.83935
199080.0000    0.68651
199120.0000    0.71330
199160.0000    0.73139
199200.0000    0.81193
199240.0000    0.62337
199280.0000    0.90157
199320.0000    0.65090
199360.0000    0.84115
199400.0000    0.62893
199440.0000    0.70829
199480.0000    0.70075
199520.0000    0.40753
199560.0000    0.69944
199600.0000    0.44928
199640.0000    0.58302
199680.0000    0.63881
199720.0000    0.64321
199760.0000    0.29174
199800.0000    0.65759
199840.0000    0.84143
199880.0000    0.75814
199920.0000    0.68936
199960.0000    0.74322
200000.0000    0.51133
200040.0000    0.67674
200080.0000    0.71677
200120.0000    0.79276
200160.0000    0.87107
200200.0000    0.80833
200240.0000    0.79731
200280.0000    0.82978
200320.0000    0.32319
200360.0000    0.44340
200400.0000    0.10881
200440.0000    0.29996
200480.0000    0.46331
200520.0000    0.19635
200560.0000    0.18079
200600.0000    0.21961
200640.0000    0.39411
200680.0000    0.13826
200720.0000    0.14656
200760.0000    0.26278
200800.0000    0.35550
200840.0000    0.30230
200880.0000    0.37039
200920.0000    0.16372
200960.0000    0.70275
201000.0000    0.45684
201040.0000    0.52764
201080.0000    0.44020
201120.0000    0.55805
201160.0000    0.18077
201200.0000    0.28967
201240.0000    0.19947
201280.0000    0.26962
201320.0000    0.29214
201360.0000    0.31510
201400.0000    0.16512
201440.0000    0.08132
201480.0000    0.36411
201520.0000    0.34744
201560.0000    0.45033
201600.0000    0.32219
201640.0000    0.44278
201680.0000   -0.23201
201720.0000    0.07131
201760.0000    0.16935
201800.0000    0.20382
201840.0000    0.33126
201880.0000    0.46679
201920.0000   -0.06751
201960.0000    0.21782
202000.0000    0.11296
202040.0000    0.15745
202080.0000    0.10031
202120.0000    0.02934
202160.0000   -0.17125
202200.0000    0.07039
202240.0000   -0.01441
202280.0000   -0.23526
202320.0000   -0.22975
202360.0000   -0.07449
202400.0000    0.01609
202440.0000    0.23246
202480.0000   -0.15315
202520.0000    0.02861
202560.0000   -0.08370
202600.0000   -0.18362
202640.0000    0.01152
202680.0000   -0.14229
202720.0000    0.07010
202760.0000   -0.04647
202800.0000   -0.10255
202840.0000   -0.26147
202880.0000   -0.19979
202920.0000   -0.40241
202960.0000   -0.03323
203000.0000   -0.13849
203040.0000   -0.12308
203080.0000   -0.21484
203120.0000    0.12707
203160.0000    0.18494
203200.0000    0.03594
203240.0000    0.03273
203280.0000    0.08082
203320.0000    0.13945
203360.0000   -0.12341
203400.0000   -0.22526
203440.0000   -0.17904
203480.0000    0.15198
203520.0000    0.03074
203560.0000   -0.09430
203600.0000   -0.22874
203640.0000    0.33296
203680.0000    0.16220
203720.0000   -0.04669
203760.0000   -0.30798
203800.0000    0.09407
203840.0000    0.33566
203880.0000    0.02854
203920.0000    0.23019
203960.0000    0.32768
204000.0000    0.34964
204040.0000   -0.19231
204080.0000   -0.02032
204120.0000   -0.02345
204160.0000    0.04699
204200.0000    0.09301
204240.0000    0.00679
204280.0000    0.58150
204320.0000    0.43455
204360.0000    0.38868
204400.0000    0.44828
204440.0000    0.34487
204480.0000    0.28919
204520.0000    0.25097
204560.0000    0.45099
204600.0000    0.42441
204640.0000    0.69485
204680.0000    0.24848
204720.0000    0.38786
204760.0000   -0.02462
204800.0000    0.61943
204840.0000    0.50938
204880.0000    0.72265
204920.0000    0.33374
204960.0000    0.56405
205000.0000    0.48361
205040.0000    0.53545
205080.0000    0.33866
205120.0000    0.37765
205160.0000    0.29098
205200.0000    0.46547
205240.0000    0.48112
205280.0000    0.52283
205320.0000    0.48245
205360.0000    0.33998
205400.0000    0.70846
205440.0000    0.35361
205480.0000    0.22360
205520.0000    0.17277
205560.0000    0.28112
205600.0000    0.33751
205640.0000    0.14093
205680.0000    0.01087
205720.0000    0.01829
205760.0000    0.07442
205800.0000   -0.01377
205840.0000    0.15717
205880.0000    0.16431
205920.0000    0.71002
205960.0000    0.18703
206000.0000    0.13638
206040.0000    0.27956
206080.0000    0.19602
206120.0000    0.03349
206160.0000    0.09857
206200.0000    0.20069
206240.0000    0.08782
206280.0000    0.30504
206320.0000    0.33594
206360.0000    0.43179
206400.0000    0.57377
206440.0000    0.60200
206480.0000    0.55269
206520.0000    0.28084
206560.0000    0.53435
206600.0000    0.40070
206640.0000    0.49560
206680.0000    0.29852
206720.0000    0.41495
206760.0000    0.60773
206800.0000    0.76881
206840.0000    0.68964
206880.0000    0.68131
206920.0000    0.59223
206960.0000    0.63998
207000.0000    0.51532
207040.0000    0.25484
207080.0000    0.57661
207120.0000    0.36903
207160.0000    0.41627
207200.0000    0.21755
207240.0000    0.37535
207280.0000    0.17601
207320.0000    0.33135
207360.0000    0.52448
207400.0000    0.57370
207440.0000    0.51320
207480.0000    0.54926
207520.0000    0.76529
207560.0000    0.43361
207600.0000    0.43221
207640.0000    0.37023
207680.0000    0.10888
207720.0000    0.26129
207760.0000    0.39002
207800.0000    0.11980
207840.0000    0.26982
207880.0000    0.20594
207920.0000    0.36320
207960.0000    0.20425
208000.0000    0.15922
208040.0000    0.31500
208080.0000    0.13024
208120.0000    0.11505
208160.0000    0.24491
208200.0000    0.17343
208240.0000    0.27999
208280.0000    0.26727
208320.0000    0.38346
208360.0000    0.26884
208400.0000    0.68379
208440.0000    0.50671
208480.0000    0.41590
208520.0000    0.42579
208560.0000    0.10860
208600.0000    0.15981
208640.0000    0.17666
208680.0000    0.26932
208720.0000    0.30761
208760.0000    0.19096
208800.0000    0.17975
208840.0000    0.20977
208880.0000    0.17276
208920.0000    0.18695
208960.0000    0.40647
209000.0000   -0.03354
209040.0000    0.14114
209080.0000    0.20162
209120.0000   -0.30599
209160.0000   -0.68791
209200.0000   -0.40402
209240.0000   -0.65983
209280.0000   -0.05580
209320.0000    0.00780
209360.0000    0.03597
209400.0000   -0.15616
209440.0000    0.07027
209480.0000   -0.13124
209520.0000    0.29622
209560.0000    0.34768
209600.0000   -0.19400
209640.0000    0.03136
209680.0000   -0.19456
209720.0000   -0.03225
209760.0000   -0.03519
209800.0000   -0.03477
209840.0000    0.00048
209880.0000    0.01894
209920.0000    0.03543
209960.0000    0.06811
210000.0000   -0.02775
210040.0000   -0.17802
210080.0000    0.02071
210120.0000    0.01351
210160.0000   -0.23881
210200.0000   -0.09780
210240.0000   -0.35036
210280.0000   -0.11916
210320.0000   -0.29467
210360.0000   -0.38576
210400.0000   -0.30988
210440.0000   -0.33180
210480.0000    0.20587
210520.0000    0.22599
210560.0000    0.07983
210600.0000    0.16028
210640.0000   -0.09167
210680.0000   -0.15005
210720.0000   -0.04090
210760.0000   -0.20026
210800.0000   -0.05669
210840.0000   -0.15070
210880.0000   -0.26593
210920.0000   -0.25705
210960.0000   -0.14431
211000.0000   -0.23831
211040.0000   -0.01983
211080.0000    0.00557
211120.0000   -0.10542
211160.0000   -0.14778
211200.0000   -0.20950
211240.0000   -0.13742
211280.0000   -0.13366
211320.0000   -0.17844
211360.0000   -0.38990
211400.0000   -0.08768
211440.0000   -0.20049
211480.0000   -0.38570
211520.0000   -0.02495
211560.0000   -0.10160
211600.0000   -0.20300
211640.0000   -0.20832
211680.0000   -0.05502
211720.0000   -0.55064
211760.0000   -0.47858
211800.0000   -0.26491
211840.0000   -0.37837
211880.0000   -0.43057
211920.0000   -0.40789
211960.0000   -0.65615
212000.0000   -0.42267
212040.0000   -0.44032
212080.0000   -0.12799
212120.0000   -0.27555
212160.0000   -0.35526
212200.0000   -0.10596
212240.0000   -0.20078
212280.0000    0.07619
212320.0000   -0.03806
212360.0000   -0.09566
212400.0000   -0.15511
212440.0000   -0.20354
212480.0000   -0.28546
212520.0000   -0.28859
212560.0000   -0.28946
212600.0000   -0.14704
212640.0000   -0.11785
212680.0000   -0.21722
212720.0000   -0.27641
212760.0000   -0.09882
212800.0000   -0.29053
212840.0000   -0.16006
212880.0000   -0.24051
212920.0000   -0.17612
212960.0000   -0.21239
213000.0000   -0.31727
213040.0000   -0.34891
213080.0000   -0.40490
213120.0000   -0.42806
213160.0000   -0.32258
213200.0000   -0.38552
213240.0000    0.09808
213280.0000   -0.10322
213320.0000    0.04829
213360.0000   -0.39853
213400.0000   -0.38460
213440.0000   -0.41685
213480.0000   -0.32047
213520.0000   -0.16675
213560.0000   -0.67028
213600.0000   -0.38207
213640.0000   -0.26659
213680.0000   -0.32156
213720.0000   -0.42571
213760.0000   -0.24122
213800.0000   -0.41500
213840.0000   -0.20814
213880.0000   -0.37229
213920.0000   -0.24067
213960.0000    0.01123
214000.0000   -0.35317
214040.0000    0.17512
214080.0000   -0.35110
214120.0000   -0.06866
214160.0000   -0.01589
214200.0000    0.13987
214240.0000    0.19731
214280.0000    0.14068
214320.0000    0.11358
214360.0000   -0.05100
214400.0000   -0.33654
214440.0000   -0.06493
214480.0000   -0.12515
214520.0000   -0.00674
214560.0000   -0.00497
214600.0000   -0.26799
214640.0000   -0.00587
214680.0000   -0.17583
214720.0000    0.23673
214760.0000   -0.03825
214800.0000   -0.07902
214840.0000    0.08058
214880.0000   -0.04799
214920.0000   -0.04756
214960.0000   -0.14528
215000.0000    0.12773
215040.0000   -0.29817
215080.0000   -0.41646
215120.0000   -0.41459
215160.0000   -0.43110
215200.0000   -0.37280
215240.0000   -0.63178
215280.0000   -0.40637
215320.0000   -0.42747
215360.0000   -0.45588
215400.0000   -0.46107
215440.0000   -0.24683
215480.0000   -0.06145
215520.0000   -0.10574
215560.0000    0.01445
215600.0000    0.09910
215640.0000    0.23959
215680.0000   -0.01664
215720.0000    0.12141
215760.0000   -0.22462
215800.0000    0.13743
215840.0000    0.06516
215880.0000    0.28376
215920.0000    0.22116
215960.0000    0.07678
216000.0000    0.16992
216040.0000    0.23230
216080.0000    0.11692
216120.0000   -0.09393
216160.0000    0.16570
216200.0000    0.32231
216240.0000    0.29891
216280.0000   -0.24922
216320.0000   -0.01162
216360.0000    0.00542
216400.0000   -0.01195
216440.0000   -0.01497
216480.0000   -0.10792
216520.0000   -0.00132
216560.0000   -0.15405
216600.0000   -0.39029
216640.0000   -0.30359
216680.0000   -0.29021
216720.0000   -0.08810
216760.0000   -0.28696
216800.0000   -0.15294
216840.0000    0.13426
216880.0000   -0.04911
216920.0000   -0.10653
216960.0000   -0.19808
217000.0000   -0.22362
217040.0000    0.15770
217080.0000   -0.07965
217120.0000    0.04102
217160.0000   -0.27055
217200.0000   -0.05668
217240.0000   -0.01594
217280.0000   -0.48625
217320.0000   -0.06478
217360.0000   -0.27259
217400.0000    0.31038
217440.0000    0.04045
217480.0000   -0.15539
217520.0000   -0.05022
217560.0000   -0.12109
217600.0000    0.13461
217640.0000   -0.29238
217680.0000    0.00192
217720.0000    0.34625
217760.0000    0.03688
217800.0000   -0.08870
217840.0000    0.23291
217880.0000    0.48661
217920.0000    0.14639
217960.0000    0.03152
218000.0000    0.12255
218040.0000   -0.32465
218080.0000   -0.24454
218120.0000   -0.31872
218160.0000   -0.31132
218200.0000   -0.13932
218240.0000   -0.04352
218280.0000    0.06879
218320.0000    0.12067
218360.0000   -0.04212
218400.0000   -0.09080
218440.0000   -0.50360
218480.0000   -0.35635
218520.0000    0.23332
218560.0000    0.03548
218600.0000    0.03630
218640.0000   -0.11448
218680.0000   -0.10922
218720.0000   -0.00749
218760.0000   -0.36087
218800.0000   -0.84549
218840.0000   -0.25626
218880.0000   -0.11412
218920.0000    0.22051
218960.0000    0.25218
219000.0000    0.04825
219040.0000   -0.32344
219080.0000   -0.05466
219120.0000   -0.58167
219160.0000   -0.26283
219200.0000   -0.14425
219240.0000    0.13520
219280.0000    0.13665
219320.0000    0.05130
219360.0000    0.06271
219400.0000   -0.17058
219440.0000    0.03141
219480.0000    0.14086
219520.0000    0.14572
219560.0000    0.27942
219600.0000    0.03087
219640.0000   -0.18662
219680.0000   -0.05613
219720.0000   -0.08140
219760.0000   -0.06212
219800.0000    0.20283
219840.0000    0.05490
219880.0000   -0.16503
219920.0000    0.21618
219960.0000    0.06285
220000.0000    0.17648
220040.0000    0.02247
220080.0000    0.02495
220120.0000    0.02514
220160.0000    0.01832
220200.0000    0.10620
220240.0000    0.06633
220280.0000    0.06791
220320.0000    0.22832
220360.0000    0.05457
220400.0000    0.16702
220440.0000    0.04663
220480.0000    0.29238
220520.0000    0.10491
220560.0000    0.18392
220600.0000    0.02612
220640.0000    0.12785
220680.0000    0.13507
220720.0000   -0.00253
220760.0000   -0.19279
220800.0000   -0.03500
220840.0000    0.16761
220880.0000   -0.25426
220920.0000   -0.14310
220960.0000   -0.22489
221000.0000   -0.28084
221040.0000    0.20850
221080.0000   -0.11840
221120.0000    0.15100
221160.0000   -0.06350
221200.0000    0.13801
221240.0000    0.13900
221280.0000    0.05476
221320.0000    0.04832
221360.0000    0.28834
221400.0000   -0.11056
221440.0000   -0.06316
221480.0000    0.03108
221520.0000    0.13147
221560.0000   -0.18323
221600.0000   -0.04352
221640.0000    0.20317
221680.0000   -0.00836
221720.0000   -0.24749
221760.0000    0.24091
221800.0000    0.15368
221840.0000   -0.11576
221880.0000    0.33839
221920.0000    0.34646
221960.0000    0.05854
222000.0000   -0.11526
222040.0000    0.01977
222080.0000    0.29086
222120.0000    0.44860
222160.0000   -0.15418
222200.0000   -0.09521
222240.0000    0.18327
222280.0000    0.11868
222320.0000   -0.03208
222360.0000    0.14739
222400.0000    0.00586
222440.0000    0.24772
222480.0000   -0.04337
222520.0000    0.17116
222560.0000    0.20498
222600.0000    0.32111
222640.0000    0.10877
222680.0000    0.12609
222720.0000    0.03843
222760.0000   -0.05702
222800.0000    0.04607
222840.0000    0.21252
222880.0000    0.24321
222920.0000    0.10483
222960.0000   -0.07648
223000.0000    0.00021
223040.0000    0.09064
223080.0000    0.02671
223120.0000   -0.12183
223160.0000   -0.11917
223200.0000   -0.50384
223240.0000   -0.03357
223280.0000   -0.01197
223320.0000    0.04016
223360.0000   -0.01338
223400.0000    0.03282
223440.0000    0.18924
223480.0000    0.15055
223520.0000   -0.15780
223560.0000   -0.01624
223600.0000    0.05476
223640.0000    0.12836
223680.0000   -0.01031
223720.0000    0.40808
223760.0000    0.23614
223800.0000    0.29994
223840.0000    0.06090
223880.0000    0.17367
223920.0000    0.60069
223960.0000    0.31190
224000.0000    0.07343
224040.0000    0.31171
224080.0000   -0.02940
224120.0000    0.05369
224160.0000    0.24611
224200.0000    0.34959
224240.0000    0.43317
224280.0000    0.21297
224320.0000    0.37111
224360.0000    0.12016
224400.0000    0.26029
224440.0000    0.41191
224480.0000    0.34034
224520.0000    0.38180
224560.0000    0.39536
224600.0000    0.31507
224640.0000    0.48954
224680.0000    0.47133
224720.0000    0.38803
224760.0000    0.20300
224800.0000    0.34654
224840.0000    0.42827
224880.0000    0.37518
224920.0000    0.23220
224960.0000    0.42263
225000.0000    0.47762
225040.0000    0.33902
225080.0000    0.42494
225120.0000    0.23978
225160.0000    0.28453
225200.0000    0.26100
225240.0000    0.33743
225280.0000    0.61954
225320.0000    0.59197
225360.0000    0.57516
225400.0000    0.45920
225440.0000    0.47620
225480.0000    0.31399
225520.0000    0.27000
225560.0000    0.39504
225600.0000    0.16491
225640.0000    0.21716
225680.0000    0.09222
225720.0000    0.24882
225760.0000    0.44682
225800.0000    0.43225
225840.0000    0.36194
225880.0000    0.29289
225920.0000    0.30117
225960.0000    0.35045
226000.0000    0.27542
226040.0000    0.11922
226080.0000    0.38698
226120.0000    0.38709
226160.0000    0.63052
226200.0000    0.26452
226240.0000    0.27227
226280.0000    0.05380
226320.0000    0.20931
226360.0000    0.09602
226400.0000    0.14280
226440.0000   -0.01710
226480.0000    0.00750
226520.0000   -0.02102
226560.0000   -0.05441
226600.0000    0.10431
226640.0000    0.13713
226680.0000    0.34781
226720.0000    0.38802
226760.0000    0.36866
226800.0000    0.38503
226840.0000    0.28966
226880.0000    0.33764
226920.0000    0.02719
226960.0000    0.22156
227000.0000    0.23743
227040.0000   -0.07443
227080.0000   -0.07014
227120.0000    0.25680
227160.0000    0.19121
227200.0000    0.31110
227240.0000    0.25509
227280.0000    0.25785
227320.0000    0.22552
227360.0000    0.45622
227400.0000    0.31083
227440.0000    0.37800
227480.0000    0.33491
227520.0000    0.08837
227560.0000   -0.03554
227600.0000    0.41396
227640.0000    0.20882
227680.0000    0.04986
227720.0000    0.04172
227760.0000    0.09868
227800.0000    0.05928
227840.0000    0.07704
227880.0000    0.25554
227920.0000    0.43446
227960.0000   -0.12471
228000.0000    0.05805
228040.0000    0.33830
228080.0000   -0.05494
228120.0000    0.04120
228160.0000   -0.06195
228200.0000    0.26948
228240.0000   -0.01812
228280.0000    0.19769
228320.0000    0.21226
228360.0000    0.43269
228400.0000    0.23241
228440.0000    0.06259
228480.0000   -0.24445
228520.0000   -0.03783
228560.0000   -0.00619
228600.0000    0.01155
228640.0000   -0.00629
228680.0000    0.04973
228720.0000   -0.22531
228760.0000   -0.09426
228800.0000    0.14354
228840.0000    0.40434
228880.0000    0.36969
228920.0000    0.35102
228960.0000    0.22071
229000.0000    0.09439
229040.0000    0.51960
229080.0000    0.17123
229120.0000    0.24640
229160.0000    0.40458
229200.0000    0.39378
229240.0000    0.03467
229280.0000    0.26532
229320.0000    0.44595
229360.0000   -0.13229
229400.0000    0.34305
229440.0000    0.18734
229480.0000    0.31945
229520.0000    0.14383
229560.0000    0.24705
229600.0000    0.48031
229640.0000    0.45338
229680.0000    0.33176
229720.0000    0.36296
229760.0000    0.25466
229800.0000    0.12642
229840.0000    0.40166
229880.0000    0.33010
229920.0000    0.45668
229960.0000    0.12785
230000.0000    0.34644
230040.0000    0.48581
230080.0000    0.54802
230120.0000    0.34420
230160.0000    0.39767
230200.0000    0.41850
230240.0000    0.34189
230280.0000    0.18193
230320.0000    0.36283
230360.0000    0.25407
230400.0000    0.35731
230440.0000    0.31031
230480.0000    0.49530
230520.0000    0.41369
230560.0000    0.27590
230600.0000    0.00984
230640.0000    0.50068
230680.0000    0.40743
230720.0000    0.47419
230760.0000    0.40395
230800.0000    0.40783
230840.0000    0.40907
230880.0000    0.42195
230920.0000    0.47832
230960.0000    0.54489
231000.0000    0.49251
231040.0000    0.47739
231080.0000    0.55318
231120.0000    0.28346
231160.0000    0.63816
231200.0000    0.41599
231240.0000    0.50337
231280.0000    0.48241
231320.0000    0.59020
231360.0000    0.54943
231400.0000    0.49684
231440.0000    0.62142
231480.0000    0.56353
231520.0000    0.50691
231560.0000    0.71640
231600.0000    0.54204
231640.0000    0.45603
231680.0000    0.60876
231720.0000    0.43759
231760.0000    0.49841
231800.0000    0.29307
231840.0000    0.37772
231880.0000    0.45468
231920.0000    0.25912
231960.0000    0.45878
232000.0000    0.36201
232040.0000    0.21805
232080.0000   -0.07934
232120.0000    0.30132
232160.0000    0.33699
232200.0000    0.43586
232240.0000    0.21760
232280.0000    0.43712
232320.0000    0.59981
232360.0000    0.43554
232400.0000    0.41536
232440.0000    0.35589
232480.0000    0.39353
232520.0000    0.35696
232560.0000    0.47613
232600.0000    0.39626
232640.0000    0.55764
232680.0000    0.50156
232720.0000    0.12516
232760.0000    0.42419
232800.0000    0.53955
232840.0000    0.43270
232880.0000    0.37524
232920.0000    0.39403
232960.0000    0.48065
233000.0000    0.23729
233040.0000    0.30095
233080.0000    0.30039
233120.0000    0.53984
233160.0000    0.37691
233200.0000    0.16531
233240.0000    0.31950
233280.0000    0.53420
233320.0000    0.50276
233360.0000    0.33876
233400.0000    0.47637
233440.0000    0.32023
233480.0000    0.38575
233520.0000    0.41576
233560.0000    0.29670
233600.0000    0.42353
233640.0000    0.40626
233680.0000    0.36201
233720.0000    0.25076
233760.0000    0.23200
233800.0000    0.27380
233840.0000    0.34517
233880.0000    0.15068
233920.0000    0.44368
233960.0000    0.43601
234000.0000    0.37821
234040.0000    0.44244
234080.0000    0.36011
234120.0000    0.43334
234160.0000    0.13335
234200.0000    0.23756
234240.0000   -0.07959
234280.0000    0.01317
234320.0000   -0.03480
234360.0000    0.04977
234400.0000   -0.09949
234440.0000   -0.02406
234480.0000    0.31786
234520.0000    0.09352
234560.0000    0.39892
234600.0000    0.23443
234640.0000    0.20769
234680.0000    0.20497
234720.0000    0.45231
234760.0000    0.39660
234800.0000    0.23924
234840.0000    0.31256
234880.0000    0.41279
234920.0000    0.25741
234960.0000    0.31668
235000.0000    0.25854
235040.0000    0.23259
235080.0000    0.20973
235120.0000    0.15131
235160.0000    0.23947
235200.0000    0.12319
235240.0000   -0.18392
235280.0000   -0.04540
235320.0000    0.20391
235360.0000    0.04280
235400.0000    0.11751
235440.0000    0.10211
235480.0000    0.21021
235520.0000    0.12106
235560.0000    0.19290
235600.0000    0.22080
235640.0000   -0.01247
235680.0000    0.20078
235720.0000    0.04102
235760.0000    0.19544
235800.0000    0.15019
235840.0000    0.16383
235880.0000    0.07592
235920.0000   -0.37992
235960.0000    0.06140
236000.0000   -0.04082
236040.0000    0.04586
236080.0000    0.07921
236120.0000    0.14762
236160.0000    0.23741
236200.0000    0.26667
236240.0000    0.08093
236280.0000    0.05344
236320.0000    0.43342
236360.0000    0.35388
236400.0000    0.18732
236440.0000   -0.15338
236480.0000    0.31491
236520.0000    0.23785
236560.0000    0.28838
236600.0000   -0.01054
236640.0000    0.25197
236680.0000    0.05021
236720.0000    0.32285
236760.0000    0.16406
236800.0000    0.10220
236840.0000    0.49636
236880.0000    0.70418
236920.0000   -0.05855
236960.0000   -0.05636
237000.0000   -0.13366
237040.0000    0.21676
237080.0000    0.06227
237120.0000    0.06434
237160.0000    0.05419
237200.0000    0.04568
237240.0000    0.10607
237280.0000   -0.32304
237320.0000   -0.11368
237360.0000   -0.02669
237400.0000   -0.01691
237440.0000   -0.18122
237480.0000   -0.04474
237520.0000   -0.16941
237560.0000   -0.12259
237600.0000   -0.07391
237640.0000    0.00067
237680.0000    0.06256
237720.0000   -0.08271
237760.0000   -0.01148
237800.0000    0.20743
237840.0000    0.02855
237880.0000   -0.06396
237920.0000    0.34240
237960.0000    0.43715
238000.0000   -0.03975
238040.0000    0.08127
238080.0000    0.48301
238120.0000    0.17035
238160.0000    0.49873
238200.0000    0.41774
238240.0000    0.55962
238280.0000    0.30468
238320.0000    0.60147
238360.0000    0.66241
238400.0000    0.46745
238440.0000    0.42993
238480.0000    0.51925
238520.0000    0.59036
238560.0000    0.54279
238600.0000    0.34500
238640.0000    0.18369
238680.0000    0.16370
238720.0000    0.32894
238760.0000    0.31593
238800.0000    0.28371
238840.0000    0.35365
238880.0000    0.41320
238920.0000    0.49385
238960.0000    0.45788
239000.0000    0.59975
239040.0000    0.57709
239080.0000    0.39292
239120.0000    0.19500
239160.0000    0.10245
239200.0000    0.59481
239240.0000    0.40124
239280.0000    0.33461
239320.0000    0.47416
239360.0000    0.14667
239400.0000    0.27380
239440.0000    0.17587
239480.0000    0.02043
239520.0000    0.07252
239560.0000    0.18540
239600.0000   -0.01383
239640.0000    0.19500
239680.0000    0.25807
239720.0000    0.27633
239760.0000    0.06795
239800.0000    0.11647
239840.0000    0.14481
239880.0000    0.23508
239920.0000    0.39575
239960.0000    0.35891
240000.0000    0.20956
240040.0000    0.32703
240080.0000    0.51385
240120.0000    0.43801
240160.0000    0.63871
240200.0000    0.47449
240240.0000    0.60317
240280.0000    0.42609
240320.0000    0.50142
240360.0000    0.40257
240400.0000    0.35966
240440.0000    0.50409
240480.0000    0.53934
240520.0000    0.37640
240560.0000    0.54784
240600.0000    0.63754
240640.0000    0.31799
240680.0000    0.36985
240720.0000    0.39422
240760.0000    0.21845
240800.0000    0.53196
240840.0000    0.35418
240880.0000    0.24769
240920.0000    0.41329
240960.0000    0.45197
241000.0000    0.37123
241040.0000    0.32905
241080.0000    0.55407
241120.0000    0.28040
241160.0000    0.36660
241200.0000    0.41973
241240.0000    0.20449
241280.0000    0.06861
241320.0000    0.41376
241360.0000    0.45632
241400.0000    0.19619
241440.0000    0.25508
241480.0000    0.26449
241520.0000    0.24251
241560.0000    0.32325
241600.0000    0.54614
241640.0000    0.50995
241680.0000    0.05406
241720.0000    0.53049
241760.0000    0.30757
241800.0000    0.21697
241840.0000    0.44168
241880.0000    0.43474
241920.0000    0.10611
241960.0000    0.46526
242000.0000    0.34769
242040.0000    0.06386
242080.0000    0.44279
242120.0000    0.43013
242160.0000    0.18954
242200.0000    0.25572
242240.0000    0.37239
242280.0000    0.09280
242320.0000   -0.04343
242360.0000    0.22753
242400.0000    0.21779
242440.0000    0.08086
242480.0000    0.41650
242520.0000    0.26587
242560.0000    0.16452
242600.0000    0.49239
242640.0000    0.23003
242680.0000    0.20560
242720.0000    0.52468
242760.0000    0.39682
242800.0000    0.25785
242840.0000    0.23568
242880.0000    0.21885
242920.0000    0.30914
242960.0000    0.53854
243000.0000    0.43105
243040.0000    0.21230
243080.0000    0.43382
243120.0000    0.29244
243160.0000    0.11648
243200.0000    0.27120
243240.0000    0.26357
243280.0000    0.45729
243320.0000    0.53534
243360.0000    0.16514
243400.0000   -0.01961
243440.0000    0.06280
243480.0000    0.15117
243520.0000    0.21180
243560.0000    0.23240
243600.0000    0.02454
243640.0000    0.16571
243680.0000    0.21628
243720.0000    0.37684
243760.0000    0.05932
243800.0000    0.04993
243840.0000    0.27389
243880.0000    0.38246
243920.0000    0.16416
243960.0000    0.18007
244000.0000    0.12710
244040.0000    0.05705
244080.0000    0.05195
244120.0000   -0.09702
244160.0000    0.02781
244200.0000    0.11543
244240.0000    0.03004
244280.0000   -0.01674
244320.0000    0.07187
244360.0000    0.02733
244400.0000   -0.19395
244440.0000   -0.04402
244480.0000    0.13466
244520.0000    0.06017
244560.0000    0.06379
244600.0000    0.05564
244640.0000   -0.06220
244680.0000    0.13408
244720.0000    0.25726
244760.0000    0.12302
244800.0000    0.02727
244840.0000    0.20431
244880.0000    0.05425
244920.0000    0.08488
244960.0000    0.21276
245000.0000    0.11069
245040.0000    0.06473
245080.0000    0.01925
245120.0000    0.00265
245160.0000    0.44697
245200.0000    0.08500
245240.0000    0.17590
245280.0000    0.21639
245320.0000    0.32288
245360.0000    0.19327
245400.0000    0.21287
245440.0000    0.18439
245480.0000    0.05774
245520.0000    0.18560
245560.0000    0.16103
245600.0000    0.33639
245640.0000    0.16882
245680.0000   -0.01875
245720.0000    0.30596
245760.0000    0.34504
245800.0000    0.16769
245840.0000    0.29826
245880.0000    0.31693
245920.0000    0.12290
245960.0000   -0.03586
246000.0000    0.03888
246040.0000    0.03286
246080.0000   -0.07306
246120.0000    0.14657
246160.0000    0.01923
246200.0000   -0.16023
246240.0000   -0.20104
246280.0000   -0.00554
246320.0000   -0.10985
246360.0000   -0.02449
246400.0000   -0.09597
246440.0000   -0.10185
246480.0000    0.10757
246520.0000    0.16297
246560.0000   -0.08585
246600.0000    0.11185
246640.0000   -0.21169
246680.0000   -0.32654
246720.0000   -0.36361
246760.0000   -0.46715
246800.0000   -0.18752
246840.0000   -0.18284
246880.0000   -0.20817
246920.0000   -0.30370
246960.0000   -0.19308
247000.0000   -0.35231
247040.0000   -0.19275
247080.0000   -0.34194
247120.0000   -0.46654
247160.0000   -0.57599
247200.0000   -0.40528
247240.0000   -0.22113
247280.0000   -0.06497
247320.0000   -0.19285
247360.0000   -0.01098
247400.0000   -0.14753
247440.0000   -0.25518
247480.0000   -0.18265
247520.0000   -0.10896
247560.0000    0.02674
247600.0000   -0.03633
247640.0000    0.10714
247680.0000    0.03973
247720.0000    0.05510
247760.0000    0.14928
247800.0000   -0.21929
247840.0000   -0.06190
247880.0000   -0.26849
247920.0000    0.12402
247960.0000   -0.13846
248000.0000    0.09022
248040.0000   -0.15106
248080.0000    0.07725
248120.0000   -0.10966
248160.0000    0.14249
248200.0000   -0.17795
248240.0000    0.03695
248280.0000    0.01811
248320.0000    0.09405
248360.0000    0.11751
248400.0000   -0.04132
248440.0000   -0.11335
248480.0000   -0.14813
248520.0000   -0.41927
248560.0000    0.06146
248600.0000   -0.01736
248640.0000   -0.07126
248680.0000    0.15668
248720.0000    0.10675
248760.0000   -0.03879
248800.0000   -0.05383
248840.0000   -0.13242
248880.0000    0.09221
248920.0000   -0.21197
248960.0000   -0.14754
249000.0000   -0.20048
249040.0000   -0.25853
249080.0000   -0.30296
249120.0000   -0.01191
249160.0000   -0.10669
249200.0000   -0.15943
249240.0000   -0.03189
249280.0000   -0.04548
249320.0000   -0.05556
249360.0000   -0.30571
249400.0000   -0.36134
249440.0000   -0.42836
249480.0000   -0.52067
249520.0000   -0.21719
249560.0000   -0.44897
249600.0000   -0.28700
249640.0000   -0.42491
249680.0000   -0.35605
249720.0000   -0.18611
249760.0000   -0.37451
249800.0000   -0.39060
249840.0000   -0.36972
249880.0000   -0.24429
249920.0000   -0.14916
249960.0000   -0.06746
250000.0000    0.05450
250040.0000   -0.13319
250080.0000   -0.15362
250120.0000   -0.01409
250160.0000    0.02632
250200.0000    0.04411
250240.0000   -0.02728
250280.0000   -0.39207
250320.0000   -0.18677
250360.0000   -0.49098
250400.0000   -0.28363
250440.0000   -0.13961
250480.0000   -0.46012
250520.0000   -0.20554
250560.0000   -0.26107
250600.0000   -0.48774
250640.0000   -0.57587
250680.0000   -0.49500
250720.0000   -0.28519
250760.0000   -0.38197
250800.0000   -0.26809
250840.0000   -0.43914
250880.0000   -0.47669
250920.0000   -0.48005
250960.0000   -0.22436
251000.0000    0.00090
251040.0000   -0.16995
251080.0000    0.02231
251120.0000    0.07046
251160.0000    0.00968
251200.0000    0.21396
251240.0000    0.46257
251280.0000    0.22023
251320.0000    0.35364
251360.0000    0.30662
251400.0000    0.42543
251440.0000    0.21566
251480.0000    0.27839
251520.0000    0.22734
251560.0000    0.34807
251600.0000    0.20796
251640.0000    0.35141
251680.0000    0.39545
251720.0000    0.35337
251760.0000    0.45723
251800.0000    0.40662
251840.0000    0.48193
251880.0000    0.27012
251920.0000    0.20551
251960.0000    0.36533
252000.0000    0.57887
252040.0000    0.27100
252080.0000    0.33504
252120.0000    0.18472
252160.0000    0.32060
252200.0000    0.47856
252240.0000    0.09639
252280.0000    0.26847
252320.0000    0.45348
252360.0000    0.24614
252400.0000    0.44282
252440.0000    0.18484
252480.0000    0.54427
252520.0000    0.35733
252560.0000    0.25996
252600.0000    0.47167
252640.0000    0.48537
252680.0000    0.39301
252720.0000    0.11012
252760.0000    0.24462
252800.0000    0.05703
252840.0000    0.19263
252880.0000    0.61661
252920.0000    0.33845
252960.0000    0.26286
253000.0000    0.17825
253040.0000    0.26100
253080.0000    0.22957
253120.0000    0.64704
253160.0000    0.29642
253200.0000    0.56829
253240.0000    0.41556
253280.0000    0.41417
253320.0000    0.35555
253360.0000    0.37933
253400.0000   -0.12951
253440.0000   -0.16688
253480.0000   -0.10263
253520.0000    0.15418
253560.0000   -0.18102
253600.0000    0.37984
253640.0000    0.31374
253680.0000    0.46510
253720.0000    0.21721
253760.0000    0.40512
253800.0000    0.53649
253840.0000    0.35356
253880.0000    0.54517
253920.0000   -0.12614
253960.0000    0.08366
254000.0000    0.08084
254040.0000   -0.00901
254080.0000    0.10428
254120.0000   -0.24446
254160.0000    0.02821
254200.0000    0.14428
254240.0000    0.12300
254280.0000   -0.24468
254320.0000   -0.19453
254360.0000   -0.23111
254400.0000    0.28057
254440.0000   -0.13180
254480.0000   -0.25109
254520.0000   -0.27591
254560.0000   -0.30016
254600.0000   -0.08779
254640.0000   -0.33689
254680.0000   -0.33528
254720.0000    0.16778
254760.0000   -0.20041
254800.0000    0.10731
254840.0000   -0.11049
254880.0000    0.28103
254920.0000   -0.22260
254960.0000   -0.31701
255000.0000   -0.19818
255040.0000   -0.05742
255080.0000    0.29453
255120.0000    0.24322
255160.0000    0.41914
255200.0000    0.28689
255240.0000    0.23580
255280.0000    0.32733
255320.0000    0.01161
255360.0000    0.25010
255400.0000    0.34624
255440.0000    0.59711
255480.0000   -0.09865
255520.0000    0.06290
255560.0000   -0.07254
255600.0000    0.17743
255640.0000    0.22431
255680.0000    0.15124
255720.0000    0.07048
255760.0000    0.09437
255800.0000   -0.03849
255840.0000    0.12395
255880.0000   -0.00531
255920.0000   -0.18326
255960.0000    0.27354
256000.0000    0.25308
256040.0000    0.16406
256080.0000    0.18087
256120.0000    0.06701
256160.0000    0.24718
256200.0000    0.22732
256240.0000    0.64262
256280.0000    0.33123
256320.0000    0.04910
256360.0000    0.33217
256400.0000    0.04320
256440.0000    0.27852
256480.0000    0.12235
256520.0000    0.30052
256560.0000    0.32716
256600.0000   -0.10713
256640.0000    0.22697
256680.0000    0.17566
256720.0000   -0.08970
256760.0000    0.35210
256800.0000    0.38710
256840.0000    0.19210
256880.0000    0.10497
256920.0000    0.18708
256960.0000    0.23885
257000.0000    0.08275
257040.0000   -0.10967
257080.0000   -0.01757
257120.0000    0.05528
257160.0000    0.23775
257200.0000    0.44400
257240.0000    0.05619
257280.0000    0.10015
257320.0000   -0.00989
257360.0000    0.05446
257400.0000    0.08147
257440.0000    0.20354
257480.0000    0.16481
257520.0000    0.01145
257560.0000    0.02549
257600.0000   -0.13019
257640.0000    0.28258
257680.0000    0.04714
257720.0000    0.10574
257760.0000   -0.15415
257800.0000   -0.20490
257840.0000   -0.12527
257880.0000   -0.09635
257920.0000    0.00589
257960.0000    0.05408
258000.0000    0.09100
258040.0000    0.02226
258080.0000    0.20870
258120.0000    0.19834
258160.0000    0.12900
258200.0000   -0.13636
258240.0000   -0.06547
258280.0000    0.02252
258320.0000    0.07400
258360.0000    0.03929
258400.0000    0.21242
258440.0000    0.04662
258480.0000    0.44332
258520.0000    0.17857
258560.0000    0.11440
258600.0000    0.14244
258640.0000    0.13687
258680.0000   -0.06292
258720.0000    0.04047
258760.0000   -0.20436
258800.0000   -0.39001
258840.0000   -0.44885
258880.0000   -0.46521
258920.0000   -0.44483
258960.0000   -0.10890
259000.0000   -0.36413
259040.0000   -0.15593
259080.0000    0.04340
259120.0000   -0.05212
259160.0000    0.15378
259200.0000   -0.00045
259240.0000   -0.08633
259280.0000   -0.13845
259320.0000   -0.01085
259360.0000   -0.14864
259400.0000   -0.08956
259440.0000   -0.42228
259480.0000   -0.13291
259520.0000   -0.18997
259560.0000    0.05761
259600.0000   -0.25996
259640.0000    0.06045
259680.0000   -0.06844
259720.0000   -0.34848
259760.0000   -0.22712
259800.0000   -0.07032
259840.0000    0.17679
259880.0000   -0.07755
259920.0000   -0.06503
259960.0000   -0.06335
260000.0000    0.13988
260040.0000   -0.02239
260080.0000    0.25957
260120.0000   -0.04375
260160.0000   -0.16517
260200.0000    0.04071
260240.0000   -0.22825
260280.0000   -0.37227
260320.0000   -0.28545
260360.0000   -0.33357
260400.0000   -0.26484
260440.0000   -0.19884
260480.0000   -0.33848
260520.0000   -0.46322
260560.0000   -0.24329
260600.0000   -0.21512
260640.0000   -0.33805
260680.0000   -0.39189
260720.0000   -0.25201
260760.0000   -0.22546
260800.0000   -0.22548
260840.0000   -0.39497
260880.0000   -0.35561
260920.0000   -0.22949
260960.0000   -0.15076
261000.0000   -0.45663
261040.0000   -0.22269
261080.0000   -0.18762
261120.0000   -0.20948
261160.0000   -0.40310
261200.0000   -0.49341
261240.0000   -0.32363
261280.0000   -0.54264
261320.0000   -0.41502
261360.0000   -0.67195
261400.0000   -0.33668
261440.0000   -0.41573
261480.0000   -0.65732
261520.0000   -0.72485
261560.0000   -0.37863
261600.0000   -0.61076
261640.0000   -0.52979
261680.0000   -0.39177
261720.0000   -0.40251
261760.0000   -0.54824
261800.0000   -0.53771
261840.0000   -0.28178
261880.0000    0.05358
261920.0000   -0.16050
261960.0000   -0.05465
262000.0000   -0.25851
262040.0000   -0.25602
262080.0000   -0.05089
262120.0000   -0.08450
262160.0000   -0.04689
262200.0000   -0.37961
262240.0000   -0.38102
262280.0000   -0.44967
262320.0000   -0.26564
262360.0000   -0.17347
262400.0000   -0.38991
262440.0000   -0.10107
262480.0000   -0.22105
262520.0000   -0.50124
262560.0000   -0.19900
262600.0000   -0.52120
262640.0000   -0.34197
262680.0000   -0.31516
262720.0000   -0.28796
262760.0000   -0.37681
262800.0000   -0.48887
262840.0000   -0.37506
262880.0000   -0.36630
262920.0000   -0.09813
262960.0000   -0.30267
263000.0000   -0.26562
263040.0000   -0.27154
263080.0000   -0.23050
263120.0000   -0.30529
263160.0000   -0.20215
263200.0000   -0.34664
263240.0000   -0.34902
263280.0000   -0.33173
263320.0000   -0.12722
263360.0000   -0.09220
263400.0000    0.07250
263440.0000   -0.14355
263480.0000   -0.27953
263520.0000   -0.22160
263560.0000    0.10012
263600.0000   -0.12255
263640.0000   -0.18113
263680.0000   -0.18206
263720.0000    0.05270
263760.0000    0.16339
263800.0000    0.14454
263840.0000    0.05095
263880.0000   -0.05703
263920.0000    0.31730
263960.0000   -0.22755
264000.0000    0.13127
264040.0000    0.05119
264080.0000    0.08664
264120.0000    0.12295
264160.0000   -0.15063
264200.0000    0.06334
264240.0000   -0.47733
264280.0000   -0.31308
264320.0000    0.26219
264360.0000    0.19569
264400.0000   -0.28290
264440.0000    0.20574
264480.0000    0.08045
264520.0000    0.30812
264560.0000   -0.03177
264600.0000   -0.35577
264640.0000   -0.09995
264680.0000   -0.11760
264720.0000    0.03881
264760.0000    0.04455
264800.0000   -0.05693
264840.0000   -0.03476
264880.0000   -0.21770
264920.0000    0.05936
264960.0000    0.29262
265000.0000    0.09583
265040.0000   -0.00147
265080.0000   -0.15403
265120.0000   -0.16952
265160.0000   -0.30745
265200.0000   -0.26622
265240.0000   -0.19878
265280.0000   -0.10476
265320.0000   -0.26788
265360.0000   -0.35025
265400.0000   -0.66558
265440.0000   -0.38540
265480.0000   -0.22303
265520.0000   -0.38941
265560.0000   -0.65262
265600.0000   -0.50331
265640.0000   -0.64322
265680.0000   -0.54361
265720.0000   -0.32703
265760.0000   -0.57820
265800.0000   -0.47573
265840.0000   -0.43457
265880.0000   -0.30475
265920.0000   -0.52622
265960.0000   -0.52743
266000.0000   -0.30581
266040.0000   -0.69008
266080.0000   -0.52680
266120.0000   -0.18773
266160.0000   -0.31369
266200.0000   -0.37016
266240.0000   -0.18763
266280.0000   -0.20528
266320.0000   -0.14264
266360.0000   -0.10060
266400.0000   -0.23708
266440.0000   -0.59587
266480.0000    0.04078
266520.0000   -0.33122
266560.0000   -0.02297
266600.0000   -0.33962
266640.0000   -0.02527
266680.0000   -0.05583
266720.0000   -0.33642
266760.0000   -0.07342
266800.0000   -0.24222
266840.0000   -0.21741
266880.0000   -0.11061
266920.0000   -0.17404
266960.0000   -0.04947
267000.0000   -0.29976
267040.0000   -0.27435
267080.0000   -0.46070
267120.0000   -0.45791
267160.0000   -0.31020
267200.0000   -0.14512
267240.0000   -0.51290
267280.0000   -0.32744
267320.0000   -0.12046
267360.0000   -0.20771
267400.0000   -0.23842
267440.0000   -0.07748
267480.0000   -0.14092
267520.0000    0.01014
267560.0000   -0.35787
267600.0000    0.05373
267640.0000   -0.20509
267680.0000   -0.19899
267720.0000   -0.13129
267760.0000   -0.34658
267800.0000   -0.20226
267840.0000   -0.36152
267880.0000   -0.17992
267920.0000    0.34883
267960.0000    0.25613
268000.0000    0.45550
268040.0000    0.28171
268080.0000    0.15182
268120.0000    0.36629
268160.0000    0.27604
268200.0000    0.08059
268240.0000    0.17334
268280.0000    0.29986
268320.0000   -0.06312
268360.0000    0.31592
268400.0000    0.37513
268440.0000    0.17842
268480.0000   -0.15373
268520.0000   -0.00605
268560.0000    0.11153
268600.0000    0.08994
268640.0000    0.15168
268680.0000    0.17868
268720.0000    0.19338
268760.0000    0.04021
268800.0000   -0.10305
268840.0000   -0.18489
268880.0000   -0.23884
268920.0000    0.03819
268960.0000   -0.33299
269000.0000   -0.03201
269040.0000    0.12007
269080.0000    0.07037
269120.0000    0.10435
269160.0000   -0.02780
269200.0000   -0.05313
269240.0000    0.15833
269280.0000    0.38665
269320.0000    0.13180
269360.0000    0.26404
269400.0000    0.25393
269440.0000    0.23662
269480.0000    0.15519
269520.0000   -0.12286
269560.0000   -0.16745
269600.0000   -0.18823
269640.0000   -0.11619
269680.0000   -0.16356
269720.0000   -0.30162
269760.0000    0.12955
269800.0000    0.43619
269840.0000   -0.10044
269880.0000    0.11225
269920.0000    0.30114
269960.0000   -0.02162
270000.0000   -0.20012
270040.0000   -0.12473
270080.0000   -0.10349
270120.0000   -0.28073
270160.0000   -0.28710
270200.0000   -0.24082
270240.0000   -0.25388
270280.0000   -0.16658
270320.0000    0.13037
270360.0000    0.37871
270400.0000    0.36057
270440.0000    0.04291
270480.0000    0.15042
270520.0000   -0.33386
270560.0000   -0.35279
270600.0000   -0.32252
270640.0000   -0.41566
270680.0000   -0.22953
270720.0000    0.20778
270760.0000   -0.21869
270800.0000   -0.07808
270840.0000   -0.61301
270880.0000   -0.77489
270920.0000   -0.47851
270960.0000   -0.69801
271000.0000   -0.50563
271040.0000   -0.36087
271080.0000   -0.35693
271120.0000   -0.28860
271160.0000   -0.31502
271200.0000   -0.32721
271240.0000   -0.68638
271280.0000   -0.28958
271320.0000   -0.07470
271360.0000   -0.20744
271400.0000   -0.15211
271440.0000   -0.41311
271480.0000    0.19160
271520.0000    0.07070
271560.0000    0.05625
271600.0000   -0.12098
271640.0000   -0.13914
271680.0000    0.00510
271720.0000    0.06265
271760.0000    0.21452
271800.0000    0.24908
271840.0000    0.34802
271880.0000    0.25934
271920.0000   -0.08120
271960.0000   -0.01534
272000.0000    0.08352
272040.0000    0.11924
272080.0000    0.21727
272120.0000    0.03183
272160.0000    0.18858
272200.0000   -0.02486
272240.0000    0.13076
272280.0000    0.15916
272320.0000    0.09352
272360.0000    0.32929
272400.0000    0.27820
272440.0000    0.39366
272480.0000    0.46919
272520.0000    0.42787
272560.0000    0.15118
272600.0000    0.04879
272640.0000    0.14240
272680.0000    0.07762
272720.0000    0.41266
272760.0000    0.30247
272800.0000    0.21746
272840.0000    0.04422
272880.0000    0.17413
272920.0000    0.09672
272960.0000    0.41374
273000.0000    0.11043
273040.0000    0.03637
273080.0000    0.27834
273120.0000    0.21399
273160.0000    0.00210
273200.0000   -0.07908
273240.0000    0.03351
273280.0000    0.26990
273320.0000    0.19171
273360.0000    0.15733
273400.0000   -0.05072
273440.0000    0.23140
273480.0000   -0.12979
273520.0000    0.21304
273560.0000    0.59472
273600.0000    0.14409
273640.0000    0.26517
273680.0000    0.14534
273720.0000    0.14443
273760.0000    0.14446
273800.0000    0.03793
273840.0000    0.11490
273880.0000   -0.28894
273920.0000   -0.03341
273960.0000    0.06345
274000.0000    0.06078
274040.0000    0.13686
274080.0000   -0.17406
274120.0000   -0.06645
274160.0000    0.38172
274200.0000    0.64527
274240.0000    0.27053
274280.0000    0.03043
274320.0000    0.31416
274360.0000    0.46316
274400.0000    0.49019
274440.0000    0.39482
274480.0000   -0.09134
274520.0000    0.29084
274560.0000    0.26598
274600.0000    0.35372
274640.0000    0.34058
274680.0000    0.68826
274720.0000    0.24857
274760.0000    0.55147
274800.0000    0.56599
274840.0000    0.13392
274880.0000    0.32502
274920.0000    0.44138
274960.0000    0.57196
275000.0000    0.00839
275040.0000    0.45884
275080.0000    0.60995
275120.0000    0.22987
275160.0000    0.41549
275200.0000    0.25616
275240.0000    0.40261
275280.0000    0.32372
275320.0000    0.35912
275360.0000    0.51177
275400.0000    0.50625
275440.0000    0.13897
275480.0000    0.39119
275520.0000    0.36057
275560.0000    0.36363
275600.0000    0.25490
275640.0000    0.41961
275680.0000    0.37126
275720.0000    0.40247
275760.0000    0.38851
275800.0000    0.53644
275840.0000    0.39627
275880.0000    0.09777
275920.0000    0.18987
275960.0000    0.19310
276000.0000   -0.01478
276040.0000   -0.30235
276080.0000   -0.10556
276120.0000    0.01374
276160.0000    0.15875
276200.0000   -0.07551
276240.0000   -0.09113
276280.0000    0.18943
276320.0000   -0.04403
276360.0000    0.08538
276400.0000   -0.19903
276440.0000   -0.00300
276480.0000   -0.10065
276520.0000   -0.20681
276560.0000   -0.31819
276600.0000    0.03217
276640.0000   -0.49898
276680.0000   -0.48078
276720.0000   -0.47312
276760.0000   -0.50836
276800.0000   -0.31229
276840.0000   -0.26300
276880.0000   -0.41224
276920.0000   -0.14837
276960.0000   -0.34408
277000.0000   -0.29646
277040.0000   -0.15502
277080.0000   -0.11700
277120.0000   -0.16601
277160.0000   -0.17567
277200.0000   -0.27772
277240.0000   -0.32560
277280.0000    0.13485
277320.0000   -0.22862
277360.0000   -0.11062
277400.0000   -0.57924
277440.0000   -0.16181
277480.0000   -0.38352
277520.0000    0.10866
277560.0000   -0.67552
277600.0000   -0.60595
277640.0000   -0.24213
277680.0000   -0.22496
277720.0000   -0.16481
277760.0000    0.03702
277800.0000    0.00849
277840.0000   -0.09231
277880.0000   -0.26238
277920.0000   -0.07027
277960.0000   -0.20803
278000.0000   -0.07494
278040.0000   -0.40885
278080.0000   -0.14428
278120.0000   -0.21524
278160.0000   -0.32915
278200.0000   -0.18044
278240.0000   -0.34821
278280.0000   -0.45821
278320.0000   -0.23601
278360.0000   -0.29471
278400.0000   -0.16058
278440.0000   -0.29070
278480.0000    0.04507
278520.0000   -0.21677
278560.0000   -0.15831
278600.0000   -0.05706
278640.0000   -0.20675
278680.0000   -0.25826
278720.0000   -0.32329
278760.0000    0.25805
278800.0000   -0.25553
278840.0000    0.18808
278880.0000   -0.15899
278920.0000   -0.18585
278960.0000   -0.09170
279000.0000   -0.50373
279040.0000   -0.06794
279080.0000   -0.53101
279120.0000   -0.25638
279160.0000   -0.23351
279200.0000   -0.18223
279240.0000   -0.16992
279280.0000    0.05385
279320.0000   -0.19982
279360.0000   -0.14716
279400.0000   -0.21615
279440.0000   -0.20483
279480.0000   -0.41093
279520.0000   -0.21821
279560.0000   -0.18765
279600.0000   -0.39696
279640.0000   -0.10737
279680.0000   -0.36692
279720.0000   -0.39127
279760.0000   -0.32128
279800.0000   -0.28894
279840.0000   -0.18378
279880.0000   -0.39234
279920.0000   -0.48207
279960.0000   -0.00074
280000.0000   -0.05527
280040.0000   -0.25605
280080.0000   -0.37372
280120.0000   -0.01789
280160.0000   -0.20102
280200.0000    0.07823
280240.0000   -0.14384
280280.0000   -0.05664
280320.0000    0.12040
280360.0000    0.04892
280400.0000    0.16708
280440.0000   -0.51521
280480.0000   -0.53689
280520.0000   -0.54690
280560.0000   -0.39166
280600.0000   -0.15856
280640.0000   -0.28815
280680.0000   -0.71200
280720.0000   -0.28941
280760.0000   -0.22000
280800.0000   -0.14691
280840.0000   -0.23131
280880.0000   -0.05762
280920.0000   -0.21289
280960.0000   -0.27918
281000.0000   -0.13995
281040.0000   -0.47877
281080.0000   -0.20035
281120.0000   -0.09318
281160.0000    0.04827
281200.0000    0.00557
281240.0000   -0.44917
281280.0000   -0.20296
281320.0000   -0.45752
281360.0000   -0.38374
281400.0000   -0.41659
281440.0000   -0.59555
281480.0000   -0.58641
281520.0000   -0.46624
281560.0000   -0.27907
281600.0000   -0.46423
281640.0000   -0.46759
281680.0000   -0.24731
281720.0000   -0.07050
281760.0000   -0.56696
281800.0000   -0.48703
281840.0000   -0.33609
281880.0000   -0.35974
281920.0000   -0.46002
281960.0000   -0.58992
282000.0000   -0.57190
282040.0000   -0.21557
282080.0000   -0.59956
282120.0000   -0.55982
282160.0000   -0.37192
282200.0000   -0.73967
282240.0000   -0.72352
282280.0000   -0.30551
282320.0000   -0.03893
282360.0000   -0.07798
282400.0000   -0.19777
282440.0000    0.12358
282480.0000   -0.28151
282520.0000    0.14164
282560.0000    0.06943
282600.0000   -0.33549
282640.0000   -0.00857
282680.0000   -0.05956
282720.0000   -0.25021
282760.0000   -0.62266
282800.0000   -0.20145
282840.0000   -0.80607
282880.0000   -0.33648
282920.0000    0.02616
282960.0000   -0.28965
283000.0000    0.07833
283040.0000   -0.17288
283080.0000   -0.24628
283120.0000    0.00891
283160.0000   -0.47221
283200.0000   -0.14560
283240.0000    0.02563
283280.0000   -0.14620
283320.0000   -0.04012
283360.0000   -0.23206
283400.0000   -0.10112
283440.0000   -0.36012
283480.0000    0.03870
283520.0000    0.06432
283560.0000   -0.12288
283600.0000   -0.04803
283640.0000   -0.00809
283680.0000   -0.01813
283720.0000   -0.30560
283760.0000   -0.07867
283800.0000   -0.14929
283840.0000   -0.42966
283880.0000   -0.19990
283920.0000   -0.59857
283960.0000   -0.06907
284000.0000   -0.00913
284040.0000   -0.01827
284080.0000    0.01193
284120.0000    0.08909
284160.0000   -0.19379
284200.0000    0.02038
284240.0000    0.08368
284280.0000    0.10268
284320.0000    0.21406
284360.0000    0.05375
284400.0000   -0.02170
284440.0000   -0.12474
284480.0000   -0.21549
284520.0000    0.27888
284560.0000   -0.14669
284600.0000   -0.20653
284640.0000   -0.10593
284680.0000   -0.06439
284720.0000   -0.12915
284760.0000   -0.15814
284800.0000    0.06743
284840.0000    0.26250
284880.0000   -0.12837
284920.0000    0.05886
284960.0000    0.01511
285000.0000    0.01528
285040.0000   -0.06151
285080.0000    0.19533
285120.0000   -0.27842
285160.0000   -0.04882
285200.0000   -0.48137
285240.0000   -0.12409
285280.0000   -0.28827
285320.0000   -0.32185
285360.0000   -0.31272
285400.0000   -0.08895
285440.0000   -0.08196
285480.0000   -0.01787
285520.0000   -0.07567
285560.0000   -0.19728
285600.0000    0.09372
285640.0000    0.15300
285680.0000    0.12869
285720.0000    0.07746
285760.0000    0.08570
285800.0000   -0.10821
285840.0000    0.12739
285880.0000    0.06320
285920.0000    0.12830
285960.0000    0.06335
286000.0000    0.24428
286040.0000   -0.09135
286080.0000    0.06598
286120.0000    0.16139
286160.0000    0.12686
286200.0000    0.05942
286240.0000    0.02392
286280.0000    0.38336
286320.0000    0.22848
286360.0000    0.15560
286400.0000    0.38925
286440.0000    0.34063
286480.0000    0.43223
286520.0000    0.14763
286560.0000    0.06526
286600.0000    0.11569
286640.0000    0.04460
286680.0000   -0.01991
286720.0000    0.09990
286760.0000   -0.05683
286800.0000   -0.12256
286840.0000    0.06016
286880.0000    0.01204
286920.0000    0.13141
286960.0000    0.11155
287000.0000    0.11484
287040.0000   -0.23301
287080.0000   -0.17407
287120.0000    0.10187
287160.0000   -0.29871
287200.0000   -0.04393
287240.0000   -0.01524
287280.0000   -0.21661
287320.0000   -0.35103
287360.0000   -0.11645
287400.0000   -0.50546
287440.0000   -0.51859
287480.0000   -0.34524
287520.0000   -0.60959
287560.0000   -0.22602
287600.0000   -0.16059
287640.0000   -0.44179
287680.0000   -0.05914
287720.0000   -0.16069
287760.0000   -0.14002
287800.0000    0.15123
287840.0000   -0.10647
287880.0000   -0.12638
287920.0000   -0.27990
287960.0000   -0.41180
288000.0000   -0.02750
288040.0000    0.09968
288080.0000   -0.00781
288120.0000   -0.25709
288160.0000   -0.17384
288200.0000   -0.23121
288240.0000    0.01722
288280.0000   -0.04307
288320.0000   -0.04168
288360.0000    0.10249
288400.0000    0.04169
288440.0000    0.06634
288480.0000   -0.00375
288520.0000    0.13313
288560.0000    0.01980
288600.0000    0.18951
288640.0000   -0.07201
288680.0000   -0.18507
288720.0000   -0.22800
288760.0000   -0.14755
288800.0000   -0.31331
288840.0000   -0.06464
288880.0000    0.07249
288920.0000    0.24724
288960.0000   -0.06357
289000.0000    0.13624
289040.0000   -0.14940
289080.0000   -0.20292
289120.0000   -0.35823
289160.0000   -0.46070
289200.0000   -0.26609
289240.0000   -0.00205
289280.0000   -0.39125
289320.0000   -0.43079
289360.0000   -0.05051
289400.0000   -0.25789
289440.0000   -0.01996
289480.0000    0.03689
289520.0000   -0.08569
289560.0000   -0.35992
289600.0000   -0.44542
289640.0000   -0.23003
289680.0000   -0.10266
289720.0000   -0.13479
289760.0000   -0.06277
289800.0000   -0.34331
289840.0000   -0.26300
289880.0000    0.01931
289920.0000   -0.56403
289960.0000   -0.25702
290000.0000   -0.16881
290040.0000   -0.36572
290080.0000   -0.12228
290120.0000   -0.07526
290160.0000   -0.19491
290200.0000   -0.23171
290240.0000   -0.13234
290280.0000   -0.34147
290320.0000   -0.17443
290360.0000   -0.15599
290400.0000   -0.16661
290440.0000   -0.20902
290480.0000    0.06250
290520.0000   -0.14865
290560.0000    0.12775
290600.0000   -0.16479
290640.0000    0.04386
290680.0000   -0.28762
290720.0000   -0.29658
290760.0000   -0.22880
290800.0000   -0.02329
290840.0000    0.00693
290880.0000   -0.33853
290920.0000   -0.03943
290960.0000    0.12679
291000.0000   -0.40219
291040.0000    0.00040
291080.0000   -0.05310
291120.0000   -0.39675
291160.0000   -0.03508
291200.0000    0.07484
291240.0000   -0.07079
291280.0000   -0.23337
291320.0000   -0.07822
291360.0000   -0.23790
291400.0000   -0.32669
291440.0000   -0.01554
291480.0000   -0.08112
291520.0000   -0.11550
291560.0000   -0.37830
291600.0000   -0.14294
291640.0000    0.04144
291680.0000    0.18450
291720.0000    0.02880
291760.0000   -0.15591
291800.0000   -0.05135
291840.0000    0.11720
291880.0000   -0.14650
291920.0000    0.03122
291960.0000    0.07136
292000.0000    0.21239
292040.0000    0.01689
292080.0000   -0.14696
292120.0000   -0.23769
292160.0000   -0.21791
292200.0000   -0.19841
292240.0000   -0.28440
292280.0000   -0.49047
292320.0000   -0.43126
292360.0000   -0.28238
292400.0000   -0.35942
292440.0000   -0.14854
292480.0000   -0.30484
292520.0000   -0.10855
292560.0000   -0.00574
292600.0000   -0.33043
292640.0000   -0.18589
292680.0000    0.14737
292720.0000    0.00449
292760.0000   -0.04382
292800.0000    0.18683
292840.0000   -0.08078
292880.0000    0.04609
292920.0000    0.11393
292960.0000   -0.00233
293000.0000   -0.08728
293040.0000   -0.21970
293080.0000   -0.49085
293120.0000   -0.04115
293160.0000    0.02705
293200.0000   -0.09252
293240.0000   -0.25017
293280.0000   -0.30856
293320.0000   -0.22791
293360.0000   -0.21252
293400.0000   -0.04035
293440.0000   -0.11421
293480.0000   -0.02573
293520.0000   -0.09389
293560.0000    0.09316
293600.0000   -0.08632
293640.0000   -0.31275
293680.0000    0.14341
293720.0000   -0.06330
293760.0000   -0.35079
293800.0000    0.08720
293840.0000   -0.16579
293880.0000   -0.27304
293920.0000   -0.08946
293960.0000   -0.40065
294000.0000   -0.46011
294040.0000   -0.26506
294080.0000   -0.45507
294120.0000   -0.83387
294160.0000   -0.32640
294200.0000   -0.66774
294240.0000   -0.34933
294280.0000   -0.66333
294320.0000   -0.36300
294360.0000   -0.64600
294400.0000   -0.81868
294440.0000   -0.51583
294480.0000   -0.41979
294520.0000   -0.62160
294560.0000   -0.31382
294600.0000   -0.47892
294640.0000   -0.17830
294680.0000   -0.47576
294720.0000   -0.45913
294760.0000   -0.35439
294800.0000   -0.47015
294840.0000   -0.43554
294880.0000   -0.55839
294920.0000   -0.47396
294960.0000   -0.50656
295000.0000   -0.49623
295040.0000   -0.31688
295080.0000   -0.31164
295120.0000   -0.59328
295160.0000   -0.43561
295200.0000   -0.32154
295240.0000   -0.45263
295280.0000   -0.25453
295320.0000   -0.14136
295360.0000   -0.09103
295400.0000   -0.24659
295440.0000   -0.17921
295480.0000   -0.19120
295520.0000   -0.29776
295560.0000   -0.31007
295600.0000   -0.41557
295640.0000   -0.30371
295680.0000   -0.15739
295720.0000   -0.03017
295760.0000    0.03009
295800.0000   -0.26894
295840.0000   -0.13933
295880.0000   -0.16596
295920.0000   -0.08567
295960.0000   -0.72183
296000.0000   -0.20614
296040.0000    0.00878
296080.0000   -0.52484
296120.0000   -0.51489
296160.0000   -0.07103
296200.0000   -0.30656
296240.0000   -0.16173
296280.0000    0.40594
296320.0000   -0.01294
296360.0000    0.07901
296400.0000    0.07984
296440.0000    0.00617
296480.0000   -0.37929
296520.0000   -0.20117
296560.0000   -0.17080
296600.0000   -0.21261
296640.0000   -0.13135
296680.0000   -0.11789
296720.0000   -0.25447
296760.0000   -0.26497
296800.0000   -0.22424
296840.0000   -0.27398
296880.0000   -0.35228
296920.0000    0.06920
296960.0000   -0.36674
297000.0000   -0.29455
297040.0000   -0.14317
297080.0000   -0.23693
297120.0000   -0.39699
297160.0000   -0.32978
297200.0000   -0.34159
297240.0000   -0.40456
297280.0000   -0.24949
297320.0000   -0.06086
297360.0000   -0.09383
297400.0000   -0.04349
297440.0000    0.03315
297480.0000    0.02173
297520.0000    0.10438
297560.0000   -0.12690
297600.0000   -0.25607
297640.0000   -0.58053
297680.0000   -0.48201
297720.0000   -0.41612
297760.0000   -0.25418
297800.0000   -0.24249
297840.0000   -0.37128
297880.0000   -0.02606
297920.0000   -0.03386
297960.0000   -0.13813
298000.0000    0.03063
298040.0000    0.13615
298080.0000   -0.06146
298120.0000   -0.29188
298160.0000   -0.03673
298200.0000   -0.33280
298240.0000   -0.43188
298280.0000   -0.32572
298320.0000   -0.45791
298360.0000    0.06753
298400.0000   -0.27897
298440.0000   -0.32020
298480.0000   -0.37790
298520.0000   -0.05010
298560.0000   -0.19759
298600.0000   -0.16994
298640.0000    0.16466
298680.0000   -0.07749
298720.0000    0.01073
298760.0000    0.19729
298800.0000    0.21706
298840.0000    0.24726
298880.0000   -0.10413
298920.0000   -0.01195
298960.0000    0.02448
299000.0000   -0.29937
299040.0000   -0.05350
299080.0000   -0.11749
299120.0000   -0.27703
299160.0000   -0.25838
299200.0000   -0.46026
299240.0000   -0.31152
299280.0000   -0.10226
299320.0000   -0.24425
299360.0000   -0.35943
299400.0000   -0.12290
299440.0000   -0.08449
299480.0000   -0.13192
299520.0000   -0.40744
299560.0000   -0.18688
299600.0000   -0.17964
299640.0000   -0.45487
299680.0000    0.05582
299720.0000   -0.06470
299760.0000    0.03054
299800.0000    0.22684
299840.0000    0.01501
299880.0000   -0.12772
299920.0000   -0.01980
299960.0000    0.02755
300000.0000    0.14121
300040.0000   -0.10885
300080.0000   -0.15406
300120.0000   -0.02487
300160.0000   -0.28283
300200.0000   -0.08788
300240.0000   -0.43715
300280.0000   -0.44502
300320.0000   -0.26181
300360.0000    0.01295
300400.0000   -0.16539
300440.0000   -0.27743
300480.0000   -0.35972
300520.0000   -0.10095
300560.0000   -0.10978
300600.0000   -0.08316
300640.0000   -0.30031
300680.0000   -0.31886
300720.0000   -0.12647
300760.0000   -0.35835
300800.0000   -0.00365
300840.0000   -0.26437
300880.0000   -0.05007
300920.0000   -0.16325
300960.0000   -0.46768
301000.0000   -0.46337
301040.0000   -0.69044
301080.0000   -0.29489
301120.0000   -0.54896
301160.0000   -0.70880
301200.0000   -0.52893
301240.0000   -0.52156
301280.0000   -0.72956
301320.0000   -0.28348
301360.0000   -0.19272
301400.0000   -0.33717
301440.0000   -0.13503
301480.0000    0.01959
301520.0000   -0.35198
301560.0000   -0.29484
301600.0000   -0.22510
301640.0000   -0.28434
301680.0000   -0.36726
301720.0000   -0.40464
301760.0000   -0.66666
301800.0000   -0.46801
301840.0000   -0.42703
301880.0000   -0.58764
301920.0000   -0.46036
301960.0000    0.09555
302000.0000   -0.11379
302040.0000   -0.34789
302080.0000   -0.08977
302120.0000   -0.17639
302160.0000   -0.04222
302200.0000   -0.12309
302240.0000   -0.06132
302280.0000   -0.17858
302320.0000   -0.16929
302360.0000   -0.23458
302400.0000   -0.18852
302440.0000   -0.43830
302480.0000   -0.30560
302520.0000   -0.01495
302560.0000   -0.42420
302600.0000   -0.05230
302640.0000   -0.15282
302680.0000   -0.09038
302720.0000   -0.01571
302760.0000   -0.11659
302800.0000    0.02031
302840.0000    0.03663
302880.0000    0.06955
302920.0000   -0.04863
302960.0000    0.02014
303000.0000   -0.22598
303040.0000   -0.14219
303080.0000   -0.34014
303120.0000   -0.02483
303160.0000   -0.16211
303200.0000   -0.06074
303240.0000   -0.32407
303280.0000   -0.67895
303320.0000   -0.62876
303360.0000   -0.37390
303400.0000   -0.51691
303440.0000   -0.55232
303480.0000   -0.62244
303520.0000   -0.07163
303560.0000   -0.40392
303600.0000   -0.53797
303640.0000   -0.43010
303680.0000   -0.54242
303720.0000   -0.38326
303760.0000   -0.18665
303800.0000   -0.03734
303840.0000   -0.17253
303880.0000   -0.26899
303920.0000   -0.09450
303960.0000   -0.10985
304000.0000   -0.30562
304040.0000    0.11508
304080.0000   -0.06489
304120.0000   -0.24737
304160.0000   -0.27092
304200.0000   -0.27289
304240.0000   -0.10932
304280.0000   -0.17851
304320.0000   -0.32925
304360.0000   -0.13755
304400.0000   -0.13689
304440.0000   -0.18691
304480.0000   -0.31376
304520.0000   -0.08358
304560.0000   -0.55208
304600.0000   -0.41187
304640.0000   -0.30597
304680.0000   -0.26595
304720.0000   -0.22862
304760.0000   -0.45164
304800.0000   -0.30386
304840.0000   -0.13359
304880.0000   -0.26308
304920.0000   -0.17034
304960.0000   -0.11092
305000.0000   -0.25571
305040.0000   -0.06831
305080.0000   -0.33870
305120.0000   -0.10935
305160.0000   -0.27426
305200.0000   -0.09294
305240.0000   -0.45665
305280.0000   -0.12813
305320.0000   -0.41486
305360.0000   -0.12702
305400.0000   -0.23216
305440.0000    0.02467
305480.0000   -0.26470
305520.0000   -0.07533
305560.0000   -0.09265
305600.0000    0.31336
305640.0000    0.27023
305680.0000   -0.04619
305720.0000   -0.31161
305760.0000   -0.40165
305800.0000   -0.79521
305840.0000   -0.57681
305880.0000   -0.25089
305920.0000   -0.66334
305960.0000   -0.35410
306000.0000   -0.44803
306040.0000   -0.07837
306080.0000   -0.18026
306120.0000   -0.50008
306160.0000   -0.25381
306200.0000   -0.08588
306240.0000   -0.30821
306280.0000   -0.36737
306320.0000   -0.25722
306360.0000   -0.44422
306400.0000   -0.42950
306440.0000   -0.39469
306480.0000   -0.09607
306520.0000   -0.37579
306560.0000   -0.01913
306600.0000   -0.22950
306640.0000   -0.21503
306680.0000    0.05354
306720.0000   -0.39678
306760.0000   -0.35488
306800.0000   -0.10421
306840.0000    0.11766
306880.0000   -0.16239
306920.0000   -0.46066
306960.0000    0.05124
307000.0000   -0.07697
307040.0000   -0.32145
307080.0000    0.23657
307120.0000   -0.17004
307160.0000   -0.31876
307200.0000    0.01571
307240.0000   -0.05140
307280.0000   -0.12434
307320.0000   -0.19696
307360.0000    0.24769
307400.0000    0.46251
307440.0000    0.31790
307480.0000    0.44674
307520.0000    0.40430
307560.0000    0.35793
307600.0000    0.30377
307640.0000    0.17108
307680.0000    0.42101
307720.0000    0.40660
307760.0000    0.32277
307800.0000    0.08629
307840.0000    0.22996
307880.0000    0.25600
307920.0000    0.32600
307960.0000    0.01151
308000.0000    0.04648
308040.0000   -0.34856
308080.0000   -0.02301
308120.0000   -0.19472
308160.0000   -0.34064
308200.0000   -0.34355
308240.0000   -0.27762
308280.0000   -0.50868
308320.0000    0.11717
308360.0000   -0.06896
308400.0000   -0.02590
308440.0000    0.00373
308480.0000   -0.00843
308520.0000   -0.15611
308560.0000   -0.14886
308600.0000   -0.11032
308640.0000   -0.18007
308680.0000   -0.46400
308720.0000   -0.28344
308760.0000   -0.08632
308800.0000   -0.07388
308840.0000   -0.03120
308880.0000   -0.39363
308920.0000   -0.37211
308960.0000   -0.42687
309000.0000    0.01305
309040.0000   -0.22689
309080.0000   -0.15500
309120.0000   -0.18478
309160.0000   -0.03925
309200.0000    0.24253
309240.0000    0.38565
309280.0000    0.15849
309320.0000    0.29559
309360.0000    0.12455
309400.0000   -0.17082
309440.0000   -0.04205
309480.0000   -0.03868
309520.0000   -0.09354
309560.0000    0.19066
309600.0000    0.47550
309640.0000    0.42863
309680.0000    0.44109
309720.0000    0.06548
309760.0000    0.33316
309800.0000   -0.02024
309840.0000    0.07535
309880.0000    0.16767
309920.0000    0.24582
309960.0000    0.37741
310000.0000    0.18433
310040.0000    0.29445
310080.0000    0.47643
310120.0000    0.13914
310160.0000    0.26137
310200.0000    0.45864
310240.0000    0.30359
310280.0000    0.21181
310320.0000    0.20688
310360.0000    0.04170
310400.0000    0.33604
310440.0000    0.26879
310480.0000    0.28952
310520.0000    0.24421
310560.0000    0.08818
310600.0000    0.09015
310640.0000   -0.22658
310680.0000    0.31117
310720.0000    0.44326
310760.0000    0.15563
310800.0000    0.40130
310840.0000    0.49597
310880.0000    0.22493
310920.0000    0.55560
310960.0000    0.01429
311000.0000    0.25973
311040.0000    0.36726
311080.0000    0.41976
311120.0000    0.26373
311160.0000    0.52235
311200.0000    0.46522
311240.0000    0.38925
311280.0000    0.26116
311320.0000    0.44472
311360.0000    0.36773
311400.0000    0.41926
311440.0000    0.29595
311480.0000    0.13707
311520.0000    0.38344
311560.0000    0.42718
311600.0000    0.38382
311640.0000    0.21344
311680.0000    0.21551
311720.0000    0.47151
311760.0000    0.21203
311800.0000    0.40726
311840.0000    0.22072
311880.0000    0.36636
311920.0000    0.04951
311960.0000    0.20344
312000.0000    0.49641
312040.0000    0.30906
312080.0000   -0.14657
312120.0000    0.02051
312160.0000    0.20329
312200.0000    0.08226
312240.0000    0.04262
312280.0000    0.41276
312320.0000    0.53593
312360.0000    0.26925
312400.0000    0.13097
312440.0000    0.33759
312480.0000    0.27081
312520.0000    0.44865
312560.0000    0.32935
312600.0000    0.59233
312640.0000    0.51284
312680.0000    0.28684
312720.0000   -0.24362
312760.0000    0.05816
312800.0000   -0.09621
312840.0000   -0.03184
312880.0000    0.40444
312920.0000    0.38296
312960.0000    0.47058
313000.0000    0.25904
313040.0000    0.25633
313080.0000    0.41685
313120.0000    0.48106
313160.0000    0.50525
313200.0000    0.24457
313240.0000    0.41064
313280.0000    0.32745
313320.0000    0.32415
313360.0000   -0.01292
313400.0000    0.19227
313440.0000    0.06340
313480.0000   -0.18960
313520.0000   -0.11637
313560.0000    0.03331
313600.0000    0.38112
313640.0000   -0.22210
313680.0000    0.00432
313720.0000   -0.31337
313760.0000   -0.33808
313800.0000   -0.13935
313840.0000   -0.13798
313880.0000    0.12613
313920.0000    0.08776
313960.0000   -0.20268
314000.0000   -0.08890
314040.0000   -0.37627
314080.0000   -0.30704
314120.0000    0.00443
314160.0000   -0.19506
314200.0000   -0.52356
314240.0000   -0.44938
314280.0000   -0.21633
314320.0000   -0.07301
314360.0000   -0.36206
314400.0000   -0.14642
314440.0000   -0.13905
314480.0000   -0.49142
314520.0000   -0.26109
314560.0000   -0.28754
314600.0000    0.32866
314640.0000    0.05188
314680.0000   -0.16428
314720.0000   -0.11007
314760.0000    0.04059
314800.0000   -0.15905
314840.0000    0.19960
314880.0000    0.00374
314920.0000   -0.17063
314960.0000   -0.12195
315000.0000    0.01438
315040.0000    0.16538
315080.0000    0.13642
315120.0000    0.47043
315160.0000    0.46276
315200.0000    0.19750
315240.0000    0.25137
315280.0000    0.28052
315320.0000    0.15547
315360.0000    0.28457
315400.0000    0.23306
315440.0000    0.18466
315480.0000    0.24743
315520.0000    0.20072
315560.0000    0.05141
315600.0000    0.18093
315640.0000    0.37914
315680.0000    0.37437
315720.0000    0.03332
315760.0000   -0.04278
315800.0000    0.01759
315840.0000    0.19425
315880.0000    0.23434
315920.0000   -0.16603
315960.0000    0.14284
316000.0000    0.40927
316040.0000    0.29301
316080.0000    0.51144
316120.0000    0.29832
316160.0000    0.50991
316200.0000    0.32111
316240.0000    0.48027
316280.0000    0.57908
316320.0000    0.55897
316360.0000    0.44649
316400.0000    0.33873
316440.0000    0.53261
316480.0000    0.45479
316520.0000    0.36344
316560.0000    0.47647
316600.0000    0.41564
316640.0000    0.34192
316680.0000    0.30095
316720.0000    0.39831
316760.0000    0.47936
316800.0000    0.47871
316840.0000    0.21858
316880.0000    0.33031
316920.0000    0.18008
316960.0000    0.15419
317000.0000    0.32617
317040.0000    0.28859
317080.0000    0.33942
317120.0000    0.15708
317160.0000    0.26384
317200.0000    0.39577
317240.0000    0.41256
317280.0000    0.17178
317320.0000    0.31949
317360.0000    0.38063
317400.0000    0.20542
317440.0000    0.41100
317480.0000    0.33363
317520.0000    0.20011
317560.0000    0.02806
317600.0000    0.32253
317640.0000    0.56472
317680.0000    0.58022
317720.0000    0.53741
317760.0000    0.58306
317800.0000    0.35769
317840.0000    0.58346
317880.0000    0.35177
317920.0000    0.52758
317960.0000    0.30809
318000.0000    0.40199
318040.0000    0.31275
318080.0000    0.45898
318120.0000    0.55298
318160.0000    0.37734
318200.0000    0.47457
318240.0000    0.54305
318280.0000    0.53067
318320.0000    0.42996
318360.0000    0.39661
318400.0000    0.66873
318440.0000    0.42737
318480.0000    0.29290
318520.0000    0.10687
318560.0000    0.09240
318600.0000    0.18629
318640.0000    0.25824
318680.0000    0.34616
318720.0000    0.30778
318760.0000    0.30001
318800.0000    0.32198
318840.0000    0.30634
318880.0000    0.16178
318920.0000    0.30751
318960.0000    0.03821
319000.0000    0.25857
319040.0000    0.34978
319080.0000    0.24240
319120.0000    0.41930
319160.0000    0.52088
319200.0000    0.49137
319240.0000    0.42952
319280.0000    0.18834
319320.0000    0.24914
319360.0000    0.36905
319400.0000    0.50952
319440.0000    0.21975
319480.0000    0.23196
319520.0000    0.53104
319560.0000    0.32305
319600.0000    0.32066
319640.0000    0.33894
319680.0000    0.19986
319720.0000    0.23288
319760.0000    0.33531
319800.0000    0.44247
319840.0000    0.30025
319880.0000    0.19498
319920.0000    0.32596
319960.0000    0.31982
320000.0000    0.25601
320040.0000    0.40340
320080.0000    0.25045
320120.0000    0.39850
320160.0000    0.10199
320200.0000    0.10886
320240.0000    0.10368
320280.0000    0.02960
320320.0000    0.30433
320360.0000    0.26141
320400.0000    0.47991
320440.0000    0.08402
320480.0000    0.30719
320520.0000    0.12467
320560.0000    0.12812
320600.0000    0.26971
320640.0000    0.41855
320680.0000    0.15785
320720.0000    0.29624
320760.0000    0.13466
320800.0000   -0.19592
320840.0000    0.29435
320880.0000    0.38939
320920.0000    0.13804
320960.0000    0.20791
321000.0000    0.28164
321040.0000    0.39927
321080.0000    0.16370
321120.0000    0.30213
321160.0000    0.24604
321200.0000    0.02901
321240.0000   -0.09653
321280.0000    0.15485
321320.0000    0.19814
321360.0000    0.00458
321400.0000    0.26262
321440.0000    0.46752
321480.0000    0.39995
321520.0000    0.04633
321560.0000    0.55003
321600.0000    0.28169
321640.0000    0.33500
321680.0000   -0.03277
321720.0000    0.16084
321760.0000    0.44107
321800.0000    0.36865
321840.0000    0.11653
321880.0000    0.01662
321920.0000    0.09170
321960.0000    0.04449
322000.0000    0.20100
322040.0000    0.30578
322080.0000    0.17256
322120.0000    0.26519
322160.0000    0.35123
322200.0000    0.16641
322240.0000    0.29354
322280.0000    0.06417
322320.0000    0.17669
322360.0000    0.19772
322400.0000    0.17973
322440.0000    0.10790
322480.0000    0.03491
322520.0000    0.27051
322560.0000    0.15501
322600.0000    0.06318
322640.0000   -0.23280
322680.0000    0.54257
322720.0000    0.11054
322760.0000   -0.12807
322800.0000    0.38549
322840.0000    0.31108
322880.0000    0.30538
322920.0000    0.15134
322960.0000    0.01053
323000.0000    0.24813
323040.0000   -0.33832
323080.0000   -0.15929
323120.0000    0.05296
323160.0000    0.22238
323200.0000    0.43856
323240.0000    0.26277
323280.0000    0.52024
323320.0000    0.45453
323360.0000    0.51562
323400.0000    0.31910
323440.0000    0.37064
323480.0000    0.01910
323520.0000    0.24313
323560.0000    0.22459
323600.0000    0.24911
323640.0000    0.32348
323680.0000    0.52574
323720.0000    0.03630
323760.0000    0.30282
323800.0000    0.50622
323840.0000    0.44052
323880.0000    0.03884
323920.0000   -0.00191
323960.0000    0.08882
324000.0000    0.29978
324040.0000    0.40980
324080.0000    0.43944
324120.0000    0.51942
324160.0000    0.25858
324200.0000    0.26214
324240.0000    0.44309
324280.0000    0.13449
324320.0000    0.24869
324360.0000    0.27318
324400.0000    0.45234
324440.0000    0.25543
324480.0000    0.15599
324520.0000   -0.02632
324560.0000   -0.24028
324600.0000    0.46412
324640.0000    0.28766
324680.0000    0.52210
324720.0000    0.33243
324760.0000    0.35661
324800.0000    0.18832
324840.0000    0.18213
324880.0000    0.23729
324920.0000    0.52529
324960.0000    0.40026
325000.0000    0.41277
325040.0000    0.37994
325080.0000    0.45883
325120.0000    0.39182
325160.0000    0.43046
325200.0000    0.40536
325240.0000    0.33229
325280.0000    0.28581
325320.0000    0.40481
325360.0000    0.27240
325400.0000    0.23686
325440.0000    0.09755
325480.0000    0.28860
325520.0000    0.29300
325560.0000    0.05156
325600.0000    0.22052
325640.0000    0.25428
325680.0000    0.21473
325720.0000    0.56467
325760.0000    0.42832
325800.0000    0.30017
325840.0000    0.31774
325880.0000    0.31925
325920.0000    0.35690
325960.0000   -0.00425
326000.0000    0.23779
326040.0000    0.32428
326080.0000    0.60099
326120.0000    0.29132
326160.0000    0.24078
326200.0000    0.21016
326240.0000    0.35586
326280.0000    0.26461
326320.0000    0.52647
326360.0000    0.11011
326400.0000   -0.05630
326440.0000    0.10976
326480.0000    0.21173
326520.0000    0.59192
326560.0000    0.69732
326600.0000    0.58429
326640.0000    0.43609
326680.0000    0.39270
326720.0000    0.20275
326760.0000    0.01047
326800.0000    0.19605
326840.0000   -0.08690
326880.0000    0.15007
326920.0000    0.10454
326960.0000    0.57364
327000.0000    0.49216
327040.0000    0.60925
327080.0000    0.63919
327120.0000    0.44392
327160.0000    0.65374
327200.0000    0.34385
327240.0000    0.08916
327280.0000    0.28851
327320.0000    0.29797
327360.0000    0.30646
327400.0000   -0.04412
327440.0000   -0.04909
327480.0000   -0.04084
327520.0000    0.35130
327560.0000    0.09153
327600.0000    0.30372
327640.0000   -0.06861
327680.0000    0.09106
327720.0000    0.33402
327760.0000    0.34411
327800.0000    0.46505
327840.0000    0.27342
327880.0000    0.44682
327920.0000    0.39474
327960.0000    0.23681
328000.0000    0.10342
328040.0000    0.44812
328080.0000    0.19984
328120.0000    0.21654
328160.0000    0.39806
328200.0000    0.38989
328240.0000    0.32775
328280.0000    0.25084
328320.0000    0.51038
328360.0000    0.53222
328400.0000    0.30014
328440.0000    0.67321
328480.0000    0.35197
328520.0000    0.51392
328560.0000    0.49689
328600.0000    0.37830
328640.0000    0.49782
328680.0000    0.54413
328720.0000    0.32622
328760.0000    0.29475
328800.0000    0.53075
328840.0000    0.58563
328880.0000    0.61314
328920.0000    0.61308
328960.0000    0.64352
329000.0000    0.30001
329040.0000    0.54348
329080.0000    0.60300
329120.0000    0.47315
329160.0000    0.15206
329200.0000    0.43707
329240.0000    0.50619
329280.0000    0.43768
329320.0000    0.20333
329360.0000    0.23482
329400.0000   -0.01558
329440.0000    0.29827
329480.0000    0.24434
329520.0000    0.03922
329560.0000    0.42356
329600.0000   -0.00582
329640.0000    0.35168
329680.0000    0.41801
329720.0000    0.53883
329760.0000    0.50745
329800.0000    0.52736
329840.0000    0.25236
329880.0000    0.56408
329920.0000    0.32540
329960.0000    0.55680
330000.0000    0.53660
330040.0000    0.60175
330080.0000    0.42178
330120.0000    0.38123
330160.0000    0.14498
330200.0000    0.26978
330240.0000    0.18971
330280.0000    0.18741
330320.0000    0.03261
330360.0000    0.35916
330400.0000   -0.20652
330440.0000    0.22633
330480.0000    0.46921
330520.0000    0.45046
330560.0000    0.04339
330600.0000    0.27908
330640.0000   -0.01978
330680.0000    0.08146
330720.0000    0.04411
330760.0000    0.49720
330800.0000    0.08492
330840.0000    0.36901
330880.0000    0.46660
330920.0000    0.07608
330960.0000    0.08399
331000.0000    0.05033
331040.0000   -0.03740
331080.0000    0.22874
331120.0000    0.02204
331160.0000   -0.13870
331200.0000    0.14980
331240.0000    0.07946
331280.0000   -0.01641
331320.0000    0.05193
331360.0000    0.07051
331400.0000    0.07037
331440.0000    0.06641
331480.0000    0.00755
331520.0000    0.02220
331560.0000   -0.08594
331600.0000    0.00035
331640.0000    0.22156
331680.0000    0.19984
331720.0000    0.17948
331760.0000    0.17704
331800.0000    0.01819
331840.0000   -0.35894
331880.0000   -0.13900
331920.0000   -0.05573
331960.0000   -0.17549
332000.0000   -0.20579
332040.0000    0.05417
332080.0000    0.16384
332120.0000    0.50030
332160.0000    0.39150
332200.0000    0.32843
332240.0000    0.21842
332280.0000   -0.27602
332320.0000   -0.51742
332360.0000   -0.70609
332400.0000   -0.21352
332440.0000   -0.28650
332480.0000   -0.37277
332520.0000   -0.44378
332560.0000   -0.40674
332600.0000    0.11454
332640.0000   -0.03444
332680.0000   -0.32295
332720.0000   -0.33358
332760.0000   -0.34706
332800.0000   -0.36575
332840.0000   -0.20241
332880.0000   -0.79440
332920.0000   -0.65509
332960.0000   -0.49450
333000.0000   -0.60075
333040.0000   -0.68540
333080.0000   -0.32647
333120.0000   -0.51490
333160.0000   -0.61411
333200.0000   -0.43117
333240.0000   -0.09166
333280.0000   -0.60600
333320.0000   -0.63529
333360.0000   -0.70207
333400.0000   -0.66271
333440.0000   -0.78374
333480.0000   -0.45725
333520.0000   -0.39006
333560.0000   -0.42108
333600.0000   -0.44700
333640.0000   -0.68087
333680.0000   -0.56803
333720.0000   -0.86958
333760.0000   -0.37124
333800.0000   -0.48387
333840.0000   -0.45179
333880.0000   -0.11336
333920.0000   -0.35310
333960.0000   -0.51722
334000.0000   -0.27397
334040.0000   -0.12226
334080.0000   -0.32595
334120.0000   -0.30821
334160.0000   -0.29174
334200.0000   -0.46683
334240.0000   -0.57127
334280.0000   -0.62635
334320.0000   -0.33232
334360.0000   -0.54480
334400.0000   -0.33973
334440.0000   -0.26147
334480.0000   -0.12023
334520.0000   -0.47340
334560.0000   -0.36387
334600.0000   -0.48458
334640.0000   -0.29510
334680.0000   -0.46975
334720.0000   -0.39361
334760.0000   -0.59988
334800.0000   -0.50747
334840.0000   -0.61027
334880.0000   -0.52117
334920.0000   -0.24929
334960.0000   -0.08347
335000.0000   -0.20434
335040.0000   -0.25654
335080.0000   -0.40620
335120.0000   -0.44228
335160.0000   -0.45628
335200.0000   -0.26273
335240.0000   -0.13397
335280.0000   -0.28158
335320.0000   -0.05059
335360.0000    0.00869
335400.0000   -0.14881
335440.0000   -0.48966
335480.0000   -0.29555
335520.0000   -0.33883
335560.0000   -0.27714
335600.0000   -0.48432
335640.0000   -0.29491
335680.0000   -0.59847
335720.0000   -0.71953
335760.0000   -0.28928
335800.0000   -0.44857
335840.0000   -0.46795
335880.0000   -0.53755
335920.0000   -0.40277
335960.0000   -0.21509
336000.0000   -0.33005
336040.0000   -0.35709
336080.0000   -0.26696
336120.0000   -0.73559
336160.0000   -0.42591
336200.0000   -0.18002
336240.0000   -0.26705
336280.0000    0.04999
336320.0000    0.00053
336360.0000   -0.36929
336400.0000   -0.21922
336440.0000   -0.12152
336480.0000   -0.08332
336520.0000    0.06246
336560.0000   -0.10826
336600.0000   -0.20791
336640.0000   -0.02736
336680.0000   -0.01104
336720.0000   -0.04354
336760.0000   -0.29974
336800.0000   -0.49447
336840.0000   -0.34563
336880.0000   -0.30731
336920.0000   -0.31519
336960.0000   -0.51712
337000.0000   -0.03610
337040.0000   -0.23862
337080.0000   -0.29429
337120.0000   -0.08175
337160.0000   -0.16245
337200.0000   -0.48060
337240.0000   -0.26260
337280.0000    0.04844
337320.0000   -0.04223
337360.0000   -0.07342
337400.0000   -0.24163
337440.0000   -0.07120
337480.0000    0.00609
337520.0000    0.01688
337560.0000   -0.00038
337600.0000    0.04363
337640.0000   -0.21146
337680.0000   -0.28314
337720.0000   -0.46805
337760.0000   -0.32572
337800.0000   -0.68935
337840.0000   -0.58765
337880.0000   -0.55370
337920.0000   -0.31047
337960.0000   -0.40935
338000.0000   -0.16522
338040.0000   -0.33157
338080.0000   -0.44487
338120.0000   -0.21079
338160.0000   -0.26856
338200.0000   -0.30829
338240.0000   -0.50279
338280.0000    0.01185
338320.0000   -0.17578
338360.0000   -0.43472
338400.0000   -0.51856
338440.0000   -0.37000
338480.0000   -0.43575
338520.0000   -0.54094
338560.0000   -0.13702
338600.0000   -0.22268
338640.0000   -0.43682
338680.0000   -0.12330
338720.0000   -0.11596
338760.0000   -0.02910
338800.0000   -0.12292
338840.0000   -0.23024
338880.0000   -0.33060
338920.0000   -0.02590
338960.0000   -0.14674
339000.0000   -0.19181
339040.0000   -0.04348
339080.0000   -0.02079
339120.0000   -0.13510
339160.0000    0.03158
339200.0000   -0.33199
339240.0000    0.07682
339280.0000    0.12311
339320.0000   -0.02349
339360.0000   -0.11148
339400.0000   -0.30748
339440.0000    0.03557
339480.0000    0.01959
339520.0000   -0.12809
339560.0000   -0.12321
339600.0000    0.05154
339640.0000   -0.29761
339680.0000   -0.08223
339720.0000   -0.25021
339760.0000   -0.31895
339800.0000   -0.13208
339840.0000   -0.28658
339880.0000   -0.35866
339920.0000   -0.33687
339960.0000    0.00616
340000.0000   -0.09110
340040.0000   -0.09785
340080.0000    0.03000
340120.0000   -0.14537
340160.0000   -0.10762
340200.0000    0.00421
340240.0000    0.02061
340280.0000   -0.00261
340320.0000   -0.09813
340360.0000   -0.33016
340400.0000   -0.23955
340440.0000   -0.08360
340480.0000   -0.31040
340520.0000   -0.11528
340560.0000   -0.06891
340600.0000    0.09984
340640.0000   -0.05121
340680.0000    0.17557
340720.0000    0.08051
340760.0000   -0.01700
340800.0000    0.04782
340840.0000    0.07029
340880.0000   -0.08751
340920.0000    0.00690
340960.0000   -0.38076
341000.0000   -0.11426
341040.0000   -0.31035
341080.0000   -0.23699
341120.0000   -0.19723
341160.0000   -0.28513
341200.0000   -0.18138
341240.0000    0.02320
341280.0000   -0.16715
341320.0000   -0.41868
341360.0000   -0.37441
341400.0000   -0.19725
341440.0000   -0.35038
341480.0000   -0.14147
341520.0000   -0.27280
341560.0000   -0.01312
341600.0000   -0.25783
341640.0000   -0.42121
341680.0000   -0.10260
341720.0000   -0.17133
341760.0000   -0.10191
341800.0000   -0.00934
341840.0000   -0.11804
341880.0000   -0.07842
341920.0000    0.16331
341960.0000   -0.01229
342000.0000    0.04792
342040.0000    0.10455
342080.0000    0.00760
342120.0000    0.07219
342160.0000    0.07918
342200.0000    0.11727
342240.0000    0.29399
342280.0000   -0.03971
342320.0000    0.22043
342360.0000    0.06471
342400.0000    0.23729
342440.0000    0.01164
342480.0000   -0.27770
342520.0000   -0.11522
342560.0000    0.18709
342600.0000   -0.01567
342640.0000    0.14634
342680.0000    0.00062
342720.0000    0.21879
342760.0000    0.49815
342800.0000    0.07455
342840.0000    0.21989
342880.0000    0.22969
342920.0000    0.06140
342960.0000    0.14427
343000.0000   -0.09649
343040.0000   -0.08385
343080.0000   -0.18008
343120.0000   -0.05691
343160.0000   -0.03644
343200.0000   -0.28435
343240.0000   -0.26889
343280.0000   -0.74145
343320.0000   -0.50303
343360.0000   -0.54845
343400.0000   -0.68693
343440.0000   -0.50119
343480.0000   -0.23937
343520.0000   -0.15257
343560.0000    0.03666
343600.0000    0.16224
343640.0000   -0.00580
343680.0000    0.13962
343720.0000    0.05329
343760.0000   -0.34607
343800.0000    0.10309
343840.0000   -0.01991
343880.0000   -0.25787
343920.0000   -0.30160
343960.0000    0.23472
344000.0000   -0.31844
344040.0000   -0.55915
344080.0000   -0.15698
344120.0000   -0.49128
344160.0000   -0.27020
344200.0000   -0.15868
344240.0000    0.01108
344280.0000    0.00090
344320.0000   -0.01739
344360.0000   -0.28005
344400.0000   -0.29365
344440.0000   -0.20993
344480.0000   -0.22079
344520.0000    0.00768
344560.0000   -0.10055
344600.0000   -0.10611
344640.0000   -0.03294
344680.0000    0.10474
344720.0000   -0.20362
344760.0000   -0.01167
344800.0000   -0.28733
344840.0000   -0.04011
344880.0000   -0.04836
344920.0000    0.27970
344960.0000    0.12046
345000.0000   -0.09330
345040.0000   -0.18345
345080.0000   -0.34196
345120.0000    0.00649
345160.0000    0.11215
345200.0000    0.05909
345240.0000   -0.14205
345280.0000    0.17132
345320.0000    0.01621
345360.0000   -0.22709
345400.0000   -0.41843
345440.0000    0.04472
345480.0000    0.19820
345520.0000   -0.10357
345560.0000   -0.16042
345600.0000   -0.06924
345640.0000   -0.07440
345680.0000   -0.18945
345720.0000   -0.24051
345760.0000   -0.26693
345800.0000   -0.20923
345840.0000    0.09164
345880.0000   -0.37207
345920.0000   -0.31192
345960.0000   -0.08599
346000.0000    0.17904
346040.0000    0.16120
346080.0000    0.13005
346120.0000    0.01641
346160.0000    0.23162
346200.0000    0.19452
346240.0000    0.21042
346280.0000    0.11516
346320.0000   -0.16985
346360.0000   -0.18258
346400.0000    0.06817
346440.0000    0.02421
346480.0000    0.09307
346520.0000   -0.09930
346560.0000   -0.37960
346600.0000   -0.35673
346640.0000   -0.13393
346680.0000   -0.23364
346720.0000   -0.13314
346760.0000   -0.20053
346800.0000   -0.04199
346840.0000    0.15843
346880.0000    0.00932
346920.0000    0.03099
346960.0000    0.14875
347000.0000    0.00224
347040.0000    0.12762
347080.0000    0.16258
347120.0000   -0.12957
347160.0000   -0.28399
347200.0000   -0.25717
347240.0000   -0.29486
347280.0000   -0.23907
347320.0000    0.15327
347360.0000   -0.30470
347400.0000   -0.42203
347440.0000   -0.20137
347480.0000    0.06102
347520.0000   -0.12263
347560.0000   -0.04118
347600.0000   -0.04226
347640.0000    0.05120
347680.0000    0.00379
347720.0000   -0.23564
347760.0000   -0.03103
347800.0000    0.21624
347840.0000    0.34240
347880.0000    0.15038
347920.0000    0.16736
347960.0000    0.16755
348000.0000   -0.09633
348040.0000    0.03920
348080.0000   -0.11390
348120.0000   -0.06783
348160.0000    0.08369
348200.0000    0.20177
348240.0000   -0.09179
348280.0000   -0.03038
348320.0000   -0.14001
348360.0000    0.24091
348400.0000    0.11531
348440.0000    0.00745
348480.0000   -0.02916
348520.0000    0.01180
348560.0000    0.09529
348600.0000    0.06117
348640.0000    0.10410
348680.0000    0.10842
348720.0000    0.01459
348760.0000   -0.01938
348800.0000   -0.27498
348840.0000   -0.24276
348880.0000   -0.38682
348920.0000   -0.37333
348960.0000   -0.09196
349000.0000   -0.27654
349040.0000   -0.10599
349080.0000   -0.19692
349120.0000   -0.36270
349160.0000   -0.54179
349200.0000   -0.44507
349240.0000    0.01691
349280.0000   -0.17901
349320.0000   -0.13169
349360.0000   -0.12441
349400.0000    0.08566
349440.0000   -0.02909
349480.0000   -0.02059
349520.0000   -0.36546
349560.0000   -0.48830
349600.0000   -0.05008
349640.0000   -0.22176
349680.0000   -0.22906
349720.0000   -0.04607
349760.0000    0.06235
349800.0000   -0.03199
349840.0000   -0.08579
349880.0000   -0.10732
349920.0000   -0.06478
349960.0000   -0.08964
350000.0000   -0.17018
350040.0000    0.01470
350080.0000    0.05277
350120.0000   -0.22527
350160.0000   -0.35418
350200.0000    0.02959
350240.0000   -0.27281
350280.0000    0.05750
350320.0000    0.00775
350360.0000   -0.13800
350400.0000   -0.08886
350440.0000    0.23528
350480.0000   -0.32353
350520.0000   -0.24022
350560.0000   -0.12375
350600.0000   -0.01912
350640.0000   -0.15328
350680.0000   -0.18633
350720.0000   -0.10665
350760.0000   -0.44285
350800.0000   -0.25166
350840.0000   -0.14273
350880.0000    0.03753
350920.0000   -0.28094
350960.0000   -0.28992
351000.0000   -0.25101
351040.0000   -0.19551
351080.0000   -0.31929
351120.0000   -0.25891
351160.0000   -0.23631
351200.0000    0.14793
351240.0000   -0.06283
351280.0000    0.08677
351320.0000    0.40920
351360.0000    0.00522
351400.0000    0.16724
351440.0000    0.10368
351480.0000    0.13023
351520.0000    0.22441
351560.0000    0.10687
351600.0000    0.17140
351640.0000   -0.18989
351680.0000   -0.16595
351720.0000    0.08860
351760.0000   -0.38103
351800.0000   -0.15349
351840.0000   -0.06956
351880.0000   -0.36451
351920.0000   -0.07715
351960.0000    0.07391
352000.0000   -0.31588
352040.0000    0.01315
352080.0000   -0.04901
352120.0000    0.06456
352160.0000    0.03190
352200.0000   -0.06616
352240.0000   -0.11588
352280.0000    0.30259
352320.0000   -0.04767
352360.0000   -0.33251
352400.0000    0.19050
352440.0000    0.13217
352480.0000    0.07984
352520.0000    0.03436
352560.0000    0.02780
352600.0000   -0.05135
352640.0000   -0.10389
352680.0000    0.23661
352720.0000   -0.00291
352760.0000   -0.05391
352800.0000   -0.27515
352840.0000   -0.17799
352880.0000   -0.14218
352920.0000    0.13813
352960.0000    0.23258
353000.0000    0.07538
353040.0000   -0.07839
353080.0000   -0.02832
353120.0000   -0.14113
353160.0000    0.06699
353200.0000    0.00055
353240.0000   -0.14209
353280.0000    0.13439
353320.0000   -0.04402
353360.0000   -0.02762
353400.0000   -0.21840
353440.0000   -0.16319
353480.0000   -0.06965
353520.0000   -0.09206
353560.0000   -0.16874
353600.0000   -0.36344
353640.0000   -0.24600
353680.0000   -0.04309
353720.0000   -0.35065
353760.0000   -0.42208
353800.0000    0.01692
353840.0000   -0.38373
353880.0000   -0.01018
353920.0000   -0.12466
353960.0000    0.07877
354000.0000    0.01609
354040.0000   -0.07883
354080.0000    0.10132
354120.0000   -0.09536
354160.0000    0.03714
354200.0000   -0.38842
354240.0000    0.01502
354280.0000   -0.03497
354320.0000   -0.02733
354360.0000   -0.02253
354400.0000    0.27843
354440.0000    0.26943
354480.0000    0.18443
354520.0000    0.20343
354560.0000   -0.06453
354600.0000    0.02071
354640.0000   -0.01668
354680.0000   -0.20711
354720.0000   -0.27633
354760.0000   -0.39864
354800.0000   -0.24040
354840.0000   -0.30442
354880.0000   -0.01678
354920.0000    0.34046
354960.0000   -0.01003
355000.0000   -0.20784
355040.0000   -0.00928
355080.0000    0.24824
355120.0000   -0.07941
355160.0000   -0.10381
355200.0000   -0.11064
355240.0000    0.19559
355280.0000   -0.19053
355320.0000   -0.11809
355360.0000   -0.03251
355400.0000   -0.06664
355440.0000    0.18606
355480.0000    0.07723
355520.0000   -0.08799
355560.0000    0.17043
355600.0000   -0.02296
355640.0000   -0.06120
355680.0000   -0.22216
355720.0000   -0.03538
355760.0000   -0.10567
355800.0000    0.08030
355840.0000    0.01007
355880.0000   -0.15729
355920.0000   -0.22731
355960.0000   -0.12723
356000.0000   -0.08870
356040.0000   -0.01194
356080.0000    0.01549
356120.0000   -0.10390
356160.0000    0.15002
356200.0000   -0.14802
356240.0000   -0.01806
356280.0000   -0.13605
356320.0000   -0.15638
356360.0000   -0.24239
356400.0000   -0.73142
356440.0000   -0.15159
356480.0000   -0.17709
356520.0000    0.05779
356560.0000   -0.06945
356600.0000   -0.38158
356640.0000   -0.39540
356680.0000    0.03146
356720.0000    0.00433
356760.0000   -0.14985
356800.0000   -0.18471
356840.0000   -0.50898
356880.0000   -0.17438
356920.0000    0.06980
356960.0000   -0.02599
357000.0000   -0.34240
357040.0000   -0.21600
357080.0000   -0.15510
357120.0000   -0.24206
357160.0000    0.01755
357200.0000   -0.34897
357240.0000   -0.31980
357280.0000    0.08091
357320.0000   -0.11342
357360.0000   -0.11307
357400.0000   -0.08288
357440.0000    0.08746
357480.0000    0.25693
357520.0000    0.29707
357560.0000   -0.10687
357600.0000   -0.06342
357640.0000    0.07398
357680.0000    0.40492
357720.0000   -0.08905
357760.0000   -0.46809
357800.0000   -0.38059
357840.0000   -0.17224
357880.0000   -0.24487
357920.0000   -0.50991
357960.0000   -0.63427
358000.0000   -0.21532
358040.0000   -0.43116
358080.0000   -0.52128
358120.0000   -0.12638
358160.0000   -0.21044
358200.0000   -0.27423
358240.0000   -0.29416
358280.0000   -0.20406
358320.0000   -0.20023
358360.0000    0.32352
358400.0000    0.53311
358440.0000    0.00762
358480.0000   -0.11376
358520.0000    0.11822
358560.0000   -0.18556
358600.0000    0.02895
358640.0000   -0.03349
358680.0000   -0.16336
358720.0000   -0.32663
358760.0000   -0.64474
358800.0000   -0.43983
358840.0000   -0.29668
358880.0000   -0.27796
358920.0000   -0.32400
358960.0000   -0.04404
359000.0000   -0.27090
359040.0000    0.03471
359080.0000    0.00709
359120.0000   -0.22471
359160.0000   -0.10482
359200.0000   -0.03407
359240.0000   -0.03380
359280.0000    0.26913
359320.0000   -0.12547
359360.0000    0.08436
359400.0000    0.18278
359440.0000    0.22803
359480.0000    0.46137
359520.0000   -0.02304
359560.0000    0.25516
359600.0000   -0.09619
359640.0000   -0.08963
359680.0000   -0.08648
359720.0000   -0.00110
359760.0000   -0.38404
359800.0000   -0.15008
359840.0000   -0.09564
359880.0000    0.14318
359920.0000   -0.24325
359960.0000   -0.24895
360000.0000   -0.23501
360040.0000   -0.22709
360080.0000    0.00614
360120.0000   -0.33497
360160.0000   -0.19789
360200.0000   -0.20718
360240.0000    0.04697
360280.0000    0.12781
360320.0000    0.08468
360360.0000    0.25224
360400.0000   -0.08306
360440.0000   -0.51391
360480.0000   -0.11978
360520.0000   -0.42268
360560.0000   -0.11672
360600.0000   -0.12911
360640.0000   -0.04215
360680.0000   -0.09061
360720.0000    0.10642
360760.0000    0.15826
360800.0000    0.01298
360840.0000    0.02587
360880.0000   -0.14131
360920.0000    0.31738
360960.0000   -0.22403
361000.0000   -0.38645
361040.0000    0.10029
361080.0000    0.02122
361120.0000   -0.03099
361160.0000   -0.25273
361200.0000   -0.17432
361240.0000   -0.07806
361280.0000    0.02894
361320.0000    0.04024
361360.0000   -0.14896
361400.0000    0.11545
361440.0000   -0.15739
361480.0000   -0.24575
361520.0000    0.08846
361560.0000    0.06692
361600.0000    0.09739
361640.0000    0.09991
361680.0000   -0.15900
361720.0000   -0.08570
361760.0000   -0.42545
361800.0000   -0.22822
361840.0000   -0.03069
361880.0000    0.04726
361920.0000   -0.08595
361960.0000   -0.14202
362000.0000   -0.20948
362040.0000   -0.10464
362080.0000    0.09250
362120.0000   -0.32472
362160.0000   -0.25428
362200.0000   -0.23325
362240.0000   -0.20767
362280.0000   -0.19640
362320.0000    0.21035
362360.0000   -0.19056
362400.0000    0.00282
362440.0000    0.30925
362480.0000    0.15623
362520.0000    0.06825
362560.0000    0.08315
362600.0000    0.02988
362640.0000    0.19401
362680.0000    0.07156
362720.0000    0.08849
362760.0000    0.01707
362800.0000   -0.04336
362840.0000    0.04576
362880.0000    0.02012
362920.0000   -0.11583
362960.0000    0.31753
363000.0000    0.18202
363040.0000    0.24016
363080.0000    0.06698
363120.0000    0.10599
363160.0000    0.03171
363200.0000    0.07276
363240.0000    0.16099
363280.0000    0.31794
363320.0000    0.19955
363360.0000    0.04026
363400.0000    0.16569
363440.0000    0.03896
363480.0000   -0.05109
363520.0000    0.07801
363560.0000    0.14064
363600.0000    0.15579
363640.0000    0.18600
363680.0000    0.29932
363720.0000    0.27135
363760.0000    0.19810
363800.0000    0.03792
363840.0000   -0.21158
363880.0000    0.42908
363920.0000    0.28301
363960.0000    0.50677
364000.0000    0.32043
364040.0000    0.23017
364080.0000    0.38445
364120.0000    0.26114
364160.0000    0.07460
364200.0000   -0.13900
364240.0000   -0.02847
364280.0000    0.11962
364320.0000    0.04784
364360.0000    0.06699
364400.0000    0.08565
364440.0000    0.19737
364480.0000    0.01067
364520.0000    0.02230
364560.0000    0.23725
364600.0000    0.23850
364640.0000    0.06589
364680.0000    0.09299
364720.0000    0.08092
364760.0000   -0.03243
364800.0000    0.14011
364840.0000   -0.01030
364880.0000    0.26725
364920.0000   -0.06539
364960.0000    0.06863
365000.0000    0.06885
365040.0000    0.24304
365080.0000   -0.01767
365120.0000    0.08825
365160.0000   -0.25035
365200.0000   -0.04032
365240.0000    0.14688
365280.0000    0.02381
365320.0000    0.22711
365360.0000   -0.00573
365400.0000   -0.03188
365440.0000   -0.12866
365480.0000   -0.17764
365520.0000    0.03086
365560.0000   -0.16046
365600.0000   -0.10678
365640.0000    0.48558
365680.0000   -0.17022
365720.0000    0.10477
365760.0000    0.16203
365800.0000   -0.08278
365840.0000    0.09369
365880.0000   -0.61837
365920.0000   -0.22027
365960.0000   -0.33945
366000.0000   -0.13234
366040.0000   -0.07848
366080.0000    0.18409
366120.0000    0.14538
366160.0000   -0.00194
366200.0000   -0.12928
366240.0000    0.01014
366280.0000    0.08994
366320.0000    0.03013
366360.0000    0.27526
366400.0000    0.13404
366440.0000    0.10082
366480.0000    0.23278
366520.0000   -0.01189
366560.0000   -0.07491
366600.0000    0.40485
366640.0000    0.36398
366680.0000    0.31928
366720.0000   -0.08236
366760.0000    0.05035
366800.0000    0.10713
366840.0000    0.05639
366880.0000    0.08905
366920.0000   -0.08523
366960.0000    0.03291
367000.0000   -0.01548
367040.0000    0.40213
367080.0000    0.10036
367120.0000   -0.05205
367160.0000   -0.37303
367200.0000   -0.15067
367240.0000   -0.29264
367280.0000   -0.35329
367320.0000   -0.70112
367360.0000   -0.24364
367400.0000   -0.10357
367440.0000   -0.16844
367480.0000   -0.22184
367520.0000   -0.16913
367560.0000   -0.18452
367600.0000   -0.36381
367640.0000   -0.06065
367680.0000   -0.25275
367720.0000   -0.35972
367760.0000   -0.41197
367800.0000   -0.52101
367840.0000   -0.17115
367880.0000   -0.17282
367920.0000   -0.16091
367960.0000    0.12955
368000.0000   -0.09061
368040.0000    0.00429
368080.0000   -0.35876
368120.0000    0.12510
368160.0000   -0.10916
368200.0000   -0.06517
368240.0000   -0.04125
368280.0000   -0.07282
368320.0000   -0.40105
368360.0000   -0.27327
368400.0000   -0.26101
368440.0000   -0.10294
368480.0000   -0.47139
368520.0000   -0.43335
368560.0000   -0.39776
368600.0000   -0.10506
368640.0000   -0.30164
368680.0000   -0.15646
368720.0000   -0.44514
368760.0000   -0.33596
368800.0000   -0.26797
368840.0000   -0.36011
368880.0000   -0.32809
368920.0000   -0.10928
368960.0000   -0.39418
369000.0000   -0.54001
369040.0000   -0.60955
369080.0000   -0.22222
369120.0000   -0.15108
369160.0000   -0.17601
369200.0000   -0.40689
369240.0000    0.01950
369280.0000   -0.09370
369320.0000   -0.07211
369360.0000   -0.30249
369400.0000    0.02627
369440.0000    0.25248
369480.0000   -0.14087
369520.0000   -0.26050
369560.0000   -0.01891
369600.0000   -0.40717
369640.0000   -0.26549
369680.0000   -0.25006
369720.0000   -0.36126
369760.0000   -0.30056
369800.0000   -0.23516
369840.0000   -0.08525
369880.0000    0.08620
369920.0000    0.01568
369960.0000   -0.05533
370000.0000   -0.29171
370040.0000   -0.17258
370080.0000    0.03279
370120.0000   -0.18888
370160.0000   -0.35507
370200.0000   -0.04275
370240.0000   -0.14807
370280.0000   -0.20477
370320.0000    0.03077
370360.0000    0.15313
370400.0000    0.06792
370440.0000   -0.16778
370480.0000   -0.16653
370520.0000   -0.32439
370560.0000   -0.43636
370600.0000    0.14909
370640.0000    0.31750
370680.0000    0.01365
370720.0000   -0.23400
370760.0000   -0.10550
370800.0000    0.19340
370840.0000    0.02903
370880.0000    0.05061
370920.0000   -0.20432
370960.0000    0.23326
371000.0000   -0.23702
371040.0000   -0.10539
371080.0000    0.07533
371120.0000    0.00281
371160.0000   -0.21743
371200.0000   -0.07611
371240.0000   -0.02270
371280.0000   -0.10978
371320.0000   -0.08045
371360.0000   -0.39505
371400.0000   -0.31360
371440.0000   -0.12949
371480.0000   -0.06783
371520.0000   -0.05389
371560.0000   -0.01336
371600.0000    0.15656
371640.0000   -0.06038
371680.0000    0.06375
371720.0000    0.08927
371760.0000    0.42327
371800.0000    0.29279
371840.0000    0.15583
371880.0000    0.02431
371920.0000    0.11022
371960.0000    0.20208
372000.0000   -0.05387
372040.0000    0.04676
372080.0000    0.32550
372120.0000    0.33334
372160.0000    0.31600
372200.0000    0.21131
372240.0000    0.15997
372280.0000    0.06354
372320.0000    0.06853
372360.0000    0.10057
372400.0000    0.15176
372440.0000    0.24604
372480.0000   -0.03358
372520.0000    0.07706
372560.0000    0.13063
372600.0000    0.04455
372640.0000    0.20865
372680.0000    0.06297
372720.0000   -0.38783
372760.0000   -0.28872
372800.0000   -0.06081
372840.0000    0.14834
372880.0000    0.22033
372920.0000    0.11042
372960.0000    0.07309
373000.0000   -0.21393
373040.0000   -0.05774
373080.0000    0.02912
373120.0000    0.03744
373160.0000    0.23681
373200.0000   -0.25592
373240.0000    0.13807
373280.0000    0.10720
373320.0000    0.07595
373360.0000    0.02707
373400.0000    0.04027
373440.0000    0.05460
373480.0000    0.19724
373520.0000    0.43691
373560.0000    0.42950
373600.0000   -0.17480
373640.0000    0.08924
373680.0000    0.05111
373720.0000    0.28961
373760.0000    0.26099
373800.0000    0.08555
373840.0000    0.19062
373880.0000   -0.45130
373920.0000   -0.16326
373960.0000   -0.44240
374000.0000   -0.19478
374040.0000   -0.71560
374080.0000   -0.24097
374120.0000   -0.30254
374160.0000    0.23307
374200.0000   -0.01513
374240.0000    0.04231
374280.0000   -0.14458
374320.0000    0.13698
374360.0000   -0.16435
374400.0000   -0.06357
374440.0000   -0.55034
374480.0000   -0.39795
374520.0000   -0.36615
374560.0000   -0.56271
374600.0000   -0.28349
374640.0000   -0.17601
374680.0000   -0.15380
374720.0000   -0.12590
374760.0000   -0.26188
374800.0000   -0.19855
374840.0000    0.05473
374880.0000    0.00500
374920.0000    0.15210
374960.0000   -0.02613
375000.0000    0.04379
375040.0000    0.20805
375080.0000    0.05529
375120.0000   -0.03173
375160.0000    0.09989
375200.0000    0.05554
375240.0000    0.15755
375280.0000    0.13675
375320.0000    0.01313
375360.0000    0.23825
375400.0000    0.31039
375440.0000   -0.05267
375480.0000   -0.17526
375520.0000   -0.12181
375560.0000   -0.02001
375600.0000    0.19630
375640.0000   -0.32055
375680.0000   -0.35848
375720.0000   -0.51215
375760.0000    0.00159
375800.0000    0.06479
375840.0000    0.04124
375880.0000   -0.04133
375920.0000   -0.09270
375960.0000   -0.17103
376000.0000   -0.04252
376040.0000   -0.22966
376080.0000   -0.36156
376120.0000   -0.40901
376160.0000   -0.20863
376200.0000    0.11251
376240.0000    0.01526
376280.0000    0.11267
376320.0000    0.13967
376360.0000    0.21806
376400.0000   -0.00788
376440.0000   -0.08511
376480.0000   -0.04348
376520.0000    0.14573
376560.0000    0.15823
376600.0000    0.23727
376640.0000    0.07775
376680.0000   -0.16389
376720.0000    0.18186
376760.0000    0.06252
376800.0000    0.05282
376840.0000    0.01032
376880.0000    0.05670
376920.0000    0.21991
376960.0000    0.02937
377000.0000   -0.14244
377040.0000   -0.25820
377080.0000   -0.02748
377120.0000   -0.06242
377160.0000   -0.07799
377200.0000    0.03258
377240.0000   -0.02678
377280.0000    0.09496
377320.0000   -0.34051
377360.0000   -0.17432
377400.0000   -0.09562
377440.0000    0.01410
377480.0000    0.08349
377520.0000   -0.05881
377560.0000   -0.10330
377600.0000    0.00124
377640.0000   -0.16110
377680.0000   -0.17096
377720.0000   -0.21736
377760.0000   -0.16623
377800.0000   -0.15619
377840.0000   -0.22846
377880.0000   -0.06699
377920.0000   -0.18042
377960.0000    0.09296
378000.0000   -0.04294
378040.0000   -0.23159
378080.0000   -0.13019
378120.0000   -0.20865
378160.0000   -0.29388
378200.0000    0.06329
378240.0000   -0.15868
378280.0000   -0.16638
378320.0000    0.00391
378360.0000   -0.15094
378400.0000    0.03005
378440.0000    0.12881
378480.0000    0.18226
378520.0000    0.15398
378560.0000    0.01667
378600.0000    0.00341
378640.0000   -0.07662
378680.0000    0.19315
378720.0000    0.37000
378760.0000   -0.01179
378800.0000    0.24364
378840.0000    0.02281
378880.0000   -0.00615
378920.0000    0.21443
378960.0000    0.17201
379000.0000    0.09937
379040.0000    0.26084
379080.0000   -0.28398
379120.0000   -0.32963
379160.0000    0.09362
379200.0000   -0.01546
379240.0000    0.10223
379280.0000    0.24051
379320.0000    0.39383
379360.0000    0.06333
379400.0000   -0.15297
379440.0000   -0.00972
379480.0000    0.00636
379520.0000    0.07414
379560.0000   -0.03805
379600.0000    0.06407
379640.0000   -0.06629
379680.0000    0.33016
379720.0000   -0.02791
379760.0000   -0.02332
379800.0000    0.17091
379840.0000   -0.14928
379880.0000   -0.01567
379920.0000   -0.09833
379960.0000   -0.12359
380000.0000   -0.00249
380040.0000    0.09399
380080.0000    0.17281
380120.0000    0.14989
380160.0000    0.14486
380200.0000   -0.08560
380240.0000    0.02885
380280.0000    0.18810
380320.0000    0.14797
380360.0000    0.20375
380400.0000    0.11218
380440.0000    0.08368
380480.0000   -0.05821
380520.0000   -0.01913
380560.0000    0.10289
380600.0000    0.05736
380640.0000   -0.24373
380680.0000   -0.34399
380720.0000   -0.01656
380760.0000   -0.11457
380800.0000   -0.12469
380840.0000   -0.28187
380880.0000   -0.33319
380920.0000   -0.12100
380960.0000   -0.21330
381000.0000   -0.17209
381040.0000   -0.21677
381080.0000   -0.03124
381120.0000   -0.22776
381160.0000   -0.05947
381200.0000   -0.23023
381240.0000   -0.05180
381280.0000   -0.35370
381320.0000   -0.33922
381360.0000   -0.19004
381400.0000   -0.11650
381440.0000   -0.07331
381480.0000    0.04895
381520.0000   -0.10803
381560.0000   -0.05035
381600.0000   -0.07272
381640.0000    0.11699
381680.0000    0.04531
381720.0000    0.04037
381760.0000   -0.08585
381800.0000   -0.32033
381840.0000   -0.41571
381880.0000   -0.11284
381920.0000    0.01886
381960.0000    0.06191
382000.0000   -0.16859
382040.0000    0.07331
382080.0000   -0.20755
382120.0000   -0.00829
382160.0000   -0.13534
382200.0000    0.00655
382240.0000   -0.21108
382280.0000    0.05592
382320.0000   -0.13391
382360.0000   -0.02393
382400.0000    0.05018
382440.0000   -0.20207
382480.0000    0.05990
382520.0000   -0.25698
382560.0000   -0.01826
382600.0000    0.19061
382640.0000    0.01964
382680.0000   -0.03150
382720.0000   -0.30407
382760.0000   -0.24318
382800.0000   -0.02921
382840.0000   -0.03038
382880.0000    0.06106
382920.0000   -0.00469
382960.0000    0.15358
383000.0000    0.26874
383040.0000   -0.02990
383080.0000    0.07282
383120.0000    0.10591
383160.0000    0.07621
383200.0000   -0.00448
383240.0000    0.04675
383280.0000    0.11796
383320.0000    0.00179
383360.0000    0.01147
383400.0000   -0.21888
383440.0000   -0.22478
383480.0000   -0.15112
383520.0000   -0.37006
383560.0000   -0.15842
383600.0000   -0.21283
383640.0000   -0.21716
383680.0000   -0.35778
383720.0000   -0.38586
383760.0000   -0.39163
383800.0000   -0.54970
383840.0000   -0.59364
383880.0000   -0.04485
383920.0000    0.08844
383960.0000    0.01156
384000.0000   -0.40481
384040.0000   -0.41389
384080.0000   -0.19385
384120.0000   -0.49462
384160.0000   -0.48940
384200.0000   -0.22134
384240.0000   -0.45612
384280.0000   -0.10251
384320.0000   -0.16486
384360.0000   -0.20296
384400.0000   -0.24629
384440.0000   -0.46319
384480.0000   -0.28006
384520.0000   -0.41156
384560.0000   -0.15832
384600.0000   -0.34446
384640.0000   -0.09120
384680.0000   -0.01822
384720.0000   -0.10251
384760.0000   -0.28922
384800.0000   -0.31734
384840.0000   -0.35965
384880.0000   -0.05572
384920.0000   -0.52104
384960.0000   -0.49319
385000.0000   -0.10595
385040.0000   -0.28630
385080.0000   -0.55052
385120.0000   -0.23577
385160.0000    0.12739
385200.0000   -0.20297
385240.0000   -0.30379
385280.0000   -0.02986
385320.0000   -0.25255
385360.0000   -0.20031
385400.0000   -0.09266
385440.0000   -0.30992
385480.0000   -0.02050
385520.0000   -0.04929
385560.0000   -0.12083
385600.0000   -0.11525
385640.0000   -0.24451
385680.0000   -0.51476
385720.0000   -0.45708
385760.0000   -0.27007
385800.0000   -0.05767
385840.0000   -0.33165
385880.0000   -0.16035
385920.0000   -0.08228
385960.0000    0.09242
386000.0000   -0.17347
386040.0000   -0.28566
386080.0000   -0.18390
386120.0000   -0.34612
386160.0000   -0.25639
386200.0000   -0.56536
386240.0000   -0.00866
386280.0000   -0.12044
386320.0000    0.00562
386360.0000    0.05186
386400.0000   -0.09224
386440.0000   -0.07027
386480.0000   -0.13128
386520.0000    0.17588
386560.0000    0.07984
386600.0000    0.03968
386640.0000    0.00786
386680.0000   -0.15141
386720.0000   -0.04966
386760.0000    0.08721
386800.0000   -0.17474
386840.0000   -0.33612
386880.0000   -0.03486
386920.0000   -0.21186
386960.0000   -0.29766
387000.0000    0.08152
387040.0000    0.19839
387080.0000   -0.29082
387120.0000   -0.33287
387160.0000   -0.17312
387200.0000   -0.21152
387240.0000   -0.09484
387280.0000   -0.30907
387320.0000   -0.19247
387360.0000   -0.57565
387400.0000   -0.34617
387440.0000   -0.12459
387480.0000   -0.33690
387520.0000   -0.24790
387560.0000   -0.45774
387600.0000   -0.08158
387640.0000   -0.04910
387680.0000   -0.26892
387720.0000   -0.30610
387760.0000   -0.17031
387800.0000    0.10064
387840.0000   -0.45395
387880.0000   -0.02323
387920.0000   -0.27214
387960.0000   -0.48118
388000.0000   -0.65310
388040.0000   -0.57978
388080.0000   -0.64095
388120.0000   -0.75129
388160.0000   -0.90036
388200.0000   -0.56508
388240.0000   -0.66774
388280.0000   -0.37896
388320.0000   -0.77583
388360.0000   -0.83121
388400.0000   -0.69072
388440.0000   -0.71899
388480.0000   -0.63525
388520.0000   -0.78336
388560.0000   -0.85430
388600.0000   -0.69856
388640.0000   -0.53389
388680.0000   -0.16101
388720.0000   -0.33763
388760.0000   -0.41262
388800.0000    0.09484
388840.0000   -0.20091
388880.0000   -0.28417
388920.0000   -0.15143
388960.0000   -0.32202
389000.0000   -0.52994
389040.0000   -0.21166
389080.0000   -0.16454
389120.0000   -0.22253
389160.0000    0.13069
389200.0000   -0.33783
389240.0000   -0.06806
389280.0000    0.14447
389320.0000   -0.03718
389360.0000   -0.22471
389400.0000    0.05199
389440.0000   -0.31105
389480.0000   -0.25204
389520.0000   -0.19081
389560.0000   -0.13708
389600.0000   -0.29713
389640.0000   -0.29658
389680.0000   -0.16329
389720.0000   -0.51142
389760.0000    0.02436
389800.0000   -0.00110
389840.0000   -0.35967
389880.0000   -0.08414
389920.0000   -0.30422
389960.0000   -0.11067
390000.0000   -0.21744
390040.0000    0.19508
390080.0000   -0.01549
390120.0000   -0.25245
390160.0000   -0.10564
390200.0000    0.34505
390240.0000   -0.03073
390280.0000   -0.10330
390320.0000   -0.39853
390360.0000   -0.23658
390400.0000    0.00600
390440.0000    0.00338
390480.0000   -0.19163
390520.0000   -0.09187
390560.0000   -0.16140
390600.0000    0.01958
390640.0000   -0.20742
390680.0000   -0.07565
390720.0000   -0.15619
390760.0000   -0.27013
390800.0000   -0.33977
390840.0000   -0.30609
390880.0000   -0.05191
390920.0000   -0.34958
390960.0000   -0.04168
391000.0000   -0.06814
391040.0000   -0.02327
391080.0000   -0.14068
391120.0000   -0.42607
391160.0000   -0.29289
391200.0000   -0.08007
391240.0000   -0.00630
391280.0000   -0.18644
391320.0000   -0.13160
391360.0000   -0.18293
391400.0000   -0.07368
391440.0000   -0.15841
391480.0000   -0.01196
391520.0000    0.01905
391560.0000    0.17976
391600.0000    0.15916
391640.0000   -0.38438
391680.0000   -0.27846
391720.0000   -0.48367
391760.0000   -0.27226
391800.0000   -0.57835
391840.0000   -0.38263
391880.0000   -0.17974
391920.0000   -0.35217
391960.0000    0.01433
392000.0000   -0.53908
392040.0000   -0.56796
392080.0000   -0.22104
392120.0000   -0.22186
392160.0000   -0.14950
392200.0000   -0.32941
392240.0000   -0.42436
392280.0000   -0.20672
392320.0000   -0.44229
392360.0000   -0.30215
392400.0000   -0.56795
392440.0000   -0.29190
392480.0000   -0.11389
392520.0000    0.11934
392560.0000    0.17608
392600.0000    0.43025
392640.0000   -0.19796
392680.0000   -0.12062
392720.0000    0.12426
392760.0000    0.34059
392800.0000    0.11896
392840.0000    0.22928
392880.0000    0.18644
392920.0000   -0.07342
392960.0000    0.22092
393000.0000    0.21395
393040.0000   -0.00247
393080.0000    0.26956
393120.0000   -0.01265
393160.0000    0.46356
393200.0000    0.15562
393240.0000    0.37517
393280.0000    0.16898
393320.0000    0.30998
393360.0000    0.41052
393400.0000    0.21507
393440.0000   -0.17600
393480.0000    0.32690
393520.0000    0.31823
393560.0000    0.12202
393600.0000    0.06671
393640.0000    0.15913
393680.0000    0.45970
393720.0000    0.21098
393760.0000    0.29918
393800.0000    0.28059
393840.0000    0.23192
393880.0000    0.46580
393920.0000    0.13654
393960.0000    0.32315
394000.0000    0.20983
394040.0000    0.31570
394080.0000    0.12752
394120.0000    0.09103
394160.0000    0.37200
394200.0000    0.14084
394240.0000    0.30437
394280.0000    0.24743
394320.0000    0.20340
394360.0000    0.24321
394400.0000    0.24055
394440.0000    0.26816
394480.0000    0.48843
394520.0000   -0.03173
394560.0000   -0.06218
394600.0000    0.25257
394640.0000    0.14942
394680.0000    0.44164
394720.0000    0.35014
394760.0000    0.33522
394800.0000    0.31910
394840.0000    0.41654
394880.0000    0.14147
394920.0000    0.11073
394960.0000    0.45861
395000.0000    0.27003
395040.0000    0.51700
395080.0000    0.43453
395120.0000    0.48985
395160.0000    0.43437
395200.0000    0.34744
395240.0000    0.40684
395280.0000    0.61195
395320.0000    0.36176
395360.0000    0.16715
395400.0000    0.29985
395440.0000    0.16143
395480.0000    0.03438
395520.0000    0.15764
395560.0000    0.28888
395600.0000    0.27980
395640.0000    0.34315
395680.0000    0.16201
395720.0000    0.12090
395760.0000    0.02651
395800.0000    0.43179
395840.0000    0.06970
395880.0000   -0.00502
395920.0000    0.14908
395960.0000    0.31328
396000.0000    0.23322
396040.0000    0.17180
396080.0000    0.29240
396120.0000    0.17356
396160.0000    0.19516
396200.0000    0.28780
396240.0000    0.28166
396280.0000    0.47467
396320.0000    0.20265
396360.0000    0.29122
396400.0000    0.46951
396440.0000    0.22934
396480.0000    0.43512
396520.0000    0.25657
396560.0000    0.48899
396600.0000    0.49301
396640.0000    0.19691
396680.0000    0.42937
396720.0000    0.38817
396760.0000    0.44972
396800.0000    0.42815
396840.0000    0.23517
396880.0000    0.40548
396920.0000    0.28972
396960.0000    0.03853
397000.0000    0.16541
397040.0000    0.20888
397080.0000    0.22271
397120.0000    0.33327
397160.0000    0.19679
397200.0000    0.13354
397240.0000    0.37382
397280.0000    0.44426
397320.0000    0.28044
397360.0000    0.22407
397400.0000    0.21966
397440.0000    0.29319
397480.0000    0.51931
397520.0000    0.55139
397560.0000    0.53420
397600.0000    0.53511
397640.0000    0.60371
397680.0000    0.42687
397720.0000    0.30487
397760.0000    0.51528
397800.0000    0.35369
397840.0000    0.21634
397880.0000    0.28838
397920.0000    0.04941
397960.0000    0.61152
398000.0000    0.36402
398040.0000    0.66556
398080.0000    0.55091
398120.0000    0.27375
398160.0000    0.39099
398200.0000    0.37840
398240.0000    0.28343
398280.0000    0.33170
398320.0000   -0.06169
398360.0000    0.12567
398400.0000    0.24380
398440.0000    0.28006
398480.0000   -0.13174
398520.0000    0.15962
398560.0000    0.09462
398600.0000   -0.05790
398640.0000    0.05135
398680.0000    0.21007
398720.0000    0.28691
398760.0000    0.26144
398800.0000    0.06798
398840.0000    0.13290
398880.0000    0.10889
398920.0000    0.40424
398960.0000    0.65180
399000.0000    0.32750
399040.0000    0.40165
399080.0000    0.21932
399120.0000    0.45004
399160.0000    0.18044
399200.0000    0.18626
399240.0000    0.23023
399280.0000    0.22312
399320.0000    0.28859
399360.0000    0.41952
399400.0000    0.51278
399440.0000    0.41990
399480.0000    0.50694
399520.0000    0.52498
399560.0000    0.35606
399600.0000    0.43644
399640.0000    0.46452
399680.0000    0.33492
399720.0000    0.34972
399760.0000    0.44101
399800.0000    0.58453
399840.0000    0.45506
399880.0000    0.26729
399920.0000    0.51430
399960.0000    0.48906
400000.0000    0.56499
400040.0000    0.47451
400080.0000    0.41750
400120.0000    0.49934
400160.0000    0.16430
400200.0000    0.23247
400240.0000    0.45700
400280.0000    0.33092
400320.0000    0.48056
400360.0000    0.73440
400400.0000    0.12816
400440.0000    0.51221
400480.0000    0.51351
400520.0000    0.39189
400560.0000    0.45964
400600.0000    0.46372
400640.0000    0.44979
400680.0000    0.65152
400720.0000    0.55564
400760.0000    0.34833
400800.0000    0.46326
400840.0000    0.55499
400880.0000    0.24869
400920.0000    0.55919
400960.0000    0.25794
401000.0000    0.25286
401040.0000    0.30637
401080.0000    0.17319
401120.0000    0.53589
401160.0000    0.43335
401200.0000    0.50147
401240.0000    0.32181
401280.0000    0.20946
401320.0000    0.07002
401360.0000    0.31036
401400.0000    0.09163
401440.0000    0.44780
401480.0000    0.28433
401520.0000    0.42968
401560.0000    0.29915
401600.0000    0.15100
401640.0000    0.35275
401680.0000    0.23108
401720.0000    0.12051
401760.0000    0.13366
401800.0000    0.09985
401840.0000   -0.09227
401880.0000    0.29848
401920.0000    0.41279
401960.0000    0.11347
402000.0000    0.53574
402040.0000    0.28437
402080.0000    0.22175
402120.0000    0.18860
402160.0000    0.10466
402200.0000    0.03337
402240.0000   -0.00968
402280.0000    0.33714
402320.0000    0.28695
402360.0000    0.11257
402400.0000   -0.11124
402440.0000    0.11434
402480.0000   -0.00173
402520.0000    0.20916
402560.0000    0.18425
402600.0000    0.18498
402640.0000    0.21022
402680.0000    0.14148
402720.0000    0.25204
402760.0000    0.17308
402800.0000    0.22060
402840.0000   -0.13583
402880.0000    0.05831
402920.0000   -0.17843
402960.0000    0.29519
403000.0000    0.44384
403040.0000    0.33181
403080.0000    0.50770
403120.0000    0.28016
403160.0000    0.35367
403200.0000    0.28356
403240.0000    0.38936
403280.0000    0.35194
403320.0000    0.10214
403360.0000    0.50576
403400.0000    0.35697
403440.0000   -0.06589
403480.0000   -0.14506
403520.0000   -0.33070
403560.0000   -0.17046
403600.0000   -0.15538
403640.0000    0.06350
403680.0000   -0.22058
403720.0000    0.17035
403760.0000    0.06142
403800.0000    0.29628
403840.0000    0.00991
403880.0000    0.18527
403920.0000    0.38331
403960.0000    0.11075
404000.0000   -0.05039
404040.0000    0.11363
404080.0000    0.10356
404120.0000    0.05457
404160.0000    0.38217
404200.0000   -0.01142
404240.0000    0.16549
404280.0000    0.22101
404320.0000    0.27137
404360.0000   -0.29872
404400.0000   -0.27273
404440.0000   -0.06955
404480.0000   -0.30456
404520.0000   -0.04578
404560.0000   -0.19283
404600.0000    0.21626
404640.0000   -0.12193
404680.0000    0.03205
404720.0000   -0.27506
404760.0000   -0.11033
404800.0000    0.12972
404840.0000    0.36812
404880.0000   -0.04196
404920.0000    0.09841
404960.0000    0.08262
405000.0000   -0.15915
405040.0000   -0.28198
405080.0000    0.22703
405120.0000    0.08048
405160.0000    0.08513
405200.0000    0.35719
405240.0000    0.23023
405280.0000    0.46149
405320.0000    0.27221
405360.0000    0.30363
405400.0000    0.11162
405440.0000    0.21912
405480.0000   -0.02376
405520.0000   -0.14989
405560.0000    0.02717
405600.0000   -0.04407
405640.0000   -0.02874
405680.0000    0.21547
405720.0000    0.40893
405760.0000    0.09445
405800.0000    0.40840
405840.0000    0.51104
405880.0000    0.11898
405920.0000    0.36531
405960.0000    0.21280
406000.0000    0.55565
406040.0000   -0.02949
406080.0000   -0.07270
406120.0000    0.03648
406160.0000   -0.00913
406200.0000   -0.00138
406240.0000   -0.08055
406280.0000    0.41334
406320.0000    0.29988
406360.0000    0.40222
406400.0000    0.09911
406440.0000    0.20998
406480.0000    0.26606
406520.0000    0.15210
406560.0000    0.36565
406600.0000    0.38982
406640.0000    0.22769
406680.0000    0.22013
406720.0000    0.31402
406760.0000    0.40582
406800.0000    0.25269
406840.0000    0.23683
406880.0000    0.25756
406920.0000    0.48971
406960.0000    0.45062
407000.0000    0.41842
407040.0000    0.48636
407080.0000    0.51124
407120.0000    0.18150
407160.0000    0.45665
407200.0000    0.45269
407240.0000    0.20493
407280.0000    0.33759
407320.0000    0.43936
407360.0000    0.35263
407400.0000    0.33126
407440.0000    0.34341
407480.0000    0.33961
407520.0000    0.21427
407560.0000    0.28726
407600.0000    0.42010
407640.0000    0.34854
407680.0000    0.19282
407720.0000    0.20130
407760.0000    0.11684
407800.0000    0.47359
407840.0000    0.41568
407880.0000    0.22233
407920.0000    0.16158
407960.0000    0.36599
408000.0000    0.39645
408040.0000    0.04362
408080.0000    0.17789
408120.0000    0.01769
408160.0000    0.33557
408200.0000    0.31545
408240.0000    0.38330
408280.0000    0.42941
408320.0000    0.32935
408360.0000    0.24904
408400.0000    0.47212
408440.0000    0.34400
408480.0000    0.18715
408520.0000    0.41112
408560.0000    0.26091
408600.0000    0.31548
408640.0000    0.48412
408680.0000    0.28838
408720.0000    0.23475
408760.0000    0.14761
408800.0000    0.32840
408840.0000    0.19530
408880.0000    0.15897
408920.0000    0.41958
408960.0000    0.71699
409000.0000    0.44396
409040.0000    0.65189
409080.0000    0.10619
409120.0000    0.51566
409160.0000    0.28495
409200.0000    0.24553
409240.0000    0.31570
409280.0000    0.48579
409320.0000    0.33819
409360.0000    0.46212
409400.0000    0.39286
409440.0000    0.35138
409480.0000    0.40958
409520.0000    0.48963
409560.0000    0.28648
409600.0000    0.18949
409640.0000    0.15313
409680.0000    0.18803
409720.0000    0.30612
409760.0000    0.38655
409800.0000    0.09463
409840.0000    0.17403
409880.0000    0.54498
409920.0000    0.22636
409960.0000    0.40771
410000.0000    0.70923
410040.0000    0.57407
410080.0000    0.64451
410120.0000    0.51407
410160.0000    0.34137
410200.0000    0.20609
410240.0000    0.39599
410280.0000    0.77345
410320.0000    0.45908
410360.0000   -0.21107
410400.0000    0.45045
410440.0000    0.44658
410480.0000    0.19945
410520.0000    0.49174
410560.0000    0.11273
410600.0000    0.13074
410640.0000    0.21327
410680.0000    0.20671
410720.0000    0.15240
410760.0000    0.23881
410800.0000    0.18552
410840.0000    0.30123
410880.0000    0.47796
410920.0000    0.44017
410960.0000    0.41011
411000.0000    0.36449
411040.0000    0.46473
411080.0000    0.21417
411120.0000    0.15984
411160.0000   -0.05381
411200.0000   -0.39220
411240.0000   -0.21183
411280.0000    0.02598
411320.0000    0.25132
411360.0000    0.17196
411400.0000    0.35655
411440.0000    0.28532
411480.0000    0.14442
411520.0000    0.32807
411560.0000    0.06096
411600.0000   -0.10263
411640.0000    0.14272
411680.0000    0.09200
411720.0000    0.16388
411760.0000   -0.07925
411800.0000   -0.12007
411840.0000   -0.24077
411880.0000    0.18370
411920.0000   -0.23849
411960.0000   -0.25787
412000.0000    0.17997
412040.0000   -0.10138
412080.0000   -0.04816
412120.0000    0.02067
412160.0000   -0.08639
412200.0000   -0.46246
412240.0000   -0.49208
412280.0000   -0.17513
412320.0000   -0.48131
412360.0000   -0.52135
412400.0000   -0.27449
412440.0000   -0.68416
412480.0000   -0.18469
412520.0000   -0.48813
412560.0000   -0.25054
412600.0000   -0.42330
412640.0000   -0.41359
412680.0000   -0.36479
412720.0000   -0.04693
412760.0000   -0.00341
412800.0000   -0.17610
412840.0000    0.07726
412880.0000   -0.10651
412920.0000    0.05116
412960.0000   -0.04703
413000.0000   -0.26047
413040.0000   -0.14152
413080.0000    0.04045
413120.0000    0.04371
413160.0000   -0.01158
413200.0000   -0.40095
413240.0000   -0.09692
413280.0000    0.23894
413320.0000    0.17019
413360.0000   -0.08493
413400.0000    0.12499
413440.0000    0.07626
413480.0000    0.41534
413520.0000    0.30237
413560.0000    0.52494
413600.0000    0.18302
413640.0000    0.10235
413680.0000    0.08333
413720.0000    0.39151
413760.0000    0.46083
413800.0000    0.35729
413840.0000    0.29001
413880.0000    0.55438
413920.0000   -0.07700
413960.0000    0.21308
414000.0000    0.15187
414040.0000    0.12136
414080.0000    0.24142
414120.0000    0.23891
414160.0000    0.00990
414200.0000    0.23381
414240.0000   -0.13279
414280.0000    0.06082
414320.0000    0.66637
414360.0000    0.28286
414400.0000    0.27835
414440.0000    0.24166
414480.0000    0.03791
414520.0000    0.18829
414560.0000    0.24214
414600.0000   -0.03948
414640.0000    0.24759
414680.0000    0.17462
414720.0000    0.41200
414760.0000    0.35933
414800.0000    0.32840
414840.0000    0.10976
414880.0000    0.47906
414920.0000    0.24067
414960.0000    0.60829
415000.0000    0.50895
415040.0000    0.17571
415080.0000    0.47693
415120.0000    0.24607
415160.0000    0.29075
415200.0000    0.23340
415240.0000    0.33757
415280.0000    0.44077
415320.0000    0.20320
415360.0000    0.11138
415400.0000    0.20755
415440.0000    0.38334
415480.0000    0.14153
415520.0000   -0.11030
415560.0000   -0.09444
415600.0000   -0.30327
415640.0000    0.14054
415680.0000   -0.01450
415720.0000    0.06421
415760.0000   -0.09626
415800.0000   -0.46688
415840.0000   -0.36277
415880.0000   -0.19028
415920.0000   -0.05952
415960.0000    0.04992
416000.0000   -0.15273
416040.0000   -0.07300
416080.0000    0.24594
416120.0000    0.08825
416160.0000    0.03529
416200.0000   -0.10733
416240.0000    0.07598
416280.0000    0.05362
416320.0000    0.19878
416360.0000    0.45561
416400.0000    0.07263
416440.0000    0.02539
416480.0000   -0.22482
416520.0000   -0.19596
416560.0000   -0.15893
416600.0000    0.32357
416640.0000   -0.07459
416680.0000   -0.18485
416720.0000   -0.14495
416760.0000    0.09918
416800.0000   -0.03483
416840.0000    0.11976
416880.0000    0.07155
416920.0000    0.08115
416960.0000    0.11913
417000.0000    0.33559
417040.0000    0.36806
417080.0000   -0.02490
417120.0000   -0.09621
417160.0000   -0.19416
417200.0000    0.01481
417240.0000    0.10243
417280.0000    0.18305
417320.0000   -0.01056
417360.0000    0.12890
417400.0000   -0.06904
417440.0000   -0.07082
417480.0000   -0.22044
417520.0000   -0.25787
417560.0000   -0.33451
417600.0000   -0.11526
417640.0000   -0.30204
417680.0000   -0.38260
417720.0000   -0.11080
417760.0000   -0.21515
417800.0000   -0.30690
417840.0000   -0.13227
417880.0000   -0.32403
417920.0000   -0.24908
417960.0000   -0.09928
418000.0000   -0.18592
418040.0000   -0.03962
418080.0000    0.11487
418120.0000   -0.05244
418160.0000   -0.06318
418200.0000   -0.06313
418240.0000   -0.09251
418280.0000    0.08442
418320.0000   -0.03975
418360.0000   -0.24045
418400.0000   -0.16630
418440.0000    0.20460
418480.0000   -0.10025
418520.0000    0.24281
418560.0000   -0.08314
418600.0000   -0.07413
418640.0000    0.03827
418680.0000   -0.09739
418720.0000    0.14588
418760.0000   -0.00025
418800.0000   -0.19994
418840.0000   -0.05912
418880.0000   -0.06400
418920.0000   -0.19561
418960.0000   -0.06862
419000.0000   -0.31718
419040.0000   -0.30531
419080.0000   -0.06982
419120.0000    0.04802
419160.0000    0.12770
419200.0000   -0.01420
419240.0000    0.15346
419280.0000    0.06604
419320.0000    0.00843
419360.0000    0.26450
419400.0000    0.24619
419440.0000   -0.01261
419480.0000    0.07274
419520.0000    0.02644
419560.0000    0.12651
419600.0000    0.04617
419640.0000   -0.12379
419680.0000    0.29838
419720.0000    0.04141
419760.0000   -0.11004
419800.0000   -0.28636
419840.0000   -0.15497
419880.0000    0.00578
419920.0000   -0.23927
419960.0000   -0.46893
420000.0000   -0.28672
420040.0000   -0.05672
420080.0000   -0.35285
420120.0000   -0.28712
420160.0000    0.08206
420200.0000   -0.14383
420240.0000   -0.33252
420280.0000   -0.10220
420320.0000    0.16899
420360.0000    0.17554
420400.0000    0.27870
420440.0000    0.07769
420480.0000    0.06873
420520.0000   -0.06135
420560.0000    0.03129
420600.0000    0.17368
420640.0000    0.11069
420680.0000   -0.32186
420720.0000   -0.33340
420760.0000   -0.35146
420800.0000   -0.05956
420840.0000    0.02297
420880.0000   -0.04571
420920.0000    0.09540
420960.0000    0.04025
421000.0000    0.10754
421040.0000    0.00719
421080.0000   -0.08566
421120.0000   -0.19809
421160.0000   -0.03110
421200.0000   -0.04763
421240.0000    0.00744
421280.0000    0.11258
421320.0000    0.11543
421360.0000    0.08186
421400.0000    0.04462
421440.0000   -0.09511
421480.0000   -0.08057
421520.0000   -0.13509
421560.0000   -0.08336
421600.0000   -0.01406
421640.0000   -0.08568
421680.0000   -0.00248
421720.0000   -0.08403
421760.0000   -0.02525
421800.0000   -0.03661
421840.0000   -0.03738
421880.0000   -0.07165
421920.0000   -0.09128
421960.0000   -0.13078
422000.0000   -0.05514
422040.0000   -0.07128
422080.0000    0.09800
422120.0000   -0.02374
422160.0000   -0.01076
422200.0000   -0.12905
422240.0000    0.03545
422280.0000   -0.05240
422320.0000   -0.07482
422360.0000   -0.22706
422400.0000   -0.33216
422440.0000   -0.38148
422480.0000   -0.03291
422520.0000    0.02767
422560.0000   -0.08608
422600.0000    0.10401
422640.0000   -0.07509
422680.0000   -0.09361
422720.0000   -0.07434
422760.0000   -0.20696
422800.0000    0.04201
422840.0000   -0.05220
422880.0000   -0.06226
422920.0000   -0.50505
422960.0000   -0.23473
423000.0000   -0.05650
423040.0000   -0.20694
423080.0000   -0.30667
423120.0000   -0.01822
423160.0000   -0.21774
423200.0000   -0.17953
423240.0000   -0.12806
423280.0000   -0.25919
423320.0000   -0.15498
423360.0000   -0.30815
423400.0000   -0.24823
423440.0000   -0.07306
423480.0000   -0.03976
423520.0000    0.24082
423560.0000    0.00555
423600.0000   -0.37913
423640.0000   -0.10144
423680.0000    0.02323
423720.0000   -0.46440
423760.0000    0.02887
423800.0000   -0.39869
423840.0000   -0.48074
423880.0000   -0.15873
423920.0000   -0.31520
423960.0000   -0.16183
424000.0000   -0.27717
424040.0000   -0.31362
424080.0000   -0.01846
424120.0000    0.22743
424160.0000    0.01909
424200.0000   -0.30635
424240.0000   -0.00549
424280.0000   -0.12054
424320.0000    0.08267
424360.0000    0.04767
424400.0000   -0.11891
424440.0000   -0.00319
424480.0000    0.22154
424520.0000   -0.40464
424560.0000   -0.51089
424600.0000    0.26057
424640.0000    0.35239
424680.0000   -0.01318
424720.0000   -0.29228
424760.0000   -0.06573
424800.0000   -0.32404
424840.0000   -0.12818
424880.0000   -0.08792
424920.0000    0.05571
424960.0000    0.00186
425000.0000   -0.04928
425040.0000    0.05265
425080.0000    0.24360
425120.0000    0.18064
425160.0000    0.01751
425200.0000   -0.14419
425240.0000   -0.19624
425280.0000    0.03894
425320.0000    0.08897
425360.0000    0.16620
425400.0000   -0.21350
425440.0000   -0.12199
425480.0000    0.02826
425520.0000   -0.07048
425560.0000   -0.04080
425600.0000    0.03942
425640.0000    0.09209
425680.0000    0.14051
425720.0000    0.03966
425760.0000    0.05531
425800.0000    0.10960
425840.0000   -0.12243
425880.0000    0.00755
425920.0000   -0.15046
425960.0000   -0.02703
426000.0000    0.12424
426040.0000   -0.08883
426080.0000    0.19318
426120.0000    0.04188
426160.0000   -0.26842
426200.0000   -0.30589
426240.0000   -0.06611
426280.0000    0.15845
426320.0000   -0.02952
426360.0000    0.18327
426400.0000    0.22033
426440.0000   -0.00435
426480.0000   -0.12763
426520.0000    0.24634
426560.0000    0.17714
426600.0000   -0.03541
426640.0000    0.00709
426680.0000    0.25431
426720.0000    0.34655
426760.0000    0.24090
426800.0000    0.22388
426840.0000   -0.05089
426880.0000    0.09312
426920.0000   -0.09603
426960.0000    0.26063
427000.0000    0.43771
427040.0000    0.20067
427080.0000    0.19476
427120.0000    0.34471
427160.0000    0.35930
427200.0000    0.18253
427240.0000    0.28469
427280.0000    0.01981
427320.0000   -0.20033
427360.0000    0.23339
427400.0000    0.24708
427440.0000    0.23292
427480.0000    0.36167
427520.0000    0.40665
427560.0000   -0.04181
427600.0000   -0.08861
427640.0000    0.05426
427680.0000   -0.04968
427720.0000    0.12329
427760.0000    0.09908
427800.0000    0.16931
427840.0000    0.23982
427880.0000    0.20211
427920.0000   -0.15213
427960.0000    0.01987
428000.0000    0.15268
428040.0000    0.07358
428080.0000    0.05776
428120.0000    0.00628
428160.0000    0.03159
428200.0000    0.07197
428240.0000   -0.14469
428280.0000   -0.15300
428320.0000   -0.21314
428360.0000   -0.05572
428400.0000   -0.41062
428440.0000    0.00369
428480.0000   -0.14467
428520.0000   -0.35260
428560.0000   -0.19053
428600.0000   -0.04163
428640.0000    0.03316
428680.0000   -0.05827
428720.0000   -0.06147
428760.0000   -0.05475
428800.0000   -0.25022
428840.0000    0.04343
428880.0000   -0.76408
428920.0000   -0.29651
428960.0000    0.11455
429000.0000    0.07084
429040.0000    0.04346
429080.0000    0.03704
429120.0000   -0.01092
429160.0000   -0.14276
429200.0000    0.16754
429240.0000    0.15287
429280.0000   -0.02103
429320.0000    0.09735
429360.0000    0.56173
429400.0000    0.15052
429440.0000   -0.17128
429480.0000   -0.22658
429520.0000    0.09291
429560.0000    0.12055
429600.0000    0.01733
429640.0000    0.20792
429680.0000    0.04631
429720.0000   -0.01847
429760.0000    0.03244
429800.0000   -0.27940
429840.0000   -0.56503
429880.0000   -0.22768
429920.0000    0.07916
429960.0000   -0.23447
430000.0000   -0.25390
430040.0000   -0.35427
430080.0000   -0.45864
430120.0000   -0.33873
430160.0000   -0.19710
430200.0000   -0.54865
430240.0000   -0.22913
430280.0000   -0.21542
430320.0000   -0.13192
430360.0000   -0.04023
430400.0000   -0.26605
430440.0000   -0.07233
430480.0000    0.12758
430520.0000   -0.13178
430560.0000   -0.25908
430600.0000   -0.04650
430640.0000   -0.05069
430680.0000   -0.18480
430720.0000   -0.22531
430760.0000   -0.20396
430800.0000   -0.27027
430840.0000   -0.18173
430880.0000   -0.22068
430920.0000   -0.29399
430960.0000   -0.13480
431000.0000    0.08405
431040.0000   -0.02065
431080.0000    0.15789
431120.0000    0.04685
431160.0000    0.09642
431200.0000   -0.17729
431240.0000   -0.22284
431280.0000   -0.03449
431320.0000   -0.31025
431360.0000   -0.26993
431400.0000   -0.36149
431440.0000   -0.13158
431480.0000   -0.31044
431520.0000   -0.15328
431560.0000   -0.16400
431600.0000   -0.03573
431640.0000   -0.32585
431680.0000   -0.49476
431720.0000   -0.47800
431760.0000   -0.41140
431800.0000   -0.41194
431840.0000   -0.71718
431880.0000   -0.76343
431920.0000   -0.17797
431960.0000   -0.19687
432000.0000   -0.34371
432040.0000   -0.10414
432080.0000   -0.12870
432120.0000   -0.25661
432160.0000   -0.10372
432200.0000   -0.04658
432240.0000    0.06369
432280.0000   -0.07798
432320.0000   -0.10172
432360.0000   -0.20284
432400.0000   -0.08783
432440.0000   -0.36411
432480.0000   -0.11467
432520.0000    0.04957
432560.0000    0.03314
432600.0000    0.05068
432640.0000    0.04808
432680.0000    0.14257
432720.0000    0.20261
432760.0000   -0.15812
432800.0000   -0.11023
432840.0000   -0.15464
432880.0000   -0.05706
432920.0000    0.18013
432960.0000    0.04930
433000.0000    0.09874
433040.0000    0.24088
433080.0000    0.03023
433120.0000    0.09835
433160.0000    0.09831
433200.0000    0.15866
433240.0000    0.31376
433280.0000    0.33762
433320.0000    0.13237
433360.0000    0.08565
433400.0000    0.24845
433440.0000   -0.03154
433480.0000    0.10142
433520.0000    0.18130
433560.0000   -0.04989
433600.0000   -0.02583
433640.0000    0.12249
433680.0000    0.04442
433720.0000   -0.02832
433760.0000   -0.51049
433800.0000   -0.07457
433840.0000   -0.76293
433880.0000   -0.15935
433920.0000   -0.17730
433960.0000   -0.02047
434000.0000   -0.00998
434040.0000    0.08182
434080.0000    0.13265
434120.0000    0.08123
434160.0000    0.16778
434200.0000    0.03284
434240.0000    0.12876
434280.0000   -0.16869
434320.0000   -0.05496
434360.0000    0.09672
434400.0000    0.05108
434440.0000   -0.30292
434480.0000   -0.07455
434520.0000   -0.22337
434560.0000    0.00903
434600.0000    0.03057
434640.0000   -0.34045
434680.0000   -0.07661
434720.0000   -0.06219
434760.0000    0.13952
434800.0000    0.18400
434840.0000   -0.09008
434880.0000    0.08749
434920.0000   -0.03597
434960.0000    0.20893
435000.0000    0.01079
435040.0000   -0.12406
435080.0000    0.16118
435120.0000   -0.04360
435160.0000   -0.16633
435200.0000    0.07016
435240.0000    0.10289
435280.0000    0.06708
435320.0000    0.15227
435360.0000    0.22516
435400.0000   -0.04092
435440.0000    0.03993
435480.0000    0.41183
435520.0000    0.09586
435560.0000    0.12781
435600.0000    0.01811
435640.0000    0.19350
435680.0000   -0.07878
435720.0000   -0.01373
435760.0000    0.15600
435800.0000    0.12608
435840.0000   -0.03247
435880.0000    0.02996
435920.0000   -0.16953
435960.0000    0.04578
436000.0000    0.13505
436040.0000    0.17338
436080.0000   -0.00446
436120.0000    0.19099
436160.0000    0.03243
436200.0000   -0.38052
436240.0000   -0.32217
436280.0000   -0.37335
436320.0000    0.08983
436360.0000   -0.17014
436400.0000   -0.14852
436440.0000   -0.15713
436480.0000   -0.39519
436520.0000   -0.28731
436560.0000   -0.36503
436600.0000   -0.19120
436640.0000   -0.15393
436680.0000   -0.08721
436720.0000    0.15069
436760.0000    0.21207
436800.0000   -0.04515
436840.0000   -0.13669
436880.0000   -0.15816
436920.0000    0.10886
436960.0000    0.01444
437000.0000   -0.10306
437040.0000    0.24992
437080.0000    0.10350
437120.0000    0.02278
437160.0000    0.04563
437200.0000    0.22814
437240.0000    0.16020
437280.0000   -0.04172
437320.0000   -0.28560
437360.0000   -0.10509
437400.0000   -0.11634
437440.0000   -0.06963
437480.0000    0.17148
437520.0000    0.04221
437560.0000    0.14128
437600.0000   -0.08658
437640.0000   -0.00747
437680.0000   -0.19328
437720.0000    0.10625
437760.0000   -0.06615
437800.0000   -0.23664
437840.0000   -0.29703
437880.0000   -0.00473
437920.0000   -0.30012
437960.0000   -0.03365
438000.0000    0.23547
438040.0000    0.00850
438080.0000   -0.12246
438120.0000   -0.23886
438160.0000    0.16499
438200.0000    0.22631
438240.0000    0.16731
438280.0000   -0.21702
438320.0000   -0.27576
438360.0000    0.27653
438400.0000    0.08836
438440.0000    0.09951
438480.0000    0.20446
438520.0000    0.34913
438560.0000    0.35708
438600.0000    0.23865
438640.0000    0.31988
438680.0000    0.06627
438720.0000    0.13407
438760.0000   -0.02437
438800.0000    0.30779
438840.0000    0.58823
438880.0000    0.65897
438920.0000    0.29667
438960.0000    0.51055
439000.0000    0.48694
439040.0000    0.18107
439080.0000    0.29311
439120.0000    0.66812
439160.0000    0.57262
439200.0000    0.58725
439240.0000    0.40433
439280.0000    0.58052
439320.0000    0.41385
439360.0000    0.21220
439400.0000    0.27411
439440.0000    0.55740
439480.0000    0.30020
439520.0000    0.58292
439560.0000    0.48087
439600.0000    0.46973
439640.0000    0.56261
439680.0000    0.60442
439720.0000    0.27280
439760.0000    0.36250
439800.0000    0.38164
439840.0000    0.46667
439880.0000    0.45987
439920.0000    0.60958
439960.0000    0.60350
440000.0000    0.48380
440040.0000    0.31233
440080.0000    0.45175
440120.0000    0.54979
440160.0000    0.56428
440200.0000    0.50318
440240.0000    0.56726
440280.0000    0.51884
440320.0000    0.41840
440360.0000    0.45532
440400.0000    0.46201
440440.0000    0.32015
440480.0000    0.57571
440520.0000    0.61715
440560.0000    0.55068
440600.0000    0.45080
440640.0000    0.87324
440680.0000    0.59565
440720.0000    0.70209
440760.0000    0.86396
440800.0000    0.58405
440840.0000    0.80526
440880.0000    0.83144
440920.0000    0.58178
440960.0000    0.59383
441000.0000    0.77654
441040.0000    0.72289
441080.0000    0.84592
441120.0000    0.63838
441160.0000    0.52010
441200.0000    0.45455
441240.0000    0.21761
441280.0000    0.40173
441320.0000    0.68073
441360.0000    0.68759
441400.0000    0.56039
441440.0000    0.64881
441480.0000    0.54425
441520.0000    0.40720
441560.0000    0.41611
441600.0000    0.31673
441640.0000    0.21304
441680.0000    0.66330
441720.0000    0.41882
441760.0000    0.55174
441800.0000    0.19970
441840.0000    0.02055
441880.0000   -0.21798
441920.0000    0.20643
441960.0000    0.43801
442000.0000    0.51978
442040.0000    0.40409
442080.0000    0.16359
442120.0000    0.13394
442160.0000    0.18882
442200.0000    0.42208
442240.0000    0.40196
442280.0000   -0.00650
442320.0000    0.00680
442360.0000    0.33931
442400.0000    0.38188
442440.0000    0.48129
442480.0000    0.21328
442520.0000    0.26653
442560.0000    0.14435
442600.0000   -0.13308
442640.0000   -0.03614
442680.0000   -0.01834
442720.0000    0.00042
442760.0000   -0.13434
442800.0000   -0.07934
442840.0000   -0.20812
442880.0000   -0.00497
442920.0000   -0.39079
442960.0000   -0.21033
443000.0000   -0.05414
443040.0000    0.11288
443080.0000   -0.05559
443120.0000    0.30225
443160.0000    0.26506
443200.0000    0.16427
443240.0000    0.48345
443280.0000    0.27070
443320.0000    0.32641
443360.0000    0.20993
443400.0000    0.21788
443440.0000    0.14010
443480.0000    0.22896
443520.0000    0.01875
443560.0000    0.28796
443600.0000    0.03172
443640.0000   -0.16537
443680.0000    0.07489
443720.0000   -0.14781
443760.0000    0.31933
443800.0000    0.07922
443840.0000   -0.10904
443880.0000   -0.07445
443920.0000    0.30903
443960.0000    0.14659
444000.0000    0.07735
444040.0000   -0.16485
444080.0000    0.33128
444120.0000    0.15953
444160.0000    0.34112
444200.0000   -0.12924
444240.0000   -0.08493
444280.0000    0.51189
444320.0000    0.05170
444360.0000    0.25027
444400.0000    0.02020
444440.0000   -0.04245
444480.0000    0.06778
444520.0000    0.07151
444560.0000    0.31886
444600.0000   -0.14019
444640.0000    0.09223
444680.0000    0.27161
444720.0000    0.27357
444760.0000    0.05864
444800.0000   -0.23543
444840.0000    0.12769
444880.0000    0.22320
444920.0000    0.01322
444960.0000   -0.27043
445000.0000   -0.43777
445040.0000    0.07515
445080.0000    0.29234
445120.0000    0.27875
445160.0000    0.26922
445200.0000    0.18031
445240.0000    0.23048
445280.0000    0.14996
445320.0000    0.10590
445360.0000    0.04178
445400.0000    0.21074
445440.0000    0.25591
445480.0000   -0.06663
445520.0000    0.17442
445560.0000    0.31181
445600.0000    0.50592
445640.0000    0.35299
445680.0000    0.29639
445720.0000    0.13584
445760.0000    0.16167
445800.0000    0.34275
445840.0000    0.16038
445880.0000    0.22063
445920.0000    0.06894
445960.0000    0.21286
446000.0000    0.40374
446040.0000    0.40356
446080.0000    0.31643
446120.0000    0.00111
446160.0000    0.26826
446200.0000    0.20028
446240.0000    0.17141
446280.0000    0.17204
446320.0000    0.24459
446360.0000    0.39213
446400.0000    0.36502
446440.0000    0.01126
446480.0000    0.09846
446520.0000   -0.03970
446560.0000    0.18677
446600.0000    0.42659
446640.0000    0.12044
446680.0000    0.05495
446720.0000    0.35086
446760.0000    0.16542
446800.0000    0.37949
446840.0000    0.56314
446880.0000    0.29503
446920.0000    0.31528
446960.0000    0.44634
447000.0000    0.38785
447040.0000    0.44387
447080.0000    0.15732
447120.0000    0.19988
447160.0000    0.24733
447200.0000    0.41168
447240.0000    0.20180
447280.0000    0.19707
447320.0000   -0.02000
447360.0000    0.18580
447400.0000    0.00754
447440.0000    0.16735
447480.0000    0.40562
447520.0000    0.49305
447560.0000    0.17744
447600.0000    0.11702
447640.0000   -0.14406
447680.0000   -0.13900
447720.0000    0.07602
447760.0000    0.01382
447800.0000    0.29917
447840.0000    0.36973
447880.0000    0.08480
447920.0000    0.21303
447960.0000    0.17905
448000.0000    0.31519
448040.0000    0.02176
448080.0000   -0.00737
448120.0000    0.12215
448160.0000   -0.07663
448200.0000    0.12630
448240.0000    0.00714
448280.0000    0.10175
448320.0000    0.16580
448360.0000   -0.09386
448400.0000   -0.33474
448440.0000   -0.19303
448480.0000   -0.07053
448520.0000    0.15201
448560.0000    0.10830
448600.0000    0.10725
448640.0000    0.17212
448680.0000    0.19687
448720.0000    0.06192
448760.0000    0.24681
448800.0000    0.13941
448840.0000   -0.16332
448880.0000   -0.17744
448920.0000    0.04193
448960.0000    0.21862
449000.0000    0.25442
449040.0000    0.10195
449080.0000    0.11289
449120.0000    0.38009
449160.0000   -0.07543
449200.0000    0.19281
449240.0000    0.26974
449280.0000    0.11973
449320.0000    0.29241
449360.0000    0.04905
449400.0000    0.25626
449440.0000    0.47741
449480.0000   -0.11503
449520.0000    0.14954
449560.0000   -0.06027
449600.0000   -0.00802
449640.0000    0.20303
449680.0000    0.29432
449720.0000    0.00367
449760.0000    0.06816
449800.0000   -0.09781
449840.0000    0.16970
449880.0000    0.14010
449920.0000    0.05768
449960.0000    0.16748
450000.0000   -0.07419
450040.0000    0.08416
450080.0000    0.13144
450120.0000    0.17119
450160.0000   -0.01597
450200.0000    0.21156
450240.0000    0.15881
450280.0000    0.05936
450320.0000    0.18540
450360.0000    0.35359
450400.0000   -0.06170
450440.0000    0.19265
450480.0000    0.09670
450520.0000    0.09735
450560.0000    0.00787
450600.0000    0.23251
450640.0000   -0.05329
450680.0000   -0.15805
450720.0000    0.13884
450760.0000    0.00806
450800.0000    0.03915
450840.0000    0.07417
450880.0000   -0.16050
450920.0000   -0.02450
450960.0000    0.04310
451000.0000    0.14518
451040.0000   -0.20902
451080.0000    0.10174
451120.0000   -0.10578
451160.0000    0.11606
451200.0000    0.11071
451240.0000    0.05532
451280.0000    0.08307
451320.0000    0.13859
451360.0000   -0.07441
451400.0000    0.16126
451440.0000    0.19942
451480.0000    0.01074
451520.0000    0.27188
451560.0000    0.11602
451600.0000   -0.29554
451640.0000   -0.03503
451680.0000    0.05222
451720.0000    0.27345
451760.0000   -0.24895
451800.0000    0.18796
451840.0000   -0.08774
451880.0000   -0.12737
451920.0000    0.18625
451960.0000    0.02159
452000.0000   -0.00784
452040.0000    0.09514
452080.0000    0.24744
452120.0000    0.05899
452160.0000    0.10114
452200.0000    0.06913
452240.0000   -0.04869
452280.0000   -0.25069
452320.0000   -0.03021
452360.0000   -0.19639
452400.0000    0.14695
452440.0000    0.29755
452480.0000    0.07466
452520.0000    0.19037
452560.0000   -0.11752
452600.0000    0.12612
452640.0000   -0.10451
452680.0000    0.18831
452720.0000   -0.10278
452760.0000    0.15490
452800.0000    0.36241
452840.0000    0.27732
452880.0000    0.04358
452920.0000    0.10062
452960.0000   -0.20478
453000.0000    0.17873
453040.0000   -0.22452
453080.0000    0.07541
453120.0000    0.10547
453160.0000    0.29403
453200.0000    0.47660
453240.0000    0.16508
453280.0000    0.33597
453320.0000    0.17674
453360.0000    0.44994
453400.0000    0.23071
453440.0000    0.34107
453480.0000    0.34823
453520.0000    0.43356
453560.0000    0.11044
453600.0000    0.41518
453640.0000    0.35335
453680.0000    0.56295
453720.0000    0.38685
453760.0000    0.47051
453800.0000    0.49038
453840.0000    0.39878
453880.0000    0.38721
453920.0000    0.09568
453960.0000    0.42405
454000.0000    0.45860
454040.0000    0.37102
454080.0000    0.41317
454120.0000    0.05900
454160.0000    0.17309
454200.0000   -0.02428
454240.0000    0.17634
454280.0000   -0.03192
454320.0000   -0.06227
454360.0000    0.02378
454400.0000   -0.07923
454440.0000    0.25643
454480.0000    0.03346
454520.0000    0.01579
454560.0000    0.08312
454600.0000    0.21078
454640.0000    0.11001
454680.0000   -0.05826
454720.0000   -0.12506
454760.0000   -0.24439
454800.0000   -0.17223
454840.0000   -0.12132
454880.0000   -0.25754
454920.0000   -0.28688
454960.0000    0.10098
455000.0000   -0.12410
455040.0000   -0.17804
455080.0000   -0.12612
455120.0000   -0.18281
455160.0000   -0.13138
455200.0000   -0.01854
455240.0000   -0.03331
455280.0000   -0.13396
455320.0000   -0.16779
455360.0000   -0.20051
455400.0000    0.15176
455440.0000   -0.22917
455480.0000   -0.04107
455520.0000    0.29304
455560.0000    0.10585
455600.0000    0.25629
455640.0000    0.04220
455680.0000    0.11655
455720.0000    0.01542
455760.0000    0.09185
455800.0000    0.07417
455840.0000   -0.07876
455880.0000    0.17367
455920.0000    0.10723
455960.0000   -0.08004
456000.0000    0.23951
456040.0000    0.14613
456080.0000    0.05286
456120.0000   -0.02668
456160.0000    0.01481
456200.0000    0.01463
456240.0000    0.04993
456280.0000    0.21489
456320.0000    0.24935
456360.0000   -0.05667
456400.0000    0.01295
456440.0000    0.12185
456480.0000    0.04554
456520.0000   -0.02520
456560.0000   -0.02121
456600.0000   -0.03556
456640.0000   -0.05965
456680.0000    0.22368
456720.0000   -0.01665
456760.0000    0.03954
456800.0000    0.01649
456840.0000    0.11127
456880.0000    0.10698
456920.0000    0.10264
456960.0000   -0.02948
457000.0000   -0.12322
457040.0000    0.09777
457080.0000    0.00904
457120.0000    0.18854
457160.0000   -0.06843
457200.0000    0.07050
457240.0000   -0.06892
457280.0000    0.07229
457320.0000    0.03423
457360.0000   -0.19237
457400.0000   -0.22579
457440.0000   -0.15201
457480.0000    0.22430
457520.0000    0.21720
457560.0000    0.27944
457600.0000   -0.03089
457640.0000   -0.03418
457680.0000   -0.00028
457720.0000   -0.11833
457760.0000   -0.06353
457800.0000   -0.16143
457840.0000    0.07499
457880.0000   -0.02997
457920.0000    0.35801
457960.0000    0.08047
458000.0000    0.33093
458040.0000    0.42999
458080.0000    0.16205
458120.0000    0.30551
458160.0000    0.14160
458200.0000    0.19244
458240.0000    0.15722
458280.0000    0.15108
458320.0000   -0.15568
458360.0000   -0.22451
458400.0000   -0.21771
458440.0000   -0.44210
458480.0000   -0.12663
458520.0000    0.00928
458560.0000    0.07787
458600.0000    0.00549
458640.0000    0.15518
458680.0000   -0.12591
458720.0000    0.17191
458760.0000    0.05287
458800.0000   -0.11391
458840.0000    0.07170
458880.0000    0.14944
458920.0000    0.00607
458960.0000   -0.01957
459000.0000    0.14852
459040.0000    0.05113
459080.0000    0.06257
459120.0000    0.19368
459160.0000   -0.16191
459200.0000    0.17141
459240.0000   -0.11285
459280.0000   -0.06511
459320.0000   -0.10048
459360.0000   -0.00668
459400.0000   -0.66067
459440.0000   -0.46537
459480.0000   -0.14655
459520.0000   -0.03353
459560.0000    0.21986
459600.0000    0.21378
459640.0000    0.22294
459680.0000    0.24763
459720.0000    0.12173
459760.0000    0.03807
459800.0000    0.29234
459840.0000   -0.02535
459880.0000    0.05558
459920.0000   -0.13488
459960.0000   -0.03059
460000.0000   -0.28380
460040.0000    0.05292
460080.0000    0.09348
460120.0000    0.17696
460160.0000    0.31167
460200.0000    0.13418
460240.0000    0.09898
460280.0000   -0.17149
460320.0000   -0.07293
460360.0000    0.14441
460400.0000   -0.27348
460440.0000    0.07443
460480.0000   -0.20041
460520.0000   -0.07343
460560.0000   -0.02884
460600.0000   -0.10002
460640.0000   -0.39843
460680.0000   -0.09221
460720.0000   -0.05062
460760.0000   -0.16299
460800.0000   -0.14099
460840.0000   -0.01925
460880.0000    0.32381
460920.0000    0.15165
460960.0000   -0.13317
461000.0000   -0.09973
461040.0000    0.01462
461080.0000   -0.04360
461120.0000    0.16752
461160.0000    0.08947
461200.0000    0.10591
461240.0000    0.13542
461280.0000    0.16321
461320.0000   -0.11291
461360.0000    0.01554
461400.0000    0.02806
461440.0000    0.33253
461480.0000    0.61909
461520.0000    0.36328
461560.0000    0.36029
461600.0000   -0.01834
461640.0000    0.34145
461680.0000    0.37481
461720.0000    0.33398
461760.0000    0.17129
461800.0000    0.05346
461840.0000    0.27007
461880.0000    0.23687
461920.0000    0.13880
461960.0000    0.28044
462000.0000   -0.03988
462040.0000    0.34871
462080.0000    0.14818
462120.0000    0.19106
462160.0000    0.34029
462200.0000    0.27265
462240.0000    0.35968
462280.0000    0.42711
462320.0000    0.47338
462360.0000    0.39720
462400.0000    0.34599
462440.0000    0.38048
462480.0000    0.24088
462520.0000    0.29479
462560.0000    0.23656
462600.0000    0.52010
462640.0000    0.18852
462680.0000    0.49054
462720.0000    0.19970
462760.0000    0.33867
462800.0000    0.28892
462840.0000    0.27124
462880.0000    0.52253
462920.0000    0.15397
462960.0000    0.30238
463000.0000    0.48922
463040.0000    0.49249
463080.0000    0.29465
463120.0000    0.48890
463160.0000    0.19813
463200.0000    0.29588
463240.0000    0.35722
463280.0000    0.28880
463320.0000    0.35129
463360.0000    0.37770
463400.0000    0.26849
463440.0000    0.25224
463480.0000    0.47590
463520.0000    0.50824
463560.0000    0.38360
463600.0000    0.20771
463640.0000    0.32831
463680.0000    0.16436
463720.0000    0.09213
463760.0000    0.16324
463800.0000    0.42617
463840.0000    0.30728
463880.0000    0.53025
463920.0000    0.27399
463960.0000    0.22606
464000.0000    0.52025
464040.0000    0.30897
464080.0000    0.14369
464120.0000    0.16202
464160.0000    0.05877
464200.0000    0.26229
464240.0000    0.15389
464280.0000    0.44808
464320.0000    0.60947
464360.0000    0.17695
464400.0000   -0.23141
464440.0000   -0.30128
464480.0000   -0.26866
464520.0000   -0.61389
464560.0000   -0.53339
464600.0000   -0.43789
464640.0000   -0.50769
464680.0000   -0.30323
464720.0000   -0.51384
464760.0000   -0.10693
464800.0000   -0.69037
464840.0000   -0.33478
464880.0000   -0.31527
464920.0000   -0.24601
464960.0000   -0.02127
465000.0000    0.25918
465040.0000    0.38292
465080.0000    0.33503
465120.0000    0.54764
465160.0000    0.30572
465200.0000    0.43874
465240.0000    0.16691
465280.0000    0.13582
465320.0000    0.03477
465360.0000   -0.11770
465400.0000    0.12092
465440.0000    0.31459
465480.0000   -0.06472
465520.0000    0.17090
465560.0000    0.24002
465600.0000    0.47846
465640.0000    0.33907
465680.0000    0.28045
465720.0000    0.37023
465760.0000    0.51009
465800.0000    0.21571
465840.0000    0.27514
465880.0000    0.31645
465920.0000    0.40490
465960.0000    0.40853
466000.0000    0.32220
466040.0000    0.20922
466080.0000    0.17377
466120.0000    0.33666
466160.0000    0.55588
466200.0000    0.45532
466240.0000    0.36905
466280.0000    0.28415
466320.0000    0.19801
466360.0000   -0.12243
466400.0000   -0.13865
466440.0000   -0.08399
466480.0000   -0.16485
466520.0000   -0.02034
466560.0000    0.03161
466600.0000   -0.16323
466640.0000    0.00881
466680.0000   -0.17617
466720.0000   -0.24426
466760.0000   -0.30897
466800.0000   -0.40731
466840.0000   -0.51493
466880.0000   -0.59290
466920.0000   -0.35168
466960.0000   -0.13820
467000.0000   -0.32746
467040.0000   -0.25568
467080.0000   -0.04797
467120.0000   -0.29080
467160.0000   -0.13206
467200.0000   -0.40723
467240.0000   -0.41442
467280.0000   -0.11542
467320.0000   -0.13287
467360.0000   -0.23397
467400.0000   -0.43682
467440.0000   -0.10586
467480.0000   -0.21056
467520.0000   -0.13329
467560.0000   -0.12931
467600.0000    0.02060
467640.0000   -0.01028
467680.0000    0.21021
467720.0000   -0.28339
467760.0000   -0.14744
467800.0000   -0.41597
467840.0000   -0.54784
467880.0000   -0.01934
467920.0000    0.08100
467960.0000    0.19721
468000.0000    0.15409
468040.0000    0.21229
468080.0000   -0.10042
468120.0000   -0.01715
468160.0000    0.26303
468200.0000    0.22351
468240.0000    0.05702
468280.0000    0.41060
468320.0000    0.18508
468360.0000    0.07280
468400.0000   -0.45902
468440.0000   -0.32492
468480.0000   -0.20691
468520.0000   -0.05482
468560.0000   -0.14947
468600.0000   -0.31362
468640.0000   -0.15494
468680.0000   -0.07422
468720.0000   -0.46858
468760.0000   -0.16097
468800.0000   -0.26141
468840.0000   -0.14860
468880.0000   -0.14007
468920.0000   -0.08829
468960.0000   -0.09568
469000.0000   -0.30904
469040.0000   -0.48507
469080.0000   -0.44485
469120.0000   -0.26085
469160.0000    0.07022
469200.0000    0.13618
469240.0000   -0.06469
469280.0000   -0.19785
469320.0000   -0.15425
469360.0000    0.09157
469400.0000   -0.27484
469440.0000   -0.26819
469480.0000   -0.25614
469520.0000   -0.23032
469560.0000   -0.22041
469600.0000    0.06716
469640.0000    0.03848
469680.0000   -0.06067
469720.0000    0.02351
469760.0000   -0.47675
469800.0000   -0.47637
469840.0000   -0.44552
469880.0000   -0.62598
469920.0000   -0.46521
469960.0000   -0.06121
470000.0000    0.03629
470040.0000    0.13835
470080.0000   -0.12953
470120.0000    0.16140
470160.0000    0.09195
470200.0000    0.02677
470240.0000    0.11412
470280.0000    0.11371
470320.0000    0.06606
470360.0000    0.07967
470400.0000    0.06254
470440.0000    0.03153
470480.0000   -0.22715
470520.0000    0.07552
470560.0000   -0.01318
470600.0000    0.00638
470640.0000    0.03721
470680.0000    0.13253
470720.0000   -0.08418
470760.0000    0.03920
470800.0000   -0.06168
470840.0000   -0.09480
470880.0000   -0.14542
470920.0000   -0.02970
470960.0000    0.14437
471000.0000    0.05441
471040.0000   -0.04771
471080.0000   -0.04066
471120.0000    0.16528
471160.0000    0.19395
471200.0000    0.21185
471240.0000    0.17502
471280.0000   -0.00221
471320.0000    0.21202
471360.0000    0.22768
471400.0000    0.05954
471440.0000    0.03033
471480.0000    0.09335
471520.0000    0.13557
471560.0000   -0.04475
471600.0000    0.10741
471640.0000   -0.12165
471680.0000    0.11894
471720.0000    0.23197
471760.0000    0.05591
471800.0000    0.14517
471840.0000    0.31496
471880.0000    0.00629
471920.0000    0.09780
471960.0000    0.23974
472000.0000    0.24081
472040.0000    0.01012
472080.0000    0.01084
472120.0000   -0.11443
472160.0000   -0.01055
472200.0000   -0.00231
472240.0000   -0.12795
472280.0000   -0.09633
472320.0000   -0.06050
472360.0000    0.09189
472400.0000   -0.27176
472440.0000   -0.19142
472480.0000    0.21029
472520.0000    0.14523
472560.0000   -0.01738
472600.0000    0.14019
472640.0000   -0.00151
472680.0000    0.09554
472720.0000    0.10961
472760.0000   -0.06880
472800.0000    0.03060
472840.0000   -0.07956
472880.0000    0.00623
472920.0000    0.08887
472960.0000    0.01262
473000.0000    0.22187
473040.0000    0.25963
473080.0000    0.02265
473120.0000    0.08935
473160.0000    0.25746
473200.0000    0.11555
473240.0000   -0.10908
473280.0000   -0.08249
473320.0000   -0.19693
473360.0000   -0.05595
473400.0000    0.07282
473440.0000    0.01740
473480.0000    0.16423
473520.0000    0.01985
473560.0000    0.13261
473600.0000    0.27387
473640.0000    0.05104
473680.0000   -0.05318
473720.0000   -0.33912
473760.0000   -0.44895
473800.0000   -0.57696
473840.0000   -0.03006
473880.0000   -0.03951
473920.0000   -0.04939
473960.0000   -0.45001
474000.0000    0.04039
474040.0000    0.17132
474080.0000   -0.10641
474120.0000   -0.24446
474160.0000   -0.17474
474200.0000   -0.03805
474240.0000   -0.36744
474280.0000   -0.30706
474320.0000   -0.04279
474360.0000    0.04003
474400.0000   -0.25634
474440.0000   -0.42820
474480.0000   -0.20119
474520.0000   -0.18867
474560.0000    0.00948
474600.0000   -0.13931
474640.0000   -0.17552
474680.0000   -0.09260
474720.0000   -0.02870
474760.0000   -0.11920
474800.0000   -0.26748
474840.0000   -0.34393
474880.0000   -0.34981
474920.0000    0.08043
474960.0000   -0.15957
475000.0000    0.00336
475040.0000    0.22324
475080.0000   -0.12842
475120.0000   -0.03725
475160.0000   -0.10417
475200.0000   -0.18036
475240.0000   -0.46617
475280.0000   -0.48491
475320.0000   -0.14223
475360.0000   -0.23931
475400.0000   -0.14714
475440.0000    0.12404
475480.0000    0.06742
475520.0000    0.19406
475560.0000    0.11087
475600.0000   -0.14765
475640.0000    0.02798
475680.0000   -0.04244
475720.0000   -0.07331
475760.0000    0.01241
475800.0000   -0.08512
475840.0000   -0.04731
475880.0000   -0.08191
475920.0000    0.05247
475960.0000    0.24312
476000.0000    0.06356
476040.0000    0.20246
476080.0000   -0.07235
476120.0000   -0.00244
476160.0000    0.06605
476200.0000   -0.09105
476240.0000   -0.14441
476280.0000   -0.22946
476320.0000    0.23091
476360.0000   -0.03582
476400.0000   -0.11995
476440.0000    0.24307
476480.0000   -0.20772
476520.0000   -0.14274
476560.0000   -0.04512
476600.0000   -0.00595
476640.0000    0.02192
476680.0000    0.36099
476720.0000    0.25097
476760.0000    0.15839
476800.0000    0.14264
476840.0000    0.17435
476880.0000    0.36803
476920.0000    0.10250
476960.0000   -0.24456
477000.0000   -0.27333
477040.0000   -0.12582
477080.0000   -0.01715
477120.0000   -0.07941
477160.0000    0.15964
477200.0000    0.06503
477240.0000   -0.14932
477280.0000   -0.16803
477320.0000   -0.03436
477360.0000    0.14923
477400.0000    0.05062
477440.0000    0.20773
477480.0000    0.27722
477520.0000    0.18910
477560.0000   -0.13453
477600.0000    0.09219
477640.0000    0.25782
477680.0000   -0.19975
477720.0000   -0.12120
477760.0000    0.12263
477800.0000    0.08094
477840.0000    0.03992
477880.0000    0.10418
477920.0000    0.24885
477960.0000   -0.05431
478000.0000    0.05436
478040.0000   -0.14994
478080.0000   -0.21491
478120.0000   -0.18270
478160.0000   -0.12495
478200.0000    0.12507
478240.0000    0.08506
478280.0000    0.05849
478320.0000    0.11394
478360.0000   -0.05706
478400.0000   -0.03407
478440.0000    0.03228
478480.0000   -0.14387
478520.0000    0.03971
478560.0000   -0.19742
478600.0000   -0.02854
478640.0000   -0.04993
478680.0000    0.20202
478720.0000    0.20437
478760.0000   -0.01735
478800.0000    0.42653
478840.0000    0.17565
478880.0000   -0.18693
478920.0000   -0.07908
478960.0000   -0.07155
479000.0000    0.04352
479040.0000   -0.04029
479080.0000    0.16939
479120.0000    0.15924
479160.0000    0.07904
479200.0000    0.07653
479240.0000    0.11064
479280.0000    0.08590
479320.0000    0.23374
479360.0000    0.06021
479400.0000   -0.19717
479440.0000   -0.04889
479480.0000    0.01615
479520.0000    0.12475
479560.0000    0.09464
479600.0000   -0.06674
479640.0000    0.11521
479680.0000   -0.04435
479720.0000   -0.34601
479760.0000   -0.21326
479800.0000   -0.07179
479840.0000   -0.08760
479880.0000    0.02514
479920.0000   -0.17099
479960.0000    0.08136
480000.0000    0.28225
480040.0000    0.00431
480080.0000    0.01738
480120.0000    0.02826
480160.0000   -0.12765
480200.0000    0.23897
480240.0000   -0.38021
480280.0000   -0.17808
480320.0000   -0.18360
480360.0000    0.08809
480400.0000    0.09836
480440.0000   -0.07389
480480.0000   -0.19019
480520.0000    0.01040
480560.0000    0.09316
480600.0000    0.08505
480640.0000    0.18794
480680.0000   -0.00373
480720.0000   -0.19577
480760.0000   -0.11661
480800.0000   -0.02649
480840.0000    0.07120
480880.0000    0.21981
480920.0000    0.08167
480960.0000    0.23073
481000.0000   -0.14660
481040.0000    0.06003
481080.0000   -0.00706
481120.0000    0.12865
481160.0000    0.25159
481200.0000    0.08410
481240.0000    0.29505
481280.0000    0.51793
481320.0000    0.60986
481360.0000    0.22847
481400.0000    0.38186
481440.0000   -0.07990
481480.0000   -0.19996
481520.0000    0.08608
481560.0000    0.16965
481600.0000    0.18460
481640.0000    0.02433
481680.0000    0.29443
481720.0000    0.17242
481760.0000    0.19566
481800.0000    0.13946
481840.0000    0.13708
481880.0000   -0.00320
481920.0000    0.21928
481960.0000    0.18575
482000.0000    0.31509
482040.0000    0.12759
482080.0000    0.10303
482120.0000   -0.59116
482160.0000   -0.38509
482200.0000   -0.38449
482240.0000    0.20746
482280.0000    0.35420
482320.0000    0.27274
482360.0000    0.19746
482400.0000    0.04524
482440.0000    0.04152
482480.0000    0.19053
482520.0000    0.38068
482560.0000    0.31928
482600.0000    0.24138
482640.0000    0.17772
482680.0000    0.03374
482720.0000   -0.28137
482760.0000   -0.09219
482800.0000   -0.07190
482840.0000   -0.22541
482880.0000    0.21806
482920.0000    0.26810
482960.0000    0.16065
483000.0000   -0.12582
483040.0000   -0.03471
483080.0000   -0.12474
483120.0000    0.09081
483160.0000    0.32404
483200.0000    0.24555
483240.0000    0.35976
483280.0000    0.36174
483320.0000   -0.13330
483360.0000    0.29543
483400.0000    0.07895
483440.0000    0.48064
483480.0000    0.56835
483520.0000    0.27673
483560.0000    0.24464
483600.0000    0.29503
483640.0000   -0.14527
483680.0000    0.01046
483720.0000    0.13567
483760.0000    0.19973
483800.0000   -0.00195
483840.0000   -0.05404
483880.0000   -0.03760
483920.0000   -0.17509
483960.0000    0.00433
484000.0000   -0.07933
484040.0000   -0.28869
484080.0000   -0.07148
484120.0000   -0.36251
484160.0000   -0.18740
484200.0000    0.11066
484240.0000    0.06401
484280.0000    0.14442
484320.0000    0.03081
484360.0000    0.07240
484400.0000   -0.03257
484440.0000    0.13758
484480.0000    0.01843
484520.0000    0.03079
484560.0000    0.02411
484600.0000   -0.22527
484640.0000    0.13105
484680.0000    0.00316
484720.0000    0.07067
484760.0000    0.11742
484800.0000   -0.17048
484840.0000    0.02306
484880.0000   -0.12108
484920.0000   -0.21221
484960.0000    0.22951
485000.0000    0.23190
485040.0000    0.02302
485080.0000    0.12867
485120.0000   -0.32211
485160.0000    0.02053
485200.0000    0.03086
485240.0000    0.09746
485280.0000   -0.25585
485320.0000    0.05304
485360.0000    0.14645
485400.0000    0.07821
485440.0000    0.10951
485480.0000   -0.08753
485520.0000    0.05859
485560.0000   -0.09470
485600.0000   -0.31941
485640.0000   -0.23584
485680.0000   -0.42201
485720.0000   -0.02073
485760.0000   -0.23448
485800.0000   -0.17002
485840.0000   -0.12856
485880.0000   -0.15341
485920.0000   -0.04238
485960.0000    0.01676
486000.0000   -0.07371
486040.0000   -0.23881
486080.0000   -0.19462
486120.0000   -0.18656
486160.0000   -0.30090
486200.0000   -0.10551
486240.0000   -0.20236
486280.0000   -0.12381
486320.0000   -0.26127
486360.0000   -0.11595
486400.0000    0.08334
486440.0000    0.07518
486480.0000    0.05054
486520.0000   -0.21047
486560.0000    0.02650
486600.0000   -0.22193
486640.0000   -0.09222
486680.0000    0.00347
486720.0000    0.01230
486760.0000    0.08435
486800.0000   -0.18583
486840.0000   -0.08670
486880.0000    0.00309
486920.0000    0.02662
486960.0000   -0.05305
487000.0000    0.12017
487040.0000    0.02693
487080.0000    0.03568
487120.0000    0.02451
487160.0000    0.03274
487200.0000    0.23882
487240.0000   -0.05088
487280.0000    0.13464
487320.0000    0.06189
487360.0000    0.03939
487400.0000    0.07398
487440.0000    0.06093
487480.0000    0.14497
487520.0000    0.05955
487560.0000   -0.15996
487600.0000   -0.39836
487640.0000   -0.14720
487680.0000    0.33079
487720.0000   -0.10499
487760.0000    0.18117
487800.0000    0.26769
487840.0000    0.21895
487880.0000   -0.13144
487920.0000    0.18077
487960.0000    0.15600
488000.0000    0.01374
488040.0000   -0.13775
488080.0000    0.06385
488120.0000    0.04719
488160.0000    0.07261
488200.0000    0.15248
488240.0000   -0.01108
488280.0000    0.22233
488320.0000    0.01841
488360.0000    0.02034
488400.0000   -0.30177
488440.0000   -0.30274
488480.0000    0.00327
488520.0000   -0.16258
488560.0000    0.36829
488600.0000    0.04022
488640.0000   -0.00257
488680.0000    0.27541
488720.0000    0.23248
488760.0000    0.24319
488800.0000    0.18525
488840.0000    0.11699
488880.0000    0.39123
488920.0000    0.15927
488960.0000    0.26140
489000.0000    0.05487
489040.0000    0.15274
489080.0000    0.25844
489120.0000    0.06277
489160.0000   -0.10775
489200.0000    0.09166
489240.0000    0.00139
489280.0000   -0.20198
489320.0000    0.43523
489360.0000   -0.11771
489400.0000   -0.15691
489440.0000    0.07333
489480.0000   -0.15598
489520.0000   -0.11125
489560.0000    0.08216
489600.0000    0.10541
489640.0000   -0.05849
489680.0000    0.03485
489720.0000    0.00153
489760.0000   -0.20449
489800.0000    0.07965
489840.0000   -0.06818
489880.0000    0.03246
489920.0000   -0.09697
489960.0000   -0.20013
490000.0000   -0.04381
490040.0000    0.14289
490080.0000   -0.00949
490120.0000    0.10089
490160.0000    0.13833
490200.0000    0.02048
490240.0000    0.00862
490280.0000    0.14810
490320.0000    0.07639
490360.0000    0.13720
490400.0000   -0.02593
490440.0000    0.16539
490480.0000   -0.11270
490520.0000    0.17175
490560.0000   -0.01574
490600.0000    0.25701
490640.0000    0.44718
490680.0000    0.16162
490720.0000    0.01684
490760.0000    0.10438
490800.0000    0.11389
490840.0000    0.31734
490880.0000    0.09002
490920.0000    0.09872
490960.0000    0.30197
491000.0000    0.40213
491040.0000   -0.15676
491080.0000   -0.13081
491120.0000   -0.10092
491160.0000   -0.23009
491200.0000    0.10229
491240.0000   -0.09738
491280.0000    0.06280
491320.0000    0.10879
491360.0000   -0.18298
491400.0000   -0.13836
491440.0000    0.22058
491480.0000    0.23246
491520.0000    0.15275
491560.0000    0.06452
491600.0000    0.21573
491640.0000    0.10765
491680.0000   -0.00939
491720.0000    0.07372
491760.0000    0.24081
491800.0000   -0.27232
491840.0000    0.30471
491880.0000    0.20428
491920.0000    0.22354
491960.0000    0.20536
492000.0000    0.01504
492040.0000    0.23804
492080.0000    0.27797
492120.0000    0.02270
492160.0000    0.13652
492200.0000    0.16051
492240.0000    0.33183
492280.0000    0.18929
492320.0000    0.45070
492360.0000    0.31707
492400.0000    0.40074
492440.0000    0.51113
492480.0000    0.27973
492520.0000    0.46846
492560.0000    0.03399
492600.0000    0.11270
492640.0000    0.34082
492680.0000    0.36651
492720.0000    0.04338
492760.0000    0.12144
492800.0000    0.30810
492840.0000    0.29728
492880.0000    0.24462
492920.0000    0.00754
492960.0000    0.10082
493000.0000   -0.23563
493040.0000   -0.20843
493080.0000   -0.49886
493120.0000   -0.44727
493160.0000   -0.31423
493200.0000   -0.39792
493240.0000    0.17048
493280.0000   -0.04984
493320.0000    0.01440
493360.0000   -0.12811
493400.0000    0.09689
493440.0000   -0.16858
493480.0000   -0.12491
493520.0000    0.20680
493560.0000    0.25515
493600.0000   -0.05594
493640.0000   -0.31192
493680.0000   -0.17658
493720.0000   -0.33372
493760.0000    0.18419
493800.0000    0.12288
493840.0000   -0.17667
493880.0000   -0.17301
493920.0000    0.09233
493960.0000    0.22612
494000.0000    0.17447
494040.0000    0.09520
494080.0000   -0.07927
494120.0000   -0.03035
494160.0000   -0.33286
494200.0000    0.05007
494240.0000   -0.12333
494280.0000    0.07650
494320.0000    0.01776
494360.0000    0.07392
494400.0000   -0.19885
494440.0000   -0.33793
494480.0000   -0.30181
494520.0000    0.14732
494560.0000    0.13097
494600.0000   -0.30567
494640.0000   -0.14195
494680.0000   -0.49374
494720.0000    0.00358
494760.0000   -0.15832
494800.0000    0.02945
494840.0000   -0.04311
494880.0000    0.06481
494920.0000   -0.03094
494960.0000    0.00003
495000.0000   -0.01751
495040.0000   -0.12526
495080.0000   -0.07890
495120.0000    0.24810
495160.0000   -0.01184
495200.0000    0.04337
495240.0000    0.07998
495280.0000    0.13879
495320.0000    0.24206
495360.0000    0.33421
495400.0000    0.11434
495440.0000    0.13462
495480.0000    0.34641
495520.0000    0.16373
495560.0000    0.09054
495600.0000    0.28003
495640.0000   -0.12913
495680.0000   -0.38197
495720.0000   -0.28008
495760.0000    0.26791
495800.0000   -0.29190
495840.0000   -0.26028
495880.0000   -0.11482
495920.0000   -0.28626
495960.0000   -0.34555
496000.0000    0.05920
496040.0000    0.08138
496080.0000   -0.07971
496120.0000    0.01544
496160.0000   -0.21921
496200.0000   -0.30718
496240.0000   -0.22823
496280.0000   -0.38405
496320.0000   -0.24362
496360.0000   -0.20557
496400.0000    0.07576
496440.0000    0.10064
496480.0000    0.14620
496520.0000    0.05450
496560.0000    0.48364
496600.0000    0.14812
496640.0000    0.25260
496680.0000    0.16291
496720.0000    0.19769
496760.0000    0.04710
496800.0000    0.24960
496840.0000    0.08214
496880.0000    0.13296
496920.0000    0.33449
496960.0000    0.16603
497000.0000    0.16144
497040.0000    0.42757
497080.0000    0.29089
497120.0000   -0.01410
497160.0000    0.07952
497200.0000    0.44119
497240.0000    0.05119
497280.0000    0.46494
497320.0000    0.18328
497360.0000   -0.03945
497400.0000    0.28028
497440.0000    0.22834
497480.0000    0.16216
497520.0000   -0.02064
497560.0000    0.08576
497600.0000    0.09864
497640.0000    0.10585
497680.0000   -0.07336
497720.0000   -0.12032
497760.0000    0.06725
497800.0000    0.16841
497840.0000   -0.08760
497880.0000   -0.34512
497920.0000   -0.04695
497960.0000   -0.24184
498000.0000   -0.42035
498040.0000   -0.06716
498080.0000    0.09855
498120.0000   -0.34821
498160.0000   -0.12403
498200.0000   -0.22238
498240.0000   -0.38962
498280.0000   -0.03563
498320.0000   -0.25968
498360.0000   -0.09593
498400.0000    0.03584
498440.0000   -0.06635
498480.0000   -0.27011
498520.0000   -0.22552
498560.0000   -0.12142
498600.0000    0.12058
498640.0000   -0.03932
498680.0000    0.03664
498720.0000   -0.23749
498760.0000   -0.14151
498800.0000   -0.06098
498840.0000   -0.13287
498880.0000   -0.07866
498920.0000   -0.25439
498960.0000   -0.17363
499000.0000   -0.39098
499040.0000    0.01362
499080.0000    0.22029
499120.0000    0.07945
499160.0000    0.09395
499200.0000   -0.07155
499240.0000   -0.15104
499280.0000   -0.19028
499320.0000   -0.13879
499360.0000    0.07244
499400.0000    0.15825
499440.0000    0.39059
499480.0000    0.04363
499520.0000   -0.10762
499560.0000    0.26070
499600.0000    0.08682
499640.0000    0.15880
499680.0000   -0.30576
499720.0000    0.06698
499760.0000    0.04447
499800.0000    0.06573
499840.0000    0.27530
499880.0000    0.22869
499920.0000    0.24099
499960.0000    0.10899
500000.0000   -0.01532
500040.0000    0.23815
500080.0000    0.07937
500120.0000   -0.03552
500160.0000    0.13892
500200.0000    0.00278
500240.0000   -0.12214
500280.0000   -0.23488
500320.0000   -0.27362
500360.0000   -0.08778
500400.0000   -0.39509
500440.0000   -0.26295
500480.0000   -0.19111
500520.0000   -0.52544
500560.0000   -0.28321
500600.0000   -0.30580
500640.0000   -0.34474
500680.0000   -0.22789
500720.0000   -0.10762
500760.0000   -0.11321
500800.0000   -0.23451
500840.0000   -0.14714
500880.0000   -0.14147
500920.0000   -0.18497
500960.0000   -0.03176
501000.0000   -0.15988
501040.0000   -0.09110
501080.0000    0.29053
501120.0000   -0.19949
501160.0000   -0.29042
501200.0000   -0.11261
501240.0000   -0.16874
501280.0000    0.20379
501320.0000   -0.37928
501360.0000   -0.06644
501400.0000    0.05928
501440.0000   -0.02918
501480.0000    0.00903
501520.0000   -0.06909
501560.0000   -0.11971
501600.0000   -0.21354
501640.0000   -0.50276
501680.0000   -0.00170
501720.0000   -0.18474
501760.0000   -0.21418
501800.0000    0.06962
501840.0000    0.05254
501880.0000   -0.13758
501920.0000   -0.39709
501960.0000   -0.57681
502000.0000   -0.60176
502040.0000   -0.00620
502080.0000   -0.01908
502120.0000    0.08826
502160.0000    0.17363
502200.0000    0.13278
502240.0000    0.13838
502280.0000    0.16848
502320.0000    0.20952
502360.0000    0.32050
502400.0000    0.01385
502440.0000    0.14430
502480.0000    0.26013
502520.0000    0.45991
502560.0000   -0.10880
502600.0000    0.47023
502640.0000    0.33967
502680.0000    0.33558
502720.0000    0.26560
502760.0000    0.18130
502800.0000    0.10842
502840.0000    0.08601
502880.0000    0.22349
502920.0000    0.13447
502960.0000    0.01258
503000.0000    0.23602
503040.0000    0.07529
503080.0000    0.15163
503120.0000   -0.24694
503160.0000    0.09669
503200.0000   -0.17261
503240.0000    0.11094
503280.0000    0.22093
503320.0000    0.23211
503360.0000    0.03445
503400.0000    0.02171
503440.0000   -0.03367
503480.0000   -0.01738
503520.0000   -0.19815
503560.0000   -0.16737
503600.0000   -0.17707
503640.0000   -0.35236
503680.0000   -0.01981
503720.0000    0.17858
503760.0000    0.13546
503800.0000   -0.16638
503840.0000   -0.09398
503880.0000    0.04215
503920.0000    0.17925
503960.0000    0.33738
504000.0000    0.19104
504040.0000    0.01538
504080.0000    0.18905
504120.0000    0.07598
504160.0000    0.23189
504200.0000    0.15140
504240.0000    0.05766
504280.0000    0.03896
504320.0000   -0.04178
504360.0000    0.58708
504400.0000    0.53288
504440.0000    0.33334
504480.0000    0.36663
504520.0000    0.34005
504560.0000    0.26795
504600.0000    0.21057
504640.0000   -0.05362
504680.0000   -0.11505
504720.0000    0.21525
504760.0000    0.41575
504800.0000    0.38350
504840.0000    0.52011
504880.0000    0.14635
504920.0000    0.21435
504960.0000    0.14195
505000.0000    0.36053
505040.0000    0.11617
505080.0000    0.19521
505120.0000    0.12265
505160.0000   -0.23388
505200.0000   -0.15669
505240.0000   -0.32583
505280.0000   -0.45092
505320.0000   -0.20710
505360.0000   -0.33832
505400.0000   -0.42970
505440.0000   -0.80875
505480.0000   -0.41323
505520.0000   -0.62553
505560.0000   -0.54916
505600.0000   -0.37578
505640.0000   -0.57675
505680.0000   -0.57807
505720.0000   -0.35191
505760.0000   -0.14985
505800.0000   -0.35801
505840.0000   -0.54976
505880.0000   -0.20158
505920.0000   -0.21171
505960.0000   -0.17514
506000.0000   -0.17244
506040.0000   -0.15857
506080.0000   -0.09588
506120.0000   -0.00397
506160.0000   -0.04134
506200.0000    0.08634
506240.0000   -0.08319
506280.0000    0.00656
506320.0000   -0.09778
506360.0000   -0.03066
506400.0000   -0.03603
506440.0000   -0.01663
506480.0000   -0.01124
506520.0000   -0.09352
506560.0000   -0.10803
506600.0000    0.17501
506640.0000   -0.11924
506680.0000   -0.43067
506720.0000   -0.09098
506760.0000   -0.28003
506800.0000   -0.08634
506840.0000    0.19479
506880.0000    0.04577
506920.0000   -0.31043
506960.0000   -0.29865
507000.0000    0.01127
507040.0000    0.03623
507080.0000   -0.30380
507120.0000   -0.27031
507160.0000   -0.06570
507200.0000   -0.37996
507240.0000   -0.34613
507280.0000   -0.51911
507320.0000    0.06812
507360.0000    0.09781
507400.0000   -0.49978
507440.0000    0.04075
507480.0000   -0.48308
507520.0000   -0.20368
507560.0000   -0.18236
507600.0000   -0.17337
507640.0000   -0.27568
507680.0000   -0.37216
507720.0000   -0.38380
507760.0000   -0.00961
507800.0000    0.06298
507840.0000   -0.22915
507880.0000    0.15810
507920.0000   -0.03823
507960.0000   -0.31114
508000.0000   -0.15018
508040.0000    0.05181
508080.0000   -0.03120
508120.0000   -0.15083
508160.0000   -0.09640
508200.0000   -0.33918
508240.0000   -0.40445
508280.0000    0.04969
508320.0000   -0.22141
508360.0000   -0.06894
508400.0000    0.07661
508440.0000    0.18346
508480.0000   -0.11428
508520.0000   -0.00367
508560.0000   -0.09220
508600.0000    0.04116
508640.0000   -0.07141
508680.0000   -0.35624
508720.0000   -0.05105
508760.0000   -0.20207
508800.0000   -0.18847
508840.0000   -0.52895
508880.0000   -0.22913
508920.0000   -0.07523
508960.0000   -0.07994
509000.0000   -0.02653
509040.0000   -0.22464
509080.0000   -0.14439
509120.0000   -0.10855
509160.0000   -0.00235
509200.0000   -0.15153
509240.0000   -0.00580
509280.0000   -0.12012
509320.0000   -0.10099
509360.0000   -0.20326
509400.0000   -0.29326
509440.0000   -0.01959
509480.0000   -0.33077
509520.0000   -0.11570
509560.0000   -0.12228
509600.0000    0.12095
509640.0000   -0.13077
509680.0000   -0.15302
509720.0000   -0.02648
509760.0000   -0.04862
509800.0000   -0.14294
509840.0000   -0.01964
509880.0000   -0.01708
509920.0000   -0.10233
509960.0000    0.07773
510000.0000   -0.09587
510040.0000    0.11645
510080.0000   -0.11322
510120.0000   -0.05042
510160.0000   -0.14039
510200.0000    0.02229
510240.0000   -0.09472
510280.0000    0.06515
510320.0000   -0.00864
510360.0000   -0.06465
510400.0000    0.13909
510440.0000    0.12387
510480.0000    0.21213
510520.0000    0.02411
510560.0000   -0.33585
510600.0000   -0.12189
510640.0000    0.10962
510680.0000   -0.05169
510720.0000   -0.03362
510760.0000    0.05018
510800.0000   -0.10213
510840.0000   -0.24972
510880.0000   -0.11335
510920.0000   -0.04401
510960.0000    0.03043
511000.0000   -0.15748
511040.0000   -0.23066
511080.0000   -0.19853
511120.0000    0.09671
511160.0000    0.09455
511200.0000    0.11086
511240.0000    0.15143
511280.0000    0.06334
511320.0000   -0.07168
511360.0000   -0.02778
511400.0000   -0.11602
511440.0000   -0.10801
511480.0000    0.13693
511520.0000    0.02042
511560.0000   -0.05479
511600.0000   -0.35209
511640.0000    0.10386
511680.0000   -0.13235
511720.0000   -0.24738
511760.0000   -0.53819
511800.0000   -0.21226
511840.0000   -0.17112
511880.0000   -0.10770
511920.0000   -0.23943
511960.0000   -0.18479
512000.0000   -0.00267
512040.0000   -0.06355
512080.0000   -0.05096
512120.0000    0.35851
512160.0000    0.10580
512200.0000   -0.01074
512240.0000    0.00536
512280.0000   -0.26282
512320.0000   -0.06303
512360.0000    0.26287
512400.0000    0.05762
512440.0000    0.08659
512480.0000    0.24043
512520.0000   -0.14352
512560.0000   -0.06234
512600.0000    0.27219
512640.0000    0.15612
512680.0000    0.14684
512720.0000    0.23349
512760.0000    0.48554
512800.0000    0.21443
512840.0000    0.14581
512880.0000    0.06289
512920.0000    0.08280
512960.0000    0.35975
513000.0000    0.05929
513040.0000    0.16974
513080.0000   -0.24107
513120.0000    0.14428
513160.0000   -0.16394
513200.0000   -0.43779
513240.0000   -0.22963
513280.0000   -0.17985
513320.0000   -0.24800
513360.0000   -0.33672
513400.0000   -0.16210
513440.0000   -0.01580
513480.0000   -0.07787
513520.0000   -0.23238
513560.0000   -0.28220
513600.0000    0.31617
513640.0000   -0.02879
513680.0000   -0.04877
513720.0000   -0.28413
513760.0000   -0.27216
513800.0000   -0.18294
513840.0000   -0.10703
513880.0000    0.01039
513920.0000   -0.18560
513960.0000   -0.25463
514000.0000   -0.23612
514040.0000    0.05556
514080.0000    0.14281
514120.0000    0.01127
514160.0000    0.12444
514200.0000   -0.10491
514240.0000   -0.04444
514280.0000    0.12531
514320.0000   -0.28610
514360.0000   -0.18168
514400.0000   -0.17650
514440.0000   -0.06117
514480.0000   -0.15229
514520.0000   -0.09235
514560.0000    0.04978
514600.0000    0.11668
514640.0000    0.25004
514680.0000    0.32132
514720.0000    0.09133
514760.0000   -0.02966
514800.0000    0.10057
514840.0000    0.00752
514880.0000    0.23686
514920.0000    0.04352
514960.0000   -0.06056
515000.0000    0.09670
515040.0000   -0.04680
515080.0000    0.06528
515120.0000    0.10250
515160.0000    0.00498
515200.0000   -0.17488
515240.0000    0.03645
515280.0000    0.31401
515320.0000    0.13977
515360.0000    0.20668
515400.0000   -0.01315
515440.0000    0.16896
515480.0000    0.19542
515520.0000    0.08570
515560.0000   -0.09676
515600.0000    0.12673
515640.0000    0.06454
515680.0000   -0.13691
515720.0000   -0.04862
515760.0000   -0.04696
515800.0000   -0.22751
515840.0000   -0.04068
515880.0000   -0.03307
515920.0000    0.36316
515960.0000   -0.18158
516000.0000   -0.06011
516040.0000    0.19865
516080.0000    0.04741
516120.0000    0.11474
516160.0000    0.23296
516200.0000    0.15782
516240.0000    0.22191
516280.0000    0.30326
516320.0000    0.18115
516360.0000    0.12664
516400.0000   -0.02827
516440.0000    0.02931
516480.0000   -0.11251
516520.0000   -0.14527
516560.0000   -0.17274
516600.0000   -0.11256
516640.0000    0.12194
516680.0000    0.18179
516720.0000    0.12189
516760.0000    0.11316
516800.0000   -0.12910
516840.0000   -0.13534
516880.0000   -0.03938
516920.0000   -0.17563
516960.0000   -0.28982
517000.0000   -0.55389
517040.0000   -0.10312
517080.0000   -0.57710
517120.0000   -0.55524
517160.0000   -0.27818
517200.0000   -0.30034
517240.0000   -0.40938
517280.0000   -0.75460
517320.0000   -0.40017
517360.0000   -0.14513
517400.0000   -0.31426
517440.0000   -0.12460
517480.0000    0.12860
517520.0000   -0.08736
517560.0000   -0.23596
517600.0000   -0.29706
517640.0000   -0.06025
517680.0000   -0.17756
517720.0000   -0.10071
517760.0000   -0.11765
517800.0000   -0.33127
517840.0000   -0.42443
517880.0000   -0.12657
517920.0000   -0.20342
517960.0000   -0.14837
518000.0000   -0.52604
518040.0000   -0.32679
518080.0000   -0.40040
518120.0000   -0.49316
518160.0000   -0.53731
518200.0000   -0.20197
518240.0000   -0.41051
518280.0000   -0.38056
518320.0000   -0.22466
518360.0000   -0.39510
518400.0000   -0.30829
518440.0000   -0.48268
518480.0000   -0.23235
518520.0000   -0.47976
518560.0000   -0.31372
518600.0000   -0.43591
518640.0000   -0.55256
518680.0000   -0.59232
518720.0000   -0.37907
518760.0000    0.20674
518800.0000   -0.29588
518840.0000   -0.43300
518880.0000   -0.25134
518920.0000   -0.37722
518960.0000   -0.14704
519000.0000   -0.43236
519040.0000   -0.15784
519080.0000   -0.23038
519120.0000   -0.43308
519160.0000   -0.40988
519200.0000   -0.22975
519240.0000   -0.21476
519280.0000   -0.50726
519320.0000   -0.73014
519360.0000   -0.48169
519400.0000   -0.29403
519440.0000   -0.14833
519480.0000   -0.04489
519520.0000   -0.02100
519560.0000    0.05679
519600.0000    0.03875
519640.0000   -0.02671
519680.0000   -0.02768
519720.0000    0.07984
519760.0000    0.14089
519800.0000   -0.14553
519840.0000   -0.07242
519880.0000   -0.02367
519920.0000    0.11971
519960.0000    0.11563
520000.0000    0.02278
520040.0000    0.10827
520080.0000    0.27596
520120.0000    0.13911
520160.0000    0.02039
520200.0000   -0.10679
520240.0000   -0.35012
520280.0000   -0.40654
520320.0000   -0.29820
520360.0000   -0.37155
520400.0000   -0.35473
520440.0000   -0.08576
520480.0000   -0.42259
520520.0000   -0.58439
520560.0000   -0.02287
520600.0000   -0.23079
520640.0000   -0.00395
520680.0000   -0.07011
520720.0000   -0.40707
520760.0000   -0.00876
520800.0000   -0.11508
520840.0000   -0.04910
520880.0000    0.05749
520920.0000   -0.09093
520960.0000   -0.00914
521000.0000    0.22487
521040.0000   -0.21419
521080.0000   -0.05936
521120.0000   -0.46616
521160.0000    0.06682
521200.0000   -0.07402
521240.0000   -0.01046
521280.0000   -0.16320
521320.0000    0.20490
521360.0000    0.16376
521400.0000    0.27111
521440.0000    0.00852
521480.0000    0.41649
521520.0000    0.54446
521560.0000    0.42618
521600.0000    0.33837
521640.0000    0.29851
521680.0000    0.53106
521720.0000    0.35971
521760.0000    0.14197
521800.0000   -0.27968
521840.0000   -0.03666
521880.0000   -0.01941
521920.0000   -0.01248
521960.0000   -0.30860
522000.0000   -0.13970
522040.0000   -0.13540
522080.0000   -0.06808
522120.0000    0.08125
522160.0000   -0.13287
522200.0000   -0.25859
522240.0000   -0.24480
522280.0000   -0.11905
522320.0000   -0.22274
522360.0000    0.07445
522400.0000    0.14960
522440.0000    0.12108
522480.0000   -0.00494
522520.0000    0.02729
522560.0000   -0.23689
522600.0000   -0.18115
522640.0000    0.00993
522680.0000   -0.16292
522720.0000   -0.22926
522760.0000   -0.23233
522800.0000   -0.06215
522840.0000   -0.34421
522880.0000   -0.13566
522920.0000   -0.32062
522960.0000   -0.34541
523000.0000   -0.42669
523040.0000   -0.07307
523080.0000   -0.21910
523120.0000   -0.15237
523160.0000   -0.11678
523200.0000   -0.23998
523240.0000   -0.08497
523280.0000   -0.01925
523320.0000    0.37560
523360.0000    0.41769
523400.0000    0.03642
523440.0000   -0.26662
523480.0000   -0.26264
523520.0000    0.15604
523560.0000   -0.33607
523600.0000   -0.37145
523640.0000   -0.26111
523680.0000   -0.57641
523720.0000   -0.22522
523760.0000   -0.29376
523800.0000   -0.54198
523840.0000   -0.46498
523880.0000   -0.12914
523920.0000   -0.25819
523960.0000   -0.25011
524000.0000    0.00582
524040.0000   -0.14347
524080.0000   -0.09409
524120.0000    0.04615
524160.0000   -0.18824
524200.0000   -0.08426
524240.0000    0.04430
524280.0000    0.11587
524320.0000    0.28235
524360.0000    0.24940
524400.0000    0.01499
524440.0000    0.19633
524480.0000   -0.15419
524520.0000   -0.03087
524560.0000   -0.15262
524600.0000   -0.11365
524640.0000   -0.06971
524680.0000    0.07543
524720.0000    0.34508
524760.0000    0.23781
524800.0000   -0.14649
524840.0000    0.15957
524880.0000    0.03439
524920.0000   -0.06769
524960.0000   -0.01520
525000.0000   -0.12965
525040.0000   -0.00915
525080.0000   -0.05887
525120.0000   -0.14570
525160.0000   -0.20413
525200.0000   -0.24654
525240.0000   -0.03450
525280.0000   -0.25202
525320.0000   -0.27908
525360.0000   -0.47951
525400.0000   -0.53607
525440.0000   -0.49029
525480.0000   -0.13174
525520.0000   -0.36109
525560.0000   -0.25689
525600.0000   -0.18153
525640.0000   -0.15815
525680.0000   -0.04094
525720.0000   -0.06947
525760.0000   -0.41807
525800.0000   -0.11977
525840.0000   -0.15405
525880.0000   -0.46759
525920.0000   -0.58168
525960.0000   -0.25538
526000.0000   -0.22873
526040.0000   -0.34926
526080.0000   -0.32083
526120.0000   -0.35793
526160.0000   -0.61688
526200.0000   -0.52161
526240.0000   -0.46230
526280.0000    0.04151
526320.0000    0.06337
526360.0000    0.02859
526400.0000    0.22200
526440.0000   -0.22833
526480.0000    0.35668
526520.0000    0.09937
526560.0000    0.02232
526600.0000    0.15729
526640.0000   -0.15454
526680.0000   -0.12131
526720.0000    0.12977
526760.0000    0.13757
526800.0000    0.04250
526840.0000    0.33057
526880.0000    0.24997
526920.0000    0.32731
526960.0000    0.51120
527000.0000    0.38461
527040.0000    0.42002
527080.0000    0.07855
527120.0000   -0.04683
527160.0000   -0.37268
527200.0000   -0.29334
527240.0000   -0.02882
527280.0000   -0.30500
527320.0000   -0.16539
527360.0000   -0.23215
527400.0000   -0.04897
527440.0000   -0.01333
527480.0000    0.01865
527520.0000   -0.09574
527560.0000   -0.13808
527600.0000   -0.05662
527640.0000   -0.23763
527680.0000   -0.15877
527720.0000   -0.18115
527760.0000    0.04786
527800.0000    0.01169
527840.0000   -0.04213
527880.0000    0.21609
527920.0000    0.14895
527960.0000   -0.16234
528000.0000   -0.10372
528040.0000    0.09004
528080.0000   -0.28630
528120.0000    0.03574
528160.0000   -0.33698
528200.0000   -0.04704
528240.0000   -0.05237
528280.0000   -0.28219
528320.0000   -0.01881
528360.0000   -0.25095
528400.0000   -0.14785
528440.0000   -0.37064
528480.0000   -0.12101
528520.0000   -0.16580
528560.0000   -0.15580
528600.0000    0.09008
528640.0000   -0.07341
528680.0000   -0.04324
528720.0000   -0.10219
528760.0000   -0.12882
528800.0000    0.18873
528840.0000   -0.16941
528880.0000   -0.28039
528920.0000    0.03880
528960.0000   -0.50946
529000.0000   -0.58208
529040.0000   -0.80463
529080.0000   -0.16571
529120.0000   -0.39092
529160.0000   -0.35488
529200.0000   -0.62226
529240.0000   -0.23426
529280.0000   -0.46849
529320.0000   -0.34155
529360.0000    0.10121
529400.0000    0.02255
529440.0000   -0.31044
529480.0000   -0.11142
529520.0000   -0.00974
529560.0000   -0.11053
529600.0000    0.01829
529640.0000    0.05506
529680.0000   -0.12346
529720.0000   -0.03510
529760.0000   -0.18328
529800.0000    0.35435
529840.0000   -0.16119
529880.0000    0.16195
529920.0000    0.05347
529960.0000    0.20738
530000.0000   -0.03031
530040.0000    0.21939
530080.0000   -0.03599
530120.0000    0.03537
530160.0000    0.26494
530200.0000   -0.21227
530240.0000   -0.00284
530280.0000    0.07973
530320.0000    0.12318
530360.0000    0.35402
530400.0000    0.06800
530440.0000   -0.17441
530480.0000   -0.00468
530520.0000   -0.01340
530560.0000   -0.00046
530600.0000   -0.15944
530640.0000    0.08480
530680.0000   -0.01822
530720.0000    0.34920
530760.0000   -0.03568
530800.0000   -0.26484
530840.0000   -0.39606
530880.0000   -0.32381
530920.0000   -0.15917
530960.0000    0.20565
531000.0000    0.14263
531040.0000    0.02343
531080.0000   -0.10043
531120.0000    0.22117
531160.0000   -0.03353
531200.0000    0.37305
531240.0000    0.13555
531280.0000    0.02130
531320.0000    0.39691
531360.0000    0.06680
531400.0000    0.26016
531440.0000    0.13931
531480.0000    0.20661
531520.0000    0.31600
531560.0000    0.17945
531600.0000    0.27343
531640.0000    0.18166
531680.0000    0.27751
531720.0000    0.28136
531760.0000    0.47717
531800.0000    0.02726
531840.0000    0.11840
531880.0000    0.17240
531920.0000    0.38690
531960.0000    0.21242
532000.0000   -0.04680
532040.0000    0.16086
532080.0000    0.18536
532120.0000    0.08725
532160.0000    0.14254
532200.0000    0.05926
532240.0000    0.01503
532280.0000    0.16047
532320.0000    0.00942
532360.0000   -0.08798
532400.0000   -0.04675
532440.0000    0.21258
532480.0000   -0.14887
532520.0000   -0.30253
532560.0000   -0.43288
532600.0000   -0.59417
532640.0000   -0.31767
532680.0000   -0.07120
532720.0000   -0.07643
532760.0000   -0.28177
532800.0000    0.06592
532840.0000   -0.00288
532880.0000   -0.10407
532920.0000   -0.30639
532960.0000    0.04441
533000.0000   -0.00678
533040.0000    0.03431
533080.0000   -0.25663
533120.0000   -0.09601
533160.0000   -0.33848
533200.0000   -0.38378
533240.0000   -0.36648
533280.0000   -0.18033
533320.0000   -0.25885
533360.0000   -0.35322
533400.0000   -0.50992
533440.0000    0.00687
533480.0000   -0.16562
533520.0000   -0.02964
533560.0000   -0.05009
533600.0000   -0.10665
533640.0000   -0.30419
533680.0000   -0.17743
533720.0000   -0.23783
533760.0000    0.07175
533800.0000   -0.22043
533840.0000   -0.56980
533880.0000   -0.14292
533920.0000    0.18227
533960.0000   -0.31557
534000.0000   -0.27415
534040.0000   -0.22224
534080.0000   -0.10726
534120.0000   -0.41434
534160.0000   -0.21738
534200.0000   -0.16723
534240.0000   -0.06495
534280.0000    0.05636
534320.0000   -0.08658
534360.0000   -0.29264
534400.0000   -0.42112
534440.0000   -0.40082
534480.0000   -0.33305
534520.0000   -0.12024
534560.0000   -0.20257
534600.0000   -0.11916
534640.0000   -0.27491
534680.0000   -0.20358
534720.0000   -0.23643
534760.0000   -0.29990
534800.0000   -0.25609
534840.0000   -0.26210
534880.0000   -0.19878
534920.0000   -0.17336
534960.0000   -0.12331
535000.0000   -0.17006
535040.0000   -0.16605
535080.0000   -0.13613
535120.0000   -0.16016
535160.0000    0.06804
535200.0000    0.10018
535240.0000   -0.18567
535280.0000   -0.41932
535320.0000    0.20502
535360.0000    0.14401
535400.0000   -0.12987
535440.0000   -0.09757
535480.0000   -0.18376
535520.0000   -0.19746
535560.0000   -0.12612
535600.0000   -0.17141
535640.0000   -0.01268
535680.0000    0.00677
535720.0000   -0.12508
535760.0000   -0.18723
535800.0000    0.13736
535840.0000   -0.11677
535880.0000    0.08647
535920.0000    0.04859
535960.0000   -0.09452
536000.0000   -0.00542
536040.0000    0.31881
536080.0000   -0.07459
536120.0000    0.08198
536160.0000    0.12884
536200.0000    0.15574
536240.0000    0.37840
536280.0000   -0.28276
536320.0000   -0.45791
536360.0000   -0.00032
536400.0000    0.37531
536440.0000    0.09932
536480.0000    0.25438
536520.0000   -0.04848
536560.0000    0.07124
536600.0000    0.08584
536640.0000    0.16502
536680.0000   -0.02632
536720.0000    0.17825
536760.0000   -0.11833
536800.0000    0.14502
536840.0000    0.14674
536880.0000   -0.04947
536920.0000    0.15216
536960.0000   -0.07538
537000.0000    0.00110
537040.0000   -0.02181
537080.0000    0.05197
537120.0000    0.06565
537160.0000    0.07100
537200.0000    0.05961
537240.0000    0.01110
537280.0000   -0.12115
537320.0000    0.00949
537360.0000   -0.04061
537400.0000   -0.11146
537440.0000   -0.08655
537480.0000    0.19688
537520.0000    0.08916
537560.0000    0.26473
537600.0000    0.05341
537640.0000    0.19343
537680.0000   -0.15263
537720.0000    0.07502
537760.0000    0.06466
537800.0000   -0.24834
537840.0000   -0.16340
537880.0000   -0.16142
537920.0000   -0.12651
537960.0000   -0.36520
538000.0000   -0.04355
538040.0000   -0.15101
538080.0000   -0.35608
538120.0000   -0.28871
538160.0000   -0.30293
538200.0000   -0.16034
538240.0000   -0.21249
538280.0000   -0.30197
538320.0000   -0.40787
538360.0000   -0.44144
538400.0000   -0.19969
538440.0000   -0.22157
538480.0000   -0.40968
538520.0000   -0.41034
538560.0000   -0.26651
538600.0000   -0.34663
538640.0000   -0.34957
538680.0000   -0.53485
538720.0000   -0.37975
538760.0000   -0.28366
538800.0000   -0.40377
538840.0000   -0.31375
538880.0000   -0.00823
538920.0000    0.17465
538960.0000   -0.03852
539000.0000   -0.08191
539040.0000   -0.01139
539080.0000    0.13709
539120.0000    0.07439
539160.0000    0.07737
539200.0000    0.22625
539240.0000    0.12148
539280.0000    0.20066
539320.0000    0.04980
539360.0000    0.31009
539400.0000    0.17616
539440.0000    0.02014
539480.0000    0.15378
539520.0000    0.25269
539560.0000    0.12677
539600.0000   -0.13815
539640.0000   -0.25191
539680.0000    0.12888
539720.0000    0.24524
539760.0000    0.26287
539800.0000    0.38822
539840.0000    0.10973
539880.0000    0.00714
539920.0000   -0.22746
539960.0000   -0.02081
540000.0000   -0.13872
540040.0000   -0.04743
540080.0000   -0.02699
540120.0000   -0.03662
540160.0000   -0.12426
540200.0000   -0.09577
540240.0000    0.00521
540280.0000    0.01024
540320.0000   -0.05050
540360.0000    0.03600
540400.0000    0.00990
540440.0000    0.15395
540480.0000    0.08763
540520.0000   -0.12211
540560.0000   -0.14291
540600.0000    0.14225
540640.0000    0.12126
540680.0000    0.03215
540720.0000   -0.18917
540760.0000    0.16011
540800.0000   -0.27171
540840.0000   -0.28211
540880.0000    0.24086
540920.0000    0.02950
540960.0000    0.28113
541000.0000    0.24390
541040.0000    0.29887
541080.0000    0.24401
541120.0000    0.28694
541160.0000    0.29050
541200.0000    0.09074
541240.0000    0.08019
541280.0000    0.43781
541320.0000    0.26349
541360.0000    0.27893
541400.0000    0.28842
541440.0000    0.37766
541480.0000    0.29508
541520.0000   -0.01163
541560.0000    0.12987
541600.0000    0.29985
541640.0000   -0.04260
541680.0000    0.12393
541720.0000    0.04399
541760.0000    0.17346
541800.0000    0.10846
541840.0000    0.18584
541880.0000    0.28589
541920.0000    0.14903
541960.0000    0.12910
542000.0000    0.07051
542040.0000    0.36832
542080.0000   -0.13096
542120.0000   -0.11776
542160.0000   -0.42697
542200.0000    0.05281
542240.0000    0.13493
542280.0000    0.23257
542320.0000    0.06498
542360.0000    0.11767
542400.0000    0.02713
542440.0000    0.21392
542480.0000   -0.10644
542520.0000    0.28814
542560.0000    0.05823
542600.0000   -0.08585
542640.0000    0.21639
542680.0000    0.12725
542720.0000   -0.23825
542760.0000    0.35870
542800.0000   -0.17283
542840.0000    0.07908
542880.0000    0.11262
542920.0000    0.02100
542960.0000   -0.05349
543000.0000   -0.11259
543040.0000    0.08776
543080.0000    0.05259
543120.0000    0.03271
543160.0000    0.05886
543200.0000   -0.10803
543240.0000   -0.43314
543280.0000   -0.10890
543320.0000   -0.05374
543360.0000   -0.10211
543400.0000   -0.21361
543440.0000   -0.24205
543480.0000   -0.25131
543520.0000   -0.17884
543560.0000   -0.30643
543600.0000   -0.43630
543640.0000   -0.08487
543680.0000   -0.14582
543720.0000   -0.24602
543760.0000   -0.26167
543800.0000   -0.14388
543840.0000   -0.17135
543880.0000   -0.02348
543920.0000   -0.18735
543960.0000    0.14349
544000.0000    0.13318
544040.0000   -0.50996
544080.0000   -0.09261
544120.0000   -0.30114
544160.0000   -0.10623
544200.0000   -0.38201
544240.0000   -0.22097
544280.0000   -0.24125
544320.0000    0.04154
544360.0000   -0.54007
544400.0000   -0.30331
544440.0000   -0.46739
544480.0000   -0.17397
544520.0000    0.13473
544560.0000   -0.19904
544600.0000    0.15629
544640.0000    0.14849
544680.0000    0.02927
544720.0000   -0.29279
544760.0000   -0.07537
544800.0000   -0.08531
544840.0000   -0.07767
544880.0000   -0.26372
544920.0000   -0.19627
544960.0000   -0.13535
545000.0000   -0.27724
545040.0000   -0.16232
545080.0000   -0.39143
545120.0000   -0.31401
545160.0000   -0.40021
545200.0000   -0.21061
545240.0000   -0.23617
545280.0000   -0.51098
545320.0000   -0.35222
545360.0000   -0.32571
545400.0000   -0.18109
545440.0000   -0.50147
545480.0000   -0.25626
545520.0000   -0.36403
545560.0000   -0.18610
545600.0000   -0.16206
545640.0000   -0.38391
545680.0000   -0.48268
545720.0000    0.05597
545760.0000   -0.34681
545800.0000    0.11517
545840.0000   -0.12056
545880.0000   -0.23089
545920.0000   -0.16916
545960.0000   -0.00381
546000.0000    0.26118
546040.0000   -0.11533
546080.0000    0.04498
546120.0000   -0.06686
546160.0000   -0.53732
546200.0000   -0.29381
546240.0000   -0.22702
546280.0000   -0.18927
546320.0000   -0.29478
546360.0000   -0.02135
546400.0000   -0.44279
546440.0000   -0.41392
546480.0000   -0.54354
546520.0000   -0.30902
546560.0000   -0.45786
546600.0000   -0.35622
546640.0000   -0.50196
546680.0000   -0.44996
546720.0000   -0.36629
546760.0000   -0.08016
546800.0000    0.11486
546840.0000   -0.19469
546880.0000   -0.21096
546920.0000    0.31317
546960.0000   -0.15427
547000.0000   -0.01798
547040.0000    0.04966
547080.0000   -0.08108
547120.0000   -0.03285
547160.0000    0.04674
547200.0000   -0.09292
547240.0000   -0.31917
547280.0000   -0.19234
547320.0000    0.07701
547360.0000    0.03317
547400.0000    0.16948
547440.0000    0.19971
547480.0000   -0.00701
547520.0000    0.12776
547560.0000    0.13815
547600.0000    0.28256
547640.0000   -0.06604
547680.0000    0.21202
547720.0000    0.09923
547760.0000    0.15547
547800.0000    0.12334
547840.0000   -0.07000
547880.0000    0.09702
547920.0000   -0.08473
547960.0000    0.26819
548000.0000   -0.01030
548040.0000   -0.19134
548080.0000    0.37649
548120.0000    0.30423
548160.0000   -0.10374
548200.0000    0.14295
548240.0000    0.11091
548280.0000    0.11118
548320.0000    0.14686
548360.0000   -0.00711
548400.0000   -0.20101
548440.0000    0.02911
548480.0000    0.22412
548520.0000    0.14602
548560.0000    0.12715
548600.0000    0.13671
548640.0000    0.17716
548680.0000   -0.41755
548720.0000   -0.11715
548760.0000   -0.23051
548800.0000   -0.05762
548840.0000   -0.19988
548880.0000   -0.11377
548920.0000   -0.27253
548960.0000   -0.45901
549000.0000   -0.19955
549040.0000   -0.10568
549080.0000    0.18748
549120.0000    0.03861
549160.0000    0.17132
549200.0000   -0.41530
549240.0000   -0.32869
549280.0000   -0.55335
549320.0000   -0.61508
549360.0000   -0.43237
549400.0000   -0.70245
549440.0000   -0.34548
549480.0000   -0.06139
549520.0000   -0.09474
549560.0000    0.12570
549600.0000   -0.21689
549640.0000    0.18367
549680.0000    0.47285
549720.0000    0.38829
549760.0000    0.01635
549800.0000   -0.05729
549840.0000   -0.09448
549880.0000    0.02201
549920.0000    0.43115
549960.0000    0.11731
550000.0000    0.01112
550040.0000    0.07818
550080.0000    0.06963
550120.0000    0.28272
550160.0000   -0.32962
550200.0000    0.09643
550240.0000    0.19119
550280.0000    0.19628
550320.0000    0.04526
550360.0000    0.29605
550400.0000    0.18401
550440.0000   -0.27402
550480.0000    0.00203
550520.0000   -0.57631
550560.0000   -0.16445
550600.0000    0.13700
550640.0000    0.12448
550680.0000    0.00319
550720.0000   -0.07900
550760.0000    0.07193
550800.0000   -0.19350
550840.0000   -0.10576
550880.0000   -0.17365
550920.0000   -0.27153
550960.0000    0.00531
551000.0000    0.26126
551040.0000    0.19272
551080.0000   -0.10894
551120.0000   -0.33424
551160.0000    0.05882
551200.0000   -0.19313
551240.0000   -0.25242
551280.0000    0.12717
551320.0000    0.07882
551360.0000    0.34361
551400.0000    0.08963
551440.0000   -0.39676
551480.0000   -0.07418
551520.0000    0.05782
551560.0000   -0.12919
551600.0000    0.24942
551640.0000    0.23370
551680.0000   -0.07527
551720.0000    0.01559
551760.0000    0.24436
551800.0000    0.14799
551840.0000    0.29602
551880.0000    0.14926
551920.0000    0.29692
551960.0000    0.04105
552000.0000    0.08449
552040.0000   -0.14164
552080.0000   -0.16308
552120.0000   -0.17451
552160.0000    0.03676
552200.0000    0.08738
552240.0000   -0.01436
552280.0000   -0.11108
552320.0000    0.01846
552360.0000    0.26391
552400.0000   -0.02376
552440.0000   -0.16757
552480.0000    0.10857
552520.0000    0.32054
552560.0000   -0.15035
552600.0000   -0.16700
552640.0000    0.07772
552680.0000   -0.02783
552720.0000   -0.15977
552760.0000    0.00590
552800.0000   -0.20643
552840.0000   -0.38566
552880.0000   -0.49192
552920.0000   -0.27200
552960.0000   -0.30978
553000.0000   -0.50159
553040.0000    0.06638
553080.0000   -0.07722
553120.0000    0.01377
553160.0000   -0.05021
553200.0000   -0.18349
553240.0000    0.29941
553280.0000    0.20722
553320.0000   -0.17508
553360.0000    0.17290
553400.0000   -0.12888
553440.0000   -0.30105
553480.0000   -0.24786
553520.0000   -0.01833
553560.0000    0.32722
553600.0000   -0.03131
553640.0000    0.11623
553680.0000    0.05271
553720.0000   -0.07460
553760.0000    0.01142
553800.0000   -0.14070
553840.0000    0.20640
553880.0000    0.18189
553920.0000   -0.24347
553960.0000   -0.15165
554000.0000   -0.00921
554040.0000    0.02172
554080.0000   -0.11216
554120.0000   -0.02270
554160.0000    0.07990
554200.0000   -0.02459
554240.0000   -0.17978
554280.0000   -0.00450
554320.0000   -0.26268
554360.0000   -0.47062
554400.0000   -0.65798
554440.0000   -0.27554
554480.0000   -0.40494
554520.0000   -0.63739
554560.0000   -0.47399
554600.0000   -0.35013
554640.0000   -0.34450
554680.0000   -0.50980
554720.0000   -0.31974
554760.0000   -0.71059
554800.0000   -0.48091
554840.0000   -0.38090
554880.0000   -0.43486
554920.0000   -0.41310
554960.0000   -0.47519
555000.0000   -0.06764
555040.0000   -0.23508
555080.0000    0.24286
555120.0000   -0.08756
555160.0000   -0.50759
555200.0000   -0.08686
555240.0000   -0.29484
555280.0000   -0.25832
555320.0000   -0.27092
555360.0000   -0.04170
555400.0000    0.09874
555440.0000   -0.09955
555480.0000    0.30985
555520.0000   -0.30749
555560.0000   -0.01157
555600.0000    0.15775
555640.0000    0.21216
555680.0000    0.35354
555720.0000   -0.00297
555760.0000    0.48944
555800.0000    0.11266
555840.0000   -0.03714
555880.0000   -0.09407
555920.0000    0.26534
555960.0000   -0.02248
556000.0000    0.16183
556040.0000    0.07712
556080.0000   -0.10988
556120.0000    0.33488
556160.0000    0.15700
556200.0000    0.02941
556240.0000    0.17048
556280.0000    0.08749
556320.0000   -0.00143
556360.0000    0.21026
556400.0000   -0.08361
556440.0000   -0.15478
556480.0000   -0.37219
556520.0000    0.07879
556560.0000    0.32936
556600.0000    0.21476
556640.0000   -0.10552
556680.0000    0.47060
556720.0000    0.30450
556760.0000    0.10550
556800.0000    0.22642
556840.0000   -0.00684
556880.0000    0.08002
556920.0000    0.17847
556960.0000    0.17182
557000.0000    0.37917
557040.0000   -0.26518
557080.0000   -0.17935
557120.0000    0.19692
557160.0000    0.31894
557200.0000    0.09368
557240.0000   -0.10025
557280.0000   -0.02024
557320.0000   -0.10625
557360.0000    0.11611
557400.0000    0.15221
557440.0000    0.08632
557480.0000   -0.05570
557520.0000    0.00040
557560.0000    0.03669
557600.0000    0.02879
557640.0000   -0.03920
557680.0000   -0.20378
557720.0000   -0.15605
557760.0000   -0.25982
557800.0000   -0.09704
557840.0000   -0.03900
557880.0000   -0.17730
557920.0000   -0.40807
557960.0000   -0.15299
558000.0000   -0.16044
558040.0000    0.17497
558080.0000    0.05169
558120.0000    0.25601
558160.0000    0.05538
558200.0000   -0.04883
558240.0000   -0.16473
558280.0000   -0.41867
558320.0000   -0.25786
558360.0000   -0.05761
558400.0000    0.11822
558440.0000    0.00788
558480.0000    0.12636
558520.0000    0.07877
558560.0000    0.25930
558600.0000   -0.16065
558640.0000    0.38994
558680.0000    0.04090
558720.0000    0.05036
558760.0000    0.22747
558800.0000    0.25987
558840.0000    0.03017
558880.0000    0.16094
558920.0000    0.12200
558960.0000    0.08798
559000.0000   -0.20690
559040.0000   -0.09508
559080.0000    0.12744
559120.0000    0.05275
559160.0000    0.00207
559200.0000    0.04001
559240.0000    0.19617
559280.0000   -0.01231
559320.0000   -0.07207
559360.0000   -0.01013
559400.0000   -0.19327
559440.0000    0.19656
559480.0000    0.27307
559520.0000    0.07712
559560.0000    0.04381
559600.0000    0.31086
559640.0000    0.21169
559680.0000    0.29813
559720.0000   -0.02159
559760.0000    0.35344
559800.0000    0.15132
559840.0000    0.21399
559880.0000    0.06003
559920.0000   -0.22062
559960.0000    0.33915
560000.0000    0.43034
560040.0000    0.46199
560080.0000    0.47106
560120.0000    0.52572
560160.0000    0.24075
560200.0000    0.17397
560240.0000    0.43683
560280.0000    0.49837
560320.0000    0.44201
560360.0000   -0.01822
560400.0000    0.01441
560440.0000    0.10019
560480.0000    0.54804
560520.0000    0.51411
560560.0000    0.20143
560600.0000    0.20239
560640.0000   -0.33137
560680.0000   -0.40253
560720.0000   -0.28413
560760.0000   -0.49863
560800.0000   -0.40752
560840.0000   -0.32062
560880.0000   -0.27836
560920.0000   -0.48604
560960.0000   -0.41794
561000.0000   -0.39973
561040.0000   -0.50243
561080.0000   -0.47125
561120.0000   -0.34204
561160.0000   -0.35208
561200.0000   -0.17439
561240.0000   -0.30613
561280.0000   -0.21874
561320.0000   -0.36069
561360.0000   -0.53348
561400.0000   -0.26220
561440.0000   -0.34947
561480.0000   -0.31867
561520.0000   -0.36368
561560.0000   -0.11849
561600.0000    0.04274
561640.0000    0.21119
561680.0000    0.01379
561720.0000    0.03371
561760.0000   -0.12061
561800.0000   -0.21004
561840.0000   -0.02252
561880.0000    0.01662
561920.0000    0.21158
561960.0000   -0.27591
562000.0000    0.02591
562040.0000   -0.37704
562080.0000   -0.08133
562120.0000   -0.57791
562160.0000   -0.49093
562200.0000   -0.24533
562240.0000   -0.06890
562280.0000   -0.43194
562320.0000   -0.56921
562360.0000   -0.42947
562400.0000   -0.20920
562440.0000   -0.45654
562480.0000   -0.36916
562520.0000   -0.18842
562560.0000   -0.61566
562600.0000   -0.35411
562640.0000   -0.35651
562680.0000   -0.48368
562720.0000   -0.62092
562760.0000   -0.25811
562800.0000   -0.50655
562840.0000   -0.31503
562880.0000   -0.17044
562920.0000   -0.34109
562960.0000   -0.28440
563000.0000   -0.49802
563040.0000   -0.23390
563080.0000   -0.01581
563120.0000    0.00785
563160.0000   -0.07580
563200.0000   -0.23609
563240.0000    0.08447
563280.0000    0.05334
563320.0000    0.20622
563360.0000   -0.08205
563400.0000   -0.03369
563440.0000   -0.07377
563480.0000   -0.15917
563520.0000   -0.05133
563560.0000   -0.12466
563600.0000   -0.35270
563640.0000   -0.15557
563680.0000   -0.28650
563720.0000   -0.33655
563760.0000   -0.51161
563800.0000   -0.41118
563840.0000   -0.17623
563880.0000   -0.02268
563920.0000   -0.60972
563960.0000   -0.55153
564000.0000   -0.33762
564040.0000   -0.33909
564080.0000   -0.24886
564120.0000   -0.50492
564160.0000   -0.11386
564200.0000   -0.30770
564240.0000   -0.05236
564280.0000   -0.15261
564320.0000   -0.40462
564360.0000   -0.44697
564400.0000   -0.30384
564440.0000   -0.61038
564480.0000   -0.21154
564520.0000   -0.42005
564560.0000   -0.36071
564600.0000   -0.40517
564640.0000   -0.28294
564680.0000   -0.43721
564720.0000   -0.41529
564760.0000   -0.20329
564800.0000   -0.39803
564840.0000   -0.22735
564880.0000   -0.47766
564920.0000   -0.73758
564960.0000   -0.52506
565000.0000   -0.35907
565040.0000   -0.29411
565080.0000   -0.37884
565120.0000   -0.15814
565160.0000   -0.13845
565200.0000   -0.24987
565240.0000   -0.21767
565280.0000   -0.37115
565320.0000   -0.38465
565360.0000   -0.46927
565400.0000   -0.58825
565440.0000   -0.37447
565480.0000   -0.20278
565520.0000   -0.28777
565560.0000   -0.12856
565600.0000   -0.01629
565640.0000    0.29394
565680.0000   -0.03429
565720.0000    0.07332
565760.0000   -0.21940
565800.0000    0.00486
565840.0000   -0.44972
565880.0000   -0.32293
565920.0000   -0.45584
565960.0000   -0.54600
566000.0000   -0.28155
566040.0000   -0.16093
566080.0000   -0.04467
566120.0000   -0.46531
566160.0000   -0.50856
566200.0000   -0.29349
566240.0000    0.04846
566280.0000   -0.19066
566320.0000    0.08195
566360.0000    0.23485
566400.0000    0.21447
566440.0000    0.09247
566480.0000    0.06936
566520.0000    0.16943
566560.0000    0.11735
566600.0000    0.20399
566640.0000    0.36804
566680.0000   -0.07359
566720.0000    0.21737
566760.0000    0.27376
566800.0000    0.14746
566840.0000    0.16156
566880.0000    0.13939
566920.0000    0.06126
566960.0000    0.36402
567000.0000    0.49717
567040.0000    0.40233
567080.0000    0.33123
567120.0000    0.01800
567160.0000    0.29719
567200.0000    0.44763
567240.0000    0.22326
567280.0000    0.28381
567320.0000    0.33380
567360.0000    0.22239
567400.0000    0.20850
567440.0000   -0.13463
567480.0000    0.26153
567520.0000    0.30734
567560.0000    0.31614
567600.0000    0.36513
567640.0000    0.41455
567680.0000    0.47347
567720.0000    0.52758
567760.0000    0.07455
567800.0000    0.33980
567840.0000    0.01366
567880.0000    0.01102
567920.0000    0.02828
567960.0000   -0.19613
568000.0000   -0.14477
568040.0000   -0.05329
568080.0000   -0.16461
568120.0000   -0.05457
568160.0000    0.03087
568200.0000   -0.10555
568240.0000    0.26276
568280.0000   -0.29562
568320.0000   -0.15107
568360.0000   -0.12919
568400.0000   -0.18539
568440.0000   -0.26157
568480.0000   -0.22067
568520.0000   -0.48080
568560.0000   -0.41510
568600.0000   -0.43183
568640.0000   -0.32467
568680.0000   -0.15421
568720.0000   -0.13627
568760.0000   -0.16098
568800.0000    0.08148
568840.0000   -0.06295
568880.0000    0.11247
568920.0000    0.05608
568960.0000   -0.22024
569000.0000   -0.13240
569040.0000   -0.05730
569080.0000   -0.00433
569120.0000   -0.23944
569160.0000   -0.05390
569200.0000    0.01804
569240.0000    0.31963
569280.0000   -0.26474
569320.0000    0.21300
569360.0000    0.22177
569400.0000   -0.11914
569440.0000   -0.02823
569480.0000    0.00194
569520.0000   -0.08827
569560.0000   -0.18244
569600.0000   -0.16887
569640.0000    0.40838
569680.0000    0.14011
569720.0000    0.21208
569760.0000    0.17860
569800.0000   -0.29055
569840.0000   -0.27962
569880.0000    0.03171
569920.0000   -0.11656
569960.0000   -0.44432
570000.0000   -0.01757
570040.0000   -0.37154
570080.0000    0.11724
570120.0000   -0.04464
570160.0000   -0.01930
570200.0000    0.11430
570240.0000    0.37547
570280.0000    0.38997
570320.0000   -0.01510
570360.0000    0.15951
570400.0000    0.30939
570440.0000    0.15573
570480.0000   -0.05171
570520.0000   -0.05215
570560.0000   -0.19585
570600.0000    0.05004
570640.0000    0.16363
570680.0000    0.37417
570720.0000    0.14542
570760.0000    0.11386
570800.0000   -0.01940
570840.0000    0.07028
570880.0000    0.44493
570920.0000    0.41724
570960.0000    0.01110
571000.0000    0.17473
571040.0000   -0.04646
571080.0000    0.51274
571120.0000    0.22021
571160.0000    0.37176
571200.0000   -0.02027
571240.0000    0.25731
571280.0000   -0.11510
571320.0000   -0.43759
571360.0000   -0.34247
571400.0000   -0.25513
571440.0000   -0.51548
571480.0000   -0.24414
571520.0000   -0.46294
571560.0000   -0.20894
571600.0000   -0.08710
571640.0000   -0.08606
571680.0000   -0.50544
571720.0000   -0.18009
571760.0000   -0.16457
571800.0000    0.06941
571840.0000    0.01591
571880.0000    0.15216
571920.0000   -0.27134
571960.0000   -0.26948
572000.0000   -0.23165
572040.0000   -0.10463
572080.0000   -0.26030
572120.0000    0.03641
572160.0000   -0.07434
572200.0000   -0.23854
572240.0000   -0.09819
572280.0000   -0.12189
572320.0000   -0.20692
572360.0000   -0.31829
572400.0000   -0.22567
572440.0000   -0.07994
572480.0000   -0.36962
572520.0000   -0.50030
572560.0000   -0.68504
572600.0000   -0.36713
572640.0000    0.07819
572680.0000   -0.07399
572720.0000    0.04005
572760.0000   -0.20200
572800.0000   -0.33477
572840.0000   -0.34312
572880.0000   -0.50923
572920.0000   -0.54881
572960.0000   -0.42012
573000.0000   -0.40972
573040.0000   -0.12430
573080.0000   -0.54773
573120.0000   -0.60641
573160.0000   -0.40523
573200.0000    0.00416
573240.0000   -0.21312
573280.0000   -0.06329
573320.0000   -0.22468
573360.0000   -0.01034
573400.0000   -0.20284
573440.0000   -0.14285
573480.0000   -0.12198
573520.0000   -0.11606
573560.0000   -0.06472
573600.0000   -0.03134
573640.0000   -0.09514
573680.0000    0.00042
573720.0000    0.14772
573760.0000   -0.16853
573800.0000   -0.10111
573840.0000   -0.33837
573880.0000   -0.10350
573920.0000   -0.23478
573960.0000   -0.16022
574000.0000   -0.24973
574040.0000   -0.11113
574080.0000    0.04657
574120.0000   -0.13668
574160.0000   -0.18345
574200.0000   -0.34501
574240.0000   -0.13009
574280.0000   -0.20075
574320.0000   -0.22637
574360.0000   -0.70590
574400.0000   -0.27926
574440.0000   -0.45186
574480.0000    0.17464
574520.0000   -0.16676
574560.0000   -0.05451
574600.0000   -0.31965
574640.0000   -0.11992
574680.0000   -0.15187
574720.0000   -0.20200
574760.0000   -0.50335
574800.0000   -0.10033
574840.0000   -0.28166
574880.0000   -0.15507
574920.0000   -0.14267
574960.0000   -0.68494
575000.0000   -0.28344
575040.0000   -0.46422
575080.0000   -0.07407
575120.0000   -0.23688
575160.0000    0.02695
575200.0000   -0.13341
575240.0000    0.00437
575280.0000   -0.18865
575320.0000   -0.25717
575360.0000   -0.38042
575400.0000   -0.08187
575440.0000   -0.20268
575480.0000   -0.58849
575520.0000   -0.33099
575560.0000   -0.10656
575600.0000   -0.32687
575640.0000   -0.41710
575680.0000   -0.23830
575720.0000   -0.37411
575760.0000   -0.43340
575800.0000   -0.29888
575840.0000   -0.50105
575880.0000   -0.23516
575920.0000   -0.09359
575960.0000   -0.50219
576000.0000   -0.45253
576040.0000   -0.35872
576080.0000   -0.41905
576120.0000   -0.39861
576160.0000   -0.41376
576200.0000   -0.31849
576240.0000   -0.18818
576280.0000   -0.20114
576320.0000   -0.00229
576360.0000   -0.26296
576400.0000   -0.44812
576440.0000   -0.54522
576480.0000   -0.48359
576520.0000   -0.02108
576560.0000   -0.31109
576600.0000   -0.33423
576640.0000   -0.13215
576680.0000   -0.37995
576720.0000   -0.29261
576760.0000   -0.17297
576800.0000   -0.52348
576840.0000   -0.26645
576880.0000   -0.28647
576920.0000   -0.18943
576960.0000   -0.35445
577000.0000   -0.27475
577040.0000   -0.34623
577080.0000   -0.52117
577120.0000   -0.48042
577160.0000   -0.59335
577200.0000   -0.27099
577240.0000   -0.55900
577280.0000   -0.55645
577320.0000   -0.26044
577360.0000   -0.40191
577400.0000   -0.57113
577440.0000   -0.38291
577480.0000   -0.65738
577520.0000   -0.33402
577560.0000   -0.23707
577600.0000   -0.32652
577640.0000   -0.07367
577680.0000   -0.06064
577720.0000   -0.59195
577760.0000   -0.38467
577800.0000    0.01327
577840.0000    0.06545
577880.0000   -0.30867
577920.0000   -0.23670
577960.0000   -0.08681
578000.0000   -0.24254
578040.0000   -0.21670
578080.0000   -0.23900
578120.0000   -0.63086
578160.0000   -0.26020
578200.0000   -0.46856
578240.0000   -0.41076
578280.0000   -0.23520
578320.0000   -0.33380
578360.0000   -0.28808
578400.0000   -0.55659
578440.0000   -0.33759
578480.0000   -0.39752
578520.0000    0.08831
578560.0000   -0.42311
578600.0000   -0.03734
578640.0000   -0.41765
578680.0000   -0.45653
578720.0000   -0.03317
578760.0000   -0.19625
578800.0000   -0.25930
578840.0000   -0.26291
578880.0000   -0.12747
578920.0000    0.16088
578960.0000   -0.28737
579000.0000   -0.19297
579040.0000   -0.26656
579080.0000   -0.25435
579120.0000   -0.46792
579160.0000   -0.50645
579200.0000   -0.33254
579240.0000   -0.59001
579280.0000   -0.57917
579320.0000   -0.25505
579360.0000   -0.24301
579400.0000   -0.21958
579440.0000   -0.27672
579480.0000   -0.31994
579520.0000   -0.50012
579560.0000   -0.44249
579600.0000   -0.54853
579640.0000   -0.26550
579680.0000   -0.38092
579720.0000   -0.45457
579760.0000   -0.36580
579800.0000   -0.11868
579840.0000   -0.31020
579880.0000   -0.17312
579920.0000   -0.02275
579960.0000   -0.27397
580000.0000   -0.54739
580040.0000   -0.23986
580080.0000   -0.39041
580120.0000   -0.29517
580160.0000   -0.62603
580200.0000   -0.48684
580240.0000   -0.36420
580280.0000   -0.48152
580320.0000   -0.33127
580360.0000   -0.20948
580400.0000   -0.11435
580440.0000   -0.39124
580480.0000   -0.25617
580520.0000   -0.43512
580560.0000   -0.03412
580600.0000    0.12486
580640.0000    0.25016
580680.0000    0.12319
580720.0000    0.18674
580760.0000   -0.24767
580800.0000   -0.19022
580840.0000   -0.30938
580880.0000    0.01751
580920.0000   -0.28324
580960.0000    0.17591
581000.0000    0.25471
581040.0000    0.00346
581080.0000    0.02040
581120.0000    0.19563
581160.0000    0.21970
581200.0000    0.01163
581240.0000   -0.28116
581280.0000   -0.38325
581320.0000   -0.41524
581360.0000   -0.12413
581400.0000   -0.16058
581440.0000    0.10927
581480.0000   -0.09925
581520.0000    0.11212
581560.0000   -0.28238
581600.0000   -0.50121
581640.0000   -0.27872
581680.0000   -0.09910
581720.0000   -0.29199
581760.0000   -0.25976
581800.0000   -0.49988
581840.0000   -0.07511
581880.0000    0.17877
581920.0000   -0.05881
581960.0000   -0.08166
582000.0000   -0.13749
582040.0000   -0.00950
582080.0000   -0.04591
582120.0000   -0.30678
582160.0000   -0.15263
582200.0000   -0.44089
582240.0000   -0.40932
582280.0000   -0.16783
582320.0000   -0.19378
582360.0000   -0.35487
582400.0000   -0.51940
582440.0000   -0.48656
582480.0000   -0.36958
582520.0000   -0.49446
582560.0000   -0.52293
582600.0000   -0.51835
582640.0000   -0.72620
582680.0000   -0.24683
582720.0000   -0.62366
582760.0000   -0.47177
582800.0000   -0.25826
582840.0000   -0.06672
582880.0000   -0.09646
582920.0000   -0.16059
582960.0000   -0.06323
583000.0000    0.06811
583040.0000   -0.17887
583080.0000   -0.32979
583120.0000   -0.22540
583160.0000   -0.09322
583200.0000   -0.03606
583240.0000    0.01381
583280.0000    0.15304
583320.0000   -0.20843
583360.0000   -0.32484
583400.0000   -0.23891
583440.0000   -0.23029
583480.0000   -0.60444
583520.0000   -0.46167
583560.0000   -0.37176
583600.0000   -0.45293
583640.0000   -0.54336
583680.0000   -0.37535
583720.0000   -0.49833
583760.0000   -0.19025
583800.0000   -0.49920
583840.0000    0.07528
583880.0000   -0.12752
583920.0000   -0.38235
583960.0000   -0.02660
584000.0000    0.09268
584040.0000   -0.06912
584080.0000   -0.17278
584120.0000   -0.05797
584160.0000   -0.12448
584200.0000   -0.11866
584240.0000    0.25452
584280.0000    0.12021
584320.0000    0.07068
584360.0000    0.03444
584400.0000   -0.08050
584440.0000   -0.08811
584480.0000   -0.29450
584520.0000   -0.21459
584560.0000    0.02843
584600.0000   -0.20132
584640.0000   -0.10602
584680.0000   -0.10040
584720.0000   -0.01310
584760.0000   -0.03625
584800.0000   -0.18363
584840.0000    0.08681
584880.0000   -0.09836
584920.0000   -0.02772
584960.0000   -0.05945
585000.0000   -0.10023
585040.0000   -0.29873
585080.0000    0.03307
585120.0000    0.12136
585160.0000   -0.26348
585200.0000   -0.15457
585240.0000   -0.42371
585280.0000   -0.47752
585320.0000   -0.10932
585360.0000   -0.25878
585400.0000   -0.61743
585440.0000   -0.33037
585480.0000   -0.24427
585520.0000   -0.12162
585560.0000   -0.35595
585600.0000   -0.39640
585640.0000   -0.25232
585680.0000   -0.09127
585720.0000   -0.37279
585760.0000   -0.07995
585800.0000   -0.26891
585840.0000   -0.11512
585880.0000   -0.08376
585920.0000   -0.21155
585960.0000   -0.22340
586000.0000    0.03335
586040.0000   -0.08205
586080.0000   -0.12110
586120.0000    0.04186
586160.0000   -0.30595
586200.0000    0.03028
586240.0000   -0.08376
586280.0000   -0.22117
586320.0000    0.00052
586360.0000    0.00437
586400.0000   -0.44325
586440.0000   -0.28981
586480.0000   -0.19515
586520.0000   -0.14390
586560.0000   -0.03893
586600.0000   -0.00721
586640.0000   -0.21956
586680.0000   -0.41953
586720.0000   -0.40119
586760.0000   -0.17236
586800.0000   -0.11247
586840.0000   -0.65294
586880.0000   -0.23222
586920.0000   -0.16494
586960.0000   -0.46169
587000.0000   -0.37656
587040.0000   -0.32371
587080.0000    0.04334
587120.0000    0.00996
587160.0000   -0.08456
587200.0000   -0.09455
587240.0000    0.15083
587280.0000   -0.00508
587320.0000    0.12776
587360.0000   -0.26502
587400.0000   -0.10558
587440.0000   -0.24647
587480.0000   -0.70845
587520.0000   -0.29696
587560.0000   -0.38228
587600.0000   -0.12558
587640.0000   -0.03320
587680.0000    0.02064
587720.0000    0.02578
587760.0000   -0.42668
587800.0000   -0.14126
587840.0000   -0.50415
587880.0000   -0.52333
587920.0000   -0.58770
587960.0000   -0.46108
588000.0000   -0.35936
588040.0000   -0.42491
588080.0000   -0.25661
588120.0000    0.11296
588160.0000   -0.41410
588200.0000   -0.27720
588240.0000   -0.03187
588280.0000   -0.19280
588320.0000   -0.21655
588360.0000   -0.04105
588400.0000    0.13176
588440.0000   -0.11082
588480.0000   -0.57421
588520.0000   -0.07098
588560.0000   -0.47486
588600.0000   -0.29012
588640.0000   -0.42058
588680.0000   -0.30856
588720.0000   -0.29194
588760.0000   -0.06600
588800.0000   -0.10872
588840.0000   -0.32749
588880.0000   -0.28287
588920.0000   -0.02245
588960.0000   -0.44300
589000.0000   -0.27572
589040.0000   -0.17521
589080.0000   -0.33877
589120.0000   -0.51134
589160.0000   -0.53263
589200.0000   -0.50342
589240.0000   -0.56693
589280.0000   -0.02679
589320.0000   -0.33166
589360.0000   -0.61373
589400.0000   -0.27605
589440.0000   -0.28427
589480.0000   -0.05927
589520.0000   -0.34836
589560.0000   -0.43461
589600.0000    0.01210
589640.0000   -0.06486
589680.0000   -0.11219
589720.0000   -0.20096
589760.0000   -0.04481
589800.0000   -0.02983
589840.0000   -0.11453
589880.0000   -0.09172
589920.0000   -0.13436
589960.0000   -0.32138
590000.0000   -0.52856
590040.0000   -0.15354
590080.0000   -0.16258
590120.0000   -0.47360
590160.0000   -0.48637
590200.0000   -0.28023
590240.0000   -0.14464
590280.0000   -0.23209
590320.0000   -0.24299
590360.0000   -0.24022
590400.0000    0.01991
590440.0000   -0.35069
590480.0000   -0.23590
590520.0000   -0.38797
590560.0000   -0.12370
590600.0000   -0.11308
590640.0000   -0.03246
590680.0000   -0.21912
590720.0000   -0.05361
590760.0000   -0.56545
590800.0000   -0.37101
590840.0000   -0.60580
590880.0000   -0.42915
590920.0000   -0.42120
590960.0000   -0.29783
591000.0000   -0.02081
591040.0000   -0.29490
591080.0000   -0.10615
591120.0000   -0.26423
591160.0000   -0.20106
591200.0000   -0.11319
591240.0000   -0.21774
591280.0000   -0.23268
591320.0000   -0.39439
591360.0000   -0.32741
591400.0000   -0.41462
591440.0000   -0.22858
591480.0000   -0.31832
591520.0000    0.06901
591560.0000    0.04651
591600.0000   -0.06320
591640.0000   -0.09310
591680.0000   -0.16131
591720.0000   -0.07541
591760.0000   -0.13804
591800.0000   -0.07538
591840.0000   -0.18761
591880.0000   -0.00165
591920.0000    0.29049
591960.0000   -0.11681
592000.0000   -0.20179
592040.0000   -0.26609
592080.0000    0.00177
592120.0000    0.05873
592160.0000   -0.34042
592200.0000   -0.13932
592240.0000    0.18069
592280.0000   -0.02597
592320.0000    0.00881
592360.0000   -0.09301
592400.0000    0.05137
592440.0000    0.16484
592480.0000   -0.23211
592520.0000   -0.29559
592560.0000    0.30989
592600.0000   -0.17626
592640.0000   -0.52799
592680.0000   -0.08546
592720.0000    0.06833
592760.0000    0.25381
592800.0000   -0.04291
592840.0000   -0.35955
592880.0000   -0.20373
592920.0000   -0.46468
592960.0000   -0.18322
593000.0000    0.06123
593040.0000    0.02613
593080.0000   -0.00986
593120.0000   -0.07903
593160.0000    0.08470
593200.0000   -0.02644
593240.0000   -0.07482
593280.0000   -0.08012
593320.0000   -0.07207
593360.0000    0.02319
593400.0000   -0.08284
593440.0000    0.14833
593480.0000    0.31288
593520.0000    0.24687
593560.0000    0.24879
593600.0000   -0.02135
593640.0000   -0.17886
593680.0000   -0.16551
593720.0000   -0.21764
593760.0000   -0.09171
593800.0000   -0.17571
593840.0000    0.04362
593880.0000   -0.24925
593920.0000    0.00010
593960.0000   -0.01230
594000.0000    0.17740
594040.0000    0.47290
594080.0000    0.08845
594120.0000    0.32988
594160.0000    0.08905
594200.0000    0.39965
594240.0000   -0.02072
594280.0000    0.10467
594320.0000   -0.00913
594360.0000    0.29061
594400.0000    0.07391
594440.0000    0.07854
594480.0000   -0.25096
594520.0000   -0.35936
594560.0000   -0.41811
594600.0000   -0.31418
594640.0000   -0.47469
594680.0000   -0.34716
594720.0000   -0.19945
594760.0000   -0.16063
594800.0000   -0.27454
594840.0000   -0.21024
594880.0000   -0.05573
594920.0000   -0.54056
594960.0000   -0.43958
595000.0000   -0.36221
595040.0000    0.14713
595080.0000   -0.30079
595120.0000   -0.47356
595160.0000   -0.18667
595200.0000   -0.18877
595240.0000   -0.27350
595280.0000   -0.01063
595320.0000   -0.00457
595360.0000    0.00599
595400.0000   -0.06510
595440.0000   -0.37564
595480.0000   -0.15058
595520.0000   -0.16356
595560.0000   -0.21807
595600.0000   -0.05098
595640.0000   -0.37370
595680.0000    0.19417
595720.0000   -0.23736
595760.0000   -0.05385
595800.0000    0.05528
595840.0000    0.07164
595880.0000   -0.04942
595920.0000    0.00422
595960.0000    0.24492
596000.0000   -0.08347
596040.0000    0.39032
596080.0000    0.03211
596120.0000    0.05835
596160.0000    0.21757
596200.0000    0.41040
596240.0000    0.21726
596280.0000    0.25075
596320.0000   -0.15153
596360.0000   -0.04537
596400.0000    0.15003
596440.0000   -0.17461
596480.0000   -0.01755
596520.0000   -0.21705
596560.0000   -0.23102
596600.0000   -0.14533
596640.0000   -0.50867
596680.0000   -0.19385
596720.0000   -0.68063
596760.0000   -0.10281
596800.0000   -0.37058
596840.0000    0.06392
596880.0000    0.19888
596920.0000    0.19780
596960.0000    0.27351
597000.0000   -0.02476
597040.0000   -0.06728
597080.0000    0.09886
597120.0000   -0.17931
597160.0000    0.13220
597200.0000    0.00193
597240.0000    0.09941
597280.0000   -0.08490
597320.0000   -0.07387
597360.0000    0.45402
597400.0000    0.35244
597440.0000    0.45274
597480.0000    0.29807
597520.0000    0.32357
597560.0000    0.37218
597600.0000    0.16708
597640.0000    0.28783
597680.0000   -0.18662
597720.0000   -0.35362
597760.0000   -0.07302
597800.0000   -0.15046
597840.0000   -0.25407
597880.0000   -0.06803
597920.0000   -0.14529
597960.0000    0.19728
598000.0000    0.22689
598040.0000   -0.10537
598080.0000    0.06763
598120.0000   -0.12254
598160.0000   -0.23552
598200.0000   -0.17099
598240.0000   -0.02266
598280.0000   -0.05389
598320.0000   -0.06888
598360.0000    0.20076
598400.0000   -0.12893
598440.0000   -0.29356
598480.0000   -0.05433
598520.0000   -0.02478
598560.0000   -0.36968
598600.0000    0.24309
598640.0000    0.20634
598680.0000   -0.19930
598720.0000    0.28366
598760.0000    0.41368
598800.0000    0.24214
598840.0000    0.07900
598880.0000    0.24881
598920.0000   -0.43878
598960.0000    0.17540
599000.0000    0.26738
599040.0000    0.27460
599080.0000    0.50658
599120.0000    0.27199
599160.0000    0.16026
599200.0000    0.02182
599240.0000    0.00718
599280.0000   -0.38052
599320.0000   -0.20481
599360.0000   -0.18499
599400.0000    0.27324
599440.0000   -0.11292
599480.0000   -0.12877
599520.0000   -0.28381
599560.0000   -0.50574
599600.0000   -0.50661
599640.0000   -0.13283
599680.0000   -0.03091
599720.0000   -0.32030
599760.0000   -0.09973
599800.0000   -0.21930
599840.0000   -0.40945
599880.0000   -0.23024
599920.0000   -0.36961
599960.0000   -0.19129
600000.0000   -0.44308
600040.0000   -0.22704
600080.0000   -0.28716
600120.0000    0.01802
600160.0000    0.11725
600200.0000    0.20632
600240.0000   -0.01904
600280.0000    0.01207
600320.0000    0.08389
600360.0000   -0.08296
600400.0000   -0.20259
600440.0000   -0.06607
600480.0000   -0.26593
600520.0000    0.06479
600560.0000    0.33205
600600.0000   -0.26568
600640.0000   -0.26015
600680.0000   -0.36004
600720.0000   -0.15683
600760.0000   -0.35966
600800.0000   -0.34672
600840.0000   -0.53362
600880.0000   -0.35452
600920.0000   -0.15761
600960.0000   -0.47685
601000.0000   -0.35170
601040.0000   -0.01646
601080.0000   -0.12884
601120.0000   -0.33306
601160.0000   -0.44949
601200.0000   -0.55667
601240.0000   -0.59395
601280.0000   -0.50244
601320.0000   -0.18543
601360.0000   -0.09226
601400.0000   -0.44097
601440.0000   -0.49152
601480.0000   -0.21568
601520.0000   -0.35021
601560.0000   -0.27823
601600.0000   -0.19403
601640.0000   -0.27529
601680.0000   -0.47701
601720.0000   -0.48996
601760.0000   -0.49746
601800.0000   -0.18468
601840.0000   -0.37365
601880.0000   -0.21309
601920.0000   -0.15156
601960.0000   -0.22799
602000.0000   -0.18314
602040.0000    0.01036
602080.0000   -0.16281
602120.0000   -0.31527
602160.0000    0.02193
602200.0000   -0.08713
602240.0000   -0.11306
602280.0000   -0.41199
602320.0000   -0.16102
602360.0000   -0.08820
602400.0000   -0.32599
602440.0000   -0.19455
602480.0000   -0.28802
602520.0000    0.01956
602560.0000   -0.39006
602600.0000    0.06790
602640.0000   -0.28022
602680.0000   -0.05406
602720.0000   -0.26660
602760.0000   -0.28323
602800.0000   -0.42639
602840.0000   -0.32562
602880.0000   -0.11837
602920.0000   -0.16751
602960.0000    0.05448
603000.0000   -0.09518
603040.0000   -0.10188
603080.0000   -0.18041
603120.0000   -0.10377
603160.0000    0.02574
603200.0000   -0.18677
603240.0000   -0.14519
603280.0000   -0.18901
603320.0000   -0.26008
603360.0000   -0.16446
603400.0000   -0.23725
603440.0000   -0.12273
603480.0000   -0.34677
603520.0000   -0.63708
603560.0000   -0.62389
603600.0000   -0.15196
603640.0000   -0.40535
603680.0000   -0.09419
603720.0000   -0.21802
603760.0000   -0.23007
603800.0000   -0.45976
603840.0000   -0.28772
603880.0000   -0.29576
603920.0000   -0.34495
603960.0000   -0.59318
604000.0000   -0.48025
604040.0000   -0.41188
604080.0000   -0.25385
604120.0000   -0.17068
604160.0000   -0.54733
604200.0000   -0.23584
604240.0000   -0.39891
604280.0000   -0.31048
604320.0000   -0.65928
604360.0000   -0.55297
604400.0000   -0.24969
604440.0000   -0.38985
604480.0000   -0.59343
604520.0000   -0.35892
604560.0000   -0.48877
604600.0000   -0.38811
604640.0000   -0.05096
604680.0000   -0.16562
604720.0000   -0.12364
604760.0000   -0.25497
604800.0000   -0.28595
604840.0000   -0.13608
604880.0000   -0.32554
604920.0000   -0.41264
604960.0000   -0.31236
605000.0000    0.14807
605040.0000   -0.39167
605080.0000   -0.17955
605120.0000   -0.60109
605160.0000   -0.43842
605200.0000   -0.39816
605240.0000   -0.48822
605280.0000   -0.49986
605320.0000   -0.32410
605360.0000   -0.16135
605400.0000   -0.45256
605440.0000   -0.47791
605480.0000   -0.03134
605520.0000   -0.02843
605560.0000   -0.10676
605600.0000   -0.20598
605640.0000   -0.28363
605680.0000   -0.25671
605720.0000   -0.31106
605760.0000   -0.66306
605800.0000   -0.47367
605840.0000   -0.53551
605880.0000   -0.76480
605920.0000   -0.65395
605960.0000   -0.30133
606000.0000   -0.07709
606040.0000    0.21874
606080.0000    0.09447
606120.0000   -0.03637
606160.0000   -0.21303
606200.0000   -0.25707
606240.0000   -0.28421
606280.0000   -0.22084
606320.0000   -0.35813
606360.0000   -0.12532
606400.0000   -0.03879
606440.0000    0.04727
606480.0000   -0.01743
606520.0000   -0.22677
606560.0000   -0.58945
606600.0000   -0.43521
606640.0000   -0.58383
606680.0000   -0.71359
606720.0000   -0.73319
606760.0000   -0.51390
606800.0000   -0.38793
606840.0000   -0.28275
606880.0000   -0.25442
606920.0000   -0.00603
606960.0000   -0.78051
607000.0000   -0.27653
607040.0000   -0.41100
607080.0000   -0.21934
607120.0000   -0.09073
607160.0000   -0.05784
607200.0000   -0.03529
607240.0000   -0.36913
607280.0000   -0.03337
607320.0000   -0.12346
607360.0000    0.10094
607400.0000   -0.42593
607440.0000   -0.69638
607480.0000   -0.39010
607520.0000   -0.37841
607560.0000   -0.49633
607600.0000   -0.16939
607640.0000   -0.07347
607680.0000   -0.20151
607720.0000   -0.25191
607760.0000   -0.30126
607800.0000   -0.45766
607840.0000   -0.37383
607880.0000   -0.24754
607920.0000   -0.34193
607960.0000   -0.67606
608000.0000   -0.35602
608040.0000   -0.44377
608080.0000   -0.51000
608120.0000   -0.63920
608160.0000   -0.56799
608200.0000   -0.64514
608240.0000   -0.60398
608280.0000   -0.20348
608320.0000   -0.48557
608360.0000   -0.19344
608400.0000   -0.56389
608440.0000   -0.40700
608480.0000   -0.57684
608520.0000   -0.67585
608560.0000   -0.46655
608600.0000   -0.52315
608640.0000   -0.40273
608680.0000   -0.36261
608720.0000   -0.43906
608760.0000   -0.42894
608800.0000   -0.15215
608840.0000   -0.24370
608880.0000   -0.48990
608920.0000   -0.33257
608960.0000   -0.43984
609000.0000   -0.47213
609040.0000   -0.22838
609080.0000   -0.44298
609120.0000   -0.21379
609160.0000   -0.23418
609200.0000   -0.46814
609240.0000   -0.55667
609280.0000   -0.47917
609320.0000   -0.13866
609360.0000   -0.21510
609400.0000   -0.60629
609440.0000   -0.54126
609480.0000   -0.46948
609520.0000   -0.40152
609560.0000   -0.26605
609600.0000   -0.34471
609640.0000   -0.18426
609680.0000   -0.32436
609720.0000   -0.38268
609760.0000   -0.33504
609800.0000   -0.14895
609840.0000   -0.54643
609880.0000   -0.43754
609920.0000   -0.51549
609960.0000   -0.66359
610000.0000   -0.24579
610040.0000   -0.36558
610080.0000   -0.16006
610120.0000   -0.38558
610160.0000   -0.81775
610200.0000   -0.33698
610240.0000   -0.22105
610280.0000   -0.41643
610320.0000   -0.34195
610360.0000   -0.21566
610400.0000   -0.54531
610440.0000   -0.34008
610480.0000   -0.32785
610520.0000   -0.37327
610560.0000   -0.43205
610600.0000   -0.00384
610640.0000    0.08015
610680.0000   -0.10287
610720.0000   -0.20571
610760.0000   -0.42154
610800.0000   -0.03782
610840.0000    0.21951
610880.0000   -0.24403
610920.0000   -0.53947
610960.0000   -0.53660
611000.0000   -0.46419
611040.0000   -0.23327
611080.0000    0.00035
611120.0000   -0.07921
611160.0000   -0.03308
611200.0000    0.04562
611240.0000   -0.28557
611280.0000   -0.05095
611320.0000    0.22550
611360.0000   -0.00164
611400.0000    0.37235
611440.0000    0.01744
611480.0000    0.20189
611520.0000   -0.11628
611560.0000    0.36858
611600.0000    0.21421
611640.0000    0.31841
611680.0000    0.27120
611720.0000   -0.01283
611760.0000    0.01030
611800.0000   -0.36782
611840.0000    0.12138
611880.0000   -0.12596
611920.0000   -0.36291
611960.0000    0.20642
612000.0000    0.03906
612040.0000    0.14775
612080.0000    0.28978
612120.0000   -0.26471
612160.0000   -0.21648
612200.0000    0.02831
612240.0000   -0.21090
612280.0000   -0.15365
612320.0000    0.25150
612360.0000   -0.11629
612400.0000   -0.20873
612440.0000   -0.41913
612480.0000   -0.34502
612520.0000   -0.34435
612560.0000   -0.39105
612600.0000   -0.20719
612640.0000   -0.10602
612680.0000   -0.17979
612720.0000   -0.18909
612760.0000   -0.08235
612800.0000    0.03158
612840.0000   -0.06031
612880.0000   -0.08668
612920.0000    0.14933
612960.0000    0.16969
613000.0000    0.28009
613040.0000    0.22907
613080.0000    0.36223
613120.0000    0.27038
613160.0000    0.31582
613200.0000    0.05568
613240.0000    0.13751
613280.0000    0.20578
613320.0000    0.18176
613360.0000   -0.00975
613400.0000    0.03491
613440.0000   -0.17192
613480.0000   -0.07474
613520.0000   -0.24457
613560.0000    0.03129
613600.0000   -0.00019
613640.0000    0.11263
613680.0000   -0.09154
613720.0000   -0.11962
613760.0000   -0.15628
613800.0000   -0.09140
613840.0000    0.00831
613880.0000   -0.13277
613920.0000   -0.16557
613960.0000   -0.22747
614000.0000   -0.11909
614040.0000    0.03056
614080.0000   -0.07297
614120.0000    0.08100
614160.0000    0.04225
614200.0000    0.17589
614240.0000   -0.12861
614280.0000    0.15051
614320.0000   -0.36827
614360.0000   -0.29980
614400.0000   -0.29260
614440.0000   -0.11601
614480.0000   -0.21326
614520.0000   -0.45928
614560.0000    0.25833
614600.0000   -0.06848
614640.0000   -0.29301
614680.0000   -0.06488
614720.0000   -0.08123
614760.0000   -0.41312
614800.0000   -0.16656
614840.0000    0.01618
614880.0000    0.05510
614920.0000   -0.16789
614960.0000   -0.14511
615000.0000   -0.47179
615040.0000    0.12811
615080.0000    0.16390
615120.0000   -0.64232
615160.0000   -0.06177
615200.0000    0.11601
615240.0000    0.32400
615280.0000   -0.03574
615320.0000   -0.10474
615360.0000    0.00879
615400.0000   -0.16276
615440.0000   -0.05477
615480.0000    0.04938
615520.0000   -0.27041
615560.0000   -0.16551
615600.0000   -0.34604
615640.0000   -0.11572
615680.0000   -0.45761
615720.0000   -0.24252
615760.0000   -0.39209
615800.0000   -0.03384
615840.0000    0.20654
615880.0000   -0.32296
615920.0000   -0.41427
615960.0000   -0.25776
616000.0000   -0.16009
616040.0000   -0.09037
616080.0000   -0.11818
616120.0000   -0.23792
616160.0000   -0.18494
616200.0000   -0.15118
616240.0000   -0.35682
616280.0000   -0.12850
616320.0000   -0.18215
616360.0000   -0.51299
616400.0000   -0.47081
616440.0000   -0.30068
616480.0000   -0.23812
616520.0000   -0.40186
616560.0000   -0.56646
616600.0000   -0.16568
616640.0000   -0.24236
616680.0000   -0.27343
616720.0000   -0.29191
616760.0000    0.14770
616800.0000   -0.12230
616840.0000   -0.07469
616880.0000   -0.18358
616920.0000   -0.09768
616960.0000   -0.51145
617000.0000   -0.34267
617040.0000   -0.09895
617080.0000   -0.18307
617120.0000   -0.49758
617160.0000   -0.35547
617200.0000   -0.19340
617240.0000   -0.38148
617280.0000   -0.24497
617320.0000   -0.16269
617360.0000   -0.04832
617400.0000   -0.39708
617440.0000   -0.29841
617480.0000   -0.25080
617520.0000   -0.38260
617560.0000   -0.25760
617600.0000   -0.28404
617640.0000    0.02789
617680.0000    0.10563
617720.0000    0.12733
617760.0000    0.03828
617800.0000    0.10666
617840.0000    0.00936
617880.0000    0.05538
617920.0000    0.05579
617960.0000    0.11756
618000.0000   -0.30659
618040.0000   -0.22951
618080.0000   -0.36409
618120.0000   -0.41320
618160.0000   -0.43915
618200.0000   -0.51472
618240.0000   -0.39222
618280.0000   -0.47864
618320.0000   -0.35881
618360.0000   -0.10156
618400.0000   -0.00898
618440.0000   -0.04605
618480.0000   -0.16625
618520.0000    0.03690
618560.0000    0.02390
618600.0000   -0.18187
618640.0000   -0.15942
618680.0000   -0.15797
618720.0000    0.08524
618760.0000   -0.11001
618800.0000   -0.45163
618840.0000   -0.75036
618880.0000   -0.43743
618920.0000   -0.35289
618960.0000   -0.24659
619000.0000    0.07349
619040.0000   -0.01394
619080.0000   -0.08576
619120.0000    0.11655
619160.0000   -0.17523
619200.0000    0.16301
619240.0000   -0.17874
619280.0000   -0.31275
619320.0000    0.07507
619360.0000   -0.34494
619400.0000   -0.36223
619440.0000   -0.35110
619480.0000   -0.18163
619520.0000    0.00426
619560.0000    0.02529
619600.0000   -0.00711
619640.0000   -0.19830
619680.0000   -0.35859
619720.0000   -0.04763
619760.0000   -0.04282
619800.0000   -0.25228
619840.0000   -0.20650
619880.0000    0.23181
619920.0000   -0.07146
619960.0000   -0.09577
620000.0000    0.21814
620040.0000    0.04045
620080.0000   -0.24227
620120.0000   -0.32504
620160.0000   -0.19633
620200.0000   -0.14698
620240.0000   -0.18046
620280.0000    0.20383
620320.0000   -0.16393
620360.0000   -0.05028
620400.0000    0.00641
620440.0000   -0.18277
620480.0000   -0.15041
620520.0000   -0.18307
620560.0000   -0.23064
620600.0000   -0.07182
620640.0000    0.03460
620680.0000   -0.40523
620720.0000   -0.29789
620760.0000   -0.48309
620800.0000   -0.38085
620840.0000   -0.24976
620880.0000   -0.34638
620920.0000   -0.57028
620960.0000   -0.36073
621000.0000   -0.29838
621040.0000   -0.13245
621080.0000   -0.13029
621120.0000    0.08479
621160.0000    0.16584
621200.0000    0.26253
621240.0000    0.05112
621280.0000    0.04444
621320.0000   -0.05196
621360.0000   -0.16282
621400.0000    0.27802
621440.0000   -0.04383
621480.0000   -0.05816
621520.0000   -0.05590
621560.0000   -0.25212
621600.0000   -0.31410
621640.0000   -0.01439
621680.0000   -0.35444
621720.0000   -0.18724
621760.0000    0.17772
621800.0000   -0.17577
621840.0000   -0.32923
621880.0000   -0.10163
621920.0000   -0.39350
621960.0000    0.12811
622000.0000    0.42573
622040.0000    0.43003
622080.0000    0.16575
622120.0000   -0.12543
622160.0000   -0.05934
622200.0000   -0.10475
622240.0000    0.03020
622280.0000   -0.19752
622320.0000   -0.02710
622360.0000    0.14065
622400.0000   -0.24864
622440.0000   -0.15307
622480.0000   -0.18773
622520.0000    0.03248
622560.0000   -0.07184
622600.0000   -0.02451
622640.0000    0.15248
622680.0000   -0.02804
622720.0000    0.02783
622760.0000    0.04787
622800.0000   -0.08656
622840.0000   -0.23002
622880.0000    0.09588
622920.0000    0.11819
622960.0000   -0.04767
623000.0000   -0.10408
623040.0000   -0.49179
623080.0000    0.24112
623120.0000    0.05708
623160.0000    0.04448
623200.0000   -0.01737
623240.0000    0.17395
623280.0000   -0.01984
623320.0000    0.03379
623360.0000    0.02265
623400.0000    0.00647
623440.0000   -0.08616
623480.0000    0.01228
623520.0000   -0.09781
623560.0000   -0.18288
623600.0000    0.09912
623640.0000    0.19940
623680.0000   -0.08308
623720.0000    0.17926
623760.0000   -0.00025
623800.0000    0.11164
623840.0000    0.01004
623880.0000    0.04091
623920.0000   -0.00921
623960.0000   -0.06697
624000.0000    0.09412
624040.0000   -0.25883
624080.0000   -0.18618
624120.0000   -0.26612
624160.0000   -0.10418
624200.0000   -0.28957
624240.0000   -0.34781
624280.0000   -0.14158
624320.0000   -0.04079
624360.0000    0.13785
624400.0000    0.05614
624440.0000    0.03357
624480.0000   -0.03073
624520.0000   -0.02385
624560.0000   -0.03351
624600.0000    0.03052
624640.0000   -0.05808
624680.0000   -0.19998
624720.0000   -0.06539
624760.0000    0.08715
624800.0000    0.10160
624840.0000    0.14872
624880.0000   -0.04620
624920.0000    0.25417
624960.0000    0.08835
625000.0000   -0.22105
625040.0000   -0.22821
625080.0000    0.14129
625120.0000   -0.17690
625160.0000    0.01197
625200.0000   -0.25367
625240.0000   -0.32898
625280.0000   -0.31912
625320.0000   -0.35595
625360.0000   -0.28449
625400.0000   -0.20976
625440.0000   -0.22715
625480.0000   -0.03567
625520.0000   -0.43381
625560.0000   -0.01766
625600.0000   -0.11466
625640.0000   -0.06520
625680.0000   -0.07933
625720.0000   -0.14278
625760.0000   -0.11445
625800.0000   -0.13724
625840.0000   -0.01901
625880.0000   -0.36142
625920.0000   -0.00135
625960.0000   -0.06970
626000.0000   -0.02916
626040.0000    0.07546
626080.0000    0.05005
626120.0000    0.07223
626160.0000    0.05058
626200.0000    0.18727
626240.0000   -0.04615
626280.0000    0.03286
626320.0000    0.64000
626360.0000    0.12075
626400.0000   -0.20094
626440.0000   -0.03485
626480.0000    0.02795
626520.0000    0.23438
626560.0000    0.30052
626600.0000    0.38378
626640.0000    0.20473
626680.0000    0.23805
626720.0000    0.24052
626760.0000   -0.09725
626800.0000    0.42031
626840.0000    0.18065
626880.0000    0.08256
626920.0000    0.45082
626960.0000    0.52274
627000.0000    0.58486
627040.0000    0.43569
627080.0000    0.09829
627120.0000    0.46640
627160.0000    0.32964
627200.0000   -0.22278
627240.0000    0.09841
627280.0000    0.16232
627320.0000    0.12439
627360.0000    0.17406
627400.0000    0.13441
627440.0000    0.19376
627480.0000    0.00709
627520.0000    0.05150
627560.0000    0.01070
627600.0000    0.17472
627640.0000   -0.10490
627680.0000   -0.00411
627720.0000   -0.00762
627760.0000    0.26983
627800.0000    0.07520
627840.0000    0.07290
627880.0000   -0.16534
627920.0000    0.09563
627960.0000   -0.04629
628000.0000   -0.10425
628040.0000   -0.02309
628080.0000   -0.03535
628120.0000   -0.01162
628160.0000    0.29244
628200.0000    0.08291
628240.0000   -0.12152
628280.0000    0.15363
628320.0000    0.18612
628360.0000    0.11158
628400.0000    0.04590
628440.0000   -0.15376
628480.0000    0.17155
628520.0000   -0.13272
628560.0000   -0.25292
628600.0000   -0.36916
628640.0000   -0.38360
628680.0000   -0.20464
628720.0000   -0.24906
628760.0000   -0.23665
628800.0000   -0.35348
628840.0000   -0.52732
628880.0000   -0.30709
628920.0000   -0.29437
628960.0000   -0.15339
629000.0000    0.16013
629040.0000    0.20926
629080.0000    0.24272
629120.0000    0.33908
629160.0000    0.47540
629200.0000    0.13946
629240.0000   -0.00619
629280.0000    0.69719
629320.0000    0.21088
629360.0000    0.37415
629400.0000    0.27665
629440.0000    0.24315
629480.0000   -0.14596
629520.0000   -0.06808
629560.0000    0.09596
629600.0000    0.23178
629640.0000    0.11131
629680.0000    0.10920
629720.0000   -0.16757
629760.0000    0.00237
629800.0000    0.05165
629840.0000    0.17229
629880.0000   -0.00242
629920.0000    0.11754
629960.0000   -0.21987
630000.0000   -0.03040
630040.0000    0.18690
630080.0000    0.01286
630120.0000    0.09776
630160.0000    0.10066
630200.0000    0.02242
630240.0000   -0.00272
630280.0000    0.10461
630320.0000    0.60574
630360.0000    0.42996
630400.0000    0.45961
630440.0000    0.29492
630480.0000    0.41175
630520.0000    0.46321
630560.0000    0.59678
630600.0000    0.30667
630640.0000    0.12044
630680.0000    0.14297
630720.0000    0.10774
630760.0000    0.25915
630800.0000    0.14015
630840.0000    0.40297
630880.0000    0.33493
630920.0000    0.37793
630960.0000    0.38882
631000.0000    0.08330
631040.0000    0.45967
631080.0000    0.34180
631120.0000    0.30679
631160.0000    0.05085
631200.0000    0.15565
631240.0000    0.20122
631280.0000    0.20032
631320.0000    0.14045
631360.0000    0.16132
631400.0000    0.07091
631440.0000    0.12580
631480.0000    0.39590
631520.0000    0.16167
631560.0000    0.16007
631600.0000    0.11661
631640.0000   -0.06559
631680.0000    0.10022
631720.0000   -0.10595
631760.0000    0.19942
631800.0000    0.16200
631840.0000   -0.02787
631880.0000   -0.17968
631920.0000    0.10448
631960.0000    0.06647
632000.0000   -0.03016
632040.0000   -0.01598
632080.0000   -0.08635
632120.0000    0.16968
632160.0000   -0.29288
632200.0000   -0.15295
632240.0000   -0.10059
632280.0000    0.02397
632320.0000    0.09674
632360.0000    0.03562
632400.0000    0.08300
632440.0000   -0.22393
632480.0000    0.03483
632520.0000   -0.56208
632560.0000   -0.50394
632600.0000   -0.65785
632640.0000   -0.08654
632680.0000   -0.03738
632720.0000   -0.46756
632760.0000   -0.07002
632800.0000   -0.12778
632840.0000    0.04827
632880.0000   -0.03151
632920.0000    0.10360
632960.0000   -0.07333
633000.0000   -0.17142
633040.0000    0.01105
633080.0000    0.36800
633120.0000    0.00945
633160.0000    0.01165
633200.0000   -0.03546
633240.0000    0.28502
633280.0000    0.11343
633320.0000   -0.00509
633360.0000   -0.14313
633400.0000   -0.14376
633440.0000   -0.04165
633480.0000    0.32628
633520.0000   -0.12986
633560.0000   -0.03434
633600.0000    0.03458
633640.0000    0.14900
633680.0000   -0.26900
633720.0000    0.30548
633760.0000   -0.07054
633800.0000   -0.14010
633840.0000   -0.08189
633880.0000   -0.17431
633920.0000   -0.03524
633960.0000    0.00584
634000.0000   -0.06977
634040.0000    0.03763
634080.0000   -0.07283
634120.0000   -0.05673
634160.0000   -0.22774
634200.0000   -0.01540
634240.0000   -0.19649
634280.0000   -0.10023
634320.0000   -0.06856
634360.0000   -0.11525
634400.0000   -0.13716
634440.0000   -0.01827
634480.0000    0.27710
634520.0000   -0.05054
634560.0000    0.13182
634600.0000    0.02738
634640.0000    0.02861
634680.0000    0.11140
634720.0000   -0.01438
634760.0000    0.24108
634800.0000    0.02014
634840.0000    0.09329
634880.0000    0.13109
634920.0000    0.24467
634960.0000    0.11234
635000.0000    0.05384
635040.0000    0.24067
635080.0000    0.07949
635120.0000    0.12897
635160.0000    0.12302
635200.0000    0.24211
635240.0000   -0.08900
635280.0000    0.15626
635320.0000   -0.10306
635360.0000   -0.04210
635400.0000   -0.07353
635440.0000    0.23487
635480.0000    0.02043
635520.0000   -0.19119
635560.0000    0.11362
635600.0000   -0.05998
635640.0000    0.00226
635680.0000   -0.13928
635720.0000   -0.38361
635760.0000   -0.16078
635800.0000    0.10363
635840.0000    0.09615
635880.0000    0.24170
635920.0000    0.25862
635960.0000    0.09403
636000.0000   -0.01499
636040.0000   -0.01084
636080.0000    0.30887
636120.0000    0.21656
636160.0000    0.32895
636200.0000    0.15491
636240.0000    0.08574
636280.0000   -0.36779
636320.0000    0.11832
636360.0000    0.40760
636400.0000    0.09095
636440.0000    0.19605
636480.0000    0.45695
636520.0000    0.19375
636560.0000    0.07187
636600.0000   -0.16130
636640.0000    0.13838
636680.0000    0.01593
636720.0000    0.14452
636760.0000   -0.09634
636800.0000   -0.30842
636840.0000    0.08380
636880.0000   -0.06674
636920.0000    0.09510
636960.0000   -0.08922
637000.0000   -0.16248
637040.0000    0.01359
637080.0000   -0.03463
637120.0000   -0.08207
637160.0000   -0.12370
637200.0000   -0.14196
637240.0000   -0.32270
637280.0000   -0.22929
637320.0000   -0.19578
637360.0000    0.12080
637400.0000    0.14800
637440.0000   -0.10828
637480.0000   -0.02189
637520.0000    0.26690
637560.0000    0.07801
637600.0000    0.00918
637640.0000    0.12486
637680.0000    0.17093
637720.0000   -0.01267
637760.0000    0.24362
637800.0000    0.23199
637840.0000    0.30075
637880.0000   -0.07432
637920.0000    0.06622
637960.0000    0.05277
638000.0000   -0.08323
638040.0000   -0.49952
638080.0000   -0.31727
638120.0000   -0.12606
638160.0000    0.47625
638200.0000    0.33275
638240.0000   -0.13096
638280.0000   -0.24643
638320.0000   -0.09780
638360.0000    0.12076
638400.0000    0.05696
638440.0000    0.32782
638480.0000    0.10024
638520.0000    0.16056
638560.0000    0.10001
638600.0000    0.28377
638640.0000    0.27907
638680.0000    0.07688
638720.0000   -0.13276
638760.0000   -0.03169
638800.0000    0.03256
638840.0000   -0.19108
638880.0000    0.13122
638920.0000   -0.12634
638960.0000    0.17536
639000.0000    0.07322
639040.0000   -0.20133
639080.0000    0.04637
639120.0000    0.01537
639160.0000   -0.09086
639200.0000    0.05850
639240.0000    0.07817
639280.0000    0.00695
639320.0000   -0.06992
639360.0000   -0.21986
639400.0000   -0.11074
639440.0000   -0.11490
639480.0000    0.07835
639520.0000   -0.22211
639560.0000   -0.31728
639600.0000   -0.14439
639640.0000   -0.24695
639680.0000   -0.00917
639720.0000    0.07382
639760.0000   -0.18443
639800.0000   -0.43085
639840.0000   -0.10278
639880.0000    0.00576
639920.0000   -0.50183
639960.0000   -0.22584
640000.0000   -0.14473
640040.0000   -0.04462
640080.0000    0.12875
640120.0000    0.17344
640160.0000    0.02069
640200.0000    0.04609
640240.0000    0.10872
640280.0000    0.07990
640320.0000   -0.03587
640360.0000   -0.03603
640400.0000   -0.20603
640440.0000   -0.02154
640480.0000   -0.15179
640520.0000   -0.00653
640560.0000   -0.19574
640600.0000   -0.11949
640640.0000   -0.41043
640680.0000   -0.06365
640720.0000   -0.15941
640760.0000   -0.06947
640800.0000   -0.15506
640840.0000   -0.53188
640880.0000   -0.06235
640920.0000   -0.05523
640960.0000   -0.46262
641000.0000   -0.17540
641040.0000   -0.56472
641080.0000   -0.20064
641120.0000   -0.18551
641160.0000   -0.00312
641200.0000   -0.08155
641240.0000   -0.01891
641280.0000    0.07671
641320.0000   -0.05803
641360.0000   -0.06680
641400.0000   -0.48874
641440.0000   -0.45751
641480.0000   -0.70889
641520.0000   -0.89213
641560.0000   -0.41103
641600.0000   -0.30616
641640.0000   -0.68219
641680.0000   -0.65467
641720.0000   -0.73376
641760.0000   -0.58022
641800.0000   -0.82997
641840.0000   -0.51174
641880.0000   -0.63324
641920.0000   -0.42884
641960.0000   -0.73092
642000.0000   -0.47385
642040.0000   -0.14379
642080.0000   -0.10024
642120.0000   -0.10548
642160.0000    0.02558
642200.0000   -0.14227
642240.0000   -0.49397
642280.0000   -0.17754
642320.0000   -0.44768
642360.0000   -0.74110
642400.0000   -0.44896
642440.0000   -0.33649
642480.0000   -0.46479
642520.0000   -0.46958
642560.0000   -0.52201
642600.0000   -0.35352
642640.0000   -0.33407
642680.0000   -0.14808
642720.0000   -0.10112
642760.0000   -0.33204
642800.0000   -0.44469
642840.0000   -0.10757
642880.0000   -0.21494
642920.0000    0.05823
642960.0000   -0.08140
643000.0000   -0.38304
643040.0000   -0.23440
643080.0000   -0.09385
643120.0000   -0.31214
643160.0000   -0.46129
643200.0000   -0.13964
643240.0000    0.00923
643280.0000   -0.20999
643320.0000   -0.18705
643360.0000   -0.19077
643400.0000    0.03625
643440.0000   -0.09788
643480.0000   -0.25937
643520.0000   -0.12560
643560.0000    0.04491
643600.0000   -0.18428
643640.0000   -0.35241
643680.0000   -0.15177
643720.0000   -0.17107
643760.0000   -0.39507
643800.0000   -0.40597
643840.0000   -0.08584
643880.0000   -0.36634
643920.0000   -0.28979
643960.0000   -0.37770
644000.0000    0.00781
644040.0000   -0.21851
644080.0000   -0.30572
644120.0000    0.00167
644160.0000   -0.34317
644200.0000    0.07847
644240.0000   -0.24941
644280.0000   -0.10690
644320.0000   -0.05895
644360.0000   -0.05990
644400.0000   -0.07419
644440.0000   -0.16372
644480.0000   -0.13646
644520.0000   -0.37691
644560.0000   -0.26909
644600.0000   -0.00354
644640.0000   -0.29909
644680.0000   -0.25256
644720.0000   -0.36809
644760.0000    0.11373
644800.0000   -0.21802
644840.0000   -0.17032
644880.0000   -0.06757
644920.0000    0.09199
644960.0000   -0.12575
645000.0000    0.13847
645040.0000   -0.14307
645080.0000   -0.04819
645120.0000    0.08363
645160.0000    0.23363
645200.0000   -0.11864
645240.0000    0.19618
645280.0000    0.09664
645320.0000   -0.33357
645360.0000   -0.07955
645400.0000    0.07758
645440.0000    0.24344
645480.0000    0.07661
645520.0000    0.20839
645560.0000   -0.22804
645600.0000    0.10067
645640.0000   -0.28310
645680.0000   -0.28115
645720.0000   -0.14117
645760.0000   -0.01278
645800.0000   -0.39886
645840.0000   -0.35966
645880.0000   -0.05423
645920.0000   -0.05715
645960.0000   -0.20693
646000.0000   -0.46102
646040.0000   -0.13148
646080.0000   -0.12542
646120.0000   -0.24837
646160.0000   -0.18149
646200.0000   -0.26709
646240.0000   -0.44274
646280.0000   -0.11587
646320.0000   -0.15967
646360.0000   -0.22348
646400.0000   -0.37712
646440.0000   -0.01061
646480.0000   -0.13490
646520.0000   -0.32188
646560.0000   -0.49457
646600.0000   -0.10155
646640.0000   -0.42857
646680.0000   -0.16835
646720.0000    0.03048
646760.0000   -0.15932
646800.0000   -0.01627
646840.0000   -0.19199
646880.0000   -0.07673
646920.0000   -0.26535
646960.0000   -0.53339
647000.0000   -0.29650
647040.0000   -0.08233
647080.0000    0.09644
647120.0000   -0.20302
647160.0000   -0.13154
647200.0000   -0.23866
647240.0000   -0.03495
647280.0000    0.02551
647320.0000    0.02340
647360.0000    0.05428
647400.0000   -0.06927
647440.0000   -0.06924
647480.0000    0.19245
647520.0000   -0.21433
647560.0000   -0.15306
647600.0000   -0.08653
647640.0000   -0.09274
647680.0000   -0.04318
647720.0000    0.07870
647760.0000    0.33563
647800.0000   -0.07427
647840.0000   -0.19568
647880.0000   -0.13165
647920.0000   -0.05765
647960.0000   -0.32695
648000.0000   -0.39944
648040.0000   -0.00702
648080.0000    0.02886
648120.0000   -0.31651
648160.0000   -0.37523
648200.0000   -0.38943
648240.0000   -0.34443
648280.0000    0.11867
648320.0000   -0.27194
648360.0000   -0.46372
648400.0000   -0.05421
648440.0000   -0.27600
648480.0000   -0.27096
648520.0000   -0.09584
648560.0000   -0.31546
648600.0000   -0.21746
648640.0000   -0.27160
648680.0000    0.14421
648720.0000   -0.06165
648760.0000   -0.35824
648800.0000   -0.29607
648840.0000   -0.02414
648880.0000   -0.30512
648920.0000   -0.23250
648960.0000   -0.37736
649000.0000   -0.25805
649040.0000   -0.17190
649080.0000   -0.03080
649120.0000   -0.25664
649160.0000    0.01782
649200.0000   -0.07841
649240.0000   -0.41905
649280.0000   -0.13346
649320.0000   -0.07894
649360.0000   -0.03711
649400.0000    0.09940
649440.0000   -0.07344
649480.0000   -0.05207
649520.0000   -0.18089
649560.0000    0.02574
649600.0000   -0.52927
649640.0000   -0.10161
649680.0000   -0.05448
649720.0000    0.02047
649760.0000   -0.22983
649800.0000    0.33648
649840.0000    0.18970
649880.0000    0.04773
649920.0000   -0.17913
649960.0000   -0.07545
650000.0000   -0.33191
650040.0000   -0.07790
650080.0000   -0.07776
650120.0000   -0.27466
650160.0000    0.18960
650200.0000   -0.23967
650240.0000   -0.23420
650280.0000   -0.13971
650320.0000   -0.10434
650360.0000    0.26600
650400.0000   -0.21725
650440.0000   -0.10791
650480.0000   -0.61554
650520.0000   -0.37734
650560.0000   -0.39921
650600.0000   -0.39340
650640.0000   -0.31534
650680.0000   -0.53033
650720.0000   -0.28113
650760.0000   -0.38835
650800.0000   -0.56108
650840.0000   -0.50399
650880.0000   -0.54372
650920.0000   -0.36764
650960.0000   -0.06879
651000.0000   -0.38699
651040.0000   -0.36347
651080.0000   -0.35500
651120.0000   -0.30133
651160.0000   -0.39233
651200.0000   -0.50195
651240.0000   -0.33784
651280.0000   -0.34524
651320.0000   -0.57250
651360.0000   -0.18953
651400.0000   -0.30092
651440.0000    0.00433
651480.0000   -0.28274
651520.0000   -0.17854
651560.0000   -0.48831
651600.0000   -0.22546
651640.0000   -0.20002
651680.0000   -0.56800
651720.0000   -0.61495
651760.0000   -0.06969
651800.0000   -0.42287
651840.0000   -0.30307
651880.0000   -0.53745
651920.0000   -0.48899
651960.0000   -0.43118
652000.0000   -0.57132
652040.0000   -0.11723
652080.0000   -0.10105
652120.0000   -0.27773
652160.0000   -0.46166
652200.0000   -0.21945
652240.0000   -0.25620
652280.0000   -0.63632
652320.0000   -0.38396
652360.0000   -0.23456
652400.0000   -0.12949
652440.0000   -0.53046
652480.0000   -0.23774
652520.0000   -0.76772
652560.0000   -0.07452
652600.0000   -0.18751
652640.0000   -0.45719
652680.0000   -0.17989
652720.0000   -0.09028
652760.0000    0.11191
652800.0000   -0.10977
652840.0000   -0.32574
652880.0000   -0.23436
652920.0000   -0.27824
652960.0000   -0.24806
653000.0000   -0.28534
653040.0000   -0.19367
653080.0000   -0.19463
653120.0000   -0.17027
653160.0000   -0.23405
653200.0000   -0.30232
653240.0000   -0.54809
653280.0000   -0.46890
653320.0000   -0.25125
653360.0000   -0.19325
653400.0000   -0.24538
653440.0000   -0.09787
653480.0000   -0.39532
653520.0000   -0.30566
653560.0000   -0.39671
653600.0000   -0.12259
653640.0000   -0.60706
653680.0000   -0.35535
653720.0000   -0.31127
653760.0000   -0.03560
653800.0000    0.00611
653840.0000   -0.06711
653880.0000   -0.04552
653920.0000   -0.25140
653960.0000   -0.05070
654000.0000   -0.16666
654040.0000    0.02047
654080.0000   -0.21190
654120.0000    0.04278
654160.0000   -0.02720
654200.0000    0.12497
654240.0000   -0.10296
654280.0000   -0.04384
654320.0000   -0.30451
654360.0000   -0.10456
654400.0000   -0.22945
654440.0000   -0.35850
654480.0000   -0.36052
654520.0000   -0.05968
654560.0000   -0.19006
654600.0000    0.13273
654640.0000    0.03407
654680.0000   -0.20620
654720.0000   -0.25957
654760.0000   -0.44130
654800.0000   -0.16320
654840.0000   -0.46044
654880.0000    0.04260
654920.0000    0.01942
654960.0000   -0.29824
655000.0000   -0.21161
655040.0000   -0.22112
655080.0000   -0.08651
655120.0000   -0.19619
655160.0000   -0.47491
655200.0000   -0.23184
655240.0000   -0.13050
655280.0000    0.06060
655320.0000   -0.09736
655360.0000   -0.41278
655400.0000    0.05902
655440.0000   -0.15651
655480.0000   -0.08234
655520.0000    0.07416
655560.0000   -0.28021
655600.0000   -0.04654
655640.0000   -0.13161
655680.0000   -0.14269
655720.0000   -0.16653
655760.0000   -0.07943
655800.0000    0.19765
655840.0000   -0.52069
655880.0000   -0.31855
655920.0000   -0.24458
655960.0000   -0.12480
656000.0000    0.17055
656040.0000    0.04187
656080.0000   -0.02123
656120.0000   -0.13138
656160.0000   -0.06536
656200.0000   -0.20336
656240.0000   -0.17576
656280.0000   -0.24370
656320.0000   -0.00592
656360.0000   -0.31981
656400.0000   -0.36597
656440.0000   -0.52852
656480.0000   -0.69384
656520.0000   -0.40344
656560.0000   -0.41363
656600.0000   -0.51868
656640.0000   -0.30305
656680.0000   -0.40579
656720.0000   -0.17533
656760.0000   -0.18411
656800.0000   -0.00514
656840.0000    0.02346
656880.0000    0.21757
656920.0000    0.08461
656960.0000    0.00901
657000.0000   -0.10603
657040.0000   -0.18063
657080.0000   -0.11099
657120.0000   -0.09066
657160.0000   -0.33126
657200.0000   -0.62909
657240.0000   -0.21892
657280.0000   -0.34177
657320.0000   -0.27993
657360.0000   -0.26963
657400.0000   -0.32079
657440.0000   -0.35629
657480.0000   -0.39972
657520.0000   -0.26058
657560.0000   -0.12880
657600.0000   -0.00047
657640.0000   -0.22315
657680.0000   -0.29962
657720.0000   -0.34284
657760.0000   -0.26453
657800.0000   -0.34419
657840.0000   -0.28839
657880.0000   -0.55870
657920.0000   -0.25560
657960.0000   -0.30752
658000.0000   -0.14899
658040.0000   -0.30163
658080.0000   -0.25217
658120.0000   -0.20265
658160.0000   -0.19801
658200.0000   -0.39392
658240.0000   -0.53098
658280.0000   -0.33692
658320.0000   -0.31394
658360.0000   -0.47083
658400.0000   -0.07125
658440.0000   -0.18883
658480.0000    0.20474
658520.0000    0.09110
658560.0000    0.18976
658600.0000    0.17180
658640.0000    0.00772
658680.0000   -0.06411
658720.0000   -0.25215
658760.0000    0.29071
658800.0000    0.28725
658840.0000    0.01243
658880.0000    0.10932
658920.0000   -0.12635
658960.0000   -0.04084
659000.0000    0.08147
659040.0000   -0.00925
659080.0000    0.06717
659120.0000    0.04979
659160.0000    0.00455
659200.0000    0.00762
659240.0000    0.10275
659280.0000    0.02170
659320.0000    0.02336
659360.0000    0.15686
659400.0000    0.22627
659440.0000    0.08238
659480.0000    0.14737
659520.0000    0.20303
659560.0000    0.04497
659600.0000   -0.15711
659640.0000   -0.26309
659680.0000   -0.04329
659720.0000    0.08562
659760.0000    0.01379
659800.0000    0.15231
659840.0000    0.25595
659880.0000   -0.30487
659920.0000    0.04346
659960.0000    0.13776
660000.0000   -0.14572
660040.0000   -0.17071
660080.0000   -0.25398
660120.0000   -0.01524
660160.0000   -0.02989
660200.0000   -0.28559
660240.0000   -0.32218
660280.0000   -0.32718
660320.0000    0.07898
660360.0000   -0.07659
660400.0000   -0.35899
660440.0000   -0.13181
660480.0000    0.10535
660520.0000   -0.15863
660560.0000   -0.25710
660600.0000    0.03360
660640.0000   -0.27613
660680.0000    0.13879
660720.0000   -0.12098
660760.0000    0.01172
660800.0000   -0.05095
660840.0000   -0.03398
660880.0000    0.29872
660920.0000    0.07934
660960.0000    0.11828
661000.0000   -0.04751
661040.0000   -0.17933
661080.0000   -0.47486
661120.0000   -0.20303
661160.0000   -0.37720
661200.0000   -0.03152
661240.0000   -0.12028
661280.0000   -0.35898
661320.0000   -0.11218
661360.0000   -0.06703
661400.0000   -0.19197
661440.0000    0.19703
661480.0000    0.14155
661520.0000   -0.14412
661560.0000   -0.04347
661600.0000   -0.22785
661640.0000   -0.12138
661680.0000    0.06545
661720.0000   -0.04584
661760.0000    0.04283
661800.0000   -0.34411
661840.0000   -0.03341
661880.0000    0.16102
661920.0000    0.20769
661960.0000    0.30422
662000.0000    0.21753
662040.0000    0.28316
662080.0000    0.20437
662120.0000    0.10767
662160.0000    0.01394
662200.0000    0.12656
662240.0000   -0.09080
662280.0000   -0.21223
662320.0000    0.04001
662360.0000    0.10707
662400.0000    0.10845
662440.0000    0.23533
662480.0000    0.27663
662520.0000    0.28659
662560.0000    0.21103
662600.0000    0.29282
662640.0000    0.38100
662680.0000    0.61137
662720.0000    0.53867
662760.0000    0.68726
662800.0000    0.52258
662840.0000    0.66824
662880.0000    0.49715
662920.0000    0.30503
662960.0000    0.42078
663000.0000    0.31568
663040.0000    0.37641
663080.0000    0.57308
663120.0000    0.58995
663160.0000    0.39234
663200.0000    0.42864
663240.0000    0.57278
663280.0000    0.39424
663320.0000    0.41637
663360.0000    0.57251
663400.0000    0.67013
663440.0000    0.68828
663480.0000    0.43630
663520.0000    0.63859
663560.0000    0.46792
663600.0000    0.53498
663640.0000    0.71975
663680.0000    0.81804
663720.0000    0.62160
663760.0000    0.16887
663800.0000    0.51199
663840.0000    0.34803
663880.0000    0.44943
663920.0000    0.67559
663960.0000    0.55176
664000.0000    0.40178
664040.0000    0.13412
664080.0000    0.05444
664120.0000   -0.01823
664160.0000    0.18623
664200.0000    0.36982
664240.0000   -0.05008
664280.0000    0.09243
664320.0000    0.67676
664360.0000   -0.06305
664400.0000    0.15625
664440.0000    0.01732
664480.0000   -0.11874
664520.0000   -0.03021
664560.0000    0.15189
664600.0000   -0.05207
664640.0000   -0.11772
664680.0000    0.29663
664720.0000    0.12168
664760.0000    0.01152
664800.0000    0.23548
664840.0000    0.15119
664880.0000    0.22326
664920.0000   -0.08782
664960.0000   -0.22124
665000.0000   -0.17366
665040.0000   -0.06882
665080.0000   -0.08263
665120.0000    0.19651
665160.0000    0.06892
665200.0000   -0.24636
665240.0000   -0.16776
665280.0000   -0.32021
665320.0000   -0.44942
665360.0000   -0.36735
665400.0000   -0.15734
665440.0000   -0.15103
665480.0000   -0.32966
665520.0000   -0.14592
665560.0000   -0.14050
665600.0000   -0.21645
665640.0000   -0.13582
665680.0000   -0.01017
665720.0000    0.01552
665760.0000    0.07003
665800.0000    0.15745
665840.0000   -0.15230
665880.0000   -0.06334
665920.0000   -0.08261
665960.0000   -0.11952
666000.0000   -0.15171
666040.0000    0.25785
666080.0000   -0.04090
666120.0000    0.27284
666160.0000   -0.08099
666200.0000    0.04796
666240.0000   -0.08029
666280.0000    0.11194
666320.0000    0.14112
666360.0000    0.10857
666400.0000    0.05236
666440.0000    0.15379
666480.0000   -0.22599
666520.0000    0.08560
666560.0000   -0.03907
666600.0000    0.01636
666640.0000    0.09479
666680.0000   -0.04963
666720.0000   -0.03083
666760.0000   -0.03550
666800.0000    0.15377
666840.0000   -0.13271
666880.0000    0.22750
666920.0000   -0.06473
666960.0000   -0.00101
667000.0000    0.06197
667040.0000    0.22712
667080.0000   -0.06466
667120.0000   -0.14604
667160.0000    0.11945
667200.0000    0.03797
667240.0000   -0.14089
667280.0000   -0.01423
667320.0000   -0.00978
667360.0000    0.33628
667400.0000    0.17695
667440.0000   -0.03646
667480.0000    0.03584
667520.0000   -0.30587
667560.0000   -0.34731
667600.0000   -0.16774
667640.0000   -0.18497
667680.0000   -0.36810
667720.0000   -0.09721
667760.0000   -0.23242
667800.0000   -0.41773
667840.0000   -0.30289
667880.0000   -0.32710
667920.0000   -0.28061
667960.0000   -0.07472
668000.0000   -0.44984
668040.0000    0.03954
668080.0000   -0.21796
668120.0000   -0.11411
668160.0000   -0.01152
668200.0000    0.08835
668240.0000    0.11772
668280.0000   -0.17466
668320.0000   -0.04272
668360.0000    0.23185
668400.0000   -0.01446
668440.0000    0.50471
668480.0000   -0.13302
668520.0000    0.04943
668560.0000    0.39059
668600.0000    0.19921
668640.0000    0.06906
668680.0000    0.17095
668720.0000    0.45506
668760.0000    0.45623
668800.0000    0.46645
668840.0000    0.37113
668880.0000    0.42177
668920.0000    0.65213
668960.0000   -0.07506
669000.0000   -0.03430
669040.0000    0.24301
669080.0000   -0.18501
669120.0000    0.10300
669160.0000    0.11749
669200.0000   -0.01647
669240.0000    0.13193
669280.0000   -0.01931
669320.0000    0.24617
669360.0000   -0.09072
669400.0000   -0.25086
669440.0000   -0.00383
669480.0000   -0.19995
669520.0000   -0.02868
669560.0000   -0.38718
669600.0000    0.17510
669640.0000   -0.12054
669680.0000    0.19334
669720.0000   -0.07022
669760.0000    0.07811
669800.0000   -0.08790
669840.0000   -0.10822
669880.0000   -0.06746
669920.0000    0.01484
669960.0000    0.07563
670000.0000    0.20675
670040.0000    0.27853
670080.0000    0.17820
670120.0000   -0.08216
670160.0000   -0.11859
670200.0000   -0.24363
670240.0000   -0.09587
670280.0000   -0.10762
670320.0000    0.48029
670360.0000   -0.06253
670400.0000   -0.02987
670440.0000   -0.01056
670480.0000   -0.23540
670520.0000    0.06866
670560.0000    0.13783
670600.0000    0.05690
670640.0000    0.05883
670680.0000    0.03997
670720.0000    0.01355
670760.0000   -0.01651
670800.0000    0.00056
670840.0000    0.14817
670880.0000    0.00734
670920.0000   -0.13425
670960.0000   -0.03362
671000.0000    0.09149
671040.0000   -0.08822
671080.0000   -0.24777
671120.0000   -0.17667
671160.0000   -0.06625
671200.0000   -0.07366
671240.0000   -0.35889
671280.0000   -0.09487
671320.0000   -0.06904
671360.0000    0.11236
671400.0000   -0.06802
671440.0000    0.29993
671480.0000    0.10051
671520.0000    0.24249
671560.0000    0.09288
671600.0000    0.01556
671640.0000    0.18033
671680.0000   -0.19933
671720.0000   -0.01125
671760.0000    0.06610
671800.0000    0.09390
671840.0000   -0.16870
671880.0000    0.02730
671920.0000   -0.02930
671960.0000   -0.12309
672000.0000    0.07158
672040.0000    0.00558
672080.0000    0.06252
672120.0000   -0.20116
672160.0000   -0.04098
672200.0000    0.08232
672240.0000   -0.02198
672280.0000   -0.33534
672320.0000   -0.12479
672360.0000   -0.00423
672400.0000   -0.32086
672440.0000   -0.32251
672480.0000   -0.39936
672520.0000   -0.38281
672560.0000   -0.35322
672600.0000   -0.41216
672640.0000   -0.13592
672680.0000    0.03596
672720.0000   -0.40173
672760.0000   -0.31991
672800.0000   -0.33112
672840.0000   -0.11308
672880.0000   -0.39427
672920.0000    0.15536
672960.0000    0.01774
673000.0000    0.44000
673040.0000    0.16825
673080.0000    0.14518
673120.0000    0.53757
673160.0000    0.25484
673200.0000    0.18126
673240.0000    0.33016
673280.0000    0.32503
673320.0000   -0.38918
673360.0000   -0.12526
673400.0000    0.08700
673440.0000   -0.26131
673480.0000   -0.27003
673520.0000   -0.22611
673560.0000    0.01344
673600.0000   -0.58101
673640.0000   -0.36690
673680.0000   -0.36015
673720.0000   -0.10438
673760.0000    0.06706
673800.0000    0.02039
673840.0000   -0.16143
673880.0000   -0.53901
673920.0000    0.15227
673960.0000   -0.05317
674000.0000   -0.18338
674040.0000   -0.32815
674080.0000   -0.33386
674120.0000   -0.36343
674160.0000   -0.29881
674200.0000   -0.17819
674240.0000   -0.45587
674280.0000   -0.04808
674320.0000   -0.08701
674360.0000   -0.26597
674400.0000   -0.10597
674440.0000   -0.24930
674480.0000   -0.21059
674520.0000    0.05755
674560.0000    0.15117
674600.0000   -0.02613
674640.0000   -0.01414
674680.0000    0.08365
674720.0000   -0.08728
674760.0000   -0.09642
674800.0000    0.14345
674840.0000    0.09143
674880.0000    0.23757
674920.0000    0.21081
674960.0000    0.09210
675000.0000   -0.02094
675040.0000   -0.22838
675080.0000   -0.12532
675120.0000   -0.03570
675160.0000   -0.07292
675200.0000   -0.23926
675240.0000   -0.33470
675280.0000   -0.15797
675320.0000   -0.23062
675360.0000   -0.04813
675400.0000   -0.08557
675440.0000    0.16978
675480.0000    0.10168
675520.0000    0.09340
675560.0000   -0.12623
675600.0000   -0.02341
675640.0000   -0.25620
675680.0000   -0.34169
675720.0000   -0.36439
675760.0000   -0.12424
675800.0000   -0.31438
675840.0000   -0.27751
675880.0000    0.09349
675920.0000   -0.04371
675960.0000   -0.15755
676000.0000   -0.28216
676040.0000   -0.35438
676080.0000   -0.07991
676120.0000   -0.39770
676160.0000    0.00861
676200.0000   -0.30052
676240.0000   -0.04733
676280.0000   -0.34097
676320.0000   -0.26936
676360.0000   -0.54496
676400.0000   -0.10936
676440.0000   -0.33812
676480.0000   -0.18205
676520.0000   -0.49919
676560.0000   -0.41668
676600.0000   -0.48618
676640.0000   -0.37149
676680.0000   -0.22636
676720.0000   -0.19820
676760.0000   -0.13667
676800.0000   -0.62666
676840.0000   -0.04244
676880.0000   -0.09468
676920.0000   -0.15647
676960.0000    0.16289
677000.0000    0.21625
677040.0000   -0.31752
677080.0000   -0.39785
677120.0000   -0.03899
677160.0000    0.03152
677200.0000   -0.07432
677240.0000    0.14842
677280.0000    0.23384
677320.0000    0.29447
677360.0000    0.03092
677400.0000   -0.22972
677440.0000   -0.16984
677480.0000   -0.14638
677520.0000   -0.14302
677560.0000    0.08462
677600.0000   -0.04889
677640.0000   -0.25428
677680.0000   -0.31327
677720.0000   -0.09704
677760.0000    0.05969
677800.0000    0.20447
677840.0000   -0.07062
677880.0000   -0.18502
677920.0000   -0.12204
677960.0000   -0.25440
678000.0000    0.25124
678040.0000    0.04407
678080.0000   -0.17469
678120.0000   -0.08007
678160.0000   -0.17777
678200.0000    0.03926
678240.0000    0.17994
678280.0000    0.09894
678320.0000   -0.23525
678360.0000   -0.10706
678400.0000   -0.35984
678440.0000   -0.20044
678480.0000   -0.02214
678520.0000    0.15977
678560.0000   -0.06235
678600.0000   -0.13482
678640.0000    0.23522
678680.0000   -0.11117
678720.0000   -0.36085
678760.0000    0.13066
678800.0000   -0.04592
678840.0000    0.11418
678880.0000   -0.02251
678920.0000   -0.14056
678960.0000   -0.05892
679000.0000    0.09988
679040.0000    0.06640
679080.0000   -0.17885
679120.0000    0.21451
679160.0000    0.06634
679200.0000    0.24556
679240.0000    0.09193
679280.0000   -0.14063
679320.0000   -0.08142
679360.0000   -0.14724
679400.0000    0.09378
679440.0000   -0.00110
679480.0000    0.11101
679520.0000    0.00199
679560.0000    0.20106
679600.0000    0.01062
679640.0000    0.12229
679680.0000    0.60495
679720.0000    0.42040
679760.0000    0.21043
679800.0000   -0.02279
679840.0000   -0.04592
679880.0000    0.19431
679920.0000   -0.02961
679960.0000    0.25645
680000.0000    0.23050
680040.0000    0.26036
680080.0000    0.48549
680120.0000    0.36686
680160.0000    0.39676
680200.0000    0.62074
680240.0000    0.44816
680280.0000    0.50937
680320.0000    0.28780
680360.0000    0.40421
680400.0000    0.39276
680440.0000    0.46599
680480.0000    0.19832
680520.0000    0.31320
680560.0000    0.43303
680600.0000    0.65860
680640.0000    0.49672
680680.0000    0.45282
680720.0000    0.60870
680760.0000    0.27958
680800.0000    0.45893
680840.0000    0.25556
680880.0000    0.20454
680920.0000    0.35260
680960.0000    0.61031
681000.0000    0.41180
681040.0000    0.58350
681080.0000    0.42733
681120.0000    0.43385
681160.0000    0.31901
681200.0000    0.48590
681240.0000    0.29855
681280.0000    0.44082
681320.0000    0.12505
681360.0000   -0.08973
681400.0000    0.36476
681440.0000    0.27092
681480.0000    0.39168
681520.0000   -0.07362
681560.0000    0.08439
681600.0000    0.27124
681640.0000    0.04934
681680.0000    0.04239
681720.0000    0.07666
681760.0000   -0.03880
681800.0000    0.21561
681840.0000   -0.00099
681880.0000   -0.14082
681920.0000    0.23680
681960.0000    0.02263
682000.0000   -0.06396
682040.0000    0.00088
682080.0000    0.26238
682120.0000    0.27657
682160.0000    0.29791
682200.0000    0.18860
682240.0000    0.39043
682280.0000    0.46846
682320.0000    0.26264
682360.0000    0.46480
682400.0000    0.22503
682440.0000    0.35697
682480.0000    0.37756
682520.0000    0.54335
682560.0000    0.39863
682600.0000    0.24629
682640.0000    0.42307
682680.0000    0.37129
682720.0000    0.49972
682760.0000    0.59926
682800.0000    0.33358
682840.0000    0.25545
682880.0000    0.38830
682920.0000   -0.02481
682960.0000   -0.18400
683000.0000    0.20254
683040.0000    0.26907
683080.0000    0.29936
683120.0000    0.22386
683160.0000    0.27624
683200.0000    0.38028
683240.0000    0.34061
683280.0000    0.46637
683320.0000    0.37523
683360.0000    0.77234
683400.0000    0.40155
683440.0000    0.53993
683480.0000    0.35400
683520.0000    0.62525
683560.0000    0.40611
683600.0000    0.38476
683640.0000    0.56739
683680.0000    0.58565
683720.0000    0.34821
683760.0000    0.48109
683800.0000    0.52644
683840.0000    0.58152
683880.0000    0.48441
683920.0000    0.41205
683960.0000    0.62199
684000.0000    0.50166
684040.0000    0.69508
684080.0000    0.18611
684120.0000    0.56714
684160.0000    0.23836
684200.0000   -0.07097
684240.0000    0.37527
684280.0000    0.48158
684320.0000    0.31872
684360.0000    0.24244
684400.0000   -0.04356
684440.0000    0.15443
684480.0000    0.47037
684520.0000    0.46669
684560.0000    0.46385
684600.0000    0.30964
684640.0000    0.25678
684680.0000    0.16815
684720.0000    0.35834
684760.0000    0.36118
684800.0000    0.32755
684840.0000    0.38145
684880.0000    0.33688
684920.0000    0.27804
684960.0000    0.34321
685000.0000    0.54748
685040.0000    0.29755
685080.0000    0.61652
685120.0000    0.48144
685160.0000    0.41570
685200.0000    0.28311
685240.0000    0.02004
685280.0000    0.24115
685320.0000    0.27022
685360.0000    0.40708
685400.0000    0.08188
685440.0000    0.65089
685480.0000    0.64875
685520.0000    0.32714
685560.0000    0.55894
685600.0000    0.46869
685640.0000    0.62307
685680.0000    0.48095
685720.0000    0.28301
685760.0000    0.46347
685800.0000    0.31679
685840.0000    0.32600
685880.0000    0.41983
685920.0000    0.55097
685960.0000    0.28266
686000.0000    0.49787
686040.0000    0.42989
686080.0000    0.45901
686120.0000    0.42600
686160.0000    0.36624
686200.0000    0.20883
686240.0000    0.29505
686280.0000    0.31316
686320.0000    0.53520
686360.0000    0.35899
686400.0000    0.59235
686440.0000    0.54233
686480.0000    0.40231
686520.0000    0.60190
686560.0000    0.47845
686600.0000    0.24362
686640.0000    0.37715
686680.0000    0.31311
686720.0000    0.40151
686760.0000    0.32778
686800.0000    0.37994
686840.0000    0.35953
686880.0000    0.30505
686920.0000    0.40255
686960.0000    0.47776
687000.0000    0.51671
687040.0000    0.48635
687080.0000    0.49147
687120.0000    0.45060
687160.0000    0.20049
687200.0000    0.56821
687240.0000    0.22916
687280.0000    0.32937
687320.0000    0.47344
687360.0000    0.45675
687400.0000    0.62077
687440.0000    0.56572
687480.0000    0.42606
687520.0000    0.51065
687560.0000    0.63932
687600.0000    0.21324
687640.0000    0.40564
687680.0000    0.41806
687720.0000    0.29169
687760.0000    0.49439
687800.0000    0.43651
687840.0000    0.44910
687880.0000    0.45847
687920.0000    0.43301
687960.0000    0.27316
688000.0000    0.31346
688040.0000    0.46526
688080.0000    0.40284
688120.0000    0.54936
688160.0000    0.46266
688200.0000    0.61498
688240.0000    0.47026
688280.0000    0.43862
688320.0000    0.51895
688360.0000    0.42959
688400.0000    0.48339
688440.0000    0.54449
688480.0000    0.62625
688520.0000    0.50663
688560.0000    0.48313
688600.0000    0.26142
688640.0000    0.29482
688680.0000    0.20145
688720.0000    0.16830
688760.0000    0.29036
688800.0000    0.31896
688840.0000    0.35588
688880.0000    0.40526
688920.0000    0.64791
688960.0000    0.51773
689000.0000    0.29004
689040.0000    0.58801
689080.0000    0.40441
689120.0000    0.57652
689160.0000    0.47934
689200.0000    0.35985
689240.0000    0.54561
689280.0000    0.50058
689320.0000    0.35322
689360.0000    0.44720
689400.0000    0.38374
689440.0000    0.57855
689480.0000    0.61967
689520.0000    0.41690
689560.0000    0.47339
689600.0000    0.50182
689640.0000    0.62756
689680.0000    0.53689
689720.0000    0.48057
689760.0000    0.43159
689800.0000    0.53798
689840.0000    0.33375
689880.0000    0.50027
689920.0000    0.56138
689960.0000    0.64099
690000.0000    0.38396
690040.0000    0.48232
690080.0000    0.19940
690120.0000    0.29255
690160.0000    0.50045
690200.0000    0.51775
690240.0000    0.32813
690280.0000    0.25023
690320.0000    0.34560
690360.0000    0.20123
690400.0000    0.39113
690440.0000    0.28444
690480.0000    0.21229
690520.0000    0.42792
690560.0000    0.28681
690600.0000    0.35999
690640.0000    0.20834
690680.0000    0.43921
690720.0000    0.01640
690760.0000    0.20840
690800.0000    0.11184
690840.0000    0.49446
690880.0000    0.38262
690920.0000    0.80943
690960.0000    0.50332
691000.0000    0.24722
691040.0000    0.20477
691080.0000    0.27940
691120.0000    0.19693
691160.0000    0.40256
691200.0000    0.44433
691240.0000    0.44500
691280.0000    0.55055
691320.0000    0.53550
691360.0000    0.17416
691400.0000    0.21156
691440.0000    0.51815
691480.0000    0.35211
691520.0000    0.36601
691560.0000    0.43537
691600.0000    0.40432
691640.0000    0.59109
691680.0000    0.40831
691720.0000    0.49330
691760.0000    0.20533
691800.0000    0.20452
691840.0000    0.30378
691880.0000    0.63906
691920.0000    0.41454
691960.0000    0.30103
692000.0000    0.62257
692040.0000    0.35924
692080.0000    0.26378
692120.0000    0.17799
692160.0000    0.40712
692200.0000    0.25632
692240.0000    0.31720
692280.0000   -0.00332
692320.0000    0.62227
692360.0000    0.02170
692400.0000    0.35346
692440.0000    0.25123
692480.0000    0.54562
692520.0000    0.24571
692560.0000    0.46420
692600.0000    0.49611
692640.0000    0.55050
692680.0000    0.28222
692720.0000    0.11880
692760.0000    0.40630
692800.0000    0.28781
692840.0000    0.13494
692880.0000    0.32051
692920.0000    0.43068
692960.0000    0.21133
693000.0000    0.36793
693040.0000    0.36340
693080.0000    0.21974
693120.0000    0.30307
693160.0000    0.33710
693200.0000    0.40682
693240.0000    0.38390
693280.0000    0.56315
693320.0000    0.54423
693360.0000    0.40640
693400.0000    0.34079
693440.0000    0.25599
693480.0000    0.48425
693520.0000    0.35129
693560.0000    0.21379
693600.0000    0.06771
693640.0000    0.19620
693680.0000    0.09189
693720.0000    0.36469
693760.0000    0.22842
693800.0000    0.51492
693840.0000    0.26619
693880.0000    0.25537
693920.0000    0.39297
693960.0000    0.12870
694000.0000    0.20828
694040.0000    0.34061
694080.0000    0.16529
694120.0000    0.38624
694160.0000    0.58774
694200.0000    0.53198
694240.0000    0.40576
694280.0000    0.29832
694320.0000    0.48322
694360.0000    0.61158
694400.0000    0.60140
694440.0000    0.35972
694480.0000    0.51477
694520.0000    0.65238
694560.0000    0.56675
694600.0000    0.43310
694640.0000    0.25523
694680.0000    0.49741
694720.0000    0.17774
694760.0000    0.27635
694800.0000    0.33957
694840.0000    0.29111
694880.0000    0.31830
694920.0000    0.16950
694960.0000    0.18034
695000.0000    0.36507
695040.0000    0.27111
695080.0000    0.41892
695120.0000    0.26625
695160.0000    0.24672
695200.0000    0.54370
695240.0000    0.40869
695280.0000    0.37610
695320.0000    0.17042
695360.0000    0.30361
695400.0000    0.44917
695440.0000    0.04724
695480.0000    0.29943
695520.0000    0.32869
695560.0000    0.24188
695600.0000    0.43960
695640.0000    0.38964
695680.0000    0.33124
695720.0000    0.39659
695760.0000    0.55189
695800.0000    0.05879
695840.0000    0.63387
695880.0000    0.63429
695920.0000    0.30912
695960.0000    0.66037
696000.0000    0.34296
696040.0000    0.31206
696080.0000    0.21093
696120.0000    0.36123
696160.0000    0.21543
696200.0000    0.48769
696240.0000    0.41105
696280.0000    0.42375
696320.0000    0.44351
696360.0000    0.63899
696400.0000    0.10567
696440.0000    0.48903
696480.0000    0.20912
696520.0000    0.47447
696560.0000    0.20103
696600.0000    0.44923
696640.0000    0.37477
696680.0000    0.37818
696720.0000    0.46930
696760.0000    0.17229
696800.0000    0.54926
696840.0000    0.34510
696880.0000    0.37743
696920.0000    0.19116
696960.0000    0.40949
697000.0000    0.54034
697040.0000    0.47224
697080.0000    0.29579
697120.0000    0.37794
697160.0000    0.26422
697200.0000    0.45802
697240.0000    0.60430
697280.0000    0.62500
697320.0000    0.37229
697360.0000    0.37342
697400.0000    0.40252
697440.0000    0.38374
697480.0000    0.37216
697520.0000    0.29417
697560.0000    0.44491
697600.0000    0.54354
697640.0000    0.32385
697680.0000    0.41899
697720.0000    0.13447
697760.0000    0.20048
697800.0000    0.10404
697840.0000    0.23637
697880.0000    0.43929
697920.0000    0.43989
697960.0000    0.27641
698000.0000    0.29838
698040.0000    0.53619
698080.0000    0.53800
698120.0000    0.47877
698160.0000    0.42339
698200.0000    0.24265
698240.0000    0.43131
698280.0000    0.58537
698320.0000    0.36379
698360.0000    0.08717
698400.0000    0.45025
698440.0000    0.53309
698480.0000    0.38246
698520.0000    0.33570
698560.0000    0.23250
698600.0000    0.52590
698640.0000    0.41190
698680.0000    0.46915
698720.0000    0.27717
698760.0000    0.22765
698800.0000    0.53856
698840.0000    0.20780
698880.0000    0.17201
698920.0000    0.27403
698960.0000    0.23543
699000.0000    0.23584
699040.0000    0.10123
699080.0000    0.08036
699120.0000    0.02301
699160.0000    0.38513
699200.0000    0.27341
699240.0000    0.39183
699280.0000    0.37140
699320.0000    0.22986
699360.0000    0.32844
699400.0000    0.19327
699440.0000    0.08899
699480.0000    0.06699
699520.0000    0.18334
699560.0000    0.30701
699600.0000    0.25496
699640.0000    0.24668
699680.0000    0.40240
699720.0000    0.39087
699760.0000    0.39553
699800.0000    0.33572
699840.0000    0.54661
699880.0000    0.23954
699920.0000    0.30373
699960.0000    0.39023
700000.0000    0.27542
700040.0000    0.24206
700080.0000    0.32145
700120.0000    0.18461
700160.0000    0.33643
700200.0000    0.42575
700240.0000    0.25097
700280.0000    0.15943
700320.0000    0.36971
700360.0000    0.28377
700400.0000    0.37851
700440.0000    0.35283
700480.0000    0.21355
700520.0000    0.35790
700560.0000    0.28543
700600.0000    0.14301
700640.0000    0.40548
700680.0000    0.31230
700720.0000    0.21758
700760.0000    0.49609
700800.0000    0.48784
700840.0000    0.38744
700880.0000    0.37067
700920.0000    0.22444
700960.0000    0.37390
701000.0000    0.20705
701040.0000    0.02375
701080.0000   -0.09895
701120.0000   -0.22076
701160.0000    0.20342
701200.0000    0.02700
701240.0000    0.14186
701280.0000   -0.19859
701320.0000   -0.06669
701360.0000    0.12068
701400.0000   -0.21453
701440.0000    0.00973
701480.0000   -0.11636
701520.0000   -0.04188
701560.0000   -0.04441
701600.0000    0.02265
701640.0000    0.36861
701680.0000    0.53177
701720.0000    0.25647
701760.0000    0.57080
701800.0000    0.41333
701840.0000    0.44582
701880.0000    0.39060
701920.0000    0.30179
701960.0000    0.12780
702000.0000    0.15898
702040.0000    0.20987
702080.0000    0.24162
702120.0000    0.22261
702160.0000    0.37095
702200.0000    0.39032
702240.0000    0.27129
702280.0000    0.25927
702320.0000    0.31407
702360.0000    0.27680
702400.0000    0.39319
702440.0000    0.27461
702480.0000   -0.01843
702520.0000   -0.04304
702560.0000    0.42221
702600.0000    0.53199
702640.0000    0.39272
702680.0000    0.50773
702720.0000    0.30232
702760.0000    0.33104
702800.0000    0.14090
702840.0000    0.04240
702880.0000    0.06088
702920.0000   -0.11450
702960.0000   -0.15833
703000.0000    0.08697
703040.0000    0.23529
703080.0000    0.37298
703120.0000    0.37079
703160.0000    0.16009
703200.0000   -0.13657
703240.0000   -0.29415
703280.0000   -0.24598
703320.0000   -0.16353
703360.0000   -0.32127
703400.0000   -0.17969
703440.0000   -0.13934
703480.0000   -0.06242
703520.0000   -0.07898
703560.0000   -0.35568
703600.0000   -0.13331
703640.0000   -0.18072
703680.0000   -0.48981
703720.0000   -0.05746
703760.0000   -0.24752
703800.0000   -0.20573
703840.0000   -0.46936
703880.0000   -0.78389
703920.0000   -0.67452
703960.0000   -0.73402
704000.0000   -0.78674
704040.0000   -0.60661
704080.0000   -0.65093
704120.0000   -0.80123
704160.0000   -0.66794
704200.0000   -0.80981
704240.0000   -0.77677
704280.0000   -0.84516
704320.0000   -0.99751
704360.0000   -0.82869
704400.0000   -0.52135
704440.0000   -0.59344
704480.0000   -0.63385
704520.0000   -0.56654
704560.0000   -0.65443
704600.0000   -0.56997
704640.0000   -0.60762
704680.0000   -0.49466
704720.0000   -0.48144
704760.0000   -0.44532
704800.0000   -0.33859
704840.0000   -0.26746
704880.0000   -0.30693
704920.0000   -0.67383
704960.0000   -0.72341
705000.0000   -0.68266
705040.0000   -0.82506
705080.0000   -0.48145
705120.0000   -0.65082
705160.0000   -0.51155
705200.0000   -0.62665
705240.0000   -0.59291
705280.0000   -0.68639
705320.0000   -0.84546
705360.0000   -0.68808
705400.0000   -0.39950
705440.0000   -0.79566
705480.0000   -0.77783
705520.0000   -0.70116
705560.0000   -0.34186
705600.0000   -0.43645
705640.0000   -0.49789
705680.0000   -0.80271
705720.0000   -0.56674
705760.0000   -0.50090
705800.0000   -0.29520
705840.0000   -0.36422
705880.0000   -0.44331
705920.0000   -0.67463
705960.0000   -0.62956
706000.0000   -0.57056
706040.0000   -0.72832
706080.0000   -0.72281
706120.0000   -0.66861
706160.0000   -0.78939
706200.0000   -0.67974
706240.0000   -0.80431
706280.0000   -0.69719
706320.0000   -0.66102
706360.0000   -0.63253
706400.0000   -0.53790
706440.0000   -0.73703
706480.0000   -0.77121
706520.0000   -0.74962
706560.0000   -0.69112
706600.0000   -0.71072
706640.0000   -0.83486
706680.0000   -0.98418
706720.0000   -0.79495
706760.0000   -0.86246
706800.0000   -0.68277
706840.0000   -0.72908
706880.0000   -0.78475
706920.0000   -0.48929
706960.0000   -0.70417
707000.0000   -0.67068
707040.0000   -0.77433
707080.0000   -0.86221
707120.0000   -0.82730
707160.0000   -0.80331
707200.0000   -0.57812
707240.0000   -0.73727
707280.0000   -0.65417
707320.0000   -0.52502
707360.0000   -0.88602
707400.0000   -0.54009
707440.0000   -0.80469
707480.0000   -0.81538
707520.0000   -0.59399
707560.0000   -0.66993
707600.0000   -0.65742
707640.0000   -0.74443
707680.0000   -0.62081
707720.0000   -0.62969
707760.0000   -0.77913
707800.0000   -0.63772
707840.0000   -0.70631
707880.0000   -0.64701
707920.0000   -0.73477
707960.0000   -0.64997
708000.0000   -0.69328
708040.0000   -0.79321
708080.0000   -0.74300
708120.0000   -0.77125
708160.0000   -0.65598
708200.0000   -0.68599
708240.0000   -0.72010
708280.0000   -0.91745
708320.0000   -0.79299
708360.0000   -0.67558
708400.0000   -0.65660
708440.0000   -0.79355
708480.0000   -0.97832
708520.0000   -0.84255
708560.0000   -1.00802
708600.0000   -0.79884
708640.0000   -0.61212
708680.0000   -0.72489
708720.0000   -0.93434
708760.0000   -0.64843
708800.0000   -0.64001
708840.0000   -0.68488
708880.0000   -0.77323
708920.0000   -0.71302
708960.0000   -0.80839
709000.0000   -0.74268
709040.0000   -0.67235
709080.0000   -0.96417
709120.0000   -0.68963
709160.0000   -0.63721
709200.0000   -0.75501
709240.0000   -0.71702
709280.0000   -0.86197
709320.0000   -0.58719
709360.0000   -1.02827
709400.0000   -0.75462
709440.0000   -0.57133
709480.0000   -0.71660
709520.0000   -0.60311
709560.0000   -0.63663
709600.0000   -1.05949
709640.0000   -0.93497
709680.0000   -0.90987
709720.0000   -0.90863
709760.0000   -0.91659
709800.0000   -0.82384
709840.0000   -0.86745
709880.0000   -0.94415
709920.0000   -0.78397
709960.0000   -0.91789
710000.0000   -0.77757
710040.0000   -0.75092
710080.0000   -0.67411
710120.0000   -0.88270
710160.0000   -0.71015
710200.0000   -0.71173
710240.0000   -0.90454
710280.0000   -0.73053
710320.0000   -0.93395
710360.0000   -1.05269
710400.0000   -0.95315
710440.0000   -1.12805
710480.0000   -0.72736
710520.0000   -0.85331
710560.0000   -0.84201
710600.0000   -0.70613
710640.0000   -0.69547
710680.0000   -0.80252
710720.0000   -1.00280
710760.0000   -0.83914
710800.0000   -0.90227
710840.0000   -0.96469
710880.0000   -0.99964
710920.0000   -0.77251
710960.0000   -0.90001
711000.0000   -0.76724
711040.0000   -0.89925
711080.0000   -0.64830
711120.0000   -0.62424
711160.0000   -0.77958
711200.0000   -0.98343
711240.0000   -0.19408
711280.0000   -0.78021
711320.0000   -0.70006
711360.0000   -0.66295
711400.0000   -1.04601
711440.0000   -0.68733
711480.0000   -0.67686
711520.0000   -0.61050
711560.0000   -0.70822
711600.0000   -0.81841
711640.0000   -0.71504
711680.0000   -0.76586
711720.0000   -0.63841
711760.0000   -0.63360
711800.0000   -0.94077
711840.0000   -0.68472
711880.0000   -0.77575
711920.0000   -0.87369
711960.0000   -0.84454
712000.0000   -0.57377
712040.0000   -0.80295
712080.0000   -0.72617
712120.0000   -0.74124
712160.0000   -0.87020
712200.0000   -0.66344
712240.0000   -0.74968
712280.0000   -0.66311
712320.0000   -0.88812
712360.0000   -0.86533
712400.0000   -0.68307
712440.0000   -0.77562
712480.0000   -0.78462
712520.0000   -0.64838
712560.0000   -0.82034
712600.0000   -0.95219
712640.0000   -0.65939
712680.0000   -0.68791
712720.0000   -0.78639
712760.0000   -0.78074
712800.0000   -0.70037
712840.0000   -0.67498
712880.0000   -0.80761
712920.0000   -0.47133
712960.0000   -0.81045
713000.0000   -0.77584
713040.0000   -0.63917
713080.0000   -0.72359
713120.0000   -0.60891
713160.0000   -0.72293
713200.0000   -0.70436
713240.0000   -0.45168
713280.0000   -0.61153
713320.0000   -0.59571
713360.0000   -0.74104
713400.0000   -0.70219
713440.0000   -0.64029
713480.0000   -0.88841
713520.0000   -0.74873
713560.0000   -0.55086
713600.0000   -0.64382
713640.0000   -0.94491
713680.0000   -0.63041
713720.0000   -0.77469
713760.0000   -0.33573
713800.0000   -0.81182
713840.0000   -0.79625
713880.0000   -0.49512
713920.0000   -0.77751
713960.0000   -0.61488
714000.0000   -0.51810
714040.0000   -0.63151
714080.0000   -0.62975
714120.0000   -0.85626
714160.0000   -0.80369
714200.0000   -0.79652
714240.0000   -0.93445
714280.0000   -0.66283
714320.0000   -0.63865
714360.0000   -0.68239
714400.0000   -0.77621
714440.0000   -0.71675
714480.0000   -0.55061
714520.0000   -0.84989
714560.0000   -0.99352
714600.0000   -0.55408
714640.0000   -0.71686
714680.0000   -0.76948
714720.0000   -0.56198
714760.0000   -0.88272
714800.0000   -0.94340
714840.0000   -0.72258
714880.0000   -0.62213
714920.0000   -0.86944
714960.0000   -0.41564
715000.0000   -0.73432
715040.0000   -0.55162
715080.0000   -0.62821
715120.0000   -0.71496
715160.0000   -0.68298
715200.0000   -0.66730
715240.0000   -0.65150
715280.0000   -0.56924
715320.0000   -0.74150
715360.0000   -0.85128
715400.0000   -0.76117
715440.0000   -0.58652
715480.0000   -0.46401
715520.0000   -0.70097
715560.0000   -0.63336
715600.0000   -0.65175
715640.0000   -0.58150
715680.0000   -0.89833
715720.0000   -1.01401
715760.0000   -1.00680
715800.0000   -0.93708
715840.0000   -0.86872
715880.0000   -0.70256
715920.0000   -0.75718
715960.0000   -0.74609
716000.0000   -0.65231
716040.0000   -0.69848
716080.0000   -0.74105
716120.0000   -0.66777
716160.0000   -0.68392
716200.0000   -0.70514
716240.0000   -0.79225
716280.0000   -0.86668
716320.0000   -0.76128
716360.0000   -0.82987
716400.0000   -0.75961
716440.0000   -0.64218
716480.0000   -0.89015
716520.0000   -0.46626
716560.0000   -0.72309
716600.0000   -0.69202
716640.0000   -0.84032
716680.0000   -0.69582
716720.0000   -0.82658
716760.0000   -0.74996
716800.0000   -0.77315
716840.0000   -0.65163
716880.0000   -0.79551
716920.0000   -0.56281
716960.0000   -0.78746
717000.0000   -0.82885
717040.0000   -0.61513
717080.0000   -0.64967
717120.0000   -0.69086
717160.0000   -0.54318
717200.0000   -0.72480
717240.0000   -0.71474
717280.0000   -0.62487
717320.0000   -0.67403
717360.0000   -0.38542
717400.0000   -0.77275
717440.0000   -0.60388
717480.0000   -0.67185
717520.0000   -0.41389
717560.0000   -0.43940
717600.0000   -0.45276
717640.0000   -0.24062
717680.0000   -0.41399
717720.0000   -0.46079
717760.0000   -0.54159
717800.0000   -0.49996
717840.0000   -0.33681
717880.0000   -0.49473
717920.0000   -0.54976
717960.0000   -0.62120
718000.0000   -0.68788
718040.0000   -0.44492
718080.0000   -0.48454
718120.0000   -0.41047
718160.0000   -0.31221
718200.0000   -0.62549
718240.0000   -0.30913
718280.0000   -0.55214
718320.0000   -0.65476
718360.0000   -0.73845
718400.0000   -0.77218
718440.0000   -0.74186
718480.0000   -0.70732
718520.0000   -0.58159
718560.0000   -0.52064
718600.0000   -0.49168
718640.0000   -0.70830
718680.0000   -0.59292
718720.0000   -0.69197
718760.0000   -0.68430
718800.0000   -0.63300
718840.0000   -0.59630
718880.0000   -0.75336
718920.0000   -0.93296
718960.0000   -0.83453
719000.0000   -0.84428
719040.0000   -0.68806
719080.0000   -0.45887
719120.0000   -0.84081
719160.0000   -0.80513
719200.0000   -0.84282
719240.0000   -0.89651
719280.0000   -0.86786
719320.0000   -0.98032
719360.0000   -0.70298
719400.0000   -0.71395
719440.0000   -0.82704
719480.0000   -1.00516
719520.0000   -0.82622
719560.0000   -0.71141
719600.0000   -0.71490
719640.0000   -0.81065
719680.0000   -0.79240
719720.0000   -0.68672
719760.0000   -0.71532
719800.0000   -0.70392
719840.0000   -0.64669
719880.0000   -0.77893
719920.0000   -1.01722
719960.0000   -0.81600
720000.0000   -0.83630
720040.0000   -0.71233
720080.0000   -0.77706
720120.0000   -0.85596
720160.0000   -0.59669
720200.0000   -0.76013
720240.0000   -0.58969
720280.0000   -0.64169
720320.0000   -0.76232
720360.0000   -0.87418
720400.0000   -0.51547
720440.0000   -0.81969
720480.0000   -0.56057
720520.0000   -0.69011
720560.0000   -0.48087
720600.0000   -0.89147
720640.0000   -0.71253
720680.0000   -0.50131
720720.0000   -0.81079
720760.0000   -0.75979
720800.0000   -0.79474
720840.0000   -1.00620
720880.0000   -0.91200
720920.0000   -0.91274
720960.0000   -0.72343
721000.0000   -0.45440
721040.0000   -0.81195
721080.0000   -0.91350
721120.0000   -0.78614
721160.0000   -0.76864
721200.0000   -0.81191
721240.0000   -0.93334
721280.0000   -0.81432
721320.0000   -0.80379
721360.0000   -0.89175
721400.0000   -0.83136
721440.0000   -0.94847
721480.0000   -0.80866
721520.0000   -0.91788
721560.0000   -0.87769
721600.0000   -0.85038
721640.0000   -0.79678
721680.0000   -0.95756
721720.0000   -0.76154
721760.0000   -0.87462
721800.0000   -0.84452
721840.0000   -0.62483
721880.0000   -0.70297
721920.0000   -0.72078
721960.0000   -0.66094
722000.0000   -0.80615
722040.0000   -0.51830
722080.0000   -0.78494
722120.0000   -0.86275
722160.0000   -0.88060
722200.0000   -1.00549
722240.0000   -0.66379
722280.0000   -0.74104
722320.0000   -0.95456
722360.0000   -0.85630
722400.0000   -0.99691
722440.0000   -0.78724
722480.0000   -0.76307
722520.0000   -0.86827
722560.0000   -0.64394
722600.0000   -0.68672
722640.0000   -0.66488
722680.0000   -0.86505
722720.0000   -0.74020
722760.0000   -0.52484
722800.0000   -0.58071
722840.0000   -0.70192
722880.0000   -0.78761
722920.0000   -0.77841
722960.0000   -0.76913
723000.0000   -0.85374
723040.0000   -0.72056
723080.0000   -0.73052
723120.0000   -0.67189
723160.0000   -0.59092
723200.0000   -0.82162
723240.0000   -0.72209
723280.0000   -0.67064
723320.0000   -0.60529
723360.0000   -0.62161
723400.0000   -0.77958
723440.0000   -0.66558
723480.0000   -0.89524
723520.0000   -0.80889
723560.0000   -0.87709
723600.0000   -0.78145
723640.0000   -0.66530
723680.0000   -0.84132
723720.0000   -0.75826
723760.0000   -0.82949
723800.0000   -0.72554
723840.0000   -0.91612
[truncated: 158,795 more chars]
