# Supplementary material for: Comment on 'Valid molecular dynamics simulations of human hemoglobin require a surprisingly large box size'
Source: eLife. 2019 Jun 20;8:e44718. doi: 10.7554/eLife.44718 (PMC6586461; doi:10.7554/eLife.44718)
Supplement: Figure 4—source data 1. — The zip archive contains a README file describing which source files correspond to the different panels. [file elife-44718-fig4-data1.zip › figure4/panels_EF/charmm/box2/eq1/proj.xvg]

25000.0000   -0.25707
25040.0000   -0.21717
25080.0000   -0.17556
25120.0000   -0.46888
25160.0000   -0.21534
25200.0000   -0.15908
25240.0000   -0.43765
25280.0000   -0.20911
25320.0000   -0.34159
25360.0000   -0.30761
25400.0000   -0.13392
25440.0000   -0.15779
25480.0000   -0.01435
25520.0000   -0.33612
25560.0000   -0.17468
25600.0000   -0.10097
25640.0000   -0.32689
25680.0000   -0.21530
25720.0000   -0.32491
25760.0000   -0.14558
25800.0000   -0.34866
25840.0000   -0.29404
25880.0000   -0.38959
25920.0000   -0.17384
25960.0000   -0.34944
26000.0000   -0.29174
26040.0000   -0.30034
26080.0000   -0.23559
26120.0000   -0.20475
26160.0000   -0.29439
26200.0000   -0.34391
26240.0000   -0.26435
26280.0000   -0.37671
26320.0000   -0.41669
26360.0000   -0.44084
26400.0000   -0.39047
26440.0000   -0.28069
26480.0000   -0.22223
26520.0000   -0.22646
26560.0000   -0.12718
26600.0000   -0.23421
26640.0000   -0.27373
26680.0000   -0.47531
26720.0000   -0.52968
26760.0000   -0.42338
26800.0000   -0.39212
26840.0000   -0.32987
26880.0000   -0.06044
26920.0000   -0.43255
26960.0000   -0.13163
27000.0000   -0.44140
27040.0000   -0.45636
27080.0000   -0.20711
27120.0000   -0.11734
27160.0000   -0.34299
27200.0000   -0.35241
27240.0000   -0.58629
27280.0000   -0.18451
27320.0000   -0.17759
27360.0000   -0.80371
27400.0000   -0.32928
27440.0000   -0.32563
27480.0000   -0.07374
27520.0000   -0.42264
27560.0000   -0.11794
27600.0000   -0.30424
27640.0000   -0.14901
27680.0000   -0.32996
27720.0000   -0.58792
27760.0000   -0.58903
27800.0000   -0.58168
27840.0000   -0.41048
27880.0000   -0.38553
27920.0000   -0.36942
27960.0000    0.02221
28000.0000   -0.02654
28040.0000    0.18030
28080.0000   -0.06918
28120.0000    0.26693
28160.0000    0.08993
28200.0000   -0.62288
28240.0000   -0.31464
28280.0000   -0.47705
28320.0000   -0.14578
28360.0000   -0.49558
28400.0000   -0.41382
28440.0000   -0.59160
28480.0000   -0.01286
28520.0000   -0.25689
28560.0000   -0.81069
28600.0000   -0.46264
28640.0000   -0.11849
28680.0000   -0.49535
28720.0000   -0.16170
28760.0000   -0.33502
28800.0000   -0.39281
28840.0000   -0.64746
28880.0000   -0.25768
28920.0000   -0.36075
28960.0000   -0.27742
29000.0000    0.16144
29040.0000   -0.13501
29080.0000    0.01939
29120.0000   -0.05640
29160.0000   -0.08717
29200.0000    0.17864
29240.0000    0.13726
29280.0000   -0.09356
29320.0000   -0.38479
29360.0000   -0.21754
29400.0000   -0.28473
29440.0000    0.19055
29480.0000    0.18843
29520.0000    0.31611
29560.0000    0.00727
29600.0000    0.15666
29640.0000    0.04041
29680.0000    0.17825
29720.0000    0.23224
29760.0000    0.06262
29800.0000   -0.00567
29840.0000   -0.18204
29880.0000   -0.15854
29920.0000   -0.03855
29960.0000   -0.17735
30000.0000   -0.35548
30040.0000    0.07621
30080.0000   -0.18965
30120.0000   -0.08854
30160.0000    0.07029
30200.0000   -0.03123
30240.0000    0.21766
30280.0000   -0.00563
30320.0000   -0.03501
30360.0000   -0.31054
30400.0000    0.05104
30440.0000    0.12737
30480.0000    0.12026
30520.0000    0.30158
30560.0000   -0.05565
30600.0000    0.06641
30640.0000    0.20227
30680.0000    0.17532
30720.0000   -0.02259
30760.0000    0.13145
30800.0000   -0.03023
30840.0000   -0.01519
30880.0000    0.10929
30920.0000    0.24228
30960.0000   -0.28245
31000.0000   -0.25937
31040.0000    0.30488
31080.0000    0.03967
31120.0000    0.00610
31160.0000    0.10335
31200.0000    0.09419
31240.0000    0.20758
31280.0000    0.14128
31320.0000    0.40268
31360.0000    0.51624
31400.0000    0.16127
31440.0000    0.56385
31480.0000    0.51959
31520.0000    0.56615
31560.0000    0.29302
31600.0000    0.13786
31640.0000    0.30999
31680.0000    0.40834
31720.0000   -0.25988
31760.0000    0.14150
31800.0000    0.47468
31840.0000    0.58446
31880.0000    0.55150
31920.0000    0.37430
31960.0000    0.45289
32000.0000   -0.11501
32040.0000    0.23995
32080.0000    0.25944
32120.0000   -0.14661
32160.0000    0.18770
32200.0000    0.13123
32240.0000    0.42122
32280.0000    0.17561
32320.0000    0.20994
32360.0000    0.30175
32400.0000   -0.15998
32440.0000    0.33793
32480.0000    0.07640
32520.0000    0.27850
32560.0000   -0.23030
32600.0000   -0.27745
32640.0000   -0.16794
32680.0000   -0.13042
32720.0000   -0.06745
32760.0000    0.22163
32800.0000   -0.01773
32840.0000    0.06849
32880.0000   -0.79000
32920.0000   -0.12269
32960.0000    0.15587
33000.0000    0.00528
33040.0000    0.38601
33080.0000    0.39458
33120.0000    0.64599
33160.0000    0.81212
33200.0000    0.76055
33240.0000    0.70815
33280.0000    0.60442
33320.0000    0.95561
33360.0000    0.66049
33400.0000    0.62012
33440.0000    0.75612
33480.0000    0.69403
33520.0000    0.54236
33560.0000    0.45922
33600.0000    0.48790
33640.0000    0.28143
33680.0000    0.39677
33720.0000    0.35580
33760.0000    0.20818
33800.0000    0.16344
33840.0000   -0.15806
33880.0000    0.13796
33920.0000    0.35226
33960.0000    0.25078
34000.0000    0.59450
34040.0000    0.03868
34080.0000    0.09923
34120.0000    0.19491
34160.0000    0.35908
34200.0000    0.40997
34240.0000    0.10194
34280.0000    0.50005
34320.0000    0.59125
34360.0000    0.29316
34400.0000    0.49104
34440.0000    0.34022
34480.0000    0.33499
34520.0000    0.37399
34560.0000    0.24504
34600.0000    0.20555
34640.0000    0.45781
34680.0000    0.08726
34720.0000   -0.03040
34760.0000    0.29788
34800.0000    0.05763
34840.0000   -0.02544
34880.0000    0.03378
34920.0000   -0.46735
34960.0000   -0.09234
35000.0000   -0.37077
35040.0000   -0.17588
35080.0000   -0.15658
35120.0000   -0.35160
35160.0000   -0.24158
35200.0000   -0.38267
35240.0000   -0.15105
35280.0000   -0.13318
35320.0000   -0.15124
35360.0000   -0.19353
35400.0000   -0.16064
35440.0000   -0.28773
35480.0000   -0.23566
35520.0000   -0.43494
35560.0000   -0.47585
35600.0000   -0.40534
35640.0000   -0.23716
35680.0000   -0.25265
35720.0000   -0.25436
35760.0000   -0.26484
35800.0000   -0.37781
35840.0000   -0.56192
35880.0000   -0.24372
35920.0000   -0.30846
35960.0000   -0.10867
36000.0000   -0.15832
36040.0000   -0.26861
36080.0000   -0.49028
36120.0000   -0.45718
36160.0000   -0.48486
36200.0000   -0.28500
36240.0000   -0.32962
36280.0000   -0.42406
36320.0000   -0.22793
36360.0000   -0.01274
36400.0000   -0.31182
36440.0000   -0.20896
36480.0000   -0.17077
36520.0000   -0.14167
36560.0000    0.01988
36600.0000   -0.26475
36640.0000   -0.15917
36680.0000   -0.16490
36720.0000   -0.24409
36760.0000   -0.41715
36800.0000   -0.41720
36840.0000   -0.20285
36880.0000   -0.43421
36920.0000   -0.50013
36960.0000   -0.45414
37000.0000   -0.10748
37040.0000   -0.40408
37080.0000   -0.17079
37120.0000   -0.31492
37160.0000   -0.27947
37200.0000   -0.33879
37240.0000   -0.13315
37280.0000   -0.77196
37320.0000   -0.39383
37360.0000   -0.27659
37400.0000   -0.50085
37440.0000   -0.76262
37480.0000   -0.31313
37520.0000   -0.20353
37560.0000   -0.47962
37600.0000   -0.42079
37640.0000   -0.51191
37680.0000   -0.29898
37720.0000   -0.37372
37760.0000   -0.45484
37800.0000   -0.37718
37840.0000   -0.50135
37880.0000   -0.47092
37920.0000   -0.13875
37960.0000   -0.11432
38000.0000   -0.31517
38040.0000   -0.33903
38080.0000   -0.30124
38120.0000   -0.27021
38160.0000   -0.29951
38200.0000   -0.15211
38240.0000   -0.42969
38280.0000   -0.46049
38320.0000   -0.32022
38360.0000   -0.60875
38400.0000   -0.39752
38440.0000   -0.21800
38480.0000   -0.29036
38520.0000   -0.49971
38560.0000   -0.25377
38600.0000   -0.52230
38640.0000   -0.63571
38680.0000   -0.33005
38720.0000   -0.45187
38760.0000   -0.49566
38800.0000   -0.57637
38840.0000   -0.37687
38880.0000   -0.19455
38920.0000   -0.47016
38960.0000   -0.19895
39000.0000   -0.40798
39040.0000   -0.85941
39080.0000   -0.35006
39120.0000   -0.33958
39160.0000   -0.31132
39200.0000   -0.39374
39240.0000   -0.76435
39280.0000   -0.37379
39320.0000   -0.10751
39360.0000   -0.12912
39400.0000   -0.16024
39440.0000   -0.38632
39480.0000   -0.17279
39520.0000   -0.37506
39560.0000   -0.06889
39600.0000   -0.12556
39640.0000   -0.13425
39680.0000   -0.27207
39720.0000    0.02030
39760.0000    0.01313
39800.0000    0.10009
39840.0000   -0.38208
39880.0000    0.21490
39920.0000   -0.14332
39960.0000   -0.20265
40000.0000   -0.01389
40040.0000    0.15906
40080.0000   -0.79107
40120.0000   -0.23631
40160.0000   -0.67585
40200.0000   -0.56066
40240.0000   -0.40678
40280.0000   -0.19601
40320.0000   -0.35390
40360.0000   -0.81472
40400.0000   -0.26121
40440.0000   -0.27461
40480.0000   -0.18491
40520.0000   -0.37430
40560.0000   -0.32458
40600.0000    0.05041
40640.0000   -0.08694
40680.0000   -0.32682
40720.0000   -0.42992
40760.0000   -0.47999
40800.0000   -0.09279
40840.0000   -0.29961
40880.0000   -0.42832
40920.0000   -0.21744
40960.0000   -0.53976
41000.0000   -0.20084
41040.0000   -0.36895
41080.0000   -0.41240
41120.0000   -0.38824
41160.0000   -0.43484
41200.0000   -0.20510
41240.0000   -0.24763
41280.0000   -0.20099
41320.0000   -0.26229
41360.0000   -0.14640
41400.0000   -0.10847
41440.0000   -0.20525
41480.0000   -0.17173
41520.0000   -0.44900
41560.0000   -0.73800
41600.0000   -0.26911
41640.0000   -0.16301
41680.0000   -0.00086
41720.0000   -0.52804
41760.0000   -0.48771
41800.0000   -0.41516
41840.0000   -0.40582
41880.0000   -0.60140
41920.0000   -0.43784
41960.0000   -0.76259
42000.0000   -0.70706
42040.0000   -0.42191
42080.0000   -0.63836
42120.0000   -0.49473
42160.0000   -0.28755
42200.0000   -0.56568
42240.0000   -0.50358
42280.0000   -0.51319
42320.0000   -0.59666
42360.0000   -0.62960
42400.0000   -0.26261
42440.0000   -0.57900
42480.0000   -0.38571
42520.0000   -0.52675
42560.0000   -0.31765
42600.0000   -0.34795
42640.0000   -0.35782
42680.0000   -0.65613
42720.0000   -0.24446
42760.0000   -0.62677
42800.0000   -0.70490
42840.0000   -0.42808
42880.0000   -0.71212
42920.0000   -0.44121
42960.0000   -0.56200
43000.0000   -0.56837
43040.0000   -0.49624
43080.0000   -0.24526
43120.0000    0.13219
43160.0000   -0.24786
43200.0000   -0.25630
43240.0000   -0.15715
43280.0000   -0.40710
43320.0000   -0.68318
43360.0000   -0.33586
43400.0000   -0.22365
43440.0000   -0.45665
43480.0000   -0.35872
43520.0000   -0.71803
43560.0000   -0.58406
43600.0000   -0.23033
43640.0000   -0.44345
43680.0000   -0.36601
43720.0000   -0.47335
43760.0000   -0.48448
43800.0000   -0.59969
43840.0000   -0.54562
43880.0000   -0.80966
43920.0000   -0.66508
43960.0000   -0.68419
44000.0000   -0.55378
44040.0000   -0.57717
44080.0000   -0.31951
44120.0000   -0.80775
44160.0000   -0.55154
44200.0000   -0.56259
44240.0000   -0.34738
44280.0000   -0.24723
44320.0000   -0.47675
44360.0000   -0.36678
44400.0000   -0.56120
44440.0000   -0.53709
44480.0000   -0.51478
44520.0000   -0.63228
44560.0000   -0.07204
44600.0000   -0.90799
44640.0000   -0.81679
44680.0000   -0.75282
44720.0000   -0.61963
44760.0000   -0.76012
44800.0000   -0.42052
44840.0000   -0.14537
44880.0000   -0.24562
44920.0000   -0.20847
44960.0000   -0.12653
45000.0000   -0.44327
45040.0000   -0.01021
45080.0000   -0.13541
45120.0000   -0.04338
45160.0000    0.14942
45200.0000   -0.07871
45240.0000    0.08265
45280.0000    0.14951
45320.0000   -0.22662
45360.0000    0.19659
45400.0000   -0.30407
45440.0000    0.09064
45480.0000   -0.02821
45520.0000    0.03897
45560.0000   -0.24207
45600.0000   -0.20673
45640.0000   -0.31590
45680.0000   -0.08304
45720.0000    0.00310
45760.0000   -0.36745
45800.0000   -0.28721
45840.0000   -0.52872
45880.0000   -0.07395
45920.0000   -0.16451
45960.0000   -0.33696
46000.0000   -0.13726
46040.0000   -0.51940
46080.0000   -0.40028
46120.0000   -0.43695
46160.0000   -0.16435
46200.0000   -0.22030
46240.0000   -0.31742
46280.0000   -0.26343
46320.0000   -0.57299
46360.0000   -0.38374
46400.0000   -0.68113
46440.0000   -0.30858
46480.0000   -0.39332
46520.0000   -0.32588
46560.0000   -0.67033
46600.0000   -0.45391
46640.0000   -0.38105
46680.0000   -0.40351
46720.0000   -0.42159
46760.0000   -0.17849
46800.0000   -0.14458
46840.0000   -0.36231
46880.0000   -0.05380
46920.0000   -0.39080
46960.0000   -0.05791
47000.0000    0.04780
47040.0000   -0.22328
47080.0000   -0.24969
47120.0000   -0.20925
47160.0000   -0.50746
47200.0000   -0.55129
47240.0000   -0.04436
47280.0000   -0.05616
47320.0000   -0.16248
47360.0000    0.04031
47400.0000   -0.03444
47440.0000   -0.07325
47480.0000   -0.04140
47520.0000   -0.05028
47560.0000    0.20900
47600.0000    0.01434
47640.0000    0.26273
47680.0000    0.15387
47720.0000    0.23503
47760.0000    0.32026
47800.0000    0.54816
47840.0000    0.45655
47880.0000    0.29961
47920.0000    0.36630
47960.0000    0.40231
48000.0000    0.40928
48040.0000    0.41953
48080.0000    0.52403
48120.0000    0.33631
48160.0000    0.44709
48200.0000    0.44290
48240.0000    0.48651
48280.0000    0.54061
48320.0000    0.54612
48360.0000    0.52676
48400.0000    0.47557
48440.0000    0.22420
48480.0000    0.02524
48520.0000   -0.07410
48560.0000    0.04134
48600.0000    0.00657
48640.0000    0.09421
48680.0000    0.08115
48720.0000   -0.02651
48760.0000   -0.06449
48800.0000    0.05635
48840.0000    0.14370
48880.0000    0.02440
48920.0000    0.10388
48960.0000    0.11322
49000.0000    0.01886
49040.0000   -0.03897
49080.0000    0.17955
49120.0000    0.23987
49160.0000    0.13501
49200.0000    0.08278
49240.0000    0.39711
49280.0000    0.12492
49320.0000    0.29956
49360.0000    0.31691
49400.0000    0.25107
49440.0000    0.13911
49480.0000    0.16635
49520.0000    0.19435
49560.0000    0.22215
49600.0000    0.16603
49640.0000    0.18393
49680.0000    0.20880
49720.0000    0.24316
49760.0000    0.25811
49800.0000    0.36890
49840.0000    0.39463
49880.0000    0.37047
49920.0000    0.46096
49960.0000    0.24522
50000.0000   -0.09950
50040.0000    0.04915
50080.0000   -0.29675
50120.0000   -0.13802
50160.0000   -0.22486
50200.0000   -0.61288
50240.0000   -0.47326
50280.0000   -0.30227
50320.0000   -0.15699
50360.0000   -0.28250
50400.0000   -0.21080
50440.0000   -0.28545
50480.0000   -0.40544
50520.0000   -0.53723
50560.0000   -0.33324
50600.0000   -0.22144
50640.0000   -0.34811
50680.0000   -0.60072
50720.0000   -0.32544
50760.0000   -0.27459
50800.0000   -0.32191
50840.0000   -0.31403
50880.0000   -0.05607
50920.0000   -0.22574
50960.0000   -0.33417
51000.0000   -0.23651
51040.0000   -0.27362
51080.0000   -0.34449
51120.0000   -0.12184
51160.0000   -0.42787
51200.0000   -0.25790
51240.0000   -0.39797
51280.0000   -0.14134
51320.0000   -0.18538
51360.0000   -0.30792
51400.0000   -0.20785
51440.0000   -0.35912
51480.0000   -0.20427
51520.0000   -0.42098
51560.0000   -0.40139
51600.0000   -0.25626
51640.0000   -0.25245
51680.0000   -0.21736
51720.0000   -0.34155
51760.0000   -0.30754
51800.0000   -0.36741
51840.0000   -0.54039
51880.0000   -0.35531
51920.0000   -0.55017
51960.0000   -0.31213
52000.0000   -0.23786
52040.0000   -0.44440
52080.0000   -0.37434
52120.0000   -0.45183
52160.0000   -0.12909
52200.0000   -0.18744
52240.0000   -0.25123
52280.0000   -0.09284
52320.0000   -0.07974
52360.0000   -0.18337
52400.0000   -0.16513
52440.0000   -0.15252
52480.0000   -0.51704
52520.0000   -0.62863
52560.0000   -0.58287
52600.0000   -0.40503
52640.0000   -0.62721
52680.0000   -0.58965
52720.0000   -0.21462
52760.0000   -0.20881
52800.0000   -0.20282
52840.0000   -0.35341
52880.0000   -0.43811
52920.0000   -0.44671
52960.0000   -0.47764
53000.0000   -0.38408
53040.0000   -0.31234
53080.0000   -0.25676
53120.0000   -0.19901
53160.0000   -0.32090
53200.0000   -0.32759
53240.0000   -0.43000
53280.0000   -0.51158
53320.0000   -0.17520
53360.0000   -0.34267
53400.0000   -0.53651
53440.0000   -0.08388
53480.0000   -0.27118
53520.0000   -0.33122
53560.0000   -0.65778
53600.0000   -0.40497
53640.0000   -0.19157
53680.0000   -0.49339
53720.0000   -0.36238
53760.0000   -0.63963
53800.0000   -0.47741
53840.0000   -0.33508
53880.0000   -0.37683
53920.0000   -0.32548
53960.0000   -0.49670
54000.0000   -0.24202
54040.0000   -0.67428
54080.0000   -0.48477
54120.0000   -0.48194
54160.0000   -0.57471
54200.0000   -0.08728
54240.0000   -0.32295
54280.0000    0.00066
54320.0000   -0.25191
54360.0000    0.04349
54400.0000   -0.24646
54440.0000   -0.17224
54480.0000   -0.27161
54520.0000   -0.54818
54560.0000   -0.30094
54600.0000   -0.44274
54640.0000   -0.47725
54680.0000   -0.45474
54720.0000   -0.56882
54760.0000   -0.22347
54800.0000   -0.44131
54840.0000   -0.70167
54880.0000   -0.58651
54920.0000   -0.38280
54960.0000   -0.09917
55000.0000   -0.77049
55040.0000   -0.68560
55080.0000   -0.34876
55120.0000   -0.46285
55160.0000   -0.72417
55200.0000   -0.47593
55240.0000   -0.72470
55280.0000   -0.54482
55320.0000   -0.46129
55360.0000   -0.35926
55400.0000   -0.61949
55440.0000   -0.74304
55480.0000   -0.46710
55520.0000   -0.70814
55560.0000   -0.51648
55600.0000   -0.47237
55640.0000   -0.68964
55680.0000   -0.59101
55720.0000   -0.20223
55760.0000   -0.11539
55800.0000   -0.29187
55840.0000   -0.29299
55880.0000   -0.33242
55920.0000   -0.05840
55960.0000   -0.35368
56000.0000   -0.21322
56040.0000   -0.10365
56080.0000   -0.09019
56120.0000   -0.00792
56160.0000   -0.15764
56200.0000   -0.24590
56240.0000   -0.14791
56280.0000   -0.28899
56320.0000   -0.16887
56360.0000   -0.45901
56400.0000   -0.57660
56440.0000   -0.52529
56480.0000   -0.33453
56520.0000   -0.12798
56560.0000    0.07433
56600.0000   -0.30185
56640.0000   -0.14491
56680.0000   -0.01408
56720.0000   -0.29176
56760.0000   -0.28434
56800.0000   -0.12043
56840.0000   -0.15334
56880.0000   -0.17473
56920.0000   -0.00827
56960.0000   -0.16284
57000.0000   -0.13339
57040.0000   -0.14325
57080.0000   -0.17037
57120.0000   -0.16165
57160.0000   -0.03174
57200.0000   -0.34615
57240.0000   -0.41902
57280.0000   -0.28732
57320.0000    0.22718
57360.0000   -0.58494
57400.0000   -0.16866
57440.0000   -0.13641
57480.0000   -0.59351
57520.0000   -0.33288
57560.0000   -0.41040
57600.0000   -0.33793
57640.0000    0.04479
57680.0000   -0.06616
57720.0000   -0.10529
57760.0000   -0.33917
57800.0000   -0.08451
57840.0000   -0.46560
57880.0000   -0.05264
57920.0000    0.01425
57960.0000    0.01097
58000.0000   -0.08330
58040.0000   -0.03732
58080.0000   -0.18223
58120.0000   -0.11466
58160.0000   -0.30823
58200.0000   -0.02589
58240.0000   -0.13561
58280.0000   -0.27137
58320.0000   -0.22863
58360.0000   -0.28943
58400.0000   -0.35737
58440.0000   -0.32121
58480.0000   -0.29606
58520.0000   -0.50729
58560.0000   -0.57952
58600.0000   -0.59017
58640.0000   -0.66361
58680.0000   -0.68782
58720.0000   -0.66264
58760.0000   -0.88540
58800.0000   -0.84332
58840.0000   -0.50987
58880.0000   -0.60853
58920.0000   -0.74203
58960.0000   -1.00638
59000.0000   -0.81221
59040.0000   -1.10482
59080.0000   -1.12183
59120.0000   -1.12518
59160.0000   -0.87015
59200.0000   -0.65085
59240.0000   -0.29924
59280.0000   -0.84018
59320.0000   -0.52944
59360.0000   -0.88696
59400.0000   -0.64124
59440.0000   -0.94586
59480.0000   -0.50840
59520.0000   -0.75656
59560.0000   -0.89072
59600.0000   -0.87072
59640.0000   -0.69832
59680.0000   -0.66100
59720.0000   -0.61209
59760.0000   -1.06599
59800.0000   -1.00292
59840.0000   -0.61223
59880.0000   -0.49219
59920.0000   -1.04380
59960.0000   -0.71485
60000.0000   -1.12377
60040.0000   -0.97519
60080.0000   -0.82721
60120.0000   -1.09742
60160.0000   -0.98702
60200.0000   -0.83906
60240.0000   -0.74886
60280.0000   -0.72506
60320.0000   -0.68721
60360.0000   -0.82493
60400.0000   -0.96896
60440.0000   -0.79232
60480.0000   -0.92412
60520.0000   -0.87238
60560.0000   -0.93500
60600.0000   -0.71595
60640.0000   -0.66170
60680.0000   -0.80690
60720.0000   -0.36782
60760.0000   -0.52514
60800.0000   -0.73631
60840.0000   -0.76268
60880.0000   -0.37052
60920.0000   -0.69488
60960.0000   -0.86617
61000.0000   -0.59069
61040.0000   -0.92087
61080.0000   -0.58697
61120.0000   -0.58907
61160.0000   -0.64338
61200.0000   -0.43392
61240.0000   -0.38928
61280.0000   -0.42065
61320.0000   -0.35258
61360.0000   -0.63987
61400.0000   -0.84361
61440.0000   -0.68994
61480.0000   -1.09842
61520.0000   -0.79348
61560.0000   -0.77234
61600.0000   -0.58640
61640.0000   -0.65841
61680.0000   -0.37406
61720.0000   -0.76716
61760.0000   -0.63800
61800.0000   -0.45525
61840.0000   -0.31415
61880.0000   -0.80657
61920.0000   -0.70466
61960.0000   -0.76496
62000.0000   -0.43082
62040.0000   -0.53704
62080.0000   -0.50258
62120.0000   -0.40455
62160.0000   -0.68770
62200.0000   -0.41246
62240.0000   -0.23673
62280.0000   -0.73546
62320.0000   -1.07032
62360.0000   -0.74474
62400.0000   -0.76932
62440.0000   -0.70228
62480.0000   -0.50705
62520.0000   -0.64867
62560.0000   -0.72313
62600.0000   -0.58131
62640.0000   -0.90127
62680.0000   -0.58135
62720.0000   -0.90872
62760.0000   -0.79750
62800.0000   -0.66546
62840.0000   -0.68440
62880.0000   -0.71216
62920.0000   -0.64953
62960.0000   -0.47900
63000.0000   -0.84266
63040.0000   -0.42504
63080.0000   -0.63908
63120.0000   -0.61607
63160.0000   -0.90954
63200.0000   -0.76028
63240.0000   -0.51602
63280.0000   -0.51640
63320.0000   -0.45018
63360.0000   -0.48078
63400.0000   -0.48814
63440.0000   -0.13370
63480.0000   -0.32649
63520.0000   -0.08376
63560.0000    0.06196
63600.0000    0.24150
63640.0000    0.06295
63680.0000   -0.14930
63720.0000   -0.24613
63760.0000   -0.27062
63800.0000   -0.38813
63840.0000   -0.48990
63880.0000   -0.27365
63920.0000   -0.20218
63960.0000    0.08294
64000.0000   -0.62368
64040.0000   -0.36915
64080.0000   -0.48049
64120.0000   -0.32508
64160.0000   -0.19462
64200.0000   -0.29760
64240.0000   -0.16288
64280.0000   -0.16506
64320.0000   -0.10261
64360.0000   -0.35498
64400.0000   -0.27770
64440.0000   -0.25828
64480.0000   -0.24073
64520.0000   -0.32087
64560.0000   -0.16796
64600.0000   -0.57014
64640.0000   -0.40709
64680.0000   -0.66206
64720.0000   -0.43664
64760.0000   -0.42969
64800.0000   -0.18234
64840.0000   -0.54885
64880.0000   -0.48375
64920.0000   -0.31350
64960.0000   -0.04979
65000.0000   -0.68748
65040.0000   -0.51258
65080.0000   -0.37264
65120.0000   -0.17914
65160.0000   -0.61005
65200.0000   -0.20578
65240.0000   -0.31937
65280.0000   -0.25566
65320.0000   -0.31261
65360.0000   -0.10221
65400.0000   -0.17074
65440.0000   -0.31987
65480.0000   -0.12700
65520.0000   -0.26151
65560.0000   -0.64142
65600.0000   -0.29079
65640.0000   -0.37379
65680.0000   -0.70769
65720.0000   -0.41354
65760.0000   -0.22306
65800.0000   -0.28934
65840.0000   -0.32443
65880.0000   -0.39010
65920.0000   -0.20399
65960.0000   -0.09789
66000.0000   -0.45627
66040.0000   -0.35675
66080.0000   -0.39318
66120.0000   -0.22640
66160.0000   -0.15657
66200.0000   -0.19752
66240.0000   -0.14446
66280.0000   -0.13387
66320.0000   -0.04561
66360.0000   -0.35628
66400.0000   -0.18081
66440.0000   -0.13331
66480.0000   -0.09809
66520.0000   -0.21398
66560.0000   -0.31873
66600.0000   -0.24314
66640.0000   -0.04604
66680.0000   -0.40461
66720.0000   -0.51930
66760.0000   -0.18837
66800.0000   -0.45315
66840.0000   -0.23998
66880.0000   -0.32548
66920.0000   -0.43678
66960.0000   -0.18912
67000.0000   -0.25204
67040.0000   -0.47931
67080.0000   -0.24326
67120.0000   -0.33983
67160.0000   -0.42007
67200.0000   -0.47163
67240.0000   -0.30443
67280.0000   -0.31110
67320.0000   -0.11619
67360.0000   -0.48501
67400.0000   -0.25052
67440.0000   -0.05906
67480.0000   -0.22462
67520.0000   -0.27411
67560.0000    0.18696
67600.0000   -0.03512
67640.0000   -0.14816
67680.0000   -0.21406
67720.0000   -0.11480
67760.0000   -0.37836
67800.0000   -0.32714
67840.0000   -0.39762
67880.0000    0.02170
67920.0000   -0.15923
67960.0000   -0.43772
68000.0000   -0.03799
68040.0000   -0.28894
68080.0000    0.05371
68120.0000   -0.07709
68160.0000   -0.19897
68200.0000   -0.34798
68240.0000   -0.32036
68280.0000   -0.18536
68320.0000   -0.34025
68360.0000    0.02602
68400.0000    0.13553
68440.0000    0.19459
68480.0000    0.11694
68520.0000    0.26015
68560.0000    0.46313
68600.0000    0.34122
68640.0000    0.26169
68680.0000    0.20289
68720.0000   -0.05380
68760.0000   -0.07215
68800.0000   -0.08196
68840.0000   -0.05042
68880.0000   -0.12703
68920.0000   -0.10118
68960.0000   -0.40389
69000.0000   -0.00795
69040.0000   -0.21986
69080.0000   -0.13474
69120.0000    0.06566
69160.0000    0.06985
69200.0000    0.07746
69240.0000   -0.12540
69280.0000   -0.19812
69320.0000   -0.23585
69360.0000   -0.26615
69400.0000   -0.17851
69440.0000   -0.28500
69480.0000   -0.32897
69520.0000   -0.60210
69560.0000   -0.26577
69600.0000   -0.46124
69640.0000   -0.82511
69680.0000   -0.66895
69720.0000   -0.63932
69760.0000   -0.66351
69800.0000   -0.18715
69840.0000   -0.25868
69880.0000   -0.50971
69920.0000   -0.07672
69960.0000    0.01927
70000.0000    0.25847
70040.0000   -0.33386
70080.0000   -0.16494
70120.0000    0.05316
70160.0000    0.07781
70200.0000    0.25570
70240.0000    0.38611
70280.0000   -0.00761
70320.0000   -0.01420
70360.0000   -0.13363
70400.0000    0.06530
70440.0000   -0.25048
70480.0000   -0.13992
70520.0000   -0.14825
70560.0000   -0.13409
70600.0000    0.00768
70640.0000    0.00259
70680.0000   -0.23450
70720.0000   -0.28836
70760.0000   -0.20975
70800.0000   -0.17760
70840.0000   -0.36228
70880.0000    0.08302
70920.0000    0.04368
70960.0000    0.13237
71000.0000   -0.10941
71040.0000   -0.20607
71080.0000    0.14166
71120.0000    0.04958
71160.0000   -0.21389
71200.0000   -0.20160
71240.0000   -0.43352
71280.0000   -0.27046
71320.0000   -0.50860
71360.0000   -0.01843
71400.0000   -0.31974
71440.0000   -0.05022
71480.0000    0.07807
71520.0000    0.20901
71560.0000    0.11320
71600.0000    0.05029
71640.0000   -0.01035
71680.0000    0.06186
71720.0000   -0.05507
71760.0000   -0.09355
71800.0000   -0.14593
71840.0000    0.02536
71880.0000    0.03150
71920.0000    0.07475
71960.0000   -0.10168
72000.0000   -0.06002
72040.0000   -0.23541
72080.0000    0.05379
72120.0000    0.02922
72160.0000   -0.05004
72200.0000   -0.34581
72240.0000   -0.00531
72280.0000    0.04501
72320.0000    0.12785
72360.0000   -0.14870
72400.0000   -0.28761
72440.0000   -0.26325
72480.0000   -0.02447
72520.0000    0.17766
72560.0000    0.05077
72600.0000   -0.27383
72640.0000   -0.11581
72680.0000   -0.07022
72720.0000   -0.37060
72760.0000   -0.23814
72800.0000   -0.21950
72840.0000   -0.32743
72880.0000   -0.46667
72920.0000   -0.12697
72960.0000   -0.27315
73000.0000    0.02889
73040.0000    0.00080
73080.0000    0.04466
73120.0000   -0.00797
73160.0000    0.02212
73200.0000   -0.02426
73240.0000   -0.06948
73280.0000   -0.24641
73320.0000    0.06423
73360.0000   -0.07610
73400.0000   -0.29122
73440.0000    0.00776
73480.0000   -0.04693
73520.0000   -0.30445
73560.0000   -0.14598
73600.0000   -0.11565
73640.0000   -0.15114
73680.0000   -0.15742
73720.0000    0.03990
73760.0000   -0.01416
73800.0000   -0.14113
73840.0000   -0.20287
73880.0000   -0.44647
73920.0000   -0.63099
73960.0000   -0.43790
74000.0000   -0.66424
74040.0000   -0.45828
74080.0000   -0.65238
74120.0000   -0.62553
74160.0000   -0.32119
74200.0000   -0.66321
74240.0000   -0.52683
74280.0000   -0.57065
74320.0000   -0.48044
74360.0000   -0.43316
74400.0000   -0.58878
74440.0000   -0.52705
74480.0000   -0.63351
74520.0000   -0.54015
74560.0000   -0.54038
74600.0000   -0.30787
74640.0000   -0.76310
74680.0000   -0.43875
74720.0000   -0.84340
74760.0000   -0.72564
74800.0000   -1.00201
74840.0000   -1.13642
74880.0000   -0.47578
74920.0000   -0.61840
74960.0000   -0.41021
75000.0000   -0.39839
75040.0000   -0.52045
75080.0000   -0.74167
75120.0000   -0.73451
75160.0000   -0.32701
75200.0000   -0.57912
75240.0000   -0.19106
75280.0000   -0.43546
75320.0000   -0.74291
75360.0000   -0.23501
75400.0000   -0.37699
75440.0000   -0.83773
75480.0000   -0.27332
75520.0000   -0.54598
75560.0000   -0.41872
75600.0000   -0.48597
75640.0000   -0.56187
75680.0000   -0.26416
75720.0000   -0.61664
75760.0000   -0.68051
75800.0000   -0.42022
75840.0000   -0.44122
75880.0000   -0.40837
75920.0000   -0.37763
75960.0000   -0.72696
76000.0000   -0.59877
76040.0000   -0.51505
76080.0000   -0.55477
76120.0000   -0.13876
76160.0000   -0.87270
76200.0000   -0.65015
76240.0000   -0.62394
76280.0000   -0.35398
76320.0000   -0.51148
76360.0000   -0.54442
76400.0000   -0.31142
76440.0000   -0.22791
76480.0000   -0.50704
76520.0000   -0.35485
76560.0000   -0.45455
76600.0000   -0.47732
76640.0000   -0.70215
76680.0000   -0.50881
76720.0000   -0.77941
76760.0000   -0.84401
76800.0000   -0.73575
76840.0000   -0.96687
76880.0000   -0.57156
76920.0000   -0.25437
76960.0000   -0.51906
77000.0000   -0.28894
77040.0000   -0.33088
77080.0000   -0.48400
77120.0000   -0.58466
77160.0000   -0.58013
77200.0000   -0.63022
77240.0000   -0.41436
77280.0000   -0.48550
77320.0000   -1.10063
77360.0000   -0.82551
77400.0000   -0.67539
77440.0000   -0.43185
77480.0000   -0.37073
77520.0000   -0.43033
77560.0000   -0.97422
77600.0000   -0.53033
77640.0000   -0.50473
77680.0000   -0.70072
77720.0000   -0.42068
77760.0000   -0.72636
77800.0000   -0.64558
77840.0000   -0.84152
77880.0000   -0.81120
77920.0000   -0.28780
77960.0000   -0.67458
78000.0000   -0.67314
78040.0000   -1.08151
78080.0000   -0.55632
78120.0000   -0.95971
78160.0000   -0.64017
78200.0000   -0.48034
78240.0000   -0.52506
78280.0000   -0.50762
78320.0000   -0.76266
78360.0000   -0.61012
78400.0000   -0.46492
78440.0000   -0.47995
78480.0000   -0.80113
78520.0000   -0.72405
78560.0000   -0.63897
78600.0000   -0.55836
78640.0000   -0.34127
78680.0000   -0.44642
78720.0000   -0.77015
78760.0000   -0.39295
78800.0000   -0.64171
78840.0000   -0.73079
78880.0000   -0.88295
78920.0000   -0.47801
78960.0000   -0.67094
79000.0000   -0.76425
79040.0000   -0.65641
79080.0000   -0.75479
79120.0000   -0.75132
79160.0000   -0.92883
79200.0000   -0.88018
79240.0000   -0.96381
79280.0000   -1.17951
79320.0000   -1.02885
79360.0000   -1.07330
79400.0000   -0.66258
79440.0000   -0.36425
79480.0000   -0.49690
79520.0000   -0.68398
79560.0000   -0.79031
79600.0000   -0.78564
79640.0000   -0.66471
79680.0000   -0.94900
79720.0000   -0.60081
79760.0000   -0.72149
79800.0000   -0.70934
79840.0000   -0.71712
79880.0000   -0.75592
79920.0000   -0.74036
79960.0000   -0.94153
80000.0000   -0.81119
80040.0000   -0.65662
80080.0000   -0.79908
80120.0000   -0.83678
80160.0000   -0.95736
80200.0000   -1.01410
80240.0000   -0.82174
80280.0000   -0.72380
80320.0000   -0.80364
80360.0000   -0.71040
80400.0000   -0.60018
80440.0000   -0.68485
80480.0000   -0.68212
80520.0000   -0.83058
80560.0000   -0.87737
80600.0000   -0.66775
80640.0000   -0.68635
80680.0000   -0.56521
80720.0000   -0.63154
80760.0000   -0.86609
80800.0000   -0.61525
80840.0000   -0.58689
80880.0000   -0.69570
80920.0000   -0.54039
80960.0000   -0.54080
81000.0000   -0.57009
81040.0000   -0.61682
81080.0000   -0.78304
81120.0000   -0.85433
81160.0000   -0.51386
81200.0000   -0.60229
81240.0000   -0.67813
81280.0000   -0.66274
81320.0000   -0.55028
81360.0000   -0.53861
81400.0000   -0.45084
81440.0000   -0.40233
81480.0000   -0.66021
81520.0000   -0.40717
81560.0000   -0.38611
81600.0000   -0.46919
81640.0000   -0.27610
81680.0000   -0.67414
81720.0000   -0.67420
81760.0000   -0.64237
81800.0000   -0.60240
81840.0000   -0.40859
81880.0000   -0.66078
81920.0000   -0.78619
81960.0000   -0.65782
82000.0000   -0.74364
82040.0000   -0.62144
82080.0000   -0.57385
82120.0000   -0.45546
82160.0000   -0.40002
82200.0000   -0.45133
82240.0000   -0.65861
82280.0000   -0.58154
82320.0000   -0.64990
82360.0000   -0.67583
82400.0000   -0.58747
82440.0000   -0.64317
82480.0000   -0.69874
82520.0000   -0.78492
82560.0000   -0.78663
82600.0000   -0.68145
82640.0000   -0.66959
82680.0000   -0.57740
82720.0000   -0.54458
82760.0000   -0.52667
82800.0000   -0.26582
82840.0000   -0.62192
82880.0000   -0.55046
82920.0000   -0.51190
82960.0000   -0.72240
83000.0000   -0.43433
83040.0000   -0.67990
83080.0000   -0.65947
83120.0000   -0.61962
83160.0000   -0.83798
83200.0000   -0.85157
83240.0000   -1.05681
83280.0000   -0.90908
83320.0000   -0.83134
83360.0000   -0.38674
83400.0000   -0.57673
83440.0000   -0.50758
83480.0000   -0.68432
83520.0000   -0.59466
83560.0000   -0.77272
83600.0000   -0.84064
83640.0000   -0.72206
83680.0000   -0.72955
83720.0000   -0.82654
83760.0000   -0.44551
83800.0000   -0.46777
83840.0000   -0.52908
83880.0000   -0.60556
83920.0000   -0.41996
83960.0000   -0.62528
84000.0000   -0.54037
84040.0000   -0.80282
84080.0000   -0.54018
84120.0000   -0.64620
84160.0000   -0.93039
84200.0000   -0.96328
84240.0000   -1.01960
84280.0000   -0.56300
84320.0000   -0.44518
84360.0000   -0.80613
84400.0000   -0.63580
84440.0000   -0.85903
84480.0000   -0.57528
84520.0000   -0.66955
84560.0000   -0.46879
84600.0000   -0.48683
84640.0000   -0.42356
84680.0000   -0.68308
84720.0000   -0.55729
84760.0000   -0.62737
84800.0000   -0.63020
84840.0000   -0.43980
84880.0000   -0.70906
84920.0000   -0.43912
84960.0000   -0.49866
85000.0000   -0.62422
85040.0000   -0.62785
85080.0000   -0.64044
85120.0000   -0.56388
85160.0000   -0.46618
85200.0000   -0.46789
85240.0000   -0.69990
85280.0000   -0.69957
85320.0000   -0.62898
85360.0000   -0.84762
85400.0000   -0.97428
85440.0000   -0.99454
85480.0000   -0.87892
85520.0000   -0.79609
85560.0000   -0.93234
85600.0000   -0.82577
85640.0000   -0.99166
85680.0000   -0.78390
85720.0000   -0.76955
85760.0000   -0.89477
85800.0000   -0.86148
85840.0000   -1.03996
85880.0000   -0.87335
85920.0000   -1.07532
85960.0000   -0.69531
86000.0000   -0.76689
86040.0000   -0.47892
86080.0000   -0.49521
86120.0000   -0.50065
86160.0000   -0.55939
86200.0000   -0.74734
86240.0000   -0.41246
86280.0000   -0.27658
86320.0000   -0.29956
86360.0000   -0.50777
86400.0000   -0.45064
86440.0000   -0.76113
86480.0000   -0.71967
86520.0000   -0.92487
86560.0000   -0.58956
86600.0000   -0.84954
86640.0000   -0.55887
86680.0000   -0.96613
86720.0000   -0.91964
86760.0000   -0.77016
86800.0000   -0.90307
86840.0000   -0.71615
86880.0000   -0.89870
86920.0000   -0.96769
86960.0000   -0.66897
87000.0000   -0.62776
87040.0000   -1.06210
87080.0000   -0.80896
87120.0000   -0.72929
87160.0000   -0.87993
87200.0000   -0.98649
87240.0000   -0.79148
87280.0000   -0.67455
87320.0000   -0.66559
87360.0000   -0.54010
87400.0000   -0.59621
87440.0000   -0.60657
87480.0000   -0.57290
87520.0000   -0.61838
87560.0000   -0.73939
87600.0000   -0.55583
87640.0000   -0.74284
87680.0000   -0.94134
87720.0000   -0.85109
87760.0000   -0.97505
87800.0000   -0.79534
87840.0000   -0.89002
87880.0000   -0.70227
87920.0000   -0.72271
87960.0000   -0.65090
88000.0000   -0.89462
88040.0000   -0.90616
88080.0000   -0.91609
88120.0000   -1.08008
88160.0000   -0.54182
88200.0000   -0.43203
88240.0000   -0.51044
88280.0000   -0.59208
88320.0000   -0.63443
88360.0000   -0.60974
88400.0000   -0.61440
88440.0000   -0.51063
88480.0000   -0.48866
88520.0000   -0.65980
88560.0000   -0.60515
88600.0000   -0.35894
88640.0000   -0.46128
88680.0000   -0.35782
88720.0000   -0.57600
88760.0000   -0.53441
88800.0000   -0.66057
88840.0000   -0.41613
88880.0000   -0.49752
88920.0000   -0.10304
88960.0000   -0.44145
89000.0000   -0.45487
89040.0000   -0.67337
89080.0000   -0.45506
89120.0000   -0.69605
89160.0000   -0.66003
89200.0000   -0.69801
89240.0000   -0.46920
89280.0000   -0.30064
89320.0000   -0.24941
89360.0000   -0.28386
89400.0000   -0.28832
89440.0000   -0.10600
89480.0000   -0.11324
89520.0000   -0.34887
89560.0000   -0.29046
89600.0000   -0.13520
89640.0000   -0.23505
89680.0000   -0.25346
89720.0000   -0.43614
89760.0000   -0.41924
89800.0000   -0.35497
89840.0000   -0.13281
89880.0000   -0.01671
89920.0000   -0.39621
89960.0000    0.01934
90000.0000   -0.42265
90040.0000   -0.16627
90080.0000   -0.30532
90120.0000   -0.11694
90160.0000   -0.26371
90200.0000   -0.08175
90240.0000   -0.00483
90280.0000   -0.33339
90320.0000   -0.23398
90360.0000   -0.47933
90400.0000   -0.39142
90440.0000   -0.35338
90480.0000   -0.25061
90520.0000   -0.40159
90560.0000   -0.35444
90600.0000   -0.23288
90640.0000   -0.35348
90680.0000   -0.17731
90720.0000   -0.13942
90760.0000   -0.28441
90800.0000   -0.45825
90840.0000   -0.30424
90880.0000   -0.20291
90920.0000   -0.19227
90960.0000   -0.18478
91000.0000   -0.09126
91040.0000   -0.37215
91080.0000   -0.14905
91120.0000   -0.33906
91160.0000   -0.16533
91200.0000   -0.43667
91240.0000   -0.33611
91280.0000   -0.59798
91320.0000   -0.67556
91360.0000   -0.45610
91400.0000   -0.54305
91440.0000   -0.47385
91480.0000   -0.87362
91520.0000   -0.41379
91560.0000   -0.42006
91600.0000   -0.58605
91640.0000   -0.46912
91680.0000   -0.52526
91720.0000   -0.49587
91760.0000   -0.22012
91800.0000   -0.34267
91840.0000   -0.63109
91880.0000   -0.40319
91920.0000   -0.34231
91960.0000   -0.77559
92000.0000   -0.74781
92040.0000   -0.49730
92080.0000   -0.58546
92120.0000   -0.37169
92160.0000   -0.69382
92200.0000   -0.52957
92240.0000   -0.52488
92280.0000   -0.38215
92320.0000   -0.31469
92360.0000   -0.19444
92400.0000   -0.23252
92440.0000   -0.02558
92480.0000   -0.37985
92520.0000   -0.24524
92560.0000   -0.20887
92600.0000   -0.33825
92640.0000   -0.11093
92680.0000   -0.08154
92720.0000   -0.28873
92760.0000   -0.54531
92800.0000   -0.18995
92840.0000   -0.46598
92880.0000   -0.39282
92920.0000   -0.17425
92960.0000   -0.33074
93000.0000   -0.41041
93040.0000   -0.28111
93080.0000   -0.26327
93120.0000   -0.24560
93160.0000   -0.12772
93200.0000   -0.34807
93240.0000   -0.26230
93280.0000   -0.24685
93320.0000   -0.51375
93360.0000   -0.34897
93400.0000   -0.26736
93440.0000    0.03677
93480.0000   -0.10004
93520.0000   -0.30070
93560.0000   -0.37396
93600.0000   -0.22254
93640.0000   -0.28075
93680.0000   -0.38083
93720.0000   -0.03791
93760.0000   -0.00672
93800.0000   -0.34639
93840.0000   -0.35970
93880.0000   -0.29204
93920.0000    0.00332
93960.0000   -0.00071
94000.0000   -0.36246
94040.0000   -0.30725
94080.0000   -0.15164
94120.0000   -0.22324
94160.0000   -0.05910
94200.0000   -0.26289
94240.0000   -0.13378
94280.0000   -0.19744
94320.0000   -0.24542
94360.0000   -0.28813
94400.0000   -0.18536
94440.0000   -0.06670
94480.0000   -0.28771
94520.0000   -0.51299
94560.0000   -0.11009
94600.0000   -0.14258
94640.0000   -0.29916
94680.0000   -0.24362
94720.0000   -0.28007
94760.0000    0.02395
94800.0000   -0.40478
94840.0000   -0.23773
94880.0000   -0.26173
94920.0000   -0.20749
94960.0000   -0.24095
95000.0000   -0.26640
95040.0000   -0.24580
95080.0000   -0.43227
95120.0000   -0.30510
95160.0000   -0.43869
95200.0000   -0.74322
95240.0000   -0.60700
95280.0000   -0.45187
95320.0000   -0.43747
95360.0000   -0.13703
95400.0000   -0.17142
95440.0000   -0.43857
95480.0000   -0.16147
95520.0000   -0.43840
95560.0000   -0.63646
95600.0000   -0.48157
95640.0000   -0.48510
95680.0000   -0.20724
95720.0000   -0.40336
95760.0000   -0.40373
95800.0000   -0.63772
95840.0000   -0.37470
95880.0000   -0.35411
95920.0000   -0.15134
95960.0000   -0.56315
96000.0000   -0.59061
96040.0000   -0.37960
96080.0000   -0.11952
96120.0000   -0.28645
96160.0000   -0.25764
96200.0000   -0.06548
96240.0000   -0.42987
96280.0000   -0.19749
96320.0000   -0.54926
96360.0000   -0.46827
96400.0000   -0.14582
96440.0000   -0.52650
96480.0000   -0.46426
96520.0000   -0.66527
96560.0000   -0.19122
96600.0000   -0.53021
96640.0000   -0.45967
96680.0000   -0.21186
96720.0000   -0.35620
96760.0000   -0.52401
96800.0000   -0.34365
96840.0000   -0.50694
96880.0000   -0.45083
96920.0000   -0.55415
96960.0000   -0.50318
97000.0000   -0.59459
97040.0000   -0.55058
97080.0000   -0.48747
97120.0000   -0.53527
97160.0000   -0.25037
97200.0000   -0.44701
97240.0000   -0.53714
97280.0000   -0.27662
97320.0000   -0.24019
97360.0000   -0.39048
97400.0000   -0.45271
97440.0000   -0.29406
97480.0000   -0.31314
97520.0000   -0.19368
97560.0000   -0.40245
97600.0000   -0.14543
97640.0000   -0.56531
97680.0000   -0.47757
97720.0000   -0.30545
97760.0000   -0.35964
97800.0000   -0.39616
97840.0000   -0.49008
97880.0000   -0.45217
97920.0000   -0.47741
97960.0000   -0.54695
98000.0000   -0.50973
98040.0000   -0.43867
98080.0000   -0.49175
98120.0000   -0.22346
98160.0000   -0.30899
98200.0000   -0.41676
98240.0000   -0.54138
98280.0000   -0.24546
98320.0000   -0.40286
98360.0000   -0.31533
98400.0000   -0.51928
98440.0000   -0.59646
98480.0000   -0.44156
98520.0000   -0.56172
98560.0000   -0.68666
98600.0000   -0.44879
98640.0000   -0.14342
98680.0000   -0.06844
98720.0000   -0.03780
98760.0000   -0.27014
98800.0000   -0.07613
98840.0000   -0.21044
98880.0000   -0.28295
98920.0000   -0.11213
98960.0000   -0.50569
99000.0000   -0.23363
99040.0000   -0.12058
99080.0000   -0.30508
99120.0000   -0.74539
99160.0000   -0.48878
99200.0000   -0.21323
99240.0000   -0.33730
99280.0000   -0.65359
99320.0000   -0.31185
99360.0000   -0.49787
99400.0000   -0.63513
99440.0000   -0.70263
99480.0000   -0.70344
99520.0000   -0.62570
99560.0000   -0.35038
99600.0000   -0.35117
99640.0000   -0.41733
99680.0000   -0.36462
99720.0000   -0.27872
99760.0000   -0.50321
99800.0000   -0.50292
99840.0000   -0.40676
99880.0000   -0.34866
99920.0000   -0.32897
99960.0000   -0.53288
100000.0000   -0.54988
100040.0000   -0.15002
100080.0000   -0.20708
100120.0000   -0.63329
100160.0000   -0.55946
100200.0000   -0.58119
100240.0000   -0.19184
100280.0000   -0.40474
100320.0000   -0.62748
100360.0000   -0.44419
100400.0000   -0.46368
100440.0000   -0.55117
100480.0000   -0.29707
100520.0000   -0.29284
100560.0000   -0.46911
100600.0000   -0.41414
100640.0000   -0.45665
100680.0000   -0.59376
100720.0000   -0.53572
100760.0000   -0.61940
100800.0000   -0.29813
100840.0000   -0.49437
100880.0000   -0.62643
100920.0000   -0.39714
100960.0000   -0.26729
101000.0000   -0.17073
101040.0000   -0.36152
101080.0000   -0.45594
101120.0000   -0.31666
101160.0000   -0.37423
101200.0000   -0.54198
101240.0000   -0.08437
101280.0000   -0.20562
101320.0000   -0.27083
101360.0000   -0.31693
101400.0000   -0.44578
101440.0000   -0.40574
101480.0000   -0.45571
101520.0000   -0.54527
101560.0000   -0.45678
101600.0000   -0.67539
101640.0000   -0.37189
101680.0000   -0.38875
101720.0000   -0.53242
101760.0000   -0.57374
101800.0000   -0.42357
101840.0000   -0.41098
101880.0000   -0.23736
101920.0000   -0.47075
101960.0000   -0.94265
102000.0000   -0.62912
102040.0000   -0.53898
102080.0000   -0.66966
102120.0000   -0.52019
102160.0000   -0.49940
102200.0000   -0.47210
102240.0000   -0.48611
102280.0000   -0.43014
102320.0000   -0.45759
102360.0000   -0.55000
102400.0000   -0.27801
102440.0000   -0.50073
102480.0000   -0.42839
102520.0000   -0.38436
102560.0000   -0.66726
102600.0000   -0.36443
102640.0000   -0.58945
102680.0000   -0.42137
102720.0000   -0.60202
102760.0000   -0.35325
102800.0000   -0.34890
102840.0000   -0.23140
102880.0000   -0.24517
102920.0000   -0.30061
102960.0000   -0.37859
103000.0000   -0.67367
103040.0000   -0.56260
103080.0000   -0.25400
103120.0000   -0.23527
103160.0000   -0.36245
103200.0000   -0.15521
103240.0000   -0.29537
103280.0000   -0.02050
103320.0000   -0.77317
103360.0000   -0.83593
103400.0000   -0.29166
103440.0000   -0.55100
103480.0000   -0.38348
103520.0000   -0.65234
103560.0000   -0.40633
103600.0000   -0.66529
103640.0000   -0.52981
103680.0000   -0.46973
103720.0000   -0.58148
103760.0000   -0.03137
103800.0000   -0.30472
103840.0000   -0.16367
103880.0000   -0.30954
103920.0000   -0.35443
103960.0000   -0.54348
104000.0000   -0.49257
104040.0000   -0.48847
104080.0000   -0.30325
104120.0000   -0.20271
104160.0000   -0.24707
104200.0000   -0.16789
104240.0000   -0.17156
104280.0000   -0.25511
104320.0000   -0.32639
104360.0000   -0.39779
104400.0000   -0.52085
104440.0000   -0.40084
104480.0000   -0.46410
104520.0000   -0.57215
104560.0000   -0.30359
104600.0000   -0.23475
104640.0000   -0.24374
104680.0000   -0.32564
104720.0000   -0.41928
104760.0000   -0.32658
104800.0000   -0.45286
104840.0000   -0.44485
104880.0000   -0.04671
104920.0000   -0.32738
104960.0000   -0.55190
105000.0000   -0.64544
105040.0000   -0.43556
105080.0000   -0.59689
105120.0000   -0.59033
105160.0000   -0.61482
105200.0000   -0.36225
105240.0000   -0.27561
105280.0000   -0.37782
105320.0000   -0.47631
105360.0000   -0.62015
105400.0000   -0.36197
105440.0000   -0.54441
105480.0000   -0.40329
105520.0000   -0.50396
105560.0000   -0.26164
105600.0000   -0.02223
105640.0000    0.32550
105680.0000   -0.02774
105720.0000    0.04782
105760.0000    0.06134
105800.0000    0.23845
105840.0000    0.23248
105880.0000   -0.08914
105920.0000   -0.03605
105960.0000   -0.21196
106000.0000    0.05018
106040.0000    0.02958
106080.0000    0.06570
106120.0000   -0.06038
106160.0000   -0.01367
106200.0000   -0.35982
106240.0000   -0.16806
106280.0000   -0.16910
106320.0000   -0.33697
106360.0000   -0.21604
106400.0000   -0.13918
106440.0000   -0.05211
106480.0000   -0.25881
106520.0000    0.07148
106560.0000   -0.37102
106600.0000   -0.64749
106640.0000   -0.59553
106680.0000   -0.31951
106720.0000   -0.15364
106760.0000   -0.19510
106800.0000   -0.34188
106840.0000   -0.18231
106880.0000   -0.07014
106920.0000   -0.28799
106960.0000   -0.01545
107000.0000   -0.00127
107040.0000   -0.21077
107080.0000   -0.14043
107120.0000   -0.28342
107160.0000   -0.05840
107200.0000    0.09420
107240.0000    0.05592
107280.0000   -0.07925
107320.0000   -0.05625
107360.0000   -0.14400
107400.0000   -0.04960
107440.0000   -0.02415
107480.0000    0.03191
107520.0000    0.04958
107560.0000   -0.10293
107600.0000    0.01749
107640.0000   -0.07845
107680.0000   -0.10543
107720.0000   -0.22034
107760.0000   -0.03699
107800.0000    0.01906
107840.0000   -0.07215
107880.0000   -0.14463
107920.0000   -0.33961
107960.0000   -0.35067
108000.0000   -0.00524
108040.0000   -0.02673
108080.0000   -0.14633
108120.0000   -0.12793
108160.0000   -0.19477
108200.0000   -0.24635
108240.0000   -0.33229
108280.0000   -0.22962
108320.0000   -0.55795
108360.0000   -0.62256
108400.0000   -0.50695
108440.0000   -0.28462
108480.0000   -0.30860
108520.0000   -0.04538
108560.0000   -0.05969
108600.0000   -0.25677
108640.0000   -0.04190
108680.0000   -0.32484
108720.0000   -0.31609
108760.0000   -0.62075
108800.0000   -0.14183
108840.0000   -0.11184
108880.0000   -0.41514
108920.0000   -0.27005
108960.0000   -0.07993
109000.0000   -0.44935
109040.0000   -0.44620
109080.0000   -0.51657
109120.0000   -0.43487
109160.0000   -0.18709
109200.0000   -0.30205
109240.0000   -0.45231
109280.0000   -0.27743
109320.0000   -0.38083
109360.0000    0.01430
109400.0000    0.03402
109440.0000   -0.20551
109480.0000   -0.09983
109520.0000   -0.35747
109560.0000   -0.95986
109600.0000   -0.31160
109640.0000   -0.29850
109680.0000    0.00987
109720.0000   -0.37093
109760.0000   -0.27686
109800.0000   -0.41732
109840.0000   -0.47077
109880.0000   -0.09968
109920.0000   -0.43365
109960.0000   -0.39274
110000.0000   -0.21916
110040.0000   -0.46941
110080.0000   -0.74291
110120.0000   -0.56661
110160.0000   -0.53080
110200.0000   -0.44762
110240.0000   -0.57652
110280.0000   -0.59632
110320.0000   -0.57357
110360.0000   -0.52571
110400.0000   -0.53657
110440.0000   -0.74400
110480.0000   -0.55959
110520.0000   -0.64131
110560.0000   -0.52158
110600.0000   -0.45532
110640.0000   -0.44377
110680.0000   -0.49163
110720.0000   -0.68613
110760.0000   -1.13304
110800.0000   -0.71383
110840.0000   -0.71064
110880.0000   -0.04243
110920.0000   -0.42511
110960.0000   -0.60765
111000.0000   -0.87536
111040.0000   -0.68549
111080.0000   -0.61844
111120.0000   -0.64900
111160.0000   -0.41956
111200.0000   -0.56298
111240.0000   -0.43925
111280.0000   -0.32280
111320.0000   -0.56382
111360.0000   -0.64837
111400.0000   -0.67414
111440.0000   -0.37873
111480.0000   -0.34591
111520.0000   -0.58827
111560.0000   -0.69711
111600.0000   -0.72486
111640.0000   -0.58702
111680.0000   -0.20179
111720.0000   -0.24046
111760.0000   -0.02592
111800.0000   -0.47428
111840.0000   -0.13092
111880.0000   -0.00211
111920.0000    0.09819
111960.0000   -0.40109
112000.0000   -0.24452
112040.0000   -0.39602
112080.0000    0.20432
112120.0000    0.09530
112160.0000    0.02829
112200.0000   -0.20922
112240.0000   -0.36935
112280.0000   -0.51284
112320.0000   -0.59032
112360.0000   -0.51257
112400.0000   -0.27389
112440.0000   -0.59014
112480.0000   -0.32291
112520.0000   -0.56433
112560.0000   -0.56759
112600.0000   -0.68291
112640.0000   -0.71905
112680.0000   -0.59141
112720.0000   -0.86900
112760.0000   -0.88162
112800.0000   -0.77203
112840.0000   -0.79738
112880.0000   -0.77010
112920.0000   -0.49416
112960.0000   -0.77753
113000.0000   -0.77809
113040.0000   -0.63389
113080.0000   -0.67826
113120.0000   -0.42648
113160.0000   -0.56470
113200.0000   -0.49120
113240.0000   -0.60738
113280.0000   -0.41585
113320.0000   -0.69093
113360.0000   -0.73810
113400.0000   -0.53782
113440.0000   -0.68816
113480.0000   -0.77186
113520.0000   -0.72149
113560.0000   -0.72661
113600.0000   -0.57918
113640.0000   -0.70625
113680.0000   -0.62979
113720.0000   -0.45253
113760.0000   -0.45488
113800.0000   -0.77478
113840.0000   -0.49464
113880.0000   -0.34108
113920.0000   -0.46890
113960.0000   -0.56998
114000.0000   -0.61636
114040.0000   -0.33627
114080.0000   -0.26920
114120.0000   -0.32272
114160.0000   -0.40206
114200.0000   -0.54614
114240.0000   -0.56236
114280.0000   -0.16665
114320.0000   -0.30513
114360.0000   -0.19635
114400.0000   -0.71805
114440.0000   -0.79273
114480.0000   -0.31630
114520.0000   -0.47259
114560.0000   -0.28737
114600.0000   -0.22465
114640.0000   -0.48149
114680.0000   -0.30008
114720.0000   -0.52191
114760.0000   -0.45833
114800.0000   -0.08656
114840.0000   -0.27650
114880.0000   -0.19108
114920.0000   -0.29255
114960.0000    0.10551
115000.0000    0.01690
115040.0000    0.21719
115080.0000    0.44078
115120.0000    0.37266
115160.0000    0.12423
115200.0000   -0.15586
115240.0000    0.06858
115280.0000   -0.04904
115320.0000   -0.26647
115360.0000   -0.19460
115400.0000   -0.17654
115440.0000   -0.34166
115480.0000   -0.23544
115520.0000    0.01892
115560.0000   -0.45528
115600.0000   -0.60188
115640.0000   -0.25613
115680.0000   -0.66453
115720.0000   -0.42819
115760.0000   -0.31043
115800.0000   -0.34941
115840.0000   -0.48853
115880.0000   -0.14740
115920.0000   -0.35972
115960.0000   -0.63105
116000.0000   -0.64472
116040.0000   -0.52929
116080.0000   -0.28307
116120.0000    0.14503
116160.0000   -0.21097
116200.0000   -0.17710
116240.0000   -0.12249
116280.0000   -0.17165
116320.0000   -0.27421
116360.0000   -0.10919
116400.0000   -0.23932
116440.0000    0.00673
116480.0000    0.07024
116520.0000    0.67570
116560.0000    0.25748
116600.0000    0.41006
116640.0000    0.44041
116680.0000    0.44798
116720.0000    0.55534
116760.0000    0.54186
116800.0000    0.59638
116840.0000    0.49144
116880.0000    0.50238
116920.0000    0.35814
116960.0000    0.38924
117000.0000    0.63391
117040.0000    0.43889
117080.0000    0.31590
117120.0000    0.65714
117160.0000    0.44062
117200.0000    0.59350
117240.0000    0.27352
117280.0000    0.30894
117320.0000    0.34084
117360.0000    0.38838
117400.0000    0.41406
117440.0000    0.14660
117480.0000    0.18134
117520.0000    0.10616
117560.0000    0.30322
117600.0000    0.41090
117640.0000    0.41383
117680.0000    0.40334
117720.0000    0.37061
117760.0000    0.33134
117800.0000    0.38454
117840.0000    0.50703
117880.0000    0.18417
117920.0000    0.42099
117960.0000    0.20346
118000.0000    0.14882
118040.0000   -0.04631
118080.0000    0.27552
118120.0000   -0.09693
118160.0000   -0.16955
118200.0000   -0.02533
118240.0000   -0.49168
118280.0000   -0.46984
118320.0000   -0.39509
118360.0000   -0.19220
118400.0000   -0.45581
118440.0000   -0.44066
118480.0000   -0.18371
118520.0000   -0.24924
118560.0000   -0.52923
118600.0000   -0.44199
118640.0000   -0.30441
118680.0000   -0.06505
118720.0000   -0.46306
118760.0000   -0.40834
118800.0000   -0.39548
118840.0000   -0.38705
118880.0000   -0.35825
118920.0000   -0.61717
118960.0000   -0.08403
119000.0000    0.03262
119040.0000    0.09710
119080.0000    0.11594
119120.0000   -0.37252
119160.0000   -0.22414
119200.0000   -0.16565
119240.0000   -0.25569
119280.0000   -0.36547
119320.0000   -0.34748
119360.0000   -0.15126
119400.0000   -0.18914
119440.0000   -0.53255
119480.0000   -0.62569
119520.0000   -0.85347
119560.0000   -0.76395
119600.0000   -0.83997
119640.0000   -0.60364
119680.0000   -0.18651
119720.0000   -0.10532
119760.0000    0.15230
119800.0000    0.17767
119840.0000    0.02412
119880.0000   -0.07739
119920.0000   -0.23577
119960.0000   -0.09573
120000.0000   -0.22365
120040.0000   -0.04559
120080.0000   -0.05129
120120.0000   -0.09578
120160.0000   -0.01534
120200.0000   -0.01477
120240.0000    0.22704
120280.0000    0.07694
120320.0000   -0.05328
120360.0000   -0.15148
120400.0000    0.17344
120440.0000   -0.00242
120480.0000    0.07367
120520.0000    0.18935
120560.0000   -0.24998
120600.0000    0.23664
120640.0000   -0.04249
120680.0000    0.15672
120720.0000    0.04230
120760.0000    0.03619
120800.0000   -0.30317
120840.0000   -0.04350
120880.0000   -0.04913
120920.0000   -0.08755
120960.0000   -0.00690
121000.0000   -0.11025
121040.0000   -0.00844
121080.0000   -0.08911
121120.0000   -0.06141
121160.0000   -0.09230
121200.0000   -0.15350
121240.0000   -0.10384
121280.0000    0.03635
121320.0000   -0.11845
121360.0000   -0.04166
121400.0000    0.21717
121440.0000   -0.12374
121480.0000   -0.08463
121520.0000   -0.13279
121560.0000   -0.44599
121600.0000    0.01055
121640.0000   -0.32781
121680.0000   -0.07691
121720.0000    0.06023
121760.0000    0.21021
121800.0000   -0.18012
121840.0000    0.02263
121880.0000   -0.23447
121920.0000   -0.12501
121960.0000   -0.04386
122000.0000   -0.34880
122040.0000   -0.19681
122080.0000    0.22980
122120.0000   -0.00374
122160.0000    0.05935
122200.0000   -0.08401
122240.0000   -0.14905
122280.0000   -0.01239
122320.0000    0.03241
122360.0000    0.18595
122400.0000    0.06285
122440.0000    0.11395
122480.0000    0.11550
122520.0000   -0.14524
122560.0000    0.21164
122600.0000   -0.15038
122640.0000   -0.20486
122680.0000   -0.16132
122720.0000   -0.23516
122760.0000   -0.15369
122800.0000   -0.03196
122840.0000   -0.16723
122880.0000   -0.34649
122920.0000   -0.12724
122960.0000   -0.51482
123000.0000   -0.67143
123040.0000   -0.51739
123080.0000   -0.08260
123120.0000   -0.24825
123160.0000    0.00786
123200.0000   -0.06425
123240.0000   -0.09363
123280.0000   -0.11401
123320.0000   -0.12979
123360.0000    0.04892
123400.0000    0.04568
123440.0000    0.06743
123480.0000   -0.12558
123520.0000   -0.11177
123560.0000   -0.00774
123600.0000    0.01412
123640.0000   -0.08532
123680.0000   -0.09118
123720.0000   -0.27390
123760.0000    0.07940
123800.0000    0.04679
123840.0000   -0.04473
123880.0000    0.28964
123920.0000    0.12124
123960.0000    0.06091
124000.0000    0.15669
124040.0000    0.22473
124080.0000   -0.24104
124120.0000    0.03001
124160.0000   -0.07609
124200.0000   -0.10354
124240.0000    0.01518
124280.0000   -0.10030
124320.0000    0.07965
124360.0000   -0.01093
124400.0000   -0.06580
124440.0000   -0.09934
124480.0000   -0.19813
124520.0000   -0.00935
124560.0000    0.01947
124600.0000    0.02952
124640.0000    0.26168
124680.0000   -0.13118
124720.0000   -0.19888
124760.0000   -0.09121
124800.0000    0.08207
124840.0000    0.03585
124880.0000    0.38646
124920.0000    0.20937
124960.0000    0.21719
125000.0000    0.15504
125040.0000    0.39882
125080.0000    0.35824
125120.0000    0.18536
125160.0000    0.02544
125200.0000    0.06386
125240.0000    0.29533
125280.0000   -0.17586
125320.0000    0.08773
125360.0000    0.11321
125400.0000   -0.03001
125440.0000    0.16773
125480.0000   -0.22083
125520.0000   -0.01461
125560.0000   -0.04644
125600.0000    0.15147
125640.0000   -0.15561
125680.0000   -0.01501
125720.0000   -0.00290
125760.0000   -0.10836
125800.0000   -0.17986
125840.0000   -0.00887
125880.0000    0.06762
125920.0000    0.06947
125960.0000    0.02515
126000.0000    0.17520
126040.0000    0.04999
126080.0000   -0.22498
126120.0000    0.02475
126160.0000   -0.24412
126200.0000   -0.04676
126240.0000   -0.03439
126280.0000   -0.22286
126320.0000   -0.35068
126360.0000    0.02700
126400.0000   -0.10717
126440.0000   -0.03968
126480.0000   -0.04739
126520.0000   -0.04428
126560.0000   -0.18609
126600.0000   -0.14553
126640.0000   -0.13270
126680.0000    0.09752
126720.0000   -0.19676
126760.0000   -0.15046
126800.0000    0.15590
126840.0000   -0.10610
126880.0000    0.04638
126920.0000   -0.08765
126960.0000   -0.16319
127000.0000   -0.17617
127040.0000   -0.03810
127080.0000   -0.00838
127120.0000   -0.01186
127160.0000   -0.07229
127200.0000   -0.29905
127240.0000   -0.25835
127280.0000   -0.37022
127320.0000   -0.34851
127360.0000   -0.12930
127400.0000   -0.10914
127440.0000   -0.21350
127480.0000   -0.15462
127520.0000   -0.25590
127560.0000   -0.36912
127600.0000   -0.49950
127640.0000   -0.07530
127680.0000    0.00357
127720.0000   -0.28080
127760.0000   -0.26552
127800.0000   -0.32001
127840.0000   -0.39575
127880.0000   -0.44458
127920.0000   -0.21276
127960.0000   -0.16324
128000.0000   -0.10548
128040.0000    0.07085
128080.0000   -0.03093
128120.0000   -0.16435
128160.0000   -0.02729
128200.0000   -0.13917
128240.0000    0.07687
128280.0000   -0.15300
128320.0000   -0.03089
128360.0000    0.20811
128400.0000    0.07515
128440.0000    0.17492
128480.0000    0.20880
128520.0000   -0.03269
128560.0000    0.00283
128600.0000    0.14090
128640.0000    0.26024
128680.0000   -0.02773
128720.0000    0.42901
128760.0000    0.55516
128800.0000    0.40590
128840.0000    0.17105
128880.0000    0.33775
128920.0000    0.42829
128960.0000    0.31069
129000.0000    0.20284
129040.0000    0.44113
129080.0000    0.05436
129120.0000    0.04832
129160.0000    0.07648
129200.0000    0.29526
129240.0000    0.24868
129280.0000   -0.08114
129320.0000    0.14021
129360.0000    0.48272
129400.0000    0.44883
129440.0000    0.26232
129480.0000    0.22559
129520.0000   -0.08048
129560.0000    0.19722
129600.0000   -0.03133
129640.0000    0.09391
129680.0000    0.22574
129720.0000    0.23563
129760.0000    0.08908
129800.0000    0.09855
129840.0000    0.03320
129880.0000    0.14654
129920.0000    0.01657
129960.0000    0.15097
130000.0000   -0.00201
130040.0000    0.31640
130080.0000    0.19406
130120.0000    0.00072
130160.0000    0.10438
130200.0000    0.26829
130240.0000    0.12514
130280.0000    0.12420
130320.0000    0.42637
130360.0000   -0.25095
130400.0000    0.23796
130440.0000   -0.05242
130480.0000    0.12557
130520.0000    0.14237
130560.0000    0.23856
130600.0000    0.15393
130640.0000    0.29483
130680.0000    0.20330
130720.0000    0.00203
130760.0000    0.20712
130800.0000    0.19572
130840.0000    0.03216
130880.0000    0.04801
130920.0000   -0.02520
130960.0000    0.10052
131000.0000   -0.15458
131040.0000   -0.27089
131080.0000   -0.18621
131120.0000    0.07844
131160.0000   -0.04651
131200.0000   -0.01437
131240.0000   -0.11892
131280.0000    0.07136
131320.0000    0.12930
131360.0000   -0.03498
131400.0000   -0.48463
131440.0000   -0.23904
131480.0000   -0.13921
131520.0000   -0.81933
131560.0000   -0.53838
131600.0000   -0.71737
131640.0000   -0.37462
131680.0000   -0.46283
131720.0000   -0.54808
131760.0000   -0.58397
131800.0000   -0.52351
131840.0000   -0.58224
131880.0000   -0.42192
131920.0000   -0.53333
131960.0000   -0.60499
132000.0000   -0.55315
132040.0000   -0.44374
132080.0000   -0.58775
132120.0000    0.06627
132160.0000    0.24790
132200.0000    0.08726
132240.0000    0.35895
132280.0000    0.00589
132320.0000    0.00636
132360.0000    0.01019
132400.0000    0.15864
132440.0000    0.10149
132480.0000    0.00010
132520.0000    0.20536
132560.0000    0.15053
132600.0000    0.19019
132640.0000    0.20426
132680.0000    0.01514
132720.0000    0.00358
132760.0000    0.01009
132800.0000   -0.18419
132840.0000   -0.08202
132880.0000   -0.01610
132920.0000   -0.14152
132960.0000    0.20002
133000.0000    0.08438
133040.0000    0.10622
133080.0000   -0.03055
133120.0000    0.11091
133160.0000    0.15808
133200.0000    0.11330
133240.0000   -0.11109
133280.0000    0.07174
133320.0000    0.08304
133360.0000    0.02838
133400.0000   -0.02127
133440.0000    0.13657
133480.0000    0.07661
133520.0000    0.03645
133560.0000    0.01351
133600.0000   -0.02773
133640.0000   -0.00267
133680.0000    0.04895
133720.0000    0.07295
133760.0000   -0.46594
133800.0000    0.01829
133840.0000    0.13443
133880.0000    0.02656
133920.0000    0.11198
133960.0000   -0.07626
134000.0000   -0.09309
134040.0000   -0.06016
134080.0000    0.01474
134120.0000    0.19372
134160.0000    0.12120
134200.0000    0.06635
134240.0000    0.20384
134280.0000    0.09819
134320.0000   -0.12740
134360.0000   -0.25411
134400.0000   -0.02797
134440.0000   -0.09273
134480.0000    0.12252
134520.0000   -0.09126
134560.0000   -0.18665
134600.0000   -0.34041
134640.0000   -0.47460
134680.0000   -0.00844
134720.0000   -0.09608
134760.0000   -0.06456
134800.0000   -0.11018
134840.0000   -0.22591
134880.0000   -0.25762
134920.0000    0.08946
134960.0000   -0.00967
135000.0000    0.00654
135040.0000    0.04645
135080.0000   -0.22193
135120.0000    0.02752
135160.0000   -0.00710
135200.0000   -0.08334
135240.0000    0.11048
135280.0000   -0.14877
135320.0000    0.02612
135360.0000   -0.08420
135400.0000    0.05037
135440.0000    0.12176
135480.0000    0.07133
135520.0000    0.05373
135560.0000   -0.32888
135600.0000   -0.15352
135640.0000    0.08151
135680.0000   -0.12048
135720.0000   -0.05052
135760.0000    0.18529
135800.0000    0.03580
135840.0000   -0.01967
135880.0000   -0.09776
135920.0000    0.04064
135960.0000    0.02430
136000.0000    0.01480
136040.0000    0.02877
136080.0000   -0.24628
136120.0000   -0.34694
136160.0000   -0.53865
136200.0000   -0.20708
136240.0000   -0.57630
136280.0000   -0.36898
136320.0000   -0.07871
136360.0000   -0.10093
136400.0000    0.06760
136440.0000   -0.06894
136480.0000    0.13603
136520.0000   -0.22550
136560.0000   -0.07686
136600.0000   -0.24749
136640.0000   -0.47701
136680.0000    0.08872
136720.0000    0.01864
136760.0000   -0.15910
136800.0000    0.05352
136840.0000   -0.02470
136880.0000   -0.29632
136920.0000    0.03820
136960.0000   -0.12590
137000.0000   -0.22449
137040.0000   -0.01811
137080.0000   -0.01137
137120.0000   -0.35148
137160.0000    0.03625
137200.0000   -0.03434
137240.0000    0.13568
137280.0000    0.28790
137320.0000   -0.09415
137360.0000    0.03371
137400.0000   -0.16465
137440.0000    0.20409
137480.0000   -0.17385
137520.0000   -0.20130
137560.0000   -0.34206
137600.0000   -0.28805
137640.0000   -0.08275
137680.0000   -0.35354
137720.0000   -0.56053
137760.0000   -0.30988
137800.0000   -0.13798
137840.0000   -0.58334
137880.0000   -0.39948
137920.0000   -0.82711
137960.0000   -0.74991
138000.0000   -0.93916
138040.0000   -0.62812
138080.0000   -0.76811
138120.0000   -0.54701
138160.0000   -0.05480
138200.0000   -0.15279
138240.0000   -0.13223
138280.0000    0.25366
138320.0000   -0.38355
138360.0000   -0.43474
138400.0000   -0.19007
138440.0000   -0.39136
138480.0000   -0.18029
138520.0000   -0.15082
138560.0000   -0.30554
138600.0000   -0.45657
138640.0000   -0.71925
138680.0000   -0.19103
138720.0000   -0.22676
138760.0000    0.07379
138800.0000   -0.29294
138840.0000   -0.21689
138880.0000   -0.30657
138920.0000   -0.46663
138960.0000   -0.50858
139000.0000   -0.22560
139040.0000   -0.48082
139080.0000   -0.68558
139120.0000   -0.77815
139160.0000   -0.89470
139200.0000   -0.18832
139240.0000   -0.17549
139280.0000    0.00324
139320.0000   -0.26156
139360.0000   -0.35975
139400.0000   -0.50633
139440.0000   -0.56371
139480.0000   -0.90643
139520.0000   -0.79428
139560.0000   -0.64985
139600.0000   -0.52546
139640.0000   -0.66623
139680.0000   -0.72866
139720.0000   -0.51068
139760.0000   -0.83214
139800.0000   -0.63528
139840.0000   -0.59510
139880.0000   -0.58151
139920.0000   -0.37214
139960.0000   -0.60000
140000.0000   -0.46569
140040.0000   -0.44587
140080.0000   -0.82322
140120.0000   -0.61544
140160.0000   -0.48591
140200.0000   -0.28427
140240.0000   -0.39348
140280.0000   -0.40186
140320.0000   -0.13410
140360.0000   -0.32819
140400.0000   -0.44869
140440.0000   -0.45755
140480.0000   -0.18020
140520.0000   -0.20408
140560.0000   -0.50379
140600.0000   -0.27737
140640.0000   -0.64059
140680.0000   -0.34733
140720.0000   -0.37931
140760.0000   -0.40970
140800.0000   -0.32794
140840.0000   -0.22930
140880.0000   -0.49855
140920.0000   -0.51519
140960.0000   -0.19357
141000.0000   -0.32345
141040.0000   -0.45958
141080.0000   -0.04612
141120.0000   -0.48506
141160.0000   -0.65982
141200.0000   -0.08577
141240.0000   -0.20174
141280.0000   -0.17589
141320.0000   -0.08145
141360.0000   -0.05245
141400.0000   -0.10364
141440.0000   -0.40803
141480.0000   -0.19446
141520.0000   -0.54796
141560.0000   -0.33643
141600.0000   -0.24701
141640.0000   -0.32723
141680.0000   -0.42942
141720.0000   -0.71639
141760.0000   -0.55644
141800.0000   -0.32116
141840.0000   -0.47572
141880.0000   -0.40948
141920.0000   -0.47299
141960.0000   -0.40593
142000.0000   -0.64081
142040.0000   -0.35181
142080.0000   -0.31739
142120.0000   -0.15888
142160.0000    0.10559
142200.0000    0.13326
142240.0000    0.02356
142280.0000   -0.15349
142320.0000   -0.15128
142360.0000   -0.38470
142400.0000   -0.25445
142440.0000   -0.11745
142480.0000   -0.05407
142520.0000   -0.09888
142560.0000   -0.19183
142600.0000   -0.34765
142640.0000   -0.33571
142680.0000   -0.09009
142720.0000   -0.28062
142760.0000   -0.50567
142800.0000    0.18520
142840.0000   -0.03587
142880.0000   -0.24523
142920.0000   -0.29379
142960.0000   -0.43536
143000.0000   -0.41397
143040.0000   -0.31328
143080.0000   -0.31334
143120.0000   -0.26046
143160.0000   -0.38863
143200.0000   -0.29548
143240.0000   -0.48041
143280.0000   -0.64432
143320.0000   -0.38857
143360.0000   -0.33888
143400.0000   -0.25061
143440.0000   -0.69421
143480.0000   -0.36782
143520.0000   -0.40776
143560.0000   -0.27554
143600.0000   -0.41206
143640.0000   -0.21325
143680.0000   -0.57246
143720.0000   -0.35105
143760.0000    0.31498
143800.0000    0.06486
143840.0000   -0.10569
143880.0000   -0.12435
143920.0000    0.09839
143960.0000   -0.06155
144000.0000    0.03586
144040.0000    0.08740
144080.0000   -0.19310
144120.0000   -0.04145
144160.0000   -0.07906
144200.0000   -0.49901
144240.0000   -0.31696
144280.0000   -0.68790
144320.0000   -0.45494
144360.0000   -0.46160
144400.0000   -0.50884
144440.0000   -0.65337
144480.0000   -0.46663
144520.0000   -0.61457
144560.0000   -0.64715
144600.0000   -0.59686
144640.0000   -0.54759
144680.0000   -0.59857
144720.0000   -0.36862
144760.0000   -0.80913
144800.0000   -0.79918
144840.0000   -0.55649
144880.0000   -0.57683
144920.0000   -0.38128
144960.0000   -0.63810
145000.0000   -0.53087
145040.0000   -0.56938
145080.0000   -0.48029
145120.0000   -0.69151
145160.0000   -0.52818
145200.0000   -0.39933
145240.0000   -0.35626
145280.0000   -0.64386
145320.0000   -0.04108
145360.0000   -0.06903
145400.0000   -0.34941
145440.0000   -0.38347
145480.0000   -0.55040
145520.0000   -0.73720
145560.0000   -0.46418
145600.0000   -0.45284
145640.0000   -0.46085
145680.0000   -0.22098
145720.0000   -0.50642
145760.0000    0.07070
145800.0000   -0.05468
145840.0000    0.00891
145880.0000   -0.26012
145920.0000    0.03055
145960.0000   -0.04193
146000.0000    0.15577
146040.0000   -0.60350
146080.0000   -0.65471
146120.0000   -0.56783
146160.0000   -0.52998
146200.0000   -0.72902
146240.0000   -0.43315
146280.0000   -0.52656
146320.0000   -0.72822
146360.0000   -0.60446
146400.0000   -0.47558
146440.0000   -0.42593
146480.0000   -0.58608
146520.0000   -0.59323
146560.0000   -0.64440
146600.0000   -0.66179
146640.0000   -0.47059
146680.0000   -0.58014
146720.0000   -0.58837
146760.0000   -0.50753
146800.0000   -0.56352
146840.0000   -0.28301
146880.0000   -0.56344
146920.0000   -0.36948
146960.0000   -0.56586
147000.0000   -0.64613
147040.0000   -0.49519
147080.0000   -0.46701
147120.0000   -0.58701
147160.0000   -0.59176
147200.0000   -0.50743
147240.0000   -0.07943
147280.0000   -0.15278
147320.0000   -0.73721
147360.0000   -0.59030
147400.0000   -0.54795
147440.0000   -0.59613
147480.0000   -0.84398
147520.0000   -0.59669
147560.0000   -0.75828
147600.0000   -0.55221
147640.0000   -0.45054
147680.0000   -0.09910
147720.0000   -0.41337
147760.0000   -0.34626
147800.0000   -0.66548
147840.0000   -0.44007
147880.0000   -0.42353
147920.0000   -0.73023
147960.0000   -0.67493
148000.0000   -0.71118
148040.0000   -0.67117
148080.0000   -0.61445
148120.0000   -0.62617
148160.0000   -0.63032
148200.0000   -0.57071
148240.0000   -0.48978
148280.0000   -0.78152
148320.0000   -0.74322
148360.0000   -0.68214
148400.0000   -0.69803
148440.0000   -0.77215
148480.0000   -0.77330
148520.0000   -0.85494
148560.0000   -0.86315
148600.0000   -0.81539
148640.0000   -0.53437
148680.0000   -0.62448
148720.0000   -0.54563
148760.0000   -0.75285
148800.0000   -0.82045
148840.0000   -0.72374
148880.0000   -0.32509
148920.0000   -0.75229
148960.0000   -0.61038
149000.0000   -0.70998
149040.0000   -0.72804
149080.0000   -0.45671
149120.0000   -0.59814
149160.0000   -0.78686
149200.0000   -0.71675
149240.0000   -0.79155
149280.0000   -0.41001
149320.0000   -0.77948
149360.0000   -0.43469
149400.0000   -0.56633
149440.0000   -0.53152
149480.0000   -0.56542
149520.0000   -0.61626
149560.0000   -0.55312
149600.0000   -0.86200
149640.0000   -0.64338
149680.0000   -0.69228
149720.0000   -0.81791
149760.0000   -0.90669
149800.0000   -0.75485
149840.0000   -0.61561
149880.0000   -0.80261
149920.0000   -0.89924
149960.0000   -0.56447
150000.0000   -0.49640
150040.0000   -0.42628
150080.0000   -0.93894
150120.0000   -0.94192
150160.0000   -0.88688
150200.0000   -0.86233
150240.0000   -0.52667
150280.0000   -0.63093
150320.0000   -0.44909
150360.0000   -0.63275
150400.0000   -0.19691
150440.0000   -0.02319
150480.0000   -0.17662
150520.0000   -0.05838
150560.0000   -0.09839
150600.0000   -0.28479
150640.0000    0.03449
150680.0000   -0.09931
150720.0000   -0.10343
150760.0000   -0.18493
150800.0000   -0.10263
150840.0000   -0.34184
150880.0000   -0.42626
150920.0000   -0.51851
150960.0000   -0.55137
151000.0000   -0.69693
151040.0000   -0.65004
151080.0000   -0.90970
151120.0000   -0.29987
151160.0000   -0.31880
151200.0000   -0.21441
151240.0000   -0.44428
151280.0000   -0.31145
151320.0000   -0.12064
151360.0000   -0.49985
151400.0000   -0.06709
151440.0000   -0.53083
151480.0000   -0.33929
151520.0000   -0.26326
151560.0000   -0.35842
151600.0000   -0.42276
151640.0000   -0.73515
151680.0000   -0.81452
151720.0000   -0.77995
151760.0000   -0.62680
151800.0000   -0.41005
151840.0000   -0.67847
151880.0000   -0.64047
151920.0000   -0.63824
151960.0000   -0.62160
152000.0000   -0.79435
152040.0000   -0.67930
152080.0000   -0.54759
152120.0000   -0.78769
152160.0000   -0.66761
152200.0000   -0.63063
152240.0000   -0.44354
152280.0000   -0.39874
152320.0000   -0.60619
152360.0000   -0.41986
152400.0000   -0.47277
152440.0000   -0.52866
152480.0000   -0.39292
152520.0000   -0.51726
152560.0000   -0.44173
152600.0000   -0.62595
152640.0000   -0.48229
152680.0000   -0.33867
152720.0000   -0.33604
152760.0000   -0.64407
152800.0000   -0.46333
152840.0000   -0.33643
152880.0000   -0.66928
152920.0000   -0.59708
152960.0000   -0.48156
153000.0000   -0.51388
153040.0000   -0.60469
153080.0000   -0.53561
153120.0000   -0.40552
153160.0000   -0.44620
153200.0000   -0.41992
153240.0000   -0.49580
153280.0000   -0.42897
153320.0000   -0.67287
153360.0000   -0.67721
153400.0000   -0.56172
153440.0000   -0.65150
153480.0000   -0.73584
153520.0000   -0.76192
153560.0000   -0.64977
153600.0000   -0.66601
153640.0000   -0.53843
153680.0000   -0.62506
153720.0000   -0.64030
153760.0000   -0.78608
153800.0000   -0.57160
153840.0000   -0.72983
153880.0000   -0.53873
153920.0000   -0.65120
153960.0000   -0.53195
154000.0000   -0.61876
154040.0000   -0.49288
154080.0000   -0.37997
154120.0000   -0.62081
154160.0000   -0.52455
154200.0000   -0.59093
154240.0000   -0.50879
154280.0000   -0.42123
154320.0000   -0.61795
154360.0000   -0.73071
154400.0000   -0.64361
154440.0000   -0.75069
154480.0000   -0.38647
154520.0000   -0.42716
154560.0000   -0.46281
154600.0000   -0.79863
154640.0000   -0.71357
154680.0000   -0.52363
154720.0000   -0.47902
154760.0000   -0.55716
154800.0000   -0.79102
154840.0000   -0.59445
154880.0000   -0.46339
154920.0000   -0.43276
154960.0000   -0.55600
155000.0000   -0.57190
155040.0000   -0.41068
155080.0000   -0.53902
155120.0000   -0.48001
155160.0000   -0.58696
155200.0000   -0.63928
155240.0000   -0.70054
155280.0000   -0.67032
155320.0000   -0.68668
155360.0000   -0.47643
155400.0000   -0.90720
155440.0000   -0.53876
155480.0000   -0.71680
155520.0000   -0.73611
155560.0000   -0.64368
155600.0000   -0.83576
155640.0000   -0.74782
155680.0000   -0.59406
155720.0000   -0.51796
155760.0000   -0.67585
155800.0000   -0.57574
155840.0000   -0.73671
155880.0000   -0.77011
155920.0000   -0.62735
155960.0000   -0.63337
156000.0000   -0.55965
156040.0000   -0.55066
156080.0000   -0.61240
156120.0000   -0.46374
156160.0000   -0.65894
156200.0000   -0.73408
156240.0000   -0.56544
156280.0000   -0.49347
156320.0000   -0.42180
156360.0000   -0.32334
156400.0000   -0.37237
156440.0000   -0.66243
156480.0000   -0.68167
156520.0000   -0.77608
156560.0000   -0.87017
156600.0000   -0.80280
156640.0000   -0.65078
156680.0000   -0.65475
156720.0000   -0.73341
156760.0000   -0.55023
156800.0000   -0.58268
156840.0000   -0.69197
156880.0000   -0.57169
156920.0000   -0.26514
156960.0000   -0.58525
157000.0000   -0.67285
157040.0000   -0.86750
157080.0000   -0.43112
157120.0000   -0.36589
157160.0000   -0.85010
157200.0000   -0.58046
157240.0000   -0.73356
157280.0000   -0.59321
157320.0000   -0.47237
157360.0000   -0.77714
157400.0000   -0.76876
157440.0000   -0.65781
157480.0000   -0.51591
157520.0000   -0.60651
157560.0000   -0.84523
157600.0000   -0.89473
157640.0000   -0.77325
157680.0000   -0.67794
157720.0000   -0.60183
157760.0000   -0.68456
157800.0000   -0.65001
157840.0000   -0.94047
157880.0000   -0.78590
157920.0000   -0.74750
157960.0000   -0.73440
158000.0000   -0.66972
158040.0000   -0.56935
158080.0000   -0.73497
158120.0000   -0.69209
158160.0000   -0.45920
158200.0000   -0.48133
158240.0000   -0.61089
158280.0000   -0.61402
158320.0000   -0.45526
158360.0000   -0.42921
158400.0000   -0.53972
158440.0000   -0.39313
158480.0000   -0.68508
158520.0000   -0.53232
158560.0000   -0.37289
158600.0000   -0.62175
158640.0000   -0.20273
158680.0000   -0.43684
158720.0000   -0.53778
158760.0000   -0.48256
158800.0000   -0.46617
158840.0000   -0.45593
158880.0000   -0.57710
158920.0000   -0.33800
158960.0000   -0.56479
159000.0000   -0.46324
159040.0000   -0.61616
159080.0000   -0.39176
159120.0000   -0.54284
159160.0000   -0.43158
159200.0000   -0.54380
159240.0000   -0.50787
159280.0000   -0.74051
159320.0000   -0.48962
159360.0000   -0.87358
159400.0000   -0.72539
159440.0000   -0.40584
159480.0000   -0.13446
159520.0000   -0.11246
159560.0000   -0.15178
159600.0000   -0.39252
159640.0000   -0.61409
159680.0000   -0.53387
159720.0000   -0.48602
159760.0000   -0.21960
159800.0000   -0.34949
159840.0000   -0.42339
159880.0000   -0.38167
159920.0000   -0.10251
159960.0000   -0.36076
160000.0000   -0.55261
160040.0000   -0.36428
160080.0000   -0.34250
160120.0000   -0.48807
160160.0000   -0.44882
160200.0000   -0.26767
160240.0000   -0.34151
160280.0000   -0.44870
160320.0000   -0.55734
160360.0000   -0.78241
160400.0000   -0.65912
160440.0000   -0.66397
160480.0000   -0.71484
160520.0000   -0.69933
160560.0000   -0.55455
160600.0000   -0.61876
160640.0000   -0.52321
160680.0000   -0.54828
160720.0000   -0.43427
160760.0000   -0.21882
160800.0000   -0.25778
160840.0000   -0.70931
160880.0000   -0.48846
160920.0000   -0.74216
160960.0000   -0.55098
161000.0000   -0.39144
161040.0000   -0.61553
161080.0000   -0.58084
161120.0000   -0.67527
161160.0000   -0.83153
161200.0000   -0.45219
161240.0000   -0.54980
161280.0000   -0.47591
161320.0000   -0.52384
161360.0000   -0.55903
161400.0000   -0.86032
161440.0000   -0.58401
161480.0000   -0.82957
161520.0000   -0.80552
161560.0000   -0.85069
161600.0000   -0.48016
161640.0000   -0.69379
161680.0000   -0.59182
161720.0000   -0.50303
161760.0000   -0.50225
161800.0000   -0.39523
161840.0000   -0.35776
161880.0000   -0.83462
161920.0000   -0.55072
161960.0000   -0.77951
162000.0000   -0.71901
162040.0000   -0.64550
162080.0000   -0.72042
162120.0000   -0.52035
162160.0000   -0.88879
162200.0000   -0.56915
162240.0000   -0.74105
162280.0000   -0.81515
162320.0000   -0.93351
162360.0000   -0.63266
162400.0000   -0.59446
162440.0000   -0.77360
162480.0000   -0.58961
162520.0000   -0.43999
162560.0000   -0.64591
162600.0000   -0.37795
162640.0000   -0.81797
162680.0000   -0.60778
162720.0000   -0.80144
162760.0000   -0.93041
162800.0000   -0.48305
162840.0000   -0.72601
162880.0000   -0.59370
162920.0000   -0.68582
162960.0000   -0.62638
163000.0000   -0.59492
163040.0000   -0.52664
163080.0000   -0.93546
163120.0000   -0.48779
163160.0000   -0.77694
163200.0000   -0.95186
163240.0000   -0.68876
163280.0000   -0.71527
163320.0000   -0.53541
163360.0000   -0.67238
163400.0000   -0.58860
163440.0000   -0.59191
163480.0000   -0.18869
163520.0000   -0.46712
163560.0000   -0.68581
163600.0000   -0.66406
163640.0000   -0.51839
163680.0000   -0.54985
163720.0000   -0.46789
163760.0000   -0.65076
163800.0000   -0.49554
163840.0000   -0.98469
163880.0000   -0.70040
163920.0000   -0.77796
163960.0000   -0.62954
164000.0000   -0.65655
164040.0000   -0.45741
164080.0000   -0.69944
164120.0000   -0.82688
164160.0000   -0.36867
164200.0000   -0.59865
164240.0000   -0.95723
164280.0000   -0.42655
164320.0000   -0.00979
164360.0000    0.12599
164400.0000   -0.04838
164440.0000   -0.13333
164480.0000   -0.14073
164520.0000    0.07601
164560.0000   -0.13416
164600.0000   -0.24615
164640.0000   -0.26498
164680.0000    0.19950
164720.0000    0.26352
164760.0000    0.07941
164800.0000    0.19376
164840.0000    0.19027
164880.0000    0.02292
164920.0000    0.08332
164960.0000    0.10249
165000.0000   -0.01774
165040.0000    0.21596
165080.0000    0.06097
165120.0000   -0.04107
165160.0000    0.20508
165200.0000   -0.01320
165240.0000    0.09835
165280.0000    0.07006
165320.0000   -0.09224
165360.0000    0.12554
165400.0000   -0.07967
165440.0000    0.22555
165480.0000   -0.07937
165520.0000    0.01641
165560.0000   -0.14781
165600.0000    0.10685
165640.0000   -0.15856
165680.0000    0.01391
165720.0000    0.37260
165760.0000    0.34902
165800.0000    0.51476
165840.0000   -0.00407
165880.0000    0.04095
165920.0000   -0.01058
165960.0000    0.16095
166000.0000    0.15696
166040.0000    0.30852
166080.0000    0.64127
166120.0000    0.20089
166160.0000    0.51408
166200.0000    0.39700
166240.0000    0.30102
166280.0000    0.23972
166320.0000    0.34396
166360.0000    0.18080
166400.0000    0.36608
166440.0000    0.26644
166480.0000    0.45547
166520.0000    0.33909
166560.0000    0.44493
166600.0000    0.41122
166640.0000    0.39049
166680.0000    0.42120
166720.0000    0.34369
166760.0000    0.34338
166800.0000    0.18901
166840.0000    0.25592
166880.0000    0.24565
166920.0000    0.48481
166960.0000    0.35722
167000.0000    0.14096
167040.0000    0.45827
167080.0000    0.10098
167120.0000    0.18491
167160.0000    0.35771
167200.0000    0.31516
167240.0000    0.28312
167280.0000    0.42148
167320.0000    0.18890
167360.0000    0.17103
167400.0000    0.38841
167440.0000    0.34221
167480.0000    0.21803
167520.0000   -0.03400
167560.0000    0.25978
167600.0000    0.22431
167640.0000    0.09562
167680.0000    0.12701
167720.0000   -0.06861
167760.0000    0.11481
167800.0000    0.19486
167840.0000    0.06798
167880.0000    0.08227
167920.0000    0.18927
167960.0000    0.09821
168000.0000    0.05115
168040.0000    0.10303
168080.0000    0.11795
168120.0000    0.15297
168160.0000    0.06516
168200.0000   -0.07562
168240.0000    0.09091
168280.0000    0.01376
168320.0000    0.04151
168360.0000   -0.07025
168400.0000    0.17681
168440.0000   -0.18337
168480.0000    0.17985
168520.0000    0.04997
168560.0000   -0.00945
168600.0000    0.05094
168640.0000    0.19215
168680.0000    0.02177
168720.0000    0.18717
168760.0000    0.29808
168800.0000   -0.07358
168840.0000   -0.04754
168880.0000    0.10109
168920.0000   -0.18144
168960.0000   -0.23724
169000.0000    0.15489
169040.0000    0.03467
169080.0000    0.14510
169120.0000    0.05851
169160.0000    0.06541
169200.0000    0.09889
169240.0000    0.01354
169280.0000    0.00796
169320.0000    0.01101
169360.0000   -0.06613
169400.0000    0.11998
169440.0000   -0.19635
169480.0000   -0.46483
169520.0000   -0.25175
169560.0000   -0.52435
169600.0000   -0.59864
169640.0000   -0.78423
169680.0000   -0.61589
169720.0000   -0.37729
169760.0000   -0.42917
169800.0000   -0.69346
169840.0000   -0.56676
169880.0000   -0.57138
169920.0000   -0.47866
169960.0000   -0.18138
170000.0000   -0.14808
170040.0000   -0.43226
170080.0000   -0.26185
170120.0000   -0.35555
170160.0000   -0.39565
170200.0000   -0.05149
170240.0000   -0.23042
170280.0000   -0.51701
170320.0000   -0.36600
170360.0000   -0.16444
170400.0000   -0.66215
170440.0000   -0.46433
170480.0000   -0.36445
170520.0000   -0.40864
170560.0000   -0.47048
170600.0000   -0.55905
170640.0000   -0.69199
170680.0000   -0.39861
170720.0000   -0.42461
170760.0000   -0.72467
170800.0000   -0.64902
170840.0000   -0.57889
170880.0000   -0.84807
170920.0000   -0.63862
170960.0000   -0.40241
171000.0000   -0.28251
171040.0000   -0.31902
171080.0000   -0.89214
171120.0000   -0.57391
171160.0000   -0.27878
171200.0000    0.14639
171240.0000    0.03204
171280.0000   -0.28846
171320.0000   -0.03372
171360.0000   -0.18144
171400.0000   -0.30152
171440.0000   -0.14233
171480.0000   -0.44402
171520.0000   -0.22890
171560.0000    0.06597
171600.0000    0.04438
171640.0000   -0.12753
171680.0000    0.10964
171720.0000   -0.08683
171760.0000   -0.07426
171800.0000   -0.13377
171840.0000   -0.76399
171880.0000   -0.35692
171920.0000    0.06656
171960.0000    0.03524
172000.0000    0.00049
172040.0000   -0.00908
172080.0000    0.15821
172120.0000    0.20240
172160.0000   -0.14200
172200.0000   -0.31888
172240.0000   -0.19580
172280.0000    0.12852
172320.0000   -0.01360
172360.0000   -0.13617
172400.0000   -0.12186
172440.0000   -0.14684
172480.0000    0.14883
172520.0000    0.04095
172560.0000    0.09436
172600.0000    0.16281
172640.0000   -0.03910
172680.0000   -0.02958
172720.0000    0.17786
172760.0000    0.07155
172800.0000    0.13758
172840.0000    0.24519
172880.0000    0.10535
172920.0000    0.08297
172960.0000    0.05677
173000.0000    0.21587
173040.0000    0.07475
173080.0000    0.05277
173120.0000    0.06157
173160.0000    0.21928
173200.0000    0.05478
173240.0000   -0.22813
173280.0000    0.03967
173320.0000    0.03251
173360.0000    0.03006
173400.0000    0.11607
173440.0000    0.15683
173480.0000   -0.04476
173520.0000    0.11315
173560.0000    0.30138
173600.0000    0.14734
173640.0000    0.27301
173680.0000    0.10980
173720.0000    0.16933
173760.0000    0.19126
173800.0000    0.23002
173840.0000    0.25658
173880.0000    0.03232
173920.0000    0.24843
173960.0000    0.17903
174000.0000    0.30076
174040.0000    0.23970
174080.0000    0.36633
174120.0000    0.03449
174160.0000   -0.16598
174200.0000   -0.04715
174240.0000   -0.08898
174280.0000    0.36695
174320.0000    0.01772
174360.0000    0.08090
174400.0000    0.22053
174440.0000   -0.03218
174480.0000   -0.03496
174520.0000    0.00309
174560.0000    0.23800
174600.0000   -0.01303
174640.0000   -0.00203
174680.0000    0.19602
174720.0000    0.08931
174760.0000    0.43823
174800.0000    0.34820
174840.0000    0.37521
174880.0000    0.36823
174920.0000    0.31444
174960.0000    0.23022
175000.0000    0.21551
175040.0000    0.35196
175080.0000    0.49937
175120.0000    0.34158
175160.0000    0.35079
175200.0000    0.23225
175240.0000    0.39005
175280.0000    0.29634
175320.0000    0.31749
175360.0000    0.37037
175400.0000    0.37089
175440.0000    0.32180
175480.0000    0.02155
175520.0000    0.17420
175560.0000    0.34852
175600.0000    0.38068
175640.0000    0.35638
175680.0000    0.33687
175720.0000    0.41095
175760.0000    0.40982
175800.0000    0.19845
175840.0000    0.02716
175880.0000   -0.20565
175920.0000    0.23221
175960.0000    0.10772
176000.0000   -0.16127
176040.0000    0.25825
176080.0000    0.04298
176120.0000    0.09337
176160.0000    0.36903
176200.0000    0.13931
176240.0000    0.24856
176280.0000    0.10168
176320.0000    0.08355
176360.0000    0.39220
176400.0000    0.02385
176440.0000    0.32357
176480.0000    0.00408
176520.0000    0.14926
176560.0000    0.22988
176600.0000   -0.09906
176640.0000   -0.03722
176680.0000    0.17888
176720.0000   -0.10994
176760.0000   -0.14065
176800.0000    0.08074
176840.0000    0.13897
176880.0000    0.06670
176920.0000    0.31221
176960.0000    0.14697
177000.0000    0.04006
177040.0000    0.32601
177080.0000    0.12054
177120.0000    0.16997
177160.0000    0.17545
177200.0000    0.24021
177240.0000   -0.00463
177280.0000    0.36268
177320.0000    0.34203
177360.0000    0.37457
177400.0000    0.23808
177440.0000    0.15689
177480.0000    0.12357
177520.0000    0.23018
177560.0000    0.06289
177600.0000   -0.36021
177640.0000    0.21828
177680.0000    0.20703
177720.0000    0.06209
177760.0000    0.34511
177800.0000    0.25827
177840.0000    0.25782
177880.0000    0.52363
177920.0000    0.28457
177960.0000    0.15682
178000.0000    0.10954
178040.0000    0.13220
178080.0000    0.05246
178120.0000    0.05770
178160.0000    0.23222
178200.0000    0.19389
178240.0000    0.17476
178280.0000    0.05304
178320.0000   -0.13608
178360.0000    0.28625
178400.0000    0.17486
178440.0000    0.20029
178480.0000    0.24928
178520.0000    0.37365
178560.0000    0.18668
178600.0000    0.20630
178640.0000    0.15059
178680.0000    0.10589
178720.0000    0.11038
178760.0000    0.20882
178800.0000    0.36881
178840.0000    0.29620
178880.0000    0.17187
178920.0000    0.40711
178960.0000    0.20388
179000.0000    0.52755
179040.0000    0.22386
179080.0000    0.28560
179120.0000    0.22880
179160.0000    0.05587
179200.0000    0.04079
179240.0000    0.25310
179280.0000    0.27366
179320.0000    0.02036
179360.0000    0.06998
179400.0000    0.16049
179440.0000    0.37780
179480.0000    0.30667
179520.0000    0.32312
179560.0000    0.28246
179600.0000    0.22803
179640.0000    0.12342
179680.0000    0.03283
179720.0000   -0.12333
179760.0000    0.35882
179800.0000    0.29816
179840.0000    0.30562
179880.0000    0.13230
179920.0000    0.14378
179960.0000    0.23878
180000.0000   -0.16429
180040.0000    0.06145
180080.0000    0.02695
180120.0000   -0.25198
180160.0000    0.09372
180200.0000    0.01573
180240.0000    0.05451
180280.0000    0.42175
180320.0000    0.16349
180360.0000    0.30835
180400.0000    0.10646
180440.0000    0.32943
180480.0000   -0.04436
180520.0000    0.22283
180560.0000    0.33790
180600.0000    0.36657
180640.0000    0.25176
180680.0000    0.26527
180720.0000    0.32219
180760.0000    0.23306
180800.0000    0.17985
180840.0000    0.16018
180880.0000    0.01792
180920.0000    0.15412
180960.0000    0.32323
181000.0000    0.12896
181040.0000    0.41401
181080.0000    0.17474
181120.0000    0.19636
181160.0000    0.18422
181200.0000    0.36699
181240.0000    0.44979
181280.0000    0.62288
181320.0000    0.56398
181360.0000    0.57500
181400.0000    0.75321
181440.0000    0.55945
181480.0000    0.39139
181520.0000    0.52704
181560.0000    0.71855
181600.0000    0.43123
181640.0000    0.56649
181680.0000    0.62458
181720.0000    0.56838
181760.0000    0.67558
181800.0000    0.53898
181840.0000    0.54596
181880.0000    0.49397
181920.0000    0.62060
181960.0000    0.39729
182000.0000    0.68328
182040.0000    0.53699
182080.0000    0.41172
182120.0000    0.63469
182160.0000    0.55590
182200.0000    0.35380
182240.0000    0.32196
182280.0000    0.10844
182320.0000   -0.01139
182360.0000   -0.06071
182400.0000   -0.05785
182440.0000   -0.01320
182480.0000    0.12367
182520.0000    0.14200
182560.0000    0.19059
182600.0000    0.03158
182640.0000    0.23866
182680.0000    0.14118
182720.0000    0.15587
182760.0000    0.25779
182800.0000    0.07013
182840.0000   -0.15312
182880.0000    0.22609
182920.0000   -0.06915
182960.0000    0.21157
183000.0000    0.37409
183040.0000   -0.10440
183080.0000    0.00481
183120.0000   -0.22333
183160.0000   -0.42343
183200.0000   -0.28442
183240.0000    0.14414
183280.0000    0.21703
183320.0000    0.09004
183360.0000    0.25570
183400.0000    0.16147
183440.0000    0.22790
183480.0000    0.41628
183520.0000    0.28402
183560.0000    0.23882
183600.0000    0.38177
183640.0000    0.38326
183680.0000    0.23639
183720.0000    0.30519
183760.0000    0.36439
183800.0000    0.31072
183840.0000    0.34011
183880.0000    0.42591
183920.0000    0.50126
183960.0000    0.17192
184000.0000    0.15481
184040.0000    0.46186
184080.0000    0.46122
184120.0000    0.53767
184160.0000    0.26560
184200.0000    0.03409
184240.0000    0.01989
184280.0000    0.07786
184320.0000   -0.03957
184360.0000    0.12785
184400.0000   -0.25331
184440.0000    0.13044
184480.0000    0.47368
184520.0000    0.56661
184560.0000    0.41487
184600.0000    0.46049
184640.0000    0.54476
184680.0000    0.47039
184720.0000    0.47391
184760.0000    0.49430
184800.0000    0.29500
184840.0000    0.50384
184880.0000    0.41659
184920.0000    0.40012
184960.0000    0.50475
185000.0000    0.08609
185040.0000    0.42692
185080.0000    0.50597
185120.0000    0.32189
185160.0000    0.28375
185200.0000    0.13510
185240.0000    0.34910
185280.0000    0.35220
185320.0000    0.38647
185360.0000    0.28124
185400.0000    0.30334
185440.0000    0.51279
185480.0000    0.63784
185520.0000    0.68329
185560.0000    0.71575
185600.0000    0.44171
185640.0000    0.29798
185680.0000    0.38725
185720.0000    0.32438
185760.0000    0.45303
185800.0000    0.54722
185840.0000    0.55565
185880.0000    0.49243
185920.0000    0.40473
185960.0000    0.39322
186000.0000    0.43570
186040.0000    0.43593
186080.0000    0.63182
186120.0000    0.41576
186160.0000    0.50275
186200.0000    0.70519
186240.0000    0.49126
186280.0000    0.35927
186320.0000    0.47204
186360.0000    0.42489
186400.0000    0.38614
186440.0000    0.28185
186480.0000    0.42311
186520.0000    0.42637
186560.0000    0.45265
186600.0000    0.41587
186640.0000    0.60689
186680.0000    0.55623
186720.0000    0.42401
186760.0000    0.54001
186800.0000    0.42361
186840.0000    0.31879
186880.0000    0.40290
186920.0000    0.47943
186960.0000    0.36394
187000.0000    0.32253
187040.0000    0.45726
187080.0000    0.56461
187120.0000    0.39736
187160.0000    0.42534
187200.0000    0.36523
187240.0000    0.52964
187280.0000    0.48601
187320.0000    0.28045
187360.0000    0.35879
187400.0000    0.30932
187440.0000    0.24629
187480.0000    0.29029
187520.0000    0.46253
187560.0000    0.38030
187600.0000    0.40686
187640.0000    0.28356
187680.0000    0.36888
187720.0000    0.19308
187760.0000    0.30232
187800.0000    0.42034
187840.0000    0.43626
187880.0000    0.44827
187920.0000    0.42416
187960.0000    0.28176
188000.0000    0.38144
188040.0000    0.36592
188080.0000    0.43787
188120.0000    0.41218
188160.0000    0.38543
188200.0000    0.21817
188240.0000    0.43344
188280.0000    0.30768
188320.0000    0.01813
188360.0000    0.10238
188400.0000    0.28200
188440.0000    0.25996
188480.0000    0.32678
188520.0000    0.46770
188560.0000    0.46753
188600.0000    0.37279
188640.0000    0.24977
188680.0000    0.35241
188720.0000    0.41685
188760.0000    0.11651
188800.0000   -0.04934
188840.0000    0.27462
188880.0000    0.23227
188920.0000    0.19860
188960.0000    0.16453
189000.0000   -0.13749
189040.0000    0.06554
189080.0000    0.33119
189120.0000    0.08166
189160.0000    0.33747
189200.0000    0.54087
189240.0000    0.30937
189280.0000    0.46712
189320.0000    0.37789
189360.0000    0.34816
189400.0000   -0.06444
189440.0000    0.32619
189480.0000    0.21753
189520.0000    0.48992
189560.0000    0.23752
189600.0000    0.35543
189640.0000    0.30939
189680.0000    0.12635
189720.0000    0.36034
189760.0000    0.20231
189800.0000    0.33747
189840.0000    0.32004
189880.0000    0.27564
189920.0000    0.28977
189960.0000    0.21960
190000.0000    0.28939
190040.0000    0.39307
190080.0000    0.27681
190120.0000    0.27363
190160.0000    0.36031
190200.0000    0.29888
190240.0000    0.23740
190280.0000    0.25122
190320.0000    0.38235
190360.0000   -0.04037
190400.0000    0.19592
190440.0000    0.29593
190480.0000    0.18692
190520.0000    0.40274
190560.0000    0.18759
190600.0000    0.28556
190640.0000    0.39428
190680.0000    0.17298
190720.0000    0.46196
190760.0000    0.07579
190800.0000    0.13314
190840.0000    0.01692
190880.0000    0.05217
190920.0000    0.18128
190960.0000    0.40689
191000.0000    0.33246
191040.0000    0.46639
191080.0000    0.28742
191120.0000    0.40800
191160.0000    0.54102
191200.0000    0.41951
191240.0000    0.31982
191280.0000    0.34974
191320.0000    0.05772
191360.0000    0.21615
191400.0000    0.07645
191440.0000    0.42982
191480.0000    0.01513
191520.0000    0.02260
191560.0000    0.23831
191600.0000    0.37170
191640.0000    0.24481
191680.0000    0.35458
191720.0000    0.46230
191760.0000    0.18074
191800.0000    0.37483
191840.0000    0.17425
191880.0000    0.27708
191920.0000    0.24371
191960.0000    0.39787
192000.0000    0.22971
192040.0000    0.28898
192080.0000    0.01456
192120.0000    0.05590
192160.0000    0.18226
192200.0000    0.24631
192240.0000    0.29443
192280.0000    0.26277
192320.0000    0.23052
192360.0000    0.31994
192400.0000    0.43752
192440.0000    0.14637
192480.0000    0.26362
192520.0000    0.02531
192560.0000    0.24448
192600.0000    0.30535
192640.0000    0.29747
192680.0000   -0.13520
192720.0000   -0.03901
192760.0000   -0.22564
192800.0000    0.17360
192840.0000    0.18224
192880.0000   -0.09736
192920.0000   -0.37053
192960.0000   -0.14344
193000.0000   -0.12552
193040.0000   -0.00130
193080.0000    0.11632
193120.0000   -0.32046
193160.0000   -0.19680
193200.0000    0.07641
193240.0000   -0.26004
193280.0000   -0.20809
193320.0000   -0.09078
193360.0000   -0.18194
193400.0000   -0.40877
193440.0000   -0.30554
193480.0000   -0.24909
193520.0000   -0.25412
193560.0000   -0.04981
193600.0000   -0.27396
193640.0000    0.03617
193680.0000    0.04268
193720.0000   -0.16210
193760.0000   -0.19673
193800.0000   -0.09822
193840.0000   -0.14637
193880.0000   -0.25674
193920.0000   -0.31014
193960.0000   -0.28331
194000.0000   -0.27019
194040.0000   -0.14307
194080.0000   -0.36404
194120.0000   -0.20749
194160.0000   -0.29709
194200.0000    0.08108
194240.0000   -0.42832
194280.0000   -0.46055
194320.0000   -0.42997
194360.0000   -0.21948
194400.0000   -0.23168
194440.0000   -0.28492
194480.0000   -0.18550
194520.0000   -0.34917
194560.0000   -0.47897
194600.0000   -0.29323
194640.0000   -0.39842
194680.0000   -0.43686
194720.0000   -0.47861
194760.0000   -0.73388
194800.0000   -0.37696
194840.0000   -0.46665
194880.0000   -0.48840
194920.0000   -0.66882
194960.0000   -0.45727
195000.0000   -0.14298
195040.0000   -0.25653
195080.0000   -0.50749
195120.0000   -0.51765
195160.0000   -0.27438
195200.0000   -0.26175
195240.0000   -0.68662
195280.0000   -0.73211
195320.0000   -0.89390
195360.0000   -0.95492
195400.0000   -0.69144
195440.0000   -0.78999
195480.0000   -0.60330
195520.0000   -0.72193
195560.0000   -0.57362
195600.0000   -0.42241
195640.0000   -0.65525
195680.0000   -0.57189
195720.0000   -0.67763
195760.0000   -0.69824
195800.0000   -0.70137
195840.0000   -0.80985
195880.0000   -0.72998
195920.0000   -0.55710
195960.0000   -0.32445
196000.0000   -0.49382
196040.0000   -0.48265
196080.0000   -0.51426
196120.0000   -0.29475
196160.0000   -0.11802
196200.0000   -0.19807
196240.0000   -0.43846
196280.0000   -0.79111
196320.0000   -0.50787
196360.0000   -0.52121
196400.0000   -0.36737
196440.0000   -0.06410
196480.0000    0.09072
196520.0000    0.07691
196560.0000   -0.07290
196600.0000   -0.01975
196640.0000    0.14983
196680.0000    0.01330
196720.0000   -0.47402
196760.0000   -0.53837
196800.0000   -0.43866
196840.0000   -0.58633
196880.0000   -0.50389
196920.0000   -0.43700
196960.0000   -0.42374
197000.0000   -0.26623
197040.0000   -0.33984
197080.0000   -0.66727
197120.0000   -0.48847
197160.0000   -0.91697
197200.0000   -0.42186
197240.0000   -0.66356
197280.0000   -0.79171
197320.0000   -0.67846
197360.0000   -0.57604
197400.0000   -0.74931
197440.0000   -0.56574
197480.0000   -0.40432
197520.0000   -0.10379
197560.0000   -0.05859
197600.0000   -0.35440
197640.0000   -0.04865
197680.0000   -0.11306
197720.0000   -0.09630
197760.0000   -0.21516
197800.0000   -0.30516
197840.0000   -0.35663
197880.0000   -0.25068
197920.0000   -0.19859
197960.0000   -0.14562
198000.0000   -0.07655
198040.0000   -0.04842
198080.0000   -0.05510
198120.0000   -0.07115
198160.0000   -0.12184
198200.0000   -0.43424
198240.0000   -0.48369
198280.0000   -0.45111
198320.0000   -0.78217
198360.0000   -0.43826
198400.0000   -0.59258
198440.0000   -0.66064
198480.0000   -0.27112
198520.0000   -0.56880
198560.0000   -0.75291
198600.0000   -0.60501
198640.0000   -0.54212
198680.0000   -0.63187
198720.0000   -0.31911
198760.0000   -0.21093
198800.0000   -0.12106
198840.0000   -0.29333
198880.0000   -0.00634
198920.0000   -0.26100
198960.0000   -0.51709
199000.0000   -0.55019
199040.0000   -0.34768
199080.0000   -0.01508
199120.0000   -0.00080
199160.0000   -0.27190
199200.0000    0.01181
199240.0000    0.03982
199280.0000   -0.06703
199320.0000    0.04985
199360.0000    0.05940
199400.0000    0.01757
199440.0000    0.13102
199480.0000   -0.10464
199520.0000    0.02271
199560.0000    0.13749
199600.0000    0.06201
199640.0000   -0.00637
199680.0000   -0.03544
199720.0000   -0.20797
199760.0000   -0.15595
199800.0000   -0.57743
199840.0000   -0.41554
199880.0000   -0.40311
199920.0000   -0.22017
199960.0000   -0.29927
200000.0000   -0.49889
200040.0000   -0.44079
200080.0000    0.14717
200120.0000    0.02409
200160.0000   -0.16935
200200.0000   -0.29548
200240.0000   -0.31798
200280.0000   -0.37262
200320.0000   -0.13620
200360.0000   -0.39719
200400.0000   -0.45016
200440.0000   -0.46898
200480.0000   -0.37732
200520.0000   -0.53424
200560.0000   -0.51719
200600.0000   -0.49166
200640.0000   -0.52610
200680.0000   -0.51499
200720.0000   -0.64514
200760.0000   -0.49873
200800.0000   -0.52258
200840.0000   -0.39064
200880.0000   -0.50380
200920.0000   -0.41945
200960.0000   -0.45590
201000.0000   -0.58504
201040.0000   -0.51920
201080.0000   -0.18505
201120.0000   -0.14789
201160.0000   -0.33591
201200.0000   -0.52546
201240.0000    0.06381
201280.0000   -0.34247
201320.0000   -0.33075
201360.0000   -0.65752
201400.0000   -0.15982
201440.0000   -0.53960
201480.0000   -0.39763
201520.0000   -0.37393
201560.0000   -0.49516
201600.0000   -0.55608
201640.0000   -0.47025
201680.0000   -0.57553
201720.0000   -0.50346
201760.0000   -0.63258
201800.0000   -0.07162
201840.0000    0.03799
201880.0000    0.03455
201920.0000    0.03547
201960.0000   -0.36693
202000.0000   -0.45149
202040.0000    0.12187
202080.0000   -0.04313
202120.0000    0.06065
202160.0000   -0.00639
202200.0000   -0.01080
202240.0000   -0.18917
202280.0000   -0.11880
202320.0000   -0.13347
202360.0000   -0.29684
202400.0000   -0.01022
202440.0000    0.09030
202480.0000   -0.13623
202520.0000    0.06522
202560.0000   -0.25919
202600.0000   -0.29213
202640.0000   -0.11686
202680.0000   -0.16506
202720.0000    0.10842
202760.0000    0.11817
202800.0000    0.05765
202840.0000    0.03411
202880.0000    0.19514
202920.0000    0.02560
202960.0000    0.14965
203000.0000    0.06484
203040.0000   -0.09832
203080.0000   -0.13261
203120.0000   -0.21895
203160.0000   -0.31002
203200.0000   -0.48413
203240.0000   -0.44064
203280.0000   -0.50893
203320.0000   -0.27059
203360.0000   -0.30975
203400.0000   -0.45850
203440.0000   -0.49804
203480.0000   -0.06905
203520.0000   -0.14812
203560.0000    0.12075
203600.0000   -0.17635
203640.0000    0.25697
203680.0000    0.30722
203720.0000    0.12443
203760.0000    0.31230
203800.0000    0.15259
203840.0000    0.16135
203880.0000    0.39747
203920.0000    0.03139
203960.0000    0.25405
204000.0000    0.24976
204040.0000   -0.03137
204080.0000   -0.33078
204120.0000   -0.24975
204160.0000   -0.20400
204200.0000   -0.12854
204240.0000    0.21110
204280.0000   -0.13283
204320.0000    0.02730
204360.0000   -0.52012
204400.0000   -0.51555
204440.0000   -0.13963
204480.0000   -0.24985
204520.0000   -0.59094
204560.0000   -0.56961
204600.0000   -0.65227
204640.0000   -0.36623
204680.0000   -0.09176
204720.0000   -0.44672
204760.0000   -0.38227
204800.0000   -0.36297
204840.0000   -0.51431
204880.0000   -0.69119
204920.0000   -0.55628
204960.0000   -0.16101
205000.0000    0.07716
205040.0000    0.17236
205080.0000    0.21272
205120.0000    0.23137
205160.0000   -0.08715
205200.0000    0.22669
205240.0000    0.07927
205280.0000    0.02442
205320.0000    0.04067
205360.0000    0.07465
205400.0000   -0.12089
205440.0000   -0.32964
205480.0000   -0.19715
205520.0000   -0.37813
205560.0000   -0.08007
205600.0000   -0.42113
205640.0000   -0.42512
205680.0000   -0.06272
205720.0000   -0.00966
205760.0000    0.11777
205800.0000    0.05277
205840.0000   -0.12886
205880.0000    0.03533
205920.0000    0.26411
205960.0000   -0.10947
206000.0000   -0.49480
206040.0000   -0.38291
206080.0000    0.01530
206120.0000   -0.72078
206160.0000   -0.54929
206200.0000   -0.62330
206240.0000   -0.93554
206280.0000   -0.40603
206320.0000   -0.60795
206360.0000   -0.42795
206400.0000   -0.67842
206440.0000   -0.82785
206480.0000   -0.92156
206520.0000   -0.41848
206560.0000   -0.61606
206600.0000   -0.60168
206640.0000   -0.53508
206680.0000   -0.48292
206720.0000   -0.76658
206760.0000   -0.57779
206800.0000   -0.72805
206840.0000   -0.45543
206880.0000   -0.60720
206920.0000   -0.46223
206960.0000   -0.53085
207000.0000   -0.60575
207040.0000   -0.57298
207080.0000   -0.81697
207120.0000   -0.67789
207160.0000   -0.63848
207200.0000   -0.58772
207240.0000   -0.40374
207280.0000   -0.14404
207320.0000   -0.33762
207360.0000   -0.50125
207400.0000   -0.47252
207440.0000   -0.55909
207480.0000   -0.24045
207520.0000   -0.33829
207560.0000    0.02203
207600.0000   -0.00494
207640.0000   -0.13847
207680.0000   -0.65310
207720.0000   -0.58806
207760.0000   -0.51400
207800.0000   -0.53001
207840.0000   -0.59723
207880.0000   -0.66504
207920.0000   -0.44417
207960.0000   -0.59305
208000.0000   -0.57395
208040.0000   -0.72964
208080.0000   -0.48755
208120.0000   -0.63407
208160.0000   -0.64023
208200.0000   -0.54198
208240.0000   -0.89565
208280.0000   -0.61478
208320.0000   -0.68590
208360.0000   -0.78463
208400.0000   -0.76606
208440.0000   -0.50724
208480.0000   -0.52982
208520.0000   -0.41537
208560.0000   -0.32054
208600.0000   -0.24119
208640.0000   -0.61479
208680.0000   -0.66909
208720.0000   -0.37786
208760.0000    0.12395
208800.0000    0.03315
208840.0000    0.03782
208880.0000   -0.40110
208920.0000   -0.17147
208960.0000   -0.42354
209000.0000   -0.19414
209040.0000   -0.20165
209080.0000   -0.51589
209120.0000   -0.09571
209160.0000   -0.01768
209200.0000   -0.48148
209240.0000   -0.56782
209280.0000   -0.32716
209320.0000    0.14379
209360.0000   -0.15318
209400.0000   -0.05951
209440.0000   -0.37068
209480.0000   -0.46149
209520.0000   -0.16687
209560.0000   -0.38027
209600.0000   -0.27769
209640.0000   -0.28913
209680.0000   -0.37990
209720.0000   -0.71189
209760.0000   -0.75430
209800.0000   -0.64881
209840.0000   -0.69916
209880.0000   -0.73486
209920.0000   -0.52427
209960.0000   -0.44072
210000.0000   -0.41156
210040.0000   -0.53074
210080.0000   -0.54987
210120.0000   -0.61398
210160.0000   -0.69053
210200.0000   -0.32771
210240.0000   -0.64364
210280.0000   -0.55672
210320.0000   -0.62601
210360.0000   -0.75476
210400.0000   -0.22097
210440.0000   -0.50215
210480.0000   -0.25557
210520.0000   -0.57521
210560.0000   -0.32067
210600.0000   -0.20984
210640.0000   -0.20006
210680.0000   -0.32520
210720.0000   -0.50695
210760.0000   -0.31543
210800.0000   -0.46537
210840.0000   -0.33259
210880.0000   -0.42416
210920.0000   -0.62029
210960.0000   -0.24647
211000.0000    0.07660
211040.0000   -0.18370
211080.0000   -0.26740
211120.0000    0.03769
211160.0000   -0.06826
211200.0000   -0.20310
211240.0000   -0.30064
211280.0000   -0.31670
211320.0000   -0.37892
211360.0000   -0.31521
211400.0000   -0.11138
211440.0000   -0.46139
211480.0000   -0.26872
211520.0000   -0.26359
211560.0000   -0.23643
211600.0000   -0.29135
211640.0000   -0.33755
211680.0000   -0.59377
211720.0000   -0.23649
211760.0000   -0.01887
211800.0000   -0.29053
211840.0000   -0.19468
211880.0000   -0.07292
211920.0000    0.04776
211960.0000   -0.27715
212000.0000   -0.11515
212040.0000   -0.06524
212080.0000   -0.15142
212120.0000    0.01438
212160.0000   -0.16633
212200.0000   -0.06363
212240.0000   -0.36669
212280.0000   -0.25769
212320.0000   -0.40219
212360.0000   -0.26116
212400.0000   -0.17141
212440.0000    0.06508
212480.0000   -0.17853
212520.0000   -0.39644
212560.0000   -0.10006
212600.0000   -0.12578
212640.0000   -0.22258
212680.0000   -0.54116
212720.0000    0.12807
212760.0000   -0.13645
212800.0000    0.11629
212840.0000   -0.15374
212880.0000   -0.20823
212920.0000   -0.11592
212960.0000   -0.23585
213000.0000    0.13375
213040.0000   -0.00536
213080.0000    0.07289
213120.0000   -0.20835
213160.0000   -0.25602
213200.0000    0.02402
213240.0000   -0.34269
213280.0000   -0.20500
213320.0000   -0.28500
213360.0000   -0.48937
213400.0000   -0.17401
213440.0000   -0.15112
213480.0000    0.08137
213520.0000   -0.14330
213560.0000   -0.23251
213600.0000   -0.42555
213640.0000   -0.69124
213680.0000   -0.41538
213720.0000   -0.28091
213760.0000   -0.56814
213800.0000   -0.56542
213840.0000   -0.47148
213880.0000   -0.37583
213920.0000   -0.15506
213960.0000   -0.27730
214000.0000   -0.08862
214040.0000   -0.17777
214080.0000   -0.18848
214120.0000   -0.28864
214160.0000   -0.18591
214200.0000   -0.13755
214240.0000    0.10682
214280.0000   -0.17297
214320.0000    0.14601
214360.0000   -0.13421
214400.0000   -0.23037
214440.0000    0.05155
214480.0000   -0.13214
214520.0000    0.04282
214560.0000    0.01678
214600.0000   -0.08419
214640.0000    0.15576
214680.0000   -0.17265
214720.0000   -0.51697
214760.0000   -0.42723
214800.0000   -0.48095
214840.0000   -0.31302
214880.0000   -0.66316
214920.0000   -0.56907
214960.0000   -0.52146
215000.0000   -0.58544
215040.0000   -0.43667
215080.0000   -0.20884
215120.0000    0.11962
215160.0000    0.00528
215200.0000   -0.10148
215240.0000   -0.39283
215280.0000    0.05412
215320.0000    0.05794
215360.0000   -0.21490
215400.0000   -0.10662
215440.0000   -0.25792
215480.0000   -0.15321
215520.0000   -0.06472
215560.0000   -0.02803
215600.0000   -0.04563
215640.0000   -0.17018
215680.0000   -0.00938
215720.0000   -0.15777
215760.0000   -0.16786
215800.0000   -0.16866
215840.0000   -0.04466
215880.0000    0.01224
215920.0000   -0.07511
215960.0000   -0.06937
216000.0000   -0.16323
216040.0000   -0.19911
216080.0000   -0.12749
216120.0000   -0.50722
216160.0000   -0.42968
216200.0000   -0.45266
216240.0000   -0.17706
216280.0000   -0.12660
216320.0000    0.05707
216360.0000   -0.00533
216400.0000   -0.14735
216440.0000    0.22500
216480.0000    0.13098
216520.0000   -0.11312
216560.0000    0.08681
216600.0000    0.12416
216640.0000    0.05350
216680.0000    0.23640
216720.0000    0.05222
216760.0000   -0.10303
216800.0000    0.07765
216840.0000    0.18206
216880.0000    0.29269
216920.0000    0.42197
216960.0000   -0.63217
217000.0000   -0.55633
217040.0000    0.23993
217080.0000    0.13849
217120.0000    0.02703
217160.0000    0.31791
217200.0000    0.20243
217240.0000    0.05871
217280.0000    0.10685
217320.0000    0.10833
217360.0000    0.00776
217400.0000    0.28548
217440.0000    0.25482
217480.0000   -0.01693
217520.0000    0.10281
217560.0000   -0.06915
217600.0000   -0.13830
217640.0000   -0.03837
217680.0000    0.12532
217720.0000   -0.27977
217760.0000   -0.32895
217800.0000   -0.00932
217840.0000    0.01509
217880.0000   -0.08272
217920.0000    0.22770
217960.0000   -0.05397
218000.0000   -0.00509
218040.0000   -0.01357
218080.0000   -0.06985
218120.0000    0.10958
218160.0000    0.06516
218200.0000   -0.27660
218240.0000   -0.35649
218280.0000   -0.76242
218320.0000   -0.44360
218360.0000   -0.62653
218400.0000   -0.40463
218440.0000   -0.64020
218480.0000   -0.50466
218520.0000   -0.37492
218560.0000   -0.47032
218600.0000   -0.38913
218640.0000   -0.42512
218680.0000   -0.57853
218720.0000   -0.44031
218760.0000   -0.42794
218800.0000   -0.30909
218840.0000   -0.19394
218880.0000   -0.16087
218920.0000   -0.11180
218960.0000    0.06034
219000.0000   -0.46385
219040.0000   -0.18297
219080.0000   -0.50497
219120.0000   -0.42806
219160.0000   -0.23090
219200.0000   -0.75813
219240.0000   -0.78113
219280.0000   -0.00277
219320.0000   -0.68069
219360.0000   -0.46803
219400.0000   -0.57533
219440.0000   -0.78339
219480.0000   -0.45102
219520.0000   -0.80754
219560.0000   -0.75283
219600.0000   -0.69765
219640.0000   -0.75478
219680.0000   -0.63246
219720.0000   -0.58476
219760.0000   -0.57306
219800.0000   -0.77456
219840.0000   -0.64533
219880.0000   -0.45484
219920.0000   -0.40985
219960.0000   -0.36673
220000.0000   -0.53020
220040.0000   -0.81637
220080.0000   -0.85317
220120.0000   -0.59903
220160.0000   -0.32721
220200.0000   -0.70552
220240.0000   -0.23116
220280.0000   -0.46955
220320.0000   -0.70576
220360.0000   -0.66470
220400.0000   -0.64042
220440.0000   -0.49110
220480.0000   -0.31365
220520.0000   -0.60105
220560.0000   -0.60804
220600.0000   -0.36293
220640.0000   -0.50874
220680.0000   -0.71308
220720.0000   -0.52856
220760.0000   -0.46296
220800.0000   -0.41209
220840.0000   -0.44506
220880.0000   -0.52474
220920.0000   -0.62282
220960.0000   -0.60373
221000.0000   -0.53649
221040.0000   -0.68013
221080.0000   -0.67515
221120.0000   -0.64251
221160.0000   -0.54838
221200.0000   -0.67145
221240.0000   -0.63512
221280.0000   -0.59628
221320.0000   -0.39629
221360.0000   -0.42963
221400.0000   -0.39501
221440.0000   -0.40325
221480.0000   -0.46991
221520.0000   -0.56611
221560.0000   -0.18469
221600.0000   -0.26103
221640.0000   -0.30551
221680.0000   -0.24174
221720.0000   -0.17478
221760.0000    0.02722
221800.0000    0.11084
221840.0000   -0.02959
221880.0000    0.04391
221920.0000   -0.02064
221960.0000   -0.30999
222000.0000   -0.08127
222040.0000   -0.30374
222080.0000   -0.20188
222120.0000   -0.51463
222160.0000   -0.78693
222200.0000   -0.96117
222240.0000   -0.34189
222280.0000   -0.39062
222320.0000   -0.20511
222360.0000   -0.32504
222400.0000   -0.39442
222440.0000   -0.14339
222480.0000   -0.15678
222520.0000   -0.30204
222560.0000   -0.31600
222600.0000   -0.04303
222640.0000   -0.32276
222680.0000   -0.01954
222720.0000    0.06842
222760.0000   -0.03442
222800.0000   -0.01339
222840.0000   -0.03808
222880.0000    0.18634
222920.0000   -0.16623
222960.0000   -0.29904
223000.0000   -0.54061
223040.0000   -0.51726
223080.0000   -0.52948
223120.0000   -0.45939
223160.0000   -0.05827
223200.0000    0.00952
223240.0000   -0.32321
223280.0000   -0.15215
223320.0000   -0.44187
223360.0000   -0.36542
223400.0000    0.00054
223440.0000   -0.28049
223480.0000   -0.34642
223520.0000   -0.10013
223560.0000   -0.15250
223600.0000   -0.00481
223640.0000   -0.21895
223680.0000   -0.43180
223720.0000   -0.31937
223760.0000   -0.44115
223800.0000   -0.44685
223840.0000   -0.25360
223880.0000   -0.06859
223920.0000   -0.31016
223960.0000   -0.40212
224000.0000   -0.12648
224040.0000   -0.04075
224080.0000   -0.41417
224120.0000   -0.04246
224160.0000   -0.34215
224200.0000   -0.35801
224240.0000   -0.14916
224280.0000   -0.11896
224320.0000   -0.34384
224360.0000   -0.35665
224400.0000   -0.31932
224440.0000   -0.84575
224480.0000   -0.77848
224520.0000   -0.60885
224560.0000   -0.77027
224600.0000   -0.33350
224640.0000   -0.38448
224680.0000   -0.10628
224720.0000   -0.07389
224760.0000    0.10973
224800.0000    0.02662
224840.0000    0.05903
224880.0000    0.00841
224920.0000   -0.10828
224960.0000   -0.08289
225000.0000    0.16736
225040.0000   -0.12799
225080.0000    0.01263
225120.0000   -0.43475
225160.0000   -0.13431
225200.0000   -0.30893
225240.0000   -0.12949
225280.0000   -0.62571
225320.0000   -0.14055
225360.0000   -0.31465
225400.0000   -0.36029
225440.0000   -0.22870
225480.0000   -0.29571
225520.0000   -0.56069
225560.0000   -0.59536
225600.0000   -0.07575
225640.0000   -0.33386
225680.0000   -0.36252
225720.0000   -0.38267
225760.0000   -0.72932
225800.0000   -0.59714
225840.0000   -0.57038
225880.0000   -0.51765
225920.0000   -0.56615
225960.0000   -0.75010
226000.0000   -0.58336
226040.0000   -0.52052
226080.0000   -0.38334
226120.0000   -0.17207
226160.0000   -0.15978
226200.0000    0.06176
226240.0000   -0.21444
226280.0000   -0.01980
226320.0000   -0.19908
226360.0000   -0.06064
226400.0000    0.06924
226440.0000   -0.10207
226480.0000   -0.33610
226520.0000   -0.16731
226560.0000   -0.18632
226600.0000   -0.10767
226640.0000   -0.02311
226680.0000   -0.09863
226720.0000   -0.16695
226760.0000   -0.03680
226800.0000   -0.04084
226840.0000   -0.16365
226880.0000   -0.19040
226920.0000   -0.10225
226960.0000   -0.24046
227000.0000    0.13261
227040.0000   -0.16058
227080.0000   -0.55396
227120.0000   -0.21891
227160.0000   -0.23426
227200.0000   -0.41700
227240.0000   -0.66175
227280.0000   -0.45807
227320.0000   -0.55050
227360.0000   -0.62848
227400.0000   -0.49654
227440.0000   -0.57435
227480.0000   -0.36556
227520.0000   -0.32692
227560.0000   -0.44397
227600.0000   -0.17196
227640.0000   -0.46150
227680.0000   -0.33058
227720.0000   -0.11991
227760.0000   -0.12127
227800.0000   -0.10460
227840.0000   -0.05770
227880.0000    0.24464
227920.0000   -0.01031
227960.0000   -0.03098
228000.0000   -0.23736
228040.0000   -0.07110
228080.0000   -0.16362
228120.0000    0.03123
228160.0000   -0.14087
228200.0000    0.06040
228240.0000   -0.14209
228280.0000   -0.12829
228320.0000   -0.22815
228360.0000    0.22440
228400.0000   -0.08841
228440.0000   -0.35304
228480.0000   -0.21734
228520.0000   -0.20622
228560.0000   -0.42143
228600.0000   -0.00060
228640.0000   -0.34485
228680.0000   -0.20483
228720.0000    0.02516
228760.0000   -0.05245
228800.0000   -0.07754
228840.0000    0.04322
228880.0000   -0.20945
228920.0000   -0.33115
228960.0000   -0.34530
229000.0000   -0.29857
229040.0000   -0.13406
229080.0000   -0.03980
229120.0000   -0.16405
229160.0000   -0.40929
229200.0000   -0.29903
229240.0000   -0.21793
229280.0000   -0.22872
229320.0000   -0.43350
229360.0000   -0.36230
229400.0000   -0.18071
229440.0000   -0.29684
229480.0000   -0.48707
229520.0000   -0.16106
229560.0000   -0.27081
229600.0000   -0.16980
229640.0000   -0.33541
229680.0000   -0.18738
229720.0000   -0.01923
229760.0000   -0.38146
229800.0000   -0.41236
229840.0000   -0.49156
229880.0000   -0.33747
229920.0000   -0.20789
229960.0000   -0.41113
230000.0000   -0.40413
230040.0000   -0.35884
230080.0000   -0.41459
230120.0000   -0.47724
230160.0000   -0.27351
230200.0000   -0.39564
230240.0000   -0.29556
230280.0000   -0.08967
230320.0000   -0.09944
230360.0000   -0.09075
230400.0000   -0.47078
230440.0000   -0.43313
230480.0000   -0.34114
230520.0000   -0.28448
230560.0000   -0.41211
230600.0000   -0.32177
230640.0000   -0.29831
230680.0000   -0.19105
230720.0000   -0.29705
230760.0000   -0.32509
230800.0000   -0.52110
230840.0000   -0.04945
230880.0000   -0.31883
230920.0000   -0.10659
230960.0000   -0.35825
231000.0000   -0.28511
231040.0000   -0.18554
231080.0000   -0.37458
231120.0000   -0.03368
231160.0000   -0.23393
231200.0000   -0.40149
231240.0000   -0.39134
231280.0000   -0.23006
231320.0000   -0.12155
231360.0000   -0.38052
231400.0000   -0.49449
231440.0000   -0.41755
231480.0000   -0.32692
231520.0000   -0.38633
231560.0000   -0.34841
231600.0000   -0.59644
231640.0000   -0.57738
231680.0000   -0.42120
231720.0000   -0.40664
231760.0000   -0.26327
231800.0000   -0.53502
231840.0000   -0.27049
231880.0000    0.06250
231920.0000   -0.15300
231960.0000   -0.30567
232000.0000   -0.37307
232040.0000   -0.33664
232080.0000   -0.15302
232120.0000    0.21212
232160.0000    0.07878
232200.0000   -0.11830
232240.0000    0.21682
232280.0000    0.02364
232320.0000    0.00161
232360.0000   -0.03871
232400.0000    0.11101
232440.0000    0.03745
232480.0000    0.04381
232520.0000   -0.11678
232560.0000   -0.48976
232600.0000   -0.48398
232640.0000   -0.26965
232680.0000   -0.52259
232720.0000   -0.21212
232760.0000   -0.13359
232800.0000   -0.42362
232840.0000   -0.37589
232880.0000   -0.21293
232920.0000   -0.21447
232960.0000   -0.42764
233000.0000   -0.36854
233040.0000   -0.00607
233080.0000   -0.46448
233120.0000   -0.30795
233160.0000   -0.21387
233200.0000   -0.23696
233240.0000   -0.44717
233280.0000   -0.47901
233320.0000   -0.42480
233360.0000   -0.55287
233400.0000   -0.14832
233440.0000   -0.16681
233480.0000    0.10998
233520.0000   -0.08784
233560.0000    0.15130
233600.0000    0.20319
233640.0000    0.14851
233680.0000    0.21297
233720.0000    0.26933
233760.0000    0.01743
233800.0000    0.02371
233840.0000   -0.22849
233880.0000    0.12855
233920.0000   -0.47620
233960.0000   -0.18072
234000.0000    0.00332
234040.0000   -0.25335
234080.0000   -0.35538
234120.0000   -0.52429
234160.0000    0.10729
234200.0000    0.18148
234240.0000   -0.47824
234280.0000   -0.52698
234320.0000    0.03076
234360.0000   -0.08819
234400.0000   -0.00388
234440.0000    0.15998
234480.0000    0.02064
234520.0000    0.01114
234560.0000    0.03827
234600.0000    0.08436
234640.0000   -0.52862
234680.0000   -0.16100
234720.0000   -0.16284
234760.0000    0.03837
234800.0000    0.01695
234840.0000    0.04892
234880.0000   -0.30593
234920.0000   -0.36899
234960.0000    0.09671
235000.0000    0.28825
235040.0000    0.14690
235080.0000    0.01771
235120.0000   -0.01070
235160.0000   -0.06046
235200.0000   -0.03904
235240.0000   -0.04485
235280.0000   -0.08429
235320.0000   -0.20314
235360.0000    0.20240
235400.0000   -0.21547
235440.0000   -0.13607
235480.0000    0.14072
235520.0000   -0.06230
235560.0000   -0.10730
235600.0000    0.09457
235640.0000    0.07171
235680.0000    0.16852
235720.0000    0.41113
235760.0000    0.38630
235800.0000    0.44523
235840.0000    0.45985
235880.0000    0.22564
235920.0000    0.41163
235960.0000    0.45414
236000.0000    0.51521
236040.0000    0.64808
236080.0000    0.26472
236120.0000    0.23070
236160.0000    0.36935
236200.0000    0.41418
236240.0000    0.47101
236280.0000    0.53615
236320.0000    0.52367
236360.0000    0.59274
236400.0000    0.59902
236440.0000    0.63343
236480.0000    0.49952
236520.0000    0.79910
236560.0000    0.22875
236600.0000    0.29508
236640.0000    0.30312
236680.0000    0.00253
236720.0000   -0.03318
236760.0000    0.24300
236800.0000    0.01940
236840.0000    0.22704
236880.0000    0.20373
236920.0000    0.07119
236960.0000   -0.21771
237000.0000   -0.22818
237040.0000   -0.32962
237080.0000   -0.50661
237120.0000    0.06323
237160.0000    0.00119
237200.0000    0.26324
237240.0000   -0.04282
237280.0000   -0.10996
237320.0000   -0.45455
237360.0000   -0.16595
237400.0000   -0.28915
237440.0000   -0.11987
237480.0000   -0.19257
237520.0000   -0.00016
237560.0000   -0.16000
237600.0000   -0.56690
237640.0000   -0.40567
237680.0000   -0.36547
237720.0000   -0.41000
237760.0000   -0.24315
237800.0000    0.07454
237840.0000   -0.35910
237880.0000   -0.20286
237920.0000   -0.00497
237960.0000   -0.22308
238000.0000   -0.23852
238040.0000   -0.55989
238080.0000   -0.54622
238120.0000   -0.71187
238160.0000   -0.24913
238200.0000   -0.08860
238240.0000   -0.43193
238280.0000   -0.23149
238320.0000   -0.32721
238360.0000   -0.46801
238400.0000   -0.59074
238440.0000   -0.19250
238480.0000   -0.26139
238520.0000   -0.69116
238560.0000   -0.31079
238600.0000   -0.35482
238640.0000   -0.28554
238680.0000   -0.48248
238720.0000   -0.45510
238760.0000   -0.51131
238800.0000   -0.44842
238840.0000   -0.32782
238880.0000   -0.15280
238920.0000    0.17207
238960.0000   -0.28395
239000.0000   -0.33451
239040.0000   -0.28570
239080.0000   -0.49830
239120.0000   -0.61846
239160.0000   -0.61288
239200.0000   -0.72688
239240.0000   -0.67006
239280.0000   -0.96343
239320.0000   -0.65043
239360.0000   -0.59040
239400.0000   -0.66995
239440.0000   -0.70289
239480.0000   -0.49854
239520.0000   -0.98960
239560.0000   -0.90833
239600.0000   -0.67712
239640.0000   -0.75660
239680.0000   -0.67025
239720.0000   -0.87563
239760.0000   -0.66088
239800.0000   -0.53821
239840.0000   -0.54290
239880.0000   -0.78456
239920.0000   -0.40573
239960.0000   -0.41322
240000.0000   -0.73644
240040.0000   -0.24372
240080.0000   -0.13535
240120.0000   -0.35669
240160.0000   -0.58520
240200.0000   -0.53896
240240.0000   -0.45366
240280.0000   -0.33644
240320.0000   -0.25314
240360.0000   -0.43730
240400.0000   -0.40185
240440.0000   -0.33810
240480.0000    0.01554
240520.0000   -0.40890
240560.0000   -0.34447
240600.0000   -0.33285
240640.0000   -0.41707
240680.0000   -0.44528
240720.0000   -0.57053
240760.0000   -0.35525
240800.0000   -0.48053
240840.0000   -0.40922
240880.0000   -0.47768
240920.0000   -0.24758
240960.0000    0.03144
241000.0000   -0.71065
241040.0000   -0.78952
241080.0000   -0.63900
241120.0000   -0.73813
241160.0000   -0.41257
241200.0000   -0.50725
241240.0000   -0.63087
241280.0000   -0.63088
241320.0000   -0.66650
241360.0000   -0.53249
241400.0000   -0.45788
241440.0000   -0.53243
241480.0000   -0.51510
241520.0000   -0.18846
241560.0000   -0.27896
241600.0000   -0.55784
241640.0000   -0.55302
241680.0000   -0.53503
241720.0000   -0.55082
241760.0000   -0.42042
241800.0000   -0.28033
241840.0000   -0.34780
241880.0000   -0.51639
241920.0000   -0.33728
241960.0000   -0.31147
242000.0000   -0.00729
242040.0000   -0.41572
242080.0000   -0.66505
242120.0000   -0.19779
242160.0000   -0.41765
242200.0000   -0.61612
242240.0000   -0.76485
242280.0000   -0.46779
242320.0000   -0.70574
242360.0000   -0.81768
242400.0000   -0.43123
242440.0000   -0.58805
242480.0000   -0.68860
242520.0000   -0.88273
242560.0000   -0.68990
242600.0000   -0.29083
242640.0000   -0.56103
242680.0000   -0.55143
242720.0000   -0.66885
242760.0000   -0.57751
242800.0000   -0.55208
242840.0000   -0.62265
242880.0000   -0.69755
242920.0000   -0.60634
242960.0000   -0.53721
243000.0000   -0.56563
243040.0000   -0.60880
243080.0000   -0.52600
243120.0000   -0.39822
243160.0000   -0.74435
243200.0000   -0.53774
243240.0000   -0.57729
243280.0000   -0.40757
243320.0000   -0.56949
243360.0000   -0.56855
243400.0000   -0.57773
243440.0000   -0.37229
243480.0000   -0.39394
243520.0000   -0.36706
243560.0000   -0.40418
243600.0000   -0.36268
243640.0000   -0.63845
243680.0000   -0.69254
243720.0000   -0.40934
243760.0000   -0.54570
243800.0000   -0.63631
243840.0000   -0.23857
243880.0000   -0.60466
243920.0000   -0.42914
243960.0000   -0.46892
244000.0000   -0.23563
244040.0000   -0.09737
244080.0000   -0.47594
244120.0000   -0.35005
244160.0000   -0.36358
244200.0000   -0.34579
244240.0000   -0.77101
244280.0000   -0.51948
244320.0000   -0.58029
244360.0000    0.03592
244400.0000   -0.15507
244440.0000   -0.11073
244480.0000   -0.51945
244520.0000   -0.55686
244560.0000   -0.48405
244600.0000   -0.38241
244640.0000   -0.29068
244680.0000   -0.49579
244720.0000   -0.39212
244760.0000   -0.19144
244800.0000   -0.52650
244840.0000   -0.45522
244880.0000   -0.22636
244920.0000   -0.49449
244960.0000   -0.44849
245000.0000   -0.51472
245040.0000   -0.20900
245080.0000   -0.37602
245120.0000   -0.35229
245160.0000   -0.33909
245200.0000   -0.82850
245240.0000   -0.66010
245280.0000   -0.39815
245320.0000   -0.44317
245360.0000   -0.26762
245400.0000   -0.35510
245440.0000   -0.26155
245480.0000   -0.37955
245520.0000   -0.49786
245560.0000   -0.51449
245600.0000   -0.48688
245640.0000   -0.29492
245680.0000   -0.45276
245720.0000   -0.50182
245760.0000   -0.61114
245800.0000   -0.71128
245840.0000   -0.95465
245880.0000   -0.72196
245920.0000   -0.82097
245960.0000   -0.90533
246000.0000   -0.38923
246040.0000   -0.21176
246080.0000   -0.50849
246120.0000   -0.39295
246160.0000   -0.54201
246200.0000   -0.85513
246240.0000   -0.57331
246280.0000   -0.60819
246320.0000   -0.80737
246360.0000   -0.55359
246400.0000   -0.88664
246440.0000   -0.86957
246480.0000   -0.55465
246520.0000   -0.71826
246560.0000   -0.65852
246600.0000   -0.46254
246640.0000   -0.52226
246680.0000   -0.57487
246720.0000   -0.92961
246760.0000   -0.87010
246800.0000   -0.76975
246840.0000   -0.64484
246880.0000   -0.63941
246920.0000   -0.75150
246960.0000   -0.76305
247000.0000   -0.95518
247040.0000   -0.87399
247080.0000   -0.52606
247120.0000   -0.55735
247160.0000   -0.46204
247200.0000   -0.83485
247240.0000   -0.48169
247280.0000   -0.37294
247320.0000   -0.37152
247360.0000   -0.43242
247400.0000   -0.64957
247440.0000   -0.55870
247480.0000   -0.50377
247520.0000   -0.57023
247560.0000   -0.73878
247600.0000   -0.82251
247640.0000   -0.53465
247680.0000   -0.47691
247720.0000   -0.85519
247760.0000   -0.54205
247800.0000   -0.67496
247840.0000   -0.69064
247880.0000   -0.41955
247920.0000   -0.55321
247960.0000   -0.61023
248000.0000   -0.29835
248040.0000   -0.79466
248080.0000   -0.79821
248120.0000   -0.66859
248160.0000   -0.46249
248200.0000   -0.87216
248240.0000   -0.28033
248280.0000   -0.75288
248320.0000   -0.71042
248360.0000   -0.81019
248400.0000   -0.57222
248440.0000   -0.67547
248480.0000   -0.60432
248520.0000   -0.79921
248560.0000   -0.85353
248600.0000   -0.84187
248640.0000   -0.52209
248680.0000   -0.98778
248720.0000   -0.67452
248760.0000   -0.50116
248800.0000   -0.50299
248840.0000   -0.86445
248880.0000   -0.70780
248920.0000   -0.36615
248960.0000   -0.74455
249000.0000   -0.56325
249040.0000   -0.71441
249080.0000   -0.69586
249120.0000   -0.86838
249160.0000   -0.76352
249200.0000   -0.43853
249240.0000   -0.75596
249280.0000   -0.62517
249320.0000   -0.69715
249360.0000   -0.42186
249400.0000   -0.54380
249440.0000   -0.50651
249480.0000   -0.20500
249520.0000   -0.48197
249560.0000   -0.80031
249600.0000   -0.44882
249640.0000   -0.26278
249680.0000   -0.17545
249720.0000   -0.16722
249760.0000   -0.22726
249800.0000   -0.39793
249840.0000   -0.22755
249880.0000   -0.57241
249920.0000   -0.47321
249960.0000   -0.74722
250000.0000   -0.54838
250040.0000   -0.15388
250080.0000   -0.40159
250120.0000   -0.39137
250160.0000   -0.57027
250200.0000   -0.50338
250240.0000   -0.25302
250280.0000   -0.52230
250320.0000   -0.61490
250360.0000   -0.04820
250400.0000   -0.21488
250440.0000   -0.56303
250480.0000   -0.27947
250520.0000   -0.64887
250560.0000   -0.45834
250600.0000   -0.15788
250640.0000   -0.45742
250680.0000   -0.26101
250720.0000   -0.19265
250760.0000   -0.47230
250800.0000   -0.57278
250840.0000   -0.65060
250880.0000   -0.24993
250920.0000   -0.29746
250960.0000   -0.69968
251000.0000    0.02780
251040.0000   -0.37035
251080.0000   -0.33525
251120.0000   -0.44019
251160.0000   -0.35274
251200.0000   -0.31811
251240.0000   -0.35143
251280.0000   -0.32608
251320.0000   -0.26098
251360.0000   -0.29089
251400.0000   -0.22158
251440.0000   -0.14794
251480.0000   -0.16054
251520.0000   -0.30308
251560.0000   -0.12935
251600.0000   -0.38384
251640.0000   -0.61475
251680.0000   -0.58395
251720.0000   -0.59389
251760.0000   -0.66236
251800.0000   -0.71513
251840.0000   -0.79584
251880.0000   -0.67243
251920.0000   -0.41588
251960.0000   -0.67320
252000.0000   -0.47069
252040.0000   -0.77514
252080.0000   -0.83190
252120.0000   -0.64678
252160.0000   -0.56334
252200.0000   -0.72417
252240.0000   -0.85091
252280.0000   -0.36170
252320.0000   -0.51848
252360.0000   -0.56198
252400.0000   -0.64892
252440.0000   -0.70907
252480.0000   -0.93337
252520.0000   -0.71947
252560.0000   -0.86293
252600.0000   -0.80754
252640.0000   -0.65821
252680.0000   -0.75499
252720.0000   -0.78786
252760.0000   -0.56043
252800.0000   -0.55814
252840.0000   -0.67812
252880.0000   -0.71297
252920.0000   -0.45016
252960.0000   -0.40253
253000.0000   -0.54413
253040.0000   -0.67636
253080.0000   -0.59911
253120.0000   -0.61421
253160.0000   -0.61736
253200.0000   -0.59959
253240.0000   -0.61417
253280.0000   -0.75350
253320.0000   -0.69820
253360.0000   -0.62042
253400.0000   -0.71817
253440.0000   -0.68204
253480.0000   -0.47193
253520.0000   -0.67426
253560.0000   -0.80801
253600.0000   -0.71620
253640.0000   -1.11021
253680.0000   -0.85570
253720.0000   -1.03591
253760.0000   -0.88652
253800.0000   -0.93438
253840.0000   -1.06188
253880.0000   -0.80868
253920.0000   -0.69988
253960.0000   -0.63195
254000.0000   -0.52946
254040.0000   -0.79102
254080.0000   -0.74327
254120.0000   -0.83440
254160.0000   -0.80473
254200.0000   -0.62703
254240.0000   -0.29023
254280.0000   -0.30872
254320.0000   -0.38496
254360.0000   -0.57558
254400.0000   -0.51545
254440.0000   -0.54431
254480.0000   -0.60067
254520.0000   -0.68696
254560.0000   -0.81266
254600.0000   -0.99717
254640.0000   -0.60426
254680.0000   -0.41248
254720.0000   -0.65065
254760.0000   -0.54778
254800.0000   -0.71456
254840.0000   -0.67894
254880.0000   -0.55447
254920.0000   -0.67622
254960.0000   -0.80177
255000.0000   -0.58179
255040.0000   -0.69435
255080.0000   -0.73219
255120.0000   -0.71107
255160.0000   -0.76138
255200.0000   -0.61236
255240.0000   -0.63460
255280.0000   -0.34086
255320.0000   -0.63902
255360.0000   -0.68752
255400.0000   -0.52443
255440.0000   -0.47217
255480.0000   -0.48600
255520.0000   -0.62331
255560.0000   -0.59766
255600.0000   -0.79161
255640.0000   -0.84646
255680.0000   -0.64498
255720.0000   -0.58817
255760.0000   -0.52933
255800.0000   -0.48094
255840.0000   -0.59707
255880.0000   -0.84618
255920.0000   -0.73296
255960.0000   -0.81548
256000.0000   -0.70681
256040.0000   -0.65603
256080.0000   -0.41378
256120.0000   -0.60931
256160.0000   -0.66460
256200.0000   -0.66860
256240.0000   -0.54923
256280.0000   -0.31122
256320.0000   -0.32473
256360.0000   -0.54401
256400.0000   -0.49306
256440.0000   -0.46854
256480.0000   -0.43212
256520.0000   -0.56689
256560.0000   -0.60069
256600.0000   -0.24640
256640.0000   -0.46886
256680.0000   -0.29457
256720.0000   -0.49368
256760.0000   -0.21881
256800.0000   -0.45528
256840.0000   -0.31736
256880.0000   -0.38310
256920.0000   -0.47064
256960.0000   -0.38475
257000.0000   -0.43509
257040.0000   -0.59423
257080.0000   -0.81356
257120.0000   -0.57559
257160.0000   -0.74435
257200.0000   -0.62534
257240.0000   -0.69652
257280.0000   -0.61523
257320.0000   -0.81250
257360.0000   -0.48107
257400.0000   -0.95787
257440.0000   -0.52615
257480.0000   -0.60498
257520.0000   -0.34980
257560.0000   -0.59383
257600.0000   -0.54956
257640.0000   -0.50751
257680.0000   -0.76728
257720.0000   -0.76653
257760.0000   -0.46544
257800.0000   -0.62217
257840.0000   -0.47416
257880.0000   -0.32695
257920.0000   -0.36551
257960.0000   -0.46778
258000.0000   -0.39814
258040.0000   -0.59058
258080.0000   -0.31495
258120.0000   -0.38132
258160.0000   -0.49805
258200.0000   -0.52512
258240.0000   -0.46834
258280.0000   -0.55508
258320.0000   -0.44529
258360.0000   -0.71701
258400.0000   -0.71973
258440.0000   -0.46458
258480.0000   -0.56598
258520.0000   -0.83124
258560.0000   -0.70755
258600.0000   -0.80460
258640.0000   -0.71146
258680.0000   -0.87446
258720.0000   -0.54996
258760.0000   -0.66207
258800.0000   -0.74978
258840.0000   -0.99953
258880.0000   -0.85276
258920.0000   -0.56291
258960.0000   -0.36938
259000.0000   -0.65235
259040.0000   -0.54393
259080.0000   -0.53307
259120.0000   -0.79293
259160.0000   -0.77958
259200.0000   -0.72106
259240.0000   -0.59705
259280.0000   -0.69281
259320.0000   -0.49937
259360.0000   -0.52392
259400.0000   -0.46954
259440.0000   -1.05930
259480.0000   -0.77401
259520.0000   -0.59627
259560.0000   -0.52713
259600.0000   -0.92888
259640.0000   -0.80592
259680.0000   -0.80163
259720.0000   -0.61245
259760.0000   -0.65824
259800.0000   -0.81360
259840.0000   -0.69389
259880.0000   -0.54275
259920.0000   -0.61198
259960.0000   -0.28402
260000.0000   -0.45206
260040.0000   -0.23424
260080.0000   -0.43001
260120.0000   -0.23364
260160.0000   -0.77301
260200.0000   -0.76927
260240.0000   -0.92035
260280.0000   -0.82553
260320.0000   -0.33032
260360.0000   -0.24816
260400.0000   -0.53673
260440.0000   -0.03888
260480.0000   -0.20701
260520.0000   -0.51875
260560.0000   -0.74392
260600.0000   -0.59100
260640.0000   -0.88353
260680.0000   -0.65156
260720.0000   -0.68237
260760.0000   -0.73504
260800.0000   -0.40609
260840.0000   -0.69293
260880.0000   -0.93603
260920.0000   -0.62826
260960.0000   -0.76211
261000.0000   -0.54279
261040.0000   -0.90695
261080.0000   -0.58277
261120.0000   -0.63887
261160.0000   -0.61354
261200.0000   -0.65787
261240.0000   -0.52476
261280.0000   -0.57337
261320.0000   -0.78810
261360.0000   -0.57160
261400.0000   -0.65751
261440.0000   -0.74134
261480.0000   -0.90135
261520.0000   -0.51814
261560.0000   -0.64669
261600.0000   -0.88872
261640.0000   -0.71022
261680.0000   -0.64143
261720.0000   -0.56683
261760.0000   -0.55488
261800.0000   -0.64985
261840.0000   -0.58341
261880.0000   -0.57893
261920.0000   -0.36321
261960.0000   -0.51678
262000.0000   -0.83245
262040.0000   -0.61472
262080.0000   -0.96815
262120.0000   -0.87083
262160.0000   -0.79229
262200.0000   -0.79474
262240.0000   -0.91299
262280.0000   -0.71902
262320.0000   -0.64304
262360.0000   -0.73636
262400.0000   -0.64923
262440.0000   -0.61761
262480.0000   -0.50827
262520.0000   -0.67490
262560.0000   -0.58906
262600.0000   -0.74490
262640.0000   -0.69844
262680.0000   -0.72780
262720.0000   -0.60083
262760.0000   -0.46572
262800.0000   -0.50058
262840.0000   -0.43982
262880.0000   -0.32192
262920.0000   -0.44514
262960.0000   -0.64912
263000.0000   -0.24764
263040.0000    0.11146
263080.0000    0.10668
263120.0000    0.08770
263160.0000    0.38119
263200.0000    0.13070
263240.0000    0.14227
263280.0000    0.07761
263320.0000    0.07754
263360.0000    0.05813
263400.0000    0.20817
263440.0000    0.35247
263480.0000    0.35408
263520.0000    0.69757
263560.0000    0.42597
263600.0000    0.52794
263640.0000    0.57765
263680.0000    0.45028
263720.0000    0.27335
263760.0000    0.54219
263800.0000    0.54924
263840.0000    0.52620
263880.0000    0.55511
263920.0000    0.36490
263960.0000    0.31958
264000.0000    0.28921
264040.0000    0.39107
264080.0000    0.31581
264120.0000    0.49290
264160.0000    0.26754
264200.0000    0.38896
264240.0000    0.47419
264280.0000    0.25241
264320.0000    0.10562
264360.0000    0.22557
264400.0000    0.17660
264440.0000    0.48930
264480.0000    0.20644
264520.0000    0.32736
264560.0000    0.36201
264600.0000    0.22158
264640.0000    0.21719
264680.0000    0.45566
264720.0000    0.23609
264760.0000    0.34698
264800.0000    0.52492
264840.0000    0.31158
264880.0000    0.28190
264920.0000    0.41369
264960.0000    0.22470
265000.0000    0.38094
265040.0000    0.18809
265080.0000    0.37306
265120.0000    0.26008
265160.0000    0.18771
265200.0000    0.22970
265240.0000    0.19910
265280.0000    0.39682
265320.0000    0.35804
265360.0000    0.49325
265400.0000    0.05657
265440.0000    0.50688
265480.0000    0.16662
265520.0000    0.25861
265560.0000    0.33659
265600.0000    0.28912
265640.0000    0.32855
265680.0000    0.24476
265720.0000    0.30617
265760.0000    0.28928
265800.0000    0.06880
265840.0000    0.65307
265880.0000    0.18436
265920.0000    0.34263
265960.0000    0.35295
266000.0000    0.32899
266040.0000    0.04411
266080.0000    0.41721
266120.0000    0.39873
266160.0000    0.52573
266200.0000    0.34746
266240.0000    0.15532
266280.0000    0.32063
266320.0000    0.40058
266360.0000    0.19947
266400.0000    0.16721
266440.0000    0.10824
266480.0000    0.11446
266520.0000    0.38489
266560.0000    0.48473
266600.0000    0.07275
266640.0000    0.28221
266680.0000    0.50119
266720.0000    0.38062
266760.0000    0.37159
266800.0000    0.28147
266840.0000    0.22513
266880.0000    0.46559
266920.0000    0.15048
266960.0000    0.22108
267000.0000    0.36289
267040.0000    0.37954
267080.0000    0.47323
267120.0000    0.36687
267160.0000    0.38259
267200.0000    0.27044
267240.0000    0.54429
267280.0000    0.50983
267320.0000    0.47959
267360.0000    0.26808
267400.0000    0.43764
267440.0000    0.25129
267480.0000    0.47267
267520.0000    0.36014
267560.0000    0.38512
267600.0000    0.45465
267640.0000    0.60860
267680.0000    0.47250
267720.0000    0.46990
267760.0000    0.27668
267800.0000    0.42380
267840.0000    0.26384
267880.0000    0.37846
267920.0000    0.50129
267960.0000    0.35825
268000.0000   -0.02522
268040.0000    0.51755
268080.0000    0.52845
268120.0000    0.58058
268160.0000    0.54918
268200.0000    0.37445
268240.0000    0.34324
268280.0000    0.45184
268320.0000    0.49235
268360.0000    0.06047
268400.0000    0.27636
268440.0000    0.32590
268480.0000    0.17888
268520.0000    0.40290
268560.0000    0.31790
268600.0000    0.39697
268640.0000    0.45531
268680.0000    0.56528
268720.0000    0.57247
268760.0000    0.47305
268800.0000    0.40320
268840.0000    0.48589
268880.0000    0.24745
268920.0000    0.68695
268960.0000    0.55111
269000.0000    0.41543
269040.0000    0.24865
269080.0000    0.28724
269120.0000    0.29302
269160.0000    0.46648
269200.0000    0.26985
269240.0000    0.12458
269280.0000    0.30861
269320.0000    0.22467
269360.0000    0.47150
269400.0000    0.18432
269440.0000    0.33031
269480.0000    0.55270
269520.0000    0.13351
269560.0000    0.27562
269600.0000    0.44217
269640.0000    0.32103
269680.0000    0.40456
269720.0000    0.21081
269760.0000    0.50552
269800.0000    0.15422
269840.0000    0.47820
269880.0000    0.24782
269920.0000    0.26818
269960.0000    0.42486
270000.0000    0.24452
270040.0000    0.25463
270080.0000    0.19629
270120.0000    0.36162
270160.0000    0.36037
270200.0000    0.18578
270240.0000    0.60550
270280.0000    0.61680
270320.0000    0.29982
270360.0000    0.26625
270400.0000    0.47657
270440.0000    0.32813
270480.0000    0.31874
270520.0000    0.58951
270560.0000    0.30027
270600.0000    0.45487
270640.0000    0.50958
270680.0000    0.27366
270720.0000    0.32882
270760.0000    0.17544
270800.0000    0.35197
270840.0000    0.21373
270880.0000    0.22807
270920.0000    0.30851
270960.0000    0.47146
271000.0000    0.71539
271040.0000    0.53846
271080.0000    0.40652
271120.0000    0.29935
271160.0000    0.57777
271200.0000    0.33725
271240.0000    0.69240
271280.0000    0.46005
271320.0000    0.28841
271360.0000    0.19734
271400.0000    0.32355
271440.0000    0.30063
271480.0000    0.38978
271520.0000    0.17185
271560.0000    0.38269
271600.0000    0.36399
271640.0000    0.23336
271680.0000    0.47309
271720.0000    0.48116
271760.0000    0.19608
271800.0000    0.57157
271840.0000    0.31218
271880.0000    0.43235
271920.0000    0.31850
271960.0000    0.39626
272000.0000    0.27594
272040.0000    0.38573
272080.0000    0.56756
272120.0000    0.36978
272160.0000    0.27705
272200.0000    0.15864
272240.0000    0.42666
272280.0000    0.28310
272320.0000    0.36143
272360.0000    0.32443
272400.0000    0.48627
272440.0000    0.54037
272480.0000    0.44993
272520.0000    0.31701
272560.0000    0.35271
272600.0000    0.35080
272640.0000    0.51060
272680.0000    0.36675
272720.0000    0.52548
272760.0000    0.32037
272800.0000    0.33563
272840.0000    0.37961
272880.0000    0.67194
272920.0000    0.53649
272960.0000    0.45720
273000.0000    0.24291
273040.0000    0.44424
273080.0000    0.34053
273120.0000    0.42716
273160.0000    0.38003
273200.0000    0.34279
273240.0000    0.59222
273280.0000    0.25082
273320.0000    0.49525
273360.0000    0.44322
273400.0000    0.29108
273440.0000    0.44186
273480.0000    0.44188
273520.0000    0.59215
273560.0000    0.55584
273600.0000    0.46506
273640.0000    0.13518
273680.0000    0.23947
273720.0000    0.42376
273760.0000    0.32776
273800.0000    0.49290
273840.0000    0.62924
273880.0000    0.50555
273920.0000    0.12231
273960.0000    0.37232
274000.0000    0.30676
274040.0000    0.24273
274080.0000    0.31140
274120.0000    0.06436
274160.0000    0.26349
274200.0000    0.37904
274240.0000    0.36249
274280.0000    0.45496
274320.0000    0.57892
274360.0000    0.25042
274400.0000    0.37804
274440.0000    0.52787
274480.0000    0.39844
274520.0000    0.32953
274560.0000    0.34961
274600.0000    0.54210
274640.0000    0.46499
274680.0000    0.29842
274720.0000    0.25031
274760.0000    0.24017
274800.0000    0.14171
274840.0000    0.34594
274880.0000    0.44919
274920.0000    0.14772
274960.0000    0.52083
275000.0000    0.54786
275040.0000    0.42660
275080.0000    0.21385
275120.0000    0.35225
275160.0000    0.30247
275200.0000    0.17692
275240.0000    0.52270
275280.0000    0.41056
275320.0000    0.53399
275360.0000    0.25915
275400.0000    0.39946
275440.0000    0.37704
275480.0000    0.22789
275520.0000    0.54636
275560.0000    0.21546
275600.0000    0.61511
275640.0000    0.64835
275680.0000    0.44413
275720.0000    0.29352
275760.0000    0.16610
275800.0000   -0.19711
275840.0000    0.09277
275880.0000    0.10049
275920.0000    0.14317
275960.0000    0.23138
276000.0000    0.06842
276040.0000    0.29841
276080.0000    0.47666
276120.0000    0.21296
276160.0000    0.16498
276200.0000    0.26965
276240.0000    0.19063
276280.0000    0.38593
276320.0000    0.21226
276360.0000    0.24740
276400.0000    0.47354
276440.0000   -0.01658
276480.0000    0.13073
276520.0000    0.47017
276560.0000    0.30629
276600.0000    0.10738
276640.0000    0.31889
276680.0000    0.19299
276720.0000    0.15316
276760.0000    0.07128
276800.0000   -0.19032
276840.0000    0.31767
276880.0000    0.40829
276920.0000    0.23709
276960.0000    0.31522
277000.0000    0.37637
277040.0000    0.18907
277080.0000    0.30653
277120.0000    0.15799
277160.0000    0.30451
277200.0000    0.49559
277240.0000    0.70232
277280.0000    0.30933
277320.0000    0.61517
277360.0000    0.53238
277400.0000    0.40040
277440.0000    0.41198
277480.0000    0.25249
277520.0000    0.48873
277560.0000    0.31657
277600.0000    0.32813
277640.0000    0.17499
277680.0000    0.31400
277720.0000    0.43004
277760.0000    0.21055
277800.0000    0.12246
277840.0000   -0.00349
277880.0000    0.47358
277920.0000    0.10780
277960.0000    0.47267
278000.0000    0.22424
278040.0000    0.28814
278080.0000    0.25786
278120.0000    0.30241
278160.0000    0.35431
278200.0000    0.22232
278240.0000    0.19723
278280.0000    0.41457
278320.0000    0.02842
278360.0000    0.52410
278400.0000    0.32487
278440.0000    0.38704
278480.0000    0.40948
278520.0000    0.43378
278560.0000    0.36862
278600.0000    0.35947
278640.0000    0.40841
278680.0000    0.51512
278720.0000    0.28971
278760.0000    0.19963
278800.0000    0.28861
278840.0000    0.18568
278880.0000    0.00563
278920.0000    0.39766
278960.0000    0.20750
279000.0000    0.57513
279040.0000    0.43506
279080.0000    0.07354
279120.0000    0.38922
279160.0000    0.61725
279200.0000    0.41335
279240.0000    0.30014
279280.0000    0.30263
279320.0000    0.32533
279360.0000    0.30615
279400.0000    0.63938
279440.0000    0.43106
279480.0000    0.36044
279520.0000    0.25414
279560.0000    0.18425
279600.0000    0.45964
279640.0000    0.55689
279680.0000    0.54993
279720.0000    0.25703
279760.0000    0.37625
279800.0000    0.13094
279840.0000    0.26648
279880.0000    0.42943
279920.0000    0.32514
279960.0000    0.23746
280000.0000    0.35663
280040.0000    0.02550
280080.0000    0.11737
280120.0000    0.35277
280160.0000    0.45920
280200.0000    0.59376
280240.0000    0.35729
280280.0000    0.61020
280320.0000    0.30648
280360.0000    0.70898
280400.0000    0.68024
280440.0000    0.23616
280480.0000    0.33643
280520.0000    0.47596
280560.0000    0.46108
280600.0000    0.52513
280640.0000    0.37155
280680.0000    0.43760
280720.0000    0.23323
280760.0000    0.42417
280800.0000    0.10606
280840.0000    0.50283
280880.0000    0.42879
280920.0000    0.37142
280960.0000    0.21029
281000.0000    0.46049
281040.0000    0.41843
281080.0000    0.53874
281120.0000    0.41281
281160.0000    0.44491
281200.0000    0.34747
281240.0000    0.55689
281280.0000    0.48567
281320.0000    0.42781
281360.0000    0.13499
281400.0000    0.52518
281440.0000    0.36660
281480.0000    0.50306
281520.0000    0.36925
281560.0000    0.39697
281600.0000    0.52546
281640.0000    0.21715
281680.0000    0.28148
281720.0000    0.50766
281760.0000    0.29806
281800.0000    0.51090
281840.0000    0.60216
281880.0000    0.42219
281920.0000    0.50247
281960.0000    0.27668
282000.0000    0.31654
282040.0000    0.27005
282080.0000    0.42138
282120.0000    0.53119
282160.0000    0.70569
282200.0000    0.15945
282240.0000    0.31281
282280.0000    0.35042
282320.0000    0.49164
282360.0000    0.17426
282400.0000    0.42325
282440.0000    0.31753
282480.0000    0.75635
282520.0000    0.29985
282560.0000    0.15615
282600.0000    0.33887
282640.0000    0.41574
282680.0000    0.42390
282720.0000    0.58857
282760.0000    0.65473
282800.0000    0.20509
282840.0000    0.11562
282880.0000    0.16531
282920.0000    0.27217
282960.0000    0.65354
283000.0000    0.09616
283040.0000    0.19573
283080.0000    0.40633
283120.0000    0.25076
283160.0000    0.23268
283200.0000    0.69061
283240.0000    0.49983
283280.0000    0.65426
283320.0000    0.33060
283360.0000    0.50195
283400.0000    0.48328
283440.0000    0.39285
283480.0000    0.32581
283520.0000    0.42750
283560.0000    0.19083
283600.0000    0.45745
283640.0000    0.53324
283680.0000    0.27880
283720.0000    0.39296
283760.0000    0.32796
283800.0000    0.30478
283840.0000    0.45574
283880.0000    0.11737
283920.0000    0.40384
283960.0000    0.22098
284000.0000    0.14221
284040.0000    0.25317
284080.0000    0.22433
284120.0000    0.64834
284160.0000    0.21984
284200.0000    0.21947
284240.0000    0.40743
284280.0000    0.43717
284320.0000    0.61651
284360.0000    0.49013
284400.0000    0.41859
284440.0000    0.35188
284480.0000    0.27728
284520.0000    0.39604
284560.0000    0.30113
284600.0000    0.33072
284640.0000    0.35198
284680.0000    0.22399
284720.0000   -0.00472
284760.0000    0.25664
284800.0000    0.31974
284840.0000    0.58520
284880.0000    0.41878
284920.0000    0.22723
284960.0000    0.27520
285000.0000    0.42757
285040.0000    0.29887
285080.0000    0.27064
285120.0000    0.31009
285160.0000    0.22809
285200.0000    0.08322
285240.0000   -0.00990
285280.0000    0.19559
285320.0000    0.19599
285360.0000    0.10589
285400.0000    0.07096
285440.0000    0.26953
285480.0000    0.30199
285520.0000    0.34316
285560.0000    0.42647
285600.0000    0.27657
285640.0000    0.21126
285680.0000    0.02352
285720.0000    0.36993
285760.0000    0.25612
285800.0000    0.22856
285840.0000    0.22109
285880.0000    0.41679
285920.0000    0.37855
285960.0000    0.33771
286000.0000    0.22505
286040.0000    0.25165
286080.0000    0.39082
286120.0000    0.25753
286160.0000    0.33511
286200.0000    0.32602
286240.0000    0.26333
286280.0000    0.14546
286320.0000    0.25368
286360.0000    0.28622
286400.0000    0.22679
286440.0000    0.30942
286480.0000    0.36573
286520.0000    0.13742
286560.0000    0.18071
286600.0000    0.35669
286640.0000    0.35497
286680.0000    0.48854
286720.0000    0.30990
286760.0000    0.26057
286800.0000    0.25493
286840.0000    0.38356
286880.0000    0.34617
286920.0000    0.32923
286960.0000    0.58480
287000.0000    0.42452
287040.0000    0.17706
287080.0000    0.32910
287120.0000    0.21322
287160.0000    0.11186
287200.0000    0.51995
287240.0000    0.33286
287280.0000    0.39294
287320.0000    0.25971
287360.0000    0.17967
287400.0000   -0.02428
287440.0000    0.18934
287480.0000    0.41560
287520.0000    0.19935
287560.0000    0.16430
287600.0000    0.29061
287640.0000   -0.06174
287680.0000    0.07587
287720.0000    0.43987
287760.0000    0.39421
287800.0000    0.26232
287840.0000    0.09541
287880.0000    0.31259
287920.0000    0.26638
287960.0000    0.20114
288000.0000    0.35477
288040.0000    0.19099
288080.0000    0.24173
288120.0000    0.26410
288160.0000    0.20859
288200.0000   -0.11821
288240.0000    0.28947
288280.0000    0.33992
288320.0000    0.34970
288360.0000    0.42572
288400.0000    0.31039
288440.0000    0.59632
288480.0000    0.39778
288520.0000    0.22386
288560.0000    0.01607
288600.0000    0.12987
288640.0000    0.32741
288680.0000    0.10199
288720.0000    0.21425
288760.0000    0.33598
288800.0000    0.43710
288840.0000    0.44530
288880.0000    0.46668
288920.0000    0.44572
288960.0000    0.42797
289000.0000    0.28749
289040.0000    0.35519
289080.0000    0.35147
289120.0000    0.37301
289160.0000    0.36866
289200.0000    0.35101
289240.0000    0.43183
289280.0000    0.51729
289320.0000    0.50561
289360.0000    0.36748
289400.0000    0.37549
289440.0000    0.25296
289480.0000    0.31534
289520.0000    0.11966
289560.0000    0.31324
289600.0000    0.11062
289640.0000    0.10343
289680.0000   -0.00907
289720.0000    0.27005
289760.0000    0.26053
289800.0000    0.45499
289840.0000    0.20409
289880.0000    0.20951
289920.0000    0.52993
289960.0000    0.27485
290000.0000    0.43646
290040.0000    0.07236
290080.0000    0.19463
290120.0000    0.38466
290160.0000    0.12926
290200.0000    0.22991
290240.0000   -0.11225
290280.0000    0.35860
290320.0000    0.56852
290360.0000    0.37637
290400.0000    0.27055
290440.0000    0.31387
290480.0000    0.21735
290520.0000    0.31447
290560.0000    0.58129
290600.0000    0.46265
290640.0000    0.10397
290680.0000   -0.01995
290720.0000    0.34186
290760.0000    0.22934
290800.0000    0.29525
290840.0000    0.18609
290880.0000    0.63071
290920.0000    0.40182
290960.0000   -0.02579
291000.0000    0.07031
291040.0000    0.18304
291080.0000    0.15606
291120.0000   -0.02401
291160.0000    0.02332
291200.0000    0.11221
291240.0000    0.40182
291280.0000    0.23900
291320.0000    0.20772
291360.0000   -0.05940
291400.0000    0.31421
291440.0000   -0.01900
291480.0000    0.11009
291520.0000    0.24413
291560.0000    0.19923
291600.0000    0.08072
291640.0000    0.06425
291680.0000   -0.16852
291720.0000    0.05867
291760.0000    0.17670
291800.0000    0.14056
291840.0000   -0.00843
291880.0000    0.17518
291920.0000    0.19346
291960.0000    0.06369
292000.0000    0.19060
292040.0000   -0.02473
292080.0000   -0.00375
292120.0000   -0.48279
292160.0000   -0.72606
292200.0000   -0.52496
292240.0000   -0.39200
292280.0000    0.12258
292320.0000    0.04717
292360.0000   -0.03877
292400.0000   -0.12735
292440.0000   -0.13755
292480.0000   -0.33111
292520.0000   -0.13931
292560.0000    0.02035
292600.0000    0.01071
292640.0000   -0.06301
292680.0000   -0.13593
292720.0000   -0.11702
292760.0000   -0.00324
292800.0000   -0.30745
292840.0000   -0.68569
292880.0000   -0.31177
292920.0000   -0.68143
292960.0000   -0.66875
293000.0000   -0.56411
293040.0000   -0.75702
293080.0000   -0.71024
293120.0000   -0.57005
293160.0000   -0.70758
293200.0000   -0.78219
293240.0000   -0.69306
293280.0000   -0.58277
293320.0000   -0.68442
293360.0000   -0.35341
293400.0000   -0.77156
293440.0000   -0.61231
293480.0000   -0.55653
293520.0000   -0.53194
293560.0000   -0.46914
293600.0000   -0.45817
293640.0000   -0.85795
293680.0000   -0.71871
293720.0000   -0.58171
293760.0000   -0.56763
293800.0000   -0.52916
293840.0000   -0.42368
293880.0000   -0.56221
293920.0000   -0.42856
293960.0000   -0.76814
294000.0000   -0.58672
294040.0000   -0.46631
294080.0000   -0.46687
294120.0000   -0.50085
294160.0000   -0.26733
294200.0000   -0.74358
294240.0000   -0.69883
294280.0000   -0.65799
294320.0000   -0.45337
294360.0000   -0.46316
294400.0000   -0.30403
294440.0000   -0.29478
294480.0000   -0.56518
294520.0000   -0.38814
294560.0000   -0.39208
294600.0000   -0.32883
294640.0000   -0.45781
294680.0000   -0.67903
294720.0000   -0.64835
294760.0000   -0.53597
294800.0000   -0.53350
294840.0000   -0.30666
294880.0000   -0.45311
294920.0000   -0.22340
294960.0000   -0.49203
295000.0000   -0.52312
295040.0000   -0.33796
295080.0000   -0.15178
295120.0000   -0.20426
295160.0000   -0.56267
295200.0000   -0.23820
295240.0000   -0.16432
295280.0000   -0.17511
295320.0000   -0.25242
295360.0000   -0.31032
295400.0000   -0.21120
295440.0000   -0.13907
295480.0000   -0.34652
295520.0000   -0.36957
295560.0000   -0.28290
295600.0000   -0.36364
295640.0000   -0.39355
295680.0000   -0.50059
295720.0000   -0.74908
295760.0000   -0.55041
295800.0000   -0.21816
295840.0000   -0.65522
295880.0000   -0.41452
295920.0000   -0.67592
295960.0000   -0.74932
296000.0000   -0.47312
296040.0000   -0.22030
296080.0000   -0.30313
296120.0000   -0.24579
296160.0000   -0.48606
296200.0000   -0.11543
296240.0000   -0.57855
296280.0000   -0.29972
296320.0000   -0.31782
296360.0000   -0.49872
296400.0000   -0.46491
296440.0000   -0.47632
296480.0000   -0.33978
296520.0000   -0.18369
296560.0000   -0.57673
296600.0000   -0.38936
296640.0000   -0.39463
296680.0000   -0.14408
296720.0000   -0.29831
296760.0000   -0.32314
296800.0000   -0.39771
296840.0000   -0.32514
296880.0000   -0.10886
296920.0000   -0.22814
296960.0000   -0.25939
297000.0000   -0.50499
297040.0000   -0.74076
297080.0000   -0.13177
297120.0000   -0.36873
297160.0000   -0.50245
297200.0000   -0.22678
297240.0000   -0.34171
297280.0000   -0.33452
297320.0000   -0.26961
297360.0000   -0.33700
297400.0000   -0.43237
297440.0000   -0.30268
297480.0000   -0.52561
297520.0000   -0.48277
297560.0000   -0.34386
297600.0000   -0.18584
297640.0000   -0.28549
297680.0000   -0.32604
297720.0000   -0.37174
297760.0000   -0.40188
297800.0000   -0.31579
297840.0000   -0.61529
297880.0000   -0.35121
297920.0000   -0.28406
297960.0000   -0.41324
298000.0000   -0.47317
298040.0000   -0.48723
298080.0000   -0.33274
298120.0000   -0.44970
298160.0000   -0.61299
298200.0000   -0.49805
298240.0000   -0.36901
298280.0000   -0.34050
298320.0000   -0.50756
298360.0000   -0.23292
298400.0000   -0.41854
298440.0000   -0.60203
298480.0000   -0.79241
298520.0000   -0.78856
298560.0000   -0.88970
298600.0000   -0.62440
298640.0000   -0.71044
298680.0000   -0.62667
298720.0000   -0.44902
298760.0000   -0.64649
298800.0000   -0.58974
298840.0000   -0.91342
298880.0000   -0.55025
298920.0000   -0.69860
298960.0000   -0.45642
299000.0000   -0.72221
299040.0000   -0.58503
299080.0000   -0.77938
299120.0000   -0.75452
299160.0000   -0.66888
299200.0000   -0.68305
299240.0000   -0.72616
299280.0000   -0.75363
299320.0000   -0.91032
299360.0000   -0.86178
299400.0000   -0.72590
299440.0000   -0.90181
299480.0000   -0.34148
299520.0000   -0.52430
299560.0000   -0.51133
299600.0000   -0.57349
299640.0000   -0.65515
299680.0000   -0.62244
299720.0000   -0.34257
299760.0000   -0.33877
299800.0000   -0.27694
299840.0000   -0.52151
299880.0000   -0.48611
299920.0000   -0.52217
299960.0000   -0.63200
300000.0000   -0.59661
300040.0000   -0.57578
300080.0000   -0.31066
300120.0000   -0.54315
300160.0000   -0.51457
300200.0000   -0.55274
300240.0000   -0.48431
300280.0000   -0.30344
300320.0000   -0.74051
300360.0000   -0.77982
300400.0000   -0.45802
300440.0000   -0.51408
300480.0000   -0.63968
300520.0000   -0.29516
300560.0000   -0.29953
300600.0000   -0.50853
300640.0000   -0.72129
300680.0000   -0.64020
300720.0000   -0.32007
300760.0000   -0.83115
300800.0000   -0.38569
300840.0000   -0.43757
300880.0000   -0.21169
300920.0000   -0.38478
300960.0000   -0.49361
301000.0000   -0.33902
301040.0000   -0.38857
301080.0000   -0.13624
301120.0000   -0.72923
301160.0000   -0.51814
301200.0000   -0.59493
301240.0000   -0.60126
301280.0000   -0.66335
301320.0000   -0.78762
301360.0000   -0.65100
301400.0000   -0.27104
301440.0000   -0.31275
301480.0000   -0.10098
301520.0000   -0.04774
301560.0000   -0.15884
301600.0000   -0.35617
301640.0000   -0.43925
301680.0000   -0.52978
301720.0000   -0.54164
301760.0000   -0.46488
301800.0000   -0.72480
301840.0000   -0.70915
301880.0000   -0.54753
301920.0000   -0.41294
301960.0000   -0.57509
302000.0000   -0.58668
302040.0000   -0.56465
302080.0000   -0.73805
302120.0000   -0.43472
302160.0000    0.03515
302200.0000   -0.09725
302240.0000   -0.12954
302280.0000   -0.40253
302320.0000   -0.19242
302360.0000   -0.54624
302400.0000   -0.35976
302440.0000   -0.06133
302480.0000   -0.42569
302520.0000   -0.48780
302560.0000    0.11425
302600.0000   -0.14912
302640.0000   -0.01092
302680.0000    0.02597
302720.0000   -0.45386
302760.0000   -0.44162
302800.0000   -0.00818
302840.0000    0.14652
302880.0000    0.12698
302920.0000   -0.13671
302960.0000   -0.13712
303000.0000   -0.31613
303040.0000   -0.04086
303080.0000    0.05199
303120.0000   -0.65067
303160.0000   -0.24728
303200.0000   -0.51355
303240.0000   -0.75900
303280.0000   -0.55310
303320.0000   -0.40825
303360.0000   -0.49295
303400.0000   -0.23714
303440.0000   -0.39264
303480.0000   -0.50899
303520.0000   -0.47181
303560.0000   -0.67092
303600.0000   -0.51223
303640.0000   -0.50142
303680.0000   -0.42998
303720.0000   -0.68633
303760.0000   -1.04283
303800.0000   -0.71531
303840.0000   -0.78040
303880.0000   -0.86124
303920.0000   -0.65475
303960.0000   -0.66086
304000.0000   -0.36062
304040.0000   -0.25484
304080.0000   -0.66265
304120.0000   -0.42869
304160.0000   -0.85264
304200.0000   -0.48924
304240.0000   -0.42960
304280.0000   -0.67548
304320.0000   -0.31781
304360.0000   -0.44266
304400.0000   -0.22148
304440.0000   -0.17391
304480.0000   -0.40960
304520.0000    0.01612
304560.0000    0.16053
304600.0000   -0.05516
304640.0000   -0.00840
304680.0000   -0.34296
304720.0000   -0.52947
304760.0000   -0.39389
304800.0000   -0.46475
304840.0000   -0.32346
304880.0000   -0.41439
304920.0000   -0.19344
304960.0000   -0.19240
305000.0000   -0.15601
305040.0000   -0.10386
305080.0000   -0.15839
305120.0000   -0.50730
305160.0000   -0.43724
305200.0000   -0.13729
305240.0000    0.03196
305280.0000    0.28760
305320.0000    0.02464
305360.0000   -0.24509
305400.0000   -0.09017
305440.0000   -0.15125
305480.0000   -0.26832
305520.0000   -0.57541
305560.0000   -0.53396
305600.0000   -0.43348
305640.0000   -0.30120
305680.0000   -0.40797
305720.0000   -0.10765
305760.0000   -0.40481
305800.0000   -0.20166
305840.0000    0.09892
305880.0000    0.37903
305920.0000    0.08042
305960.0000    0.10419
306000.0000   -0.07190
306040.0000    0.10422
306080.0000   -0.00157
306120.0000   -0.22703
306160.0000   -0.03941
306200.0000    0.25178
306240.0000    0.38137
306280.0000    0.31371
306320.0000    0.32534
306360.0000    0.39686
306400.0000    0.24091
306440.0000    0.17007
306480.0000    0.25210
306520.0000    0.18032
306560.0000    0.57131
306600.0000    0.53267
306640.0000    0.50911
306680.0000    0.30442
306720.0000    0.47332
306760.0000    0.63605
306800.0000    0.44852
306840.0000    0.34242
306880.0000    0.52087
306920.0000    0.37348
306960.0000    0.46313
307000.0000    0.62950
307040.0000    0.42114
307080.0000    0.46720
307120.0000    0.49044
307160.0000    0.49239
307200.0000    0.46003
307240.0000    0.54882
307280.0000    0.51159
307320.0000    0.49512
307360.0000    0.41350
307400.0000    0.31366
307440.0000    0.68442
307480.0000    0.71223
307520.0000    0.50446
307560.0000    0.73817
307600.0000    0.55188
307640.0000    0.66183
307680.0000    0.71860
307720.0000    0.81021
307760.0000    0.76042
307800.0000    0.67408
307840.0000    0.69935
307880.0000    0.69469
307920.0000    0.69685
307960.0000    0.77781
308000.0000    0.71072
308040.0000    0.83133
308080.0000    0.63339
308120.0000    0.70621
308160.0000    0.74324
308200.0000    0.82394
308240.0000    0.59694
308280.0000    0.65824
308320.0000    0.65691
308360.0000    0.62563
308400.0000    0.50815
308440.0000    0.67376
308480.0000    0.77499
308520.0000    0.61224
308560.0000    0.53794
308600.0000    0.36309
308640.0000    0.46069
308680.0000    0.34098
308720.0000    0.51827
308760.0000    0.46834
308800.0000    0.51995
308840.0000    0.67874
308880.0000    0.59394
308920.0000    0.53629
308960.0000    0.28530
309000.0000    0.49402
309040.0000    0.53246
309080.0000    0.52873
309120.0000    0.47696
309160.0000    0.53992
309200.0000    0.44662
309240.0000    0.37801
309280.0000    0.45782
309320.0000    0.45587
309360.0000    0.45909
309400.0000    0.27877
309440.0000    0.48975
309480.0000   -0.09676
309520.0000   -0.03801
309560.0000    0.20800
309600.0000    0.30900
309640.0000    0.32374
309680.0000    0.37820
309720.0000    0.22464
309760.0000    0.29833
309800.0000    0.41071
309840.0000    0.26547
309880.0000    0.45436
309920.0000    0.33818
309960.0000    0.30962
310000.0000    0.41993
310040.0000    0.44414
310080.0000    0.53271
310120.0000    0.63955
310160.0000    0.48581
310200.0000    0.49415
310240.0000    0.52328
310280.0000    0.55073
310320.0000    0.69712
310360.0000    0.43813
310400.0000    0.61982
310440.0000    0.57208
310480.0000    0.60882
310520.0000    0.66479
310560.0000    0.31991
310600.0000    0.23431
310640.0000    0.43312
310680.0000    0.29763
310720.0000    0.22924
310760.0000    0.27822
310800.0000    0.31437
310840.0000    0.34065
310880.0000    0.27506
310920.0000    0.38431
310960.0000    0.46925
311000.0000    0.10101
311040.0000    0.02560
311080.0000    0.27140
311120.0000    0.44727
311160.0000    0.54635
311200.0000    0.46632
311240.0000    0.37074
311280.0000    0.33041
311320.0000    0.28199
311360.0000    0.20208
311400.0000    0.50217
311440.0000    0.37816
311480.0000    0.39279
311520.0000    0.66850
311560.0000    0.49939
311600.0000    0.50850
311640.0000    0.42778
311680.0000    0.28136
311720.0000    0.30581
311760.0000    0.49229
311800.0000    0.46260
311840.0000    0.49091
311880.0000    0.40405
311920.0000    0.42536
311960.0000    0.47244
312000.0000    0.46970
312040.0000    0.59660
312080.0000    0.67113
312120.0000    0.43764
312160.0000    0.40253
312200.0000    0.51043
312240.0000    0.36299
312280.0000    0.47368
312320.0000    0.28378
312360.0000    0.45206
312400.0000    0.51162
312440.0000    0.69658
312480.0000    0.49645
312520.0000    0.39181
312560.0000    0.52971
312600.0000    0.63240
312640.0000    0.66782
312680.0000    0.79401
312720.0000    0.66620
312760.0000    0.62805
312800.0000    0.70222
312840.0000    0.83263
312880.0000    0.62430
312920.0000    0.31185
312960.0000    0.55777
313000.0000    0.21487
313040.0000    0.23260
313080.0000    0.24862
313120.0000    0.18490
313160.0000    0.20976
313200.0000    0.33447
313240.0000    0.21646
313280.0000   -0.09573
313320.0000   -0.13583
313360.0000    0.13199
313400.0000    0.46526
313440.0000    0.16102
313480.0000   -0.12313
313520.0000   -0.03321
313560.0000    0.41030
313600.0000    0.26117
313640.0000    0.48563
313680.0000    0.13040
313720.0000    0.39415
313760.0000    0.26212
313800.0000   -0.00555
313840.0000   -0.03217
313880.0000   -0.28372
313920.0000    0.31690
313960.0000    0.16791
314000.0000   -0.12650
314040.0000    0.14941
314080.0000    0.35359
314120.0000    0.43850
314160.0000    0.15197
314200.0000    0.16784
314240.0000    0.22721
314280.0000    0.42605
314320.0000    0.44811
314360.0000    0.21672
314400.0000    0.03386
314440.0000    0.13142
314480.0000    0.40749
314520.0000    0.23576
314560.0000    0.31570
314600.0000    0.31546
314640.0000    0.39280
314680.0000    0.14769
314720.0000    0.15677
314760.0000    0.12187
314800.0000    0.39559
314840.0000    0.38212
314880.0000    0.39756
314920.0000    0.20548
314960.0000    0.54532
315000.0000    0.57180
315040.0000    0.47171
315080.0000    0.54793
315120.0000    0.15312
315160.0000    0.47671
315200.0000    0.37666
315240.0000    0.60570
315280.0000    0.24027
315320.0000    0.39694
315360.0000    0.64453
315400.0000    0.53471
315440.0000    0.46532
315480.0000    0.50674
315520.0000    0.56671
315560.0000    0.47042
315600.0000    0.49674
315640.0000    0.43687
315680.0000    0.52276
315720.0000    0.52381
315760.0000    0.51095
315800.0000    0.63047
315840.0000    0.52790
315880.0000    0.35703
315920.0000    0.40842
315960.0000    0.64414
316000.0000    0.63131
316040.0000    0.44854
316080.0000    0.25365
316120.0000    0.53523
316160.0000    0.72432
316200.0000    0.46344
316240.0000    0.41118
316280.0000    0.48866
316320.0000    0.48385
316360.0000    0.51075
316400.0000    0.64258
316440.0000    0.43219
316480.0000    0.35983
316520.0000    0.58146
316560.0000    0.67746
316600.0000    0.68496
316640.0000    0.55889
316680.0000    0.60703
316720.0000    0.52113
316760.0000    0.62517
316800.0000    0.33759
316840.0000    0.49304
316880.0000    0.17201
316920.0000    0.62236
316960.0000    0.38694
317000.0000    0.43332
317040.0000    0.63090
317080.0000    0.66805
317120.0000    0.63144
317160.0000    0.55303
317200.0000    0.57646
317240.0000    0.51431
317280.0000    0.52726
317320.0000    0.33816
317360.0000    0.21566
317400.0000    0.57397
317440.0000    0.55010
317480.0000    0.39606
317520.0000    0.62015
317560.0000    0.54678
317600.0000    0.52069
317640.0000    0.40603
317680.0000    0.44946
317720.0000    0.34329
317760.0000    0.53215
317800.0000    0.50393
317840.0000    0.52652
317880.0000    0.45002
317920.0000    0.56184
317960.0000    0.50157
318000.0000    0.47020
318040.0000    0.43582
318080.0000    0.43428
318120.0000    0.59116
318160.0000    0.44914
318200.0000    0.55059
318240.0000    0.25465
318280.0000    0.36215
318320.0000    0.23966
318360.0000    0.39534
318400.0000    0.21715
318440.0000    0.28853
318480.0000    0.16943
318520.0000    0.37403
318560.0000    0.36463
318600.0000    0.23315
318640.0000    0.00729
318680.0000    0.30375
318720.0000    0.11641
318760.0000    0.24457
318800.0000    0.33021
318840.0000    0.22872
318880.0000   -0.19519
318920.0000    0.03013
318960.0000    0.32943
319000.0000    0.39973
319040.0000    0.40160
319080.0000    0.53820
319120.0000    0.16963
319160.0000    0.57310
319200.0000    0.42051
319240.0000    0.35376
319280.0000    0.26597
319320.0000    0.20620
319360.0000    0.45103
319400.0000    0.42178
319440.0000    0.36366
319480.0000   -0.13813
319520.0000    0.16080
319560.0000   -0.00887
319600.0000   -0.00193
319640.0000    0.05080
319680.0000    0.32974
319720.0000    0.12440
319760.0000    0.60288
319800.0000    0.41347
319840.0000    0.41345
319880.0000   -0.12491
319920.0000    0.12200
319960.0000    0.01807
320000.0000   -0.09633
320040.0000    0.28676
320080.0000    0.25334
320120.0000    0.23705
320160.0000    0.44762
320200.0000    0.24503
320240.0000    0.44277
320280.0000    0.53442
320320.0000    0.28088
320360.0000    0.41185
320400.0000    0.13238
320440.0000    0.33609
320480.0000   -0.11510
320520.0000    0.33421
320560.0000    0.14718
320600.0000    0.39601
320640.0000    0.49831
320680.0000    0.29174
320720.0000    0.24646
320760.0000    0.12060
320800.0000    0.09216
320840.0000    0.46283
320880.0000    0.30696
320920.0000    0.47056
320960.0000    0.42045
321000.0000    0.30368
321040.0000    0.34267
321080.0000    0.18695
321120.0000    0.42043
321160.0000    0.33737
321200.0000    0.21027
321240.0000    0.44059
321280.0000    0.46585
321320.0000    0.53214
321360.0000    0.34738
321400.0000    0.18852
321440.0000    0.51486
321480.0000    0.32449
321520.0000    0.22783
321560.0000    0.10899
321600.0000    0.35481
321640.0000    0.49672
321680.0000    0.40201
321720.0000    0.28721
321760.0000    0.19585
321800.0000    0.29265
321840.0000    0.21155
321880.0000    0.01579
321920.0000   -0.00082
321960.0000    0.17018
322000.0000    0.04574
322040.0000   -0.10502
322080.0000   -0.00849
322120.0000   -0.18795
322160.0000    0.12766
322200.0000   -0.30440
322240.0000   -0.50747
322280.0000   -0.59715
322320.0000   -0.81121
322360.0000   -0.22906
322400.0000    0.16909
322440.0000    0.30934
322480.0000   -0.14329
322520.0000    0.24677
322560.0000   -0.31676
322600.0000   -0.17820
322640.0000    0.14239
322680.0000    0.01586
322720.0000   -0.15509
322760.0000    0.05435
322800.0000    0.63292
322840.0000    0.34918
322880.0000    0.20684
322920.0000    0.39276
322960.0000    0.31302
323000.0000   -0.24980
323040.0000   -0.11499
323080.0000    0.22984
323120.0000    0.16437
323160.0000    0.36742
323200.0000    0.54615
323240.0000    0.33696
323280.0000    0.39253
323320.0000    0.03763
323360.0000    0.14067
323400.0000   -0.06550
323440.0000   -0.53416
323480.0000   -0.29835
323520.0000   -0.58688
323560.0000    0.01382
323600.0000   -0.08997
323640.0000    0.27718
323680.0000    0.33861
323720.0000    0.35447
323760.0000    0.27626
323800.0000   -0.05197
323840.0000   -0.32637
323880.0000   -0.44081
323920.0000   -0.36029
323960.0000    0.02786
324000.0000   -0.09799
324040.0000    0.05792
324080.0000    0.10510
324120.0000    0.20370
324160.0000    0.30045
324200.0000    0.38193
324240.0000    0.32075
324280.0000    0.48820
324320.0000    0.37011
324360.0000    0.53898
324400.0000    0.45017
324440.0000    0.18627
324480.0000    0.16406
324520.0000    0.11569
324560.0000    0.14810
324600.0000    0.20801
324640.0000    0.15606
324680.0000    0.42578
324720.0000    0.36717
324760.0000    0.48194
324800.0000    0.38877
324840.0000    0.45003
324880.0000    0.33875
324920.0000    0.21873
324960.0000    0.39151
325000.0000    0.37776
325040.0000    0.20488
325080.0000    0.35249
325120.0000    0.05810
325160.0000    0.34380
325200.0000    0.27871
325240.0000    0.28534
325280.0000    0.37151
325320.0000    0.34751
325360.0000    0.50849
325400.0000    0.47792
325440.0000    0.41772
325480.0000    0.46962
325520.0000    0.25452
325560.0000    0.30603
325600.0000    0.60568
325640.0000    0.56088
325680.0000    0.58799
325720.0000    0.64396
325760.0000    0.62727
325800.0000    0.81875
325840.0000    0.65635
325880.0000    0.75207
325920.0000    0.52494
325960.0000    0.54064
326000.0000    0.31204
326040.0000    0.55864
326080.0000    0.65672
326120.0000    0.72240
326160.0000    0.57883
326200.0000    0.57359
326240.0000    0.66088
326280.0000    0.37783
326320.0000    0.44946
326360.0000    0.57635
326400.0000    0.55119
326440.0000    0.65921
326480.0000    0.30798
326520.0000    0.39853
326560.0000    0.60007
326600.0000    0.15010
326640.0000    0.39597
326680.0000    0.48766
326720.0000    0.49018
326760.0000    0.38478
326800.0000    0.32419
326840.0000    0.46833
326880.0000    0.49294
326920.0000    0.44467
326960.0000    0.24588
327000.0000    0.36710
327040.0000    0.59352
327080.0000    0.54967
327120.0000    0.45816
327160.0000    0.39894
327200.0000    0.48867
327240.0000    0.29272
327280.0000    0.41013
327320.0000    0.35765
327360.0000    0.37102
327400.0000    0.49519
327440.0000    0.57700
327480.0000    0.65693
327520.0000    0.61619
327560.0000    0.43164
327600.0000    0.35156
327640.0000    0.39410
327680.0000    0.48693
327720.0000    0.45345
327760.0000    0.50129
327800.0000    0.39381
327840.0000    0.57722
327880.0000    0.55312
327920.0000    0.60332
327960.0000    0.60716
328000.0000    0.56735
328040.0000    0.58540
328080.0000    0.48378
328120.0000    0.52304
328160.0000    0.55771
328200.0000    0.49754
328240.0000    0.60495
328280.0000    0.62256
328320.0000    0.52019
328360.0000    0.53007
328400.0000    0.64649
328440.0000    0.76851
328480.0000    0.75877
328520.0000    0.77889
328560.0000    0.78841
328600.0000    0.74350
328640.0000    0.88287
328680.0000    0.78979
328720.0000    0.85265
328760.0000    0.79019
328800.0000    0.70885
328840.0000    0.81779
328880.0000    0.63283
328920.0000    0.87464
328960.0000    0.78789
329000.0000    0.70101
329040.0000    0.86312
329080.0000    0.70845
329120.0000    0.77837
329160.0000    0.74751
329200.0000    0.85638
329240.0000    0.69669
329280.0000    0.76007
329320.0000    0.98656
329360.0000    0.95284
329400.0000    0.75533
329440.0000    0.79414
329480.0000    0.93770
329520.0000    0.68096
329560.0000    0.69048
329600.0000    0.95645
329640.0000    0.78695
329680.0000    0.89731
329720.0000    0.84343
329760.0000    0.79999
329800.0000    0.88083
329840.0000    0.76067
329880.0000    0.72877
329920.0000    0.89209
329960.0000    0.84223
330000.0000    0.79694
330040.0000    0.84203
330080.0000    0.66793
330120.0000    0.83267
330160.0000    0.88580
330200.0000    0.82920
330240.0000    0.88012
330280.0000    0.77314
330320.0000    0.80615
330360.0000    0.88949
330400.0000    0.79139
330440.0000    0.83427
330480.0000    0.81428
330520.0000    0.80650
330560.0000    0.87176
330600.0000    0.74432
330640.0000    0.81678
330680.0000    0.87258
330720.0000    0.88523
330760.0000    0.78247
330800.0000    0.72606
330840.0000    0.66321
330880.0000    0.80513
330920.0000    0.83578
330960.0000    0.77336
331000.0000    0.74822
331040.0000    0.87128
331080.0000    0.63428
331120.0000    0.77479
331160.0000    0.85542
331200.0000    0.84612
331240.0000    0.93418
331280.0000    0.83586
331320.0000    0.87108
331360.0000    0.83403
331400.0000    0.81590
331440.0000    0.52572
331480.0000    0.51819
331520.0000    0.60329
331560.0000    0.62706
331600.0000    0.67906
331640.0000    0.71009
331680.0000    0.56594
331720.0000    0.55091
331760.0000    0.64694
331800.0000    0.53480
331840.0000    0.65744
331880.0000    0.48354
331920.0000    0.71673
331960.0000    0.78350
332000.0000    0.76240
332040.0000    0.78653
332080.0000    0.82920
332120.0000    0.83043
332160.0000    0.88319
332200.0000    0.82992
332240.0000    0.80519
332280.0000    0.92093
332320.0000    0.67564
332360.0000    0.72831
332400.0000    0.75412
332440.0000    0.74952
332480.0000    0.92242
332520.0000    0.90720
332560.0000    0.71083
332600.0000    0.47191
332640.0000    0.51562
332680.0000    0.58039
332720.0000    0.56767
332760.0000    0.56008
332800.0000    0.48825
332840.0000    0.43144
332880.0000    0.64553
332920.0000    0.35042
332960.0000    0.51301
333000.0000    0.48645
333040.0000    0.70089
333080.0000    0.49493
333120.0000    0.53156
333160.0000    0.62585
333200.0000    0.27348
333240.0000    0.44547
333280.0000    0.52971
333320.0000    0.59790
333360.0000    0.53496
333400.0000    0.47730
333440.0000    0.73711
333480.0000    0.53408
333520.0000    0.67594
333560.0000    0.66230
333600.0000    0.50280
333640.0000    0.61846
333680.0000    0.46379
333720.0000    0.62644
333760.0000    0.51936
333800.0000    0.57309
333840.0000    0.52147
333880.0000    0.63578
333920.0000    0.50968
333960.0000    0.37314
334000.0000    0.42524
334040.0000    0.42289
334080.0000    0.50148
334120.0000    0.42336
334160.0000    0.51974
334200.0000    0.35295
334240.0000    0.63816
334280.0000    0.40798
334320.0000    0.26774
334360.0000    0.41308
334400.0000    0.45182
334440.0000    0.43518
334480.0000    0.35772
334520.0000    0.43448
334560.0000    0.39089
334600.0000    0.44041
334640.0000    0.04224
334680.0000    0.15040
334720.0000    0.35535
334760.0000    0.47608
334800.0000    0.33222
334840.0000    0.22812
334880.0000    0.47970
334920.0000    0.37278
334960.0000    0.53490
335000.0000    0.37114
335040.0000    0.48422
335080.0000    0.34079
335120.0000    0.32927
335160.0000    0.42532
335200.0000    0.38236
335240.0000    0.36645
335280.0000    0.30772
335320.0000    0.38993
335360.0000    0.23921
335400.0000    0.47943
335440.0000    0.31457
335480.0000    0.46239
335520.0000    0.39563
335560.0000    0.23745
335600.0000    0.32910
335640.0000    0.44202
335680.0000    0.54096
335720.0000    0.45658
335760.0000    0.38214
335800.0000    0.34390
335840.0000    0.54555
335880.0000    0.41673
335920.0000    0.53420
335960.0000    0.53115
336000.0000    0.40175
336040.0000    0.22400
336080.0000    0.51540
336120.0000    0.33227
336160.0000    0.37348
336200.0000    0.44261
336240.0000    0.39057
336280.0000    0.26558
336320.0000    0.36468
336360.0000    0.40951
336400.0000    0.50275
336440.0000    0.44976
336480.0000    0.45079
336520.0000    0.15000
336560.0000    0.13214
336600.0000    0.43305
336640.0000    0.30439
336680.0000    0.40479
336720.0000    0.55661
336760.0000    0.42962
336800.0000    0.44000
336840.0000    0.51000
336880.0000    0.39975
336920.0000    0.44995
336960.0000    0.41008
337000.0000    0.63431
337040.0000    0.30567
337080.0000    0.40155
337120.0000    0.49419
337160.0000    0.50611
337200.0000    0.54109
337240.0000    0.47701
337280.0000    0.44061
337320.0000    0.45949
337360.0000    0.42727
337400.0000    0.40196
337440.0000    0.27743
337480.0000    0.49504
337520.0000    0.51088
337560.0000    0.41849
337600.0000    0.40690
337640.0000    0.41715
337680.0000    0.34611
337720.0000    0.50015
337760.0000    0.42232
337800.0000    0.45313
337840.0000    0.52654
337880.0000    0.36757
337920.0000    0.53363
337960.0000    0.48960
338000.0000    0.48608
338040.0000    0.52211
338080.0000    0.34976
338120.0000    0.54450
338160.0000    0.47445
338200.0000    0.39373
338240.0000    0.42850
338280.0000    0.47584
338320.0000    0.50626
338360.0000    0.44250
338400.0000    0.49487
338440.0000    0.48165
338480.0000    0.50160
338520.0000    0.41054
338560.0000    0.56699
338600.0000    0.54393
338640.0000    0.58162
338680.0000    0.51933
338720.0000    0.46731
338760.0000    0.51259
338800.0000    0.62012
338840.0000    0.67113
338880.0000    0.59017
338920.0000    0.46972
338960.0000    0.50606
339000.0000    0.41805
339040.0000    0.50004
339080.0000    0.55463
339120.0000    0.58101
339160.0000    0.54026
339200.0000    0.44348
339240.0000    0.42489
339280.0000    0.55978
339320.0000    0.31299
339360.0000    0.47878
339400.0000    0.54686
339440.0000    0.44479
339480.0000    0.55598
339520.0000    0.53054
339560.0000    0.64093
339600.0000    0.56318
339640.0000    0.57171
339680.0000    0.46791
339720.0000    0.46730
339760.0000    0.51029
339800.0000    0.47907
339840.0000    0.56347
339880.0000    0.59534
339920.0000    0.49266
339960.0000    0.54987
340000.0000    0.62781
340040.0000    0.41750
340080.0000    0.44562
340120.0000    0.49232
340160.0000    0.37475
340200.0000    0.59569
340240.0000    0.57282
340280.0000    0.70279
340320.0000    0.69306
340360.0000    0.47560
340400.0000    0.55038
340440.0000    0.63720
340480.0000    0.54419
340520.0000    0.49161
340560.0000    0.43902
340600.0000    0.45762
340640.0000    0.39456
340680.0000    0.51709
340720.0000    0.30347
340760.0000    0.39790
340800.0000    0.39721
340840.0000    0.29339
340880.0000    0.36448
340920.0000    0.41208
340960.0000    0.25104
341000.0000    0.46630
341040.0000    0.07816
341080.0000    0.52824
341120.0000    0.12127
341160.0000    0.20564
341200.0000    0.34288
341240.0000    0.06405
341280.0000    0.29932
341320.0000    0.18613
341360.0000    0.24958
341400.0000    0.14183
341440.0000    0.37513
341480.0000    0.50720
341520.0000    0.32426
341560.0000    0.42913
341600.0000    0.28804
341640.0000    0.36528
341680.0000    0.51851
341720.0000    0.31775
341760.0000    0.40297
341800.0000    0.41874
341840.0000    0.42937
341880.0000    0.42276
341920.0000    0.49975
341960.0000    0.40576
342000.0000    0.41073
342040.0000    0.49260
342080.0000    0.41261
342120.0000    0.45772
342160.0000    0.32479
342200.0000    0.39750
342240.0000    0.58052
342280.0000    0.39399
342320.0000    0.34797
342360.0000    0.62930
342400.0000    0.55521
342440.0000    0.59233
342480.0000    0.37253
342520.0000    0.37384
342560.0000    0.50882
342600.0000    0.58656
342640.0000    0.48893
342680.0000    0.62954
342720.0000    0.57754
342760.0000    0.53245
342800.0000    0.52196
342840.0000    0.53403
342880.0000    0.38651
342920.0000    0.52095
342960.0000    0.44514
343000.0000    0.54621
343040.0000    0.56153
343080.0000    0.40926
343120.0000    0.52052
343160.0000    0.41906
343200.0000    0.54722
343240.0000    0.56225
343280.0000    0.50340
343320.0000    0.37491
343360.0000    0.24779
343400.0000    0.46086
343440.0000    0.46304
343480.0000    0.58521
343520.0000    0.64199
343560.0000    0.54038
343600.0000    0.37203
343640.0000    0.37895
343680.0000    0.55027
343720.0000    0.46046
343760.0000    0.41339
343800.0000    0.31985
343840.0000    0.32603
343880.0000    0.33003
343920.0000    0.48584
343960.0000    0.45001
344000.0000    0.28919
344040.0000    0.45075
344080.0000    0.52517
344120.0000    0.39856
344160.0000    0.44652
344200.0000    0.56720
344240.0000    0.54667
344280.0000    0.51073
344320.0000    0.51713
344360.0000    0.49231
344400.0000    0.48942
344440.0000    0.46336
344480.0000    0.44876
344520.0000    0.44616
344560.0000    0.49756
344600.0000    0.41777
344640.0000    0.43838
344680.0000    0.40705
344720.0000    0.37516
344760.0000    0.40491
344800.0000    0.42592
344840.0000    0.55634
344880.0000    0.65836
344920.0000    0.47783
344960.0000    0.52741
345000.0000    0.43364
345040.0000    0.52554
345080.0000    0.60750
345120.0000    0.61971
345160.0000    0.49788
345200.0000    0.51729
345240.0000    0.68843
345280.0000    0.49919
345320.0000    0.72463
345360.0000    0.50194
345400.0000    0.42120
345440.0000    0.63580
345480.0000    0.57411
345520.0000    0.49134
345560.0000    0.49587
345600.0000    0.57047
345640.0000    0.56888
345680.0000    0.55633
345720.0000    0.59700
345760.0000    0.53434
345800.0000    0.56702
345840.0000    0.60676
345880.0000    0.59355
345920.0000    0.53254
345960.0000    0.48890
346000.0000    0.42886
346040.0000    0.30802
346080.0000    0.38416
346120.0000    0.37809
346160.0000    0.38933
346200.0000    0.53343
346240.0000    0.47640
346280.0000    0.50562
346320.0000    0.32642
346360.0000    0.40792
346400.0000    0.49231
346440.0000    0.39514
346480.0000    0.35761
346520.0000    0.41329
346560.0000    0.45289
346600.0000    0.32770
346640.0000    0.48088
346680.0000    0.45694
346720.0000    0.58716
346760.0000    0.56041
346800.0000    0.53840
346840.0000    0.38589
346880.0000    0.62618
346920.0000    0.52873
346960.0000    0.51758
347000.0000    0.41582
347040.0000    0.15924
347080.0000    0.38324
347120.0000    0.54436
347160.0000    0.58506
347200.0000    0.44719
347240.0000    0.62234
347280.0000    0.62378
347320.0000    0.49573
347360.0000    0.56535
347400.0000    0.46207
347440.0000    0.41472
347480.0000    0.44037
347520.0000    0.62611
347560.0000    0.57866
347600.0000    0.45808
347640.0000    0.60962
347680.0000    0.48535
347720.0000    0.55254
347760.0000    0.46355
347800.0000    0.65564
347840.0000    0.75029
347880.0000    0.61108
347920.0000    0.65439
347960.0000    0.71578
348000.0000    0.60860
348040.0000    0.78020
348080.0000    0.73912
348120.0000    0.59908
348160.0000    0.41542
348200.0000    0.40501
348240.0000    0.52567
348280.0000    0.42257
348320.0000    0.57864
348360.0000    0.45984
348400.0000    0.47884
348440.0000    0.58617
348480.0000    0.42636
348520.0000    0.46376
348560.0000    0.71696
348600.0000    0.53197
348640.0000    0.55605
348680.0000    0.46526
348720.0000    0.49144
348760.0000    0.86550
348800.0000    0.59390
348840.0000    0.52763
348880.0000    0.62016
348920.0000    0.44278
348960.0000    0.38138
349000.0000    0.38608
349040.0000    0.28017
349080.0000    0.52825
349120.0000    0.54549
349160.0000    0.37018
349200.0000    0.58072
349240.0000    0.49769
349280.0000    0.27757
349320.0000    0.34235
349360.0000    0.51859
349400.0000    0.41295
349440.0000    0.05642
349480.0000    0.63636
349520.0000    0.18168
349560.0000    0.68581
349600.0000    0.50038
349640.0000    0.35147
349680.0000    0.49599
349720.0000    0.47075
349760.0000    0.58032
349800.0000    0.55624
349840.0000    0.63272
349880.0000    0.62472
349920.0000    0.44045
349960.0000    0.73709
350000.0000    0.49225
350040.0000    0.74367
350080.0000    0.95626
350120.0000    0.73828
350160.0000    0.79508
350200.0000    0.68073
350240.0000    0.80302
350280.0000    0.84859
350320.0000    0.70859
350360.0000    0.74410
350400.0000    0.81070
350440.0000    0.79296
350480.0000    0.70995
350520.0000    0.70216
350560.0000    0.95006
350600.0000    0.64138
350640.0000    0.74374
350680.0000    0.62484
350720.0000    0.78431
350760.0000    0.81848
350800.0000    0.85167
350840.0000    0.65808
350880.0000    0.38517
350920.0000    0.44470
350960.0000    0.49305
351000.0000    0.53834
351040.0000    0.62873
351080.0000    0.59087
351120.0000    0.32774
351160.0000    0.67959
351200.0000    0.35107
351240.0000    0.49586
351280.0000    0.53886
351320.0000    0.41862
351360.0000    0.53350
351400.0000    0.50169
351440.0000    0.47456
351480.0000    0.79324
351520.0000    0.98091
351560.0000    0.70054
351600.0000    0.72089
351640.0000    0.87180
351680.0000    0.52933
351720.0000    0.76053
351760.0000    0.56054
351800.0000    0.44182
351840.0000    0.59457
351880.0000    0.36497
351920.0000    0.35286
351960.0000    0.43628
352000.0000    0.44739
352040.0000    0.54387
352080.0000    0.73130
352120.0000    0.51359
352160.0000    0.58257
352200.0000    0.64767
352240.0000    0.49893
352280.0000    0.63875
352320.0000    0.65238
352360.0000    0.71651
352400.0000    0.64344
352440.0000    0.47639
352480.0000    0.53857
352520.0000    0.58414
352560.0000    0.42914
352600.0000    0.48018
352640.0000    0.53055
352680.0000    0.34689
352720.0000    0.39293
352760.0000    0.56800
352800.0000    0.73983
352840.0000    0.53772
352880.0000    0.40529
352920.0000    0.31112
352960.0000    0.37996
353000.0000    0.42551
353040.0000    0.34757
353080.0000    0.57368
353120.0000    0.54800
353160.0000    0.74537
353200.0000    0.36690
353240.0000    0.33387
353280.0000    0.52533
353320.0000    0.37100
353360.0000    0.63888
353400.0000    0.46759
353440.0000    0.59354
353480.0000    0.42796
353520.0000    0.49283
353560.0000    0.30043
353600.0000    0.51476
353640.0000    0.40704
353680.0000    0.40438
353720.0000    0.51902
353760.0000    0.39739
353800.0000    0.33857
353840.0000    0.61283
353880.0000    0.43222
353920.0000    0.27874
353960.0000    0.43072
354000.0000    0.28339
354040.0000    0.19867
354080.0000    0.49689
354120.0000    0.59965
354160.0000    0.43110
354200.0000    0.38658
354240.0000    0.40623
354280.0000    0.44834
354320.0000    0.46005
354360.0000    0.48296
354400.0000    0.50770
354440.0000    0.40155
354480.0000    0.61853
354520.0000    0.57663
354560.0000    0.35479
354600.0000    0.32935
354640.0000    0.27640
354680.0000    0.61340
354720.0000    0.46112
354760.0000    0.50105
354800.0000    0.39032
354840.0000    0.53189
354880.0000    0.42438
354920.0000    0.32863
354960.0000    0.51710
355000.0000    0.77458
355040.0000    0.77179
355080.0000    0.64701
355120.0000    0.97439
355160.0000    0.72877
355200.0000    0.85671
355240.0000    0.88074
355280.0000    0.92293
355320.0000    0.88491
355360.0000    0.80280
355400.0000    0.78914
355440.0000    0.78006
355480.0000    1.00786
355520.0000    0.74311
355560.0000    0.79783
355600.0000    0.78081
355640.0000    0.90734
355680.0000    0.82537
355720.0000    0.76627
355760.0000    0.77750
355800.0000    0.78942
355840.0000    1.00677
355880.0000    0.87883
355920.0000    0.85918
355960.0000    0.82599
356000.0000    0.73764
356040.0000    0.61513
356080.0000    0.93908
356120.0000    0.67283
356160.0000    0.58036
356200.0000    0.60311
356240.0000    0.57296
356280.0000    0.60317
356320.0000    0.57033
356360.0000    0.71789
356400.0000    0.17110
356440.0000    0.33936
356480.0000    0.14282
356520.0000    0.10627
356560.0000    0.10717
356600.0000    0.30996
356640.0000    0.15983
356680.0000    0.24437
356720.0000    0.11347
356760.0000    0.51326
356800.0000    0.40492
356840.0000    0.12338
356880.0000    0.46091
356920.0000    0.41335
356960.0000    0.52607
357000.0000    0.33596
357040.0000    0.34396
357080.0000    0.51260
357120.0000    0.33507
357160.0000    0.34375
357200.0000    0.36761
357240.0000    0.42014
357280.0000    0.22704
357320.0000    0.23915
357360.0000    0.38443
357400.0000    0.09021
357440.0000    0.59495
357480.0000    0.16186
357520.0000    0.30035
357560.0000    0.45398
357600.0000    0.08054
357640.0000    0.29497
357680.0000    0.39358
357720.0000    0.42576
357760.0000    0.09351
357800.0000    0.43734
357840.0000    0.24342
357880.0000    0.14201
357920.0000    0.31689
357960.0000    0.38166
358000.0000    0.27506
358040.0000    0.29550
358080.0000    0.55892
358120.0000    0.13457
358160.0000    0.41822
358200.0000    0.35107
358240.0000    0.51556
358280.0000    0.17164
358320.0000    0.34580
358360.0000    0.47173
358400.0000    0.43736
358440.0000    0.30984
358480.0000    0.40404
358520.0000    0.32166
358560.0000    0.41423
358600.0000    0.25170
358640.0000    0.35450
358680.0000    0.41054
358720.0000    0.21858
358760.0000    0.22037
358800.0000    0.31302
358840.0000    0.26689
358880.0000    0.44199
358920.0000    0.50016
358960.0000    0.41971
359000.0000    0.53200
359040.0000    0.22919
359080.0000    0.60091
359120.0000    0.33052
359160.0000    0.37684
359200.0000    0.27177
359240.0000    0.32464
359280.0000    0.06338
359320.0000    0.07221
359360.0000    0.17803
359400.0000   -0.21957
359440.0000    0.07542
359480.0000   -0.09173
359520.0000    0.17200
359560.0000   -0.21559
359600.0000   -0.17189
359640.0000   -0.13491
359680.0000   -0.01426
359720.0000   -0.00154
359760.0000    0.12296
359800.0000    0.06908
359840.0000    0.00875
359880.0000   -0.15322
359920.0000    0.20262
359960.0000    0.18767
360000.0000    0.16043
360040.0000    0.25467
360080.0000   -0.03309
360120.0000    0.49771
360160.0000    0.23174
360200.0000    0.09932
360240.0000    0.00883
360280.0000    0.33741
360320.0000    0.26250
360360.0000    0.03584
360400.0000   -0.00631
360440.0000   -0.12763
360480.0000    0.16222
360520.0000    0.12887
360560.0000    0.39072
360600.0000    0.37834
360640.0000    0.21120
360680.0000    0.11559
360720.0000    0.04700
360760.0000    0.42374
360800.0000   -0.28434
360840.0000    0.27997
360880.0000   -0.11826
360920.0000    0.05201
360960.0000   -0.08264
361000.0000   -0.12020
361040.0000    0.01733
361080.0000   -0.36875
361120.0000    0.01761
361160.0000   -0.17639
361200.0000    0.22117
361240.0000    0.01327
361280.0000    0.11648
361320.0000    0.00658
361360.0000   -0.02408
361400.0000    0.10978
361440.0000    0.27324
361480.0000    0.26103
361520.0000    0.20672
361560.0000   -0.14225
361600.0000    0.03971
361640.0000    0.09294
361680.0000    0.20037
361720.0000    0.34364
361760.0000    0.30777
361800.0000    0.05497
361840.0000    0.07060
361880.0000   -0.00817
361920.0000    0.26404
361960.0000    0.11136
362000.0000    0.46260
362040.0000    0.27373
362080.0000    0.41861
362120.0000    0.38824
362160.0000    0.32514
362200.0000    0.29527
362240.0000    0.42314
362280.0000    0.32072
362320.0000    0.37996
362360.0000    0.41403
362400.0000    0.08060
362440.0000   -0.04637
362480.0000    0.14272
362520.0000   -0.01209
362560.0000   -0.14261
362600.0000   -0.13708
362640.0000   -0.07784
362680.0000   -0.07724
362720.0000   -0.06680
362760.0000   -0.11785
362800.0000   -0.14173
362840.0000   -0.10588
362880.0000    0.15509
362920.0000    0.16241
362960.0000    0.00741
363000.0000    0.16969
363040.0000    0.21726
363080.0000    0.04486
363120.0000    0.25339
363160.0000    0.15192
363200.0000    0.22252
363240.0000    0.28122
363280.0000    0.22343
363320.0000    0.07928
363360.0000    0.25191
363400.0000    0.38807
363440.0000    0.53685
363480.0000    0.51014
363520.0000    0.47009
363560.0000    0.47599
363600.0000    0.33651
363640.0000    0.64834
363680.0000    0.44311
363720.0000    0.35145
363760.0000    0.37094
363800.0000    0.19232
363840.0000    0.50235
363880.0000    0.47824
363920.0000    0.48507
363960.0000    0.36368
364000.0000    0.44542
364040.0000    0.36569
364080.0000    0.37173
364120.0000    0.52809
364160.0000    0.30888
364200.0000    0.41940
364240.0000    0.37628
364280.0000    0.58669
364320.0000    0.42880
364360.0000    0.35869
364400.0000    0.82094
364440.0000    0.30085
364480.0000    0.22983
364520.0000    0.19599
364560.0000    0.21500
364600.0000    0.17372
364640.0000    0.33204
364680.0000   -0.06619
364720.0000    0.24613
364760.0000    0.16676
364800.0000    0.15740
364840.0000    0.32689
364880.0000    0.08753
364920.0000    0.16512
364960.0000    0.05479
365000.0000    0.15916
365040.0000    0.04526
365080.0000    0.20631
365120.0000    0.16637
365160.0000    0.00367
365200.0000    0.36528
365240.0000    0.47198
365280.0000    0.19152
365320.0000    0.20746
365360.0000    0.24531
365400.0000    0.09051
365440.0000    0.24108
365480.0000    0.06440
365520.0000    0.20324
365560.0000    0.21359
365600.0000    0.23982
365640.0000    0.28346
365680.0000    0.48359
365720.0000    0.47187
365760.0000    0.49801
365800.0000    0.55059
365840.0000    0.53249
365880.0000    0.40380
365920.0000   -0.03813
365960.0000    0.28354
366000.0000    0.47162
366040.0000    0.40365
366080.0000    0.52091
366120.0000    0.61107
366160.0000    0.73381
366200.0000    0.39211
366240.0000    0.71017
366280.0000    0.69693
366320.0000    0.59092
366360.0000    0.72880
366400.0000    0.70327
366440.0000    0.72769
366480.0000    0.77759
366520.0000    0.42018
366560.0000    0.49064
366600.0000    0.30478
366640.0000    0.32063
366680.0000    0.33842
366720.0000    0.11516
366760.0000    0.25571
366800.0000    0.13382
366840.0000    0.43771
366880.0000    0.40540
366920.0000    0.00667
366960.0000    0.27868
367000.0000    0.28393
367040.0000    0.45840
367080.0000    0.31553
367120.0000    0.26213
367160.0000    0.18167
367200.0000    0.50292
367240.0000    0.29667
367280.0000    0.30727
367320.0000    0.23843
367360.0000    0.19248
367400.0000    0.41686
367440.0000    0.47140
367480.0000    0.37029
367520.0000    0.42614
367560.0000    0.04030
367600.0000    0.38397
367640.0000    0.50558
367680.0000    0.48904
367720.0000    0.46765
367760.0000    0.24919
367800.0000    0.26388
367840.0000    0.32444
367880.0000    0.35353
367920.0000    0.35936
367960.0000    0.05823
368000.0000    0.36197
368040.0000    0.36700
368080.0000    0.32769
368120.0000    0.21730
368160.0000    0.35177
368200.0000    0.35422
368240.0000    0.32627
368280.0000    0.45211
368320.0000    0.28789
368360.0000    0.15735
368400.0000    0.28776
368440.0000    0.38912
368480.0000    0.22098
368520.0000    0.23418
368560.0000    0.23813
368600.0000    0.18054
368640.0000    0.32399
368680.0000    0.51513
368720.0000    0.11621
368760.0000    0.27993
368800.0000    0.37275
368840.0000    0.58686
368880.0000    0.39650
368920.0000    0.39174
368960.0000    0.25457
369000.0000    0.44895
369040.0000    0.40692
369080.0000    0.42690
369120.0000    0.25792
369160.0000    0.35367
369200.0000    0.32504
369240.0000    0.39664
369280.0000    0.48322
369320.0000    0.46390
369360.0000    0.40605
369400.0000    0.34227
369440.0000    0.31218
369480.0000    0.35268
369520.0000    0.33084
369560.0000    0.43593
369600.0000    0.45713
369640.0000    0.47980
369680.0000    0.53848
369720.0000    0.15066
369760.0000    0.33003
369800.0000    0.22656
369840.0000    0.51390
369880.0000    0.14964
369920.0000    0.49195
369960.0000    0.04926
370000.0000   -0.35221
370040.0000   -0.14294
370080.0000    0.04107
370120.0000   -0.17716
370160.0000    0.19422
370200.0000    0.21017
370240.0000   -0.19718
370280.0000   -0.13420
370320.0000   -0.04747
370360.0000   -0.24298
370400.0000   -0.07564
370440.0000   -0.29989
370480.0000   -0.22796
370520.0000   -0.44286
370560.0000   -0.36745
370600.0000   -0.34517
370640.0000   -0.43066
370680.0000   -0.30373
370720.0000   -0.32533
370760.0000   -0.59374
370800.0000   -0.57943
370840.0000   -0.61510
370880.0000   -0.83613
370920.0000   -0.34011
370960.0000   -0.58439
371000.0000   -0.37020
371040.0000   -0.24430
371080.0000   -0.34243
371120.0000   -0.40227
371160.0000   -0.51256
371200.0000   -0.48681
371240.0000   -0.22085
371280.0000   -0.56308
371320.0000   -0.13384
371360.0000   -0.20857
371400.0000   -0.18809
371440.0000   -0.13085
371480.0000   -0.54723
371520.0000   -0.26643
371560.0000   -0.07489
371600.0000    0.37127
371640.0000    0.02503
371680.0000    0.16556
371720.0000    0.18923
371760.0000   -0.23227
371800.0000   -0.64714
371840.0000   -0.72771
371880.0000   -0.25876
371920.0000   -0.61530
371960.0000   -0.36647
372000.0000   -0.41234
372040.0000   -0.32978
372080.0000   -0.11926
372120.0000   -0.51835
372160.0000   -0.49193
372200.0000   -0.49167
372240.0000   -0.83428
372280.0000   -0.71882
372320.0000   -0.85266
372360.0000   -0.55890
372400.0000   -0.56029
372440.0000   -0.29654
372480.0000   -0.55626
372520.0000   -0.15915
372560.0000   -0.15076
372600.0000   -0.35664
372640.0000   -0.69666
372680.0000   -0.09444
372720.0000   -0.37074
372760.0000   -0.91145
372800.0000   -0.32140
372840.0000   -0.22517
372880.0000   -0.14786
372920.0000   -0.29708
372960.0000   -0.17199
373000.0000   -0.33674
373040.0000   -0.22767
373080.0000   -0.37246
373120.0000   -0.01885
373160.0000   -0.09044
373200.0000    0.17236
373240.0000    0.13744
373280.0000   -0.36704
373320.0000   -0.11213
373360.0000   -0.17751
373400.0000   -0.40199
373440.0000   -0.54154
373480.0000   -0.21970
373520.0000   -0.66600
373560.0000   -0.35949
373600.0000   -0.22256
373640.0000   -0.09230
373680.0000   -0.51122
373720.0000   -0.39903
373760.0000   -0.80356
373800.0000   -0.32073
373840.0000   -0.66426
373880.0000   -0.66650
373920.0000    0.05232
373960.0000   -0.20138
374000.0000    0.04896
374040.0000    0.10552
374080.0000    0.21524
374120.0000   -0.20003
374160.0000   -0.45645
374200.0000   -0.52545
374240.0000   -0.60649
374280.0000   -0.47737
374320.0000   -0.64459
374360.0000   -0.43760
374400.0000   -0.19719
374440.0000   -0.31421
374480.0000   -0.45182
374520.0000   -0.28730
374560.0000   -0.31768
374600.0000   -0.16501
374640.0000   -0.35490
374680.0000   -0.21077
374720.0000   -0.31555
374760.0000   -0.67578
374800.0000   -0.47908
374840.0000   -0.52418
374880.0000   -0.55557
374920.0000   -0.74726
374960.0000   -0.69871
375000.0000   -0.82943
375040.0000   -0.71183
375080.0000   -0.46689
375120.0000   -0.43422
375160.0000   -0.03387
375200.0000   -0.01277
375240.0000   -0.27065
375280.0000   -0.13573
375320.0000   -0.17835
375360.0000   -0.38353
375400.0000   -0.29796
375440.0000   -0.57555
375480.0000   -0.48958
375520.0000    0.02304
375560.0000    0.13466
375600.0000   -0.24943
375640.0000   -0.37861
375680.0000   -0.69621
375720.0000   -0.57735
375760.0000   -0.69238
375800.0000   -0.65559
375840.0000   -0.88114
375880.0000   -0.81557
375920.0000   -0.49885
375960.0000   -0.43286
376000.0000   -0.54700
376040.0000   -0.67051
376080.0000   -0.74192
376120.0000   -1.14538
376160.0000   -0.46584
376200.0000   -0.69821
376240.0000   -0.60577
376280.0000   -0.47680
376320.0000   -0.38811
376360.0000   -0.65945
376400.0000   -0.60721
376440.0000   -0.55502
376480.0000   -0.41514
376520.0000   -0.46525
376560.0000   -0.52065
376600.0000   -0.33960
376640.0000   -0.48886
376680.0000   -0.38790
376720.0000   -0.74289
376760.0000   -0.70186
376800.0000   -0.46407
376840.0000   -0.67685
376880.0000   -0.79348
376920.0000   -0.53052
376960.0000   -0.43225
377000.0000   -0.60040
377040.0000   -0.61920
377080.0000   -0.48709
377120.0000   -0.61645
377160.0000   -0.63844
377200.0000   -0.63758
377240.0000   -0.53217
377280.0000   -0.67022
377320.0000   -0.51218
377360.0000   -0.53472
377400.0000   -0.69074
377440.0000   -0.57190
377480.0000   -0.54496
377520.0000   -0.12235
377560.0000   -0.39912
377600.0000   -0.42390
377640.0000   -0.45952
377680.0000   -0.31819
377720.0000   -0.42341
377760.0000   -0.64231
377800.0000   -0.19288
377840.0000   -0.36552
377880.0000   -0.39624
377920.0000   -0.36660
377960.0000   -0.07803
378000.0000   -0.50742
378040.0000   -0.36205
378080.0000   -0.04179
378120.0000   -0.41060
378160.0000   -0.57144
378200.0000   -0.22604
378240.0000   -0.15235
378280.0000   -0.47729
378320.0000   -0.49526
378360.0000   -0.45299
378400.0000   -0.70965
378440.0000   -0.44038
378480.0000   -0.53684
378520.0000   -0.58382
378560.0000   -0.60520
378600.0000   -0.33525
378640.0000   -0.02692
378680.0000   -0.11257
378720.0000   -0.25602
378760.0000   -0.33616
378800.0000   -0.19742
378840.0000    0.01055
378880.0000   -0.07159
378920.0000   -0.25382
378960.0000   -0.00396
379000.0000   -0.12685
379040.0000   -0.02307
379080.0000   -0.33557
379120.0000   -0.18023
379160.0000   -0.10323
379200.0000   -0.21400
379240.0000   -0.13938
379280.0000   -0.26343
379320.0000    0.02216
379360.0000   -0.28560
379400.0000   -0.04561
379440.0000    0.09435
379480.0000   -0.02751
379520.0000    0.08875
379560.0000    0.00451
379600.0000    0.09787
379640.0000   -0.16413
379680.0000   -0.16241
379720.0000    0.08141
379760.0000   -0.12018
379800.0000   -0.24017
379840.0000   -0.02641
379880.0000   -0.19768
379920.0000   -0.24957
379960.0000   -0.01906
380000.0000   -0.18400
380040.0000   -0.14964
380080.0000   -0.08488
380120.0000   -0.22776
380160.0000   -0.26331
380200.0000   -0.27302
380240.0000   -0.33282
380280.0000   -0.33295
380320.0000   -0.54883
380360.0000   -0.40570
380400.0000   -0.62822
380440.0000   -0.53598
380480.0000   -0.54621
380520.0000   -0.42128
380560.0000   -0.57086
380600.0000   -0.48629
380640.0000   -0.13401
380680.0000    0.13360
380720.0000   -0.22033
380760.0000   -0.09032
380800.0000   -0.30266
380840.0000   -0.34990
380880.0000    0.15412
380920.0000   -0.23809
380960.0000   -0.42764
381000.0000   -0.14079
381040.0000   -0.31318
381080.0000   -0.40626
381120.0000   -0.57917
381160.0000   -0.36675
381200.0000   -0.49972
381240.0000   -0.55488
381280.0000   -0.57210
381320.0000   -0.51655
381360.0000   -0.06617
381400.0000   -0.21312
381440.0000   -0.03144
381480.0000    0.14151
381520.0000    0.05297
381560.0000    0.00712
381600.0000   -0.17506
381640.0000   -0.13016
381680.0000    0.18424
381720.0000    0.01754
381760.0000    0.01885
381800.0000   -0.03535
381840.0000   -0.32118
381880.0000   -0.24532
381920.0000   -0.41979
381960.0000    0.05638
382000.0000   -0.18139
382040.0000   -0.32069
382080.0000   -0.44512
382120.0000   -0.31517
382160.0000   -0.10773
382200.0000   -0.58684
382240.0000   -1.02906
382280.0000   -0.79820
382320.0000   -0.54526
382360.0000   -0.45572
382400.0000   -0.32900
382440.0000   -0.38158
382480.0000   -0.33204
382520.0000   -0.14207
382560.0000    0.11344
382600.0000   -0.29472
382640.0000   -0.06942
382680.0000    0.21339
382720.0000   -0.18729
382760.0000   -0.42054
382800.0000   -0.06762
382840.0000   -0.25119
382880.0000   -0.17447
382920.0000   -0.32770
382960.0000   -0.11598
383000.0000    0.06866
383040.0000   -0.14532
383080.0000    0.02830
383120.0000    0.15329
383160.0000   -0.23691
383200.0000   -0.22100
383240.0000   -0.31738
383280.0000   -0.26067
383320.0000   -0.26131
383360.0000    0.06289
383400.0000   -0.05494
383440.0000   -0.07160
383480.0000   -0.09290
383520.0000    0.03665
383560.0000   -0.44362
383600.0000   -0.42905
383640.0000   -0.51112
383680.0000   -0.31415
383720.0000   -0.34890
383760.0000   -0.11733
383800.0000   -0.09177
383840.0000   -0.10559
383880.0000   -0.03939
383920.0000   -0.28716
383960.0000    0.00133
384000.0000    0.11405
384040.0000   -0.11725
384080.0000   -0.04129
384120.0000    0.23639
384160.0000   -0.18936
384200.0000   -0.16153
384240.0000   -0.11137
384280.0000    0.01870
384320.0000   -0.14984
384360.0000    0.02169
384400.0000    0.11031
384440.0000    0.12965
384480.0000    0.26056
384520.0000   -0.29375
384560.0000   -0.00197
384600.0000   -0.04779
384640.0000   -0.31928
384680.0000   -0.02539
384720.0000   -0.00461
384760.0000   -0.29380
384800.0000   -0.12599
384840.0000   -0.02007
384880.0000   -0.12807
384920.0000    0.13843
384960.0000    0.04666
385000.0000   -0.20779
385040.0000   -0.02100
385080.0000    0.10643
385120.0000   -0.17457
385160.0000   -0.17822
385200.0000   -0.40732
385240.0000    0.01743
385280.0000   -0.24827
385320.0000   -0.16995
385360.0000   -0.34120
385400.0000   -0.26160
385440.0000   -0.21850
385480.0000   -0.56355
385520.0000   -0.59437
385560.0000   -0.24220
385600.0000   -0.14847
385640.0000   -0.32398
385680.0000   -0.45007
385720.0000   -0.37493
385760.0000   -0.45163
385800.0000   -0.45103
385840.0000   -0.29497
385880.0000   -0.49678
385920.0000   -0.75196
385960.0000   -0.45970
386000.0000   -0.54296
386040.0000   -0.50161
386080.0000   -0.38602
386120.0000   -0.56614
386160.0000   -0.51929
386200.0000   -0.01471
386240.0000   -0.16706
386280.0000   -0.49536
386320.0000   -0.39826
386360.0000   -0.32211
386400.0000   -0.51783
386440.0000   -0.53980
386480.0000   -0.44151
386520.0000   -0.33514
386560.0000   -0.42929
386600.0000   -0.86272
386640.0000   -0.43902
386680.0000   -0.34475
386720.0000   -0.73156
386760.0000   -0.53199
386800.0000   -0.54372
386840.0000   -0.53597
386880.0000   -0.55638
386920.0000   -0.47528
386960.0000   -0.45614
387000.0000   -0.46760
387040.0000   -0.04358
387080.0000   -0.09608
387120.0000   -0.23443
387160.0000   -0.03358
387200.0000   -0.55021
387240.0000   -0.30408
387280.0000   -0.14949
387320.0000   -0.52381
387360.0000   -0.08030
387400.0000   -0.39071
387440.0000   -0.17837
387480.0000   -0.51373
387520.0000   -0.26535
387560.0000   -0.07846
387600.0000   -0.13405
387640.0000   -0.44131
387680.0000   -0.76240
387720.0000   -0.26396
387760.0000   -0.23528
387800.0000   -0.22938
387840.0000   -0.22621
387880.0000   -0.24485
387920.0000   -0.42848
387960.0000   -0.28275
388000.0000   -0.28798
388040.0000   -0.35038
388080.0000   -0.37084
388120.0000   -0.45693
388160.0000   -0.36366
388200.0000   -0.45394
388240.0000   -0.37828
388280.0000   -0.31938
388320.0000   -0.23947
388360.0000   -0.30419
388400.0000   -0.19701
388440.0000   -0.31434
388480.0000   -0.39552
388520.0000   -0.55884
388560.0000   -0.16116
388600.0000   -0.23934
388640.0000   -0.38089
388680.0000    0.02016
388720.0000   -0.69215
388760.0000   -0.74216
388800.0000   -0.71417
388840.0000   -0.50501
388880.0000   -0.28588
388920.0000   -0.53929
388960.0000   -0.37521
389000.0000   -0.32526
389040.0000   -0.62910
389080.0000   -0.38330
389120.0000   -0.46871
389160.0000   -0.76112
389200.0000   -0.31852
389240.0000   -0.27844
389280.0000   -0.41563
389320.0000   -0.45990
389360.0000    0.19425
389400.0000   -0.71441
389440.0000   -0.70765
389480.0000   -0.64724
389520.0000   -0.29858
389560.0000   -0.24710
389600.0000   -0.08487
389640.0000   -0.36837
389680.0000   -0.39517
389720.0000   -0.17248
389760.0000   -0.57364
389800.0000   -0.28010
389840.0000   -0.31525
389880.0000   -0.36282
389920.0000   -0.20935
389960.0000   -0.41338
390000.0000   -0.21217
390040.0000   -0.10257
390080.0000   -0.46984
390120.0000   -0.34644
390160.0000   -0.51119
390200.0000   -0.43120
390240.0000   -0.34282
390280.0000   -0.22170
390320.0000   -0.46180
390360.0000   -0.49201
390400.0000   -0.36791
390440.0000   -0.30491
390480.0000   -0.45552
390520.0000   -0.56527
390560.0000   -0.79920
390600.0000   -0.54877
390640.0000   -0.63286
390680.0000   -0.63801
390720.0000   -0.51261
390760.0000   -0.46328
390800.0000   -0.31005
390840.0000   -0.64321
390880.0000   -0.55607
390920.0000   -0.48237
390960.0000   -0.55390
391000.0000   -0.54005
391040.0000   -0.06142
391080.0000   -0.14091
391120.0000   -0.33694
391160.0000   -0.53457
391200.0000   -0.36734
391240.0000   -0.30555
391280.0000   -0.64015
391320.0000   -0.58886
391360.0000   -0.54031
391400.0000   -0.45168
391440.0000   -0.53129
391480.0000   -0.40745
391520.0000   -0.64694
391560.0000   -0.70887
391600.0000   -0.61506
391640.0000   -0.49157
391680.0000   -0.59664
391720.0000   -0.51728
391760.0000   -0.60013
391800.0000   -0.69482
391840.0000   -0.65366
391880.0000   -0.59342
391920.0000   -0.36163
391960.0000   -0.50611
392000.0000   -0.51438
392040.0000   -0.55610
392080.0000   -0.69048
392120.0000   -0.47152
392160.0000   -0.53206
392200.0000   -0.40322
392240.0000   -0.39032
392280.0000   -0.41065
392320.0000   -0.03621
392360.0000   -0.11501
392400.0000   -0.43208
392440.0000   -0.12369
392480.0000   -0.66830
392520.0000   -0.33181
392560.0000   -0.41074
392600.0000   -0.23054
392640.0000   -0.50363
392680.0000   -0.30861
392720.0000   -0.49939
392760.0000   -0.35074
392800.0000   -0.30908
392840.0000   -0.50630
392880.0000   -0.41256
392920.0000   -0.59199
392960.0000   -0.58886
393000.0000   -0.32115
393040.0000   -0.39940
393080.0000   -0.44352
393120.0000   -0.40912
393160.0000   -0.38970
393200.0000   -0.47078
393240.0000   -0.33229
393280.0000   -0.35192
393320.0000   -0.20051
393360.0000    0.09776
393400.0000   -0.18637
393440.0000   -0.01770
393480.0000   -0.06756
393520.0000   -0.05886
393560.0000    0.11649
393600.0000    0.05460
393640.0000   -0.16703
393680.0000   -0.42183
393720.0000   -0.38604
393760.0000   -0.45669
393800.0000    0.00408
393840.0000   -0.09904
393880.0000   -0.05365
393920.0000   -0.24638
393960.0000    0.02294
394000.0000   -0.26694
394040.0000   -0.61985
394080.0000   -0.23280
394120.0000    0.06723
394160.0000   -0.06060
394200.0000   -0.42747
394240.0000   -0.25784
394280.0000   -0.25639
394320.0000   -0.22114
394360.0000   -0.62423
394400.0000   -0.40917
394440.0000   -0.51857
394480.0000   -0.23813
394520.0000   -0.42184
394560.0000   -0.20908
394600.0000   -0.54103
394640.0000   -0.53583
394680.0000   -0.40745
394720.0000   -0.74624
394760.0000   -0.61885
394800.0000   -0.35734
394840.0000   -0.04738
394880.0000   -0.23282
394920.0000   -0.47046
394960.0000   -0.57938
395000.0000   -0.46410
395040.0000   -0.32334
395080.0000   -0.09939
395120.0000    0.02992
395160.0000    0.11249
395200.0000    0.28003
395240.0000    0.01336
395280.0000   -0.06257
395320.0000   -0.53843
395360.0000   -0.61833
395400.0000   -0.46993
395440.0000   -0.59508
395480.0000   -0.40773
395520.0000   -0.59031
395560.0000   -0.69153
395600.0000   -0.39182
395640.0000   -0.60391
395680.0000   -0.30014
395720.0000   -0.39353
395760.0000   -0.38565
395800.0000   -0.41208
395840.0000   -0.21764
395880.0000   -0.33168
395920.0000   -0.47135
395960.0000   -0.41797
396000.0000   -0.25115
396040.0000   -0.08598
396080.0000   -0.04252
396120.0000    0.03694
396160.0000    0.13575
396200.0000   -0.13816
396240.0000    0.04850
396280.0000    0.12965
396320.0000    0.01034
396360.0000   -0.02857
396400.0000    0.19079
396440.0000    0.18241
396480.0000   -0.04883
396520.0000    0.12421
396560.0000    0.13969
396600.0000    0.00807
396640.0000    0.18477
396680.0000   -0.12474
396720.0000   -0.13861
396760.0000    0.06278
396800.0000    0.20305
396840.0000    0.15253
396880.0000   -0.19218
396920.0000   -0.37512
396960.0000   -0.37671
397000.0000   -0.42086
397040.0000   -0.55869
397080.0000   -0.20439
397120.0000   -0.27388
397160.0000   -0.49224
397200.0000   -0.88537
397240.0000   -0.58245
397280.0000   -0.56684
397320.0000   -0.56639
397360.0000   -0.63360
397400.0000   -0.43419
397440.0000   -0.40213
397480.0000    0.22515
397520.0000   -0.07540
397560.0000   -0.32424
397600.0000   -0.45904
397640.0000   -0.53859
397680.0000   -0.65041
397720.0000   -0.58461
397760.0000   -0.55282
397800.0000   -0.52894
397840.0000   -0.09898
397880.0000   -0.05179
397920.0000   -0.42763
397960.0000   -0.11307
398000.0000   -0.12627
398040.0000   -0.21224
398080.0000   -0.06944
398120.0000   -0.43844
398160.0000   -0.50972
398200.0000   -0.71081
398240.0000   -0.53869
398280.0000   -0.85634
398320.0000   -0.66730
398360.0000   -0.68406
398400.0000   -0.46176
398440.0000   -0.50261
398480.0000   -0.42879
398520.0000   -0.24367
398560.0000   -0.22813
398600.0000   -0.46903
398640.0000   -0.35574
398680.0000   -0.13147
398720.0000   -0.63138
398760.0000   -0.32111
398800.0000   -0.37606
398840.0000   -0.43635
398880.0000   -0.43274
398920.0000   -0.24351
398960.0000   -0.45504
399000.0000   -0.54734
399040.0000   -0.58965
399080.0000   -0.39962
399120.0000   -0.33057
399160.0000   -0.02108
399200.0000   -0.14327
399240.0000   -0.29138
399280.0000   -0.14121
399320.0000   -0.33693
399360.0000   -0.55836
399400.0000   -0.51900
399440.0000   -0.57173
399480.0000   -0.61691
399520.0000   -0.72642
399560.0000   -0.76803
399600.0000   -0.73211
399640.0000   -0.59386
399680.0000   -0.56234
399720.0000   -0.66212
399760.0000   -0.25047
399800.0000   -0.35682
399840.0000   -0.20687
399880.0000   -0.37688
399920.0000   -0.29875
399960.0000    0.07643
400000.0000   -0.40701
400040.0000   -0.27553
400080.0000    0.13087
400120.0000   -0.25323
400160.0000   -0.22540
400200.0000   -0.29119
400240.0000    0.10970
400280.0000   -0.13992
400320.0000   -0.35965
400360.0000   -0.10213
400400.0000    0.15465
400440.0000    0.03328
400480.0000    0.12986
400520.0000    0.55648
400560.0000    0.16720
400600.0000   -0.43186
400640.0000   -0.43963
400680.0000    0.22805
400720.0000   -0.29442
400760.0000    0.06972
400800.0000   -0.02074
400840.0000   -0.08124
400880.0000    0.15091
400920.0000   -0.52687
400960.0000   -0.54104
401000.0000   -0.11647
401040.0000   -0.28912
401080.0000   -0.39715
401120.0000    0.09772
401160.0000   -0.19804
401200.0000   -0.32705
401240.0000    0.47950
401280.0000   -0.01574
401320.0000    0.16277
401360.0000   -0.21644
401400.0000   -0.03708
401440.0000   -0.39084
401480.0000   -0.34147
401520.0000   -0.62116
401560.0000   -0.43428
401600.0000   -0.40396
401640.0000   -0.37087
401680.0000    0.00552
401720.0000   -0.37003
401760.0000   -0.18455
401800.0000   -0.49967
401840.0000   -0.61715
401880.0000   -0.40799
401920.0000   -0.23455
401960.0000   -0.74376
402000.0000   -0.55698
402040.0000   -0.52619
402080.0000   -0.55146
402120.0000   -0.09035
402160.0000   -0.30812
402200.0000   -0.11017
402240.0000    0.14202
402280.0000   -0.11341
402320.0000    0.03738
402360.0000   -0.23610
402400.0000   -0.29340
402440.0000   -0.13829
402480.0000   -0.16451
402520.0000   -0.12234
402560.0000   -0.04075
402600.0000    0.07254
402640.0000   -0.21404
402680.0000   -0.04334
402720.0000    0.11652
402760.0000   -0.09318
402800.0000   -0.22159
402840.0000   -0.02280
402880.0000   -0.00394
402920.0000   -0.05003
402960.0000   -0.07444
403000.0000   -0.01655
403040.0000   -0.21601
403080.0000   -0.43703
403120.0000   -0.32178
403160.0000   -0.55794
403200.0000   -0.43064
403240.0000   -0.43572
403280.0000   -0.46063
403320.0000   -0.24459
403360.0000   -0.29733
403400.0000   -0.48169
403440.0000   -0.28842
403480.0000   -0.37347
403520.0000   -0.18447
403560.0000   -0.35965
403600.0000   -0.36731
403640.0000   -0.43652
403680.0000   -0.34734
403720.0000   -0.31711
403760.0000   -0.28736
403800.0000   -0.41422
403840.0000   -0.25453
403880.0000   -0.18507
403920.0000   -0.07535
403960.0000   -0.05008
404000.0000   -0.08955
404040.0000   -0.37849
404080.0000    0.05153
404120.0000   -0.14486
404160.0000   -0.22800
404200.0000   -0.12006
404240.0000   -0.12258
404280.0000   -0.33160
404320.0000   -0.40024
404360.0000   -0.25992
404400.0000   -0.41940
404440.0000   -0.47880
404480.0000   -0.25999
404520.0000    0.18819
404560.0000   -0.30513
404600.0000   -0.17867
404640.0000   -0.42415
404680.0000    0.05070
404720.0000   -0.06705
404760.0000    0.22545
404800.0000   -0.00460
404840.0000   -0.28884
404880.0000   -0.18805
404920.0000   -0.26696
404960.0000   -0.27189
405000.0000   -0.41497
405040.0000   -0.49455
405080.0000   -0.55801
405120.0000   -0.45651
405160.0000   -0.62989
405200.0000   -0.76594
405240.0000   -0.64053
405280.0000   -0.71413
405320.0000   -0.67085
405360.0000   -0.50625
405400.0000   -0.87090
405440.0000   -0.82086
405480.0000   -0.77175
405520.0000   -0.85124
405560.0000   -0.90054
405600.0000   -0.71780
405640.0000   -0.58693
405680.0000   -0.56204
405720.0000   -0.60139
405760.0000   -0.84005
405800.0000   -0.83931
405840.0000   -0.79647
405880.0000   -0.74200
405920.0000   -0.41968
405960.0000   -0.44438
406000.0000   -0.58240
406040.0000   -0.41927
406080.0000   -0.60199
406120.0000   -0.80703
406160.0000   -0.49672
406200.0000   -0.43242
406240.0000   -0.20536
406280.0000   -0.26437
406320.0000   -0.36261
406360.0000   -0.19583
406400.0000   -0.16430
406440.0000   -0.21655
406480.0000   -0.49726
406520.0000   -0.02741
406560.0000   -0.33600
406600.0000   -0.33136
406640.0000   -0.42413
406680.0000   -0.28761
406720.0000   -0.60014
406760.0000   -0.05722
406800.0000   -0.20347
406840.0000   -0.12945
406880.0000   -0.00817
406920.0000    0.03694
406960.0000   -0.28089
407000.0000   -0.46524
407040.0000   -0.28778
407080.0000   -0.37224
407120.0000   -0.21549
407160.0000   -0.43826
407200.0000   -0.04039
407240.0000    0.04643
407280.0000    0.06446
407320.0000    0.09146
407360.0000    0.01343
407400.0000    0.00302
407440.0000    0.20929
407480.0000   -0.02783
407520.0000   -0.10451
407560.0000   -0.45540
407600.0000   -0.25227
407640.0000   -0.12872
407680.0000    0.03692
407720.0000   -0.05750
407760.0000   -0.44133
407800.0000   -0.39113
407840.0000   -0.02571
407880.0000   -0.04852
407920.0000    0.01977
407960.0000   -0.16038
408000.0000    0.15370
408040.0000    0.09767
408080.0000   -0.14841
408120.0000    0.00461
408160.0000   -0.17016
408200.0000    0.05087
408240.0000    0.12290
408280.0000    0.05783
408320.0000   -0.30472
408360.0000   -0.25535
408400.0000   -0.36869
408440.0000    0.03645
408480.0000   -0.04402
408520.0000   -0.24422
408560.0000   -0.18336
408600.0000   -0.16335
408640.0000   -0.07048
408680.0000   -0.31684
408720.0000   -0.17684
408760.0000   -0.67241
408800.0000   -0.19045
408840.0000   -0.21499
408880.0000   -0.23300
408920.0000   -0.53963
408960.0000   -0.62442
409000.0000   -0.48389
409040.0000   -0.47418
409080.0000   -0.27460
409120.0000   -0.12879
409160.0000   -0.26998
409200.0000   -0.16313
409240.0000   -0.13640
409280.0000   -0.38103
409320.0000   -0.05681
409360.0000   -0.06796
409400.0000   -0.26497
409440.0000   -0.27126
409480.0000    0.03200
409520.0000   -0.26927
409560.0000   -0.26460
409600.0000   -0.19615
409640.0000   -0.56573
409680.0000   -0.48907
409720.0000   -0.44696
409760.0000   -0.27847
409800.0000   -0.18311
409840.0000   -0.43775
409880.0000   -0.59899
409920.0000   -0.20798
409960.0000   -0.67762
410000.0000   -0.50574
410040.0000   -0.29955
410080.0000   -0.53284
410120.0000    0.12028
410160.0000   -0.08401
410200.0000   -0.43414
410240.0000   -0.70994
410280.0000   -0.25682
410320.0000   -0.44187
410360.0000   -0.57195
410400.0000   -0.26160
410440.0000   -0.64051
410480.0000   -0.36319
410520.0000    0.12289
410560.0000    0.00818
410600.0000   -0.49762
410640.0000   -0.46733
410680.0000   -0.27754
410720.0000   -0.64968
410760.0000   -0.23850
410800.0000    0.01879
410840.0000   -0.41268
410880.0000   -0.56372
410920.0000   -0.47427
410960.0000   -0.70071
411000.0000    0.10986
411040.0000   -0.15321
411080.0000   -0.44182
411120.0000   -0.25741
411160.0000   -0.27785
411200.0000   -0.23929
411240.0000   -0.24427
411280.0000   -0.48371
411320.0000   -0.18995
411360.0000   -0.65791
411400.0000   -0.55294
411440.0000   -0.28483
411480.0000   -0.87008
411520.0000   -0.21772
411560.0000   -0.35340
411600.0000   -0.36828
411640.0000   -0.41979
411680.0000   -0.56272
411720.0000   -0.21369
411760.0000   -0.76800
411800.0000   -0.61113
411840.0000   -0.67414
411880.0000   -0.49752
411920.0000   -0.54924
411960.0000   -0.55700
412000.0000   -0.29479
412040.0000   -0.84615
412080.0000   -0.95244
412120.0000   -0.84210
412160.0000   -0.69338
412200.0000   -0.80341
412240.0000   -0.92966
412280.0000   -0.62436
412320.0000   -0.82885
412360.0000   -0.52051
412400.0000   -0.72991
412440.0000   -0.73816
412480.0000   -0.64348
412520.0000   -0.80064
412560.0000   -0.70578
412600.0000   -0.66550
412640.0000   -0.54699
412680.0000   -0.30010
412720.0000   -0.42842
412760.0000   -0.34293
412800.0000   -0.16923
412840.0000   -0.48127
412880.0000   -0.16094
412920.0000   -0.12193
412960.0000   -0.11661
413000.0000    0.07963
413040.0000    0.06475
413080.0000    0.06681
413120.0000   -0.17566
413160.0000   -0.25972
413200.0000   -0.21536
413240.0000   -0.26003
413280.0000   -0.57191
413320.0000   -0.32968
413360.0000   -0.60087
413400.0000   -0.40082
413440.0000   -0.44557
413480.0000   -0.65576
413520.0000   -0.30558
413560.0000   -0.13732
413600.0000   -0.35809
413640.0000   -0.31906
413680.0000   -0.46714
413720.0000   -0.22514
413760.0000   -0.26945
413800.0000   -0.45154
413840.0000   -0.28814
413880.0000   -0.48419
413920.0000   -0.27725
413960.0000   -0.43244
414000.0000   -0.51449
414040.0000    0.02819
414080.0000   -0.18372
414120.0000   -0.58132
414160.0000   -0.61685
414200.0000   -0.61422
414240.0000   -0.69904
414280.0000   -0.56416
414320.0000   -0.67509
414360.0000   -0.24486
414400.0000   -0.32631
414440.0000   -0.35949
414480.0000   -0.62443
414520.0000   -0.47286
414560.0000   -0.74486
414600.0000   -0.62498
414640.0000   -0.44544
414680.0000   -0.39118
414720.0000   -0.38113
414760.0000   -0.36276
414800.0000   -0.49990
414840.0000   -0.82038
414880.0000   -0.38897
414920.0000   -0.35105
414960.0000   -0.74497
415000.0000   -0.79413
415040.0000   -0.68207
415080.0000   -0.73260
415120.0000   -0.60250
415160.0000   -0.60866
415200.0000   -0.68700
415240.0000   -0.71846
415280.0000   -0.60155
415320.0000   -1.11690
415360.0000   -0.81696
415400.0000   -0.72730
415440.0000   -0.71158
415480.0000   -0.96316
415520.0000   -0.81930
415560.0000   -0.60973
415600.0000   -0.51861
415640.0000   -0.48227
415680.0000   -0.45337
415720.0000   -0.38521
415760.0000   -0.66852
415800.0000   -0.86486
415840.0000   -0.88737
415880.0000   -0.69428
415920.0000   -0.83121
415960.0000   -0.99201
416000.0000   -0.74204
416040.0000   -0.89241
416080.0000   -0.73211
416120.0000   -0.72720
416160.0000   -0.54922
416200.0000   -0.71150
416240.0000   -0.86317
416280.0000   -0.86009
416320.0000   -0.21712
416360.0000   -0.02066
416400.0000   -0.61821
416440.0000   -0.33819
416480.0000   -0.36821
416520.0000   -0.35151
416560.0000   -0.36365
416600.0000   -0.49305
416640.0000   -0.62264
416680.0000   -0.51228
416720.0000   -0.67428
416760.0000   -0.52523
416800.0000   -0.75736
416840.0000   -0.72625
416880.0000   -0.65447
416920.0000   -0.75524
416960.0000   -0.35555
417000.0000   -0.58000
417040.0000   -0.62216
417080.0000   -0.40258
417120.0000   -0.45502
417160.0000   -0.13514
417200.0000   -0.59604
417240.0000   -0.76531
417280.0000   -0.77789
417320.0000   -0.28479
417360.0000   -0.42933
417400.0000   -0.53775
417440.0000   -0.03409
417480.0000   -0.47692
417520.0000   -0.29869
417560.0000   -0.65324
417600.0000   -0.94730
417640.0000   -0.90625
417680.0000   -0.76102
417720.0000   -0.46332
417760.0000   -0.61744
417800.0000   -0.54083
417840.0000   -0.66034
417880.0000   -0.71556
417920.0000   -0.47704
417960.0000   -0.40613
418000.0000   -0.34675
418040.0000   -0.30044
418080.0000   -0.30196
418120.0000   -0.31400
418160.0000    0.03443
418200.0000   -0.33800
418240.0000   -0.05312
418280.0000   -0.01064
418320.0000   -0.66157
418360.0000   -0.52460
418400.0000   -0.61401
418440.0000   -0.46103
418480.0000   -0.13643
418520.0000    0.06660
418560.0000   -0.44786
418600.0000   -0.36369
418640.0000   -0.33690
418680.0000    0.05054
418720.0000   -0.13556
418760.0000    0.07621
418800.0000    0.21984
418840.0000   -0.09600
418880.0000    0.07495
418920.0000   -0.06941
418960.0000   -0.18711
419000.0000   -0.39323
419040.0000   -0.63415
419080.0000   -0.54211
419120.0000   -0.30926
419160.0000   -0.30186
419200.0000   -0.56013
419240.0000   -0.48133
419280.0000   -0.49280
419320.0000   -0.47772
419360.0000   -0.46131
419400.0000   -0.38843
419440.0000   -0.27152
419480.0000   -0.14361
419520.0000   -0.10109
419560.0000    0.04235
419600.0000   -0.11877
419640.0000   -0.15354
419680.0000   -0.10427
419720.0000   -0.24590
419760.0000   -0.31672
419800.0000   -0.24842
419840.0000   -0.38292
419880.0000   -0.48803
419920.0000   -0.32124
419960.0000   -0.26015
420000.0000   -0.43302
420040.0000   -0.38208
420080.0000   -0.45666
420120.0000   -0.15867
420160.0000   -0.48077
420200.0000   -0.38210
420240.0000   -0.17683
420280.0000   -0.21800
420320.0000    0.02321
420360.0000   -0.40545
420400.0000   -0.43091
420440.0000   -0.65256
420480.0000   -0.26402
420520.0000   -0.41777
420560.0000   -0.42528
420600.0000   -0.29771
420640.0000   -0.19497
420680.0000   -0.44023
420720.0000   -0.55208
420760.0000   -0.49013
420800.0000   -0.51079
420840.0000   -0.57410
420880.0000   -0.51704
420920.0000   -0.56581
420960.0000   -0.83080
421000.0000   -0.49479
421040.0000   -0.47692
421080.0000   -0.46574
421120.0000   -0.15892
421160.0000   -0.24166
421200.0000   -0.26528
421240.0000   -0.28056
421280.0000   -0.22491
421320.0000   -0.48938
421360.0000   -0.03567
421400.0000   -0.00123
421440.0000   -0.20029
421480.0000   -0.15673
421520.0000   -0.04290
421560.0000   -0.23589
421600.0000    0.07460
421640.0000    0.20169
421680.0000    0.02939
421720.0000    0.06360
421760.0000    0.10270
421800.0000    0.01182
421840.0000    0.10221
421880.0000   -0.10380
421920.0000    0.00424
421960.0000    0.08442
422000.0000    0.21776
422040.0000    0.07125
422080.0000   -0.18506
422120.0000   -0.11410
422160.0000   -0.06498
422200.0000   -0.10525
422240.0000   -0.18119
422280.0000   -0.37110
422320.0000    0.01276
422360.0000   -0.09832
422400.0000   -0.16917
422440.0000   -0.17814
422480.0000    0.09138
422520.0000    0.18128
422560.0000   -0.01833
422600.0000    0.23754
422640.0000    0.33237
422680.0000    0.11086
422720.0000    0.16341
422760.0000    0.20399
422800.0000    0.16197
422840.0000   -0.01106
422880.0000    0.26473
422920.0000    0.34499
422960.0000    0.26173
423000.0000   -0.00897
423040.0000   -0.01609
423080.0000    0.27295
423120.0000    0.45379
423160.0000   -0.01002
423200.0000   -0.06626
423240.0000    0.09676
423280.0000    0.08890
423320.0000    0.12375
423360.0000    0.04881
423400.0000    0.05325
423440.0000    0.00411
423480.0000    0.35180
423520.0000    0.46888
423560.0000    0.42970
423600.0000    0.59928
423640.0000    0.23954
423680.0000    0.47007
423720.0000    0.53878
423760.0000    0.45454
423800.0000    0.53865
423840.0000    0.61418
423880.0000    0.58736
423920.0000    0.55165
423960.0000    0.51889
424000.0000    0.40143
424040.0000    0.38216
424080.0000    0.39848
424120.0000    0.33083
424160.0000    0.34229
424200.0000    0.22910
424240.0000    0.21451
424280.0000    0.40478
424320.0000    0.21919
424360.0000    0.37906
424400.0000    0.23627
424440.0000    0.16502
424480.0000   -0.03248
424520.0000    0.07788
424560.0000   -0.02312
424600.0000    0.06742
424640.0000   -0.03292
424680.0000    0.30756
424720.0000    0.14343
424760.0000    0.14541
424800.0000    0.27749
424840.0000    0.27248
424880.0000    0.13004
424920.0000    0.02257
424960.0000    0.03938
425000.0000   -0.17118
425040.0000   -0.06556
425080.0000    0.04858
425120.0000    0.12511
425160.0000    0.10945
425200.0000    0.15744
425240.0000    0.07841
425280.0000   -0.12706
425320.0000   -0.14560
425360.0000    0.01477
425400.0000    0.10399
425440.0000    0.21531
425480.0000    0.08153
425520.0000   -0.05882
425560.0000   -0.15529
425600.0000   -0.00352
425640.0000    0.08414
425680.0000   -0.02573
425720.0000   -0.01592
425760.0000   -0.04087
425800.0000    0.00096
425840.0000   -0.01424
425880.0000    0.13500
425920.0000    0.27628
425960.0000   -0.02312
426000.0000    0.07528
426040.0000   -0.09121
426080.0000   -0.02741
426120.0000    0.04415
426160.0000   -0.04552
426200.0000   -0.18361
426240.0000    0.12662
426280.0000    0.04961
426320.0000   -0.09330
426360.0000   -0.08122
426400.0000   -0.00775
426440.0000   -0.11353
426480.0000    0.03920
426520.0000    0.03508
426560.0000   -0.36431
426600.0000   -0.14080
426640.0000    0.01472
426680.0000   -0.15607
426720.0000    0.04608
426760.0000   -0.00215
426800.0000   -0.00993
426840.0000   -0.06216
426880.0000    0.04531
426920.0000   -0.17317
426960.0000   -0.02586
427000.0000    0.09486
427040.0000    0.26757
427080.0000    0.02783
427120.0000   -0.01440
427160.0000   -0.00601
427200.0000    0.23661
427240.0000    0.25152
427280.0000    0.23793
427320.0000    0.17650
427360.0000    0.21199
427400.0000    0.10186
427440.0000    0.02333
427480.0000    0.01881
427520.0000    0.18138
427560.0000   -0.18055
427600.0000    0.01326
427640.0000   -0.45987
427680.0000   -0.27872
427720.0000   -0.18675
427760.0000   -0.36481
427800.0000   -0.05221
427840.0000   -0.10924
427880.0000   -0.10409
427920.0000   -0.03581
427960.0000   -0.04954
428000.0000   -0.06238
428040.0000    0.27766
428080.0000    0.08589
428120.0000   -0.00027
428160.0000   -0.06483
428200.0000    0.07132
428240.0000   -0.03634
428280.0000    0.24521
428320.0000    0.23313
428360.0000    0.03933
428400.0000    0.46010
428440.0000    0.65546
428480.0000    0.39751
428520.0000    0.43997
428560.0000    0.34684
428600.0000    0.41669
428640.0000    0.27388
428680.0000    0.42745
428720.0000    0.22561
428760.0000    0.07516
428800.0000    0.06344
428840.0000   -0.02995
428880.0000   -0.02527
428920.0000    0.07526
428960.0000    0.03126
429000.0000    0.27385
429040.0000    0.12573
429080.0000    0.28250
429120.0000   -0.07303
429160.0000    0.18576
429200.0000    0.12353
429240.0000    0.38500
429280.0000    0.23508
429320.0000    0.29959
429360.0000    0.16399
429400.0000    0.35985
429440.0000    0.13594
429480.0000    0.23268
429520.0000    0.04081
429560.0000    0.13067
429600.0000   -0.17227
429640.0000   -0.04926
429680.0000    0.10880
429720.0000   -0.39447
429760.0000   -0.05970
429800.0000   -0.30762
429840.0000    0.08954
429880.0000    0.01982
429920.0000    0.06763
429960.0000   -0.05848
430000.0000   -0.10519
430040.0000   -0.08717
430080.0000   -0.02708
430120.0000    0.12035
430160.0000    0.29368
430200.0000    0.44493
430240.0000    0.33034
430280.0000    0.07552
430320.0000    0.07274
430360.0000   -0.06880
430400.0000    0.04891
430440.0000    0.17452
430480.0000   -0.00998
430520.0000    0.12818
430560.0000    0.23191
430600.0000    0.17566
430640.0000   -0.14258
430680.0000    0.24377
430720.0000    0.34485
430760.0000    0.49766
430800.0000    0.26079
430840.0000    0.46179
430880.0000    0.52515
430920.0000    0.28286
430960.0000    0.37333
431000.0000    0.45958
431040.0000    0.25606
431080.0000    0.44835
431120.0000    0.40683
431160.0000    0.27064
431200.0000    0.56426
431240.0000    0.44146
431280.0000    0.34801
431320.0000    0.29947
431360.0000    0.51678
431400.0000    0.62940
431440.0000    0.51332
431480.0000    0.49536
431520.0000    0.39491
431560.0000    0.50524
431600.0000    0.35825
431640.0000    0.52856
431680.0000    0.38204
431720.0000    0.37645
431760.0000    0.66666
431800.0000    0.29707
431840.0000   -0.04922
431880.0000    0.04105
431920.0000    0.13984
431960.0000    0.12238
432000.0000   -0.06168
432040.0000    0.03557
432080.0000   -0.09452
432120.0000    0.13863
432160.0000   -0.03785
432200.0000    0.04890
432240.0000   -0.10660
432280.0000    0.21632
432320.0000   -0.14652
432360.0000    0.23919
432400.0000    0.07535
432440.0000    0.12918
432480.0000   -0.10213
432520.0000   -0.03422
432560.0000   -0.36776
432600.0000   -0.34499
432640.0000   -0.43188
432680.0000   -0.59150
432720.0000   -0.66438
432760.0000   -0.09003
432800.0000    0.19808
432840.0000    0.17336
432880.0000   -0.15012
432920.0000   -0.18792
432960.0000   -0.40831
433000.0000   -0.50041
433040.0000   -0.89089
433080.0000   -0.46128
433120.0000   -0.46451
433160.0000   -0.58232
433200.0000   -0.69918
433240.0000   -0.58102
433280.0000   -0.56428
433320.0000   -0.50801
433360.0000   -0.64497
433400.0000   -0.67528
433440.0000   -0.48814
433480.0000   -0.64543
433520.0000   -0.80306
433560.0000   -0.36779
433600.0000   -0.33692
433640.0000   -0.20348
433680.0000   -0.64656
433720.0000   -0.50984
433760.0000   -0.21254
433800.0000   -0.08803
433840.0000   -0.29229
433880.0000   -0.31359
433920.0000   -0.31986
433960.0000   -0.31840
434000.0000   -0.41515
434040.0000   -0.33468
434080.0000   -0.45483
434120.0000   -0.33064
434160.0000   -0.30136
434200.0000   -0.23089
434240.0000   -0.10902
434280.0000   -0.02526
434320.0000   -0.43241
434360.0000   -0.41413
434400.0000   -0.57318
434440.0000   -0.51681
434480.0000   -0.23990
434520.0000   -0.18849
434560.0000   -0.21576
434600.0000   -0.60126
434640.0000   -0.53394
434680.0000   -0.58032
434720.0000   -0.44638
434760.0000    0.01922
434800.0000   -0.52322
434840.0000   -0.19520
434880.0000   -0.29439
434920.0000   -0.31870
434960.0000   -0.44660
435000.0000   -0.35212
435040.0000   -0.81795
435080.0000   -0.44335
435120.0000   -0.36765
435160.0000   -0.12190
435200.0000   -0.45270
435240.0000   -0.38848
435280.0000   -0.20209
435320.0000   -0.47314
435360.0000   -0.27446
435400.0000   -0.65811
435440.0000   -0.61694
435480.0000   -0.54392
435520.0000   -0.31358
435560.0000   -0.76886
435600.0000   -0.47972
435640.0000   -0.53070
435680.0000   -0.51356
435720.0000   -0.45102
435760.0000   -0.78555
435800.0000   -0.47926
435840.0000   -0.49337
435880.0000   -0.50847
435920.0000   -0.72656
435960.0000   -0.39352
436000.0000   -0.52912
436040.0000   -0.45272
436080.0000   -0.72864
436120.0000   -0.19257
436160.0000   -0.57083
436200.0000   -0.35863
436240.0000   -0.39408
436280.0000   -0.55623
436320.0000   -0.30860
436360.0000   -0.72455
436400.0000   -0.47622
436440.0000   -0.30245
436480.0000   -0.36500
436520.0000   -0.25939
436560.0000   -0.12876
436600.0000   -0.06436
436640.0000   -0.13965
436680.0000   -0.39625
436720.0000   -0.42336
436760.0000   -0.61669
436800.0000   -0.34645
436840.0000   -0.36870
436880.0000    0.15871
436920.0000   -0.09192
436960.0000   -0.07741
437000.0000    0.13554
437040.0000   -0.16972
437080.0000   -0.11144
437120.0000   -0.10113
437160.0000   -0.11221
437200.0000   -0.15671
437240.0000   -0.13254
437280.0000   -0.12559
437320.0000   -0.39004
437360.0000   -0.61860
437400.0000   -0.17886
437440.0000   -0.49815
437480.0000    0.07339
437520.0000    0.18942
437560.0000   -0.52516
437600.0000   -0.29389
437640.0000   -0.25663
437680.0000   -0.32134
437720.0000    0.07630
437760.0000    0.08759
437800.0000    0.15320
437840.0000   -0.19836
437880.0000   -0.05889
437920.0000    0.11197
437960.0000   -0.10447
438000.0000    0.10811
438040.0000   -0.21866
438080.0000   -0.36045
438120.0000   -0.08530
438160.0000    0.26965
438200.0000    0.27165
438240.0000   -0.18374
438280.0000    0.15340
438320.0000    0.20111
438360.0000    0.06134
438400.0000   -0.13534
438440.0000   -0.16495
438480.0000   -0.13256
438520.0000   -0.19485
438560.0000   -0.53997
438600.0000   -0.62006
438640.0000   -0.54157
438680.0000   -0.39373
438720.0000   -0.00791
438760.0000    0.00642
438800.0000   -0.53667
438840.0000   -0.32074
438880.0000   -0.67826
438920.0000   -0.51002
438960.0000   -0.59971
439000.0000   -0.54960
439040.0000   -0.59575
439080.0000   -0.59033
439120.0000   -0.52794
439160.0000   -0.33639
439200.0000   -0.41806
439240.0000   -0.57285
439280.0000   -0.47683
439320.0000   -0.65771
439360.0000   -0.13435
439400.0000   -0.61545
439440.0000   -0.01272
439480.0000   -0.31250
439520.0000   -0.34117
439560.0000   -0.73914
439600.0000   -0.57324
439640.0000   -0.37887
439680.0000   -0.35269
439720.0000   -0.01939
439760.0000   -0.33866
439800.0000    0.01148
439840.0000   -0.22395
439880.0000    0.07598
439920.0000    0.22501
439960.0000   -0.39024
440000.0000   -0.25103
440040.0000   -0.15419
440080.0000   -0.34137
440120.0000   -0.20533
440160.0000   -0.27265
440200.0000   -0.25833
440240.0000   -0.43969
440280.0000   -0.28044
440320.0000   -0.61797
440360.0000   -0.51030
440400.0000   -0.54207
440440.0000    0.13102
440480.0000   -0.42139
440520.0000   -0.25430
440560.0000   -0.26514
440600.0000   -0.52789
440640.0000   -0.62290
440680.0000   -0.53645
440720.0000   -0.15108
440760.0000   -0.19975
440800.0000   -0.11830
440840.0000   -0.20261
440880.0000   -0.30941
440920.0000    0.18513
440960.0000   -0.29516
441000.0000   -0.12337
441040.0000   -0.12242
441080.0000   -0.17577
441120.0000    0.04431
441160.0000   -0.15339
441200.0000   -0.26083
441240.0000    0.03793
441280.0000    0.09987
441320.0000   -0.01636
441360.0000    0.18479
441400.0000   -0.13376
441440.0000   -0.21000
441480.0000   -0.35123
441520.0000   -0.52726
441560.0000   -0.71719
441600.0000   -0.31525
441640.0000   -0.46087
441680.0000   -0.34642
441720.0000   -0.56497
441760.0000   -0.24817
441800.0000   -0.71769
441840.0000   -0.45524
441880.0000   -0.66680
441920.0000   -0.55759
441960.0000   -0.44097
442000.0000   -0.20688
442040.0000   -0.36633
442080.0000   -0.02007
442120.0000   -0.45473
442160.0000    0.17408
442200.0000   -0.13063
442240.0000   -0.36409
442280.0000   -0.56743
442320.0000   -0.44356
442360.0000   -0.20600
442400.0000   -0.57994
442440.0000   -0.11572
442480.0000   -0.28672
442520.0000   -0.16218
442560.0000   -0.36072
442600.0000   -0.10284
442640.0000   -0.19286
442680.0000   -0.09086
442720.0000   -0.23417
442760.0000    0.08673
442800.0000   -0.29349
442840.0000    0.19990
442880.0000   -0.04190
442920.0000    0.05200
442960.0000    0.12455
443000.0000    0.14641
443040.0000   -0.03121
443080.0000   -0.08301
443120.0000   -0.10530
443160.0000    0.17074
443200.0000    0.05718
443240.0000   -0.12573
443280.0000   -0.23614
443320.0000    0.13734
443360.0000    0.02033
443400.0000    0.04998
443440.0000   -0.06517
443480.0000    0.17100
443520.0000   -0.26105
443560.0000   -0.30397
443600.0000   -0.24587
443640.0000   -0.02910
443680.0000    0.00970
443720.0000   -0.11046
443760.0000   -0.07119
443800.0000   -0.30374
443840.0000    0.03321
443880.0000    0.15845
443920.0000   -0.27460
443960.0000   -0.18168
444000.0000   -0.44921
444040.0000   -0.36348
444080.0000   -0.28431
444120.0000   -0.35186
444160.0000   -0.08580
444200.0000   -0.29733
444240.0000   -0.19904
444280.0000   -0.15044
444320.0000    0.09827
444360.0000   -0.03063
444400.0000   -0.03795
444440.0000   -0.41391
444480.0000   -0.24548
444520.0000   -0.01108
444560.0000   -0.08888
444600.0000   -0.10683
444640.0000   -0.07124
444680.0000    0.10633
444720.0000   -0.16737
444760.0000   -0.50286
444800.0000   -0.65886
444840.0000   -0.39108
444880.0000   -0.48503
444920.0000   -0.37039
444960.0000   -0.37618
445000.0000   -0.33859
445040.0000    0.23256
445080.0000    0.33049
445120.0000   -0.17083
445160.0000    0.03324
445200.0000    0.19880
445240.0000    0.43462
445280.0000    0.21340
445320.0000    0.27254
445360.0000    0.10363
445400.0000    0.11566
445440.0000    0.10374
445480.0000    0.27126
445520.0000    0.14313
445560.0000    0.07652
445600.0000    0.26788
445640.0000    0.12747
445680.0000    0.18607
445720.0000   -0.05707
445760.0000   -0.13257
445800.0000   -0.01723
445840.0000   -0.33023
445880.0000   -0.21084
445920.0000    0.00603
445960.0000   -0.16689
446000.0000   -0.35586
446040.0000   -0.39186
446080.0000   -0.24808
446120.0000   -0.07651
446160.0000   -0.02447
446200.0000    0.14629
446240.0000   -0.19011
446280.0000   -0.03688
446320.0000    0.04308
446360.0000    0.46163
446400.0000    0.18675
446440.0000    0.27705
446480.0000    0.28223
446520.0000    0.19318
446560.0000   -0.01998
446600.0000    0.10661
446640.0000   -0.02060
446680.0000    0.02940
446720.0000   -0.31213
446760.0000    0.24552
446800.0000    0.37215
446840.0000    0.00160
446880.0000   -0.38387
446920.0000   -0.49124
446960.0000   -0.47538
447000.0000   -0.55245
447040.0000   -0.66529
447080.0000   -0.21154
447120.0000   -0.55199
447160.0000   -0.28808
447200.0000    0.05456
447240.0000    0.26569
447280.0000    0.23944
447320.0000   -0.23515
447360.0000    0.05542
447400.0000   -0.36787
447440.0000   -0.29844
447480.0000   -0.19786
447520.0000   -0.34613
447560.0000   -0.22570
447600.0000    0.21325
447640.0000   -0.01834
447680.0000   -0.03050
447720.0000   -0.29005
447760.0000   -0.05193
447800.0000   -0.19262
447840.0000   -0.42607
447880.0000   -0.47250
447920.0000   -0.13346
447960.0000   -0.24140
448000.0000    0.01854
448040.0000    0.04171
448080.0000    0.24412
448120.0000   -0.05627
448160.0000   -0.20066
448200.0000   -0.33824
448240.0000   -0.12721
448280.0000   -0.31115
448320.0000   -0.11504
448360.0000   -0.83123
448400.0000   -0.48092
448440.0000   -0.27343
448480.0000    0.10425
448520.0000   -0.20872
448560.0000   -0.42124
448600.0000   -0.12681
448640.0000   -0.47682
448680.0000    0.16031
448720.0000    0.14390
448760.0000   -0.11027
448800.0000   -0.69526
448840.0000   -0.48834
448880.0000   -0.24620
448920.0000    0.06926
448960.0000   -0.46226
449000.0000   -0.42232
449040.0000   -0.26867
449080.0000   -0.52031
449120.0000   -0.57764
449160.0000   -0.80509
449200.0000   -0.55634
449240.0000   -0.54030
449280.0000   -0.53943
449320.0000   -0.59635
449360.0000   -0.47063
449400.0000   -0.76006
449440.0000   -0.46674
449480.0000   -0.69784
449520.0000   -0.43844
449560.0000   -0.52732
449600.0000   -0.51661
449640.0000   -0.30691
449680.0000   -0.37942
449720.0000    0.13337
449760.0000    0.32512
449800.0000   -0.13825
449840.0000    0.18814
449880.0000   -0.08508
449920.0000    0.18171
449960.0000   -0.23487
450000.0000   -0.21901
450040.0000   -0.21712
450080.0000   -0.01587
450120.0000   -0.22437
450160.0000   -0.19851
450200.0000   -0.22990
450240.0000   -0.70290
450280.0000   -0.39918
450320.0000   -0.18341
450360.0000   -0.30637
450400.0000   -0.02480
450440.0000   -0.27891
450480.0000   -0.23321
450520.0000   -0.36271
450560.0000   -0.27646
450600.0000   -0.17401
450640.0000   -0.31650
450680.0000    0.08173
450720.0000   -0.27054
450760.0000    0.11400
450800.0000   -0.18416
450840.0000   -0.15870
450880.0000   -0.15607
450920.0000   -0.00674
450960.0000    0.02192
451000.0000    0.29796
451040.0000    0.07841
451080.0000   -0.04009
451120.0000    0.02022
451160.0000   -0.29199
451200.0000   -0.31051
451240.0000   -0.06895
451280.0000   -0.57909
451320.0000   -0.48919
451360.0000   -0.69765
451400.0000   -0.67537
451440.0000   -0.70133
451480.0000   -0.76651
451520.0000   -0.32650
451560.0000   -0.15693
451600.0000   -0.59499
451640.0000   -0.19568
451680.0000   -0.46641
451720.0000   -0.44272
451760.0000   -0.47903
451800.0000   -0.35756
451840.0000   -0.53293
451880.0000   -0.44317
451920.0000   -0.55797
451960.0000   -0.53591
452000.0000   -0.25803
452040.0000   -0.49157
452080.0000   -0.33267
452120.0000    0.03553
452160.0000    0.09785
452200.0000   -0.48959
452240.0000   -0.49704
452280.0000   -0.30132
452320.0000   -0.36704
452360.0000   -0.14635
452400.0000    0.07081
452440.0000   -0.14076
452480.0000   -0.14442
452520.0000   -0.09272
452560.0000   -0.28987
452600.0000   -0.58982
452640.0000   -0.42251
452680.0000   -0.19006
452720.0000   -0.36850
452760.0000   -0.34421
452800.0000   -0.19405
452840.0000   -0.60579
452880.0000   -0.47045
452920.0000   -0.24766
452960.0000   -0.08884
453000.0000   -0.34231
453040.0000   -0.36832
453080.0000   -0.44790
453120.0000   -0.52156
453160.0000   -0.47674
453200.0000   -0.19807
453240.0000   -0.60035
453280.0000   -0.31160
453320.0000   -0.69805
453360.0000   -0.56930
453400.0000   -0.46355
453440.0000   -0.51369
453480.0000   -0.48891
453520.0000   -0.61127
453560.0000   -0.82937
453600.0000   -0.60603
453640.0000   -0.76800
453680.0000   -0.61317
453720.0000   -0.71194
453760.0000   -0.83993
453800.0000   -0.83014
453840.0000   -0.92174
453880.0000   -0.37708
453920.0000   -0.77304
453960.0000   -1.03432
454000.0000   -0.64811
454040.0000   -0.48919
454080.0000   -0.79724
454120.0000   -0.66476
454160.0000   -0.82824
454200.0000   -0.67195
454240.0000   -0.76009
454280.0000   -0.59422
454320.0000   -0.57170
454360.0000   -0.77115
454400.0000   -0.53848
454440.0000   -0.55866
454480.0000   -0.64708
454520.0000   -0.35985
454560.0000   -0.55857
454600.0000   -0.57720
454640.0000   -0.63690
454680.0000   -0.78779
454720.0000   -0.74004
454760.0000   -0.44311
454800.0000   -0.45613
454840.0000   -0.30565
454880.0000   -0.50779
454920.0000   -0.25572
454960.0000   -0.32724
455000.0000   -0.58809
455040.0000   -0.07067
455080.0000    0.08289
455120.0000   -0.22922
455160.0000   -0.26583
455200.0000   -0.29256
455240.0000    0.06763
455280.0000   -0.04489
455320.0000   -0.30975
455360.0000   -0.49956
455400.0000   -0.43670
455440.0000   -0.44812
455480.0000   -0.46140
455520.0000   -0.18867
455560.0000   -0.44141
455600.0000   -0.37833
455640.0000   -0.45378
455680.0000   -0.30330
455720.0000    0.10154
455760.0000   -0.32560
455800.0000   -0.26955
455840.0000   -0.06108
455880.0000   -0.19374
455920.0000    0.00861
455960.0000   -0.36746
456000.0000   -0.03619
456040.0000   -0.26539
456080.0000   -0.44332
456120.0000   -0.17893
456160.0000   -0.29628
456200.0000   -0.33321
456240.0000   -0.35644
456280.0000   -0.25677
456320.0000   -0.20689
456360.0000   -0.17390
456400.0000   -0.22210
456440.0000   -0.18639
456480.0000   -0.44301
456520.0000   -0.00250
456560.0000    0.04794
456600.0000   -0.15046
456640.0000    0.11894
456680.0000    0.09836
456720.0000    0.13428
456760.0000    0.16463
456800.0000    0.01294
456840.0000    0.18314
456880.0000    0.09645
456920.0000   -0.04736
456960.0000   -0.53651
457000.0000   -0.02992
457040.0000   -0.04140
457080.0000   -0.07600
457120.0000   -0.13741
457160.0000   -0.21463
457200.0000    0.13460
457240.0000    0.13984
457280.0000    0.02529
457320.0000   -0.26053
457360.0000   -0.62557
457400.0000   -0.47543
457440.0000   -0.37726
457480.0000   -0.38317
457520.0000   -0.51115
457560.0000   -0.37615
457600.0000   -0.51276
457640.0000   -0.45318
457680.0000   -0.36422
457720.0000   -0.24439
457760.0000    0.00546
457800.0000    0.04444
457840.0000   -0.38371
457880.0000   -0.60840
457920.0000   -0.11074
457960.0000   -0.17605
458000.0000   -0.37523
458040.0000   -0.23621
458080.0000   -0.19844
458120.0000   -0.43889
458160.0000    0.02728
458200.0000    0.29512
458240.0000   -0.02602
458280.0000    0.03253
458320.0000    0.37542
458360.0000    0.13102
458400.0000    0.17923
458440.0000    0.14217
458480.0000   -0.08225
458520.0000   -0.20279
458560.0000    0.22084
458600.0000   -0.19692
458640.0000    0.11729
458680.0000    0.06520
458720.0000    0.38381
458760.0000    0.13664
458800.0000    0.06818
458840.0000   -0.00204
458880.0000    0.10162
458920.0000    0.18655
458960.0000    0.08675
459000.0000   -0.05012
459040.0000   -0.13470
459080.0000    0.20189
459120.0000   -0.09573
459160.0000   -0.07959
459200.0000   -0.31837
459240.0000   -0.12442
459280.0000   -0.05645
459320.0000   -0.18852
459360.0000   -0.26146
459400.0000   -0.12634
459440.0000   -0.04299
459480.0000    0.09656
459520.0000    0.05563
459560.0000    0.05967
459600.0000    0.07778
459640.0000   -0.03943
459680.0000   -0.10296
459720.0000   -0.26754
459760.0000   -0.09749
459800.0000   -0.21118
459840.0000   -0.28932
459880.0000   -0.21409
459920.0000   -0.38027
459960.0000   -0.51220
460000.0000   -0.50464
460040.0000   -0.45304
460080.0000   -0.45016
460120.0000   -0.37168
460160.0000   -0.46987
460200.0000   -0.27830
460240.0000    0.04013
460280.0000   -0.03550
460320.0000   -0.11665
460360.0000    0.04836
460400.0000    0.24231
460440.0000   -0.60264
460480.0000   -0.58663
460520.0000   -0.01664
460560.0000   -0.32820
460600.0000   -0.48265
460640.0000   -0.71915
460680.0000   -0.55278
460720.0000   -0.37162
460760.0000   -0.48229
460800.0000   -0.56610
460840.0000   -0.70278
460880.0000   -0.63576
460920.0000   -0.59986
460960.0000   -0.76101
461000.0000   -0.89720
461040.0000   -0.80644
461080.0000   -0.60076
461120.0000   -0.69705
461160.0000   -0.86132
461200.0000   -1.04008
461240.0000   -0.98911
461280.0000   -0.72662
461320.0000   -0.99220
461360.0000   -1.04874
461400.0000   -1.00480
461440.0000   -0.88978
461480.0000   -0.90746
461520.0000   -0.96479
461560.0000   -0.90431
461600.0000   -0.77336
461640.0000   -0.73906
461680.0000   -1.31181
461720.0000   -0.72939
461760.0000   -0.87491
461800.0000   -0.79922
461840.0000   -0.41699
461880.0000   -0.37274
461920.0000   -0.47893
461960.0000   -0.59537
462000.0000   -0.67995
462040.0000   -0.45401
462080.0000    0.08900
462120.0000   -0.03370
462160.0000   -0.14580
462200.0000   -0.09775
462240.0000   -0.30344
462280.0000   -0.56797
462320.0000   -0.49616
462360.0000   -0.45084
462400.0000    0.00268
462440.0000   -0.33153
462480.0000   -0.62859
462520.0000   -0.62354
462560.0000   -0.23889
462600.0000   -0.77544
462640.0000   -0.58636
462680.0000   -0.41088
462720.0000   -0.44912
462760.0000   -0.41690
462800.0000   -0.48172
462840.0000   -0.57071
462880.0000   -0.69646
462920.0000   -0.43745
462960.0000   -0.62563
463000.0000   -0.47307
463040.0000   -0.25962
463080.0000   -0.17755
463120.0000   -0.11509
463160.0000   -0.47032
463200.0000   -0.13076
463240.0000   -0.39949
463280.0000   -0.48321
463320.0000   -0.55646
463360.0000   -0.33259
463400.0000   -0.04378
463440.0000   -0.01764
463480.0000    0.24277
463520.0000   -0.17330
463560.0000   -0.01899
463600.0000   -0.16253
463640.0000   -0.16892
463680.0000    0.04287
463720.0000    0.28453
463760.0000    0.34538
463800.0000    0.21385
463840.0000    0.18661
463880.0000   -0.00984
463920.0000    0.06874
463960.0000   -0.03544
464000.0000    0.08434
464040.0000    0.08067
464080.0000    0.21845
464120.0000    0.19127
464160.0000    0.18971
464200.0000    0.21321
464240.0000    0.07366
464280.0000    0.16645
464320.0000    0.13806
464360.0000    0.10003
464400.0000   -0.17026
464440.0000    0.28185
464480.0000    0.35801
464520.0000    0.39823
464560.0000    0.45520
464600.0000    0.13798
464640.0000    0.25670
464680.0000    0.18468
464720.0000    0.26094
464760.0000    0.22857
464800.0000    0.48970
464840.0000    0.47611
464880.0000    0.49998
464920.0000    0.42825
464960.0000    0.35340
465000.0000    0.49530
465040.0000    0.47267
465080.0000    0.34107
465120.0000    0.49225
465160.0000    0.51901
465200.0000    0.38612
465240.0000    0.44380
465280.0000    0.43827
465320.0000    0.34573
465360.0000    0.37362
465400.0000    0.26237
465440.0000    0.61445
465480.0000    0.43274
465520.0000    0.39372
465560.0000    0.62033
465600.0000    0.19877
465640.0000    0.01585
465680.0000   -0.30891
465720.0000    0.05609
465760.0000    0.00346
465800.0000    0.07498
465840.0000   -0.04251
465880.0000   -0.00863
465920.0000   -0.04090
465960.0000   -0.22507
466000.0000   -0.19844
466040.0000    0.18410
466080.0000    0.01382
466120.0000    0.00088
466160.0000   -0.16788
466200.0000   -0.02667
466240.0000   -0.15288
466280.0000   -0.05610
466320.0000   -0.32205
466360.0000   -0.18750
466400.0000   -0.20186
466440.0000   -0.25474
466480.0000   -0.31189
466520.0000   -0.21154
466560.0000   -0.24137
466600.0000   -0.13090
466640.0000    0.08431
466680.0000   -0.21222
466720.0000   -0.12020
466760.0000   -0.19848
466800.0000   -0.15294
466840.0000    0.15098
466880.0000   -0.24035
466920.0000   -0.38262
466960.0000    0.01707
467000.0000   -0.20154
467040.0000   -0.30907
467080.0000   -0.12585
467120.0000   -0.57663
467160.0000   -0.08419
467200.0000   -0.07407
467240.0000   -0.04986
467280.0000   -0.24385
467320.0000   -0.09806
467360.0000   -0.24592
467400.0000   -0.58731
467440.0000   -0.15725
467480.0000   -0.01022
467520.0000   -0.17844
467560.0000   -0.07515
467600.0000   -0.33502
467640.0000   -0.22244
467680.0000   -0.40558
467720.0000   -0.32337
467760.0000   -0.11910
467800.0000   -0.21967
467840.0000    0.26903
467880.0000   -0.02107
467920.0000   -0.09198
467960.0000   -0.39574
468000.0000   -0.28693
468040.0000   -0.00546
468080.0000    0.21833
468120.0000    0.17909
468160.0000    0.12876
468200.0000    0.16887
468240.0000    0.10218
468280.0000   -0.03219
468320.0000   -0.13400
468360.0000    0.09642
468400.0000   -0.00859
468440.0000    0.04742
468480.0000   -0.09736
468520.0000    0.03349
468560.0000   -0.05076
468600.0000    0.03203
468640.0000   -0.01709
468680.0000   -0.01922
468720.0000   -0.22953
468760.0000    0.02750
468800.0000    0.14450
468840.0000    0.15051
468880.0000    0.11471
468920.0000   -0.11191
468960.0000    0.02965
469000.0000    0.11688
469040.0000   -0.15877
469080.0000   -0.57676
469120.0000   -0.45858
469160.0000   -0.40430
469200.0000   -0.17275
469240.0000   -0.47132
469280.0000   -0.20897
469320.0000   -0.67596
469360.0000   -0.60679
469400.0000   -0.46885
469440.0000   -0.63501
469480.0000   -0.60424
469520.0000   -0.58396
469560.0000   -0.43384
469600.0000   -0.34040
469640.0000   -0.24633
469680.0000   -0.47789
469720.0000   -0.33917
469760.0000   -0.27978
469800.0000   -0.09140
469840.0000   -0.00247
469880.0000    0.09521
469920.0000   -0.17380
469960.0000   -0.02642
470000.0000   -0.24616
470040.0000   -0.37253
470080.0000   -0.59439
470120.0000   -0.34642
470160.0000   -0.38138
470200.0000   -0.21743
470240.0000   -0.38966
470280.0000   -0.04473
470320.0000   -0.14252
470360.0000   -0.42992
470400.0000   -0.38319
470440.0000   -0.37301
470480.0000   -0.22266
470520.0000   -0.45336
470560.0000   -0.50039
470600.0000   -0.30176
470640.0000   -0.54138
470680.0000   -0.74756
470720.0000   -0.59275
470760.0000   -0.60108
470800.0000   -0.47627
470840.0000   -0.43697
470880.0000   -0.80478
470920.0000   -0.89585
470960.0000   -0.55030
471000.0000   -0.48255
471040.0000   -0.46014
471080.0000   -0.72393
471120.0000   -0.60782
471160.0000   -0.34443
471200.0000   -0.52839
471240.0000   -0.55040
471280.0000   -0.82214
471320.0000   -0.65941
471360.0000   -0.41009
471400.0000   -0.57813
471440.0000   -0.66931
471480.0000   -0.51650
471520.0000   -0.03105
471560.0000   -0.07308
471600.0000   -0.31210
471640.0000   -0.46849
471680.0000   -0.07380
471720.0000   -0.00813
471760.0000   -0.11084
471800.0000   -0.05343
471840.0000    0.09633
471880.0000   -0.04487
471920.0000   -0.10558
471960.0000   -0.24064
472000.0000   -0.12759
472040.0000   -0.14556
472080.0000   -0.10721
472120.0000   -0.12340
472160.0000   -0.16543
472200.0000   -0.06210
472240.0000   -0.06988
472280.0000    0.00924
472320.0000    0.10244
472360.0000   -0.09605
472400.0000    0.05150
472440.0000   -0.07528
472480.0000   -0.27194
472520.0000   -0.32947
472560.0000   -0.29989
472600.0000   -0.05124
472640.0000   -0.12512
472680.0000    0.03046
472720.0000   -0.09377
472760.0000   -0.06582
472800.0000   -0.08342
472840.0000   -0.48805
472880.0000   -0.22461
472920.0000   -0.49194
472960.0000   -0.14375
473000.0000   -0.74721
473040.0000   -0.47889
473080.0000   -0.46003
473120.0000   -0.48225
473160.0000   -0.72997
473200.0000   -0.22720
473240.0000   -0.26347
473280.0000   -0.21267
473320.0000   -0.09836
473360.0000   -0.21156
473400.0000   -0.27755
473440.0000    0.05180
473480.0000   -0.05878
473520.0000   -0.09276
473560.0000   -0.37815
473600.0000   -0.41874
473640.0000   -0.12134
473680.0000   -0.35773
473720.0000   -0.51207
473760.0000   -0.23418
473800.0000   -0.03862
473840.0000    0.04534
473880.0000    0.23593
473920.0000   -0.10767
473960.0000   -0.05786
474000.0000    0.02867
474040.0000   -0.03404
474080.0000    0.04548
474120.0000   -0.21108
474160.0000   -0.09402
474200.0000    0.24561
474240.0000   -0.13872
474280.0000    0.16628
474320.0000   -0.00703
474360.0000    0.10850
474400.0000   -0.17726
474440.0000   -0.12974
474480.0000   -0.23894
474520.0000   -0.23252
474560.0000   -0.51477
474600.0000   -0.08903
474640.0000   -0.26743
474680.0000   -0.06055
474720.0000   -0.09460
474760.0000   -0.07551
474800.0000   -0.31837
474840.0000   -0.46918
474880.0000   -0.23499
474920.0000   -0.51368
474960.0000   -0.39753
475000.0000   -0.41731
475040.0000   -0.48867
475080.0000   -0.77532
475120.0000   -0.41671
475160.0000   -0.34196
475200.0000   -0.34030
475240.0000   -0.53791
475280.0000   -0.75095
475320.0000   -0.33042
475360.0000   -0.27465
475400.0000   -0.16621
475440.0000   -0.17691
475480.0000   -0.35783
475520.0000   -0.47253
475560.0000   -0.41471
475600.0000   -0.63515
475640.0000   -0.41368
475680.0000   -0.31476
475720.0000   -0.41313
475760.0000   -0.44763
475800.0000   -0.10379
475840.0000   -0.24996
475880.0000    0.20071
475920.0000   -0.35567
475960.0000   -0.17555
476000.0000   -0.13676
476040.0000   -0.26111
476080.0000    0.03654
476120.0000   -0.39298
476160.0000   -0.34615
476200.0000   -0.57727
476240.0000   -0.14823
476280.0000   -0.16822
476320.0000   -0.08853
476360.0000   -0.31492
476400.0000   -0.23098
476440.0000   -0.25182
476480.0000   -0.06333
476520.0000   -0.19852
476560.0000   -0.42247
476600.0000   -0.18212
476640.0000   -0.30572
476680.0000   -0.03995
476720.0000   -0.25256
476760.0000    0.01107
476800.0000   -0.40688
476840.0000   -0.57580
476880.0000   -0.19845
476920.0000   -0.70567
476960.0000   -0.64092
477000.0000   -0.58000
477040.0000   -0.91469
477080.0000   -0.71456
477120.0000   -0.32728
477160.0000   -0.62432
477200.0000   -0.25945
477240.0000   -0.42663
477280.0000   -0.30538
477320.0000   -0.31274
477360.0000   -0.67001
477400.0000   -0.29768
477440.0000   -0.52137
477480.0000   -0.56363
477520.0000   -0.26844
477560.0000   -0.73159
477600.0000   -0.69840
477640.0000   -0.24777
477680.0000   -0.77517
477720.0000   -0.58069
477760.0000   -0.29299
477800.0000   -0.76667
477840.0000   -1.00722
477880.0000   -0.51394
477920.0000   -0.27183
477960.0000   -0.45884
478000.0000   -0.52672
478040.0000   -0.82249
478080.0000   -0.63782
478120.0000   -0.46183
478160.0000   -0.66962
478200.0000   -0.55912
478240.0000   -0.39094
478280.0000   -0.44058
478320.0000   -0.11719
478360.0000   -0.20290
478400.0000   -0.08081
478440.0000   -0.25837
478480.0000   -0.42924
478520.0000   -0.43612
478560.0000   -0.49963
478600.0000   -0.19665
478640.0000   -0.68150
478680.0000   -0.70166
478720.0000   -0.64198
478760.0000   -0.34277
478800.0000   -0.28111
478840.0000   -0.61848
478880.0000   -0.28339
478920.0000   -0.36223
478960.0000   -0.33057
479000.0000   -0.44290
479040.0000   -0.38178
479080.0000    0.03676
479120.0000   -0.06050
479160.0000   -0.11236
479200.0000    0.10007
479240.0000    0.06294
479280.0000    0.07592
479320.0000    0.06239
479360.0000   -0.09808
479400.0000   -0.31003
479440.0000    0.11273
479480.0000   -0.20769
479520.0000   -0.11034
479560.0000   -0.27373
479600.0000    0.00839
479640.0000   -0.05347
479680.0000   -0.10778
479720.0000   -0.00948
479760.0000   -0.01848
479800.0000    0.09697
479840.0000   -0.15788
479880.0000   -0.12131
479920.0000   -0.09203
479960.0000    0.09930
480000.0000   -0.01124
480040.0000    0.13976
480080.0000    0.11416
480120.0000   -0.21008
480160.0000    0.23991
480200.0000    0.06920
480240.0000    0.01285
480280.0000   -0.27149
480320.0000   -0.38818
480360.0000   -0.23378
480400.0000   -0.21520
480440.0000   -0.00915
480480.0000   -0.20919
480520.0000   -0.03640
480560.0000   -0.08717
480600.0000    0.16025
480640.0000    0.13253
480680.0000    0.39901
480720.0000    0.26095
480760.0000    0.20735
480800.0000    0.25906
480840.0000    0.37450
480880.0000    0.34292
480920.0000    0.42823
480960.0000    0.35396
481000.0000    0.10423
481040.0000    0.30673
481080.0000    0.12276
481120.0000    0.19036
481160.0000    0.39386
481200.0000    0.19714
481240.0000    0.43643
481280.0000    0.17586
481320.0000    0.17886
481360.0000    0.32963
481400.0000    0.36450
481440.0000    0.39801
481480.0000   -0.06346
481520.0000    0.19620
481560.0000    0.19047
481600.0000   -0.03532
481640.0000   -0.10308
481680.0000   -0.13004
481720.0000   -0.14214
481760.0000    0.09306
481800.0000   -0.00667
481840.0000    0.09732
481880.0000   -0.13804
481920.0000    0.05150
481960.0000   -0.11477
482000.0000   -0.05238
482040.0000   -0.04971
482080.0000    0.00307
482120.0000    0.01163
482160.0000    0.05347
482200.0000    0.00807
482240.0000    0.00695
482280.0000    0.09740
482320.0000    0.01979
482360.0000   -0.39264
482400.0000   -0.04203
482440.0000   -0.13125
482480.0000   -0.24553
482520.0000   -0.20672
482560.0000   -0.18258
482600.0000   -0.51937
482640.0000   -0.63333
482680.0000   -0.79097
482720.0000   -0.40760
482760.0000   -0.36116
482800.0000   -0.76467
482840.0000   -0.78245
482880.0000   -0.52535
482920.0000   -0.20525
482960.0000   -0.57524
483000.0000   -0.10444
483040.0000   -0.39711
483080.0000   -0.13783
483120.0000   -0.04347
483160.0000   -0.10127
483200.0000    0.07922
483240.0000   -0.29424
483280.0000   -0.09185
483320.0000   -0.02286
483360.0000   -0.05108
483400.0000   -0.01526
483440.0000    0.03443
483480.0000    0.04406
483520.0000   -0.05373
483560.0000   -0.00945
483600.0000   -0.08896
483640.0000    0.23306
483680.0000    0.09696
483720.0000   -0.05267
483760.0000    0.00769
483800.0000    0.25584
483840.0000    0.03408
483880.0000    0.07924
483920.0000    0.17238
483960.0000    0.14648
484000.0000    0.01060
484040.0000   -0.15140
484080.0000   -0.01747
484120.0000   -0.18560
484160.0000   -0.24285
484200.0000   -0.21077
484240.0000   -0.21158
484280.0000   -0.06584
484320.0000   -0.04612
484360.0000   -0.20762
484400.0000   -0.37221
484440.0000   -0.62112
484480.0000   -0.67522
484520.0000   -0.42057
484560.0000   -0.80089
484600.0000   -0.58579
484640.0000   -0.53316
484680.0000   -0.60160
484720.0000   -0.41812
484760.0000   -0.49180
484800.0000   -0.48179
484840.0000   -0.55351
484880.0000   -0.56599
484920.0000   -0.48445
484960.0000   -0.63109
485000.0000   -0.62249
485040.0000   -0.35499
485080.0000   -0.46172
485120.0000   -0.53880
485160.0000   -0.55447
485200.0000   -0.50854
485240.0000   -0.60560
485280.0000   -0.48137
485320.0000   -0.47624
485360.0000   -0.41080
485400.0000   -0.53080
485440.0000   -0.60985
485480.0000   -0.62256
485520.0000   -0.55726
485560.0000   -0.45813
485600.0000   -0.38928
485640.0000   -0.33980
485680.0000   -0.62370
485720.0000   -0.54692
485760.0000   -0.48715
485800.0000   -0.57970
485840.0000   -0.68957
485880.0000   -0.73100
485920.0000   -0.70372
485960.0000   -0.54405
486000.0000   -0.62823
486040.0000   -0.52392
486080.0000   -0.41218
486120.0000   -0.51555
486160.0000   -0.50055
486200.0000   -0.61315
486240.0000   -0.53772
486280.0000   -0.42309
486320.0000   -0.40650
486360.0000   -0.40149
486400.0000   -0.63072
486440.0000   -0.63199
486480.0000   -0.54316
486520.0000   -0.62726
486560.0000   -0.71723
486600.0000   -0.59835
486640.0000   -0.75143
486680.0000   -0.36234
486720.0000   -0.57000
486760.0000   -0.44773
486800.0000   -0.53009
486840.0000   -0.57247
486880.0000   -0.45516
486920.0000   -0.51693
486960.0000   -0.39485
487000.0000   -0.71059
487040.0000   -0.75105
487080.0000   -0.49556
487120.0000   -0.61097
487160.0000   -0.66036
487200.0000   -0.54384
487240.0000   -0.45561
487280.0000   -0.58312
487320.0000   -0.59327
487360.0000   -0.72840
487400.0000   -0.74001
487440.0000   -0.69735
487480.0000   -0.68618
487520.0000   -0.69679
487560.0000   -0.57698
487600.0000   -0.63673
487640.0000   -0.57823
487680.0000   -0.67794
487720.0000   -0.62281
487760.0000   -0.69600
487800.0000   -0.49077
487840.0000   -0.70633
487880.0000   -0.67639
487920.0000   -0.55678
487960.0000   -0.59634
488000.0000   -0.75377
488040.0000   -0.90000
488080.0000   -0.70511
488120.0000   -0.58375
488160.0000   -0.65743
488200.0000   -0.59305
488240.0000   -0.63443
488280.0000   -0.52454
488320.0000   -0.52591
488360.0000   -0.62300
488400.0000   -0.48953
488440.0000   -0.63708
488480.0000   -0.50229
488520.0000   -0.61657
488560.0000   -0.40324
488600.0000   -0.80730
488640.0000   -0.66815
488680.0000   -0.78530
488720.0000   -0.78275
488760.0000   -0.59477
488800.0000   -0.83938
488840.0000   -0.57514
488880.0000   -0.73491
488920.0000   -0.87683
488960.0000   -0.89213
489000.0000   -0.92700
489040.0000   -0.53918
489080.0000   -0.60391
489120.0000   -0.52974
489160.0000   -0.27496
489200.0000   -0.40218
489240.0000   -0.43290
489280.0000   -0.60380
489320.0000   -0.61184
489360.0000   -0.74214
489400.0000    0.07271
489440.0000    0.12873
489480.0000    0.09546
489520.0000    0.05906
489560.0000    0.36523
489600.0000    0.07779
489640.0000   -0.06591
489680.0000   -0.11820
489720.0000   -0.54675
489760.0000   -0.20445
489800.0000   -0.56639
489840.0000   -0.58790
489880.0000   -0.10174
489920.0000   -0.26906
489960.0000   -0.19941
490000.0000   -0.04384
490040.0000    0.06004
490080.0000    0.15308
490120.0000   -0.20178
490160.0000    0.22462
490200.0000    0.37587
490240.0000   -0.08058
490280.0000   -0.10519
490320.0000   -0.12479
490360.0000   -0.38332
490400.0000   -0.59254
490440.0000   -0.28261
490480.0000   -0.34605
490520.0000   -0.15159
490560.0000    0.14771
490600.0000    0.01948
490640.0000   -0.01661
490680.0000   -0.17664
490720.0000   -0.23788
490760.0000   -0.04078
490800.0000   -0.20852
490840.0000   -0.08652
490880.0000   -0.27605
490920.0000   -0.30274
490960.0000   -0.13300
491000.0000   -0.29178
491040.0000   -0.22528
491080.0000   -0.17642
491120.0000   -0.35710
491160.0000   -0.21774
491200.0000   -0.41061
491240.0000   -0.42935
491280.0000   -0.30075
491320.0000   -0.27945
491360.0000   -0.25274
491400.0000   -0.06966
491440.0000   -0.23901
491480.0000   -0.17980
491520.0000    0.19827
491560.0000   -0.08763
491600.0000    0.20012
491640.0000   -0.01324
491680.0000   -0.54032
491720.0000   -0.42789
491760.0000   -0.58469
491800.0000   -0.48016
491840.0000   -0.19860
491880.0000   -0.16523
491920.0000    0.02965
491960.0000   -0.04425
492000.0000   -0.13064
492040.0000   -0.03119
492080.0000   -0.28426
492120.0000   -0.18425
492160.0000   -0.21332
492200.0000   -0.08932
492240.0000   -0.20388
492280.0000    0.06365
492320.0000   -0.16831
492360.0000   -0.21729
492400.0000   -0.33640
492440.0000   -0.18635
492480.0000   -0.26810
492520.0000   -0.01620
492560.0000   -0.24037
492600.0000   -0.25633
492640.0000   -0.22500
492680.0000   -0.26706
492720.0000   -0.47992
492760.0000   -0.52857
492800.0000   -0.40997
492840.0000   -0.83161
492880.0000   -0.63391
492920.0000   -0.63604
492960.0000   -0.53107
493000.0000   -0.73529
493040.0000   -0.53414
493080.0000   -0.63692
493120.0000   -0.59840
493160.0000   -0.48932
493200.0000   -0.54309
493240.0000   -0.57789
493280.0000   -0.21613
493320.0000   -0.59404
493360.0000   -0.72090
493400.0000   -0.71078
493440.0000   -0.77369
493480.0000   -0.65692
493520.0000   -0.64173
493560.0000   -0.92565
493600.0000   -0.69522
493640.0000   -0.70011
493680.0000   -0.83645
493720.0000   -0.45423
493760.0000   -0.49838
493800.0000   -0.57115
493840.0000   -0.24603
493880.0000   -0.41136
493920.0000   -0.29573
493960.0000   -0.73750
494000.0000   -0.45539
494040.0000   -0.81076
494080.0000   -0.42007
494120.0000   -0.29500
494160.0000   -0.38483
494200.0000   -0.41715
494240.0000   -0.17949
494280.0000   -0.29028
494320.0000   -0.62465
494360.0000   -0.13047
494400.0000   -0.45706
494440.0000   -0.35164
494480.0000   -0.27369
494520.0000   -0.36074
494560.0000   -0.29043
494600.0000   -0.38532
494640.0000   -0.48237
494680.0000   -0.33298
494720.0000   -0.23434
494760.0000   -0.30240
494800.0000   -0.41071
494840.0000   -0.39487
494880.0000   -0.51365
494920.0000   -0.45514
494960.0000   -0.56791
495000.0000   -0.71886
495040.0000   -0.73343
495080.0000   -0.72804
495120.0000   -0.46681
495160.0000   -0.35693
495200.0000   -0.25625
495240.0000   -0.61585
495280.0000   -0.90121
495320.0000   -0.52375
495360.0000   -0.58863
495400.0000   -0.54665
495440.0000   -0.49063
495480.0000   -0.51112
495520.0000   -0.41908
495560.0000   -0.39407
495600.0000   -0.17682
495640.0000   -0.03296
495680.0000   -0.01569
495720.0000   -0.31248
495760.0000   -0.13168
495800.0000   -0.12305
495840.0000   -0.22152
495880.0000   -0.01478
495920.0000   -0.43353
495960.0000   -0.14851
496000.0000   -0.19927
496040.0000   -0.52804
496080.0000   -0.53672
496120.0000   -0.29026
496160.0000    0.08466
496200.0000   -0.24625
496240.0000   -0.12071
496280.0000   -0.15697
496320.0000   -0.47083
496360.0000   -0.61747
496400.0000   -0.45722
496440.0000   -0.41369
496480.0000   -0.51755
496520.0000   -0.55820
496560.0000   -0.49876
496600.0000   -0.39710
496640.0000   -0.08386
496680.0000   -0.26812
496720.0000   -0.28744
496760.0000    0.15796
496800.0000    0.02190
496840.0000   -0.28975
496880.0000   -0.50610
496920.0000   -0.27563
496960.0000   -0.18446
497000.0000   -0.06421
497040.0000   -0.12804
497080.0000   -0.53681
497120.0000   -0.56818
497160.0000   -0.35335
497200.0000   -0.36495
497240.0000   -0.66671
497280.0000   -0.44274
497320.0000   -0.65464
497360.0000   -0.36503
497400.0000   -0.55079
497440.0000   -0.58219
497480.0000   -0.29015
497520.0000   -0.55542
497560.0000   -0.44323
497600.0000   -0.45543
497640.0000   -0.45214
497680.0000   -0.50579
497720.0000   -0.24634
497760.0000   -0.53333
497800.0000   -0.34610
497840.0000   -0.31586
497880.0000   -0.53649
497920.0000   -0.53642
497960.0000   -0.01674
498000.0000   -0.43068
498040.0000   -0.36898
498080.0000   -0.44996
498120.0000   -0.61122
498160.0000   -0.51995
498200.0000   -0.61611
498240.0000   -0.82305
498280.0000   -0.65908
498320.0000   -0.45894
498360.0000   -0.66271
498400.0000   -0.34553
498440.0000   -0.43007
498480.0000   -0.47515
498520.0000   -0.29178
498560.0000   -0.41875
498600.0000   -0.30222
498640.0000   -0.07235
498680.0000   -0.40658
498720.0000   -0.09674
498760.0000   -0.27024
498800.0000   -0.17956
498840.0000   -0.46602
498880.0000   -0.19450
498920.0000   -0.32041
498960.0000   -0.26545
499000.0000   -0.63877
499040.0000   -0.69547
499080.0000   -0.71921
499120.0000   -0.43584
499160.0000   -0.50087
499200.0000   -0.71543
499240.0000   -0.38430
499280.0000   -0.39277
499320.0000   -0.48994
499360.0000   -0.47330
499400.0000   -0.33480
499440.0000   -0.58080
499480.0000   -0.56560
499520.0000   -0.59436
499560.0000   -0.84547
499600.0000   -0.79000
499640.0000   -0.63173
499680.0000   -0.77753
499720.0000   -0.52543
499760.0000   -0.01440
499800.0000   -0.03607
499840.0000   -0.47994
499880.0000   -0.52081
499920.0000   -0.53436
499960.0000   -0.37683
500000.0000   -0.61098
500040.0000   -0.33570
500080.0000   -0.25028
500120.0000   -0.39513
500160.0000   -0.34842
500200.0000   -0.34941
500240.0000   -0.49505
500280.0000   -0.15471
500320.0000   -0.50030
500360.0000   -0.50872
500400.0000   -0.25368
500440.0000   -0.14070
500480.0000   -0.30803
500520.0000   -0.14802
500560.0000   -0.14965
500600.0000   -0.37199
500640.0000   -0.36344
500680.0000   -0.26986
500720.0000   -0.20810
500760.0000   -0.03170
500800.0000   -0.02666
500840.0000   -0.28355
500880.0000   -0.02349
500920.0000   -0.22075
500960.0000   -0.51060
501000.0000   -0.35760
501040.0000   -0.50319
501080.0000   -0.40887
501120.0000   -0.42024
501160.0000   -0.45912
501200.0000   -0.24919
501240.0000   -0.62823
501280.0000   -0.34131
501320.0000   -0.23092
501360.0000   -0.24586
501400.0000   -0.16954
501440.0000   -0.30427
501480.0000   -0.21749
501520.0000   -0.06163
501560.0000    0.09718
501600.0000    0.06126
501640.0000   -0.59333
501680.0000   -0.85929
501720.0000   -0.32640
501760.0000   -0.44072
501800.0000   -0.45077
501840.0000   -0.29566
501880.0000   -0.52668
501920.0000   -0.52397
501960.0000   -0.36347
502000.0000   -0.20904
502040.0000   -0.20803
502080.0000   -0.36576
502120.0000   -0.13645
502160.0000   -0.40054
502200.0000   -0.42018
502240.0000   -0.50269
502280.0000   -0.75396
502320.0000   -0.48224
502360.0000   -0.72856
502400.0000   -0.61687
502440.0000   -0.65001
502480.0000   -0.45006
502520.0000   -0.36056
502560.0000   -0.40615
502600.0000   -0.46918
502640.0000   -0.42225
502680.0000   -0.29196
502720.0000   -0.44901
502760.0000   -0.29140
502800.0000   -0.47556
502840.0000   -0.52738
502880.0000   -0.39921
502920.0000   -0.58047
502960.0000   -0.48413
503000.0000   -0.98521
503040.0000   -0.62521
503080.0000   -0.72335
503120.0000   -0.85040
503160.0000   -0.37967
503200.0000   -0.39647
503240.0000   -0.32055
503280.0000   -0.26177
503320.0000   -0.10269
503360.0000   -0.14477
503400.0000   -0.28016
503440.0000   -0.13073
503480.0000   -0.15557
503520.0000   -0.35842
503560.0000   -0.26756
503600.0000    0.07414
503640.0000    0.01795
503680.0000    0.19514
503720.0000   -0.13620
503760.0000   -0.18256
503800.0000   -0.16375
503840.0000   -0.01321
503880.0000    0.19373
503920.0000    0.11825
503960.0000   -0.23861
504000.0000   -0.29773
504040.0000   -0.56670
504080.0000   -0.02101
504120.0000    0.11568
504160.0000    0.13086
504200.0000    0.08114
504240.0000   -0.33831
504280.0000    0.34043
504320.0000    0.11188
504360.0000    0.02327
504400.0000    0.04921
504440.0000    0.05511
504480.0000    0.18008
504520.0000    0.06334
504560.0000    0.02030
504600.0000    0.07790
504640.0000   -0.26129
504680.0000    0.09674
504720.0000    0.05671
504760.0000    0.30590
504800.0000    0.06632
504840.0000    0.23564
504880.0000   -0.06190
504920.0000   -0.34354
504960.0000   -0.13487
505000.0000   -0.36071
505040.0000   -0.20409
505080.0000   -0.31321
505120.0000    0.05813
505160.0000   -0.00243
505200.0000    0.00372
505240.0000    0.03536
505280.0000   -0.04744
505320.0000    0.01488
505360.0000   -0.66022
505400.0000   -0.62071
505440.0000   -0.71066
505480.0000   -0.48913
505520.0000   -0.54739
505560.0000   -0.48921
505600.0000   -0.31205
505640.0000   -0.04555
505680.0000    0.06217
505720.0000   -0.17825
505760.0000    0.03715
505800.0000   -0.16909
505840.0000   -0.13061
505880.0000   -0.17876
505920.0000   -0.04722
505960.0000   -0.54508
506000.0000   -0.16480
506040.0000    0.06640
506080.0000   -0.05721
506120.0000   -0.00110
506160.0000    0.10616
506200.0000    0.11818
506240.0000    0.18611
506280.0000   -0.23224
506320.0000   -0.08332
506360.0000   -0.14991
506400.0000   -0.15471
506440.0000   -0.06427
506480.0000    0.12747
506520.0000   -0.02125
506560.0000   -0.30696
506600.0000   -0.07265
506640.0000    0.04502
506680.0000   -0.14724
506720.0000   -0.07664
506760.0000   -0.28055
506800.0000   -0.23991
506840.0000   -0.24223
506880.0000   -0.06585
506920.0000   -0.30386
506960.0000   -0.26870
507000.0000   -0.22009
507040.0000   -0.32841
507080.0000   -0.29231
507120.0000   -0.26520
507160.0000    0.00885
507200.0000   -0.34072
507240.0000   -0.46003
507280.0000   -0.12480
507320.0000   -0.16133
507360.0000   -0.12361
507400.0000   -0.15001
507440.0000   -0.36918
507480.0000   -0.11493
507520.0000   -0.25794
507560.0000   -0.13757
507600.0000    0.01725
507640.0000    0.07120
507680.0000   -0.34402
507720.0000   -0.14793
507760.0000   -0.53251
507800.0000   -0.47853
507840.0000   -0.11280
507880.0000   -0.35762
507920.0000   -0.00183
507960.0000   -0.04727
508000.0000    0.27327
508040.0000   -0.57768
508080.0000   -0.43375
508120.0000   -0.35999
508160.0000    0.01736
508200.0000    0.05483
508240.0000    0.02471
508280.0000   -0.51787
508320.0000   -0.08243
508360.0000    0.02446
508400.0000   -0.24312
508440.0000   -0.34331
508480.0000   -0.56538
508520.0000   -0.28646
508560.0000   -0.33707
508600.0000   -0.18981
508640.0000   -0.10662
508680.0000   -0.37107
508720.0000   -0.61773
508760.0000   -0.18359
508800.0000   -0.09287
508840.0000    0.01111
508880.0000   -0.24105
508920.0000   -0.48012
508960.0000   -0.45051
509000.0000   -0.47408
509040.0000   -0.41861
509080.0000   -0.58848
509120.0000   -0.12962
509160.0000   -0.37333
509200.0000   -0.62608
509240.0000   -0.45005
509280.0000   -0.40523
509320.0000   -0.61841
509360.0000   -0.48950
509400.0000   -0.49273
509440.0000   -0.29779
509480.0000   -0.55551
509520.0000   -0.33600
509560.0000   -0.20254
509600.0000   -0.23971
509640.0000    0.01254
509680.0000   -0.01822
509720.0000   -0.17315
509760.0000   -0.18259
509800.0000   -0.20665
509840.0000   -0.05375
509880.0000   -0.38934
509920.0000   -0.38266
509960.0000   -0.40181
510000.0000   -0.12250
510040.0000   -0.29827
510080.0000   -0.06886
510120.0000   -0.16934
510160.0000   -0.23304
510200.0000   -0.06757
510240.0000    0.00538
510280.0000   -0.21573
510320.0000    0.04293
510360.0000   -0.02729
510400.0000   -0.03961
510440.0000    0.11984
510480.0000   -0.10971
510520.0000   -0.04284
510560.0000    0.02519
510600.0000   -0.11666
510640.0000   -0.13546
510680.0000    0.01851
510720.0000    0.31581
510760.0000    0.04797
510800.0000   -0.06251
510840.0000    0.05459
510880.0000    0.07282
510920.0000   -0.41184
510960.0000   -0.39862
511000.0000   -0.52149
511040.0000   -0.38114
511080.0000   -0.29826
511120.0000   -0.32873
511160.0000    0.04367
511200.0000   -0.52661
511240.0000   -0.27291
511280.0000   -0.44793
511320.0000   -0.15787
511360.0000   -0.38189
511400.0000   -0.14071
511440.0000   -0.08438
511480.0000   -0.09816
511520.0000   -0.12643
511560.0000    0.00121
511600.0000   -0.39408
511640.0000   -0.48975
511680.0000   -0.34718
511720.0000   -0.16595
511760.0000   -0.34607
511800.0000   -0.43742
511840.0000   -0.09834
511880.0000   -0.19996
511920.0000   -0.33609
511960.0000   -0.15718
512000.0000   -0.20134
512040.0000   -0.19435
512080.0000   -0.15703
512120.0000   -0.14726
512160.0000   -0.15203
512200.0000   -0.09020
512240.0000    0.06759
512280.0000   -0.42931
512320.0000    0.11648
512360.0000    0.05743
512400.0000   -0.05555
512440.0000   -0.27576
512480.0000   -0.17318
512520.0000   -0.06523
512560.0000   -0.06059
512600.0000   -0.30891
512640.0000   -0.39328
512680.0000   -0.24510
512720.0000    0.00024
512760.0000   -0.24774
512800.0000   -0.02639
512840.0000   -0.61667
512880.0000   -0.28940
512920.0000   -0.14920
512960.0000   -0.20179
513000.0000   -0.11572
513040.0000   -0.21797
513080.0000   -0.43994
513120.0000   -0.48713
513160.0000   -0.35812
513200.0000   -0.26071
513240.0000   -0.35085
513280.0000   -0.42706
513320.0000   -0.31789
513360.0000   -0.53887
513400.0000   -0.35043
513440.0000   -0.44595
513480.0000   -0.30119
513520.0000   -0.14557
513560.0000   -0.15775
513600.0000   -0.21329
513640.0000   -0.11000
513680.0000   -0.13152
513720.0000   -0.35907
513760.0000   -0.45641
513800.0000   -0.42770
513840.0000   -0.11472
513880.0000   -0.24348
513920.0000   -0.08093
513960.0000   -0.10513
514000.0000   -0.59964
514040.0000   -0.06079
514080.0000   -0.41417
514120.0000   -0.58084
514160.0000   -0.69449
514200.0000   -0.55763
514240.0000   -0.55419
514280.0000   -0.31619
514320.0000   -0.38817
514360.0000   -0.33554
514400.0000   -0.50251
514440.0000   -0.35398
514480.0000   -0.45752
514520.0000   -0.17482
514560.0000   -0.21299
514600.0000   -0.15339
514640.0000   -0.63908
514680.0000   -0.26285
514720.0000   -0.30113
514760.0000   -0.51633
514800.0000   -0.55854
514840.0000   -0.59849
514880.0000   -0.13935
514920.0000   -0.32700
514960.0000   -0.10444
515000.0000   -0.35423
515040.0000    0.00968
515080.0000    0.03881
515120.0000   -0.46920
515160.0000   -0.30137
515200.0000   -0.42815
515240.0000   -0.03677
515280.0000    0.01049
515320.0000   -0.10502
515360.0000   -0.13363
515400.0000   -0.42107
515440.0000   -0.43130
515480.0000   -0.42463
515520.0000   -0.69910
515560.0000   -0.36907
515600.0000   -0.68649
515640.0000   -0.71105
515680.0000   -0.56091
515720.0000   -0.77032
515760.0000   -0.59458
515800.0000   -0.59853
515840.0000   -0.54867
515880.0000   -0.41322
515920.0000   -0.42827
515960.0000   -0.49313
516000.0000   -0.55326
516040.0000   -0.61093
516080.0000   -0.03089
516120.0000   -0.09256
516160.0000   -0.17973
516200.0000   -0.13709
516240.0000   -0.11470
516280.0000   -0.07418
516320.0000    0.60312
516360.0000    0.35391
516400.0000    0.09644
516440.0000    0.17910
516480.0000   -0.04457
516520.0000   -0.22837
516560.0000   -0.01744
516600.0000   -0.09136
516640.0000   -0.19664
516680.0000   -0.66057
516720.0000   -0.42260
516760.0000   -0.18998
516800.0000   -0.19476
516840.0000   -0.23333
516880.0000   -0.07691
516920.0000   -0.16048
516960.0000   -0.07693
517000.0000   -0.15592
517040.0000   -0.08347
517080.0000   -0.29421
517120.0000    0.00934
517160.0000   -0.28340
517200.0000   -0.13603
517240.0000   -0.35655
517280.0000   -0.12926
517320.0000   -0.22137
517360.0000    0.01897
517400.0000   -0.17322
517440.0000    0.11558
517480.0000   -0.02684
517520.0000    0.02978
517560.0000    0.00012
517600.0000   -0.03307
517640.0000   -0.03727
517680.0000   -0.03941
517720.0000   -0.04144
517760.0000   -0.00902
517800.0000    0.06971
517840.0000    0.01974
517880.0000   -0.04394
517920.0000   -0.09690
517960.0000   -0.07974
518000.0000    0.15739
518040.0000   -0.11254
518080.0000   -0.29020
518120.0000   -0.40447
518160.0000   -0.52633
518200.0000   -0.32877
518240.0000   -0.57635
518280.0000   -0.20217
518320.0000   -0.19875
518360.0000   -0.24795
518400.0000   -0.39602
518440.0000   -0.47122
518480.0000   -0.63513
518520.0000   -0.41912
518560.0000   -0.55414
518600.0000   -0.22925
518640.0000   -0.14160
518680.0000    0.10072
518720.0000   -0.05357
518760.0000    0.05596
518800.0000    0.06848
518840.0000   -0.16436
518880.0000   -0.09573
518920.0000   -0.05640
518960.0000   -0.14714
519000.0000   -0.47958
519040.0000   -0.13507
519080.0000   -0.48596
519120.0000   -0.11855
519160.0000   -0.37744
519200.0000   -0.02640
519240.0000   -0.11953
519280.0000   -0.11119
519320.0000   -0.16412
519360.0000   -0.21223
519400.0000   -0.05965
519440.0000   -0.01012
519480.0000   -0.06012
519520.0000   -0.17954
519560.0000   -0.11146
519600.0000   -0.06111
519640.0000   -0.19496
519680.0000   -0.18745
519720.0000    0.07688
519760.0000    0.25876
519800.0000   -0.16808
519840.0000   -0.25894
519880.0000   -0.30564
519920.0000   -0.35846
519960.0000   -0.20811
520000.0000   -0.27162
520040.0000   -0.05684
520080.0000   -0.34024
520120.0000   -0.37658
520160.0000   -0.36624
520200.0000   -0.35011
520240.0000   -0.42581
520280.0000   -0.56164
520320.0000   -0.38478
520360.0000   -0.08908
520400.0000    0.06767
520440.0000   -0.20017
520480.0000    0.06073
520520.0000    0.08139
520560.0000    0.06399
520600.0000   -0.17522
520640.0000    0.07663
520680.0000   -0.07935
520720.0000    0.14849
520760.0000    0.17003
520800.0000   -0.10621
520840.0000   -0.05024
520880.0000   -0.20649
520920.0000   -0.26743
520960.0000   -0.05695
521000.0000   -0.26269
521040.0000   -0.10269
521080.0000   -0.06916
521120.0000   -0.14938
521160.0000   -0.48926
521200.0000   -0.60810
521240.0000   -0.23210
521280.0000   -0.34375
521320.0000   -0.33834
521360.0000   -0.06849
521400.0000    0.05188
521440.0000    0.21879
521480.0000    0.13745
521520.0000    0.17224
521560.0000    0.15386
521600.0000    0.04878
521640.0000    0.01472
521680.0000    0.19415
521720.0000    0.07243
521760.0000    0.08727
521800.0000   -0.16457
521840.0000    0.05921
521880.0000   -0.08039
521920.0000   -0.03353
521960.0000   -0.04234
522000.0000   -0.20461
522040.0000   -0.18235
522080.0000   -0.04664
522120.0000    0.03416
522160.0000    0.17550
522200.0000   -0.07288
522240.0000   -0.33366
522280.0000   -0.18182
522320.0000   -0.50318
522360.0000    0.04346
522400.0000    0.02312
522440.0000   -0.21826
522480.0000   -0.40711
522520.0000    0.02856
522560.0000   -0.10823
522600.0000    0.06122
522640.0000    0.29799
522680.0000    0.37380
522720.0000   -0.10315
522760.0000   -0.04042
522800.0000    0.15009
522840.0000   -0.17449
522880.0000    0.34300
522920.0000    0.14703
522960.0000   -0.00007
523000.0000   -0.19230
523040.0000   -0.21791
523080.0000   -0.41523
523120.0000   -0.27478
523160.0000   -0.24796
523200.0000   -0.46569
523240.0000   -0.44497
523280.0000   -0.38858
523320.0000   -0.26878
523360.0000    0.45013
523400.0000    0.33949
523440.0000   -0.11841
523480.0000    0.08825
523520.0000    0.49247
523560.0000    0.26892
523600.0000    0.31633
523640.0000    0.31729
523680.0000    0.30514
523720.0000    0.16776
523760.0000    0.18263
523800.0000    0.38384
523840.0000    0.26228
523880.0000    0.05393
523920.0000   -0.02132
523960.0000    0.36440
524000.0000    0.26447
524040.0000    0.35371
524080.0000    0.39299
524120.0000    0.19078
524160.0000    0.45399
524200.0000    0.17386
524240.0000    0.35738
524280.0000    0.41507
524320.0000    0.22905
524360.0000    0.22366
524400.0000    0.27931
524440.0000    0.35889
524480.0000    0.30925
524520.0000    0.20348
524560.0000    0.36512
524600.0000    0.44042
524640.0000    0.40847
524680.0000    0.41091
524720.0000   -0.00542
524760.0000    0.12502
524800.0000    0.14160
524840.0000    0.12297
524880.0000    0.21639
524920.0000    0.09160
524960.0000    0.17794
525000.0000    0.10223
525040.0000    0.31249
525080.0000    0.23213
525120.0000    0.30667
525160.0000   -0.00025
525200.0000    0.22311
525240.0000    0.38741
525280.0000    0.11764
525320.0000    0.01039
525360.0000    0.11863
525400.0000    0.11279
525440.0000    0.26793
525480.0000    0.30960
525520.0000    0.32782
525560.0000    0.17820
525600.0000    0.36275
525640.0000    0.29810
525680.0000    0.12151
525720.0000    0.32223
525760.0000    0.19119
525800.0000    0.14426
525840.0000   -0.21428
525880.0000    0.13288
525920.0000    0.22936
525960.0000    0.51644
526000.0000    0.30339
526040.0000    0.39643
526080.0000    0.35070
526120.0000    0.13985
526160.0000    0.06267
526200.0000    0.20836
526240.0000    0.06077
526280.0000    0.32316
526320.0000    0.37724
526360.0000    0.13580
526400.0000    0.23717
526440.0000    0.15349
526480.0000    0.28345
526520.0000    0.18867
526560.0000    0.03980
526600.0000   -0.20437
526640.0000   -0.22759
526680.0000    0.06368
526720.0000    0.00792
526760.0000   -0.35293
526800.0000   -0.20657
526840.0000    0.12468
526880.0000    0.06749
526920.0000    0.08308
526960.0000    0.08693
527000.0000    0.18405
527040.0000    0.28566
527080.0000    0.41506
527120.0000    0.06982
527160.0000   -0.08586
527200.0000   -0.16462
527240.0000    0.34783
527280.0000    0.50301
527320.0000    0.49338
527360.0000    0.38968
527400.0000    0.40036
527440.0000    0.42335
527480.0000    0.59859
527520.0000    0.82215
527560.0000    0.68240
527600.0000    0.77203
527640.0000    0.55824
527680.0000    0.65517
527720.0000    0.62351
527760.0000    0.83889
527800.0000    0.57111
527840.0000    0.83405
527880.0000    0.55030
527920.0000    0.70000
527960.0000    0.40923
528000.0000    0.52772
528040.0000    0.59424
528080.0000    0.62177
528120.0000    0.28275
528160.0000    0.37069
528200.0000    0.70986
528240.0000    0.48024
528280.0000    0.55878
528320.0000    0.50409
528360.0000    0.34919
528400.0000    0.07194
528440.0000    0.15197
528480.0000   -0.05180
528520.0000   -0.07999
528560.0000   -0.08920
528600.0000    0.14394
528640.0000    0.44000
528680.0000    0.32960
528720.0000    0.51226
528760.0000    0.28030
528800.0000    0.31279
528840.0000    0.19317
528880.0000    0.44245
528920.0000    0.39781
528960.0000   -0.05745
529000.0000   -0.04157
529040.0000   -0.01188
529080.0000   -0.21704
529120.0000    0.02939
529160.0000    0.09145
529200.0000   -0.37041
529240.0000   -0.15999
529280.0000   -0.19883
529320.0000   -0.04298
529360.0000   -0.29926
529400.0000    0.01313
529440.0000   -0.04388
529480.0000   -0.16453
529520.0000    0.10780
529560.0000    0.11559
529600.0000    0.11161
529640.0000    0.14559
529680.0000    0.05470
529720.0000   -0.08288
529760.0000    0.25484
529800.0000    0.20548
529840.0000   -0.05712
529880.0000   -0.05196
529920.0000   -0.10281
529960.0000    0.04282
530000.0000   -0.01017
530040.0000   -0.12765
530080.0000   -0.16484
530120.0000   -0.21335
530160.0000   -0.07510
530200.0000   -0.17407
530240.0000   -0.20533
530280.0000   -0.14439
530320.0000   -0.09776
530360.0000   -0.13273
530400.0000    0.09104
530440.0000   -0.09723
530480.0000    0.30286
530520.0000    0.43309
530560.0000    0.29299
530600.0000    0.41005
530640.0000    0.53562
530680.0000    0.39674
530720.0000    0.27731
530760.0000   -0.04656
530800.0000    0.17737
530840.0000    0.56464
530880.0000    0.26345
530920.0000    0.44078
530960.0000    0.19745
531000.0000    0.21441
531040.0000    0.16611
531080.0000    0.28740
531120.0000    0.13389
531160.0000    0.04416
531200.0000   -0.02559
531240.0000    0.43337
531280.0000    0.31734
531320.0000    0.43564
531360.0000    0.26069
531400.0000    0.25261
531440.0000    0.35604
531480.0000    0.53607
531520.0000    0.25925
531560.0000    0.55766
531600.0000    0.44536
531640.0000    0.37398
531680.0000    0.37640
531720.0000    0.27178
531760.0000    0.17381
531800.0000    0.34256
531840.0000   -0.00879
531880.0000    0.20767
531920.0000    0.03403
531960.0000   -0.16832
532000.0000   -0.53453
532040.0000   -0.45680
532080.0000   -0.70958
532120.0000   -0.46797
532160.0000   -0.54868
532200.0000   -0.48881
532240.0000   -0.43316
532280.0000   -0.45241
532320.0000   -0.55922
532360.0000   -0.22324
532400.0000   -0.25067
532440.0000   -0.37685
532480.0000   -0.43491
532520.0000   -0.22063
532560.0000   -0.34025
532600.0000   -0.41260
532640.0000   -0.09519
532680.0000   -0.30944
532720.0000   -0.28160
532760.0000    0.03770
532800.0000   -0.32875
532840.0000   -0.45820
532880.0000   -0.08050
532920.0000    0.24468
532960.0000   -0.11599
533000.0000   -0.46864
533040.0000   -0.33305
533080.0000   -0.11966
533120.0000   -0.50515
533160.0000   -0.39610
533200.0000   -0.74076
533240.0000   -0.45698
533280.0000   -0.43440
533320.0000   -0.58487
533360.0000   -0.53521
533400.0000   -0.41830
533440.0000   -0.57936
533480.0000   -0.42600
533520.0000   -0.45165
533560.0000   -0.40222
533600.0000   -0.36409
533640.0000   -0.45602
533680.0000   -0.43757
533720.0000   -0.54655
533760.0000   -0.37007
533800.0000   -0.27593
533840.0000   -0.54498
533880.0000   -0.49261
533920.0000   -0.34283
533960.0000   -0.55705
534000.0000   -0.15413
534040.0000   -0.57338
534080.0000   -0.25124
534120.0000   -0.32255
534160.0000   -0.19960
534200.0000   -0.52099
534240.0000   -0.37902
534280.0000   -0.26229
534320.0000   -0.26369
534360.0000   -0.38732
534400.0000   -0.12097
534440.0000   -0.05563
534480.0000   -0.30362
534520.0000   -0.26928
534560.0000   -0.34391
534600.0000   -0.40082
534640.0000   -0.43547
534680.0000   -0.54235
534720.0000   -0.44821
534760.0000   -0.54293
534800.0000   -0.38770
534840.0000   -0.37641
534880.0000   -0.62736
534920.0000   -0.60788
534960.0000   -0.60677
535000.0000   -0.70264
535040.0000   -0.46855
535080.0000   -0.61028
535120.0000   -0.61792
535160.0000   -0.49212
535200.0000   -0.30115
535240.0000   -0.57926
535280.0000   -0.66363
535320.0000   -0.39516
535360.0000   -0.47528
535400.0000   -0.74882
535440.0000   -0.55245
535480.0000   -0.80777
535520.0000   -0.61190
535560.0000   -0.50944
535600.0000   -0.72974
535640.0000   -0.62203
535680.0000   -0.39577
535720.0000   -0.46669
535760.0000   -0.66685
535800.0000   -0.59857
535840.0000   -0.60281
535880.0000   -0.86151
535920.0000   -0.88670
535960.0000   -0.75880
536000.0000   -0.76755
536040.0000   -0.72892
536080.0000   -0.60903
536120.0000   -0.51266
536160.0000   -0.83470
536200.0000   -0.94115
536240.0000   -0.80618
536280.0000   -0.64933
536320.0000   -0.57758
536360.0000   -0.64971
536400.0000   -0.46511
536440.0000   -0.50331
536480.0000   -0.60632
536520.0000   -0.63509
536560.0000   -0.77505
536600.0000   -0.96435
536640.0000   -0.92413
536680.0000   -1.14230
536720.0000   -0.86774
536760.0000   -0.76142
536800.0000   -0.58932
536840.0000   -0.74143
536880.0000   -0.64536
536920.0000   -0.62828
536960.0000   -0.36529
537000.0000   -0.47343
537040.0000   -0.55121
537080.0000   -0.73655
537120.0000   -0.64873
537160.0000   -0.30394
537200.0000   -0.49245
537240.0000   -0.36581
537280.0000   -0.62682
537320.0000   -0.94132
537360.0000   -0.38520
537400.0000   -0.44782
537440.0000   -0.53011
537480.0000   -0.30444
537520.0000   -0.36453
537560.0000   -0.41629
537600.0000   -0.06986
537640.0000   -0.26936
537680.0000   -0.60813
537720.0000   -0.57400
537760.0000   -0.27808
537800.0000   -0.58453
537840.0000   -0.23853
537880.0000   -0.36618
537920.0000   -0.10862
537960.0000   -0.56117
538000.0000   -0.28913
538040.0000   -0.24790
538080.0000   -0.25337
538120.0000   -0.25827
538160.0000   -0.07290
538200.0000    0.14534
538240.0000   -0.02630
538280.0000    0.03399
538320.0000   -0.07558
538360.0000   -0.40098
538400.0000   -0.60717
538440.0000   -0.18359
538480.0000   -0.72228
538520.0000   -0.56996
538560.0000   -0.52508
538600.0000   -0.55611
538640.0000   -0.67726
538680.0000   -0.60497
538720.0000   -0.11542
538760.0000   -0.55484
538800.0000   -0.41746
538840.0000   -0.45568
538880.0000   -0.48612
538920.0000   -0.36133
538960.0000   -0.55413
539000.0000   -0.77158
539040.0000   -0.67813
539080.0000   -0.54740
539120.0000   -0.35462
539160.0000   -0.34666
539200.0000   -0.50498
539240.0000   -0.61373
539280.0000   -0.67350
539320.0000   -0.53035
539360.0000   -0.80292
539400.0000   -0.44159
539440.0000   -0.56039
539480.0000   -0.28256
539520.0000   -0.39684
539560.0000   -0.54254
539600.0000   -0.52340
539640.0000   -0.39520
539680.0000   -0.49755
539720.0000   -0.54849
539760.0000    0.04142
539800.0000   -0.02572
539840.0000    0.07575
539880.0000   -0.17134
539920.0000   -0.45402
539960.0000   -0.53716
540000.0000   -0.34050
540040.0000   -0.40478
540080.0000   -0.44023
540120.0000   -0.11449
540160.0000    0.05164
540200.0000   -0.09355
540240.0000   -0.01163
540280.0000    0.13783
540320.0000   -0.49233
540360.0000   -0.46230
540400.0000   -0.72143
540440.0000   -0.61722
540480.0000   -0.55283
540520.0000   -0.85480
540560.0000   -0.66683
540600.0000   -0.45743
540640.0000   -0.50679
540680.0000   -0.62077
540720.0000   -0.53948
540760.0000   -0.33306
540800.0000   -0.51080
540840.0000   -0.28620
540880.0000   -0.44011
540920.0000   -0.39880
540960.0000   -0.30713
541000.0000   -0.31170
541040.0000   -0.52526
541080.0000   -0.41691
541120.0000   -0.23814
541160.0000    0.10729
541200.0000   -0.16832
541240.0000    0.01078
541280.0000   -0.05863
541320.0000   -0.18299
541360.0000   -0.27512
541400.0000   -0.27806
541440.0000   -0.19383
541480.0000    0.33803
541520.0000   -0.02985
541560.0000    0.01379
541600.0000   -0.37587
541640.0000   -0.49019
541680.0000   -0.34738
541720.0000   -0.77288
541760.0000   -0.52419
541800.0000   -0.63700
541840.0000   -0.36649
541880.0000   -0.87241
541920.0000   -0.48276
541960.0000   -0.43235
542000.0000   -0.62392
542040.0000   -0.63186
542080.0000   -0.70060
542120.0000   -0.48457
542160.0000   -0.28847
542200.0000   -0.35346
542240.0000   -0.50701
542280.0000   -0.06879
542320.0000    0.00706
542360.0000    0.04188
542400.0000    0.10149
542440.0000    0.18616
542480.0000    0.23115
542520.0000    0.10031
542560.0000   -0.46480
542600.0000   -0.15966
542640.0000   -0.13067
542680.0000   -0.24454
542720.0000   -0.28686
542760.0000    0.12277
542800.0000    0.09511
542840.0000   -0.30096
542880.0000   -0.06976
542920.0000   -0.09259
542960.0000   -0.15475
543000.0000   -0.06405
543040.0000    0.30555
543080.0000    0.10607
543120.0000    0.34188
543160.0000    0.42987
543200.0000    0.18629
543240.0000    0.24178
543280.0000    0.22690
543320.0000   -0.20419
543360.0000   -0.45490
543400.0000   -0.36685
543440.0000   -0.24892
543480.0000   -0.56785
543520.0000   -0.50035
543560.0000   -0.43355
543600.0000   -0.20180
543640.0000   -0.49418
543680.0000   -0.02800
543720.0000   -0.14243
543760.0000   -0.63457
543800.0000   -0.42445
543840.0000   -0.21144
543880.0000   -0.34757
543920.0000   -0.38822
543960.0000   -0.31378
544000.0000   -0.34937
544040.0000   -0.08507
544080.0000   -0.22055
544120.0000   -0.47525
544160.0000   -0.71431
544200.0000   -0.19755
544240.0000   -0.30199
544280.0000   -0.11032
544320.0000   -0.29509
544360.0000   -0.31549
544400.0000   -0.01309
544440.0000   -0.28476
544480.0000   -0.37349
544520.0000   -0.34058
544560.0000   -0.11090
544600.0000   -0.38451
544640.0000   -0.31048
544680.0000   -0.36059
544720.0000   -0.35850
544760.0000   -0.19397
544800.0000   -0.11960
544840.0000   -0.67728
544880.0000   -0.60634
544920.0000   -0.48886
544960.0000   -0.25783
545000.0000   -0.06363
545040.0000   -0.44119
545080.0000   -0.49087
545120.0000   -0.31128
545160.0000    0.07939
545200.0000    0.02550
545240.0000   -0.09563
545280.0000   -0.13495
545320.0000   -0.24109
545360.0000   -0.06172
545400.0000   -0.34418
545440.0000   -0.37526
545480.0000   -0.58676
545520.0000   -0.22353
545560.0000   -0.24508
545600.0000   -0.26116
545640.0000   -0.28435
545680.0000   -0.16962
545720.0000   -0.10103
545760.0000   -0.52440
545800.0000   -0.14981
545840.0000   -0.08467
545880.0000   -0.09930
545920.0000   -0.37873
545960.0000   -0.19085
546000.0000   -0.11461
546040.0000   -0.03445
546080.0000   -0.09344
546120.0000   -0.09088
546160.0000   -0.08911
546200.0000   -0.05288
546240.0000   -0.13613
546280.0000   -0.22493
546320.0000   -0.08457
546360.0000   -0.08129
546400.0000   -0.41759
546440.0000   -0.23249
546480.0000   -0.36452
546520.0000   -0.06454
546560.0000   -0.05019
546600.0000   -0.21479
546640.0000   -0.22847
546680.0000   -0.32718
546720.0000   -0.03179
546760.0000   -0.15745
546800.0000   -0.28400
546840.0000    0.22100
546880.0000   -0.23457
546920.0000   -0.11532
546960.0000   -0.17434
547000.0000    0.05764
547040.0000   -0.24806
547080.0000   -0.29900
547120.0000   -0.35345
547160.0000   -0.28589
547200.0000   -0.05644
547240.0000   -0.21760
547280.0000   -0.13131
547320.0000   -0.58786
547360.0000   -0.32072
547400.0000   -0.08727
547440.0000   -0.08085
547480.0000   -0.14577
547520.0000   -0.60082
547560.0000   -0.09687
547600.0000   -0.00024
547640.0000   -0.09704
547680.0000   -0.24782
547720.0000   -0.04295
547760.0000   -0.22294
547800.0000   -0.13158
547840.0000   -0.21828
547880.0000   -0.43131
547920.0000   -0.35517
547960.0000   -0.37508
548000.0000   -0.34190
548040.0000   -0.50124
548080.0000   -0.32410
548120.0000   -0.15871
548160.0000   -0.14463
548200.0000   -0.12286
548240.0000   -0.14049
548280.0000   -0.31178
548320.0000   -0.18539
548360.0000    0.02587
548400.0000   -0.02893
548440.0000   -0.09189
548480.0000   -0.05698
548520.0000    0.10434
548560.0000   -0.19474
548600.0000    0.03224
548640.0000    0.14742
548680.0000    0.13367
548720.0000    0.25345
548760.0000    0.16703
548800.0000    0.19636
548840.0000    0.21978
548880.0000   -0.12211
548920.0000   -0.07915
548960.0000   -0.02940
549000.0000   -0.17609
549040.0000   -0.61594
549080.0000    0.21111
549120.0000   -0.07704
549160.0000   -0.19589
549200.0000   -0.45686
549240.0000   -0.39034
549280.0000   -0.64460
549320.0000   -0.47378
549360.0000   -0.61126
549400.0000   -0.76756
549440.0000   -0.76639
549480.0000   -0.64738
549520.0000   -0.65743
549560.0000   -0.60793
549600.0000   -0.19233
549640.0000   -0.71541
549680.0000   -0.47735
549720.0000   -0.68782
549760.0000   -0.72807
549800.0000   -0.35961
549840.0000   -0.22598
549880.0000   -0.51380
549920.0000   -0.43397
549960.0000   -0.56884
550000.0000   -0.53881
550040.0000   -0.54441
550080.0000   -0.61488
550120.0000   -0.72044
550160.0000   -0.69184
550200.0000   -0.74848
550240.0000   -0.61452
550280.0000   -0.73203
550320.0000   -0.43718
550360.0000   -0.63691
550400.0000   -0.42518
550440.0000   -0.59355
550480.0000   -0.55361
550520.0000   -0.86817
550560.0000   -0.99845
550600.0000   -0.65035
550640.0000   -0.99919
550680.0000   -0.53148
550720.0000   -0.66798
550760.0000   -0.71001
550800.0000   -0.70883
550840.0000   -0.81657
550880.0000   -0.71085
550920.0000   -0.53900
550960.0000   -0.55516
551000.0000   -0.52178
551040.0000   -0.72509
551080.0000   -0.84583
551120.0000   -0.75660
551160.0000   -0.62374
551200.0000   -0.73986
551240.0000   -0.26666
551280.0000   -0.55530
551320.0000   -0.83361
551360.0000   -0.68815
551400.0000   -0.71939
551440.0000   -0.48113
551480.0000   -0.58397
551520.0000   -1.04102
551560.0000   -0.73115
551600.0000   -0.61932
551640.0000   -0.96482
551680.0000   -0.51110
551720.0000   -0.63290
551760.0000   -0.77995
551800.0000   -0.47784
551840.0000   -0.55237
551880.0000   -0.58093
551920.0000   -0.46068
551960.0000   -0.94424
552000.0000   -0.84061
552040.0000   -0.76123
552080.0000   -0.43783
552120.0000   -0.60036
552160.0000   -0.52683
552200.0000   -0.75769
552240.0000   -0.46487
552280.0000   -0.67314
552320.0000   -0.52868
552360.0000   -0.72858
552400.0000   -0.67588
552440.0000   -0.61197
552480.0000   -0.63728
552520.0000   -0.77179
552560.0000   -0.59968
552600.0000   -0.55951
552640.0000   -0.34264
552680.0000   -0.65542
552720.0000   -0.50492
552760.0000   -0.48066
552800.0000   -0.83161
552840.0000   -0.61020
552880.0000   -0.62958
552920.0000   -0.95106
552960.0000   -0.94994
553000.0000   -0.58553
553040.0000   -0.66874
553080.0000   -0.77081
553120.0000   -0.75668
553160.0000   -0.70748
553200.0000   -1.10890
553240.0000   -0.76957
553280.0000   -0.78559
553320.0000   -0.82010
553360.0000   -0.81242
553400.0000   -0.77341
553440.0000   -0.63390
553480.0000   -0.57871
553520.0000   -0.68605
553560.0000   -0.40670
553600.0000   -0.78320
553640.0000   -0.75547
553680.0000   -0.83879
553720.0000   -0.58667
553760.0000   -0.58294
553800.0000   -0.96505
553840.0000   -0.84913
553880.0000   -0.54260
553920.0000   -0.98482
553960.0000   -0.72855
554000.0000   -0.72361
554040.0000   -0.80807
554080.0000   -0.86754
554120.0000   -0.97474
554160.0000   -0.81383
554200.0000   -0.37744
554240.0000   -0.81470
554280.0000   -0.85545
554320.0000   -1.27155
554360.0000   -0.74452
554400.0000   -0.83871
554440.0000   -0.80557
554480.0000   -0.65658
554520.0000   -0.92528
554560.0000   -0.86963
554600.0000   -0.80446
554640.0000   -0.62644
554680.0000   -0.45933
554720.0000   -0.60284
554760.0000   -0.64632
554800.0000   -0.90487
554840.0000   -0.74516
554880.0000   -0.95496
554920.0000   -0.86967
554960.0000   -0.71623
555000.0000   -0.99471
555040.0000   -0.81744
555080.0000   -0.26570
555120.0000   -0.22056
555160.0000   -0.44412
555200.0000   -0.43116
555240.0000   -0.34670
555280.0000   -0.41015
555320.0000   -0.36833
555360.0000   -0.24002
555400.0000   -0.29212
555440.0000   -0.55652
555480.0000   -0.75137
555520.0000   -0.50140
555560.0000   -0.54031
555600.0000   -0.32565
555640.0000   -0.50814
555680.0000   -0.12672
555720.0000   -0.08879
555760.0000   -0.27226
555800.0000   -0.25461
555840.0000   -0.05796
555880.0000   -0.19218
555920.0000   -0.10637
555960.0000    0.02394
556000.0000   -0.34799
556040.0000   -0.40695
556080.0000   -0.39969
556120.0000   -0.26606
556160.0000   -0.44676
556200.0000   -0.27959
556240.0000   -0.63276
556280.0000   -0.38736
556320.0000   -0.16855
556360.0000   -0.21938
556400.0000   -0.09180
556440.0000   -0.13628
556480.0000   -0.44090
556520.0000   -0.04378
556560.0000   -0.36581
556600.0000   -0.13267
556640.0000   -0.31539
556680.0000   -0.41145
556720.0000   -0.47396
556760.0000   -0.22434
556800.0000   -0.16039
556840.0000   -0.48222
556880.0000   -0.51161
556920.0000   -0.20235
556960.0000   -0.28361
557000.0000   -0.25517
557040.0000   -0.09345
557080.0000   -0.27585
557120.0000   -0.12646
557160.0000   -0.14738
557200.0000   -0.18422
557240.0000   -0.20551
557280.0000   -0.07204
557320.0000   -0.22319
557360.0000   -0.35087
557400.0000   -0.13760
557440.0000   -0.56895
557480.0000   -0.14945
557520.0000   -0.39206
557560.0000   -0.34055
557600.0000   -0.37895
557640.0000   -0.36833
557680.0000   -0.35815
557720.0000   -0.49542
557760.0000   -0.29267
557800.0000   -0.24851
557840.0000   -0.20486
557880.0000   -0.27546
557920.0000   -0.14321
557960.0000   -0.27626
558000.0000   -0.56893
558040.0000   -0.00353
558080.0000   -0.50003
558120.0000   -0.21272
558160.0000   -0.35050
558200.0000   -0.36024
558240.0000   -0.41698
558280.0000   -0.49021
558320.0000   -0.27522
558360.0000   -0.45006
558400.0000   -0.24899
558440.0000   -0.18581
558480.0000   -0.44121
558520.0000   -0.12681
558560.0000   -0.36096
558600.0000   -0.49791
558640.0000   -0.56849
558680.0000    0.00806
558720.0000   -0.03353
558760.0000   -0.09204
558800.0000   -0.09672
558840.0000    0.11291
558880.0000    0.16563
558920.0000    0.32276
558960.0000   -0.06959
559000.0000   -0.20491
559040.0000    0.02055
559080.0000   -0.37414
559120.0000   -0.42831
559160.0000   -0.13609
559200.0000   -0.18591
559240.0000   -0.07418
559280.0000   -0.29580
559320.0000   -0.32227
559360.0000   -0.32913
559400.0000   -0.44288
559440.0000   -0.52911
559480.0000   -0.46042
559520.0000   -0.11769
559560.0000   -0.01998
559600.0000   -0.16232
559640.0000   -0.00200
559680.0000   -0.09588
559720.0000   -0.17508
559760.0000   -0.23260
559800.0000    0.12333
559840.0000   -0.22125
559880.0000   -0.40081
559920.0000   -0.08278
559960.0000   -0.01283
560000.0000   -0.09817
560040.0000   -0.21826
560080.0000   -0.37125
560120.0000    0.03604
560160.0000    0.19975
560200.0000   -0.20487
560240.0000    0.21700
560280.0000   -0.27862
560320.0000   -0.11453
560360.0000    0.11864
560400.0000    0.30058
560440.0000   -0.19229
560480.0000   -0.26322
560520.0000   -0.45770
560560.0000   -0.23377
560600.0000   -0.62487
560640.0000   -0.81392
560680.0000   -0.58355
560720.0000   -0.32513
560760.0000    0.27481
560800.0000    0.16020
560840.0000    0.09994
560880.0000   -0.11870
560920.0000   -0.27899
560960.0000   -0.16912
561000.0000   -0.18976
561040.0000   -0.09896
561080.0000   -0.15714
561120.0000    0.02547
561160.0000   -0.40945
561200.0000   -0.28510
561240.0000   -0.35744
561280.0000   -0.19209
561320.0000   -0.38507
561360.0000   -0.74948
561400.0000   -0.45906
561440.0000   -0.72901
561480.0000   -0.82329
561520.0000   -0.31545
561560.0000   -0.09570
561600.0000   -0.25387
561640.0000   -0.01457
561680.0000   -0.12381
561720.0000   -0.25508
561760.0000   -0.31821
561800.0000   -0.60053
561840.0000    0.03264
561880.0000   -0.29106
561920.0000   -0.20863
561960.0000   -0.43615
562000.0000   -0.20795
562040.0000   -0.19979
562080.0000   -0.16264
562120.0000   -0.16477
562160.0000   -0.08790
562200.0000   -0.10553
562240.0000   -0.00871
562280.0000    0.22851
562320.0000    0.00055
562360.0000   -0.27246
562400.0000   -0.08750
562440.0000    0.19337
562480.0000    0.01848
562520.0000   -0.07379
562560.0000   -0.22914
562600.0000    0.05929
562640.0000   -0.09674
562680.0000   -0.03552
562720.0000    0.02790
562760.0000   -0.32121
562800.0000    0.05531
562840.0000    0.26279
562880.0000   -0.08254
562920.0000   -0.21634
562960.0000   -0.14839
563000.0000   -0.14231
563040.0000   -0.57254
563080.0000   -0.55092
563120.0000   -0.15520
563160.0000   -0.09284
563200.0000   -0.17760
563240.0000    0.01872
563280.0000    0.42040
563320.0000    0.33589
563360.0000   -0.25629
563400.0000    0.12175
563440.0000   -0.29417
563480.0000   -0.21288
563520.0000   -0.24885
563560.0000   -0.30213
563600.0000   -0.18320
563640.0000   -0.19720
563680.0000   -0.33701
563720.0000   -0.32207
563760.0000   -0.10968
563800.0000   -0.05114
563840.0000    0.08312
563880.0000    0.15245
563920.0000    0.17069
563960.0000    0.10264
564000.0000    0.34031
564040.0000   -0.39365
564080.0000   -0.15952
564120.0000   -0.09710
564160.0000   -0.05085
564200.0000   -0.13078
564240.0000   -0.02879
564280.0000   -0.15554
564320.0000   -0.14283
564360.0000   -0.07550
564400.0000   -0.38591
564440.0000   -0.21968
564480.0000   -0.53947
564520.0000   -0.38104
564560.0000   -0.61291
564600.0000   -0.36190
564640.0000   -0.42276
564680.0000   -0.25701
564720.0000   -0.24697
564760.0000   -0.30953
564800.0000   -0.17907
564840.0000   -0.42636
564880.0000   -0.33853
564920.0000   -0.33397
564960.0000   -0.45112
565000.0000   -0.78812
565040.0000   -0.82063
565080.0000   -0.60009
565120.0000   -0.68921
565160.0000   -0.45822
565200.0000   -0.34601
565240.0000   -0.44625
565280.0000   -0.42517
565320.0000   -0.64370
565360.0000   -0.17242
565400.0000   -0.19244
565440.0000   -0.22816
565480.0000   -0.47101
565520.0000   -0.18920
565560.0000   -0.26144
565600.0000   -0.40989
565640.0000   -0.26938
565680.0000   -0.15515
565720.0000   -0.17423
565760.0000   -0.23944
565800.0000   -0.32085
565840.0000   -0.21838
565880.0000   -0.45381
565920.0000   -0.40254
565960.0000   -0.39709
566000.0000   -0.29886
566040.0000   -0.45435
566080.0000   -0.21080
566120.0000   -0.17356
566160.0000   -0.34756
566200.0000   -0.24230
566240.0000   -0.25955
566280.0000   -0.49532
566320.0000   -0.25254
566360.0000   -0.21338
566400.0000   -0.16153
566440.0000   -0.46469
566480.0000   -0.45731
566520.0000   -0.49570
566560.0000   -0.58069
566600.0000   -0.25003
566640.0000   -0.25014
566680.0000   -0.14467
566720.0000   -0.18546
566760.0000   -0.41141
566800.0000   -0.24345
566840.0000   -0.18631
566880.0000   -0.37427
566920.0000   -0.41265
566960.0000   -0.47686
567000.0000   -0.40106
567040.0000   -0.46565
567080.0000   -0.29106
567120.0000   -0.25916
567160.0000   -0.27864
567200.0000   -0.37116
567240.0000   -0.18235
567280.0000   -0.31273
567320.0000   -0.14973
567360.0000   -0.33627
567400.0000   -0.34578
567440.0000   -0.44634
567480.0000   -0.21289
567520.0000   -0.45555
567560.0000   -0.21566
567600.0000   -0.23663
567640.0000   -0.06745
567680.0000   -0.18356
567720.0000   -0.31817
567760.0000   -0.36146
567800.0000   -0.24831
567840.0000   -0.33965
567880.0000   -0.32253
567920.0000   -0.47780
567960.0000   -0.38270
568000.0000   -0.61138
568040.0000   -0.40706
568080.0000   -0.55135
568120.0000   -0.46759
568160.0000   -0.42354
568200.0000   -0.52325
568240.0000   -0.45271
568280.0000   -0.44762
568320.0000   -0.50633
568360.0000   -0.47149
568400.0000   -0.42231
568440.0000   -0.26764
568480.0000   -0.45562
568520.0000   -0.43932
568560.0000   -0.48042
568600.0000   -0.37555
568640.0000   -0.48322
568680.0000   -0.47484
568720.0000   -0.32262
568760.0000   -0.43063
568800.0000   -0.56955
568840.0000   -0.40617
568880.0000   -0.20433
568920.0000   -0.17142
568960.0000   -0.04265
569000.0000   -0.17816
569040.0000    0.03985
569080.0000    0.24679
569120.0000   -0.53354
569160.0000   -0.65317
569200.0000   -0.49118
569240.0000   -0.37294
569280.0000   -0.37517
569320.0000   -0.42784
569360.0000   -0.36766
569400.0000   -0.37624
569440.0000   -0.09580
569480.0000   -0.41688
569520.0000   -0.32604
569560.0000   -0.75761
569600.0000   -0.87742
569640.0000   -0.72239
569680.0000   -0.48416
569720.0000   -0.18079
569760.0000   -0.20925
569800.0000   -0.41986
569840.0000   -0.30073
569880.0000   -0.33313
569920.0000   -0.05949
569960.0000   -0.16002
570000.0000   -0.24535
570040.0000   -0.46507
570080.0000   -0.28394
570120.0000   -0.07687
570160.0000   -0.63556
570200.0000   -0.52564
570240.0000   -0.51386
570280.0000   -0.39972
570320.0000   -0.18247
570360.0000   -0.28795
570400.0000   -0.25365
570440.0000   -0.32579
570480.0000   -0.16812
570520.0000   -0.55937
570560.0000   -0.61232
570600.0000   -0.65761
570640.0000   -0.59946
570680.0000   -0.64279
570720.0000   -0.69765
570760.0000   -0.71729
570800.0000   -0.49345
570840.0000   -0.46464
570880.0000   -0.62699
570920.0000   -0.64989
570960.0000   -0.75399
571000.0000   -0.38988
571040.0000   -0.87260
571080.0000   -0.80951
571120.0000   -0.76552
571160.0000   -0.36963
571200.0000   -0.49688
571240.0000   -0.38860
571280.0000   -0.54688
571320.0000   -0.64753
571360.0000   -0.23389
571400.0000   -0.58644
571440.0000   -0.66240
571480.0000   -0.62884
571520.0000   -0.59725
571560.0000   -0.59996
571600.0000   -0.58992
571640.0000   -0.40557
571680.0000   -0.56051
571720.0000   -0.36252
571760.0000   -0.30805
571800.0000   -0.24095
571840.0000   -0.07215
571880.0000   -0.09188
571920.0000   -0.27117
571960.0000   -0.45811
572000.0000   -0.24427
572040.0000    0.07256
572080.0000    0.18819
572120.0000    0.43378
572160.0000    0.44048
572200.0000    0.39209
572240.0000    0.05346
572280.0000    0.38837
572320.0000    0.18622
572360.0000    0.30100
572400.0000    0.24012
572440.0000    0.15468
572480.0000    0.22483
572520.0000    0.10910
572560.0000    0.23063
572600.0000    0.06743
572640.0000   -0.04173
572680.0000   -0.04710
572720.0000    0.21752
572760.0000    0.23066
572800.0000    0.31937
572840.0000    0.54580
572880.0000    0.58572
572920.0000    0.51316
572960.0000    0.30819
573000.0000    0.73465
573040.0000    0.62831
573080.0000    0.63684
573120.0000    0.36377
573160.0000    0.64915
573200.0000    0.68109
573240.0000    0.60932
573280.0000    0.57382
573320.0000    0.52816
573360.0000    0.70374
573400.0000    0.38827
573440.0000    0.42623
573480.0000    0.32375
573520.0000    0.52294
573560.0000    0.43537
573600.0000    0.38935
573640.0000    0.41105
573680.0000    0.48604
573720.0000    0.61971
573760.0000    0.27892
573800.0000    0.47355
573840.0000    0.60732
573880.0000    0.56597
573920.0000    0.36590
573960.0000    0.38812
574000.0000    0.44414
574040.0000    0.60030
574080.0000    0.51694
574120.0000    0.33422
574160.0000    0.59615
574200.0000    0.48900
574240.0000    0.59616
574280.0000    0.62432
574320.0000    0.58812
574360.0000    0.66221
574400.0000    0.57379
574440.0000    0.60854
574480.0000    0.52583
574520.0000    0.50954
574560.0000    0.59029
574600.0000    0.55268
574640.0000    0.61182
574680.0000    0.56673
574720.0000    0.64856
574760.0000    0.58538
574800.0000    0.72361
574840.0000    0.54055
574880.0000    0.47208
574920.0000    0.62221
574960.0000    0.56102
575000.0000    0.50314
575040.0000    0.63725
575080.0000    0.56015
575120.0000    0.55834
575160.0000    0.61893
575200.0000    0.54314
575240.0000    0.61728
575280.0000    0.57962
575320.0000    0.44997
575360.0000    0.44914
575400.0000    0.70094
575440.0000    0.49042
575480.0000    0.57297
575520.0000    0.47635
575560.0000    0.50944
575600.0000    0.47115
575640.0000    0.66694
575680.0000    0.64344
575720.0000    0.67887
575760.0000    0.59450
575800.0000    0.52667
575840.0000    0.54181
575880.0000    0.78060
575920.0000    0.69491
575960.0000    0.55079
576000.0000    0.62261
576040.0000    0.60194
576080.0000    0.43406
576120.0000    0.69175
576160.0000    0.64114
576200.0000    0.63577
576240.0000    0.62559
576280.0000    0.59506
576320.0000    0.49230
576360.0000    0.59645
576400.0000    0.44327
576440.0000    0.54251
576480.0000    0.66262
576520.0000    0.54871
576560.0000    0.60375
576600.0000    0.57138
576640.0000    0.49128
576680.0000    0.52407
576720.0000    0.49595
576760.0000    0.47167
576800.0000    0.03971
576840.0000    0.24246
576880.0000    0.18358
576920.0000   -0.03517
576960.0000    0.36023
577000.0000    0.30522
577040.0000    0.06893
577080.0000   -0.27108
577120.0000    0.25069
577160.0000   -0.00951
577200.0000    0.28434
577240.0000    0.04328
577280.0000    0.07191
577320.0000    0.13698
577360.0000    0.00673
577400.0000   -0.04693
577440.0000   -0.16893
577480.0000   -0.34156
577520.0000   -0.08459
577560.0000   -0.17960
577600.0000   -0.12739
577640.0000   -0.24344
577680.0000   -0.28150
577720.0000   -0.22981
577760.0000   -0.16289
577800.0000   -0.17059
577840.0000   -0.19331
577880.0000   -0.23383
577920.0000   -0.26441
577960.0000    0.04017
578000.0000   -0.26764
578040.0000   -0.30068
578080.0000   -0.09984
578120.0000   -0.07742
578160.0000   -0.19021
578200.0000   -0.01380
578240.0000   -0.03941
578280.0000    0.12126
578320.0000   -0.26244
578360.0000    0.24661
578400.0000    0.17900
578440.0000    0.13463
578480.0000   -0.23410
578520.0000   -0.30796
578560.0000   -0.25967
578600.0000   -0.26076
578640.0000   -0.19244
578680.0000   -0.26745
578720.0000   -0.14549
578760.0000   -0.10578
578800.0000   -0.30538
578840.0000   -0.41215
578880.0000   -0.14310
578920.0000   -0.18853
578960.0000   -0.18687
579000.0000   -0.36623
579040.0000   -0.01720
579080.0000    0.20135
579120.0000    0.09582
579160.0000    0.15136
579200.0000    0.05234
579240.0000    0.32690
579280.0000    0.33123
579320.0000    0.18154
579360.0000    0.27205
579400.0000    0.33576
579440.0000    0.32087
579480.0000    0.08133
579520.0000    0.27740
579560.0000    0.48039
579600.0000    0.23857
579640.0000    0.24589
579680.0000    0.29867
579720.0000   -0.27009
579760.0000   -0.08426
579800.0000   -0.62398
579840.0000   -0.26807
579880.0000   -0.40815
579920.0000   -0.14667
579960.0000   -0.39125
580000.0000   -0.15116
580040.0000   -0.11667
580080.0000   -0.40826
580120.0000   -0.20630
580160.0000   -0.11981
580200.0000   -0.13450
580240.0000   -0.46444
580280.0000   -0.48734
580320.0000   -0.06868
580360.0000   -0.44308
580400.0000   -0.37365
580440.0000   -0.09054
580480.0000   -0.48259
580520.0000   -0.28193
580560.0000   -0.45104
580600.0000   -0.13134
580640.0000   -0.33225
580680.0000   -0.21989
580720.0000   -0.32243
580760.0000   -0.56115
580800.0000   -0.45972
580840.0000   -0.40167
580880.0000   -0.54633
580920.0000   -0.32582
580960.0000   -0.72994
581000.0000   -0.29741
581040.0000   -0.09504
581080.0000   -0.43192
581120.0000   -0.12040
581160.0000   -0.30996
581200.0000   -0.62167
581240.0000   -0.54533
581280.0000   -0.15189
581320.0000   -0.20425
581360.0000   -0.35943
581400.0000   -0.31859
581440.0000   -0.34473
581480.0000   -0.52293
581520.0000   -0.38988
581560.0000   -0.68701
581600.0000   -0.48889
581640.0000   -0.37044
581680.0000   -0.34063
581720.0000   -0.34819
581760.0000   -0.25851
581800.0000   -0.62168
581840.0000   -0.42455
581880.0000   -0.57519
581920.0000   -0.57955
581960.0000   -0.52404
582000.0000   -0.35650
582040.0000   -0.05613
582080.0000   -0.33086
582120.0000   -0.45679
582160.0000   -0.19355
582200.0000   -0.38718
582240.0000   -0.13768
582280.0000   -0.12165
582320.0000   -0.23111
582360.0000   -0.44370
582400.0000   -0.53520
582440.0000   -0.35008
582480.0000   -0.21717
582520.0000   -0.31417
582560.0000   -0.07772
582600.0000   -0.24807
582640.0000   -0.37320
582680.0000   -0.15344
582720.0000    0.10590
582760.0000   -0.07193
582800.0000   -0.29965
582840.0000   -0.24256
582880.0000   -0.10316
582920.0000   -0.29015
582960.0000   -0.15041
583000.0000   -0.58766
583040.0000   -0.71096
583080.0000   -0.58518
583120.0000   -0.61496
583160.0000   -0.73968
583200.0000   -0.82537
583240.0000   -0.50262
583280.0000   -0.55672
583320.0000   -0.43620
583360.0000   -0.54649
583400.0000   -0.45838
583440.0000   -0.47739
583480.0000   -0.42931
583520.0000   -0.53942
583560.0000   -0.54775
583600.0000   -0.54921
583640.0000   -0.62180
583680.0000   -0.64395
583720.0000   -0.51433
583760.0000   -0.68903
583800.0000   -0.67689
583840.0000   -0.48434
583880.0000   -0.60290
583920.0000   -0.46038
583960.0000   -0.28079
584000.0000   -0.48801
584040.0000   -0.54611
584080.0000   -0.67586
584120.0000   -0.61058
584160.0000   -0.47929
584200.0000   -0.58062
584240.0000   -0.38074
584280.0000   -0.36870
584320.0000   -0.47239
584360.0000   -0.44158
584400.0000   -0.54867
584440.0000   -0.56776
584480.0000   -0.74859
584520.0000   -0.82916
584560.0000   -0.87241
584600.0000   -0.97895
584640.0000   -0.91619
584680.0000   -1.00571
584720.0000   -0.61957
584760.0000   -0.80529
584800.0000   -0.33266
584840.0000   -0.10147
584880.0000   -0.14816
584920.0000    0.06102
584960.0000   -0.40977
585000.0000   -0.18933
585040.0000   -0.16508
585080.0000   -0.17489
585120.0000   -0.06951
585160.0000   -0.10359
585200.0000   -0.19204
585240.0000   -0.25010
585280.0000   -0.05729
585320.0000   -0.06669
585360.0000   -0.25398
585400.0000   -0.26354
585440.0000   -0.40602
585480.0000   -0.54610
585520.0000   -0.36230
585560.0000   -0.34674
585600.0000   -0.06019
585640.0000   -0.29267
585680.0000   -0.26902
585720.0000   -0.34805
585760.0000   -0.62331
585800.0000   -0.51614
585840.0000   -0.46331
585880.0000   -0.56618
585920.0000   -0.48664
585960.0000   -0.28362
586000.0000   -0.51852
586040.0000   -0.66572
586080.0000   -0.23060
586120.0000   -0.23727
586160.0000   -0.52583
586200.0000   -0.57087
586240.0000   -0.31225
586280.0000   -0.14379
586320.0000   -0.69360
586360.0000   -0.76633
586400.0000   -0.20730
586440.0000   -0.21288
586480.0000   -0.41404
586520.0000   -0.35482
586560.0000   -0.43333
586600.0000   -0.48707
586640.0000   -0.55054
586680.0000   -0.35644
586720.0000   -0.42126
586760.0000   -0.30098
586800.0000   -0.28027
586840.0000   -0.32357
586880.0000   -0.38942
586920.0000   -0.39409
586960.0000   -0.27747
587000.0000   -0.11592
587040.0000   -0.30505
587080.0000   -0.23137
587120.0000   -0.36066
587160.0000   -0.61826
587200.0000   -0.31603
587240.0000   -0.23029
587280.0000   -0.13827
587320.0000   -0.15878
587360.0000   -0.25582
587400.0000   -0.14962
587440.0000   -0.21069
587480.0000   -0.18329
587520.0000   -0.45394
587560.0000   -0.25188
587600.0000   -0.32390
587640.0000   -0.36641
587680.0000   -0.72583
587720.0000   -0.66903
587760.0000   -0.48280
587800.0000   -0.33745
587840.0000   -0.30993
587880.0000   -0.36538
587920.0000   -0.25304
587960.0000   -0.40904
588000.0000   -0.24458
588040.0000   -0.41382
588080.0000   -0.38539
588120.0000   -0.61115
588160.0000   -0.50411
588200.0000   -0.44682
588240.0000   -0.34457
588280.0000   -0.19167
588320.0000   -0.20329
588360.0000   -0.21242
588400.0000   -0.13592
588440.0000   -0.13344
588480.0000   -0.31689
588520.0000   -0.05073
588560.0000   -0.17111
588600.0000   -0.05183
588640.0000   -0.63786
588680.0000   -0.13740
588720.0000   -0.45814
588760.0000   -0.23405
588800.0000   -0.22882
588840.0000   -0.15748
588880.0000   -0.09551
588920.0000   -0.04712
588960.0000   -0.33950
589000.0000   -0.26355
589040.0000   -0.01015
589080.0000   -0.12303
589120.0000   -0.33043
589160.0000   -0.16294
589200.0000   -0.15163
589240.0000   -0.43187
589280.0000   -0.08163
589320.0000   -0.24019
589360.0000   -0.22509
589400.0000   -0.46377
589440.0000   -0.31234
589480.0000   -0.10297
589520.0000   -0.69956
589560.0000   -0.35756
589600.0000   -0.57022
589640.0000   -0.44748
589680.0000   -0.43893
589720.0000   -0.23394
589760.0000   -0.47883
589800.0000   -0.18008
589840.0000   -0.27083
589880.0000   -0.09316
589920.0000    0.10525
589960.0000   -0.12733
590000.0000   -0.40958
590040.0000   -0.40762
590080.0000   -0.46697
590120.0000   -0.61627
590160.0000   -0.38976
590200.0000   -0.45748
590240.0000   -0.47891
590280.0000   -0.23487
590320.0000   -0.29747
590360.0000   -0.09452
590400.0000   -0.08282
590440.0000   -0.07964
590480.0000   -0.35215
590520.0000   -0.22398
590560.0000   -0.51802
590600.0000   -0.56447
590640.0000   -0.33782
590680.0000   -0.08320
590720.0000   -0.09754
590760.0000   -0.13636
590800.0000    0.04394
590840.0000    0.07951
590880.0000    0.14570
590920.0000    0.21731
590960.0000    0.42786
591000.0000    0.33959
591040.0000    0.41034
591080.0000    0.32740
591120.0000    0.28392
591160.0000    0.31235
591200.0000    0.65031
591240.0000    0.50002
591280.0000   -0.00319
591320.0000    0.49839
591360.0000    0.66159
591400.0000    0.43458
591440.0000    0.80662
591480.0000    0.81014
591520.0000    0.75157
591560.0000    0.66787
591600.0000    0.53956
591640.0000    0.62248
591680.0000    0.78670
591720.0000    0.53212
591760.0000    0.68172
591800.0000    0.54197
591840.0000    0.87678
591880.0000    0.54679
591920.0000    0.66356
591960.0000    0.66095
592000.0000    0.58162
592040.0000    0.39340
592080.0000    0.83676
592120.0000    0.69986
592160.0000    0.67752
592200.0000    0.71059
592240.0000    0.73259
592280.0000    0.75155
592320.0000    0.61690
592360.0000    0.57280
592400.0000    0.48429
592440.0000    0.69472
592480.0000    0.52586
592520.0000    0.40304
592560.0000    0.40854
592600.0000    0.72129
592640.0000    0.30969
592680.0000    0.62293
592720.0000    0.44809
592760.0000    0.65463
592800.0000    0.51217
592840.0000    0.48991
592880.0000    0.70053
592920.0000    0.55998
592960.0000    0.67504
593000.0000    0.62083
593040.0000    0.44791
593080.0000    0.37177
593120.0000    0.36847
593160.0000    0.43131
593200.0000    0.53702
593240.0000    0.48268
593280.0000    0.44000
593320.0000    0.51151
593360.0000    0.51087
593400.0000    0.53496
593440.0000    0.33855
593480.0000    0.41113
593520.0000    0.58763
593560.0000    0.43231
593600.0000    0.39127
593640.0000    0.32443
593680.0000    0.49165
593720.0000    0.38249
593760.0000    0.57879
593800.0000    0.30176
593840.0000    0.31578
593880.0000    0.68125
593920.0000    0.57988
593960.0000    0.50253
594000.0000    0.38049
594040.0000    0.45344
594080.0000    0.51058
594120.0000    0.45387
594160.0000    0.33589
594200.0000    0.35476
594240.0000    0.24529
594280.0000    0.25482
594320.0000    0.37492
594360.0000    0.32923
594400.0000    0.30620
594440.0000    0.38710
594480.0000    0.13238
594520.0000    0.35900
594560.0000    0.29903
594600.0000    0.27162
594640.0000    0.34977
594680.0000    0.41636
594720.0000    0.46115
594760.0000    0.46601
594800.0000    0.32710
594840.0000    0.25144
594880.0000    0.19080
594920.0000    0.40907
594960.0000    0.44214
595000.0000    0.33640
595040.0000    0.39202
595080.0000    0.47873
595120.0000    0.49032
595160.0000    0.45709
595200.0000    0.47015
595240.0000    0.42043
595280.0000    0.45276
595320.0000    0.48001
595360.0000    0.29282
595400.0000    0.20297
595440.0000    0.47688
595480.0000    0.33610
595520.0000    0.43526
595560.0000    0.35227
595600.0000    0.54833
595640.0000    0.57241
595680.0000    0.52443
595720.0000    0.58867
595760.0000    0.17640
595800.0000    0.19420
595840.0000    0.26515
595880.0000    0.45444
595920.0000    0.28423
595960.0000    0.63796
596000.0000    0.62869
596040.0000    0.69812
596080.0000    0.39426
596120.0000    0.34133
596160.0000    0.25538
596200.0000    0.57947
596240.0000    0.49856
596280.0000    0.30860
596320.0000    0.33299
596360.0000    0.27515
596400.0000    0.23613
596440.0000    0.53534
596480.0000    0.48826
596520.0000    0.40663
596560.0000    0.30193
596600.0000    0.48065
596640.0000    0.41642
596680.0000    0.39445
596720.0000    0.27608
596760.0000    0.19515
596800.0000    0.03694
596840.0000    0.13922
596880.0000    0.40078
596920.0000    0.48309
596960.0000    0.52620
597000.0000    0.40803
597040.0000    0.46767
597080.0000    0.38757
597120.0000    0.27001
597160.0000    0.20651
597200.0000    0.25857
597240.0000    0.30252
597280.0000    0.28176
597320.0000    0.26275
597360.0000    0.29105
597400.0000    0.31262
597440.0000    0.30411
597480.0000    0.36412
597520.0000    0.29414
597560.0000    0.34419
597600.0000    0.27910
597640.0000    0.21709
597680.0000    0.46373
597720.0000    0.46865
597760.0000    0.31138
597800.0000    0.36222
597840.0000    0.29014
597880.0000    0.08923
597920.0000    0.20013
597960.0000    0.31001
598000.0000    0.47776
598040.0000    0.35712
598080.0000    0.34423
598120.0000    0.49059
598160.0000    0.22625
598200.0000    0.29138
598240.0000    0.28092
598280.0000    0.37084
598320.0000    0.40542
598360.0000    0.40607
598400.0000    0.49177
598440.0000    0.39579
598480.0000    0.64455
598520.0000    0.22363
598560.0000    0.35352
598600.0000    0.26102
598640.0000    0.25198
598680.0000    0.22319
598720.0000    0.56435
598760.0000    0.54717
598800.0000    0.38608
598840.0000    0.45989
598880.0000    0.45987
598920.0000    0.29074
598960.0000    0.42725
599000.0000    0.22177
599040.0000    0.18344
599080.0000    0.45416
599120.0000    0.53637
599160.0000    0.40693
599200.0000    0.33879
599240.0000    0.27482
599280.0000    0.37283
599320.0000    0.32715
599360.0000    0.37035
599400.0000    0.37800
599440.0000    0.35431
599480.0000    0.34268
599520.0000    0.40436
599560.0000    0.54167
599600.0000    0.31766
599640.0000    0.45288
599680.0000    0.28955
599720.0000    0.61370
599760.0000    0.48307
599800.0000    0.43082
599840.0000    0.33250
599880.0000    0.36659
599920.0000    0.49501
599960.0000    0.39953
600000.0000    0.29531
600040.0000    0.36220
600080.0000    0.28018
600120.0000    0.42900
600160.0000    0.47153
600200.0000    0.32057
600240.0000    0.30019
600280.0000    0.38465
600320.0000    0.30265
600360.0000    0.51486
600400.0000    0.28291
600440.0000    0.29352
600480.0000    0.40967
600520.0000    0.40496
600560.0000    0.27580
600600.0000    0.34749
600640.0000    0.60601
600680.0000    0.53194
600720.0000    0.40994
600760.0000    0.45708
600800.0000    0.45855
600840.0000    0.42387
600880.0000    0.51417
600920.0000    0.51093
600960.0000    0.44249
601000.0000    0.40929
601040.0000    0.59880
601080.0000    0.35145
601120.0000    0.20871
601160.0000    0.47198
601200.0000    0.25459
601240.0000    0.37416
601280.0000    0.43246
601320.0000    0.45724
601360.0000    0.31941
601400.0000    0.37810
601440.0000    0.17639
601480.0000    0.36210
601520.0000    0.18604
601560.0000    0.43317
601600.0000    0.30634
601640.0000    0.45615
601680.0000    0.37902
601720.0000    0.48315
601760.0000    0.36819
601800.0000    0.39391
601840.0000    0.33590
601880.0000    0.44954
601920.0000    0.38657
601960.0000    0.52032
602000.0000    0.55240
602040.0000    0.38359
602080.0000    0.47140
602120.0000    0.51011
602160.0000    0.42643
602200.0000    0.49498
602240.0000    0.48670
602280.0000    0.28256
602320.0000    0.45807
602360.0000    0.33000
602400.0000    0.45570
602440.0000    0.53270
602480.0000    0.32319
602520.0000    0.44613
602560.0000    0.46628
602600.0000    0.35587
602640.0000    0.61535
602680.0000    0.40865
602720.0000    0.32993
602760.0000    0.30662
602800.0000    0.19039
602840.0000    0.40128
602880.0000    0.28018
602920.0000    0.40957
602960.0000    0.50934
603000.0000    0.45524
603040.0000    0.21039
603080.0000    0.52575
603120.0000    0.29817
603160.0000    0.12378
603200.0000   -0.05696
603240.0000    0.07096
603280.0000    0.44295
603320.0000    0.39549
603360.0000    0.14698
603400.0000    0.58741
603440.0000    0.39934
603480.0000    0.19617
603520.0000    0.36170
603560.0000    0.34001
603600.0000    0.31266
603640.0000    0.36682
603680.0000    0.33747
603720.0000    0.20779
603760.0000    0.26394
603800.0000    0.39739
603840.0000    0.39002
603880.0000    0.43114
603920.0000    0.32100
603960.0000    0.36036
604000.0000    0.26020
604040.0000    0.17430
604080.0000    0.26264
604120.0000    0.37313
604160.0000    0.43750
604200.0000    0.49919
604240.0000    0.53612
604280.0000    0.35597
604320.0000    0.51321
604360.0000    0.42629
604400.0000    0.67887
604440.0000    0.77342
604480.0000    0.77631
604520.0000    0.61438
604560.0000    0.55012
604600.0000    0.58996
604640.0000    0.49710
604680.0000    0.48864
604720.0000    0.17614
604760.0000    0.30417
604800.0000    0.01393
604840.0000    0.57833
604880.0000    0.47912
604920.0000    0.42183
604960.0000    0.30143
605000.0000    0.37011
605040.0000    0.20331
605080.0000    0.12993
605120.0000    0.50482
605160.0000    0.37118
605200.0000    0.56854
605240.0000    0.48951
605280.0000    0.39423
605320.0000    0.38172
605360.0000    0.27278
605400.0000    0.41738
605440.0000    0.48120
605480.0000    0.50450
605520.0000    0.58115
605560.0000    0.37432
605600.0000    0.12439
605640.0000    0.31143
605680.0000    0.47616
605720.0000    0.39757
605760.0000    0.29307
605800.0000    0.41413
605840.0000    0.56109
605880.0000    0.38734
605920.0000    0.42081
605960.0000    0.36855
606000.0000    0.50385
606040.0000    0.30017
606080.0000    0.36334
606120.0000    0.07722
606160.0000    0.24436
606200.0000    0.42000
606240.0000    0.25317
606280.0000    0.34812
606320.0000    0.48826
606360.0000    0.33895
606400.0000    0.15528
606440.0000    0.11746
606480.0000    0.40237
606520.0000    0.32605
606560.0000    0.34218
606600.0000    0.17206
606640.0000    0.35942
606680.0000    0.32124
606720.0000    0.53465
606760.0000    0.35993
606800.0000   -0.05813
606840.0000    0.06839
606880.0000    0.46232
606920.0000    0.10531
606960.0000    0.39685
607000.0000    0.21498
607040.0000    0.36109
607080.0000    0.18040
607120.0000    0.31517
607160.0000    0.19047
607200.0000    0.30647
607240.0000    0.27121
607280.0000    0.37600
607320.0000    0.49476
607360.0000    0.29665
607400.0000    0.24414
607440.0000    0.21000
607480.0000    0.29364
607520.0000    0.31386
607560.0000    0.31864
607600.0000    0.46865
607640.0000    0.17882
607680.0000    0.39067
607720.0000    0.32859
607760.0000    0.38556
607800.0000    0.48142
607840.0000    0.43029
607880.0000    0.20851
607920.0000    0.27827
607960.0000    0.43407
608000.0000    0.51968
608040.0000    0.24067
608080.0000    0.50654
608120.0000    0.36182
608160.0000    0.11761
608200.0000    0.34851
608240.0000    0.05774
608280.0000    0.38833
608320.0000    0.28043
608360.0000    0.32485
608400.0000    0.37853
608440.0000    0.33780
608480.0000    0.30295
608520.0000    0.30247
608560.0000    0.28494
608600.0000    0.18928
608640.0000    0.24377
608680.0000    0.44980
608720.0000    0.33590
608760.0000    0.38780
608800.0000    0.20162
608840.0000    0.31204
608880.0000    0.22373
608920.0000    0.06074
608960.0000    0.22938
609000.0000    0.33948
609040.0000    0.45128
609080.0000    0.33134
609120.0000    0.42531
609160.0000    0.19429
609200.0000    0.42573
609240.0000    0.40934
609280.0000    0.60682
609320.0000    0.24470
609360.0000    0.43607
609400.0000    0.45107
609440.0000    0.38612
609480.0000    0.54541
609520.0000    0.30740
609560.0000    0.20716
609600.0000    0.47550
609640.0000    0.34524
609680.0000    0.29114
609720.0000   -0.04649
609760.0000   -0.08618
609800.0000    0.18947
609840.0000    0.13378
609880.0000    0.26259
609920.0000    0.28302
609960.0000    0.49532
610000.0000    0.35020
610040.0000    0.29386
610080.0000    0.43022
610120.0000    0.25013
610160.0000    0.20843
610200.0000    0.37144
610240.0000    0.10263
610280.0000    0.66665
610320.0000    0.61339
610360.0000    0.23101
610400.0000    0.44979
610440.0000    0.34477
610480.0000    0.33060
610520.0000    0.44360
610560.0000    0.14685
610600.0000    0.34600
610640.0000    0.39263
610680.0000    0.34543
610720.0000    0.37247
610760.0000    0.40482
610800.0000    0.20202
610840.0000    0.42009
610880.0000    0.44046
610920.0000    0.29497
610960.0000    0.30941
611000.0000    0.49683
611040.0000    0.31278
611080.0000    0.22871
611120.0000    0.36902
611160.0000    0.35355
611200.0000    0.30645
611240.0000    0.33417
611280.0000    0.35049
611320.0000    0.26242
611360.0000    0.41919
611400.0000    0.38658
611440.0000    0.15944
611480.0000    0.55964
611520.0000    0.36106
611560.0000    0.39779
611600.0000    0.29558
611640.0000    0.27608
611680.0000    0.33253
611720.0000    0.47024
611760.0000    0.39505
611800.0000    0.13506
611840.0000    0.27697
611880.0000    0.30361
611920.0000    0.21001
611960.0000    0.13174
612000.0000    0.53589
612040.0000    0.36841
612080.0000    0.48182
612120.0000    0.45277
612160.0000    0.23903
612200.0000    0.20552
612240.0000    0.26175
612280.0000    0.27219
612320.0000    0.15966
612360.0000    0.35647
612400.0000    0.34127
612440.0000    0.33758
612480.0000    0.36902
612520.0000    0.46472
612560.0000    0.34712
612600.0000    0.35184
612640.0000    0.30940
612680.0000    0.43150
612720.0000    0.53424
612760.0000    0.35350
612800.0000    0.33036
612840.0000    0.31045
612880.0000    0.38700
612920.0000    0.28888
612960.0000    0.38305
613000.0000    0.46128
613040.0000    0.42429
613080.0000    0.34171
613120.0000    0.27827
613160.0000    0.53184
613200.0000    0.54032
613240.0000    0.41083
613280.0000    0.30775
613320.0000    0.46674
613360.0000    0.26541
613400.0000    0.24185
613440.0000    0.15280
613480.0000    0.37004
613520.0000    0.23355
613560.0000    0.30911
613600.0000    0.47664
613640.0000    0.38272
613680.0000    0.43630
613720.0000    0.29349
613760.0000    0.27549
613800.0000    0.35078
613840.0000    0.34673
613880.0000    0.34095
613920.0000   -0.08302
613960.0000    0.10194
614000.0000    0.34211
614040.0000    0.19283
614080.0000    0.36868
614120.0000    0.40306
614160.0000    0.27851
614200.0000    0.33940
614240.0000    0.26289
614280.0000    0.35059
614320.0000    0.51602
614360.0000    0.21070
614400.0000    0.21258
614440.0000    0.39890
614480.0000    0.31888
614520.0000    0.39684
614560.0000    0.39152
614600.0000    0.30050
614640.0000    0.44487
614680.0000    0.30085
614720.0000    0.60157
614760.0000    0.43166
614800.0000    0.48724
614840.0000    0.15952
614880.0000    0.28667
614920.0000    0.32091
614960.0000    0.42348
615000.0000    0.42986
615040.0000    0.30584
615080.0000    0.37006
615120.0000    0.28922
615160.0000    0.22825
615200.0000    0.14751
615240.0000    0.00684
615280.0000    0.35543
615320.0000    0.23329
615360.0000    0.30065
615400.0000    0.34991
615440.0000    0.26174
615480.0000    0.27195
615520.0000    0.24725
615560.0000    0.34795
615600.0000    0.24047
615640.0000    0.21091
615680.0000    0.21821
615720.0000    0.13102
615760.0000    0.33860
615800.0000    0.26756
615840.0000    0.08606
615880.0000    0.16914
615920.0000    0.27901
615960.0000    0.30521
616000.0000    0.06566
616040.0000    0.24604
616080.0000    0.19229
616120.0000    0.34235
616160.0000    0.41448
616200.0000    0.38921
616240.0000    0.46383
616280.0000    0.35402
616320.0000    0.24297
616360.0000    0.22614
616400.0000    0.49680
616440.0000    0.34000
616480.0000    0.37134
616520.0000    0.56829
616560.0000    0.38470
616600.0000    0.14001
616640.0000    0.37840
616680.0000    0.24480
616720.0000    0.35483
616760.0000    0.39449
616800.0000    0.45096
616840.0000    0.48130
616880.0000    0.32393
616920.0000    0.44173
616960.0000    0.23760
617000.0000    0.39493
617040.0000    0.50866
617080.0000    0.46590
617120.0000    0.43461
617160.0000    0.09035
617200.0000    0.07139
617240.0000    0.39499
617280.0000    0.26102
617320.0000    0.35784
617360.0000    0.08984
617400.0000    0.07943
617440.0000    0.33807
617480.0000    0.29098
617520.0000    0.29645
617560.0000    0.41755
617600.0000    0.22202
617640.0000    0.55999
617680.0000    0.52179
617720.0000    0.37605
617760.0000    0.40802
617800.0000    0.39095
617840.0000    0.37515
617880.0000    0.19476
617920.0000    0.47574
617960.0000    0.56013
618000.0000    0.40508
618040.0000    0.38803
618080.0000    0.26194
618120.0000    0.26525
618160.0000    0.31750
618200.0000    0.14525
618240.0000    0.42063
618280.0000    0.37523
618320.0000    0.35605
618360.0000    0.45689
618400.0000   -0.01954
618440.0000    0.19162
618480.0000    0.29771
618520.0000    0.28846
618560.0000    0.25401
618600.0000    0.30875
618640.0000    0.25279
618680.0000    0.27235
618720.0000    0.28290
618760.0000    0.23094
618800.0000    0.13867
618840.0000    0.48935
618880.0000    0.43641
618920.0000    0.15849
618960.0000    0.18857
619000.0000    0.41425
619040.0000    0.30275
619080.0000    0.28511
619120.0000    0.22451
619160.0000    0.27971
619200.0000    0.35205
619240.0000    0.22411
619280.0000    0.17148
619320.0000    0.30430
619360.0000    0.35405
619400.0000    0.18745
619440.0000    0.37512
619480.0000    0.38074
619520.0000    0.46563
619560.0000    0.41369
619600.0000    0.23568
619640.0000    0.42958
619680.0000    0.12360
619720.0000    0.34303
619760.0000    0.13283
619800.0000    0.16896
619840.0000    0.48549
619880.0000    0.31197
619920.0000    0.33406
619960.0000    0.37196
620000.0000    0.31845
620040.0000    0.18967
620080.0000    0.21866
620120.0000    0.23743
620160.0000    0.51327
620200.0000    0.34094
620240.0000    0.50553
620280.0000    0.38796
620320.0000    0.29334
620360.0000    0.33567
620400.0000    0.25680
620440.0000    0.31895
620480.0000    0.43255
620520.0000    0.52932
620560.0000    0.27509
620600.0000    0.25845
620640.0000    0.32098
620680.0000    0.43950
620720.0000    0.40740
620760.0000    0.38392
620800.0000    0.39718
620840.0000    0.15633
620880.0000    0.16253
620920.0000    0.19993
620960.0000    0.24080
621000.0000    0.27374
621040.0000   -0.08342
621080.0000    0.19051
621120.0000    0.16218
621160.0000   -0.02650
621200.0000    0.25964
621240.0000    0.29905
621280.0000    0.30324
621320.0000    0.38773
621360.0000    0.24366
621400.0000    0.10472
621440.0000    0.45297
621480.0000    0.44342
621520.0000    0.64200
621560.0000    0.58678
621600.0000    0.45551
621640.0000    0.49466
621680.0000    0.64405
621720.0000    0.80452
621760.0000    0.49607
621800.0000    0.58026
621840.0000    0.66879
621880.0000    0.45779
621920.0000    0.25971
621960.0000    0.37044
622000.0000    0.20982
622040.0000    0.28951
622080.0000    0.27050
622120.0000    0.26223
622160.0000    0.32147
622200.0000    0.00064
622240.0000    0.28827
622280.0000    0.46126
622320.0000    0.44906
622360.0000    0.25721
622400.0000    0.28681
622440.0000    0.49760
622480.0000    0.33513
622520.0000    0.24317
622560.0000    0.19628
622600.0000    0.17346
622640.0000    0.48819
622680.0000    0.15955
622720.0000    0.42752
622760.0000    0.41009
622800.0000   -0.10890
622840.0000   -0.14028
622880.0000   -0.12069
622920.0000   -0.27810
622960.0000   -0.15164
623000.0000    0.17455
623040.0000    0.21742
623080.0000    0.51343
623120.0000    0.20399
623160.0000    0.27659
623200.0000    0.29808
623240.0000    0.35594
623280.0000    0.49641
623320.0000    0.09467
623360.0000    0.23920
623400.0000    0.18773
623440.0000    0.41663
623480.0000    0.45782
623520.0000    0.10063
623560.0000    0.39620
623600.0000    0.34243
623640.0000    0.36569
623680.0000    0.25379
623720.0000    0.57380
623760.0000    0.27129
623800.0000    0.32302
623840.0000    0.54964
623880.0000    0.63267
623920.0000    0.40625
623960.0000    0.71103
624000.0000    0.30390
624040.0000    0.14193
624080.0000    0.06642
624120.0000    0.27291
624160.0000    0.08784
624200.0000    0.31249
624240.0000    0.41560
624280.0000    0.38474
624320.0000    0.22651
624360.0000    0.19365
624400.0000    0.41811
624440.0000    0.11716
624480.0000    0.28328
624520.0000    0.26214
624560.0000    0.45158
624600.0000    0.37858
624640.0000    0.28282
624680.0000    0.35867
624720.0000    0.32773
624760.0000    0.06899
624800.0000    0.09606
624840.0000    0.25205
624880.0000    0.36946
624920.0000    0.15254
624960.0000    0.22069
625000.0000    0.20652
625040.0000    0.09257
625080.0000    0.54425
625120.0000    0.50357
625160.0000    0.21373
625200.0000    0.41562
625240.0000    0.32768
625280.0000    0.32054
625320.0000    0.30631
625360.0000    0.30907
625400.0000    0.21691
625440.0000    0.36794
625480.0000    0.18957
625520.0000    0.47555
625560.0000    0.24360
625600.0000    0.31683
625640.0000    0.20963
625680.0000    0.06446
625720.0000    0.27468
625760.0000    0.25611
625800.0000    0.29264
625840.0000    0.44213
625880.0000    0.47039
625920.0000    0.24075
625960.0000    0.15585
626000.0000   -0.02008
626040.0000   -0.13480
626080.0000    0.04396
626120.0000    0.16642
626160.0000    0.36972
626200.0000    0.20908
626240.0000   -0.02534
626280.0000   -0.05629
626320.0000   -0.00923
626360.0000   -0.04261
626400.0000   -0.07914
626440.0000    0.12581
626480.0000    0.16709
626520.0000    0.24593
626560.0000    0.04165
626600.0000    0.18733
626640.0000    0.43772
626680.0000    0.19624
626720.0000    0.36016
626760.0000    0.21250
626800.0000    0.03402
626840.0000    0.34077
626880.0000    0.17167
626920.0000    0.10653
626960.0000   -0.08979
627000.0000    0.26231
627040.0000    0.48816
627080.0000    0.36064
627120.0000    0.38120
627160.0000    0.40341
627200.0000    0.19496
627240.0000    0.22406
627280.0000    0.31343
627320.0000    0.32601
627360.0000    0.26432
627400.0000    0.49446
627440.0000    0.47195
627480.0000    0.15171
627520.0000    0.47619
627560.0000    0.39548
627600.0000    0.32882
627640.0000    0.18903
627680.0000    0.16154
627720.0000    0.27606
627760.0000    0.12019
627800.0000    0.34357
627840.0000    0.28021
627880.0000    0.11878
627920.0000    0.36734
627960.0000    0.02480
628000.0000    0.10296
628040.0000    0.33626
628080.0000    0.07952
628120.0000    0.19985
628160.0000    0.33759
628200.0000    0.11115
628240.0000    0.39352
628280.0000    0.22116
628320.0000    0.16420
628360.0000    0.16448
628400.0000    0.15099
628440.0000    0.48892
628480.0000    0.06643
628520.0000    0.12830
628560.0000    0.09256
628600.0000    0.03502
628640.0000    0.17572
628680.0000    0.18445
628720.0000    0.29496
628760.0000    0.25260
628800.0000    0.28947
628840.0000    0.26255
628880.0000    0.10838
628920.0000    0.33547
628960.0000    0.12323
629000.0000    0.09599
629040.0000    0.10335
629080.0000    0.25325
629120.0000    0.13440
629160.0000    0.23484
629200.0000    0.22590
629240.0000    0.15540
629280.0000    0.33085
629320.0000    0.36046
629360.0000    0.17677
629400.0000    0.18911
629440.0000    0.28790
629480.0000    0.16761
629520.0000    0.30207
629560.0000    0.28599
629600.0000    0.08592
629640.0000   -0.13704
629680.0000    0.01990
629720.0000    0.24968
629760.0000    0.42030
629800.0000    0.12653
629840.0000    0.32362
629880.0000    0.22428
629920.0000    0.29479
629960.0000    0.42305
630000.0000    0.14576
630040.0000    0.32465
630080.0000    0.33782
630120.0000    0.40506
630160.0000    0.36187
630200.0000    0.50655
630240.0000    0.17856
630280.0000    0.44110
630320.0000    0.09355
630360.0000    0.26216
630400.0000    0.21310
630440.0000    0.27506
630480.0000    0.27077
630520.0000    0.25286
630560.0000    0.40982
630600.0000    0.32116
630640.0000    0.28103
630680.0000    0.28455
630720.0000    0.11602
630760.0000    0.45501
630800.0000    0.55028
630840.0000    0.37760
630880.0000    0.39757
630920.0000    0.33761
630960.0000    0.43370
631000.0000    0.17156
631040.0000    0.10489
631080.0000    0.24202
631120.0000    0.21239
631160.0000    0.21682
631200.0000    0.11426
631240.0000    0.07737
631280.0000    0.05102
631320.0000    0.24175
631360.0000    0.27257
631400.0000    0.29861
631440.0000    0.25610
631480.0000    0.36395
631520.0000    0.33341
631560.0000    0.15314
631600.0000    0.34082
631640.0000    0.26089
631680.0000    0.08381
631720.0000    0.25825
631760.0000    0.14887
631800.0000    0.16507
631840.0000    0.38743
631880.0000    0.09904
631920.0000    0.13193
631960.0000   -0.01349
632000.0000    0.15592
632040.0000    0.21524
632080.0000    0.31550
632120.0000    0.20090
632160.0000    0.33920
632200.0000    0.57707
632240.0000    0.54013
632280.0000    0.51150
632320.0000    0.52802
632360.0000   -0.23692
632400.0000   -0.57966
632440.0000   -0.39442
632480.0000   -0.32947
632520.0000   -0.46484
632560.0000   -0.38361
632600.0000   -0.16802
632640.0000   -0.20258
632680.0000   -0.62633
632720.0000   -0.08279
632760.0000   -0.25814
632800.0000   -0.44003
632840.0000   -0.37419
632880.0000   -0.15727
632920.0000   -0.21100
632960.0000   -0.35021
633000.0000   -0.95608
633040.0000   -0.50950
633080.0000   -0.25000
633120.0000   -0.39195
633160.0000   -0.69580
633200.0000   -0.89489
633240.0000   -0.64874
633280.0000   -0.82826
633320.0000   -0.78683
633360.0000   -0.71179
633400.0000   -0.82168
633440.0000   -0.89608
633480.0000   -0.94101
633520.0000   -0.64514
633560.0000   -0.51908
633600.0000   -0.58978
633640.0000   -0.48661
633680.0000   -0.54449
633720.0000   -0.70865
633760.0000   -0.19288
633800.0000    0.10866
633840.0000    0.12435
633880.0000    0.00881
633920.0000    0.12343
633960.0000   -0.35644
634000.0000   -0.51238
634040.0000   -0.64887
634080.0000   -0.20266
634120.0000    0.09212
634160.0000    0.00088
634200.0000    0.07993
634240.0000   -0.05632
634280.0000   -0.08432
634320.0000   -0.01612
634360.0000   -0.02840
634400.0000    0.14694
634440.0000    0.08796
634480.0000   -0.03637
634520.0000    0.05996
634560.0000    0.04897
634600.0000    0.02592
634640.0000   -0.24680
634680.0000   -0.21935
634720.0000   -0.17596
634760.0000   -0.08374
634800.0000   -0.27010
634840.0000    0.19539
634880.0000   -0.36012
634920.0000   -0.61649
634960.0000   -0.26744
635000.0000   -0.29246
635040.0000   -0.04691
635080.0000   -0.24762
635120.0000   -0.33265
635160.0000   -0.06680
635200.0000   -0.14958
635240.0000    0.26396
635280.0000    0.52038
635320.0000    0.33345
635360.0000    0.47969
635400.0000    0.42768
635440.0000    0.59619
635480.0000    0.75383
635520.0000    0.24402
635560.0000    0.24342
635600.0000    0.35603
635640.0000    0.28429
635680.0000    0.17873
635720.0000    0.51207
635760.0000    0.47641
635800.0000    0.24980
635840.0000   -0.22123
635880.0000   -0.32333
635920.0000    0.11638
635960.0000   -0.05711
636000.0000    0.11835
636040.0000   -0.01003
636080.0000   -0.15888
636120.0000   -0.15587
636160.0000   -0.07256
636200.0000    0.00509
636240.0000    0.44022
636280.0000    0.37959
636320.0000    0.53821
636360.0000    0.36759
636400.0000    0.19256
636440.0000    0.40736
636480.0000    0.19119
636520.0000    0.08046
636560.0000   -0.02209
636600.0000   -0.06055
636640.0000   -0.03826
636680.0000   -0.03766
636720.0000   -0.06413
636760.0000    0.14011
636800.0000    0.13079
636840.0000    0.05456
636880.0000   -0.01740
636920.0000    0.10625
636960.0000   -0.06591
637000.0000   -0.13604
637040.0000   -0.08027
637080.0000    0.24684
637120.0000    0.03018
637160.0000    0.05608
637200.0000    0.35829
637240.0000    0.23819
637280.0000    0.19708
637320.0000    0.09922
637360.0000    0.18464
637400.0000    0.35651
637440.0000    0.13733
637480.0000    0.09901
637520.0000    0.35945
637560.0000    0.10984
637600.0000    0.03540
637640.0000    0.21513
637680.0000    0.26483
637720.0000    0.70575
637760.0000    0.37425
637800.0000    0.54188
637840.0000    0.41115
637880.0000    0.06032
637920.0000   -0.07407
637960.0000    0.40043
638000.0000    0.30516
638040.0000    0.37726
638080.0000    0.30103
638120.0000    0.29630
638160.0000    0.24722
638200.0000    0.26107
638240.0000    0.15560
638280.0000    0.17667
638320.0000    0.47747
638360.0000    0.40212
638400.0000    0.24732
638440.0000    0.02726
638480.0000   -0.04587
638520.0000   -0.28297
638560.0000    0.07893
638600.0000   -0.00305
638640.0000    0.32366
638680.0000    0.32815
638720.0000    0.18552
638760.0000    0.23277
638800.0000    0.38902
638840.0000    0.44736
638880.0000    0.47655
638920.0000    0.56310
638960.0000    0.57937
639000.0000    0.29858
639040.0000    0.51785
639080.0000    0.14046
639120.0000    0.33160
639160.0000    0.45757
639200.0000    0.25747
639240.0000    0.56161
639280.0000    0.52154
639320.0000    0.23710
639360.0000    0.20223
639400.0000    0.24926
639440.0000    0.23315
639480.0000    0.19772
639520.0000    0.17013
639560.0000    0.37193
639600.0000    0.58203
639640.0000    0.28202
639680.0000    0.14658
639720.0000    0.23277
639760.0000    0.31467
639800.0000    0.30478
639840.0000    0.36409
639880.0000    0.31312
639920.0000    0.44229
639960.0000    0.37348
640000.0000    0.22507
640040.0000    0.19347
640080.0000    0.16418
640120.0000    0.08629
640160.0000   -0.19530
640200.0000   -0.10078
640240.0000    0.28973
640280.0000    0.44348
640320.0000    0.33133
640360.0000    0.34942
640400.0000    0.36270
640440.0000    0.13615
640480.0000    0.07782
640520.0000    0.09283
640560.0000    0.32895
640600.0000    0.13293
640640.0000    0.29616
640680.0000    0.04163
640720.0000    0.07808
640760.0000    0.11015
640800.0000    0.03027
640840.0000   -0.47307
640880.0000   -0.52083
640920.0000   -0.18990
640960.0000   -0.20768
641000.0000    0.02323
641040.0000    0.14216
641080.0000   -0.03791
641120.0000   -0.10022
641160.0000    0.06556
641200.0000    0.07512
641240.0000    0.10621
641280.0000   -0.08409
641320.0000   -0.06433
641360.0000   -0.21099
641400.0000    0.12999
641440.0000    0.12419
641480.0000   -0.00527
641520.0000    0.06182
641560.0000    0.32380
641600.0000   -0.44773
641640.0000   -0.49617
641680.0000    0.02761
641720.0000   -0.21854
641760.0000    0.21912
641800.0000    0.18595
641840.0000    0.19434
641880.0000   -0.03242
641920.0000   -0.03068
641960.0000    0.15284
642000.0000   -0.08208
642040.0000    0.06427
642080.0000   -0.13924
642120.0000   -0.31691
642160.0000   -0.28490
642200.0000   -0.61783
642240.0000   -0.53597
642280.0000   -0.56651
642320.0000   -0.24185
642360.0000   -0.38783
642400.0000   -0.29698
642440.0000   -0.55071
642480.0000   -0.34435
642520.0000   -0.54637
642560.0000   -0.71554
642600.0000   -0.42373
642640.0000   -0.11769
642680.0000   -0.47086
642720.0000   -0.35430
642760.0000   -0.40504
642800.0000   -0.22403
642840.0000    0.10825
642880.0000   -0.15907
642920.0000    0.10167
642960.0000   -0.23025
643000.0000   -0.09613
643040.0000    0.14139
643080.0000   -0.00700
643120.0000    0.15115
643160.0000    0.04525
643200.0000    0.07006
643240.0000   -0.10258
643280.0000   -0.17082
643320.0000   -0.18311
643360.0000   -0.06728
643400.0000    0.26112
643440.0000   -0.17641
643480.0000   -0.28298
643520.0000   -0.05114
643560.0000   -0.37536
643600.0000   -0.16651
643640.0000   -0.07234
643680.0000   -0.07925
643720.0000   -0.10750
643760.0000   -0.36126
643800.0000   -0.45053
643840.0000   -0.02877
643880.0000   -0.30444
643920.0000    0.01128
643960.0000   -0.04076
644000.0000    0.26044
644040.0000    0.13066
644080.0000   -0.16687
644120.0000   -0.12522
644160.0000   -0.38217
644200.0000   -0.45688
644240.0000   -0.20538
644280.0000   -0.30278
644320.0000   -0.41908
644360.0000   -0.12401
644400.0000   -0.40766
644440.0000   -0.48100
644480.0000   -0.01794
644520.0000   -0.09482
644560.0000   -0.20141
644600.0000   -0.34118
644640.0000   -0.19170
644680.0000   -0.29855
644720.0000    0.21054
644760.0000   -0.07401
644800.0000   -0.38414
644840.0000   -0.62963
644880.0000   -0.49485
644920.0000   -0.47383
644960.0000   -1.05311
645000.0000   -0.69443
645040.0000   -0.84586
645080.0000   -0.82330
645120.0000   -0.80783
645160.0000   -0.97895
645200.0000   -0.73261
645240.0000   -0.47173
645280.0000   -0.29948
645320.0000    0.27196
645360.0000   -0.09541
645400.0000    0.20089
645440.0000    0.27288
645480.0000    0.11028
645520.0000   -0.13736
645560.0000   -0.25730
645600.0000   -0.22450
645640.0000   -0.36122
645680.0000   -0.45021
645720.0000   -0.59448
645760.0000   -0.40094
645800.0000   -0.52710
645840.0000   -0.56256
645880.0000   -0.42096
645920.0000   -0.58400
645960.0000   -0.47922
646000.0000   -0.49720
646040.0000   -0.40404
646080.0000   -0.69348
646120.0000   -0.63361
646160.0000   -0.43960
646200.0000   -0.90459
646240.0000   -0.89320
646280.0000   -0.78411
646320.0000   -0.57485
646360.0000   -0.60042
646400.0000   -0.43106
646440.0000   -0.42889
646480.0000   -0.35827
646520.0000   -0.65212
646560.0000   -0.60354
646600.0000   -0.56550
646640.0000   -0.33637
646680.0000   -0.46956
646720.0000   -0.95816
646760.0000   -0.36864
646800.0000   -0.49089
646840.0000   -0.23507
646880.0000    0.06147
646920.0000   -0.02727
646960.0000   -0.07354
647000.0000    0.01365
647040.0000    0.01485
647080.0000    0.14864
647120.0000   -0.25448
647160.0000   -0.11967
647200.0000   -0.29489
647240.0000   -0.30898
647280.0000   -0.49150
647320.0000   -0.22997
647360.0000   -0.10046
647400.0000   -0.35591
647440.0000   -0.27202
647480.0000   -0.46559
647520.0000   -0.23536
647560.0000    0.04592
647600.0000   -0.17212
647640.0000   -0.10189
647680.0000   -0.35425
647720.0000   -0.22217
647760.0000   -0.01265
647800.0000   -0.01961
647840.0000   -0.35090
647880.0000    0.03251
647920.0000   -0.09806
647960.0000   -0.04238
648000.0000   -0.19485
648040.0000   -0.18911
648080.0000   -0.43842
648120.0000   -0.34215
648160.0000   -0.23549
648200.0000   -0.32911
648240.0000   -0.13311
648280.0000   -0.13632
648320.0000   -0.33232
648360.0000   -0.17472
648400.0000   -0.40387
648440.0000   -0.35831
648480.0000   -0.33909
648520.0000   -0.42978
648560.0000   -0.20614
648600.0000    0.04478
648640.0000    0.23414
648680.0000   -0.27350
648720.0000   -0.12078
648760.0000    0.09095
648800.0000    0.00531
648840.0000   -0.27761
648880.0000   -0.05431
648920.0000   -0.26862
648960.0000   -0.00544
649000.0000    0.15229
649040.0000    0.09503
649080.0000    0.00958
649120.0000    0.12161
649160.0000   -0.36889
649200.0000   -0.47834
649240.0000   -0.05713
649280.0000    0.00997
649320.0000    0.01552
649360.0000   -0.02594
649400.0000   -0.11185
649440.0000   -0.17197
649480.0000   -0.28111
649520.0000   -0.44320
649560.0000   -0.56586
649600.0000   -0.62372
649640.0000   -0.62228
649680.0000   -0.67155
649720.0000   -0.42942
649760.0000   -0.03996
649800.0000    0.15166
649840.0000    0.08372
649880.0000   -0.05286
649920.0000   -0.00818
649960.0000   -0.19185
650000.0000   -0.48828
650040.0000   -0.51197
650080.0000   -0.65274
650120.0000   -0.26660
650160.0000   -0.47329
650200.0000   -0.31668
650240.0000   -0.24163
650280.0000   -0.20955
650320.0000   -0.12675
650360.0000   -0.00876
650400.0000   -0.15241
650440.0000   -0.41054
650480.0000    0.09990
650520.0000   -0.41644
650560.0000   -0.29720
650600.0000   -0.54667
650640.0000   -1.02836
650680.0000   -0.50401
650720.0000   -0.46148
650760.0000   -0.55519
650800.0000   -0.30464
650840.0000   -0.22563
650880.0000   -0.59598
650920.0000   -0.48008
650960.0000   -0.45204
651000.0000   -0.42199
651040.0000   -0.52105
651080.0000   -0.33504
651120.0000   -0.51743
651160.0000   -0.44015
651200.0000   -0.51883
651240.0000   -0.52418
651280.0000   -0.47593
651320.0000   -0.46756
651360.0000   -0.26889
651400.0000   -0.30747
651440.0000   -0.41131
651480.0000   -0.18700
651520.0000   -0.35157
651560.0000    0.14984
651600.0000   -0.25676
651640.0000   -0.04814
651680.0000   -0.28465
651720.0000    0.06069
651760.0000    0.09148
651800.0000   -0.18400
651840.0000    0.03276
651880.0000    0.19984
651920.0000    0.11855
651960.0000    0.17300
652000.0000    0.25159
652040.0000   -0.02232
652080.0000    0.21459
652120.0000    0.02983
652160.0000    0.18028
652200.0000    0.04738
652240.0000    0.17944
652280.0000    0.31331
652320.0000    0.19675
652360.0000    0.20000
652400.0000    0.22024
652440.0000    0.11175
652480.0000   -0.10339
652520.0000    0.13824
652560.0000   -0.14842
652600.0000    0.08758
652640.0000    0.21935
652680.0000    0.17248
652720.0000   -0.28136
652760.0000   -0.05047
652800.0000   -0.26368
652840.0000   -0.23338
652880.0000    0.18808
652920.0000    0.22680
652960.0000    0.03242
653000.0000    0.33814
653040.0000    0.51982
653080.0000    0.47442
653120.0000    0.12939
653160.0000    0.49713
653200.0000   -0.11843
653240.0000    0.16360
653280.0000    0.17728
653320.0000   -0.18093
653360.0000   -0.03579
653400.0000   -0.22442
653440.0000    0.04431
653480.0000    0.03308
653520.0000   -0.02091
653560.0000   -0.12677
653600.0000   -0.20570
653640.0000   -0.24029
653680.0000    0.09671
653720.0000    0.04182
653760.0000    0.00711
653800.0000    0.22126
653840.0000    0.11043
653880.0000    0.17813
653920.0000    0.12818
653960.0000   -0.06837
654000.0000    0.19749
654040.0000   -0.04281
654080.0000   -0.26494
654120.0000   -0.06923
654160.0000   -0.28104
654200.0000   -0.24428
654240.0000   -0.16682
654280.0000   -0.35974
654320.0000   -0.36529
654360.0000   -0.30867
654400.0000   -0.39423
654440.0000   -0.27567
654480.0000   -0.12312
654520.0000    0.02201
654560.0000   -0.03222
654600.0000   -0.37854
654640.0000   -0.30684
654680.0000   -0.30982
654720.0000   -0.34634
654760.0000   -0.37655
654800.0000   -0.43023
654840.0000   -0.49006
654880.0000   -0.65150
654920.0000   -0.50802
654960.0000   -0.43317
655000.0000    0.05411
655040.0000   -0.11121
655080.0000   -0.42717
655120.0000   -0.33746
655160.0000   -0.44617
655200.0000   -0.51136
655240.0000   -0.44041
655280.0000   -0.40626
655320.0000   -0.26973
655360.0000   -0.14478
655400.0000   -0.32430
655440.0000   -0.44605
655480.0000   -0.35908
655520.0000   -0.28439
655560.0000   -0.19213
655600.0000   -0.32827
655640.0000   -0.30243
655680.0000    0.04579
655720.0000   -0.14782
655760.0000   -0.39866
655800.0000   -0.06816
655840.0000   -0.64090
655880.0000   -0.66593
655920.0000   -0.24930
655960.0000   -0.48900
656000.0000   -0.34145
656040.0000   -0.21758
656080.0000   -0.52968
656120.0000   -0.52018
656160.0000   -0.53905
656200.0000   -0.37960
656240.0000   -0.12884
656280.0000   -0.62979
656320.0000   -0.43997
656360.0000   -0.23844
656400.0000   -0.41784
656440.0000   -0.41888
656480.0000   -0.70968
656520.0000   -0.36654
656560.0000   -0.46554
656600.0000   -0.37524
656640.0000   -0.46715
656680.0000   -0.59274
656720.0000   -0.37620
656760.0000   -0.47658
656800.0000   -0.41332
656840.0000   -0.46781
656880.0000   -0.64102
656920.0000   -0.45312
656960.0000   -0.53927
657000.0000   -0.08308
657040.0000   -0.55975
657080.0000   -0.74930
657120.0000   -0.68505
657160.0000   -0.63562
657200.0000   -0.38330
657240.0000   -0.66993
657280.0000   -0.59089
657320.0000   -0.60920
657360.0000   -0.70538
657400.0000   -0.36206
657440.0000   -0.62578
657480.0000   -0.70582
657520.0000   -0.64732
657560.0000   -0.33976
657600.0000   -0.62603
657640.0000   -0.57311
657680.0000   -0.55840
657720.0000   -0.67290
657760.0000   -0.65827
657800.0000   -0.65200
657840.0000   -0.67417
657880.0000   -0.83310
657920.0000   -0.46151
657960.0000   -0.87207
658000.0000   -0.46161
658040.0000   -0.62216
658080.0000   -0.82191
658120.0000   -0.66922
658160.0000   -0.62662
658200.0000   -0.66024
658240.0000   -0.43881
658280.0000   -0.45779
658320.0000   -0.59641
658360.0000   -0.98814
658400.0000   -0.85298
658440.0000   -0.57808
658480.0000   -0.66009
658520.0000   -0.81480
658560.0000   -0.90628
658600.0000   -0.71688
658640.0000   -1.14877
658680.0000   -0.86613
658720.0000   -0.80297
658760.0000   -0.62737
658800.0000   -0.29575
658840.0000   -0.60968
658880.0000   -0.49025
658920.0000   -0.14400
658960.0000   -0.24625
659000.0000   -0.42832
659040.0000   -0.28195
659080.0000   -0.34934
659120.0000   -0.28997
659160.0000   -0.28173
659200.0000    0.00110
659240.0000    0.04729
659280.0000   -0.25790
659320.0000   -0.20723
659360.0000   -0.36463
659400.0000   -0.14679
659440.0000   -0.26932
659480.0000   -0.18084
659520.0000   -0.34567
659560.0000   -0.44657
659600.0000   -0.30595
659640.0000   -0.47723
659680.0000   -0.31632
659720.0000   -0.21859
659760.0000   -0.15446
659800.0000   -0.32342
659840.0000   -0.03933
659880.0000   -0.13573
659920.0000   -0.26278
659960.0000   -0.05563
660000.0000   -0.10482
660040.0000   -0.22434
660080.0000   -0.30723
660120.0000   -0.39228
660160.0000   -0.58424
660200.0000   -0.27180
660240.0000   -0.28574
660280.0000   -0.57580
660320.0000    0.04686
660360.0000   -0.01465
660400.0000   -0.19873
660440.0000   -0.32690
660480.0000   -0.15772
660520.0000   -0.21740
660560.0000   -0.11738
660600.0000   -0.36396
660640.0000   -0.07902
660680.0000   -0.21321
660720.0000   -0.03644
660760.0000   -0.20758
660800.0000   -0.39513
660840.0000   -0.45228
660880.0000   -0.47722
660920.0000   -0.38268
660960.0000   -0.42049
661000.0000   -0.64522
661040.0000   -0.53460
661080.0000   -0.35089
661120.0000   -0.31107
661160.0000   -0.56358
661200.0000   -0.30069
661240.0000   -0.42055
661280.0000   -0.52788
661320.0000   -0.45759
661360.0000   -0.52096
661400.0000   -0.84514
661440.0000   -0.71024
661480.0000   -0.54592
661520.0000   -0.68576
661560.0000   -0.40429
661600.0000   -0.42321
661640.0000   -0.27597
661680.0000   -0.32618
661720.0000   -0.01819
661760.0000    0.00415
661800.0000   -0.19453
661840.0000   -0.42885
661880.0000   -0.40610
661920.0000   -0.28080
661960.0000   -0.31003
662000.0000   -0.36010
662040.0000    0.03076
662080.0000   -0.31555
662120.0000    0.00878
662160.0000   -0.04239
662200.0000   -0.11356
662240.0000    0.18457
662280.0000   -0.10648
662320.0000   -0.31014
662360.0000    0.04774
662400.0000   -0.14521
662440.0000   -0.18523
662480.0000   -0.01713
662520.0000   -0.04937
662560.0000   -0.29873
662600.0000   -0.03034
662640.0000   -0.23670
662680.0000   -0.17023
662720.0000    0.05646
662760.0000   -0.10169
662800.0000   -0.12563
662840.0000   -0.14387
662880.0000   -0.01010
662920.0000   -0.03846
662960.0000   -0.17469
663000.0000   -0.15591
663040.0000   -0.21847
663080.0000   -0.02008
663120.0000   -0.06804
663160.0000   -0.28737
663200.0000   -0.28265
663240.0000   -0.25376
663280.0000   -0.24596
663320.0000   -0.26463
663360.0000   -0.25602
663400.0000   -0.12968
663440.0000   -0.20845
663480.0000   -0.27506
663520.0000    0.06330
663560.0000   -0.04994
663600.0000   -0.10861
663640.0000   -0.07235
663680.0000   -0.21166
663720.0000   -0.31658
663760.0000   -0.18976
663800.0000   -0.29636
663840.0000   -0.30352
663880.0000   -0.03766
663920.0000    0.01760
663960.0000   -0.18048
664000.0000   -0.28003
664040.0000   -0.05688
664080.0000   -0.18788
664120.0000   -0.28776
664160.0000   -0.07094
664200.0000   -0.19998
664240.0000   -0.05415
664280.0000    0.13055
664320.0000   -0.04308
664360.0000   -0.30238
664400.0000   -0.13311
664440.0000   -0.15880
664480.0000   -0.05419
664520.0000   -0.41788
664560.0000   -0.19520
664600.0000   -0.17428
664640.0000   -0.16176
664680.0000   -0.48271
664720.0000   -0.41127
664760.0000   -0.17059
664800.0000   -0.29079
664840.0000   -0.11827
664880.0000   -0.18627
664920.0000   -0.06825
664960.0000   -0.04555
665000.0000   -0.17008
665040.0000   -0.28639
665080.0000    0.00487
665120.0000    0.02911
665160.0000    0.09885
665200.0000    0.10369
665240.0000   -0.02846
665280.0000   -0.01615
665320.0000   -0.13690
665360.0000    0.00584
665400.0000   -0.13618
665440.0000    0.07836
665480.0000   -0.26832
665520.0000   -0.43539
665560.0000   -0.30439
665600.0000   -0.36958
665640.0000   -0.01521
665680.0000   -0.09457
665720.0000   -0.05073
665760.0000   -0.24436
665800.0000   -0.32529
665840.0000    0.02145
665880.0000    0.01868
665920.0000    0.06675
665960.0000    0.09741
666000.0000    0.02749
666040.0000   -0.32191
666080.0000   -0.17101
666120.0000   -0.06588
666160.0000   -0.22310
666200.0000   -0.36351
666240.0000   -0.21877
666280.0000   -0.22244
666320.0000   -0.36394
666360.0000   -0.21587
666400.0000   -0.19390
666440.0000    0.07495
666480.0000   -0.16121
666520.0000   -0.23682
666560.0000   -0.22209
666600.0000   -0.27228
666640.0000   -0.17724
666680.0000   -0.35716
666720.0000   -0.21756
666760.0000   -0.33168
666800.0000   -0.44223
666840.0000   -0.36423
666880.0000   -0.23014
666920.0000   -0.25238
666960.0000   -0.33761
667000.0000   -0.38378
667040.0000   -0.44300
667080.0000   -0.19339
667120.0000   -0.52774
667160.0000   -0.34329
667200.0000   -0.20897
667240.0000   -0.14854
667280.0000   -0.25879
667320.0000   -0.25603
667360.0000   -0.33594
667400.0000   -0.40967
667440.0000   -0.41709
667480.0000   -0.43418
667520.0000   -0.34444
667560.0000   -0.28812
667600.0000   -0.21559
667640.0000   -0.13119
667680.0000   -0.17545
667720.0000   -0.15772
667760.0000    0.33447
667800.0000    0.35630
667840.0000    0.34761
667880.0000   -0.02465
667920.0000    0.23969
667960.0000    0.04373
668000.0000    0.07263
668040.0000    0.08616
668080.0000   -0.00821
668120.0000    0.24737
668160.0000   -0.03321
668200.0000    0.14120
668240.0000    0.04518
668280.0000    0.26628
668320.0000    0.09266
668360.0000    0.07695
668400.0000   -0.07590
668440.0000   -0.13685
668480.0000   -0.18772
668520.0000   -0.21379
668560.0000   -0.40131
668600.0000   -0.35974
668640.0000   -0.45454
668680.0000   -0.08230
668720.0000   -0.39223
668760.0000   -0.48132
668800.0000   -0.13907
668840.0000   -0.33108
668880.0000   -0.13414
668920.0000   -0.18694
668960.0000   -0.30677
669000.0000   -0.24290
669040.0000    0.00265
669080.0000   -0.43456
669120.0000   -0.14278
669160.0000    0.05252
669200.0000   -0.22360
669240.0000   -0.17191
669280.0000   -0.01711
669320.0000   -0.24825
669360.0000   -0.06272
669400.0000    0.00617
669440.0000    0.02709
669480.0000   -0.23868
669520.0000   -0.17052
669560.0000   -0.02490
669600.0000   -0.08721
669640.0000   -0.72191
669680.0000   -0.25237
669720.0000   -0.14002
669760.0000   -0.16940
669800.0000   -0.48474
669840.0000   -0.41102
669880.0000   -0.41751
669920.0000   -0.67448
669960.0000   -0.59706
670000.0000   -0.30011
670040.0000   -0.30582
670080.0000   -0.44928
670120.0000   -0.40418
670160.0000   -0.53181
670200.0000   -0.54287
670240.0000   -0.51548
670280.0000   -0.34596
670320.0000   -0.40460
670360.0000   -0.58525
670400.0000   -0.30925
670440.0000   -0.72309
670480.0000   -0.25103
670520.0000   -0.10269
670560.0000   -0.18389
670600.0000   -0.10749
670640.0000   -0.53897
670680.0000   -0.41799
670720.0000   -0.25795
670760.0000   -0.31764
670800.0000   -0.62534
670840.0000   -0.42146
670880.0000   -0.71266
670920.0000   -0.60924
670960.0000   -0.78989
671000.0000   -0.44181
671040.0000   -0.49645
671080.0000   -0.57227
671120.0000   -0.59603
671160.0000   -0.67545
671200.0000   -0.44060
671240.0000   -0.29612
671280.0000   -0.57556
671320.0000   -0.67219
671360.0000   -0.59404
671400.0000   -0.35649
671440.0000   -0.44876
671480.0000   -0.43827
671520.0000   -0.29752
671560.0000   -0.14411
671600.0000   -0.00475
671640.0000   -0.10240
671680.0000   -0.43566
671720.0000   -0.40474
671760.0000   -0.34234
671800.0000   -0.27325
671840.0000   -0.27121
671880.0000   -0.00761
671920.0000   -0.31970
671960.0000   -0.24702
672000.0000   -0.24139
672040.0000   -0.16319
672080.0000    0.02775
672120.0000    0.14602
672160.0000   -0.16224
672200.0000    0.00564
672240.0000    0.00317
672280.0000   -0.20218
672320.0000   -0.17979
672360.0000   -0.75054
672400.0000   -0.68860
672440.0000   -0.62837
672480.0000   -0.71392
672520.0000   -0.85473
672560.0000   -0.75530
672600.0000   -0.88031
672640.0000   -0.66573
672680.0000   -0.58965
672720.0000   -0.52916
672760.0000   -0.68614
672800.0000   -0.68344
672840.0000   -0.69721
672880.0000   -0.42121
672920.0000   -0.59578
672960.0000   -0.72251
673000.0000   -0.79109
673040.0000   -0.53447
673080.0000   -0.38160
673120.0000   -0.17426
673160.0000   -0.57753
673200.0000   -0.52806
673240.0000   -0.34109
673280.0000   -0.25378
673320.0000   -0.22456
673360.0000   -0.09479
673400.0000   -0.72818
673440.0000   -0.10205
673480.0000   -0.62632
673520.0000   -0.45916
673560.0000   -0.69703
673600.0000   -0.36960
673640.0000   -0.21352
673680.0000   -0.42532
673720.0000   -0.33668
673760.0000   -0.19713
673800.0000   -0.16650
673840.0000   -0.34038
673880.0000   -0.44368
673920.0000   -0.45528
673960.0000   -0.34624
674000.0000   -0.17719
674040.0000   -0.50877
674080.0000   -0.15190
674120.0000   -0.52214
674160.0000    0.08451
674200.0000   -0.37900
674240.0000   -0.31537
674280.0000   -0.32706
674320.0000   -0.30150
674360.0000   -0.34296
674400.0000   -0.25195
674440.0000   -0.59994
674480.0000   -0.12314
674520.0000   -0.56519
674560.0000   -0.69761
674600.0000   -0.58720
674640.0000   -0.50683
674680.0000   -1.12277
674720.0000   -0.56317
674760.0000   -0.41861
674800.0000   -0.37155
674840.0000   -0.03060
674880.0000   -0.61076
674920.0000   -1.14845
674960.0000   -0.53824
675000.0000   -0.38300
675040.0000   -0.25478
675080.0000   -0.27884
675120.0000   -0.17086
675160.0000    0.12683
675200.0000    0.00147
675240.0000   -0.21777
675280.0000   -0.60237
675320.0000   -0.22538
675360.0000   -0.18438
675400.0000   -0.42806
675440.0000   -0.48673
675480.0000   -0.38975
675520.0000   -0.57507
675560.0000   -0.51484
675600.0000   -0.32644
675640.0000   -0.43718
675680.0000   -0.61294
675720.0000   -0.68187
675760.0000   -0.51866
675800.0000   -0.80172
675840.0000   -0.64915
675880.0000   -0.40922
675920.0000   -0.60496
675960.0000   -0.66233
676000.0000   -0.90183
676040.0000   -0.73855
676080.0000   -0.71178
676120.0000   -0.57159
676160.0000   -0.44282
676200.0000   -0.75837
676240.0000   -0.78975
676280.0000   -0.51725
676320.0000   -0.61360
676360.0000   -0.52571
676400.0000   -0.97727
676440.0000   -0.75930
676480.0000   -0.85751
676520.0000   -0.67398
676560.0000   -0.90054
676600.0000   -0.83921
676640.0000   -0.93522
676680.0000   -0.68040
676720.0000   -1.02497
676760.0000   -0.84650
676800.0000   -0.61278
676840.0000   -0.70924
676880.0000   -0.56131
676920.0000   -0.83426
676960.0000   -0.72587
677000.0000   -0.66243
677040.0000   -0.62300
677080.0000   -0.49736
677120.0000   -0.65070
677160.0000   -0.60644
677200.0000   -0.75927
677240.0000   -0.80488
677280.0000   -0.58535
677320.0000   -0.25346
677360.0000   -0.59216
677400.0000   -0.55231
677440.0000   -0.75744
677480.0000   -0.61322
677520.0000   -0.62383
677560.0000   -0.54564
677600.0000   -0.62151
677640.0000   -0.71530
677680.0000   -0.56191
677720.0000   -0.54077
677760.0000   -0.66629
677800.0000   -0.91035
677840.0000   -0.57736
677880.0000   -0.52451
677920.0000   -0.74277
677960.0000   -0.48131
678000.0000   -0.42538
678040.0000   -0.50250
678080.0000   -0.47014
678120.0000   -0.57737
678160.0000   -0.59263
678200.0000   -0.55136
678240.0000   -0.73030
678280.0000   -0.52708
678320.0000   -0.60527
678360.0000   -0.74878
678400.0000   -0.44914
678440.0000   -0.50122
678480.0000   -0.53908
678520.0000   -0.47443
678560.0000   -0.28424
678600.0000   -0.05082
678640.0000   -0.13480
678680.0000   -0.23233
678720.0000   -0.16754
678760.0000    0.00923
678800.0000   -0.03771
678840.0000   -0.36605
678880.0000   -0.15591
678920.0000   -0.31744
678960.0000   -0.11342
679000.0000   -0.33676
679040.0000   -0.38225
679080.0000   -0.39735
679120.0000   -0.20142
679160.0000   -0.10016
679200.0000   -0.12854
679240.0000   -0.16071
679280.0000   -0.48362
679320.0000   -0.57470
679360.0000   -0.21328
679400.0000   -0.42202
679440.0000   -0.36132
679480.0000   -0.38031
679520.0000   -0.14627
679560.0000   -0.16659
679600.0000   -0.26685
679640.0000   -0.62336
679680.0000   -0.58788
679720.0000   -0.69221
679760.0000   -0.84056
679800.0000   -0.69353
679840.0000   -0.59594
679880.0000   -0.17704
679920.0000   -0.39723
679960.0000   -0.55188
680000.0000   -0.58144
680040.0000   -0.66230
680080.0000   -0.53883
680120.0000   -0.28609
680160.0000   -0.46135
680200.0000   -0.31284
680240.0000    0.07022
680280.0000   -0.13848
680320.0000   -0.32703
680360.0000   -0.35883
680400.0000   -0.19918
680440.0000   -0.70989
680480.0000   -0.53810
680520.0000   -0.15728
680560.0000   -0.28659
680600.0000   -0.47582
680640.0000   -0.38805
680680.0000   -0.24280
680720.0000   -0.07849
680760.0000   -0.09994
680800.0000   -0.23102
680840.0000   -0.30775
680880.0000    0.08126
680920.0000   -0.43288
680960.0000   -0.39064
681000.0000   -0.74362
681040.0000   -0.43568
681080.0000   -0.45227
681120.0000   -0.53760
681160.0000   -0.40806
681200.0000   -0.36350
681240.0000   -0.53031
681280.0000   -0.33517
681320.0000   -0.50165
681360.0000   -0.23441
681400.0000   -0.33159
681440.0000   -0.02251
681480.0000   -0.25238
681520.0000   -0.43184
681560.0000   -0.50407
681600.0000   -0.31602
681640.0000   -0.59336
681680.0000   -0.41548
681720.0000   -0.67458
681760.0000   -0.47699
681800.0000   -0.34971
681840.0000   -0.34487
681880.0000   -0.36453
681920.0000   -0.72014
681960.0000   -0.56078
682000.0000   -0.66435
682040.0000   -0.21465
682080.0000   -0.10667
682120.0000   -0.19927
682160.0000   -0.29970
682200.0000   -0.48679
682240.0000   -0.68096
682280.0000   -0.40891
682320.0000   -0.49178
682360.0000   -0.22218
682400.0000   -0.58613
682440.0000   -0.40397
682480.0000   -0.34156
682520.0000   -0.48544
682560.0000   -0.49083
682600.0000   -0.51490
682640.0000   -0.51027
682680.0000   -0.58229
682720.0000   -0.61507
682760.0000   -0.29681
682800.0000   -0.47038
682840.0000   -0.49201
682880.0000   -0.35174
682920.0000   -0.63575
682960.0000   -0.59131
683000.0000   -0.83343
683040.0000   -0.67653
683080.0000   -0.55213
683120.0000   -0.60362
683160.0000   -0.75853
683200.0000   -0.35720
683240.0000   -0.52039
683280.0000   -0.43001
683320.0000   -0.56587
683360.0000   -0.46467
683400.0000   -0.49254
683440.0000   -0.35036
683480.0000   -0.53226
683520.0000   -0.65991
683560.0000   -0.46394
683600.0000   -0.55745
683640.0000   -0.49612
683680.0000   -0.41437
683720.0000   -0.53883
683760.0000   -0.24336
683800.0000   -0.41045
683840.0000   -0.33485
683880.0000   -0.20073
683920.0000   -0.37662
683960.0000   -0.47935
684000.0000   -0.30929
684040.0000   -0.31654
684080.0000   -0.64386
684120.0000   -0.23756
684160.0000   -0.45993
684200.0000   -0.24255
684240.0000   -0.47939
684280.0000   -0.44027
684320.0000   -0.51205
684360.0000   -0.47630
684400.0000   -0.48558
684440.0000   -0.83170
684480.0000   -0.59089
684520.0000   -0.85059
684560.0000   -0.62180
684600.0000   -0.62515
684640.0000   -0.68721
684680.0000   -0.60546
684720.0000   -0.46189
684760.0000   -0.53618
684800.0000   -0.55761
684840.0000   -0.73590
684880.0000   -0.57754
684920.0000   -0.70648
684960.0000   -0.68966
685000.0000   -0.68253
685040.0000   -0.53234
685080.0000   -0.66575
685120.0000   -0.84060
685160.0000   -0.86403
685200.0000   -0.28024
685240.0000   -0.42123
685280.0000   -0.50168
685320.0000   -0.18006
685360.0000   -0.18708
685400.0000   -0.40995
685440.0000   -0.13194
685480.0000   -0.45230
685520.0000   -0.65019
685560.0000   -0.90007
685600.0000   -0.55574
685640.0000   -0.84800
685680.0000   -0.95146
685720.0000   -1.11732
685760.0000   -0.84478
685800.0000   -0.58617
685840.0000   -0.68134
685880.0000   -0.92126
685920.0000   -0.70130
685960.0000   -0.57987
686000.0000   -0.43793
686040.0000   -0.55548
686080.0000   -0.42830
686120.0000   -0.30916
686160.0000   -0.09628
686200.0000   -0.50293
686240.0000   -0.36731
686280.0000   -0.82818
686320.0000   -0.56948
686360.0000   -0.52246
686400.0000   -0.47830
686440.0000   -0.35643
686480.0000   -0.40492
686520.0000   -0.57126
686560.0000   -0.52674
686600.0000   -0.61083
686640.0000   -0.69107
686680.0000   -0.71929
686720.0000   -0.54361
686760.0000   -0.32076
686800.0000   -0.29097
686840.0000   -0.37132
686880.0000   -0.71641
686920.0000   -0.13868
686960.0000   -0.20969
687000.0000   -0.11303
687040.0000   -0.05835
687080.0000   -0.05906
687120.0000   -0.11993
687160.0000   -0.06647
687200.0000    0.06356
687240.0000   -0.00540
687280.0000   -0.19043
687320.0000   -0.17172
687360.0000   -0.24046
687400.0000   -0.20436
687440.0000   -0.24256
687480.0000   -0.15786
687520.0000   -0.22484
687560.0000   -0.04269
687600.0000   -0.00056
687640.0000   -0.10150
687680.0000   -0.07616
687720.0000   -0.12646
687760.0000    0.17807
687800.0000   -0.04681
687840.0000   -0.14372
687880.0000   -0.05007
687920.0000   -0.35582
687960.0000   -0.41035
688000.0000   -0.37000
688040.0000   -0.20397
688080.0000   -0.33926
688120.0000   -0.21231
688160.0000   -0.30196
688200.0000   -0.25960
688240.0000   -0.42066
688280.0000   -0.29986
688320.0000   -0.67451
688360.0000   -0.63103
688400.0000   -0.68387
688440.0000   -0.66239
688480.0000   -0.73246
688520.0000   -0.69050
688560.0000   -0.69855
688600.0000   -0.78710
688640.0000   -0.74142
688680.0000   -0.70970
688720.0000   -0.51896
688760.0000   -0.76372
688800.0000   -0.55121
688840.0000   -0.64638
688880.0000   -0.81372
688920.0000   -0.85903
688960.0000   -0.85787
689000.0000   -0.48380
689040.0000   -0.56164
689080.0000   -0.77172
689120.0000   -0.76226
689160.0000   -0.72185
689200.0000   -0.58751
689240.0000   -0.70937
689280.0000   -0.98966
689320.0000   -0.51258
689360.0000   -0.90967
689400.0000   -0.86626
689440.0000   -0.50663
689480.0000   -0.76421
689520.0000   -0.75189
689560.0000   -0.93767
689600.0000   -1.05716
689640.0000   -0.80174
689680.0000   -0.99554
689720.0000   -1.22299
689760.0000   -0.64269
689800.0000   -0.52335
689840.0000   -0.74677
689880.0000   -0.61097
689920.0000   -0.90415
689960.0000   -0.56419
690000.0000   -0.53613
690040.0000   -0.38370
690080.0000   -0.65411
690120.0000   -0.37929
690160.0000   -0.49402
690200.0000   -0.84758
690240.0000   -0.81780
690280.0000   -0.87258
690320.0000   -1.00590
690360.0000   -0.82986
690400.0000   -0.46075
690440.0000   -0.87748
690480.0000   -0.30932
690520.0000   -0.58605
690560.0000   -0.61185
690600.0000   -0.75954
690640.0000   -0.45883
690680.0000   -0.60913
690720.0000   -0.67610
690760.0000   -0.82344
690800.0000   -0.59745
690840.0000   -0.39542
690880.0000   -0.62158
690920.0000   -0.59058
690960.0000   -0.57550
691000.0000   -0.31735
691040.0000   -0.12672
691080.0000   -0.31650
691120.0000   -0.32347
691160.0000   -0.29087
691200.0000   -0.16727
691240.0000    0.00711
691280.0000   -0.03673
691320.0000   -0.45336
691360.0000   -0.37972
691400.0000   -0.30248
691440.0000   -0.05781
691480.0000   -0.30505
691520.0000   -0.07112
691560.0000   -0.16577
691600.0000   -0.23275
691640.0000   -0.40947
691680.0000   -0.29810
691720.0000   -0.49085
691760.0000   -0.77032
691800.0000   -0.73558
691840.0000   -0.54703
691880.0000   -0.60100
691920.0000   -0.74526
691960.0000   -0.55884
692000.0000   -0.32951
692040.0000   -0.78690
692080.0000   -0.37339
692120.0000   -0.69385
692160.0000   -0.48786
692200.0000   -0.55810
692240.0000   -0.60360
692280.0000   -0.52934
692320.0000   -0.56019
692360.0000   -0.13078
692400.0000   -0.47873
692440.0000   -0.30794
692480.0000   -0.33498
692520.0000   -0.43323
692560.0000   -0.29089
692600.0000   -0.38791
692640.0000   -0.16727
692680.0000   -0.31226
692720.0000   -0.43598
692760.0000   -0.30727
692800.0000   -0.16890
692840.0000   -0.52573
692880.0000   -0.64635
692920.0000   -0.71547
692960.0000   -0.39442
693000.0000   -0.63746
693040.0000   -0.74261
693080.0000   -0.58906
693120.0000   -0.59195
693160.0000   -0.64352
693200.0000   -0.57496
693240.0000   -0.75880
693280.0000   -0.60927
693320.0000   -0.67729
693360.0000   -0.64709
693400.0000   -0.30560
693440.0000   -0.66940
693480.0000   -0.61384
693520.0000   -0.56812
693560.0000   -0.50078
693600.0000   -0.58896
693640.0000   -0.47766
693680.0000   -0.28580
693720.0000   -0.34915
693760.0000   -0.71970
693800.0000   -0.55722
693840.0000   -0.55861
693880.0000   -0.72180
693920.0000   -0.64725
693960.0000   -0.71794
694000.0000   -0.64771
694040.0000   -0.32072
694080.0000   -0.26344
694120.0000   -0.43654
694160.0000   -0.73901
694200.0000   -0.63605
694240.0000   -0.32249
694280.0000   -0.35686
694320.0000   -0.35689
694360.0000   -0.42787
694400.0000   -0.00625
694440.0000   -0.56125
694480.0000   -0.70520
694520.0000   -0.58449
694560.0000   -0.72542
694600.0000   -0.36094
694640.0000   -0.53680
694680.0000   -0.54364
694720.0000   -0.46007
694760.0000   -0.50218
694800.0000   -0.48709
694840.0000   -0.40326
694880.0000   -0.24432
694920.0000   -0.34430
694960.0000   -0.38758
695000.0000   -0.52202
695040.0000   -0.57780
695080.0000   -0.57372
695120.0000   -0.71983
695160.0000   -0.94727
695200.0000   -0.77882
695240.0000   -0.71569
695280.0000   -0.14477
695320.0000   -0.24415
695360.0000   -0.02792
695400.0000    0.01016
695440.0000    0.03272
695480.0000   -0.19545
695520.0000   -0.42962
695560.0000   -0.44854
695600.0000   -0.14053
695640.0000   -0.09516
695680.0000   -0.21706
695720.0000   -0.30648
695760.0000   -0.45949
695800.0000   -0.49362
695840.0000   -0.61876
695880.0000   -0.19992
695920.0000   -0.23134
695960.0000   -0.21919
696000.0000   -0.11864
696040.0000   -0.12197
696080.0000   -0.19288
696120.0000   -0.33268
696160.0000   -0.25975
696200.0000   -0.25912
696240.0000   -0.30660
696280.0000   -0.09683
696320.0000   -0.26469
696360.0000    0.05904
696400.0000   -0.24602
696440.0000   -0.09093
696480.0000   -0.28942
696520.0000   -0.28284
696560.0000    0.24998
696600.0000   -0.02601
696640.0000   -0.01550
696680.0000   -0.04809
696720.0000    0.13714
696760.0000    0.01197
696800.0000   -0.08499
696840.0000    0.07335
696880.0000    0.08573
696920.0000   -0.10043
696960.0000   -0.01830
697000.0000   -0.46926
697040.0000   -0.20080
697080.0000   -0.24174
697120.0000    0.05773
697160.0000    0.10406
697200.0000   -0.02552
697240.0000   -0.18987
697280.0000   -0.12920
697320.0000   -0.12297
697360.0000   -0.03087
697400.0000    0.01371
697440.0000   -0.09798
697480.0000    0.26789
697520.0000    0.20847
697560.0000    0.27891
697600.0000    0.15838
697640.0000   -0.57323
697680.0000   -0.36160
697720.0000   -0.52758
697760.0000   -0.70968
697800.0000   -0.34358
697840.0000   -0.15445
697880.0000   -0.11003
697920.0000   -0.50195
697960.0000   -0.62640
698000.0000   -0.42052
698040.0000   -0.36030
698080.0000   -0.38004
698120.0000   -0.67489
698160.0000   -0.67320
698200.0000   -0.39297
698240.0000   -0.41133
698280.0000   -0.46977
698320.0000   -0.60988
698360.0000   -0.13260
698400.0000   -0.38449
698440.0000   -0.10577
698480.0000   -0.27231
698520.0000   -0.07802
698560.0000   -0.39292
698600.0000   -0.39500
698640.0000   -0.44554
698680.0000   -0.84264
698720.0000   -0.35912
698760.0000   -0.19357
698800.0000   -0.03656
698840.0000   -0.20047
698880.0000   -0.14394
698920.0000   -0.51365
698960.0000   -0.33412
699000.0000   -0.20111
699040.0000   -0.59663
699080.0000   -0.53853
699120.0000   -0.38248
699160.0000   -0.40246
699200.0000   -0.29965
699240.0000    0.03384
699280.0000   -0.46219
699320.0000   -0.07393
699360.0000    0.12385
699400.0000   -0.04610
699440.0000    0.02898
699480.0000   -0.13889
699520.0000    0.20660
699560.0000    0.10260
699600.0000   -0.29186
699640.0000   -0.45444
699680.0000   -0.38460
699720.0000   -0.38078
699760.0000   -0.51351
699800.0000   -0.20786
699840.0000    0.07902
699880.0000    0.05986
699920.0000   -0.35186
699960.0000   -0.18156
700000.0000   -0.10917
700040.0000   -0.05373
700080.0000   -0.21105
700120.0000   -0.27063
700160.0000   -0.22709
700200.0000   -0.12535
700240.0000   -0.35346
700280.0000   -0.13854
700320.0000   -0.39177
700360.0000   -0.42076
700400.0000   -0.25842
700440.0000   -0.29399
700480.0000   -0.48693
700520.0000   -0.38296
700560.0000   -0.59734
700600.0000   -0.70343
700640.0000   -0.60968
700680.0000   -0.44426
700720.0000   -0.18179
700760.0000   -0.21475
700800.0000   -0.16984
700840.0000   -0.12821
700880.0000    0.04712
700920.0000    0.13212
700960.0000   -0.08601
701000.0000   -0.01110
701040.0000   -0.07002
701080.0000   -0.05227
701120.0000    0.01163
701160.0000    0.09973
701200.0000   -0.06468
701240.0000    0.09630
701280.0000   -0.09276
701320.0000    0.13514
701360.0000   -0.05965
701400.0000   -0.16024
701440.0000   -0.17211
701480.0000   -0.06282
701520.0000   -0.35067
701560.0000   -0.24865
701600.0000    0.01166
701640.0000   -0.26552
701680.0000    0.03284
701720.0000   -0.31392
701760.0000   -0.31054
701800.0000   -0.19097
701840.0000   -0.26797
701880.0000   -0.27041
701920.0000   -0.06751
701960.0000   -0.09342
702000.0000   -0.16603
702040.0000   -0.16212
702080.0000   -0.17605
702120.0000   -0.16110
702160.0000   -0.34373
702200.0000   -0.11701
702240.0000    0.03333
702280.0000   -0.02221
702320.0000   -0.01146
702360.0000   -0.20765
702400.0000   -0.19638
702440.0000   -0.04415
702480.0000   -0.41702
702520.0000   -0.04605
702560.0000   -0.06743
702600.0000    0.08751
702640.0000   -0.08658
702680.0000   -0.42422
702720.0000   -0.52784
702760.0000   -0.41823
702800.0000   -0.12455
702840.0000   -0.36325
702880.0000   -0.37222
702920.0000   -0.14749
702960.0000   -0.40903
703000.0000   -0.52379
703040.0000   -0.32276
703080.0000   -0.42751
703120.0000   -0.37005
703160.0000   -0.24137
703200.0000   -0.48469
703240.0000   -0.31415
703280.0000   -0.30109
703320.0000   -0.09722
703360.0000   -0.38043
703400.0000   -0.23068
703440.0000   -0.21772
703480.0000   -0.30713
703520.0000   -0.28573
703560.0000   -0.27311
703600.0000   -0.34928
703640.0000   -0.26192
703680.0000   -0.00958
703720.0000   -0.13549
703760.0000    0.02709
703800.0000   -0.46059
703840.0000   -0.12014
703880.0000   -0.34172
703920.0000   -0.27413
703960.0000    0.07709
704000.0000   -0.12392
704040.0000   -0.52114
704080.0000   -0.03099
704120.0000   -0.43927
704160.0000   -0.12528
704200.0000    0.03141
704240.0000   -0.20223
704280.0000   -0.30364
704320.0000   -0.11449
704360.0000   -0.30674
704400.0000   -0.25146
704440.0000   -0.25024
704480.0000   -0.23934
704520.0000   -0.52374
704560.0000   -0.17852
704600.0000   -0.36430
704640.0000   -0.57779
704680.0000   -0.24494
704720.0000   -0.34439
704760.0000   -0.02747
704800.0000   -0.77299
704840.0000   -0.67226
704880.0000   -0.50685
704920.0000   -0.43778
704960.0000   -0.28292
705000.0000   -0.11771
705040.0000   -0.69370
705080.0000   -0.40293
705120.0000   -0.24898
705160.0000   -0.39841
705200.0000   -0.09825
705240.0000   -0.24974
705280.0000   -0.17383
705320.0000   -0.13268
705360.0000   -0.04118
705400.0000   -0.05555
705440.0000   -0.47716
705480.0000   -0.26241
705520.0000   -0.23672
705560.0000   -0.28977
705600.0000   -0.16417
705640.0000   -0.04468
705680.0000   -0.10955
705720.0000    0.14862
705760.0000   -0.41695
705800.0000   -0.30560
705840.0000   -0.07640
705880.0000   -0.29660
705920.0000   -0.17636
705960.0000   -0.26071
706000.0000   -0.15648
706040.0000   -0.15574
706080.0000   -0.26522
706120.0000   -0.16407
706160.0000    0.13863
706200.0000    0.01308
706240.0000   -0.07422
706280.0000   -0.04410
706320.0000    0.09087
706360.0000   -0.25200
706400.0000   -0.14691
706440.0000   -0.14761
706480.0000   -0.08041
706520.0000    0.10896
706560.0000   -0.07280
706600.0000    0.02421
706640.0000   -0.04393
706680.0000   -0.24925
706720.0000   -0.31119
706760.0000   -0.23979
706800.0000   -0.06286
706840.0000   -0.04794
706880.0000   -0.00013
706920.0000   -0.13606
706960.0000   -0.15031
707000.0000   -0.20168
707040.0000   -0.17418
707080.0000   -0.23632
707120.0000   -0.32556
707160.0000   -0.35017
707200.0000   -0.33163
707240.0000   -0.60457
707280.0000   -0.46341
707320.0000   -0.52529
707360.0000   -0.48200
707400.0000   -0.34427
707440.0000   -0.52062
707480.0000   -0.53231
707520.0000   -0.46888
707560.0000   -0.62248
707600.0000   -0.31298
707640.0000   -0.64273
707680.0000   -0.44486
707720.0000   -0.47691
707760.0000   -0.68386
707800.0000   -0.39112
707840.0000   -0.65025
707880.0000   -0.30184
707920.0000   -0.55349
707960.0000   -0.67404
708000.0000   -0.66353
708040.0000   -0.76737
708080.0000   -0.70515
708120.0000   -0.27063
708160.0000    0.02359
708200.0000   -0.13220
708240.0000   -0.30662
708280.0000   -0.15566
708320.0000   -0.91600
708360.0000   -0.61712
708400.0000   -0.62523
708440.0000   -0.74358
708480.0000   -0.18816
708520.0000   -0.22170
708560.0000   -0.22946
708600.0000   -0.27252
708640.0000   -0.13334
708680.0000   -0.11049
708720.0000    0.05777
708760.0000   -0.01921
708800.0000   -0.08750
708840.0000   -0.06175
708880.0000   -0.13520
708920.0000   -0.20368
708960.0000   -0.43322
709000.0000   -0.20107
709040.0000   -0.86904
709080.0000   -0.55094
709120.0000   -0.34645
709160.0000   -0.19811
709200.0000   -0.21994
709240.0000   -0.43690
709280.0000    0.04325
709320.0000   -0.43592
709360.0000   -0.29945
709400.0000   -0.32728
709440.0000   -0.35999
709480.0000   -0.50566
709520.0000   -0.46639
709560.0000   -0.58836
709600.0000   -0.44118
709640.0000   -0.52704
709680.0000   -0.28962
709720.0000   -0.67922
709760.0000   -0.24711
709800.0000   -0.18056
709840.0000   -0.23304
709880.0000   -0.35984
709920.0000   -0.46161
709960.0000   -0.50057
710000.0000   -0.59344
710040.0000   -0.81579
710080.0000   -0.27237
710120.0000   -0.53491
710160.0000   -0.08234
710200.0000   -0.09534
710240.0000   -0.46732
710280.0000    0.07089
710320.0000   -0.37625
710360.0000   -0.39638
710400.0000   -0.25183
710440.0000   -0.49032
710480.0000   -0.55867
710520.0000   -0.22486
710560.0000   -0.18557
710600.0000   -0.08124
710640.0000   -0.25705
710680.0000   -0.31554
710720.0000   -0.28858
710760.0000   -0.25607
710800.0000   -0.57366
710840.0000   -0.48262
710880.0000   -0.61816
710920.0000   -0.41654
710960.0000   -0.39131
711000.0000   -0.39610
711040.0000   -0.38452
711080.0000   -0.14146
711120.0000   -0.42379
711160.0000   -0.40097
711200.0000   -0.36737
711240.0000   -0.50052
711280.0000   -0.27262
711320.0000   -0.75134
711360.0000   -0.29411
711400.0000   -0.52713
711440.0000   -0.34665
711480.0000   -0.44409
711520.0000   -0.66644
711560.0000   -0.63263
711600.0000   -0.52497
711640.0000   -0.76267
711680.0000   -0.62779
711720.0000   -0.73096
711760.0000   -0.71477
711800.0000   -0.51222
711840.0000   -0.47826
711880.0000   -0.42783
711920.0000   -0.73078
711960.0000   -0.47479
712000.0000   -0.69838
712040.0000   -0.93247
712080.0000   -0.75875
712120.0000   -0.67234
712160.0000   -0.31078
712200.0000   -0.04837
712240.0000   -0.01216
712280.0000    0.00354
712320.0000    0.07021
712360.0000   -0.14465
712400.0000   -0.47924
712440.0000   -0.55992
712480.0000   -0.07387
712520.0000   -0.55984
712560.0000   -0.43257
712600.0000   -0.32758
712640.0000   -0.46316
712680.0000   -0.73946
712720.0000   -0.83068
712760.0000   -0.46428
712800.0000   -0.42516
712840.0000   -0.51040
712880.0000   -0.73635
712920.0000   -0.70053
712960.0000   -0.30317
713000.0000   -0.61908
713040.0000   -0.69793
713080.0000   -0.70058
713120.0000   -0.59227
713160.0000   -0.57708
713200.0000   -0.65753
713240.0000   -0.41765
713280.0000   -0.69332
713320.0000   -0.59517
713360.0000   -0.62333
713400.0000   -0.77725
713440.0000   -0.64309
713480.0000   -0.25646
713520.0000   -0.36532
713560.0000   -0.64444
713600.0000   -0.79636
713640.0000   -0.15266
713680.0000   -0.45591
713720.0000   -0.45524
713760.0000   -0.52345
713800.0000   -0.61367
713840.0000   -0.81393
713880.0000   -0.84239
713920.0000   -0.86272
713960.0000   -0.90637
714000.0000   -0.38989
714040.0000   -0.73759
714080.0000   -0.69431
714120.0000   -0.51206
714160.0000   -0.53784
714200.0000   -0.53827
714240.0000   -0.42796
714280.0000   -0.27645
714320.0000    0.05522
714360.0000   -0.02487
714400.0000   -0.32605
714440.0000   -0.14805
714480.0000   -0.32714
714520.0000   -0.47874
714560.0000   -0.72380
714600.0000   -0.36540
714640.0000   -0.22256
714680.0000   -0.43091
714720.0000   -0.35932
714760.0000   -0.30347
714800.0000   -0.39714
714840.0000   -0.60996
714880.0000   -0.36450
714920.0000   -0.59968
714960.0000   -0.43359
715000.0000   -0.03553
715040.0000   -0.24294
715080.0000   -0.43753
715120.0000   -0.45374
715160.0000   -0.91336
715200.0000   -0.71329
715240.0000   -0.86398
715280.0000   -0.81902
715320.0000   -0.61427
715360.0000   -0.44373
715400.0000   -0.63254
715440.0000   -0.55292
715480.0000   -0.66675
715520.0000   -0.65416
715560.0000   -0.78737
715600.0000   -0.50305
715640.0000   -0.50471
715680.0000   -0.56628
715720.0000   -0.69224
715760.0000   -0.65088
715800.0000   -0.27938
715840.0000   -0.38368
715880.0000   -0.72987
715920.0000   -0.38191
715960.0000   -0.68648
716000.0000   -0.63242
716040.0000   -0.62780
716080.0000   -0.79541
716120.0000   -0.76597
716160.0000   -0.73572
716200.0000   -0.47697
716240.0000   -0.79904
716280.0000   -0.78900
716320.0000   -0.79087
716360.0000   -0.64234
716400.0000   -0.36941
716440.0000   -0.55027
716480.0000   -0.28430
716520.0000   -0.38931
716560.0000   -0.41174
716600.0000   -0.61855
716640.0000   -0.62733
716680.0000   -0.79747
716720.0000   -0.16864
716760.0000   -0.90555
716800.0000   -0.64844
716840.0000   -0.47750
716880.0000   -0.89523
716920.0000   -0.62904
716960.0000   -0.28245
717000.0000   -0.47106
717040.0000   -0.81518
717080.0000   -0.63394
717120.0000   -0.37420
717160.0000   -0.41859
717200.0000   -0.61811
717240.0000   -0.66818
717280.0000   -0.76881
717320.0000   -0.42311
717360.0000   -0.72667
717400.0000   -0.92220
717440.0000   -0.42698
717480.0000   -0.48970
717520.0000   -0.73867
717560.0000   -0.58197
717600.0000   -0.65480
717640.0000   -0.04102
717680.0000   -0.57816
717720.0000   -0.17189
717760.0000   -0.16055
717800.0000   -0.10720
717840.0000   -0.02669
717880.0000    0.22900
717920.0000   -0.33553
717960.0000   -0.28839
718000.0000   -0.40800
718040.0000   -0.54810
718080.0000   -0.56335
718120.0000   -0.43417
718160.0000   -0.37780
718200.0000   -0.55258
718240.0000   -0.17350
718280.0000   -0.15975
718320.0000   -0.35502
718360.0000   -0.21898
718400.0000   -0.27633
718440.0000   -0.58322
718480.0000   -0.49800
718520.0000   -0.44514
718560.0000   -0.48033
718600.0000   -0.14097
718640.0000   -0.18082
718680.0000   -0.06028
718720.0000   -0.13555
718760.0000   -0.28943
718800.0000   -0.38203
718840.0000   -0.43671
718880.0000   -0.67305
718920.0000   -0.63012
718960.0000   -0.73808
719000.0000   -0.46052
719040.0000   -0.62884
719080.0000   -0.59784
719120.0000   -0.74899
719160.0000   -0.70259
719200.0000   -0.30439
719240.0000   -0.61947
719280.0000   -0.61948
719320.0000   -0.61642
719360.0000   -0.45909
719400.0000   -0.53000
719440.0000   -0.65270
719480.0000   -0.46308
719520.0000   -0.46117
719560.0000   -0.21783
719600.0000   -0.16086
719640.0000    0.01408
719680.0000   -0.53888
719720.0000   -0.58308
719760.0000   -0.40409
719800.0000   -0.35339
719840.0000   -0.50998
719880.0000   -0.75174
719920.0000   -0.50879
719960.0000   -0.15596
720000.0000   -0.31912
720040.0000   -0.02195
720080.0000    0.05314
720120.0000    0.04015
720160.0000   -0.14924
720200.0000   -0.08206
720240.0000   -0.24902
720280.0000   -0.03429
720320.0000    0.00519
720360.0000   -0.32286
720400.0000   -0.12958
720440.0000    0.11780
720480.0000    0.25142
720520.0000   -0.12502
720560.0000   -0.04677
720600.0000    0.10388
720640.0000   -0.05086
720680.0000   -0.07502
720720.0000   -0.18270
720760.0000   -0.03546
720800.0000   -0.27899
720840.0000   -0.54721
720880.0000   -0.46683
720920.0000   -0.25312
720960.0000   -0.69491
721000.0000   -0.26289
721040.0000   -0.23579
721080.0000   -0.13498
721120.0000   -0.41557
721160.0000   -0.33114
721200.0000   -0.60575
721240.0000   -0.44153
721280.0000   -0.60302
721320.0000   -0.51884
721360.0000   -0.77451
721400.0000   -0.29722
721440.0000   -0.60791
721480.0000   -0.47348
721520.0000   -0.22953
721560.0000    0.00731
721600.0000   -0.40627
721640.0000   -0.14951
721680.0000   -0.45381
721720.0000   -0.48141
721760.0000   -0.47973
721800.0000   -0.27396
721840.0000   -0.37946
721880.0000    0.09426
721920.0000   -0.20798
721960.0000   -0.09743
722000.0000   -0.11052
722040.0000   -0.29690
722080.0000   -0.33901
722120.0000    0.01786
722160.0000    0.01827
722200.0000   -0.47334
722240.0000   -0.56884
722280.0000   -0.29219
722320.0000   -0.46617
722360.0000   -0.45321
722400.0000   -0.40111
722440.0000   -0.01670
722480.0000   -0.00374
722520.0000   -0.06013
722560.0000   -0.05442
722600.0000   -0.10446
722640.0000   -0.19563
722680.0000   -0.07119
722720.0000   -0.26130
722760.0000   -0.23358
722800.0000   -0.05373
722840.0000   -0.14771
722880.0000   -0.01206
722920.0000   -0.03009
722960.0000   -0.29397
723000.0000   -0.17451
723040.0000    0.08822
723080.0000   -0.47756
723120.0000   -0.46964
723160.0000    0.12262
723200.0000   -0.12100
723240.0000    0.03642
723280.0000   -0.41322
723320.0000   -0.41023
723360.0000   -0.23150
723400.0000   -0.27911
723440.0000    0.15687
723480.0000   -0.03594
723520.0000   -0.22346
723560.0000   -0.03552
723600.0000    0.00593
723640.0000    0.00705
723680.0000    0.08024
723720.0000    0.05106
723760.0000    0.04042
723800.0000   -0.13366
723840.0000   -0.03360
[truncated: 158,795 more chars]
