# Supplementary material for: Comment on 'Valid molecular dynamics simulations of human hemoglobin require a surprisingly large box size'
Source: eLife. 2019 Jun 20;8:e44718. doi: 10.7554/eLife.44718 (PMC6586461; doi:10.7554/eLife.44718)
Supplement: Figure 4—source data 1. — The zip archive contains a README file describing which source files correspond to the different panels. [file elife-44718-fig4-data1.zip › figure4/panels_EF/charmm/box2/eq4/proj.xvg]

25000.0000   -0.51415
25040.0000   -0.77200
25080.0000   -0.77377
25120.0000   -0.05697
25160.0000   -0.24158
25200.0000   -0.63148
25240.0000   -0.44588
25280.0000   -0.28081
25320.0000   -0.73933
25360.0000   -0.70624
25400.0000   -0.76203
25440.0000   -0.56644
25480.0000   -0.75749
25520.0000   -0.81404
25560.0000   -0.67639
25600.0000   -0.35056
25640.0000   -0.39162
25680.0000   -0.65062
25720.0000   -0.61696
25760.0000   -0.89634
25800.0000   -0.81975
25840.0000   -0.54178
25880.0000   -0.72606
25920.0000   -0.51184
25960.0000   -0.56731
26000.0000   -0.72835
26040.0000   -0.58803
26080.0000   -0.79274
26120.0000   -0.90255
26160.0000   -0.64477
26200.0000   -0.66464
26240.0000   -0.69769
26280.0000   -0.37642
26320.0000   -0.29612
26360.0000   -0.58385
26400.0000   -1.01114
26440.0000   -0.87775
26480.0000   -0.46759
26520.0000   -0.59290
26560.0000   -0.89733
26600.0000   -0.79845
26640.0000   -0.88789
26680.0000   -0.96824
26720.0000   -0.77872
26760.0000   -0.60827
26800.0000   -0.50877
26840.0000   -0.37964
26880.0000   -0.55973
26920.0000   -0.61182
26960.0000   -0.71752
27000.0000   -0.89569
27040.0000   -1.01870
27080.0000   -0.72089
27120.0000   -0.76626
27160.0000   -0.77280
27200.0000   -0.59604
27240.0000   -0.77059
27280.0000   -0.43774
27320.0000   -0.33293
27360.0000   -0.23081
27400.0000   -0.39849
27440.0000   -0.45137
27480.0000   -0.52778
27520.0000   -0.68175
27560.0000   -0.72883
27600.0000   -0.61959
27640.0000   -0.79730
27680.0000   -0.70580
27720.0000   -0.75172
27760.0000   -0.53973
27800.0000   -0.57280
27840.0000   -0.77765
27880.0000   -0.89959
27920.0000   -1.02572
27960.0000   -0.51663
28000.0000   -0.76849
28040.0000   -0.88259
28080.0000   -0.57465
28120.0000   -0.73448
28160.0000   -0.77230
28200.0000   -0.66960
28240.0000   -0.66027
28280.0000   -0.78360
28320.0000   -0.64421
28360.0000   -0.64548
28400.0000   -0.80515
28440.0000   -0.49581
28480.0000   -0.59511
28520.0000   -0.74485
28560.0000   -0.27567
28600.0000   -0.50540
28640.0000   -0.56504
28680.0000   -0.76171
28720.0000   -0.54335
28760.0000   -0.65892
28800.0000   -0.68959
28840.0000   -0.85610
28880.0000   -0.58304
28920.0000   -0.72464
28960.0000   -0.62261
29000.0000   -0.39774
29040.0000   -0.23076
29080.0000   -0.64981
29120.0000   -0.57942
29160.0000   -0.60378
29200.0000   -0.63438
29240.0000   -0.81851
29280.0000   -0.27244
29320.0000   -0.75593
29360.0000   -0.58670
29400.0000   -0.23702
29440.0000   -0.25410
29480.0000   -0.29675
29520.0000   -0.19426
29560.0000   -0.25430
29600.0000   -0.36341
29640.0000   -0.20683
29680.0000   -0.01376
29720.0000   -0.08509
29760.0000   -0.40040
29800.0000   -0.46845
29840.0000    0.00637
29880.0000    0.02152
29920.0000   -0.41445
29960.0000   -0.22246
30000.0000    0.00277
30040.0000    0.04709
30080.0000   -0.27039
30120.0000   -0.13333
30160.0000   -0.25248
30200.0000   -0.13528
30240.0000   -0.29152
30280.0000    0.28544
30320.0000   -0.01787
30360.0000    0.12623
30400.0000    0.10561
30440.0000   -0.02246
30480.0000    0.06661
30520.0000   -0.53984
30560.0000   -0.15750
30600.0000   -0.17296
30640.0000   -0.13573
30680.0000   -0.31495
30720.0000   -0.27655
30760.0000   -0.29196
30800.0000   -0.05717
30840.0000   -0.34885
30880.0000   -0.41200
30920.0000    0.02342
30960.0000   -0.26074
31000.0000   -0.12875
31040.0000   -0.08971
31080.0000    0.04807
31120.0000   -0.06309
31160.0000   -0.01495
31200.0000    0.07005
31240.0000   -0.16171
31280.0000   -0.21016
31320.0000    0.16403
31360.0000    0.08004
31400.0000   -0.05142
31440.0000    0.03861
31480.0000    0.06432
31520.0000   -0.00626
31560.0000    0.17365
31600.0000    0.27235
31640.0000   -0.07840
31680.0000   -0.12194
31720.0000   -0.04364
31760.0000    0.04773
31800.0000    0.08157
31840.0000    0.03960
31880.0000    0.01249
31920.0000    0.01613
31960.0000   -0.62597
32000.0000   -0.65501
32040.0000   -0.63608
32080.0000   -0.72258
32120.0000   -0.66439
32160.0000   -0.65494
32200.0000   -0.67690
32240.0000   -0.66207
32280.0000   -0.56508
32320.0000   -0.43770
32360.0000   -0.67853
32400.0000   -0.54388
32440.0000   -0.65846
32480.0000   -0.46167
32520.0000   -0.49632
32560.0000   -0.47182
32600.0000   -0.62523
32640.0000   -0.59421
32680.0000   -0.66214
32720.0000   -0.86431
32760.0000   -0.61887
32800.0000   -0.48151
32840.0000   -0.59693
32880.0000   -0.28898
32920.0000   -0.48787
32960.0000   -0.70803
33000.0000   -0.79119
33040.0000   -0.89775
33080.0000   -0.77142
33120.0000   -0.47472
33160.0000   -0.40381
33200.0000   -0.34634
33240.0000   -0.81226
33280.0000   -0.47980
33320.0000   -0.67459
33360.0000   -0.44308
33400.0000   -0.60152
33440.0000   -0.62390
33480.0000   -0.41726
33520.0000   -0.31730
33560.0000   -0.49036
33600.0000   -0.26365
33640.0000   -0.44439
33680.0000   -0.61380
33720.0000   -0.39487
33760.0000   -0.41131
33800.0000   -0.35612
33840.0000   -0.29982
33880.0000   -0.34148
33920.0000   -0.17865
33960.0000   -0.39554
34000.0000   -0.34916
34040.0000   -0.14538
34080.0000   -0.37738
34120.0000   -0.53392
34160.0000   -0.46473
34200.0000   -0.43588
34240.0000   -0.37277
34280.0000   -0.25312
34320.0000   -0.48234
34360.0000   -0.31502
34400.0000   -0.34227
34440.0000   -0.44059
34480.0000   -0.37057
34520.0000   -0.44664
34560.0000   -0.82088
34600.0000   -0.35101
34640.0000   -0.88845
34680.0000   -0.76665
34720.0000   -0.60710
34760.0000   -0.67424
34800.0000   -0.54638
34840.0000   -0.63024
34880.0000   -0.74045
34920.0000   -0.78443
34960.0000   -0.67167
35000.0000   -0.65953
35040.0000   -0.44257
35080.0000   -0.56658
35120.0000   -0.31506
35160.0000   -0.35921
35200.0000   -0.30989
35240.0000   -0.54765
35280.0000   -0.75430
35320.0000   -0.27903
35360.0000   -0.49731
35400.0000   -0.67706
35440.0000   -0.54331
35480.0000   -0.45812
35520.0000   -0.46709
35560.0000   -0.53132
35600.0000   -0.42759
35640.0000   -0.31533
35680.0000   -0.39200
35720.0000   -0.44403
35760.0000   -0.70398
35800.0000   -0.81781
35840.0000   -0.74685
35880.0000   -0.74033
35920.0000   -0.57388
35960.0000   -0.54852
36000.0000   -0.79192
36040.0000   -0.60345
36080.0000   -0.52302
36120.0000   -0.86746
36160.0000   -0.84799
36200.0000   -0.43792
36240.0000   -0.40736
36280.0000   -0.82359
36320.0000   -0.27401
36360.0000   -0.73163
36400.0000   -0.72933
36440.0000   -0.70026
36480.0000   -0.47123
36520.0000   -0.70608
36560.0000   -0.43131
36600.0000   -0.54822
36640.0000   -0.44867
36680.0000   -0.63929
36720.0000   -0.64315
36760.0000   -0.87358
36800.0000   -0.48753
36840.0000   -0.39220
36880.0000   -0.47405
36920.0000   -0.56187
36960.0000   -0.59895
37000.0000   -0.82874
37040.0000   -0.47580
37080.0000   -0.61496
37120.0000   -0.54081
37160.0000   -0.74085
37200.0000   -0.73739
37240.0000   -0.79082
37280.0000   -0.63970
37320.0000   -0.86823
37360.0000   -0.75639
37400.0000   -0.85713
37440.0000   -0.67571
37480.0000   -0.50064
37520.0000   -0.51737
37560.0000   -0.66118
37600.0000   -0.80192
37640.0000   -0.76008
37680.0000   -0.57854
37720.0000   -0.81738
37760.0000   -0.23460
37800.0000   -0.47437
37840.0000   -0.74973
37880.0000   -0.62463
37920.0000   -0.56943
37960.0000   -0.49183
38000.0000   -0.44413
38040.0000   -0.50703
38080.0000   -0.56349
38120.0000   -0.61302
38160.0000   -0.63890
38200.0000   -0.58318
38240.0000   -0.57863
38280.0000   -0.61237
38320.0000   -0.57268
38360.0000   -0.74181
38400.0000   -0.66836
38440.0000   -0.63170
38480.0000   -0.84287
38520.0000   -0.77713
38560.0000   -0.65154
38600.0000   -0.59505
38640.0000   -0.58747
38680.0000   -0.71996
38720.0000   -0.69148
38760.0000   -0.88214
38800.0000   -0.85520
38840.0000   -0.72271
38880.0000   -0.72622
38920.0000   -0.65921
38960.0000   -0.89471
39000.0000   -0.50786
39040.0000   -0.75517
39080.0000   -0.78500
39120.0000   -0.65482
39160.0000   -0.64095
39200.0000   -0.58176
39240.0000   -0.39375
39280.0000   -0.60972
39320.0000   -0.58811
39360.0000   -0.72510
39400.0000   -0.63741
39440.0000   -0.61591
39480.0000   -0.37018
39520.0000   -0.42550
39560.0000   -0.40327
39600.0000   -0.57372
39640.0000   -0.78743
39680.0000   -0.56779
39720.0000   -0.58505
39760.0000   -0.73787
39800.0000   -0.46788
39840.0000   -0.58957
39880.0000   -0.86474
39920.0000   -0.49769
39960.0000   -0.64241
40000.0000   -0.64429
40040.0000   -0.71674
40080.0000   -0.67788
40120.0000   -0.35774
40160.0000   -0.53031
40200.0000   -0.62711
40240.0000   -0.49309
40280.0000   -0.46623
40320.0000   -0.41781
40360.0000   -0.34368
40400.0000   -0.64035
40440.0000   -0.61183
40480.0000   -0.61621
40520.0000   -0.77540
40560.0000   -0.79243
40600.0000   -0.57696
40640.0000   -0.66862
40680.0000   -0.54835
40720.0000   -0.65149
40760.0000   -0.70457
40800.0000   -0.76615
40840.0000   -0.73857
40880.0000   -0.52595
40920.0000   -0.61961
40960.0000   -0.44547
41000.0000   -0.70361
41040.0000   -0.67120
41080.0000   -0.36917
41120.0000   -0.53740
41160.0000   -0.39476
41200.0000   -0.27958
41240.0000   -0.37136
41280.0000   -0.52110
41320.0000   -0.34838
41360.0000   -0.47851
41400.0000   -0.53765
41440.0000   -0.54879
41480.0000   -0.61313
41520.0000   -0.41505
41560.0000   -0.59896
41600.0000   -0.64401
41640.0000   -0.83178
41680.0000   -0.55517
41720.0000   -0.26495
41760.0000   -0.56901
41800.0000   -0.59548
41840.0000   -0.45905
41880.0000   -0.49606
41920.0000   -0.64155
41960.0000   -0.58571
42000.0000   -0.49557
42040.0000   -0.59905
42080.0000   -0.74063
42120.0000   -0.62474
42160.0000   -0.60785
42200.0000   -0.48859
42240.0000   -0.76415
42280.0000   -0.75199
42320.0000   -0.53156
42360.0000   -0.49261
42400.0000   -0.50430
42440.0000   -0.46102
42480.0000   -0.67628
42520.0000   -0.58456
42560.0000   -0.83249
42600.0000   -0.54280
42640.0000   -0.62664
42680.0000   -0.65203
42720.0000   -0.95911
42760.0000   -0.48988
42800.0000   -0.63225
42840.0000   -0.64333
42880.0000   -0.60985
42920.0000   -0.56179
42960.0000   -0.52757
43000.0000   -0.73919
43040.0000   -0.72353
43080.0000   -0.51446
43120.0000   -0.79230
43160.0000   -0.64843
43200.0000   -0.70909
43240.0000   -0.59781
43280.0000   -0.44135
43320.0000   -0.65752
43360.0000   -0.25982
43400.0000   -0.68387
43440.0000   -0.59944
43480.0000   -0.42086
43520.0000   -0.61302
43560.0000   -0.61357
43600.0000   -0.46265
43640.0000   -0.60061
43680.0000   -0.47136
43720.0000   -0.48435
43760.0000   -0.41270
43800.0000   -0.64106
43840.0000   -0.67139
43880.0000   -0.44170
43920.0000   -0.41261
43960.0000   -0.60560
44000.0000   -0.56434
44040.0000   -0.53489
44080.0000   -0.56713
44120.0000   -0.61991
44160.0000   -0.62971
44200.0000   -0.65888
44240.0000   -0.69518
44280.0000   -0.58505
44320.0000   -0.71024
44360.0000   -0.60166
44400.0000   -0.52458
44440.0000   -0.33652
44480.0000   -0.53083
44520.0000   -0.56924
44560.0000   -0.70870
44600.0000   -0.52762
44640.0000   -0.52664
44680.0000   -0.57548
44720.0000   -0.55722
44760.0000   -0.75563
44800.0000   -0.56403
44840.0000   -0.50795
44880.0000   -0.71792
44920.0000   -0.53963
44960.0000   -0.51669
45000.0000   -0.36945
45040.0000   -0.46975
45080.0000   -0.43982
45120.0000   -0.62244
45160.0000   -0.32434
45200.0000   -0.41151
45240.0000   -0.43004
45280.0000   -0.40021
45320.0000   -0.36420
45360.0000   -0.46977
45400.0000   -0.56315
45440.0000   -0.32082
45480.0000   -0.69671
45520.0000   -0.68768
45560.0000   -0.41503
45600.0000   -0.19344
45640.0000   -0.43619
45680.0000   -0.55883
45720.0000   -0.41083
45760.0000   -0.27849
45800.0000   -0.34612
45840.0000   -0.39122
45880.0000   -0.15960
45920.0000   -0.38099
45960.0000   -0.47030
46000.0000   -0.45283
46040.0000   -0.36904
46080.0000   -0.49490
46120.0000   -0.40752
46160.0000   -0.66761
46200.0000   -0.37457
46240.0000   -0.35726
46280.0000   -0.60942
46320.0000   -0.25426
46360.0000   -0.27727
46400.0000   -0.22622
46440.0000   -0.39421
46480.0000   -0.52662
46520.0000   -0.35246
46560.0000   -0.44089
46600.0000   -0.46194
46640.0000   -0.21259
46680.0000   -0.16594
46720.0000   -0.07948
46760.0000   -0.23478
46800.0000   -0.27629
46840.0000   -0.36143
46880.0000   -0.38944
46920.0000   -0.20363
46960.0000   -0.35662
47000.0000   -0.40736
47040.0000   -0.89637
47080.0000   -0.76613
47120.0000   -0.71082
47160.0000   -0.52428
47200.0000   -0.57762
47240.0000   -0.60504
47280.0000   -0.68026
47320.0000   -0.57301
47360.0000   -0.45023
47400.0000   -0.60986
47440.0000   -0.58032
47480.0000   -0.57279
47520.0000   -0.39598
47560.0000   -0.25730
47600.0000   -0.26835
47640.0000   -0.53586
47680.0000   -0.48108
47720.0000   -0.61667
47760.0000   -0.48731
47800.0000   -0.41643
47840.0000   -0.61967
47880.0000   -0.57670
47920.0000   -0.44900
47960.0000   -0.50068
48000.0000   -0.39399
48040.0000   -0.60979
48080.0000   -0.56673
48120.0000   -0.51871
48160.0000   -0.50262
48200.0000   -0.48854
48240.0000   -0.37866
48280.0000   -0.53718
48320.0000   -0.37236
48360.0000   -0.39178
48400.0000   -0.40878
48440.0000   -0.42815
48480.0000   -0.49339
48520.0000   -0.47067
48560.0000   -0.50832
48600.0000   -0.45845
48640.0000   -0.48282
48680.0000   -0.27657
48720.0000   -0.48548
48760.0000   -0.61709
48800.0000   -0.52667
48840.0000   -0.47246
48880.0000   -0.38931
48920.0000   -0.36974
48960.0000   -0.53562
49000.0000   -0.43437
49040.0000   -0.47433
49080.0000   -0.58818
49120.0000   -0.26257
49160.0000   -0.25379
49200.0000   -0.69486
49240.0000   -0.54842
49280.0000   -0.53066
49320.0000   -0.53249
49360.0000   -0.55265
49400.0000   -0.44494
49440.0000   -0.42256
49480.0000   -0.51871
49520.0000   -0.48357
49560.0000   -0.51948
49600.0000   -0.60748
49640.0000   -0.65741
49680.0000   -0.36579
49720.0000   -0.80960
49760.0000   -1.07830
49800.0000   -0.85354
49840.0000   -0.81001
49880.0000   -0.78654
49920.0000   -0.76808
49960.0000   -0.51323
50000.0000   -0.95598
50040.0000   -0.72957
50080.0000   -0.74660
50120.0000   -0.78800
50160.0000   -0.98219
50200.0000   -0.92896
50240.0000   -0.86278
50280.0000   -0.99532
50320.0000   -0.93370
50360.0000   -0.83022
50400.0000   -0.99935
50440.0000   -0.70837
50480.0000   -0.88018
50520.0000   -0.78341
50560.0000   -1.17473
50600.0000   -0.65999
50640.0000   -1.05654
50680.0000   -0.76213
50720.0000   -1.18000
50760.0000   -0.86781
50800.0000   -0.77746
50840.0000   -0.67923
50880.0000   -0.76454
50920.0000   -0.75358
50960.0000   -0.85549
51000.0000   -0.86336
51040.0000   -0.78763
51080.0000   -0.88306
51120.0000   -0.59535
51160.0000   -0.78164
51200.0000   -0.77360
51240.0000   -0.65072
51280.0000   -0.62960
51320.0000   -0.66847
51360.0000   -0.69659
51400.0000   -0.76174
51440.0000   -0.73913
51480.0000   -0.45602
51520.0000   -0.63209
51560.0000   -0.56550
51600.0000   -0.21583
51640.0000   -0.29129
51680.0000    0.15573
51720.0000    0.05189
51760.0000    0.27715
51800.0000    0.04849
51840.0000    0.29895
51880.0000    0.16669
51920.0000    0.06438
51960.0000   -0.03332
52000.0000    0.11514
52040.0000    0.09000
52080.0000    0.16731
52120.0000    0.65490
52160.0000    0.45037
52200.0000    0.70726
52240.0000    0.54591
52280.0000    0.59029
52320.0000    0.67140
52360.0000    0.74065
52400.0000    0.59943
52440.0000    0.57596
52480.0000    0.54397
52520.0000   -0.08713
52560.0000    0.11658
52600.0000   -0.06004
52640.0000    0.10796
52680.0000    0.09657
52720.0000   -0.33559
52760.0000   -0.70682
52800.0000   -0.44503
52840.0000   -0.46115
52880.0000   -0.87944
52920.0000   -0.48771
52960.0000   -0.24227
53000.0000   -0.30001
53040.0000   -0.54114
53080.0000   -0.54224
53120.0000   -0.30497
53160.0000   -0.68421
53200.0000   -0.58458
53240.0000   -0.24827
53280.0000   -0.55144
53320.0000   -0.77770
53360.0000   -0.47008
53400.0000   -0.50499
53440.0000   -0.59420
53480.0000   -0.25958
53520.0000   -0.24777
53560.0000   -0.50572
53600.0000   -0.29488
53640.0000   -0.40749
53680.0000   -0.13343
53720.0000   -0.30522
53760.0000    0.01502
53800.0000   -0.34497
53840.0000   -0.54057
53880.0000   -0.65228
53920.0000   -0.48325
53960.0000   -0.09073
54000.0000   -0.42166
54040.0000   -0.46544
54080.0000   -0.20174
54120.0000   -0.42515
54160.0000    0.08116
54200.0000   -0.47856
54240.0000   -0.38521
54280.0000   -0.45702
54320.0000   -0.04061
54360.0000    0.06692
54400.0000    0.00898
54440.0000   -0.16525
54480.0000    0.13852
54520.0000    0.07295
54560.0000   -0.10716
54600.0000   -0.20460
54640.0000   -0.06887
54680.0000   -0.33939
54720.0000   -0.26962
54760.0000   -0.10796
54800.0000   -0.30094
54840.0000   -0.55738
54880.0000   -0.48153
54920.0000   -0.08677
54960.0000   -0.40638
55000.0000   -0.23748
55040.0000   -0.41814
55080.0000   -0.38522
55120.0000   -0.27259
55160.0000   -0.43101
55200.0000   -0.19382
55240.0000   -0.23102
55280.0000   -0.32770
55320.0000   -0.25277
55360.0000   -0.44843
55400.0000   -0.18981
55440.0000    0.08636
55480.0000   -0.08347
55520.0000   -0.03074
55560.0000   -0.44534
55600.0000   -0.34347
55640.0000   -0.10512
55680.0000   -0.21067
55720.0000   -0.06414
55760.0000   -0.24429
55800.0000   -0.43428
55840.0000   -0.18879
55880.0000   -0.10479
55920.0000   -0.01850
55960.0000   -0.00857
56000.0000   -0.31701
56040.0000   -0.43653
56080.0000   -0.32922
56120.0000   -0.27552
56160.0000   -0.56762
56200.0000   -0.71796
56240.0000   -0.61188
56280.0000   -0.21215
56320.0000   -0.31011
56360.0000   -0.22874
56400.0000   -0.23100
56440.0000   -0.24351
56480.0000   -0.26380
56520.0000   -0.58192
56560.0000   -0.34724
56600.0000    0.22259
56640.0000   -0.01744
56680.0000   -0.23231
56720.0000    0.02730
56760.0000   -0.12241
56800.0000   -0.23288
56840.0000   -0.57433
56880.0000   -0.51714
56920.0000   -0.48285
56960.0000   -0.38093
57000.0000   -0.41383
57040.0000   -0.53516
57080.0000   -0.60553
57120.0000   -0.69128
57160.0000   -0.58727
57200.0000   -0.48762
57240.0000   -0.57359
57280.0000   -0.64540
57320.0000   -0.23029
57360.0000   -0.64568
57400.0000   -0.75645
57440.0000   -0.44163
57480.0000   -0.34101
57520.0000   -0.20085
57560.0000   -0.17934
57600.0000   -0.38781
57640.0000   -0.72823
57680.0000   -0.48861
57720.0000   -0.26607
57760.0000   -0.49970
57800.0000   -0.55167
57840.0000   -0.65743
57880.0000   -0.55914
57920.0000   -0.54720
57960.0000   -0.15257
58000.0000   -0.11698
58040.0000   -0.28216
58080.0000   -0.44641
58120.0000   -0.66436
58160.0000   -0.55226
58200.0000   -0.52667
58240.0000   -0.26486
58280.0000   -0.59875
58320.0000   -0.42351
58360.0000   -0.54075
58400.0000    0.03469
58440.0000   -0.43840
58480.0000   -0.61965
58520.0000   -0.23402
58560.0000   -0.25420
58600.0000   -0.44716
58640.0000   -0.45652
58680.0000   -0.67779
58720.0000   -0.58891
58760.0000   -0.17777
58800.0000   -0.46496
58840.0000   -0.59341
58880.0000   -0.51107
58920.0000   -0.14091
58960.0000   -0.39952
59000.0000   -0.40251
59040.0000   -0.47321
59080.0000   -0.38944
59120.0000   -0.41250
59160.0000   -0.56509
59200.0000   -0.28771
59240.0000   -0.41601
59280.0000   -0.33973
59320.0000   -0.45533
59360.0000   -0.43355
59400.0000   -0.42554
59440.0000   -0.25989
59480.0000   -0.46607
59520.0000   -0.56031
59560.0000   -0.53023
59600.0000   -0.35730
59640.0000   -0.32182
59680.0000   -0.33267
59720.0000   -0.53669
59760.0000   -0.42655
59800.0000   -0.56030
59840.0000   -0.32168
59880.0000   -0.36347
59920.0000   -0.51880
59960.0000   -0.37615
60000.0000   -0.60727
60040.0000   -0.61694
60080.0000   -0.54417
60120.0000   -0.36129
60160.0000   -0.34087
60200.0000   -0.56495
60240.0000   -0.58889
60280.0000   -0.32487
60320.0000   -0.48384
60360.0000   -0.60707
60400.0000   -0.77238
60440.0000   -0.86369
60480.0000   -0.68963
60520.0000   -0.76159
60560.0000   -0.88948
60600.0000   -0.80311
60640.0000   -0.53260
60680.0000   -0.54970
60720.0000   -0.84530
60760.0000   -0.71200
60800.0000   -0.45985
60840.0000   -0.46025
60880.0000   -0.58929
60920.0000   -0.48724
60960.0000   -0.65247
61000.0000   -0.44000
61040.0000   -0.23883
61080.0000   -0.49221
61120.0000   -0.68668
61160.0000   -0.65859
61200.0000   -0.57629
61240.0000   -0.34894
61280.0000   -0.45843
61320.0000   -0.69545
61360.0000   -0.26248
61400.0000   -0.08378
61440.0000   -0.24582
61480.0000   -0.76422
61520.0000   -0.52521
61560.0000   -0.54730
61600.0000   -0.78350
61640.0000   -0.66500
61680.0000   -0.35773
61720.0000   -0.17041
61760.0000   -0.45724
61800.0000   -0.48883
61840.0000   -0.23298
61880.0000   -0.24778
61920.0000   -0.54583
61960.0000   -0.33483
62000.0000   -0.02034
62040.0000   -0.21099
62080.0000   -0.21330
62120.0000   -0.28173
62160.0000   -0.17941
62200.0000   -0.29842
62240.0000   -0.58043
62280.0000   -0.68373
62320.0000   -0.74392
62360.0000   -0.56924
62400.0000   -0.44462
62440.0000   -0.58187
62480.0000   -0.51581
62520.0000   -0.42317
62560.0000   -0.58858
62600.0000   -0.56848
62640.0000   -0.98007
62680.0000   -0.85239
62720.0000   -0.69953
62760.0000   -0.90410
62800.0000   -0.65554
62840.0000   -0.62446
62880.0000   -0.34476
62920.0000   -0.38970
62960.0000   -0.12634
63000.0000   -0.50499
63040.0000   -0.56626
63080.0000   -0.39619
63120.0000   -0.47103
63160.0000   -0.54004
63200.0000   -0.54334
63240.0000   -0.41924
63280.0000   -0.69973
63320.0000   -0.51008
63360.0000   -0.47596
63400.0000   -0.34033
63440.0000   -0.35980
63480.0000   -0.19086
63520.0000   -0.34397
63560.0000   -0.02801
63600.0000   -0.05700
63640.0000   -0.02574
63680.0000   -0.10601
63720.0000    0.00120
63760.0000   -0.09238
63800.0000   -0.10411
63840.0000   -0.15698
63880.0000    0.21239
63920.0000    0.26133
63960.0000    0.41947
64000.0000    0.44023
64040.0000    0.49029
64080.0000    0.28141
64120.0000    0.43585
64160.0000    0.41139
64200.0000    0.62227
64240.0000    0.28551
64280.0000    0.31240
64320.0000    0.26678
64360.0000   -0.11606
64400.0000    0.27180
64440.0000    0.02335
64480.0000    0.14568
64520.0000    0.04112
64560.0000    0.38242
64600.0000    0.34134
64640.0000    0.32853
64680.0000    0.36425
64720.0000    0.47288
64760.0000    0.17278
64800.0000    0.00341
64840.0000   -0.17815
64880.0000   -0.26485
64920.0000   -0.24214
64960.0000   -0.06457
65000.0000   -0.27037
65040.0000   -0.12534
65080.0000   -0.51647
65120.0000    0.12341
65160.0000    0.33012
65200.0000    0.07922
65240.0000   -0.35204
65280.0000   -0.19058
65320.0000   -0.47402
65360.0000   -0.81759
65400.0000   -0.37712
65440.0000   -0.78992
65480.0000   -0.57255
65520.0000   -0.55480
65560.0000   -0.64485
65600.0000   -0.87622
65640.0000   -0.92736
65680.0000   -0.92183
65720.0000   -0.75334
65760.0000   -0.49620
65800.0000   -0.36333
65840.0000   -0.79242
65880.0000   -0.87991
65920.0000   -0.64161
65960.0000   -0.72497
66000.0000   -0.81141
66040.0000   -0.59172
66080.0000   -0.45242
66120.0000   -0.46901
66160.0000   -0.67389
66200.0000   -0.54483
66240.0000   -0.41597
66280.0000   -0.54088
66320.0000   -0.51336
66360.0000   -0.74904
66400.0000   -0.49944
66440.0000   -0.66503
66480.0000   -0.63123
66520.0000   -0.60971
66560.0000   -0.67471
66600.0000   -0.56461
66640.0000   -0.53732
66680.0000   -0.58304
66720.0000   -0.57722
66760.0000   -0.52056
66800.0000   -0.55293
66840.0000   -0.47030
66880.0000   -0.46796
66920.0000   -0.38747
66960.0000   -0.58309
67000.0000   -0.57826
67040.0000   -0.57917
67080.0000   -0.63582
67120.0000   -0.68577
67160.0000   -0.03320
67200.0000   -0.21804
67240.0000   -0.04660
67280.0000   -0.07234
67320.0000   -0.30400
67360.0000   -0.26975
67400.0000   -0.55750
67440.0000   -0.36284
67480.0000   -0.37735
67520.0000   -0.16218
67560.0000   -0.58925
67600.0000   -0.13431
67640.0000   -0.71070
67680.0000   -0.49075
67720.0000   -0.43007
67760.0000   -0.36513
67800.0000   -0.18533
67840.0000   -0.34573
67880.0000    0.20430
67920.0000    0.24984
67960.0000    0.19411
68000.0000    0.12557
68040.0000    0.06864
68080.0000    0.12135
68120.0000   -0.26589
68160.0000   -0.08148
68200.0000   -0.34407
68240.0000   -0.37328
68280.0000   -0.04924
68320.0000    0.25715
68360.0000   -0.02428
68400.0000   -0.02805
68440.0000    0.03377
68480.0000    0.08387
68520.0000   -0.06928
68560.0000   -0.07229
68600.0000   -0.19488
68640.0000    0.38335
68680.0000    0.38924
68720.0000    0.14970
68760.0000    0.26452
68800.0000   -0.05022
68840.0000    0.24446
68880.0000   -0.10679
68920.0000    0.16760
68960.0000    0.31820
69000.0000    0.24339
69040.0000    0.02070
69080.0000    0.14047
69120.0000   -0.19951
69160.0000   -0.01951
69200.0000   -0.11528
69240.0000   -0.12772
69280.0000   -0.05691
69320.0000   -0.07440
69360.0000   -0.04198
69400.0000   -0.03868
69440.0000    0.06202
69480.0000   -0.10964
69520.0000    0.12358
69560.0000   -0.16648
69600.0000    0.03025
69640.0000    0.08460
69680.0000    0.03076
69720.0000   -0.15968
69760.0000   -0.05487
69800.0000   -0.06499
69840.0000   -0.41311
69880.0000   -0.11472
69920.0000   -0.17069
69960.0000   -0.24568
70000.0000   -0.22469
70040.0000    0.02692
70080.0000   -0.13288
70120.0000    0.15124
70160.0000   -0.03672
70200.0000   -0.03064
70240.0000   -0.08751
70280.0000   -0.09739
70320.0000   -0.16662
70360.0000   -0.39871
70400.0000   -0.19212
70440.0000   -0.04976
70480.0000   -0.24936
70520.0000   -0.35987
70560.0000   -0.38177
70600.0000   -0.29285
70640.0000   -0.10210
70680.0000    0.00966
70720.0000   -0.03807
70760.0000   -0.30885
70800.0000   -0.30884
70840.0000   -0.36876
70880.0000   -0.29240
70920.0000   -0.31307
70960.0000   -0.16721
71000.0000   -0.18952
71040.0000   -0.13506
71080.0000    0.00405
71120.0000   -0.22186
71160.0000   -0.26816
71200.0000   -0.55324
71240.0000   -0.36060
71280.0000   -0.58744
71320.0000   -0.43508
71360.0000   -0.67594
71400.0000   -0.57249
71440.0000   -0.66559
71480.0000   -0.50371
71520.0000   -0.68690
71560.0000   -0.55321
71600.0000   -0.26496
71640.0000   -0.05474
71680.0000   -0.05244
71720.0000   -0.30680
71760.0000   -0.27733
71800.0000   -0.44565
71840.0000   -0.42497
71880.0000   -0.30302
71920.0000   -0.49408
71960.0000   -0.19523
72000.0000   -0.34680
72040.0000   -0.36990
72080.0000   -0.69386
72120.0000   -0.72031
72160.0000   -0.49726
72200.0000   -0.37918
72240.0000   -0.42756
72280.0000   -0.56188
72320.0000   -0.64849
72360.0000   -0.43451
72400.0000   -0.61607
72440.0000   -0.38603
72480.0000   -0.46278
72520.0000   -0.10735
72560.0000   -0.07542
72600.0000   -0.28844
72640.0000   -0.30708
72680.0000   -0.15414
72720.0000   -0.22624
72760.0000   -0.18856
72800.0000   -0.14010
72840.0000   -0.14111
72880.0000   -0.12834
72920.0000    0.04134
72960.0000   -0.19335
73000.0000   -0.14758
73040.0000   -0.38357
73080.0000   -0.43267
73120.0000   -0.36501
73160.0000   -0.37810
73200.0000   -0.50839
73240.0000   -0.50920
73280.0000   -0.43147
73320.0000   -0.58984
73360.0000   -0.84149
73400.0000   -0.45916
73440.0000   -0.50368
73480.0000   -0.66430
73520.0000   -0.72634
73560.0000   -0.67615
73600.0000   -0.49255
73640.0000   -0.64208
73680.0000   -0.66965
73720.0000   -0.49086
73760.0000   -0.39578
73800.0000   -0.26083
73840.0000   -0.46115
73880.0000   -0.66028
73920.0000   -0.45834
73960.0000   -0.40775
74000.0000   -0.41193
74040.0000   -0.40351
74080.0000   -0.44916
74120.0000   -0.42857
74160.0000   -0.39496
74200.0000   -0.17756
74240.0000   -0.67032
74280.0000   -0.50919
74320.0000   -0.47080
74360.0000   -0.44025
74400.0000   -0.52745
74440.0000   -0.59741
74480.0000   -0.59460
74520.0000   -0.59169
74560.0000   -0.07516
74600.0000    0.00924
74640.0000   -0.21300
74680.0000   -0.36303
74720.0000   -0.42683
74760.0000   -0.41358
74800.0000   -0.37788
74840.0000   -0.49568
74880.0000   -0.24161
74920.0000   -0.26408
74960.0000   -0.25046
75000.0000   -0.22212
75040.0000   -0.70955
75080.0000   -0.29054
75120.0000   -0.34933
75160.0000   -0.40669
75200.0000   -0.72969
75240.0000   -0.55024
75280.0000   -0.32273
75320.0000   -0.33714
75360.0000   -0.29696
75400.0000   -0.54616
75440.0000   -0.09870
75480.0000   -0.48468
75520.0000   -0.57736
75560.0000   -0.57244
75600.0000   -0.40406
75640.0000   -0.49569
75680.0000   -0.32787
75720.0000   -0.59734
75760.0000   -0.51646
75800.0000   -0.31931
75840.0000   -0.56564
75880.0000   -0.65278
75920.0000   -0.50907
75960.0000   -0.27253
76000.0000   -0.39213
76040.0000   -0.79414
76080.0000   -0.34217
76120.0000   -0.53807
76160.0000   -0.58227
76200.0000   -0.44328
76240.0000   -0.56020
76280.0000   -0.48561
76320.0000   -0.53172
76360.0000   -0.37180
76400.0000   -0.73362
76440.0000   -0.34970
76480.0000   -0.74209
76520.0000   -0.29423
76560.0000   -0.18530
76600.0000   -0.15611
76640.0000   -0.40641
76680.0000   -0.39879
76720.0000   -0.95406
76760.0000   -0.79570
76800.0000   -0.69742
76840.0000   -0.57932
76880.0000   -0.64337
76920.0000   -0.76861
76960.0000   -0.57590
77000.0000   -0.53594
77040.0000   -0.96841
77080.0000   -0.69181
77120.0000   -0.76063
77160.0000   -0.72181
77200.0000   -0.69867
77240.0000   -0.68043
77280.0000   -0.45856
77320.0000   -0.63641
77360.0000   -0.64102
77400.0000   -0.47918
77440.0000   -0.44347
77480.0000   -0.14079
77520.0000   -0.56840
77560.0000   -0.78874
77600.0000   -0.45252
77640.0000   -0.29683
77680.0000   -0.40810
77720.0000   -0.64172
77760.0000   -0.59855
77800.0000   -0.69478
77840.0000   -0.74164
77880.0000   -0.44739
77920.0000   -0.23755
77960.0000   -0.47332
78000.0000   -0.59220
78040.0000   -0.69267
78080.0000   -0.91119
78120.0000   -0.45294
78160.0000   -0.42693
78200.0000   -0.54499
78240.0000   -0.14029
78280.0000   -0.42861
78320.0000   -0.75644
78360.0000   -0.28631
78400.0000   -0.70048
78440.0000   -0.38005
78480.0000   -0.58684
78520.0000   -0.57556
78560.0000   -0.52132
78600.0000   -0.51073
78640.0000   -0.04309
78680.0000   -0.28195
78720.0000   -0.14041
78760.0000    0.24960
78800.0000   -0.06320
78840.0000    0.02622
78880.0000   -0.00015
78920.0000    0.00221
78960.0000    0.12933
79000.0000    0.22064
79040.0000    0.17711
79080.0000    0.12497
79120.0000   -0.04924
79160.0000   -0.09373
79200.0000   -0.10599
79240.0000    0.04271
79280.0000   -0.02625
79320.0000    0.18188
79360.0000    0.07862
79400.0000   -0.32642
79440.0000   -0.14547
79480.0000    0.15400
79520.0000    0.25208
79560.0000    0.08570
79600.0000    0.17662
79640.0000    0.18734
79680.0000    0.31830
79720.0000    0.36755
79760.0000    0.32289
79800.0000    0.46880
79840.0000    0.31710
79880.0000    0.16372
79920.0000    0.23622
79960.0000    0.16689
80000.0000    0.22736
80040.0000    0.16579
80080.0000    0.11473
80120.0000   -0.02474
80160.0000    0.33292
80200.0000    0.45943
80240.0000    0.58950
80280.0000    0.33672
80320.0000    0.25476
80360.0000    0.23966
80400.0000    0.22010
80440.0000    0.15135
80480.0000   -0.02144
80520.0000    0.36091
80560.0000    0.25033
80600.0000    0.21719
80640.0000    0.32227
80680.0000    0.20495
80720.0000    0.47752
80760.0000    0.30738
80800.0000    0.38031
80840.0000    0.43513
80880.0000    0.54752
80920.0000    0.58055
80960.0000    0.24436
81000.0000    0.36330
81040.0000    0.70091
81080.0000    0.44333
81120.0000    0.36208
81160.0000    0.24649
81200.0000    0.36161
81240.0000    0.31643
81280.0000   -0.03736
81320.0000   -0.08309
81360.0000    0.03995
81400.0000   -0.18690
81440.0000   -0.27113
81480.0000    0.13487
81520.0000    0.03592
81560.0000   -0.12486
81600.0000    0.05073
81640.0000    0.25124
81680.0000    0.20000
81720.0000    0.46097
81760.0000    0.33067
81800.0000    0.18196
81840.0000   -0.24184
81880.0000    0.07719
81920.0000    0.01322
81960.0000   -0.47557
82000.0000    0.12209
82040.0000   -0.08704
82080.0000   -0.18932
82120.0000   -0.08347
82160.0000   -0.66690
82200.0000   -0.40932
82240.0000   -0.17295
82280.0000   -0.36378
82320.0000   -0.26780
82360.0000   -0.55518
82400.0000   -0.10748
82440.0000   -0.44672
82480.0000   -0.44025
82520.0000   -0.07463
82560.0000   -0.28446
82600.0000   -0.38641
82640.0000   -0.35171
82680.0000   -0.27623
82720.0000   -0.44980
82760.0000   -0.40280
82800.0000   -0.32185
82840.0000   -0.02804
82880.0000    0.30724
82920.0000   -0.06987
82960.0000    0.00155
83000.0000    0.37203
83040.0000   -0.13537
83080.0000   -0.09454
83120.0000   -0.38310
83160.0000   -0.51287
83200.0000   -0.28374
83240.0000   -0.36963
83280.0000    0.04703
83320.0000   -0.03117
83360.0000    0.19797
83400.0000    0.23785
83440.0000    0.33391
83480.0000    0.24659
83520.0000    0.17935
83560.0000   -0.06325
83600.0000    0.40215
83640.0000    0.42220
83680.0000    0.26414
83720.0000    0.33104
83760.0000    0.16881
83800.0000    0.34690
83840.0000    0.63440
83880.0000    0.25253
83920.0000    0.16514
83960.0000    0.36661
84000.0000    0.35118
84040.0000    0.35725
84080.0000    0.31866
84120.0000    0.37271
84160.0000    0.43320
84200.0000    0.25056
84240.0000    0.19255
84280.0000    0.28807
84320.0000    0.04396
84360.0000    0.27494
84400.0000    0.18578
84440.0000    0.17086
84480.0000    0.43362
84520.0000    0.29349
84560.0000    0.16164
84600.0000    0.43414
84640.0000    0.47326
84680.0000    0.39853
84720.0000    0.40500
84760.0000    0.18254
84800.0000    0.42489
84840.0000    0.44158
84880.0000    0.44043
84920.0000    0.50860
84960.0000    0.26178
85000.0000    0.07738
85040.0000    0.16530
85080.0000    0.50570
85120.0000    0.54636
85160.0000    0.45148
85200.0000    0.47108
85240.0000    0.39609
85280.0000    0.48997
85320.0000    0.16137
85360.0000    0.63087
85400.0000    0.49057
85440.0000    0.19015
85480.0000    0.57655
85520.0000    0.46579
85560.0000    0.36200
85600.0000    0.19438
85640.0000    0.54021
85680.0000    0.20021
85720.0000    0.33905
85760.0000    0.25043
85800.0000    0.18009
85840.0000    0.19361
85880.0000    0.39653
85920.0000    0.26632
85960.0000    0.57868
86000.0000    0.14991
86040.0000    0.43731
86080.0000    0.14596
86120.0000    0.37274
86160.0000    0.42717
86200.0000    0.20195
86240.0000    0.49241
86280.0000    0.49930
86320.0000    0.31160
86360.0000    0.41017
86400.0000    0.37666
86440.0000    0.35908
86480.0000    0.34823
86520.0000    0.50563
86560.0000    0.43291
86600.0000    0.26118
86640.0000    0.17862
86680.0000    0.13714
86720.0000    0.26009
86760.0000    0.31262
86800.0000    0.15661
86840.0000    0.46368
86880.0000    0.32144
86920.0000    0.32648
86960.0000    0.42126
87000.0000    0.25144
87040.0000    0.05350
87080.0000    0.28458
87120.0000    0.22303
87160.0000    0.01186
87200.0000   -0.12519
87240.0000    0.29187
87280.0000    0.22308
87320.0000    0.36361
87360.0000    0.33995
87400.0000    0.39153
87440.0000    0.17222
87480.0000    0.46976
87520.0000    0.60333
87560.0000    0.46398
87600.0000    0.29866
87640.0000    0.06586
87680.0000    0.29842
87720.0000    0.33827
87760.0000    0.33462
87800.0000    0.34928
87840.0000    0.52906
87880.0000    0.01985
87920.0000    0.24178
87960.0000    0.19789
88000.0000    0.28322
88040.0000    0.25226
88080.0000    0.33881
88120.0000   -0.02734
88160.0000    0.15397
88200.0000    0.23516
88240.0000    0.06812
88280.0000    0.22190
88320.0000    0.35019
88360.0000    0.35915
88400.0000    0.15129
88440.0000    0.08948
88480.0000    0.31191
88520.0000    0.08367
88560.0000    0.17947
88600.0000    0.07623
88640.0000    0.08970
88680.0000   -0.06857
88720.0000   -0.16257
88760.0000   -0.33179
88800.0000   -0.78814
88840.0000   -0.48520
88880.0000   -0.55586
88920.0000   -0.60777
88960.0000   -0.48981
89000.0000   -0.46054
89040.0000   -0.70970
89080.0000   -0.88731
89120.0000   -0.42245
89160.0000   -0.71237
89200.0000   -0.63264
89240.0000   -0.33683
89280.0000   -0.79674
89320.0000   -0.69892
89360.0000   -0.58407
89400.0000   -0.49437
89440.0000   -0.64370
89480.0000   -0.63126
89520.0000   -0.44978
89560.0000   -0.66186
89600.0000   -0.68640
89640.0000   -0.83970
89680.0000   -0.94608
89720.0000   -0.58514
89760.0000    0.26208
89800.0000   -0.21840
89840.0000    0.26433
89880.0000    0.03224
89920.0000   -0.11507
89960.0000   -0.33622
90000.0000   -0.02252
90040.0000   -0.31193
90080.0000   -0.52054
90120.0000   -0.05289
90160.0000   -0.09992
90200.0000   -0.09008
90240.0000   -0.52108
90280.0000   -0.50853
90320.0000   -0.57833
90360.0000   -0.67231
90400.0000   -0.59149
90440.0000   -0.60491
90480.0000   -0.56217
90520.0000   -0.41353
90560.0000   -0.89650
90600.0000   -0.52580
90640.0000   -0.67801
90680.0000   -0.73272
90720.0000   -0.96516
90760.0000   -0.89814
90800.0000   -0.73122
90840.0000   -0.60358
90880.0000   -0.65065
90920.0000   -0.28877
90960.0000   -0.12398
91000.0000   -0.05127
91040.0000   -0.09362
91080.0000   -0.57086
91120.0000   -0.42931
91160.0000   -0.69202
91200.0000   -0.62373
91240.0000   -0.96187
91280.0000   -0.65386
91320.0000   -0.47830
91360.0000   -0.49665
91400.0000   -0.33529
91440.0000   -0.53652
91480.0000   -0.58407
91520.0000   -0.73271
91560.0000   -0.99031
91600.0000   -0.59313
91640.0000   -0.39099
91680.0000   -0.57641
91720.0000   -0.50346
91760.0000   -0.60570
91800.0000   -0.57613
91840.0000   -0.46509
91880.0000   -0.35874
91920.0000   -0.27929
91960.0000   -0.58887
92000.0000   -0.69227
92040.0000   -0.48060
92080.0000   -0.55042
92120.0000   -0.79252
92160.0000   -0.78231
92200.0000   -0.75668
92240.0000   -0.80504
92280.0000   -0.76059
92320.0000   -0.84218
92360.0000   -1.09194
92400.0000   -0.71864
92440.0000   -0.72226
92480.0000   -0.74296
92520.0000   -0.77475
92560.0000   -0.51019
92600.0000   -0.34165
92640.0000   -0.66629
92680.0000   -0.38704
92720.0000   -0.56137
92760.0000   -0.80143
92800.0000   -0.80465
92840.0000   -0.71257
92880.0000   -0.65134
92920.0000   -0.29566
92960.0000   -0.46983
93000.0000   -0.43933
93040.0000   -0.03859
93080.0000   -0.19398
93120.0000   -0.33006
93160.0000   -0.37368
93200.0000   -0.59052
93240.0000   -0.78831
93280.0000   -0.50142
93320.0000   -0.88089
93360.0000   -0.56698
93400.0000   -0.84481
93440.0000   -0.91236
93480.0000   -0.82833
93520.0000   -0.66202
93560.0000   -0.86994
93600.0000   -0.59573
93640.0000   -0.48827
93680.0000   -0.68192
93720.0000   -0.66174
93760.0000   -0.72731
93800.0000   -1.03355
93840.0000   -0.94519
93880.0000   -0.86395
93920.0000   -0.83617
93960.0000   -0.96976
94000.0000   -0.84819
94040.0000   -0.82990
94080.0000   -0.78968
94120.0000   -0.55506
94160.0000   -0.82619
94200.0000   -0.75026
94240.0000   -0.29414
94280.0000   -0.22486
94320.0000   -0.47962
94360.0000   -0.39971
94400.0000   -0.56940
94440.0000   -0.84547
94480.0000   -0.43600
94520.0000   -0.56075
94560.0000   -0.43345
94600.0000   -0.23997
94640.0000   -0.41980
94680.0000   -0.64926
94720.0000   -0.74218
94760.0000   -0.67460
94800.0000   -0.73638
94840.0000   -0.96008
94880.0000   -0.79104
94920.0000   -0.68752
94960.0000   -0.75894
95000.0000   -0.73236
95040.0000   -0.64368
95080.0000   -0.58849
95120.0000   -0.58767
95160.0000   -0.58723
95200.0000   -0.61383
95240.0000   -0.74060
95280.0000   -0.56968
95320.0000   -0.65655
95360.0000   -0.81190
95400.0000   -0.61802
95440.0000   -0.63545
95480.0000   -0.62755
95520.0000   -0.58009
95560.0000   -0.67042
95600.0000   -0.83126
95640.0000   -0.66589
95680.0000   -0.79156
95720.0000   -0.48850
95760.0000   -0.65547
95800.0000   -0.82543
95840.0000   -0.62635
95880.0000   -0.71544
95920.0000   -0.84888
95960.0000   -0.49091
96000.0000   -0.48130
96040.0000   -0.26448
96080.0000   -0.50715
96120.0000   -0.44044
96160.0000   -0.30268
96200.0000   -0.73826
96240.0000   -0.70008
96280.0000   -0.49388
96320.0000   -0.66345
96360.0000   -0.90539
96400.0000   -0.48377
96440.0000   -0.63496
96480.0000   -0.20186
96520.0000   -0.43258
96560.0000   -0.60562
96600.0000   -0.67521
96640.0000   -0.93823
96680.0000   -0.76266
96720.0000   -0.48936
96760.0000   -0.72415
96800.0000   -0.48751
96840.0000   -0.24917
96880.0000   -0.67763
96920.0000   -0.64368
96960.0000   -0.43381
97000.0000   -0.31017
97040.0000   -0.23490
97080.0000   -0.25600
97120.0000   -0.07535
97160.0000    0.07725
97200.0000   -0.08798
97240.0000   -0.09718
97280.0000   -0.41736
97320.0000   -0.44230
97360.0000   -0.33520
97400.0000   -0.24133
97440.0000   -0.22664
97480.0000    0.05590
97520.0000   -0.21168
97560.0000   -0.26508
97600.0000   -0.25345
97640.0000   -0.25071
97680.0000   -0.21279
97720.0000   -0.25186
97760.0000   -0.56038
97800.0000   -0.31916
97840.0000   -0.38897
97880.0000   -0.38099
97920.0000   -0.22395
97960.0000    0.13449
98000.0000   -0.25667
98040.0000   -0.51727
98080.0000   -0.06294
98120.0000   -0.19203
98160.0000   -0.32962
98200.0000   -0.25785
98240.0000   -0.50433
98280.0000   -0.39697
98320.0000   -0.30558
98360.0000   -0.34562
98400.0000   -0.38984
98440.0000   -0.40858
98480.0000   -0.32391
98520.0000   -0.49544
98560.0000   -0.46230
98600.0000   -0.23668
98640.0000   -0.52912
98680.0000   -0.35459
98720.0000   -0.71389
98760.0000   -1.01021
98800.0000   -0.77817
98840.0000   -0.67238
98880.0000   -0.56377
98920.0000   -0.57589
98960.0000   -0.52316
99000.0000   -0.55951
99040.0000   -0.55199
99080.0000   -0.54801
99120.0000   -0.58630
99160.0000   -0.50518
99200.0000   -0.86345
99240.0000   -0.52580
99280.0000   -0.59849
99320.0000   -0.74632
99360.0000   -0.79416
99400.0000   -0.57951
99440.0000   -0.77597
99480.0000   -0.59532
99520.0000   -0.80507
99560.0000   -0.58667
99600.0000   -0.63551
99640.0000   -0.61075
99680.0000   -0.64922
99720.0000   -0.45567
99760.0000   -0.64883
99800.0000   -0.88318
99840.0000   -0.43936
99880.0000   -0.80148
99920.0000   -0.32757
99960.0000   -0.25290
100000.0000   -0.16928
100040.0000    0.44254
100080.0000    0.23947
100120.0000   -0.29424
100160.0000   -0.26104
100200.0000   -0.22791
100240.0000   -0.30707
100280.0000   -0.49484
100320.0000   -0.50064
100360.0000   -0.29471
100400.0000   -0.26325
100440.0000   -0.35592
100480.0000   -0.40280
100520.0000   -0.45399
100560.0000   -0.29492
100600.0000    0.08111
100640.0000   -0.06424
100680.0000   -0.19139
100720.0000    0.04616
100760.0000   -0.24842
100800.0000   -0.23318
100840.0000    0.04464
100880.0000   -0.17481
100920.0000   -0.16863
100960.0000   -0.17463
101000.0000   -0.23231
101040.0000   -0.25531
101080.0000   -0.49368
101120.0000   -0.36395
101160.0000   -0.45141
101200.0000   -0.25127
101240.0000   -0.66566
101280.0000   -0.34628
101320.0000   -0.41017
101360.0000   -0.76457
101400.0000   -0.52967
101440.0000   -0.28930
101480.0000   -0.58105
101520.0000   -0.67656
101560.0000   -0.99735
101600.0000   -0.48955
101640.0000   -0.40087
101680.0000   -0.49318
101720.0000   -0.51803
101760.0000   -0.23247
101800.0000   -0.50017
101840.0000   -0.42262
101880.0000   -0.61660
101920.0000   -0.83248
101960.0000   -0.85778
102000.0000   -0.53100
102040.0000   -0.82417
102080.0000   -0.69785
102120.0000   -0.86646
102160.0000   -0.69538
102200.0000   -0.56054
102240.0000   -0.89951
102280.0000   -0.73125
102320.0000   -0.85343
102360.0000   -0.60230
102400.0000   -0.80390
102440.0000   -0.97308
102480.0000   -0.80581
102520.0000   -0.86354
102560.0000   -0.57605
102600.0000   -0.71105
102640.0000   -0.88050
102680.0000   -0.89950
102720.0000   -0.69554
102760.0000   -0.71943
102800.0000   -0.53015
102840.0000   -0.72484
102880.0000   -0.49442
102920.0000   -0.52095
102960.0000   -0.40038
103000.0000   -0.42730
103040.0000   -0.65825
103080.0000   -0.36327
103120.0000   -0.48506
103160.0000   -0.55347
103200.0000   -0.66938
103240.0000   -0.70525
103280.0000   -0.50972
103320.0000   -0.41997
103360.0000   -0.37496
103400.0000   -0.39244
103440.0000   -0.41107
103480.0000   -0.39995
103520.0000   -0.52314
103560.0000   -0.48245
103600.0000   -0.78449
103640.0000   -0.59771
103680.0000   -0.69601
103720.0000   -0.50440
103760.0000   -0.62333
103800.0000   -0.68104
103840.0000   -0.59268
103880.0000   -0.52382
103920.0000   -0.77702
103960.0000   -0.28405
104000.0000   -0.61136
104040.0000   -0.58527
104080.0000   -0.47905
104120.0000   -0.83673
104160.0000   -0.69208
104200.0000   -0.75295
104240.0000   -0.57907
104280.0000   -0.38831
104320.0000   -0.43567
104360.0000   -0.16636
104400.0000   -0.32567
104440.0000   -0.48841
104480.0000   -0.45271
104520.0000   -0.62244
104560.0000   -0.63977
104600.0000   -0.70019
104640.0000   -0.73382
104680.0000   -0.49162
104720.0000   -0.64344
104760.0000    0.17594
104800.0000   -0.25383
104840.0000   -0.19946
104880.0000   -0.16684
104920.0000   -0.28929
104960.0000   -0.08718
105000.0000   -0.22260
105040.0000   -0.56916
105080.0000   -0.37652
105120.0000   -0.56331
105160.0000   -0.43090
105200.0000   -0.18903
105240.0000   -0.33996
105280.0000   -0.63385
105320.0000   -0.31766
105360.0000   -0.42180
105400.0000   -0.39170
105440.0000   -0.40287
105480.0000   -0.72301
105520.0000   -0.64910
105560.0000   -0.91999
105600.0000   -0.61706
105640.0000   -0.49105
105680.0000   -0.68489
105720.0000   -0.46640
105760.0000   -0.39041
105800.0000   -0.55895
105840.0000   -0.50937
105880.0000   -0.23511
105920.0000   -0.78506
105960.0000   -0.59103
106000.0000   -0.57737
106040.0000   -0.74073
106080.0000   -0.41364
106120.0000   -0.59029
106160.0000   -0.62979
106200.0000   -0.48862
106240.0000   -0.52650
106280.0000   -0.30335
106320.0000   -0.65559
106360.0000   -0.51135
106400.0000   -0.50685
106440.0000   -0.61163
106480.0000   -0.71744
106520.0000   -0.58413
106560.0000   -0.33263
106600.0000   -0.57871
106640.0000   -0.53073
106680.0000   -0.33809
106720.0000   -0.36513
106760.0000   -0.56271
106800.0000   -0.44158
106840.0000   -0.62151
106880.0000   -0.25598
106920.0000   -0.45295
106960.0000   -0.61943
107000.0000   -0.56442
107040.0000   -0.53496
107080.0000   -0.59071
107120.0000   -0.70141
107160.0000   -0.65046
107200.0000   -0.32659
107240.0000   -0.85809
107280.0000   -0.33994
107320.0000   -0.59520
107360.0000   -0.29820
107400.0000   -0.19363
107440.0000   -0.44238
107480.0000   -0.36974
107520.0000   -0.12670
107560.0000   -0.04257
107600.0000   -0.47894
107640.0000   -0.50072
107680.0000   -0.66108
107720.0000   -0.39481
107760.0000   -0.58872
107800.0000   -0.46695
107840.0000   -0.64635
107880.0000   -0.68647
107920.0000   -0.59367
107960.0000   -0.25484
108000.0000   -0.17554
108040.0000   -0.29010
108080.0000   -0.63555
108120.0000   -0.20072
108160.0000   -0.45140
108200.0000   -0.35982
108240.0000   -0.11213
108280.0000   -0.32162
108320.0000   -0.50951
108360.0000   -0.63844
108400.0000   -0.38905
108440.0000   -0.59513
108480.0000   -0.30628
108520.0000   -0.23485
108560.0000   -0.43720
108600.0000   -0.32481
108640.0000   -0.56088
108680.0000   -0.63780
108720.0000   -0.68545
108760.0000   -0.68226
108800.0000   -0.71414
108840.0000   -1.12781
108880.0000   -0.63115
108920.0000   -0.86230
108960.0000   -0.20393
109000.0000   -0.62987
109040.0000   -0.45297
109080.0000   -0.67728
109120.0000   -0.45575
109160.0000   -0.44664
109200.0000   -0.17863
109240.0000   -0.56644
109280.0000   -0.50162
109320.0000   -0.52351
109360.0000   -0.54066
109400.0000   -0.40008
109440.0000   -0.57789
109480.0000   -0.55855
109520.0000   -0.52927
109560.0000   -0.31925
109600.0000   -0.27126
109640.0000   -0.53069
109680.0000   -0.75408
109720.0000   -0.52888
109760.0000   -0.31948
109800.0000   -0.67347
109840.0000   -0.99376
109880.0000   -0.64192
109920.0000   -0.52635
109960.0000   -0.30602
110000.0000   -0.52743
110040.0000   -0.34238
110080.0000   -0.30655
110120.0000   -0.43343
110160.0000   -0.44851
110200.0000   -0.50521
110240.0000   -0.42101
110280.0000   -0.47893
110320.0000   -0.69767
110360.0000   -0.21995
110400.0000   -0.52991
110440.0000   -0.15298
110480.0000   -0.68106
110520.0000   -0.57796
110560.0000   -0.52920
110600.0000   -0.74289
110640.0000   -0.43309
110680.0000   -0.78264
110720.0000   -0.77393
110760.0000   -0.55114
110800.0000   -0.53974
110840.0000   -0.70842
110880.0000   -0.90413
110920.0000   -0.75412
110960.0000   -0.69444
111000.0000   -0.29118
111040.0000   -0.42219
111080.0000   -0.64261
111120.0000   -0.78987
111160.0000   -0.75965
111200.0000   -0.26152
111240.0000   -0.54974
111280.0000   -0.73281
111320.0000   -0.55559
111360.0000   -0.85741
111400.0000   -0.62701
111440.0000   -0.60423
111480.0000   -0.70362
111520.0000   -0.52544
111560.0000   -0.54272
111600.0000   -0.36548
111640.0000   -0.50305
111680.0000   -0.47536
111720.0000   -0.68993
111760.0000   -0.45822
111800.0000   -0.25909
111840.0000   -0.58608
111880.0000   -0.70844
111920.0000   -0.49320
111960.0000   -0.51651
112000.0000   -0.53942
112040.0000   -0.41134
112080.0000   -0.67147
112120.0000   -0.43187
112160.0000   -0.55582
112200.0000   -0.38274
112240.0000   -0.70173
112280.0000   -0.58277
112320.0000   -0.60549
112360.0000   -0.49816
112400.0000   -0.57740
112440.0000   -0.46105
112480.0000   -0.59509
112520.0000   -0.49029
112560.0000   -0.51718
112600.0000   -0.43316
112640.0000   -0.63060
112680.0000   -0.56328
112720.0000   -0.46139
112760.0000   -0.55925
112800.0000   -0.67437
112840.0000   -0.53353
112880.0000   -0.52299
112920.0000   -0.56834
112960.0000   -0.59662
113000.0000   -0.59515
113040.0000   -0.52152
113080.0000   -0.80109
113120.0000   -0.71229
113160.0000   -0.53187
113200.0000   -0.61272
113240.0000   -0.52391
113280.0000   -0.55907
113320.0000   -0.60225
113360.0000   -0.55913
113400.0000   -0.46436
113440.0000   -0.33226
113480.0000   -0.54011
113520.0000   -0.28012
113560.0000   -0.35273
113600.0000   -0.23709
113640.0000   -0.59433
113680.0000   -0.65370
113720.0000   -0.64678
113760.0000   -0.82094
113800.0000   -0.86088
113840.0000   -0.85357
113880.0000   -1.00696
113920.0000   -0.68702
113960.0000   -0.54725
114000.0000   -0.75626
114040.0000    0.00919
114080.0000    0.31259
114120.0000   -0.04916
114160.0000   -0.66073
114200.0000   -0.48725
114240.0000   -0.45330
114280.0000   -0.48121
114320.0000   -0.70893
114360.0000   -0.44186
114400.0000   -0.69772
114440.0000   -0.49361
114480.0000   -0.62400
114520.0000   -0.45431
114560.0000   -0.50458
114600.0000   -0.53155
114640.0000   -0.53737
114680.0000   -0.57598
114720.0000   -0.50166
114760.0000   -0.26460
114800.0000   -0.41589
114840.0000   -0.44891
114880.0000   -0.71807
114920.0000   -0.58188
114960.0000   -0.46859
115000.0000   -0.35011
115040.0000   -0.44176
115080.0000   -0.47932
115120.0000   -0.40376
115160.0000   -0.65928
115200.0000   -0.50379
115240.0000   -0.55756
115280.0000   -0.59593
115320.0000   -0.45600
115360.0000   -0.50594
115400.0000   -0.70944
115440.0000   -0.39133
115480.0000   -0.30639
115520.0000   -0.33734
115560.0000   -0.51528
115600.0000   -0.62815
115640.0000   -0.53224
115680.0000   -0.54028
115720.0000   -0.58725
115760.0000   -0.62080
115800.0000   -0.50190
115840.0000   -0.39021
115880.0000   -0.04077
115920.0000    0.10649
115960.0000    0.05126
116000.0000   -0.21979
116040.0000   -0.24398
116080.0000   -0.28419
116120.0000   -0.22003
116160.0000   -0.14344
116200.0000   -0.09437
116240.0000   -0.04248
116280.0000   -0.47106
116320.0000   -0.25515
116360.0000   -0.14120
116400.0000   -0.09642
116440.0000   -0.31558
116480.0000    0.27255
116520.0000    0.05488
116560.0000   -0.14120
116600.0000    0.11820
116640.0000    0.13205
116680.0000   -0.33478
116720.0000   -0.00897
116760.0000   -0.45166
116800.0000   -0.52540
116840.0000   -0.51054
116880.0000   -0.44458
116920.0000   -0.58802
116960.0000   -0.46507
117000.0000   -0.40847
117040.0000   -0.36539
117080.0000    0.02480
117120.0000   -0.36743
117160.0000    0.09853
117200.0000   -0.18990
117240.0000   -0.12786
117280.0000   -0.19314
117320.0000   -0.14939
117360.0000    0.14338
117400.0000   -0.11641
117440.0000   -0.07150
117480.0000    0.25396
117520.0000   -0.19312
117560.0000    0.13701
117600.0000   -0.66544
117640.0000   -0.48200
117680.0000   -0.40801
117720.0000   -0.45343
117760.0000   -0.33211
117800.0000   -0.41193
117840.0000   -0.83536
117880.0000   -0.47148
117920.0000    0.01154
117960.0000   -0.23516
118000.0000   -0.38318
118040.0000   -0.61970
118080.0000   -0.37155
118120.0000    0.06996
118160.0000   -0.14190
118200.0000   -0.04299
118240.0000   -0.32312
118280.0000   -0.17431
118320.0000    0.25678
118360.0000   -0.07287
118400.0000    0.00951
118440.0000   -0.01385
118480.0000   -0.27270
118520.0000   -0.03822
118560.0000   -0.42479
118600.0000   -0.61115
118640.0000   -0.65228
118680.0000   -0.40349
118720.0000   -0.35003
118760.0000   -0.43810
118800.0000   -0.44417
118840.0000   -0.65302
118880.0000   -0.41098
118920.0000   -0.49279
118960.0000   -0.66591
119000.0000   -0.52194
119040.0000   -0.64564
119080.0000   -0.65554
119120.0000   -0.87886
119160.0000   -0.49698
119200.0000   -0.68775
119240.0000   -0.70127
119280.0000   -0.62708
119320.0000   -0.86679
119360.0000   -0.81107
119400.0000   -0.65528
119440.0000   -0.34449
119480.0000   -0.47076
119520.0000   -0.38577
119560.0000   -0.48829
119600.0000   -0.49137
119640.0000   -0.40895
119680.0000   -0.80426
119720.0000   -0.55082
119760.0000   -0.37495
119800.0000   -0.34374
119840.0000   -0.42350
119880.0000   -0.45682
119920.0000   -0.07789
119960.0000   -0.16875
120000.0000   -0.14256
120040.0000    0.11472
120080.0000   -0.50454
120120.0000   -0.23835
120160.0000   -0.53448
120200.0000   -0.29361
120240.0000   -0.07747
120280.0000   -0.23793
120320.0000   -0.11503
120360.0000    0.03690
120400.0000   -0.31697
120440.0000   -0.30549
120480.0000   -0.41781
120520.0000   -0.25111
120560.0000   -0.26614
120600.0000   -0.13569
120640.0000   -0.54033
120680.0000   -0.61746
120720.0000   -0.59262
120760.0000   -0.60387
120800.0000   -0.48869
120840.0000   -0.48253
120880.0000   -0.44365
120920.0000   -0.25810
120960.0000   -0.42455
121000.0000   -0.70416
121040.0000   -0.46503
121080.0000   -0.72051
121120.0000   -0.67789
121160.0000   -0.74616
121200.0000   -0.63674
121240.0000   -0.58493
121280.0000   -0.47698
121320.0000   -0.58795
121360.0000   -0.51817
121400.0000   -0.67394
121440.0000   -0.32698
121480.0000   -0.67861
121520.0000   -0.48088
121560.0000   -0.72048
121600.0000   -0.67311
121640.0000   -0.59616
121680.0000   -0.62647
121720.0000   -0.51049
121760.0000   -0.58178
121800.0000   -0.99421
121840.0000   -0.81998
121880.0000   -0.76709
121920.0000   -0.82454
121960.0000   -0.91865
122000.0000   -0.76665
122040.0000   -0.76579
122080.0000   -0.70168
122120.0000   -0.66620
122160.0000   -0.81466
122200.0000   -0.68679
122240.0000   -0.64001
122280.0000   -0.65382
122320.0000   -0.80374
122360.0000   -0.75677
122400.0000   -0.39578
122440.0000   -0.83744
122480.0000   -0.63812
122520.0000   -0.81277
122560.0000   -0.76752
122600.0000   -0.86203
122640.0000   -0.81170
122680.0000   -0.62724
122720.0000   -0.55602
122760.0000   -0.85044
122800.0000   -0.84946
122840.0000   -0.68047
122880.0000   -1.11620
122920.0000   -0.94030
122960.0000   -0.67665
123000.0000   -0.76398
123040.0000   -0.50277
123080.0000   -0.64312
123120.0000   -0.76046
123160.0000   -0.43235
123200.0000   -0.65828
123240.0000   -0.63950
123280.0000   -0.41535
123320.0000   -0.84741
123360.0000   -0.84963
123400.0000   -0.69091
123440.0000   -0.61115
123480.0000   -0.58622
123520.0000   -0.63062
123560.0000   -0.66920
123600.0000   -0.65443
123640.0000   -0.55820
123680.0000   -0.47850
123720.0000   -0.64233
123760.0000   -0.71800
123800.0000   -0.85914
123840.0000   -0.59243
123880.0000   -1.10907
123920.0000   -0.68076
123960.0000   -0.75414
124000.0000   -0.70230
124040.0000   -0.66261
124080.0000   -0.50462
124120.0000   -0.37789
124160.0000   -0.86485
124200.0000   -0.73208
124240.0000   -0.70990
124280.0000   -0.53716
124320.0000   -0.67868
124360.0000   -0.70217
124400.0000   -0.69688
124440.0000   -0.14181
124480.0000   -0.62890
124520.0000   -0.29108
124560.0000   -0.75220
124600.0000   -0.82707
124640.0000   -0.42055
124680.0000   -0.65093
124720.0000   -0.87170
124760.0000   -0.56034
124800.0000   -0.75051
124840.0000   -0.60288
124880.0000   -0.41487
124920.0000   -0.75559
124960.0000   -0.70131
125000.0000   -0.78929
125040.0000   -0.81613
125080.0000   -0.87446
125120.0000   -0.73849
125160.0000   -0.68574
125200.0000   -0.41453
125240.0000   -0.53050
125280.0000   -0.73636
125320.0000   -0.77699
125360.0000   -0.54531
125400.0000   -0.65058
125440.0000   -0.72789
125480.0000   -0.54318
125520.0000   -0.62171
125560.0000   -0.83911
125600.0000   -0.59731
125640.0000   -0.55506
125680.0000   -0.76814
125720.0000   -0.81646
125760.0000   -0.76923
125800.0000   -0.81618
125840.0000   -0.53425
125880.0000   -0.70508
125920.0000   -0.84454
125960.0000   -0.90163
126000.0000   -0.56547
126040.0000   -0.33112
126080.0000   -0.58180
126120.0000   -0.72992
126160.0000   -0.64697
126200.0000   -0.58138
126240.0000   -0.67684
126280.0000   -0.89718
126320.0000   -0.55790
126360.0000   -0.52955
126400.0000   -0.30322
126440.0000   -0.49586
126480.0000   -0.54569
126520.0000   -0.40254
126560.0000   -1.08489
126600.0000   -0.50574
126640.0000   -0.73718
126680.0000   -0.40099
126720.0000   -0.74714
126760.0000   -0.32062
126800.0000   -0.81729
126840.0000   -0.49526
126880.0000   -0.55912
126920.0000   -0.64797
126960.0000   -0.71791
127000.0000   -0.50242
127040.0000   -0.60391
127080.0000   -0.60270
127120.0000   -0.04612
127160.0000   -0.35172
127200.0000   -0.00983
127240.0000   -0.03825
127280.0000   -0.09028
127320.0000   -0.19322
127360.0000   -0.23743
127400.0000   -0.14192
127440.0000   -0.17635
127480.0000    0.10458
127520.0000   -0.44897
127560.0000   -0.30733
127600.0000   -0.48144
127640.0000   -0.41098
127680.0000   -0.57343
127720.0000   -0.43935
127760.0000   -0.42856
127800.0000   -0.11763
127840.0000   -0.15415
127880.0000   -0.51689
127920.0000   -0.49266
127960.0000   -0.51539
128000.0000   -0.35370
128040.0000   -0.69022
128080.0000   -1.21332
128120.0000   -1.01447
128160.0000   -0.51939
128200.0000   -0.48956
128240.0000   -0.67749
128280.0000   -0.18522
128320.0000   -0.65166
128360.0000   -0.62299
128400.0000   -0.50754
128440.0000   -0.64347
128480.0000   -0.58928
128520.0000   -0.79013
128560.0000   -1.05192
128600.0000   -0.91950
128640.0000   -0.80016
128680.0000   -0.94237
128720.0000   -0.74817
128760.0000   -0.98582
128800.0000   -0.78814
128840.0000   -0.63514
128880.0000   -0.51728
128920.0000   -0.47197
128960.0000   -0.43188
129000.0000   -0.45615
129040.0000   -0.54879
129080.0000   -0.27339
129120.0000   -0.41835
129160.0000   -0.43618
129200.0000   -0.72322
129240.0000   -0.61765
129280.0000   -0.22026
129320.0000   -0.12326
129360.0000   -0.15711
129400.0000   -0.10699
129440.0000   -0.28429
129480.0000   -0.19487
129520.0000    0.02468
129560.0000    0.36104
129600.0000   -0.09399
129640.0000    0.02190
129680.0000    0.04096
129720.0000    0.01736
129760.0000   -0.26356
129800.0000   -0.23326
129840.0000   -0.28215
129880.0000   -0.56462
129920.0000   -0.61158
129960.0000   -0.51659
130000.0000   -0.57739
130040.0000   -0.44201
130080.0000   -0.53040
130120.0000   -0.67310
130160.0000   -0.63704
130200.0000   -0.34515
130240.0000   -0.72105
130280.0000   -0.49959
130320.0000   -0.57057
130360.0000   -0.81291
130400.0000   -0.51997
130440.0000   -0.54746
130480.0000   -0.42870
130520.0000   -0.70061
130560.0000   -0.45868
130600.0000   -0.41812
130640.0000   -0.71499
130680.0000   -0.70752
130720.0000   -0.65608
130760.0000   -0.49236
130800.0000   -0.32824
130840.0000   -0.40271
130880.0000   -0.46443
130920.0000   -0.17113
130960.0000   -0.10249
131000.0000    0.03696
131040.0000   -0.07896
131080.0000   -0.24994
131120.0000   -0.51203
131160.0000   -0.48613
131200.0000   -0.42024
131240.0000   -0.39555
131280.0000   -0.56780
131320.0000   -0.49566
131360.0000   -0.42293
131400.0000   -0.26375
131440.0000   -0.17904
131480.0000   -0.49247
131520.0000   -0.73735
131560.0000   -0.47387
131600.0000   -0.45017
131640.0000   -0.45343
131680.0000   -0.55108
131720.0000   -0.63872
131760.0000   -0.61757
131800.0000   -0.59929
131840.0000   -0.43990
131880.0000   -0.27399
131920.0000   -0.37407
131960.0000   -0.52580
132000.0000   -0.59579
132040.0000   -0.49939
132080.0000   -0.55466
132120.0000   -0.44279
132160.0000   -0.18148
132200.0000   -0.24841
132240.0000   -0.40798
132280.0000   -0.78079
132320.0000   -0.48298
132360.0000   -0.59297
132400.0000   -0.54045
132440.0000   -0.43201
132480.0000   -0.40327
132520.0000   -0.28372
132560.0000   -0.12659
132600.0000   -0.41545
132640.0000   -0.30336
132680.0000   -0.30345
132720.0000   -0.08412
132760.0000   -0.35539
132800.0000   -0.38266
132840.0000   -0.15695
132880.0000   -0.14315
132920.0000   -0.39093
132960.0000   -0.20561
133000.0000   -0.05132
133040.0000   -0.31955
133080.0000   -0.22635
133120.0000   -0.22204
133160.0000   -0.15819
133200.0000   -0.31067
133240.0000   -0.40754
133280.0000   -0.17956
133320.0000   -0.27825
133360.0000   -0.39745
133400.0000   -0.40892
133440.0000   -0.37801
133480.0000   -0.21649
133520.0000   -0.12191
133560.0000   -0.09831
133600.0000   -0.16491
133640.0000   -0.40089
133680.0000   -0.09849
133720.0000   -0.26544
133760.0000   -0.46336
133800.0000   -0.51510
133840.0000   -0.37805
133880.0000   -0.22328
133920.0000   -0.53628
133960.0000   -0.50069
134000.0000   -0.58381
134040.0000   -0.50400
134080.0000   -0.44710
134120.0000   -0.14257
134160.0000   -0.34126
134200.0000   -0.37521
134240.0000   -0.14238
134280.0000   -0.26870
134320.0000   -0.15240
134360.0000   -0.36362
134400.0000   -0.36521
134440.0000   -0.31332
134480.0000   -0.43890
134520.0000   -0.32244
134560.0000   -0.44439
134600.0000   -0.14474
134640.0000   -0.40044
134680.0000   -0.18503
134720.0000   -0.11400
134760.0000   -0.07225
134800.0000   -0.21536
134840.0000   -0.28505
134880.0000   -0.29901
134920.0000   -0.25828
134960.0000   -0.02333
135000.0000   -0.34684
135040.0000    0.03298
135080.0000    0.03580
135120.0000   -0.12027
135160.0000   -0.21714
135200.0000   -0.33607
135240.0000   -0.36224
135280.0000   -0.37385
135320.0000   -0.32165
135360.0000   -0.33808
135400.0000   -0.30727
135440.0000   -0.30768
135480.0000   -0.31111
135520.0000   -0.21006
135560.0000   -0.56148
135600.0000   -0.32704
135640.0000   -0.18510
135680.0000   -0.25536
135720.0000   -0.29093
135760.0000   -0.48587
135800.0000   -0.39950
135840.0000   -0.59526
135880.0000   -0.68183
135920.0000   -0.51486
135960.0000   -0.25664
136000.0000   -0.40020
136040.0000   -0.25325
136080.0000   -0.35935
136120.0000   -0.31111
136160.0000   -0.35683
136200.0000   -0.30906
136240.0000   -0.37752
136280.0000   -0.10090
136320.0000    0.13288
136360.0000    0.04039
136400.0000   -0.17007
136440.0000   -0.31268
136480.0000   -0.01969
136520.0000   -0.19471
136560.0000   -0.37793
136600.0000   -0.27884
136640.0000   -0.41531
136680.0000   -0.53515
136720.0000   -0.27693
136760.0000   -0.38014
136800.0000   -0.41157
136840.0000   -0.45725
136880.0000   -0.30236
136920.0000   -0.15653
136960.0000   -0.22088
137000.0000   -0.31470
137040.0000   -0.05463
137080.0000   -0.40255
137120.0000   -0.25030
137160.0000   -0.25774
137200.0000   -0.31309
137240.0000   -0.16989
137280.0000   -0.11212
137320.0000   -0.24639
137360.0000   -0.18926
137400.0000   -0.19443
137440.0000   -0.37205
137480.0000   -0.15525
137520.0000   -0.19375
137560.0000   -0.26145
137600.0000   -0.09614
137640.0000   -0.55910
137680.0000   -0.43118
137720.0000   -0.23113
137760.0000   -0.30402
137800.0000   -0.36616
137840.0000    0.09649
137880.0000   -0.08069
137920.0000   -0.11473
137960.0000   -0.23491
138000.0000   -0.22158
138040.0000   -0.12502
138080.0000   -0.50123
138120.0000   -0.66984
138160.0000   -0.41254
138200.0000   -0.08209
138240.0000   -0.00423
138280.0000    0.01046
138320.0000    0.07942
138360.0000   -0.37644
138400.0000    0.10807
138440.0000   -0.14161
138480.0000   -0.13336
138520.0000   -0.17543
138560.0000   -0.24863
138600.0000   -0.11007
138640.0000   -0.02857
138680.0000   -0.19818
138720.0000   -0.45370
138760.0000   -0.37423
138800.0000   -0.00408
138840.0000   -0.35063
138880.0000   -0.66404
138920.0000   -0.41046
138960.0000   -0.38216
139000.0000   -0.65809
139040.0000   -0.44691
139080.0000   -0.43301
139120.0000   -0.15225
139160.0000   -0.19148
139200.0000    0.12762
139240.0000   -0.29332
139280.0000   -0.16375
139320.0000   -0.17328
139360.0000   -0.39681
139400.0000   -0.13275
139440.0000   -0.18093
139480.0000   -0.14733
139520.0000   -0.31795
139560.0000   -0.30692
139600.0000   -0.19431
139640.0000   -0.11599
139680.0000   -0.19693
139720.0000   -0.30983
139760.0000   -0.47287
139800.0000   -0.36661
139840.0000   -0.27612
139880.0000   -0.20278
139920.0000   -0.29202
139960.0000   -0.13440
140000.0000    0.02998
140040.0000   -0.20750
140080.0000   -0.26459
140120.0000   -0.17125
140160.0000   -0.22106
140200.0000   -0.46836
140240.0000   -0.51666
140280.0000   -0.10426
140320.0000   -0.16265
140360.0000   -0.48549
140400.0000   -0.43269
140440.0000   -0.13946
140480.0000   -0.33174
140520.0000   -0.60077
140560.0000   -0.24267
140600.0000   -0.30466
140640.0000   -0.31188
140680.0000   -0.29982
140720.0000   -0.40965
140760.0000   -0.22114
140800.0000   -0.39538
140840.0000   -0.30446
140880.0000   -0.48309
140920.0000   -0.58422
140960.0000   -0.29538
141000.0000   -0.79222
141040.0000   -0.54883
141080.0000   -0.35113
141120.0000   -0.28503
141160.0000   -0.06256
141200.0000    0.11053
141240.0000   -0.32208
141280.0000   -0.37870
141320.0000   -0.43181
141360.0000   -0.54318
141400.0000   -0.44404
141440.0000   -0.28091
141480.0000   -0.51508
141520.0000   -0.51120
141560.0000   -0.50055
141600.0000   -0.51302
141640.0000   -0.63918
141680.0000   -0.63171
141720.0000   -0.73176
141760.0000   -0.62298
141800.0000   -0.26614
141840.0000   -0.18537
141880.0000   -0.40884
141920.0000   -0.32399
141960.0000   -0.52283
142000.0000   -0.31394
142040.0000   -0.47383
142080.0000   -0.61321
142120.0000   -0.26486
142160.0000   -0.19532
142200.0000   -0.22725
142240.0000   -0.40438
142280.0000   -0.22830
142320.0000   -0.40631
142360.0000   -0.59291
142400.0000   -0.39058
142440.0000   -0.52470
142480.0000   -0.24779
142520.0000   -0.47297
142560.0000   -0.45731
142600.0000   -0.49735
142640.0000   -0.53101
142680.0000   -0.35802
142720.0000   -0.47930
142760.0000   -0.20416
142800.0000    0.15304
142840.0000   -0.01510
142880.0000   -0.11235
142920.0000   -0.36444
142960.0000    0.00047
143000.0000    0.14681
143040.0000    0.12678
143080.0000   -0.09699
143120.0000    0.15482
143160.0000    0.14703
143200.0000   -0.09901
143240.0000   -0.19886
143280.0000   -0.36613
143320.0000   -0.27988
143360.0000   -0.23716
143400.0000   -0.66126
143440.0000   -0.51052
143480.0000   -0.16470
143520.0000   -0.53684
143560.0000   -0.40515
143600.0000   -0.26152
143640.0000   -0.43385
143680.0000   -0.03121
143720.0000   -0.14182
143760.0000   -0.15635
143800.0000   -0.55955
143840.0000   -0.36564
143880.0000   -0.52041
143920.0000   -0.37715
143960.0000   -0.43689
144000.0000   -0.69584
144040.0000   -0.63265
144080.0000   -0.91293
144120.0000   -0.99092
144160.0000   -0.54209
144200.0000   -0.58523
144240.0000   -0.71900
144280.0000   -0.34445
144320.0000   -0.46283
144360.0000   -0.67587
144400.0000   -0.59847
144440.0000   -0.75853
144480.0000   -0.66055
144520.0000   -0.63643
144560.0000   -0.88583
144600.0000   -0.46371
144640.0000   -0.32916
144680.0000   -0.33845
144720.0000   -0.42612
144760.0000   -0.12997
144800.0000   -0.80728
144840.0000   -0.29483
144880.0000   -0.37120
144920.0000   -0.53358
144960.0000   -0.36197
145000.0000   -0.36133
145040.0000   -0.22648
145080.0000   -0.36020
145120.0000   -0.00329
145160.0000   -0.42602
145200.0000   -0.25395
145240.0000   -0.56314
145280.0000   -0.46202
145320.0000   -0.18805
145360.0000   -0.13366
145400.0000    0.05832
145440.0000   -0.01309
145480.0000   -0.81337
145520.0000   -0.63251
145560.0000   -0.71443
145600.0000   -0.56596
145640.0000   -0.79013
145680.0000   -0.55565
145720.0000   -0.50259
145760.0000   -0.31474
145800.0000   -0.11839
145840.0000   -0.67443
145880.0000   -0.83018
145920.0000   -0.35031
145960.0000   -0.88000
146000.0000   -0.82449
146040.0000   -0.49062
146080.0000   -0.83854
146120.0000   -0.57443
146160.0000   -0.51731
146200.0000   -0.50680
146240.0000   -0.23272
146280.0000    0.01610
146320.0000   -0.29951
146360.0000   -0.56469
146400.0000   -0.38757
146440.0000   -0.47717
146480.0000   -0.46846
146520.0000    0.02875
146560.0000   -0.13167
146600.0000   -0.14233
146640.0000   -0.21010
146680.0000   -0.24670
146720.0000   -0.08525
146760.0000   -0.27705
146800.0000   -0.02621
146840.0000    0.32833
146880.0000    0.07178
146920.0000   -0.55735
146960.0000   -0.58114
147000.0000   -0.35541
147040.0000   -0.42218
147080.0000   -0.65042
147120.0000   -0.78500
147160.0000   -0.21362
147200.0000   -0.36520
147240.0000   -0.47033
147280.0000   -0.53258
147320.0000   -0.69069
147360.0000   -0.23340
147400.0000    0.13990
147440.0000   -0.28869
147480.0000   -0.19813
147520.0000    0.07075
147560.0000   -0.48144
147600.0000   -0.40915
147640.0000    0.19735
147680.0000    0.04702
147720.0000   -0.02014
147760.0000    0.08227
147800.0000    0.01062
147840.0000    0.05489
147880.0000    0.19711
147920.0000   -0.37230
147960.0000   -0.40558
148000.0000   -0.41833
148040.0000   -0.24709
148080.0000   -0.52727
148120.0000   -0.19071
148160.0000   -0.20794
148200.0000   -0.33048
148240.0000   -0.30665
148280.0000   -0.44673
148320.0000   -0.02829
148360.0000    0.02882
148400.0000   -0.18052
148440.0000   -0.10503
148480.0000   -0.25964
148520.0000    0.04200
148560.0000    0.00849
148600.0000   -0.28657
148640.0000   -0.18673
148680.0000   -0.40627
148720.0000   -0.12266
148760.0000    0.16221
148800.0000   -0.00293
148840.0000    0.18177
148880.0000   -0.26844
148920.0000   -0.39857
148960.0000   -0.29588
149000.0000   -0.44998
149040.0000   -0.18790
149080.0000   -0.30382
149120.0000   -0.19755
149160.0000    0.07604
149200.0000   -0.39580
149240.0000    0.04312
149280.0000    0.00056
149320.0000   -0.10268
149360.0000   -0.00995
149400.0000    0.16943
149440.0000   -0.17936
149480.0000   -0.55159
149520.0000   -0.45712
149560.0000    0.04284
149600.0000   -0.03284
149640.0000   -0.00945
149680.0000    0.13938
149720.0000    0.03257
149760.0000    0.10436
149800.0000    0.12389
149840.0000    0.14521
149880.0000    0.10497
149920.0000    0.13094
149960.0000   -0.15739
150000.0000   -0.08834
150040.0000   -0.34252
150080.0000   -0.15557
150120.0000   -0.31365
150160.0000    0.28436
150200.0000    0.25903
150240.0000    0.09703
150280.0000   -0.34484
150320.0000    0.20617
150360.0000    0.13249
150400.0000   -0.36668
150440.0000   -0.51753
150480.0000   -0.29788
150520.0000   -0.44897
150560.0000   -0.05658
150600.0000   -0.07657
150640.0000    0.03306
150680.0000    0.00126
150720.0000   -0.18215
150760.0000   -0.23301
150800.0000   -0.34970
150840.0000    0.10264
150880.0000    0.00290
150920.0000    0.00343
150960.0000    0.14612
151000.0000    0.19260
151040.0000    0.22639
151080.0000    0.32778
151120.0000   -0.01414
151160.0000    0.33201
151200.0000    0.26632
151240.0000    0.15346
151280.0000    0.10115
151320.0000    0.31903
151360.0000    0.06576
151400.0000    0.06136
151440.0000   -0.07283
151480.0000    0.27908
151520.0000    0.23019
151560.0000    0.15843
151600.0000    0.07187
151640.0000    0.11814
151680.0000   -0.01350
151720.0000    0.10688
151760.0000   -0.36550
151800.0000    0.06017
151840.0000    0.05515
151880.0000    0.02437
151920.0000   -0.08583
151960.0000   -0.36711
152000.0000   -0.16731
152040.0000   -0.38735
152080.0000   -0.19427
152120.0000    0.32102
152160.0000    0.22021
152200.0000   -0.00572
152240.0000    0.08554
152280.0000   -0.39229
152320.0000   -0.51560
152360.0000   -0.58493
152400.0000   -0.72164
152440.0000   -0.51945
152480.0000   -0.83134
152520.0000   -0.79926
152560.0000   -0.72629
152600.0000   -0.69491
152640.0000   -0.53065
152680.0000   -0.63830
152720.0000   -1.07681
152760.0000   -0.76213
152800.0000   -1.04663
152840.0000   -1.03379
152880.0000   -0.45399
152920.0000   -0.46473
152960.0000   -0.70766
153000.0000   -0.73902
153040.0000   -0.92861
153080.0000   -0.74437
153120.0000   -0.70302
153160.0000   -0.83188
153200.0000   -0.38794
153240.0000   -0.79317
153280.0000   -0.65110
153320.0000   -0.73643
153360.0000   -0.88082
153400.0000   -0.45746
153440.0000   -0.60951
153480.0000   -0.46820
153520.0000   -0.74880
153560.0000   -0.78292
153600.0000   -0.61422
153640.0000   -0.86341
153680.0000   -0.31795
153720.0000   -0.20973
153760.0000   -0.07155
153800.0000   -0.06898
153840.0000    0.18621
153880.0000   -0.21787
153920.0000   -0.10745
153960.0000    0.12008
154000.0000    0.30215
154040.0000    0.11215
154080.0000    0.06954
154120.0000   -0.15499
154160.0000   -0.29875
154200.0000   -0.30951
154240.0000    0.08991
154280.0000    0.06732
154320.0000    0.08289
154360.0000   -0.24314
154400.0000   -0.09198
154440.0000    0.06026
154480.0000    0.05162
154520.0000    0.11956
154560.0000   -0.05198
154600.0000    0.01083
154640.0000    0.00077
154680.0000   -0.30284
154720.0000    0.06474
154760.0000   -0.18199
154800.0000   -0.24085
154840.0000   -0.07741
154880.0000   -0.17007
154920.0000   -0.21382
154960.0000    0.04904
155000.0000   -0.17700
155040.0000    0.17989
155080.0000   -0.09843
155120.0000   -0.00638
155160.0000   -0.02155
155200.0000    0.07359
155240.0000    0.02192
155280.0000    0.00421
155320.0000    0.05223
155360.0000    0.19851
155400.0000    0.05525
155440.0000    0.12715
155480.0000    0.17317
155520.0000   -0.04025
155560.0000    0.15698
155600.0000    0.07441
155640.0000   -0.12460
155680.0000   -0.49663
155720.0000   -0.50169
155760.0000   -0.46012
155800.0000   -0.25622
155840.0000   -0.12515
155880.0000   -0.44182
155920.0000   -0.55387
155960.0000   -0.43464
156000.0000   -0.22808
156040.0000   -0.13589
156080.0000   -0.30825
156120.0000   -0.43826
156160.0000   -0.44783
156200.0000   -0.69209
156240.0000   -0.21719
156280.0000   -0.33849
156320.0000   -0.51327
156360.0000   -0.42182
156400.0000   -0.33373
156440.0000   -0.45077
156480.0000   -0.18106
156520.0000   -0.49953
156560.0000   -0.49349
156600.0000   -0.59930
156640.0000   -0.51136
156680.0000   -0.33208
156720.0000   -0.14232
156760.0000   -0.09860
156800.0000   -0.26798
156840.0000    0.03730
156880.0000    0.12439
156920.0000    0.00297
156960.0000    0.03089
157000.0000    0.19073
157040.0000    0.15429
157080.0000    0.11208
157120.0000   -0.00103
157160.0000   -0.09569
157200.0000   -0.22229
157240.0000   -0.17409
157280.0000   -0.01531
157320.0000   -0.15636
157360.0000   -0.11200
157400.0000    0.08659
157440.0000   -0.08596
157480.0000    0.06578
157520.0000   -0.14287
157560.0000   -0.07861
157600.0000   -0.17937
157640.0000   -0.09444
157680.0000    0.40415
157720.0000    0.32844
157760.0000    0.43095
157800.0000    0.33505
157840.0000    0.30668
157880.0000    0.44931
157920.0000    0.33579
157960.0000    0.26175
158000.0000    0.11829
158040.0000    0.28216
158080.0000    0.24551
158120.0000    0.20493
158160.0000    0.14776
158200.0000    0.38107
158240.0000    0.38827
158280.0000    0.30012
158320.0000    0.49437
158360.0000    0.29250
158400.0000    0.27909
158440.0000    0.03169
158480.0000    0.11093
158520.0000    0.20042
158560.0000    0.03302
158600.0000   -0.36035
158640.0000    0.06095
158680.0000   -0.10748
158720.0000   -0.23143
158760.0000   -0.34261
158800.0000    0.03165
158840.0000   -0.26812
158880.0000    0.19022
158920.0000    0.00148
158960.0000    0.10853
159000.0000   -0.09361
159040.0000   -0.06769
159080.0000    0.21758
159120.0000   -0.09723
159160.0000    0.12509
159200.0000   -0.09627
159240.0000   -0.08480
159280.0000    0.07224
159320.0000   -0.05487
159360.0000    0.16115
159400.0000    0.05875
159440.0000    0.01735
159480.0000    0.04767
159520.0000    0.23713
159560.0000    0.00940
159600.0000    0.23777
159640.0000    0.13466
159680.0000   -0.15592
159720.0000   -0.13880
159760.0000    0.29154
159800.0000    0.13828
159840.0000    0.09155
159880.0000    0.10768
159920.0000    0.10430
159960.0000    0.09856
160000.0000    0.15580
160040.0000   -0.06923
160080.0000   -0.18808
160120.0000    0.11206
160160.0000   -0.02159
160200.0000    0.02426
160240.0000   -0.20251
160280.0000   -0.26229
160320.0000   -0.47773
160360.0000   -0.03365
160400.0000    0.08387
160440.0000    0.07638
160480.0000   -0.10577
160520.0000    0.00304
160560.0000   -0.05039
160600.0000   -0.06118
160640.0000    0.11630
160680.0000   -0.03646
160720.0000    0.21934
160760.0000   -0.07373
160800.0000    0.21711
160840.0000    0.19689
160880.0000    0.22048
160920.0000   -0.02208
160960.0000    0.32062
161000.0000    0.01871
161040.0000   -0.17981
161080.0000   -0.08883
161120.0000   -0.17242
161160.0000   -0.39164
161200.0000   -0.00632
161240.0000    0.13251
161280.0000   -0.04474
161320.0000   -0.15135
161360.0000   -0.11476
161400.0000    0.02434
161440.0000    0.06701
161480.0000   -0.06731
161520.0000   -0.16998
161560.0000   -0.16862
161600.0000   -0.11256
161640.0000   -0.09296
161680.0000    0.02291
161720.0000   -0.13810
161760.0000   -0.44609
161800.0000    0.02378
161840.0000   -0.14402
161880.0000   -0.07950
161920.0000   -0.43811
161960.0000   -0.25198
162000.0000   -0.42309
162040.0000   -0.45537
162080.0000   -0.11737
162120.0000   -0.22112
162160.0000   -0.33742
162200.0000    0.11852
162240.0000   -0.21034
162280.0000    0.07399
162320.0000   -0.26934
162360.0000   -0.09185
162400.0000   -0.30361
162440.0000   -0.09129
162480.0000   -0.31809
162520.0000    0.00484
162560.0000   -0.33658
162600.0000   -0.45948
162640.0000   -0.21821
162680.0000   -0.43102
162720.0000   -0.44408
162760.0000   -0.35838
162800.0000   -0.46932
162840.0000   -0.53971
162880.0000   -0.08551
162920.0000   -0.37257
162960.0000    0.02012
163000.0000   -0.39330
163040.0000   -0.57422
163080.0000   -0.53087
163120.0000   -0.45689
163160.0000   -0.37744
163200.0000   -0.60641
163240.0000   -0.57482
163280.0000   -0.38189
163320.0000   -0.69528
163360.0000   -0.62697
163400.0000   -0.55545
163440.0000   -0.90826
163480.0000   -0.51691
163520.0000   -0.93666
163560.0000   -0.76574
163600.0000   -0.49526
163640.0000   -0.60508
163680.0000   -0.78086
163720.0000   -0.72199
163760.0000   -0.74693
163800.0000   -0.51275
163840.0000   -0.61682
163880.0000   -0.73022
163920.0000   -0.67767
163960.0000   -0.66420
164000.0000   -0.78433
164040.0000   -0.77831
164080.0000   -0.64375
164120.0000   -0.74548
164160.0000   -0.59526
164200.0000   -0.72656
164240.0000   -0.65667
164280.0000   -0.83553
164320.0000   -0.64981
164360.0000   -0.50448
164400.0000   -0.55802
164440.0000   -0.76153
164480.0000   -0.49073
164520.0000   -0.67368
164560.0000   -0.78895
164600.0000   -0.80317
164640.0000   -0.60483
164680.0000   -0.62336
164720.0000   -0.65212
164760.0000   -0.75668
164800.0000   -0.64460
164840.0000   -0.57574
164880.0000   -0.56185
164920.0000   -0.60080
164960.0000   -0.52002
165000.0000   -0.32467
165040.0000   -0.35921
165080.0000   -0.31192
165120.0000   -0.21485
165160.0000   -0.34078
165200.0000   -0.12933
165240.0000   -0.12745
165280.0000   -0.21605
165320.0000   -0.29170
165360.0000   -0.32206
165400.0000   -0.13366
165440.0000   -0.21845
165480.0000   -0.13215
165520.0000   -0.51410
165560.0000   -0.31937
165600.0000   -0.15156
165640.0000   -0.21384
165680.0000   -0.14607
165720.0000   -0.22019
165760.0000   -0.18424
165800.0000   -0.08079
165840.0000   -0.09888
165880.0000   -0.36752
165920.0000   -0.06752
165960.0000   -0.08592
166000.0000   -0.39533
166040.0000   -0.07839
166080.0000   -0.13984
166120.0000   -0.15729
166160.0000   -0.35497
166200.0000    0.10031
166240.0000   -0.16943
166280.0000   -0.35811
166320.0000   -0.01474
166360.0000   -0.36554
166400.0000   -0.05853
166440.0000   -0.08413
166480.0000   -0.01907
166520.0000   -0.30274
166560.0000   -0.23073
166600.0000   -0.21309
166640.0000   -0.22234
166680.0000   -0.27017
166720.0000   -0.11546
166760.0000   -0.15673
166800.0000   -0.43612
166840.0000   -0.22730
166880.0000   -0.25550
166920.0000   -0.33644
166960.0000   -0.31122
167000.0000   -0.18824
167040.0000   -0.34250
167080.0000   -0.20590
167120.0000    0.08599
167160.0000    0.04307
167200.0000   -0.37260
167240.0000   -0.23657
167280.0000   -0.18592
167320.0000    0.01394
167360.0000   -0.28952
167400.0000   -0.34721
167440.0000   -0.19571
167480.0000   -0.18376
167520.0000   -0.33611
167560.0000   -0.23034
167600.0000   -0.33094
167640.0000   -0.43170
167680.0000   -0.10187
167720.0000   -0.35115
167760.0000   -0.45786
167800.0000   -0.43975
167840.0000   -0.32699
167880.0000   -0.49543
167920.0000   -0.34878
167960.0000   -0.49954
168000.0000   -0.20647
168040.0000   -0.42283
168080.0000   -0.47290
168120.0000   -0.31288
168160.0000   -0.68925
168200.0000   -0.35114
168240.0000   -0.41808
168280.0000   -0.43819
168320.0000   -0.50151
168360.0000   -0.50089
168400.0000   -0.41884
168440.0000   -0.63771
168480.0000   -0.65252
168520.0000   -0.69177
168560.0000   -0.59417
168600.0000   -0.66698
168640.0000   -0.70115
168680.0000   -0.56668
168720.0000   -0.27699
168760.0000   -0.35431
168800.0000   -0.38107
168840.0000   -0.53614
168880.0000   -0.73241
168920.0000   -0.60287
168960.0000   -0.37203
169000.0000   -0.53204
169040.0000   -0.39643
169080.0000   -0.18523
169120.0000   -0.23269
169160.0000   -0.29265
169200.0000   -0.25335
169240.0000   -0.21966
169280.0000   -0.73519
169320.0000   -0.65160
169360.0000   -0.30506
169400.0000   -0.25810
169440.0000   -0.33918
169480.0000   -0.39524
169520.0000   -0.37891
169560.0000   -0.00924
169600.0000   -0.12222
169640.0000   -0.13979
169680.0000   -0.09270
169720.0000   -0.49186
169760.0000   -0.33216
169800.0000   -0.10926
169840.0000    0.08375
169880.0000   -0.44186
169920.0000   -0.73795
169960.0000   -0.47076
170000.0000   -0.52703
170040.0000   -0.19707
170080.0000    0.03299
170120.0000   -0.03163
170160.0000   -0.21624
170200.0000   -0.19457
170240.0000   -0.21820
170280.0000   -0.37076
170320.0000   -0.25665
170360.0000   -0.32791
170400.0000    0.18365
170440.0000    0.30840
170480.0000    0.32336
170520.0000    0.21193
170560.0000    0.35126
170600.0000    0.51803
170640.0000    0.41486
170680.0000    0.31578
170720.0000    0.31019
170760.0000    0.07760
170800.0000   -0.26056
170840.0000    0.44584
170880.0000   -0.13802
170920.0000    0.00061
170960.0000    0.00173
171000.0000   -0.27940
171040.0000   -0.29364
171080.0000   -0.14563
171120.0000   -0.06906
171160.0000   -0.39016
171200.0000   -0.59514
171240.0000   -0.62167
171280.0000   -0.72471
171320.0000   -0.40197
171360.0000   -0.34902
171400.0000   -0.49067
171440.0000   -0.04456
171480.0000    0.04452
171520.0000    0.12228
171560.0000   -0.11192
171600.0000   -0.17747
171640.0000   -0.13011
171680.0000   -0.15548
171720.0000    0.01329
171760.0000    0.04567
171800.0000   -0.44647
171840.0000   -0.34173
171880.0000   -0.24880
171920.0000   -0.19740
171960.0000   -0.26111
172000.0000    0.24121
172040.0000    0.13085
172080.0000   -0.06012
172120.0000   -0.06741
172160.0000    0.07038
172200.0000    0.09338
172240.0000    0.03202
172280.0000    0.06231
172320.0000    0.06138
172360.0000    0.00792
172400.0000   -0.24942
172440.0000   -0.29468
172480.0000   -0.25211
172520.0000   -0.27527
172560.0000   -0.56937
172600.0000   -0.50094
172640.0000   -0.36215
172680.0000   -0.30792
172720.0000   -0.40024
172760.0000   -0.00781
172800.0000   -0.18864
172840.0000    0.10200
172880.0000   -0.32965
172920.0000   -0.36944
172960.0000   -0.39433
173000.0000   -0.21655
173040.0000   -0.19753
173080.0000   -0.11900
173120.0000   -0.33599
173160.0000   -0.44195
173200.0000   -0.10289
173240.0000   -0.41595
173280.0000   -0.14251
173320.0000   -0.37773
173360.0000   -0.27964
173400.0000   -0.14432
173440.0000   -0.24100
173480.0000   -0.29876
173520.0000   -0.38991
173560.0000   -0.59212
173600.0000   -0.46990
173640.0000   -0.44530
173680.0000   -0.45478
173720.0000   -0.30705
173760.0000   -0.51503
173800.0000   -0.12875
173840.0000   -0.30265
173880.0000   -0.13794
173920.0000   -0.45481
173960.0000   -0.24945
174000.0000   -0.07500
174040.0000   -0.13121
174080.0000   -0.31512
174120.0000    0.02607
174160.0000    0.01571
174200.0000   -0.25542
174240.0000   -0.11588
174280.0000   -0.04748
174320.0000   -0.11850
174360.0000   -0.44604
174400.0000   -0.23672
174440.0000   -0.08357
174480.0000   -0.15194
174520.0000    0.05159
174560.0000   -0.37486
174600.0000   -0.12801
174640.0000   -0.13752
174680.0000   -0.24207
174720.0000   -0.34794
174760.0000   -0.40954
174800.0000   -0.46080
174840.0000   -0.39864
174880.0000   -0.23814
174920.0000   -0.26431
174960.0000   -0.21973
175000.0000   -0.23573
175040.0000   -0.31708
175080.0000   -0.33125
175120.0000   -0.56668
175160.0000   -0.32896
175200.0000   -0.39039
175240.0000   -0.10887
175280.0000   -0.28811
175320.0000   -0.03713
175360.0000   -0.31322
175400.0000   -0.11955
175440.0000   -0.05922
175480.0000   -0.42309
175520.0000   -0.51439
175560.0000   -0.56581
175600.0000   -0.72125
175640.0000   -0.36015
175680.0000   -0.11091
175720.0000   -0.54601
175760.0000   -0.56950
175800.0000   -0.45930
175840.0000   -0.52765
175880.0000   -0.52141
175920.0000   -0.69673
175960.0000   -0.44081
176000.0000   -0.43762
176040.0000   -0.51058
176080.0000   -0.19933
176120.0000   -0.12684
176160.0000   -0.09744
176200.0000    0.19954
176240.0000    0.22774
176280.0000    0.03349
176320.0000    0.09739
176360.0000   -0.41652
176400.0000   -0.38810
176440.0000    0.02815
176480.0000   -0.16443
176520.0000   -0.15514
176560.0000   -0.42252
176600.0000   -0.27612
176640.0000   -0.33694
176680.0000   -0.28021
176720.0000   -0.37017
176760.0000   -0.02093
176800.0000    0.09401
176840.0000   -0.10957
176880.0000   -0.06478
176920.0000   -0.19331
176960.0000   -0.15484
177000.0000   -0.22504
177040.0000    0.11674
177080.0000    0.06485
177120.0000   -0.42172
177160.0000   -0.50996
177200.0000   -0.63734
177240.0000   -0.02249
177280.0000   -0.13498
177320.0000   -0.28574
177360.0000   -0.24925
177400.0000   -0.15559
177440.0000   -0.02053
177480.0000    0.14893
177520.0000   -0.27861
177560.0000   -0.13466
177600.0000   -0.41217
177640.0000   -0.15896
177680.0000   -0.27855
177720.0000   -0.39644
177760.0000   -0.33242
177800.0000   -0.18218
177840.0000   -0.40547
177880.0000   -0.61214
177920.0000   -0.32049
177960.0000   -0.33386
178000.0000   -0.55925
178040.0000   -0.43034
178080.0000   -1.14263
178120.0000   -0.93570
178160.0000   -0.55924
178200.0000   -0.34568
178240.0000   -0.69504
178280.0000   -0.71318
178320.0000   -0.72804
178360.0000   -0.82932
178400.0000   -0.91450
178440.0000   -0.71952
178480.0000   -0.54160
178520.0000   -1.01161
178560.0000   -0.67950
178600.0000   -0.82911
178640.0000   -0.70779
178680.0000   -0.72949
178720.0000   -0.46407
178760.0000   -0.60283
178800.0000   -0.49718
178840.0000   -0.71605
178880.0000   -0.70912
178920.0000   -0.69172
178960.0000   -0.82181
179000.0000   -0.65082
179040.0000   -0.69158
179080.0000   -0.66229
179120.0000   -0.70828
179160.0000   -0.63294
179200.0000   -0.55640
179240.0000   -0.56372
179280.0000   -0.68184
179320.0000   -0.72108
179360.0000   -0.53459
179400.0000   -0.54597
179440.0000   -0.53747
179480.0000   -0.67360
179520.0000   -0.51397
179560.0000   -0.59213
179600.0000   -0.70275
179640.0000   -0.66782
179680.0000   -0.58450
179720.0000   -0.51418
179760.0000   -0.69581
179800.0000   -0.86721
179840.0000   -0.69413
179880.0000   -0.43979
179920.0000   -0.51291
179960.0000   -0.64011
180000.0000   -0.78601
180040.0000   -0.36087
180080.0000   -0.41571
180120.0000   -0.51926
180160.0000   -0.61398
180200.0000   -0.52734
180240.0000   -0.64061
180280.0000   -0.45815
180320.0000   -0.27783
180360.0000   -0.26438
180400.0000   -0.36070
180440.0000   -0.13665
180480.0000   -0.41315
180520.0000   -0.33665
180560.0000   -0.33347
180600.0000   -0.34173
180640.0000   -0.61743
180680.0000   -0.44654
180720.0000   -0.44793
180760.0000   -0.44384
180800.0000   -0.45502
180840.0000   -0.22396
180880.0000   -0.39037
180920.0000   -0.28331
180960.0000   -0.47635
181000.0000   -0.50005
181040.0000   -0.37834
181080.0000   -0.52402
181120.0000   -0.46080
181160.0000   -0.69706
181200.0000   -0.76216
181240.0000   -0.82822
181280.0000   -0.53215
181320.0000   -0.56353
181360.0000   -0.43737
181400.0000   -0.63894
181440.0000   -0.37039
181480.0000   -0.50877
181520.0000   -0.40348
181560.0000   -0.37196
181600.0000   -0.36290
181640.0000   -0.36796
181680.0000   -0.45739
181720.0000   -0.45504
181760.0000   -0.71915
181800.0000   -0.45317
181840.0000   -0.34112
181880.0000   -0.50116
181920.0000   -0.53292
181960.0000   -0.60842
182000.0000   -0.76492
182040.0000   -0.74331
182080.0000   -0.58620
182120.0000   -0.65836
182160.0000   -0.66660
182200.0000   -0.42464
182240.0000   -0.92251
182280.0000   -0.72955
182320.0000   -0.67721
182360.0000   -0.48707
182400.0000   -0.62114
182440.0000   -0.74259
182480.0000   -0.50783
182520.0000   -0.36980
182560.0000   -0.83057
182600.0000   -0.62659
182640.0000   -0.39849
182680.0000   -0.54472
182720.0000   -0.51748
182760.0000   -0.38760
182800.0000   -0.33274
182840.0000   -0.43332
182880.0000   -0.54173
182920.0000   -0.37888
182960.0000   -0.21662
183000.0000   -0.36418
183040.0000   -0.25634
183080.0000   -0.41406
183120.0000   -0.49945
183160.0000   -0.34175
183200.0000   -0.40216
183240.0000   -0.60334
183280.0000   -0.53078
183320.0000   -0.64896
183360.0000   -0.66031
183400.0000   -0.36856
183440.0000   -0.51770
183480.0000   -0.40746
183520.0000   -0.57047
183560.0000   -0.40663
183600.0000   -0.62117
183640.0000   -0.70564
183680.0000   -0.45213
183720.0000   -0.45550
183760.0000   -0.70954
183800.0000   -0.46337
183840.0000   -0.55066
183880.0000   -0.69574
183920.0000   -0.44467
183960.0000   -0.62961
184000.0000   -0.47608
184040.0000   -0.30501
184080.0000   -0.09408
184120.0000   -0.63237
184160.0000   -0.41989
184200.0000   -0.21875
184240.0000   -0.85887
184280.0000   -0.50943
184320.0000   -0.69725
184360.0000   -0.37290
184400.0000   -0.49564
184440.0000   -0.20543
184480.0000   -0.24091
184520.0000   -0.36705
184560.0000   -0.16030
184600.0000   -0.16934
184640.0000   -0.34648
184680.0000   -0.27907
184720.0000   -0.35252
184760.0000   -0.24776
184800.0000   -0.43069
184840.0000   -0.27216
184880.0000    0.00856
184920.0000   -0.20741
184960.0000   -0.46642
185000.0000   -0.37891
185040.0000   -0.26551
185080.0000   -0.26798
185120.0000   -0.12020
185160.0000   -0.21316
185200.0000   -0.12747
185240.0000   -0.46385
185280.0000   -0.45473
185320.0000   -0.84143
185360.0000   -0.51596
185400.0000   -0.79317
185440.0000   -0.75680
185480.0000   -0.66810
185520.0000   -0.79234
185560.0000   -0.68964
185600.0000   -0.45042
185640.0000   -0.45735
185680.0000   -0.67520
185720.0000   -0.65738
185760.0000   -0.57994
185800.0000   -0.60723
185840.0000   -0.21058
185880.0000   -0.49201
185920.0000   -0.42375
185960.0000   -0.36318
186000.0000   -0.39610
186040.0000   -0.52601
186080.0000   -0.52496
186120.0000   -0.46731
186160.0000   -0.48705
186200.0000   -0.49313
186240.0000   -0.41461
186280.0000   -0.48473
186320.0000   -0.55071
186360.0000   -0.68570
186400.0000   -0.49324
186440.0000   -0.50472
186480.0000   -0.52905
186520.0000   -0.52309
186560.0000   -0.35894
186600.0000   -0.25429
186640.0000   -0.58329
186680.0000   -0.31711
186720.0000   -0.33600
186760.0000   -0.21743
186800.0000   -0.28401
186840.0000   -0.22754
186880.0000    0.03245
186920.0000   -0.10075
186960.0000   -0.32649
187000.0000   -0.16034
187040.0000    0.14220
187080.0000   -0.28707
187120.0000   -0.10795
187160.0000   -0.07166
187200.0000    0.02231
187240.0000   -0.37248
187280.0000   -0.30287
187320.0000   -0.35039
187360.0000   -0.01083
187400.0000    0.08162
187440.0000   -0.26338
187480.0000   -0.21189
187520.0000   -0.22443
187560.0000   -0.30260
187600.0000   -0.10692
187640.0000   -0.05530
187680.0000    0.06004
187720.0000   -0.24750
187760.0000   -0.53614
187800.0000    0.11021
187840.0000   -0.09097
187880.0000   -0.37523
187920.0000   -0.03791
187960.0000   -0.21753
188000.0000   -0.01854
188040.0000   -0.02374
188080.0000   -0.32346
188120.0000   -0.40608
188160.0000   -0.39058
188200.0000   -0.30058
188240.0000   -0.57137
188280.0000   -0.52683
188320.0000   -0.25543
188360.0000   -0.19418
188400.0000   -0.39959
188440.0000   -0.40447
188480.0000   -0.29131
188520.0000   -0.13525
188560.0000   -0.27789
188600.0000   -0.56417
188640.0000   -0.35696
188680.0000   -0.56248
188720.0000   -0.45502
188760.0000   -0.53228
188800.0000   -0.38607
188840.0000   -0.30517
188880.0000   -0.22553
188920.0000   -0.52688
188960.0000   -0.24168
189000.0000   -0.30537
189040.0000   -0.59065
189080.0000   -0.45768
189120.0000   -0.54655
189160.0000   -0.35179
189200.0000   -0.22006
189240.0000   -0.57406
189280.0000   -0.43140
189320.0000   -0.49942
189360.0000   -0.50524
189400.0000    0.04492
189440.0000   -0.34122
189480.0000   -0.14848
189520.0000   -0.49468
189560.0000   -0.16564
189600.0000   -0.26466
189640.0000   -0.42121
189680.0000   -0.02710
189720.0000   -0.38527
189760.0000   -0.11969
189800.0000   -0.02152
189840.0000   -0.37606
189880.0000   -0.46612
189920.0000   -0.19446
189960.0000   -0.42590
190000.0000   -0.66270
190040.0000   -0.43249
190080.0000   -0.51289
190120.0000   -0.63133
190160.0000   -0.43001
190200.0000   -0.76871
190240.0000   -0.77300
190280.0000   -0.37347
190320.0000   -0.68825
190360.0000   -0.35837
190400.0000   -0.56550
190440.0000   -0.33059
190480.0000   -0.30456
190520.0000   -0.38653
190560.0000   -0.42591
190600.0000   -0.13595
190640.0000    0.16874
190680.0000   -0.00946
190720.0000   -0.26138
190760.0000    0.01084
190800.0000   -0.42288
190840.0000   -0.56880
190880.0000   -0.12865
190920.0000   -0.38842
190960.0000   -0.25635
191000.0000   -0.46329
191040.0000   -0.36903
191080.0000   -0.31404
191120.0000   -0.30818
191160.0000   -0.18793
191200.0000   -0.16641
191240.0000   -0.17370
191280.0000   -0.12752
191320.0000   -0.32291
191360.0000   -0.34905
191400.0000   -0.01668
191440.0000   -0.20223
191480.0000   -0.39073
191520.0000   -0.49904
191560.0000   -0.45907
191600.0000   -0.78376
191640.0000   -0.64636
191680.0000   -0.19647
191720.0000   -0.14672
191760.0000   -0.14231
191800.0000   -0.29212
191840.0000   -0.33466
191880.0000   -0.12016
191920.0000   -0.56405
191960.0000   -0.52428
192000.0000   -0.58255
192040.0000   -0.42064
192080.0000   -0.63000
192120.0000   -0.50364
192160.0000   -0.41802
192200.0000   -0.18271
192240.0000   -0.18990
192280.0000   -0.26930
192320.0000   -0.23076
192360.0000   -0.40657
192400.0000   -0.43847
192440.0000   -0.55451
192480.0000   -0.57910
192520.0000   -0.54409
192560.0000   -0.58670
192600.0000   -0.58905
192640.0000   -0.46348
192680.0000   -0.87562
192720.0000   -0.63266
192760.0000   -0.32766
192800.0000   -0.47104
192840.0000   -0.58182
192880.0000   -0.49462
192920.0000   -0.52261
192960.0000   -0.61731
193000.0000   -0.63493
193040.0000   -0.39383
193080.0000   -0.94070
193120.0000   -0.57791
193160.0000   -0.55733
193200.0000   -0.55438
193240.0000   -0.79124
193280.0000   -0.42674
193320.0000   -0.48925
193360.0000   -0.69773
193400.0000   -0.39440
193440.0000   -0.68859
193480.0000   -0.60801
193520.0000   -0.49285
193560.0000   -0.71143
193600.0000   -0.21111
193640.0000   -0.37051
193680.0000   -0.68656
193720.0000   -0.52485
193760.0000   -0.31150
193800.0000   -0.26514
193840.0000   -0.31705
193880.0000   -0.41707
193920.0000   -0.27806
193960.0000   -0.46767
194000.0000   -0.27058
194040.0000   -0.16489
194080.0000   -0.01657
194120.0000    0.00156
194160.0000   -0.04542
194200.0000    0.19208
194240.0000   -0.07172
194280.0000   -0.11083
194320.0000    0.10437
194360.0000   -0.14797
194400.0000   -0.01822
194440.0000   -0.34724
194480.0000   -0.47102
194520.0000   -0.24204
194560.0000   -0.62058
194600.0000   -0.37933
194640.0000   -0.58205
194680.0000   -0.56606
194720.0000   -0.62437
194760.0000   -0.68444
194800.0000   -0.59716
194840.0000   -0.75230
194880.0000   -0.47413
194920.0000   -0.65764
194960.0000   -0.55036
195000.0000   -0.75613
195040.0000   -0.42660
195080.0000   -0.31050
195120.0000   -0.40652
195160.0000   -0.18836
195200.0000   -0.27584
195240.0000   -0.33790
195280.0000   -0.40763
195320.0000   -0.23313
195360.0000    0.26045
195400.0000   -0.37727
195440.0000   -0.42444
195480.0000   -0.23781
195520.0000   -0.28847
195560.0000   -0.00936
195600.0000   -0.18219
195640.0000   -0.51145
195680.0000   -0.53236
195720.0000   -0.57763
195760.0000   -0.65788
195800.0000   -0.32936
195840.0000   -0.57874
195880.0000   -0.24515
195920.0000   -0.56386
195960.0000   -0.24192
196000.0000   -0.54989
196040.0000   -0.59032
196080.0000   -0.36994
196120.0000   -0.79508
196160.0000   -0.56387
196200.0000   -0.25317
196240.0000   -0.73515
196280.0000   -0.37938
196320.0000   -0.60073
196360.0000   -0.27456
196400.0000   -0.69912
196440.0000   -0.30048
196480.0000   -0.65437
196520.0000   -0.57972
196560.0000   -0.39349
196600.0000   -0.36782
196640.0000   -0.52303
196680.0000   -0.44859
196720.0000   -0.36158
196760.0000   -0.69572
196800.0000   -0.40561
196840.0000   -0.27409
196880.0000   -0.40310
196920.0000   -0.22325
196960.0000   -0.44664
197000.0000   -0.21408
197040.0000   -0.16442
197080.0000   -0.28585
197120.0000   -0.53350
197160.0000   -0.14444
197200.0000   -0.30352
197240.0000   -0.45929
197280.0000   -0.56337
197320.0000   -0.11721
197360.0000   -0.45236
197400.0000   -0.19012
197440.0000   -0.39521
197480.0000   -0.18815
197520.0000    0.07254
197560.0000    0.06739
197600.0000   -0.23876
197640.0000   -0.56072
197680.0000   -0.33463
197720.0000   -0.59631
197760.0000   -0.44316
197800.0000   -0.47664
197840.0000   -0.62560
197880.0000   -0.41284
197920.0000   -0.37686
197960.0000   -0.57324
198000.0000   -0.48211
198040.0000   -0.74388
198080.0000   -0.46749
198120.0000   -0.71912
198160.0000   -0.53674
198200.0000   -0.44599
198240.0000   -0.50752
198280.0000   -0.66583
198320.0000   -0.58881
198360.0000   -0.59357
198400.0000   -0.80481
198440.0000   -0.80607
198480.0000   -0.67126
198520.0000   -0.69226
198560.0000   -0.89004
198600.0000   -0.53782
198640.0000   -0.76067
198680.0000   -0.65667
198720.0000   -0.60112
198760.0000   -0.23204
198800.0000   -0.62206
198840.0000   -0.47841
198880.0000   -0.55777
198920.0000   -0.82677
198960.0000   -0.49844
199000.0000   -0.40210
199040.0000   -0.40468
199080.0000   -0.58646
199120.0000   -0.50035
199160.0000   -0.03806
199200.0000   -0.49040
199240.0000   -0.51326
199280.0000   -0.33618
199320.0000   -0.45980
199360.0000   -0.55881
199400.0000   -0.33756
199440.0000   -0.44192
199480.0000   -0.57313
199520.0000   -0.31772
199560.0000   -0.22555
199600.0000   -0.40749
199640.0000   -0.51044
199680.0000   -0.58114
199720.0000   -0.47930
199760.0000   -0.89730
199800.0000   -0.17282
199840.0000   -0.53122
199880.0000   -0.45520
199920.0000   -0.40792
199960.0000   -0.41526
200000.0000   -0.26360
200040.0000   -0.49821
200080.0000   -0.25132
200120.0000   -0.45998
200160.0000   -0.24587
200200.0000   -0.61557
200240.0000   -0.52974
200280.0000   -0.32163
200320.0000   -0.57753
200360.0000   -0.50835
200400.0000   -0.14322
200440.0000   -0.23426
200480.0000   -0.43119
200520.0000   -0.43717
200560.0000   -0.43321
200600.0000   -0.39717
200640.0000   -0.38078
200680.0000   -0.50620
200720.0000   -0.60551
200760.0000   -0.16633
200800.0000   -0.37880
200840.0000   -0.41552
200880.0000   -0.48347
200920.0000   -0.23819
200960.0000   -0.21525
201000.0000   -0.31914
201040.0000   -0.16363
201080.0000   -0.18258
201120.0000   -0.29383
201160.0000   -0.57785
201200.0000   -0.51376
201240.0000   -0.39205
201280.0000   -0.19693
201320.0000   -0.34480
201360.0000   -0.57277
201400.0000   -0.60479
201440.0000   -0.19740
201480.0000   -0.28569
201520.0000   -0.31877
201560.0000   -0.12838
201600.0000   -0.47355
201640.0000   -0.33402
201680.0000   -0.38006
201720.0000   -0.36772
201760.0000   -0.31648
201800.0000   -0.25590
201840.0000   -0.44987
201880.0000   -0.20265
201920.0000   -0.29719
201960.0000   -0.46726
202000.0000   -0.16124
202040.0000   -0.42995
202080.0000   -0.45072
202120.0000   -0.55381
202160.0000   -0.23439
202200.0000   -0.36187
202240.0000   -0.55267
202280.0000   -0.20316
202320.0000   -0.40349
202360.0000   -0.55310
202400.0000   -0.42483
202440.0000   -0.22188
202480.0000   -0.29092
202520.0000   -0.48042
202560.0000   -0.39048
202600.0000   -0.13131
202640.0000   -0.33509
202680.0000   -0.21835
202720.0000   -0.17472
202760.0000   -0.46334
202800.0000   -0.53426
202840.0000   -0.43520
202880.0000   -0.51824
202920.0000   -0.23722
202960.0000   -0.43123
203000.0000   -0.11292
203040.0000   -0.56825
203080.0000   -0.31986
203120.0000   -0.58975
203160.0000   -0.25352
203200.0000   -0.56844
203240.0000   -0.49298
203280.0000   -0.28417
203320.0000   -0.19675
203360.0000   -0.55203
203400.0000   -0.21452
203440.0000   -0.40513
203480.0000   -0.13173
203520.0000   -0.21792
203560.0000   -0.29789
203600.0000   -0.46470
203640.0000   -0.36362
203680.0000   -0.34347
203720.0000   -0.48427
203760.0000   -0.17427
203800.0000   -0.19392
203840.0000   -0.28282
203880.0000   -0.10279
203920.0000   -0.10289
203960.0000   -0.22590
204000.0000   -0.29568
204040.0000   -0.26743
204080.0000   -0.34721
204120.0000   -0.32777
204160.0000   -0.44302
204200.0000   -0.36435
204240.0000   -0.12207
204280.0000   -0.65482
204320.0000   -0.40357
204360.0000   -0.36993
204400.0000   -0.52317
204440.0000   -0.45858
204480.0000   -0.09551
204520.0000   -0.33823
204560.0000   -0.38687
204600.0000   -0.58309
204640.0000   -0.24160
204680.0000   -0.19977
204720.0000   -0.31401
204760.0000   -0.11463
204800.0000   -0.43865
204840.0000   -0.31309
204880.0000   -0.21941
204920.0000   -0.38735
204960.0000   -0.17083
205000.0000   -0.21195
205040.0000   -0.32811
205080.0000   -0.13919
205120.0000   -0.21763
205160.0000   -0.29060
205200.0000   -0.06271
205240.0000   -0.15375
205280.0000   -0.39717
205320.0000   -0.00627
205360.0000   -0.13040
205400.0000   -0.08443
205440.0000   -0.38167
205480.0000   -0.02051
205520.0000   -0.01983
205560.0000    0.00286
205600.0000   -0.27992
205640.0000   -0.11764
205680.0000   -0.47956
205720.0000   -0.36640
205760.0000   -0.00072
205800.0000   -0.07035
205840.0000   -0.00515
205880.0000   -0.27572
205920.0000   -0.12879
205960.0000   -0.07082
206000.0000   -0.00717
206040.0000   -0.02297
206080.0000   -0.23211
206120.0000   -0.08040
206160.0000   -0.21661
206200.0000   -0.26144
206240.0000   -0.15348
206280.0000   -0.12810
206320.0000   -0.18716
206360.0000   -0.29246
206400.0000   -0.11136
206440.0000    0.05154
206480.0000   -0.29640
206520.0000   -0.32485
206560.0000    0.11565
206600.0000   -0.36344
206640.0000   -0.14431
206680.0000   -0.23358
206720.0000   -0.15148
206760.0000   -0.06626
206800.0000   -0.33445
206840.0000   -0.15172
206880.0000   -0.33784
206920.0000   -0.58032
206960.0000   -0.11971
207000.0000   -0.20420
207040.0000   -0.20670
207080.0000   -0.26633
207120.0000   -0.24887
207160.0000   -0.19005
207200.0000   -0.14881
207240.0000   -0.26956
207280.0000   -0.26085
207320.0000   -0.26328
207360.0000   -0.20415
207400.0000   -0.06524
207440.0000   -0.09427
207480.0000   -0.34903
207520.0000    0.08181
207560.0000   -0.09521
207600.0000   -0.22578
207640.0000   -0.49937
207680.0000    0.10597
207720.0000   -0.19454
207760.0000   -0.24700
207800.0000   -0.34140
207840.0000   -0.41366
207880.0000   -0.44988
207920.0000   -0.41455
207960.0000   -0.52926
208000.0000   -0.56870
208040.0000   -0.36240
208080.0000   -0.20583
208120.0000   -0.11552
208160.0000   -0.36590
208200.0000   -0.35386
208240.0000   -0.67732
208280.0000   -0.46621
208320.0000   -0.26187
208360.0000   -0.20731
208400.0000   -0.05260
208440.0000   -0.10869
208480.0000   -0.44892
208520.0000   -0.45149
208560.0000   -0.58954
208600.0000   -0.43622
208640.0000   -0.51731
208680.0000   -0.69003
208720.0000   -0.04136
208760.0000   -0.28245
208800.0000   -0.30278
208840.0000   -0.59333
208880.0000   -0.65861
208920.0000   -0.28337
208960.0000   -0.43594
209000.0000   -0.41421
209040.0000   -0.50455
209080.0000   -0.49161
209120.0000   -0.64134
209160.0000   -0.68346
209200.0000   -0.51660
209240.0000   -0.55098
209280.0000   -0.37618
209320.0000   -0.13541
209360.0000   -0.41168
209400.0000   -0.53970
209440.0000   -0.66322
209480.0000   -0.28659
209520.0000   -0.53881
209560.0000   -0.39306
209600.0000   -0.32676
209640.0000   -0.19746
209680.0000   -0.51307
209720.0000   -0.15669
209760.0000   -0.25243
209800.0000   -0.35515
209840.0000   -0.45723
209880.0000   -0.13675
209920.0000   -0.27956
209960.0000   -0.54095
210000.0000   -0.29227
210040.0000   -0.58170
210080.0000   -0.52824
210120.0000   -0.20241
210160.0000   -0.14792
210200.0000   -0.66264
210240.0000   -0.11370
210280.0000   -0.35368
210320.0000   -0.65064
210360.0000   -0.19726
210400.0000   -0.38992
210440.0000   -0.55564
210480.0000   -0.47665
210520.0000   -0.51027
210560.0000   -0.55189
210600.0000   -0.34766
210640.0000   -0.39887
210680.0000   -0.46262
210720.0000   -0.52200
210760.0000   -0.66943
210800.0000   -0.44834
210840.0000   -0.54844
210880.0000   -0.26826
210920.0000   -0.70660
210960.0000   -0.36017
211000.0000   -0.39228
211040.0000   -0.37533
211080.0000   -0.49080
211120.0000   -0.41525
211160.0000   -0.44980
211200.0000   -0.12749
211240.0000   -0.07141
211280.0000   -0.19476
211320.0000   -0.40193
211360.0000   -0.52153
211400.0000   -0.39584
211440.0000   -0.33215
211480.0000   -0.10642
211520.0000   -0.01862
211560.0000    0.13955
211600.0000    0.06225
211640.0000    0.07569
211680.0000   -0.02092
211720.0000    0.17215
211760.0000    0.07419
211800.0000   -0.35808
211840.0000   -0.29094
211880.0000   -0.03261
211920.0000   -0.42135
211960.0000   -0.04530
212000.0000   -0.36823
212040.0000   -0.22160
212080.0000   -0.09024
212120.0000   -0.20068
212160.0000   -0.17168
212200.0000   -0.01703
212240.0000   -0.02412
212280.0000   -0.05457
212320.0000   -0.09112
212360.0000    0.07287
212400.0000   -0.14214
212440.0000   -0.24247
212480.0000    0.04325
212520.0000   -0.14018
212560.0000   -0.41075
212600.0000   -0.13053
212640.0000   -0.20672
212680.0000   -0.41898
212720.0000   -0.35463
212760.0000   -0.20312
212800.0000   -0.22379
212840.0000   -0.26457
212880.0000   -0.56296
212920.0000   -0.39214
212960.0000   -0.50702
213000.0000   -0.24442
213040.0000   -0.26851
213080.0000   -0.43457
213120.0000   -0.27408
213160.0000   -0.45625
213200.0000   -0.31999
213240.0000   -0.47345
213280.0000   -0.32931
213320.0000   -0.37409
213360.0000   -0.34743
213400.0000   -0.41318
213440.0000   -0.29104
213480.0000   -0.04160
213520.0000   -0.39492
213560.0000   -0.65625
213600.0000   -0.78666
213640.0000   -0.68860
213680.0000   -0.51192
213720.0000   -0.49211
213760.0000   -0.53845
213800.0000   -0.58059
213840.0000   -0.74306
213880.0000   -0.74536
213920.0000   -0.87253
213960.0000   -0.69156
214000.0000   -0.76976
214040.0000   -0.84693
214080.0000   -0.72779
214120.0000   -0.75983
214160.0000   -0.69852
214200.0000   -0.60482
214240.0000   -0.65617
214280.0000   -0.96181
214320.0000   -0.80962
214360.0000   -0.78237
214400.0000   -0.76598
214440.0000   -0.82529
214480.0000   -0.77416
214520.0000   -0.38189
214560.0000   -0.33852
214600.0000   -0.53585
214640.0000   -0.74321
214680.0000   -0.80722
214720.0000   -0.80187
214760.0000   -1.02188
214800.0000   -0.59719
214840.0000   -0.60211
214880.0000   -0.78230
214920.0000   -0.73857
214960.0000   -0.71557
215000.0000   -0.86404
215040.0000   -0.79094
215080.0000   -0.73503
215120.0000   -0.87739
215160.0000   -0.89717
215200.0000   -0.93540
215240.0000   -0.70034
215280.0000   -0.99169
215320.0000   -0.61271
215360.0000   -0.75914
215400.0000   -0.67171
215440.0000   -0.71461
215480.0000   -0.69618
215520.0000   -0.67399
215560.0000   -0.49013
215600.0000   -0.61533
215640.0000   -0.49231
215680.0000   -0.27590
215720.0000   -0.35256
215760.0000   -0.82551
215800.0000   -0.64636
215840.0000   -0.58885
215880.0000   -0.48759
215920.0000   -0.37716
215960.0000   -0.58065
216000.0000   -0.65875
216040.0000   -0.46985
216080.0000   -0.50340
216120.0000   -0.57433
216160.0000   -0.26091
216200.0000   -0.70104
216240.0000   -0.39663
216280.0000   -0.35955
216320.0000   -0.19690
216360.0000   -0.21430
216400.0000   -0.45215
216440.0000   -0.43994
216480.0000   -0.29347
216520.0000   -0.27942
216560.0000   -0.16689
216600.0000   -0.39341
216640.0000   -0.28326
216680.0000   -0.12942
216720.0000   -0.18272
216760.0000   -0.35885
216800.0000   -0.45437
216840.0000   -0.47993
216880.0000    0.05774
216920.0000   -0.23031
216960.0000   -0.35994
217000.0000   -0.11357
217040.0000   -0.22584
217080.0000   -0.33814
217120.0000   -0.24058
217160.0000   -0.51265
217200.0000   -0.32366
217240.0000   -0.42354
217280.0000   -0.57645
217320.0000   -0.62273
217360.0000   -0.67470
217400.0000   -0.15139
217440.0000   -0.43802
217480.0000   -0.38822
217520.0000   -0.31529
217560.0000   -0.31347
217600.0000   -0.36618
217640.0000   -0.36649
217680.0000   -0.22025
217720.0000   -0.62014
217760.0000   -0.32040
217800.0000   -0.36013
217840.0000   -0.24402
217880.0000   -0.48744
217920.0000   -0.56821
217960.0000   -0.43983
218000.0000   -0.28355
218040.0000   -0.24630
218080.0000   -0.33245
218120.0000   -0.40234
218160.0000   -0.57203
218200.0000   -0.19998
218240.0000   -0.23101
218280.0000   -0.11102
218320.0000   -0.20737
218360.0000   -0.07941
218400.0000   -0.14535
218440.0000   -0.19932
218480.0000   -0.24323
218520.0000   -0.22705
218560.0000   -0.54788
218600.0000   -0.46556
218640.0000   -0.70464
218680.0000   -0.54709
218720.0000   -0.15500
218760.0000   -0.33886
218800.0000   -0.43409
218840.0000   -0.32731
218880.0000   -0.18135
218920.0000   -0.23809
218960.0000   -0.27541
219000.0000   -0.33573
219040.0000   -0.51829
219080.0000   -0.23606
219120.0000   -0.25900
219160.0000   -0.36619
219200.0000   -0.45682
219240.0000   -0.56470
219280.0000   -0.54656
219320.0000   -0.71018
219360.0000   -0.80457
219400.0000   -0.78250
219440.0000   -0.96626
219480.0000   -0.64076
219520.0000   -0.73070
219560.0000   -0.31441
219600.0000   -0.54672
219640.0000   -0.43969
219680.0000   -0.22120
219720.0000   -0.70817
219760.0000   -0.76808
219800.0000   -0.62974
219840.0000   -0.71401
219880.0000   -0.71533
219920.0000   -0.26776
219960.0000   -0.49787
220000.0000   -0.28566
220040.0000   -0.39611
220080.0000   -0.51839
220120.0000   -0.44571
220160.0000   -0.70854
220200.0000   -0.58243
220240.0000   -0.39821
220280.0000   -0.53533
220320.0000   -0.49685
220360.0000   -0.26838
220400.0000   -0.38347
220440.0000   -0.72004
220480.0000   -0.63951
220520.0000   -0.71591
220560.0000   -1.00153
220600.0000   -0.92605
220640.0000   -0.61579
220680.0000   -0.80165
220720.0000   -0.54761
220760.0000   -0.72486
220800.0000   -1.09287
220840.0000   -0.89820
220880.0000   -0.87649
220920.0000   -1.07541
220960.0000   -0.92423
221000.0000   -0.77563
221040.0000   -0.86726
221080.0000   -0.98125
221120.0000   -0.68437
221160.0000   -0.63129
221200.0000   -0.55357
221240.0000   -0.92726
221280.0000   -0.63167
221320.0000   -0.64961
221360.0000   -0.60585
221400.0000   -0.62368
221440.0000   -0.53836
221480.0000   -0.73711
221520.0000   -0.75294
221560.0000   -0.65645
221600.0000   -0.62285
221640.0000   -0.56726
221680.0000   -0.68185
221720.0000   -0.63930
221760.0000   -0.27462
221800.0000   -0.37258
221840.0000   -0.02352
221880.0000   -0.72981
221920.0000   -0.18685
221960.0000   -0.72979
222000.0000   -0.66449
222040.0000   -0.50105
222080.0000   -0.60628
222120.0000   -0.56791
222160.0000   -0.62660
222200.0000   -0.51211
222240.0000   -0.58642
222280.0000   -0.65590
222320.0000   -0.32218
222360.0000   -0.65370
222400.0000   -0.53634
222440.0000   -0.53666
222480.0000   -0.65941
222520.0000   -0.83868
222560.0000   -0.39411
222600.0000   -0.69892
222640.0000   -0.45217
222680.0000   -0.78909
222720.0000   -0.55131
222760.0000   -0.40319
222800.0000   -0.42274
222840.0000   -0.54986
222880.0000   -0.55239
222920.0000   -0.37178
222960.0000   -0.76858
223000.0000   -0.57412
223040.0000   -0.34713
223080.0000   -0.12170
223120.0000   -0.10547
223160.0000   -0.38065
223200.0000   -0.09995
223240.0000   -0.01014
223280.0000   -0.11940
223320.0000    0.01087
223360.0000   -0.14474
223400.0000   -0.14888
223440.0000   -0.29361
223480.0000   -0.12916
223520.0000   -0.27880
223560.0000   -0.22453
223600.0000   -0.28226
223640.0000   -0.29872
223680.0000   -0.22241
223720.0000   -0.52769
223760.0000   -0.15334
223800.0000    0.19518
223840.0000   -0.64401
223880.0000   -0.03758
223920.0000   -0.11671
223960.0000   -0.09807
224000.0000   -0.39917
224040.0000   -0.02234
224080.0000   -0.22090
224120.0000   -0.40924
224160.0000   -0.07985
224200.0000   -0.14074
224240.0000    0.00040
224280.0000   -0.42579
224320.0000   -0.63359
224360.0000   -0.66441
224400.0000   -0.92312
224440.0000   -0.34569
224480.0000    0.15528
224520.0000    0.15245
224560.0000   -0.38439
224600.0000   -0.27246
224640.0000   -0.42462
224680.0000   -0.34247
224720.0000   -0.47110
224760.0000   -0.33207
224800.0000    0.11193
224840.0000   -0.34221
224880.0000   -0.30301
224920.0000   -0.32106
224960.0000   -0.23059
225000.0000   -0.32416
225040.0000   -0.67915
225080.0000   -0.48272
225120.0000   -0.27110
225160.0000   -0.46135
225200.0000   -0.31505
225240.0000   -0.16625
225280.0000   -0.18267
225320.0000    0.14266
225360.0000    0.02346
225400.0000    0.30254
225440.0000    0.09465
225480.0000    0.18919
225520.0000    0.02547
225560.0000    0.05819
225600.0000   -0.43426
225640.0000   -0.22798
225680.0000   -0.51153
225720.0000   -0.49463
225760.0000   -0.81912
225800.0000   -0.74163
225840.0000   -0.48284
225880.0000   -0.51269
225920.0000   -0.81049
225960.0000   -0.58410
226000.0000   -0.58587
226040.0000   -0.66034
226080.0000   -0.69835
226120.0000   -0.51309
226160.0000   -0.82645
226200.0000   -1.01090
226240.0000   -0.55932
226280.0000   -0.66830
226320.0000   -0.26280
226360.0000   -0.36779
226400.0000   -0.44217
226440.0000   -0.55763
226480.0000   -0.51478
226520.0000   -0.55334
226560.0000   -0.31033
226600.0000   -0.42023
226640.0000   -0.25892
226680.0000   -0.32226
226720.0000   -0.48542
226760.0000   -0.80756
226800.0000   -0.47542
226840.0000   -0.29502
226880.0000   -0.20449
226920.0000   -0.54406
226960.0000   -0.46642
227000.0000   -0.65308
227040.0000   -0.31754
227080.0000   -0.44497
227120.0000   -0.27225
227160.0000   -0.38075
227200.0000    0.04006
227240.0000   -0.02267
227280.0000   -0.27959
227320.0000   -0.37649
227360.0000   -0.21342
227400.0000    0.17719
227440.0000   -0.19785
227480.0000   -0.10234
227520.0000   -0.42904
227560.0000   -0.35793
227600.0000   -0.08544
227640.0000   -0.09757
227680.0000    0.03956
227720.0000    0.13981
227760.0000   -0.10490
227800.0000   -0.05596
227840.0000    0.09926
227880.0000    0.43762
227920.0000    0.52585
227960.0000   -0.07361
228000.0000   -0.04054
228040.0000   -0.10680
228080.0000    0.17963
228120.0000   -0.04544
228160.0000   -0.27858
228200.0000   -0.04027
228240.0000    0.09398
228280.0000   -0.01704
228320.0000   -0.20596
228360.0000   -0.06601
228400.0000   -0.24925
228440.0000   -0.13085
228480.0000   -0.21955
228520.0000   -0.20245
228560.0000   -0.12491
228600.0000   -0.26992
228640.0000   -0.07997
228680.0000   -0.10284
228720.0000   -0.24826
228760.0000   -0.34106
228800.0000    0.05647
228840.0000   -0.24102
228880.0000   -0.13036
228920.0000   -0.18852
228960.0000   -0.35809
229000.0000   -0.53081
229040.0000   -0.45733
229080.0000   -0.66409
229120.0000   -0.51298
229160.0000   -0.39999
229200.0000   -0.29472
229240.0000   -0.68343
229280.0000   -0.50753
229320.0000   -0.67575
229360.0000   -0.30449
229400.0000   -0.44575
229440.0000   -0.44596
229480.0000   -0.30299
229520.0000   -0.37325
229560.0000   -0.60370
229600.0000   -0.66957
229640.0000   -0.55556
229680.0000   -0.69027
229720.0000   -0.64235
229760.0000   -0.39385
229800.0000   -0.34955
229840.0000   -0.34516
229880.0000   -0.36758
229920.0000   -0.23467
229960.0000   -0.28934
230000.0000   -0.39984
230040.0000   -0.27715
230080.0000   -0.51586
230120.0000    0.17802
230160.0000   -0.20737
230200.0000   -0.25114
230240.0000   -0.03272
230280.0000   -0.28643
230320.0000    0.02513
230360.0000   -0.06096
230400.0000   -0.15262
230440.0000   -0.27416
230480.0000   -0.41051
230520.0000   -0.39022
230560.0000   -0.12258
230600.0000   -0.26118
230640.0000   -0.49226
230680.0000   -0.27600
230720.0000   -0.56838
230760.0000   -0.41950
230800.0000   -0.47572
230840.0000   -0.48505
230880.0000   -0.46436
230920.0000   -0.40096
230960.0000   -0.28937
231000.0000   -0.04777
231040.0000   -0.29196
231080.0000   -0.07241
231120.0000   -0.40234
231160.0000   -0.43056
231200.0000   -0.94806
231240.0000   -0.76432
231280.0000   -0.81467
231320.0000   -0.58292
231360.0000   -0.35296
231400.0000   -0.22142
231440.0000    0.07120
231480.0000   -0.11102
231520.0000   -0.25595
231560.0000   -0.19628
231600.0000   -0.22243
231640.0000   -0.08315
231680.0000   -0.26236
231720.0000   -0.36011
231760.0000   -0.05068
231800.0000   -0.18455
231840.0000   -0.42072
231880.0000   -0.39423
231920.0000   -0.55638
231960.0000   -0.39480
232000.0000   -0.42831
232040.0000   -0.36826
232080.0000   -0.44254
232120.0000   -0.32740
232160.0000   -0.08851
232200.0000   -0.17972
232240.0000   -0.24846
232280.0000   -0.17643
232320.0000   -0.10762
232360.0000   -0.30419
232400.0000   -0.21146
232440.0000   -0.26542
232480.0000   -0.30989
232520.0000   -0.41427
232560.0000   -0.27680
232600.0000   -0.37487
232640.0000   -0.29728
232680.0000   -0.24959
232720.0000   -0.30531
232760.0000   -0.21189
232800.0000   -0.34777
232840.0000   -0.20968
232880.0000   -0.41894
232920.0000   -0.38074
232960.0000   -0.04772
233000.0000   -0.26380
233040.0000    0.01260
233080.0000   -0.13250
233120.0000   -0.17346
233160.0000   -0.11762
233200.0000   -0.13690
233240.0000   -0.28034
233280.0000   -0.20733
233320.0000   -0.25261
233360.0000   -0.12861
233400.0000    0.15392
233440.0000    0.02193
233480.0000    0.04674
233520.0000   -0.39263
233560.0000   -0.21989
233600.0000   -0.24843
233640.0000   -0.42290
233680.0000   -0.37365
233720.0000   -0.38444
233760.0000   -0.34537
233800.0000   -0.30478
233840.0000   -0.32115
233880.0000   -0.19711
233920.0000   -0.29706
233960.0000   -0.49004
234000.0000   -0.40095
234040.0000   -0.36553
234080.0000   -0.56442
234120.0000   -0.75053
234160.0000   -0.49788
234200.0000   -0.70809
234240.0000   -0.77903
234280.0000   -0.59302
234320.0000   -0.84449
234360.0000   -0.80348
234400.0000   -0.78397
234440.0000   -0.44731
234480.0000   -0.52610
234520.0000   -0.55521
234560.0000   -0.68610
234600.0000   -0.48093
234640.0000   -0.45559
234680.0000   -0.32117
234720.0000   -0.20185
234760.0000   -0.56128
234800.0000   -0.61511
234840.0000   -0.57151
234880.0000   -0.15131
234920.0000   -0.45677
234960.0000   -0.71366
235000.0000    0.00272
235040.0000    0.02894
235080.0000   -0.10164
235120.0000   -0.24572
235160.0000    0.20286
235200.0000   -0.17182
235240.0000   -0.31933
235280.0000   -0.41481
235320.0000    0.20224
235360.0000   -0.18253
235400.0000   -0.32547
235440.0000   -0.56176
235480.0000   -0.40739
235520.0000   -0.22170
235560.0000   -0.15227
235600.0000   -0.37788
235640.0000   -0.33443
235680.0000    0.08596
235720.0000   -0.13673
235760.0000    0.10612
235800.0000   -0.05515
235840.0000   -0.03681
235880.0000   -0.17284
235920.0000   -0.24842
235960.0000   -0.19114
236000.0000   -0.14751
236040.0000   -0.07527
236080.0000   -0.35959
236120.0000   -0.21848
236160.0000   -0.19668
236200.0000   -0.02927
236240.0000    0.10924
236280.0000    0.10800
236320.0000   -0.09153
236360.0000   -0.19856
236400.0000   -0.27543
236440.0000   -0.37293
236480.0000   -0.25910
236520.0000   -0.27323
236560.0000   -0.12107
236600.0000   -0.07319
236640.0000   -0.31411
236680.0000    0.03916
236720.0000   -0.04413
236760.0000    0.09097
236800.0000   -0.17284
236840.0000   -0.32829
236880.0000   -0.58012
236920.0000   -0.62193
236960.0000   -0.29680
237000.0000   -0.35718
237040.0000   -0.51970
237080.0000   -0.36009
237120.0000   -0.55854
237160.0000   -0.65078
237200.0000   -0.48052
237240.0000   -0.43492
237280.0000   -0.27877
237320.0000   -0.38519
237360.0000   -0.22706
237400.0000   -0.32260
237440.0000   -0.27497
237480.0000   -0.57429
237520.0000   -0.57155
237560.0000   -0.59438
237600.0000   -0.37334
237640.0000   -0.25813
237680.0000   -0.51355
237720.0000   -0.16682
237760.0000   -0.08484
237800.0000   -0.07478
237840.0000   -0.15365
237880.0000   -0.00948
237920.0000   -0.04653
237960.0000   -0.19198
238000.0000    0.08475
238040.0000    0.32873
238080.0000    0.11813
238120.0000   -0.10655
238160.0000   -0.07929
238200.0000    0.20470
238240.0000    0.23165
238280.0000   -0.13794
238320.0000   -0.20815
238360.0000   -0.20828
238400.0000   -0.12527
238440.0000    0.12597
238480.0000   -0.38302
238520.0000   -0.13977
238560.0000   -0.08855
238600.0000    0.08355
238640.0000   -0.07336
238680.0000    0.11683
238720.0000   -0.06787
238760.0000    0.36059
238800.0000    0.30549
238840.0000   -0.00121
238880.0000    0.19250
238920.0000    0.02727
238960.0000    0.33556
239000.0000    0.43529
239040.0000    0.32738
239080.0000    0.38563
239120.0000    0.29487
239160.0000    0.27030
239200.0000    0.11392
239240.0000    0.05753
239280.0000    0.06358
239320.0000   -0.19804
239360.0000    0.29936
239400.0000   -0.02477
239440.0000    0.27457
239480.0000    0.17654
239520.0000    0.15158
239560.0000    0.36045
239600.0000    0.50032
239640.0000    0.36936
239680.0000    0.44773
239720.0000    0.36051
239760.0000    0.39644
239800.0000    0.56232
239840.0000    0.26206
239880.0000    0.21271
239920.0000    0.33474
239960.0000    0.56090
240000.0000   -0.09767
240040.0000    0.19729
240080.0000    0.13133
240120.0000    0.06216
240160.0000    0.30808
240200.0000    0.17267
240240.0000   -0.29668
240280.0000   -0.12083
240320.0000   -0.20780
240360.0000   -0.21874
240400.0000   -0.01142
240440.0000   -0.37772
240480.0000   -0.34491
240520.0000   -0.43836
240560.0000   -0.32619
240600.0000   -0.01067
240640.0000   -0.17822
240680.0000   -0.35486
240720.0000   -0.00958
240760.0000   -0.03172
240800.0000   -0.06466
240840.0000   -0.15233
240880.0000   -0.23917
240920.0000   -0.43917
240960.0000   -0.10237
241000.0000   -0.18192
241040.0000   -0.32143
241080.0000   -0.34959
241120.0000   -0.33788
241160.0000   -0.06562
241200.0000   -0.16818
241240.0000   -0.42607
241280.0000   -0.24054
241320.0000   -0.06217
241360.0000   -0.07297
241400.0000   -0.19653
241440.0000   -0.15416
241480.0000   -0.06258
241520.0000   -0.11648
241560.0000   -0.26295
241600.0000   -0.18237
241640.0000   -0.01293
241680.0000    0.28698
241720.0000   -0.10969
241760.0000    0.06589
241800.0000   -0.35385
241840.0000   -0.18444
241880.0000   -0.43347
241920.0000   -0.22340
241960.0000   -0.43903
242000.0000   -0.41074
242040.0000   -0.71299
242080.0000   -0.53300
242120.0000   -0.71031
242160.0000   -0.72498
242200.0000   -0.43360
242240.0000   -0.55519
242280.0000   -0.59339
242320.0000   -0.73087
242360.0000   -0.36387
242400.0000   -0.35353
242440.0000   -0.53040
242480.0000   -0.43356
242520.0000   -0.32338
242560.0000   -0.20565
242600.0000    0.02574
242640.0000    0.03077
242680.0000    0.10364
242720.0000   -0.05518
242760.0000   -0.10438
242800.0000   -0.10161
242840.0000   -0.18064
242880.0000   -0.04116
242920.0000   -0.04014
242960.0000   -0.63499
243000.0000   -0.26523
243040.0000   -0.00303
243080.0000   -0.58766
243120.0000   -0.56097
243160.0000   -0.38935
243200.0000   -0.19687
243240.0000   -0.48461
243280.0000   -0.17336
243320.0000   -0.44469
243360.0000   -0.41063
243400.0000   -0.42070
243440.0000   -0.46839
243480.0000   -0.39322
243520.0000   -0.52870
243560.0000   -0.46748
243600.0000   -0.79586
243640.0000   -0.51177
243680.0000   -0.39719
243720.0000   -0.04896
243760.0000   -0.36415
243800.0000   -0.30705
243840.0000   -0.36468
243880.0000   -0.44996
243920.0000   -0.26576
243960.0000   -0.07082
244000.0000   -0.68444
244040.0000   -0.58825
244080.0000   -0.55141
244120.0000   -0.86598
244160.0000   -0.73996
244200.0000   -0.46090
244240.0000   -0.40984
244280.0000   -0.28930
244320.0000   -0.16236
244360.0000   -0.62945
244400.0000   -0.62039
244440.0000   -0.63009
244480.0000   -0.61048
244520.0000   -0.57206
244560.0000   -0.46720
244600.0000   -0.62452
244640.0000   -0.51940
244680.0000   -0.49397
244720.0000   -0.72662
244760.0000   -0.67881
244800.0000   -0.60655
244840.0000   -0.61941
244880.0000   -0.68075
244920.0000   -0.47365
244960.0000   -0.49415
245000.0000   -0.65224
245040.0000   -0.46942
245080.0000   -0.52907
245120.0000   -0.41344
245160.0000   -0.62228
245200.0000   -0.48058
245240.0000   -0.50744
245280.0000   -0.44337
245320.0000   -0.45684
245360.0000   -0.54116
245400.0000   -0.39937
245440.0000   -0.23552
245480.0000   -0.46082
245520.0000   -0.55459
245560.0000   -0.45286
245600.0000   -0.24090
245640.0000   -0.34305
245680.0000   -0.48880
245720.0000   -0.51870
245760.0000   -0.58389
245800.0000   -0.64466
245840.0000   -0.61920
245880.0000   -0.52584
245920.0000   -0.46665
245960.0000   -0.61832
246000.0000   -0.34706
246040.0000   -0.49838
246080.0000   -0.68359
246120.0000   -0.80321
246160.0000   -0.74498
246200.0000   -0.52954
246240.0000   -0.31918
246280.0000   -0.32410
246320.0000   -0.47308
246360.0000   -0.43045
246400.0000   -0.22430
246440.0000   -0.18864
246480.0000   -0.30044
246520.0000   -0.20533
246560.0000   -0.09054
246600.0000    0.12937
246640.0000   -0.30680
246680.0000    0.10133
246720.0000    0.01548
246760.0000   -0.14649
246800.0000   -0.43061
246840.0000   -0.22289
246880.0000   -0.04012
246920.0000    0.08556
246960.0000    0.07483
247000.0000   -0.20102
247040.0000   -0.41803
247080.0000   -0.53447
247120.0000   -0.30352
247160.0000   -0.49962
247200.0000   -0.36075
247240.0000   -0.28476
247280.0000   -0.08190
247320.0000   -0.19469
247360.0000   -0.34320
247400.0000   -0.23614
247440.0000   -0.63932
247480.0000   -0.22603
247520.0000   -0.24009
247560.0000   -0.11745
247600.0000    0.04992
247640.0000   -0.03925
247680.0000   -0.15162
247720.0000   -0.06640
247760.0000   -0.25280
247800.0000   -0.23818
247840.0000   -0.39998
247880.0000    0.12759
247920.0000   -0.25416
247960.0000   -0.23200
248000.0000   -0.31356
248040.0000   -0.23495
248080.0000   -0.52767
248120.0000   -0.10079
248160.0000    0.04389
248200.0000   -0.25667
248240.0000   -0.42284
248280.0000   -0.60632
248320.0000   -0.19247
248360.0000    0.13978
248400.0000   -0.13255
248440.0000   -0.20271
248480.0000   -0.32524
248520.0000   -0.25389
248560.0000    0.07131
248600.0000   -0.18793
248640.0000   -0.19998
248680.0000   -0.16914
248720.0000   -0.21478
248760.0000   -0.38389
248800.0000   -0.12886
248840.0000   -0.15503
248880.0000   -0.30101
248920.0000   -0.14481
248960.0000    0.35515
249000.0000   -0.01954
249040.0000    0.30448
249080.0000    0.38596
249120.0000   -0.11298
249160.0000    0.10021
249200.0000    0.05080
249240.0000   -0.02877
249280.0000    0.03987
249320.0000    0.26746
249360.0000    0.30842
249400.0000    0.35815
249440.0000    0.20101
249480.0000    0.01182
249520.0000    0.18186
249560.0000    0.25045
249600.0000    0.17037
249640.0000    0.16195
249680.0000    0.23344
249720.0000    0.18647
249760.0000    0.17533
249800.0000    0.30508
249840.0000    0.35819
249880.0000    0.08536
249920.0000   -0.19194
249960.0000   -0.03492
250000.0000    0.06682
250040.0000   -0.05344
250080.0000    0.18209
250120.0000   -0.03476
250160.0000   -0.10455
250200.0000   -0.07459
250240.0000    0.21470
250280.0000    0.05482
250320.0000    0.25265
250360.0000    0.10693
250400.0000    0.24126
250440.0000    0.12956
250480.0000    0.23921
250520.0000   -0.02310
250560.0000   -0.08152
250600.0000   -0.02536
250640.0000    0.14303
250680.0000    0.08710
250720.0000   -0.15861
250760.0000   -0.33351
250800.0000   -0.15936
250840.0000   -0.03288
250880.0000   -0.08438
250920.0000   -0.21323
250960.0000    0.04050
251000.0000    0.13954
251040.0000    0.02430
251080.0000    0.05309
251120.0000    0.38152
251160.0000   -0.23940
251200.0000   -0.37461
251240.0000   -0.19350
251280.0000   -0.17026
251320.0000   -0.33612
251360.0000   -0.09977
251400.0000    0.14481
251440.0000   -0.00988
251480.0000    0.14199
251520.0000    0.19161
251560.0000   -0.26318
251600.0000   -0.35391
251640.0000   -0.21533
251680.0000   -0.18064
251720.0000   -0.06596
251760.0000    0.02470
251800.0000    0.13032
251840.0000   -0.19946
251880.0000    0.07091
251920.0000    0.21469
251960.0000   -0.12168
252000.0000    0.03912
252040.0000    0.25954
252080.0000    0.14490
252120.0000    0.10993
252160.0000    0.15139
252200.0000   -0.04490
252240.0000    0.30371
252280.0000   -0.20715
252320.0000   -0.05302
252360.0000    0.18581
252400.0000   -0.06741
252440.0000    0.08370
252480.0000    0.14322
252520.0000   -0.03411
252560.0000    0.21425
252600.0000   -0.11490
252640.0000    0.08028
252680.0000   -0.06234
252720.0000   -0.03638
252760.0000    0.15400
252800.0000    0.08072
252840.0000   -0.12625
252880.0000   -0.14855
252920.0000   -0.10215
252960.0000    0.15221
253000.0000    0.15435
253040.0000    0.11173
253080.0000    0.21959
253120.0000   -0.03701
253160.0000    0.16354
253200.0000    0.13945
253240.0000    0.19377
253280.0000    0.39426
253320.0000   -0.09951
253360.0000    0.09833
253400.0000    0.07714
253440.0000    0.02654
253480.0000    0.12965
253520.0000    0.00851
253560.0000   -0.00290
253600.0000    0.13154
253640.0000   -0.04233
253680.0000    0.01204
253720.0000    0.16424
253760.0000   -0.19128
253800.0000   -0.04954
253840.0000   -0.15976
253880.0000   -0.04777
253920.0000    0.05529
253960.0000    0.24006
254000.0000   -0.11987
254040.0000    0.06542
254080.0000    0.04793
254120.0000    0.07858
254160.0000   -0.03685
254200.0000    0.07709
254240.0000    0.06838
254280.0000    0.25296
254320.0000    0.29028
254360.0000    0.14694
254400.0000   -0.04096
254440.0000   -0.12544
254480.0000    0.00859
254520.0000   -0.29994
254560.0000   -0.08177
254600.0000    0.25630
254640.0000    0.10242
254680.0000   -0.11455
254720.0000   -0.05012
254760.0000    0.01663
254800.0000   -0.26939
254840.0000   -0.06297
254880.0000   -0.12079
254920.0000   -0.08919
254960.0000   -0.32898
255000.0000   -0.40686
255040.0000   -0.27896
255080.0000    0.03959
255120.0000   -0.36601
255160.0000   -0.27797
255200.0000   -0.14114
255240.0000   -0.12168
255280.0000   -0.15136
255320.0000   -0.19821
255360.0000   -0.27458
255400.0000   -0.07316
255440.0000   -0.02289
255480.0000    0.05032
255520.0000   -0.05849
255560.0000    0.18195
255600.0000   -0.11255
255640.0000   -0.02422
255680.0000   -0.12295
255720.0000    0.04839
255760.0000   -0.14858
255800.0000   -0.17290
255840.0000   -0.15949
255880.0000   -0.27578
255920.0000   -0.09279
255960.0000    0.00558
256000.0000    0.13290
256040.0000    0.11834
256080.0000   -0.28256
256120.0000   -0.34621
256160.0000   -0.18277
256200.0000    0.18965
256240.0000   -0.06945
256280.0000   -0.04676
256320.0000    0.01844
256360.0000   -0.00230
256400.0000   -0.22734
256440.0000   -0.41925
256480.0000   -0.09031
256520.0000    0.04563
256560.0000   -0.00080
256600.0000   -0.23602
256640.0000   -0.06398
256680.0000    0.07564
256720.0000    0.03092
256760.0000    0.21170
256800.0000    0.13146
256840.0000    0.04153
256880.0000   -0.29030
256920.0000   -0.56762
256960.0000   -0.02445
257000.0000   -0.19371
257040.0000   -0.44917
257080.0000   -0.39127
257120.0000   -0.06581
257160.0000   -0.16506
257200.0000   -0.31595
257240.0000   -0.45864
257280.0000   -0.19030
257320.0000   -0.42209
257360.0000   -0.28479
257400.0000   -0.39281
257440.0000   -0.19903
257480.0000   -0.33174
257520.0000   -0.10620
257560.0000    0.13310
257600.0000    0.31886
257640.0000    0.13285
257680.0000   -0.05466
257720.0000   -0.03538
257760.0000    0.06602
257800.0000   -0.17477
257840.0000    0.05985
257880.0000    0.22943
257920.0000    0.00040
257960.0000   -0.09456
258000.0000    0.04260
258040.0000    0.03065
258080.0000   -0.05830
258120.0000    0.11397
258160.0000    0.10867
258200.0000    0.17399
258240.0000   -0.08329
258280.0000    0.30033
258320.0000    0.03172
258360.0000    0.01054
258400.0000    0.13064
258440.0000    0.09339
258480.0000    0.08815
258520.0000   -0.02146
258560.0000    0.02332
258600.0000   -0.00596
258640.0000    0.12766
258680.0000    0.25175
258720.0000    0.08236
258760.0000   -0.01782
258800.0000   -0.08282
258840.0000    0.04704
258880.0000   -0.07538
258920.0000    0.03582
258960.0000    0.13720
259000.0000   -0.06077
259040.0000   -0.36636
259080.0000   -0.01957
259120.0000   -0.25768
259160.0000    0.12300
259200.0000    0.08225
259240.0000    0.08880
259280.0000    0.01097
259320.0000   -0.05749
259360.0000   -0.06538
259400.0000   -0.00812
259440.0000   -0.08978
259480.0000   -0.02426
259520.0000   -0.13227
259560.0000   -0.03866
259600.0000    0.01706
259640.0000    0.20229
259680.0000   -0.10286
259720.0000    0.09149
259760.0000   -0.17074
259800.0000   -0.03585
259840.0000   -0.05898
259880.0000   -0.22665
259920.0000    0.19613
259960.0000    0.04782
260000.0000    0.05828
260040.0000    0.09211
260080.0000    0.07481
260120.0000   -0.08473
260160.0000   -0.12011
260200.0000   -0.25573
260240.0000   -0.15185
260280.0000   -0.05081
260320.0000    0.01977
260360.0000   -0.10314
260400.0000    0.12209
260440.0000   -0.08764
260480.0000   -0.05064
260520.0000    0.07127
260560.0000    0.11249
260600.0000   -0.00973
260640.0000   -0.07715
260680.0000    0.03194
260720.0000    0.07752
260760.0000    0.03578
260800.0000    0.17597
260840.0000   -0.10807
260880.0000   -0.01275
260920.0000    0.03079
260960.0000    0.00427
261000.0000   -0.13256
261040.0000    0.13286
261080.0000    0.10437
261120.0000    0.00555
261160.0000   -0.12968
261200.0000    0.04807
261240.0000    0.02306
261280.0000   -0.02906
261320.0000    0.26074
261360.0000    0.08946
261400.0000    0.33287
261440.0000    0.18117
261480.0000    0.14729
261520.0000    0.17449
261560.0000    0.30107
261600.0000    0.31134
261640.0000    0.09856
261680.0000   -0.10386
261720.0000    0.08041
261760.0000    0.18445
261800.0000   -0.10219
261840.0000    0.09469
261880.0000    0.11256
261920.0000    0.00794
261960.0000    0.01049
262000.0000    0.00941
262040.0000   -0.00735
262080.0000    0.18878
262120.0000    0.11238
262160.0000    0.22556
262200.0000    0.22604
262240.0000    0.02464
262280.0000   -0.04651
262320.0000   -0.20687
262360.0000   -0.16154
262400.0000   -0.04669
262440.0000   -0.42106
262480.0000   -0.02835
262520.0000   -0.42850
262560.0000   -0.18198
262600.0000   -0.31536
262640.0000   -0.06911
262680.0000   -0.22900
262720.0000   -0.51913
262760.0000   -0.20769
262800.0000   -0.09480
262840.0000   -0.19829
262880.0000   -0.14351
262920.0000    0.11640
262960.0000   -0.40188
263000.0000    0.13791
263040.0000    0.15383
263080.0000    0.07261
263120.0000    0.15637
263160.0000    0.03794
263200.0000    0.18613
263240.0000    0.04153
263280.0000   -0.08871
263320.0000   -0.05621
263360.0000    0.18493
263400.0000    0.18651
263440.0000   -0.09165
263480.0000   -0.06614
263520.0000    0.03455
263560.0000    0.04481
263600.0000    0.09019
263640.0000   -0.20029
263680.0000    0.22619
263720.0000    0.09287
263760.0000   -0.09823
263800.0000    0.26517
263840.0000    0.17563
263880.0000    0.27354
263920.0000    0.07543
263960.0000    0.23712
264000.0000    0.01063
264040.0000    0.01798
264080.0000    0.32306
264120.0000    0.25691
264160.0000    0.01662
264200.0000   -0.15340
264240.0000   -0.27057
264280.0000   -0.23705
264320.0000   -0.18460
264360.0000   -0.14893
264400.0000   -0.25153
264440.0000   -0.06540
264480.0000   -0.03875
264520.0000    0.16450
264560.0000    0.06605
264600.0000   -0.19367
264640.0000   -0.31482
264680.0000   -0.61431
264720.0000   -0.04297
264760.0000   -0.30743
264800.0000   -0.59465
264840.0000   -0.40475
264880.0000   -0.41426
264920.0000   -0.19130
264960.0000   -0.21287
265000.0000   -0.19585
265040.0000   -0.25765
265080.0000   -0.16251
265120.0000   -0.76988
265160.0000   -0.92099
265200.0000   -0.93281
265240.0000   -0.44089
265280.0000   -0.49644
265320.0000   -0.44992
265360.0000   -0.49489
265400.0000   -0.79895
265440.0000   -0.64376
265480.0000   -0.41547
265520.0000   -0.67642
265560.0000   -0.67403
265600.0000   -0.75918
265640.0000   -0.71510
265680.0000   -0.78913
265720.0000   -0.68294
265760.0000   -0.72327
265800.0000   -0.69099
265840.0000   -0.54848
265880.0000   -0.65089
265920.0000   -0.62923
265960.0000   -0.67760
266000.0000   -0.67762
266040.0000   -0.67824
266080.0000   -0.52352
266120.0000   -0.55495
266160.0000   -0.61221
266200.0000   -0.84614
266240.0000   -0.84675
266280.0000   -0.79052
266320.0000   -0.56317
266360.0000   -0.74666
266400.0000   -0.83315
266440.0000   -0.64538
266480.0000   -0.69710
266520.0000   -0.65969
266560.0000   -0.55241
266600.0000   -0.72490
266640.0000   -0.77808
266680.0000   -0.59159
266720.0000   -0.52575
266760.0000   -0.76558
266800.0000   -0.53600
266840.0000   -0.63299
266880.0000   -0.61253
266920.0000   -0.69045
266960.0000   -0.75124
267000.0000   -0.64169
267040.0000   -0.67564
267080.0000   -0.70333
267120.0000   -0.69496
267160.0000   -0.75529
267200.0000   -0.74417
267240.0000   -0.60149
267280.0000   -0.87226
267320.0000   -0.50470
267360.0000   -0.58898
267400.0000   -0.44287
267440.0000   -0.61915
267480.0000   -0.66045
267520.0000   -0.70421
267560.0000   -0.59560
267600.0000   -0.75622
267640.0000   -0.66044
267680.0000   -0.53468
267720.0000   -0.64852
267760.0000   -0.75309
267800.0000   -0.66546
267840.0000   -0.73856
267880.0000   -0.69763
267920.0000   -0.61618
267960.0000   -0.69045
268000.0000   -0.45526
268040.0000   -0.19679
268080.0000   -0.47696
268120.0000   -0.68423
268160.0000   -0.72334
268200.0000   -0.73800
268240.0000   -0.84987
268280.0000   -0.84737
268320.0000   -0.73221
268360.0000   -0.54614
268400.0000   -0.46166
268440.0000   -0.45234
268480.0000   -0.81669
268520.0000   -0.37352
268560.0000   -0.68342
268600.0000   -0.27138
268640.0000   -0.61547
268680.0000   -0.46056
268720.0000   -0.48013
268760.0000   -0.51201
268800.0000   -0.52601
268840.0000   -0.61395
268880.0000   -0.66862
268920.0000   -0.70937
268960.0000   -0.58125
269000.0000   -0.39143
269040.0000   -0.84193
269080.0000   -0.70505
269120.0000   -0.62581
269160.0000   -0.49035
269200.0000   -0.70386
269240.0000   -0.57038
269280.0000   -0.36464
269320.0000   -0.54756
269360.0000   -0.88075
269400.0000   -0.76912
269440.0000   -0.68650
269480.0000   -0.82861
269520.0000   -1.01739
269560.0000   -0.74982
269600.0000   -0.75454
269640.0000   -0.42721
269680.0000   -0.36514
269720.0000   -0.26782
269760.0000   -0.18453
269800.0000   -0.55100
269840.0000   -0.63408
269880.0000   -0.74152
269920.0000   -0.76719
269960.0000   -0.93487
270000.0000   -0.79879
270040.0000   -0.49984
270080.0000   -0.78226
270120.0000   -0.87791
270160.0000   -0.62499
270200.0000   -0.66645
270240.0000   -0.80844
270280.0000   -0.72212
270320.0000   -0.61471
270360.0000   -0.57241
270400.0000   -0.33568
270440.0000   -0.71642
270480.0000   -0.61770
270520.0000   -0.49607
270560.0000   -0.31508
270600.0000   -0.24063
270640.0000   -0.22497
270680.0000   -0.29995
270720.0000   -0.42818
270760.0000   -0.51492
270800.0000   -0.58963
270840.0000   -0.61424
270880.0000   -0.63005
270920.0000   -0.21706
270960.0000   -0.33317
271000.0000   -0.32877
271040.0000   -0.59563
271080.0000   -0.55241
271120.0000   -0.60805
271160.0000   -0.77329
271200.0000   -0.45551
271240.0000   -0.50944
271280.0000   -0.44555
271320.0000    0.11641
271360.0000   -0.02113
271400.0000   -0.00502
271440.0000    0.07224
271480.0000    0.15420
271520.0000   -0.13003
271560.0000    0.06906
271600.0000    0.03865
271640.0000    0.03016
271680.0000    0.09543
271720.0000    0.07447
271760.0000   -0.30450
271800.0000    0.17739
271840.0000   -0.42302
271880.0000   -0.53514
271920.0000   -0.51300
271960.0000   -0.62784
272000.0000   -0.72121
272040.0000   -0.49184
272080.0000   -0.33447
272120.0000   -0.57131
272160.0000   -0.36965
272200.0000   -0.69994
272240.0000   -0.94137
272280.0000   -0.97399
272320.0000   -0.64258
272360.0000   -0.84195
272400.0000   -0.74280
272440.0000   -0.51073
272480.0000   -0.69908
272520.0000   -0.89737
272560.0000   -0.54260
272600.0000   -0.59678
272640.0000   -0.64235
272680.0000   -0.72006
272720.0000   -0.61985
272760.0000   -0.66880
272800.0000   -0.68419
272840.0000   -0.62188
272880.0000   -0.58305
272920.0000   -0.83853
272960.0000   -0.76277
273000.0000   -0.50603
273040.0000   -0.74469
273080.0000   -0.78186
273120.0000   -0.77604
273160.0000   -0.24199
273200.0000   -0.53129
273240.0000   -0.15351
273280.0000   -0.21021
273320.0000   -0.52713
273360.0000   -0.37068
273400.0000   -0.40798
273440.0000   -0.18018
273480.0000   -0.65186
273520.0000   -0.53474
273560.0000   -0.59129
273600.0000   -0.33297
273640.0000   -0.61195
273680.0000   -0.47404
273720.0000   -0.49409
273760.0000   -0.75509
273800.0000   -0.66737
273840.0000   -0.57625
273880.0000   -0.49877
273920.0000   -0.70083
273960.0000   -0.55889
274000.0000   -0.61053
274040.0000   -0.79494
274080.0000   -0.82154
274120.0000   -0.56356
274160.0000   -0.53760
274200.0000   -0.65835
274240.0000   -0.78323
274280.0000   -0.69661
274320.0000   -0.86916
274360.0000   -0.76533
274400.0000   -0.89924
274440.0000   -0.62864
274480.0000   -0.73031
274520.0000   -0.74995
274560.0000   -0.74160
274600.0000   -0.68893
274640.0000   -0.81467
274680.0000   -0.76121
274720.0000   -0.69050
274760.0000   -0.93762
274800.0000   -0.88053
274840.0000   -0.85372
274880.0000   -0.79478
274920.0000   -0.80466
274960.0000   -0.60064
275000.0000   -0.54340
275040.0000   -0.43506
275080.0000   -0.60028
275120.0000   -0.80835
275160.0000   -0.71745
275200.0000   -0.78588
275240.0000   -0.60766
275280.0000   -0.74820
275320.0000   -0.67840
275360.0000   -0.58364
275400.0000   -0.56234
275440.0000   -0.59767
275480.0000   -0.74644
275520.0000   -0.67173
275560.0000   -0.65646
275600.0000   -0.61235
275640.0000   -0.77618
275680.0000   -0.68588
275720.0000   -0.52053
275760.0000   -0.65016
275800.0000   -0.54620
275840.0000   -0.83542
275880.0000   -0.66709
275920.0000   -0.80293
275960.0000   -0.80012
276000.0000   -0.80271
276040.0000   -0.60025
276080.0000   -0.59658
276120.0000   -0.59177
276160.0000   -0.80867
276200.0000   -0.80463
276240.0000   -0.74168
276280.0000   -0.66660
276320.0000   -0.56492
276360.0000   -0.62936
276400.0000   -0.65981
276440.0000   -0.61535
276480.0000   -0.66919
276520.0000   -0.71433
276560.0000   -0.83578
276600.0000   -0.80141
276640.0000   -0.69170
276680.0000   -0.63324
276720.0000   -0.58548
276760.0000   -0.58185
276800.0000   -0.75073
276840.0000   -0.69994
276880.0000   -0.47034
276920.0000   -0.80611
276960.0000   -0.67583
277000.0000   -0.62874
277040.0000   -0.63453
277080.0000   -0.86923
277120.0000   -0.68228
277160.0000   -0.80468
277200.0000   -0.69110
277240.0000   -0.61168
277280.0000   -0.93933
277320.0000   -0.85491
277360.0000   -0.75458
277400.0000   -0.69726
277440.0000   -0.59680
277480.0000   -0.60010
277520.0000   -0.91290
277560.0000   -0.65582
277600.0000   -0.81182
277640.0000   -0.79383
277680.0000   -0.65986
277720.0000   -0.85038
277760.0000   -0.82777
277800.0000   -0.43396
277840.0000   -0.71590
277880.0000   -0.82612
277920.0000   -0.72984
277960.0000   -0.61994
278000.0000   -0.76093
278040.0000   -0.86261
278080.0000   -0.85935
278120.0000   -0.76612
278160.0000   -1.03276
278200.0000   -0.79044
278240.0000   -0.89916
278280.0000   -0.80324
278320.0000   -0.71575
278360.0000   -0.64570
278400.0000   -0.65009
278440.0000   -0.58197
278480.0000   -0.75689
278520.0000   -0.94365
278560.0000   -0.89150
278600.0000   -1.04104
278640.0000   -0.79697
278680.0000   -0.65803
278720.0000   -0.70059
278760.0000   -0.58248
278800.0000   -0.73066
278840.0000   -0.74839
278880.0000   -0.83955
278920.0000   -0.51849
278960.0000   -0.63130
279000.0000   -0.61941
279040.0000   -0.85294
279080.0000   -0.90020
279120.0000   -0.73354
279160.0000   -0.60235
279200.0000   -0.70093
279240.0000   -0.68251
279280.0000   -0.58062
279320.0000   -0.76989
279360.0000   -0.87915
279400.0000   -0.65045
279440.0000   -0.80092
279480.0000   -0.62003
279520.0000   -0.70314
279560.0000   -0.62516
279600.0000   -0.75466
279640.0000   -0.79280
279680.0000   -0.73719
279720.0000   -0.71953
279760.0000   -0.76952
279800.0000   -0.51277
279840.0000   -0.65245
279880.0000   -0.54559
279920.0000   -0.55025
279960.0000   -0.72314
280000.0000   -0.70558
280040.0000   -0.70890
280080.0000   -0.52366
280120.0000   -0.57820
280160.0000   -0.44481
280200.0000   -0.64073
280240.0000   -0.46864
280280.0000   -0.40274
280320.0000   -0.64387
280360.0000   -0.66544
280400.0000   -0.61229
280440.0000   -0.47289
280480.0000   -0.62575
280520.0000   -0.70352
280560.0000   -0.79795
280600.0000   -0.58380
280640.0000   -0.61265
280680.0000   -0.62983
280720.0000   -0.73415
280760.0000   -0.47422
280800.0000   -0.54886
280840.0000   -0.59743
280880.0000   -0.67577
280920.0000   -0.63165
280960.0000   -0.64285
281000.0000   -0.65282
281040.0000   -0.65856
281080.0000   -0.57913
281120.0000   -0.54567
281160.0000   -0.53374
281200.0000   -0.80122
281240.0000   -0.74001
281280.0000   -0.66157
281320.0000   -0.62203
281360.0000   -0.90983
281400.0000   -0.70106
281440.0000   -0.70725
281480.0000   -0.69712
281520.0000   -0.70216
281560.0000   -0.62943
281600.0000   -0.69897
281640.0000   -0.56719
281680.0000   -0.61888
281720.0000   -0.71425
281760.0000   -0.64141
281800.0000   -0.66718
281840.0000   -0.73018
281880.0000   -0.63466
281920.0000   -0.88289
281960.0000   -0.81151
282000.0000   -0.57628
282040.0000   -0.96183
282080.0000   -0.96640
282120.0000   -0.75455
282160.0000   -0.51851
282200.0000   -0.64743
282240.0000   -0.76946
282280.0000   -0.70096
282320.0000   -0.64427
282360.0000   -0.71034
282400.0000   -0.50777
282440.0000   -0.53991
282480.0000   -0.62198
282520.0000   -0.60165
282560.0000   -0.63675
282600.0000   -0.56210
282640.0000   -0.63185
282680.0000   -0.69558
282720.0000   -0.85375
282760.0000   -0.56771
282800.0000   -0.52668
282840.0000   -0.73783
282880.0000   -0.51005
282920.0000   -0.58944
282960.0000   -0.47706
283000.0000   -0.78344
283040.0000   -0.61243
283080.0000   -0.56809
283120.0000   -0.49211
283160.0000   -0.65011
283200.0000   -0.66173
283240.0000   -0.63285
283280.0000   -0.71514
283320.0000   -0.75621
283360.0000   -0.78084
283400.0000   -0.74156
283440.0000   -0.61678
283480.0000   -0.65265
283520.0000   -0.80302
283560.0000   -0.64022
283600.0000   -0.72409
283640.0000   -0.60651
283680.0000   -0.68862
283720.0000   -0.76558
283760.0000   -0.82361
283800.0000   -0.82310
283840.0000   -0.76516
283880.0000   -0.52285
283920.0000   -0.73097
283960.0000   -0.58678
284000.0000   -0.55397
284040.0000   -0.70603
284080.0000   -0.47507
284120.0000   -0.50283
284160.0000   -0.12345
284200.0000   -0.07670
284240.0000   -0.22446
284280.0000   -0.26037
284320.0000   -0.23414
284360.0000   -0.29151
284400.0000   -0.31309
284440.0000   -0.01822
284480.0000   -0.32482
284520.0000   -0.13000
284560.0000   -0.53808
284600.0000   -0.65915
284640.0000   -0.80833
284680.0000   -0.57831
284720.0000   -0.67295
284760.0000   -0.55901
284800.0000   -0.49792
284840.0000   -0.66986
284880.0000   -0.79388
284920.0000   -0.53532
284960.0000   -0.74750
285000.0000   -0.71865
285040.0000   -0.90893
285080.0000   -0.80013
285120.0000   -0.80269
285160.0000   -0.55357
285200.0000   -0.72651
285240.0000   -0.72339
285280.0000   -0.66919
285320.0000   -0.49754
285360.0000   -0.68314
285400.0000   -0.62877
285440.0000   -0.90749
285480.0000   -0.72534
285520.0000   -0.58074
285560.0000   -0.79885
285600.0000   -0.66124
285640.0000   -0.51623
285680.0000   -0.67968
285720.0000   -0.37252
285760.0000   -0.71012
285800.0000   -0.76172
285840.0000   -0.84256
285880.0000   -0.63768
285920.0000   -0.83561
285960.0000   -0.70381
286000.0000   -0.62808
286040.0000   -0.60123
286080.0000   -0.72003
286120.0000   -0.57789
286160.0000   -0.64769
286200.0000   -0.51744
286240.0000   -0.55954
286280.0000   -0.72599
286320.0000   -0.55705
286360.0000   -0.40303
286400.0000   -0.55925
286440.0000   -0.55537
286480.0000   -0.55403
286520.0000   -0.52728
286560.0000   -0.41717
286600.0000   -0.67937
286640.0000   -0.63240
286680.0000   -0.62327
286720.0000   -0.47784
286760.0000   -0.51113
286800.0000   -0.76920
286840.0000   -0.73264
286880.0000   -0.61472
286920.0000   -0.58698
286960.0000   -0.75023
287000.0000   -0.74738
287040.0000   -0.60505
287080.0000   -0.71997
287120.0000   -0.65692
287160.0000   -0.56292
287200.0000   -0.55638
287240.0000   -0.56198
287280.0000   -0.58277
287320.0000   -0.66246
287360.0000   -0.67621
287400.0000   -0.64026
287440.0000   -0.62381
287480.0000   -0.82172
287520.0000   -0.61324
287560.0000   -0.82721
287600.0000   -0.71128
287640.0000   -0.80864
287680.0000   -0.79874
287720.0000   -1.02338
287760.0000   -0.76968
287800.0000   -0.63267
287840.0000   -0.53560
287880.0000   -0.57176
287920.0000   -0.80171
287960.0000   -0.65004
288000.0000   -0.61871
288040.0000   -0.66503
288080.0000   -0.68498
288120.0000   -0.76395
288160.0000   -0.50822
288200.0000   -0.73094
288240.0000   -0.76112
288280.0000   -0.49729
288320.0000   -0.48450
288360.0000   -0.77527
288400.0000   -0.75729
288440.0000   -0.74040
288480.0000   -0.63726
288520.0000   -0.78594
288560.0000   -0.90838
288600.0000   -0.87590
288640.0000   -0.67312
288680.0000   -0.49780
288720.0000   -0.24153
288760.0000   -0.73996
288800.0000   -0.58377
288840.0000   -0.56363
288880.0000   -1.04915
288920.0000   -0.99750
288960.0000   -0.83898
289000.0000   -0.77972
289040.0000   -0.33006
289080.0000   -0.72615
289120.0000   -0.72678
289160.0000   -0.88814
289200.0000   -0.54507
289240.0000   -0.42815
289280.0000   -0.49466
289320.0000   -0.45188
289360.0000   -0.65044
289400.0000   -0.71160
289440.0000   -0.83293
289480.0000   -0.63939
289520.0000   -0.75131
289560.0000   -0.55016
289600.0000   -0.49010
289640.0000   -0.32291
289680.0000   -0.25388
289720.0000   -0.61960
289760.0000   -0.51340
289800.0000   -0.46176
289840.0000   -0.34029
289880.0000   -0.39584
289920.0000   -0.21776
289960.0000   -0.04027
290000.0000   -0.41601
290040.0000   -0.39748
290080.0000   -0.16578
290120.0000   -0.16375
290160.0000   -0.53572
290200.0000   -0.62032
290240.0000   -0.67182
290280.0000   -0.29196
290320.0000   -0.58422
290360.0000   -0.40054
290400.0000   -0.60150
290440.0000   -0.42116
290480.0000   -0.36098
290520.0000   -0.29427
290560.0000   -0.24427
290600.0000   -0.52407
290640.0000   -0.32646
290680.0000   -0.12067
290720.0000   -0.29768
290760.0000   -0.37894
290800.0000   -0.34848
290840.0000   -0.32094
290880.0000   -0.31298
290920.0000   -0.21424
290960.0000   -0.60992
291000.0000   -0.31069
291040.0000   -0.59629
291080.0000   -0.44918
291120.0000   -0.51457
291160.0000   -0.55251
291200.0000   -0.43539
291240.0000   -0.47753
291280.0000   -0.26197
291320.0000   -0.60969
291360.0000   -0.46403
291400.0000   -0.33871
291440.0000   -0.44301
291480.0000   -0.48579
291520.0000   -0.53957
291560.0000   -0.27040
291600.0000   -0.44164
291640.0000   -0.37305
291680.0000   -0.35231
291720.0000   -0.47982
291760.0000   -0.49789
291800.0000   -0.48853
291840.0000   -0.50437
291880.0000   -0.34495
291920.0000   -0.20475
291960.0000   -0.29378
292000.0000   -0.28472
292040.0000   -0.26012
292080.0000   -0.41311
292120.0000   -0.57515
292160.0000   -0.62317
292200.0000   -0.73303
292240.0000   -0.48309
292280.0000   -0.55148
292320.0000   -0.70298
292360.0000   -0.60957
292400.0000   -0.78733
292440.0000   -0.68984
292480.0000   -0.53018
292520.0000   -0.75777
292560.0000   -0.55467
292600.0000   -0.44679
292640.0000   -0.54754
292680.0000   -0.54555
292720.0000   -0.94907
292760.0000   -0.64437
292800.0000   -0.87378
292840.0000   -0.72649
292880.0000   -0.68387
292920.0000   -0.84068
292960.0000   -0.72867
293000.0000   -0.85219
293040.0000   -0.56197
293080.0000   -0.73300
293120.0000   -0.69699
293160.0000   -0.55820
293200.0000   -0.64943
293240.0000   -0.62031
293280.0000   -0.69780
293320.0000   -0.71297
293360.0000   -0.50921
293400.0000   -0.70971
293440.0000   -0.70220
293480.0000   -0.70637
293520.0000   -0.85286
293560.0000   -0.72448
293600.0000   -0.75720
293640.0000   -0.85175
293680.0000   -0.68422
293720.0000   -0.80678
293760.0000   -0.66943
293800.0000   -0.61915
293840.0000   -0.59477
293880.0000   -0.52142
293920.0000   -0.51780
293960.0000   -0.57145
294000.0000   -0.37204
294040.0000   -0.57110
294080.0000   -0.48295
294120.0000   -0.62573
294160.0000   -0.52346
294200.0000   -0.75596
294240.0000   -0.70017
294280.0000   -0.57876
294320.0000   -0.66023
294360.0000   -0.69037
294400.0000   -0.67145
294440.0000   -0.79207
294480.0000   -0.70725
294520.0000   -0.75061
294560.0000   -0.60944
294600.0000   -0.56546
294640.0000   -0.52839
294680.0000   -0.79426
294720.0000   -0.90463
294760.0000   -0.93440
294800.0000   -0.80700
294840.0000   -0.83285
294880.0000   -0.53931
294920.0000   -0.56113
294960.0000   -0.68584
295000.0000   -0.56358
295040.0000   -0.74823
295080.0000   -0.65891
295120.0000   -0.84769
295160.0000   -0.75398
295200.0000   -0.58195
295240.0000   -0.75652
295280.0000   -0.86157
295320.0000   -0.76512
295360.0000   -0.75948
295400.0000   -0.49836
295440.0000   -0.75920
295480.0000   -0.57712
295520.0000   -0.60746
295560.0000   -0.78176
295600.0000   -0.76954
295640.0000   -0.68868
295680.0000   -0.55476
295720.0000   -0.76864
295760.0000   -1.01092
295800.0000   -0.85032
295840.0000   -0.75394
295880.0000   -0.84875
295920.0000   -0.75459
295960.0000   -0.69726
296000.0000   -0.72253
296040.0000   -0.76572
296080.0000   -0.80173
296120.0000   -0.75685
296160.0000   -0.80591
296200.0000   -0.83541
296240.0000   -0.66716
296280.0000   -0.57839
296320.0000   -0.53219
296360.0000   -0.42530
296400.0000   -0.69920
296440.0000   -0.58373
296480.0000   -0.58319
296520.0000   -0.91686
296560.0000   -0.81351
296600.0000   -0.72061
296640.0000   -0.90509
296680.0000   -0.68965
296720.0000   -0.56777
296760.0000   -0.69425
296800.0000   -0.71326
296840.0000   -0.46471
296880.0000   -0.79390
296920.0000   -0.85456
296960.0000   -0.67614
297000.0000   -0.70808
297040.0000   -0.54571
297080.0000   -0.44309
297120.0000   -0.65771
297160.0000   -0.37783
297200.0000   -0.07781
297240.0000   -0.60623
297280.0000   -0.16667
297320.0000   -0.20538
297360.0000   -0.47187
297400.0000   -0.28069
297440.0000   -0.48438
297480.0000   -0.70283
297520.0000   -0.22172
297560.0000   -0.14824
297600.0000   -0.39082
297640.0000   -0.23835
297680.0000   -0.52309
297720.0000   -0.33619
297760.0000   -0.43592
297800.0000   -0.38570
297840.0000   -0.58447
297880.0000   -0.42130
297920.0000   -0.36313
297960.0000   -0.51741
298000.0000   -0.61966
298040.0000   -0.33814
298080.0000   -0.31720
298120.0000   -0.38662
298160.0000   -0.48163
298200.0000   -0.69983
298240.0000   -0.79505
298280.0000   -0.62866
298320.0000   -0.72072
298360.0000   -0.51949
298400.0000   -0.47454
298440.0000   -0.64694
298480.0000   -0.58891
298520.0000   -0.65524
298560.0000   -0.70109
298600.0000   -0.52117
298640.0000   -0.54454
298680.0000   -0.47184
298720.0000   -0.64792
298760.0000   -0.45322
298800.0000   -0.45865
298840.0000   -0.38991
298880.0000   -0.52978
298920.0000   -0.52924
298960.0000   -0.48514
299000.0000   -0.53221
299040.0000   -0.54851
299080.0000   -0.66266
299120.0000   -0.58385
299160.0000   -0.44480
299200.0000   -0.40030
299240.0000   -0.73047
299280.0000   -0.30771
299320.0000   -0.37126
299360.0000   -0.49506
299400.0000   -0.41902
299440.0000   -0.41761
299480.0000   -0.55936
299520.0000   -0.74146
299560.0000   -0.50729
299600.0000   -0.41428
299640.0000   -0.60311
299680.0000   -0.53126
299720.0000   -0.47664
299760.0000   -0.38683
299800.0000   -0.41616
299840.0000   -0.52817
299880.0000   -0.55526
299920.0000   -0.54635
299960.0000   -0.51695
300000.0000   -0.20998
300040.0000   -0.64848
300080.0000   -0.96500
300120.0000   -1.01627
300160.0000   -0.78255
300200.0000   -0.80702
300240.0000   -0.63558
300280.0000   -0.70788
300320.0000   -0.39930
300360.0000   -0.62215
300400.0000   -0.35315
300440.0000   -0.38057
300480.0000   -0.38242
300520.0000   -0.89638
300560.0000   -0.10351
300600.0000   -0.27466
300640.0000   -0.59141
300680.0000   -0.32847
300720.0000   -0.69338
300760.0000   -0.42246
300800.0000   -0.48572
300840.0000   -0.06329
300880.0000   -0.62692
300920.0000   -0.37252
300960.0000   -0.14113
301000.0000   -0.49868
301040.0000   -0.46094
301080.0000   -0.60164
301120.0000   -0.52765
301160.0000   -0.46305
301200.0000   -0.35769
301240.0000   -0.45291
301280.0000   -0.42888
301320.0000   -0.22004
301360.0000   -0.43189
301400.0000   -0.74109
301440.0000   -0.14234
301480.0000   -0.70530
301520.0000   -0.60284
301560.0000   -0.49480
301600.0000   -0.88451
301640.0000   -0.65053
301680.0000   -0.34512
301720.0000   -0.29511
301760.0000   -0.49553
301800.0000   -0.23040
301840.0000   -0.43213
301880.0000   -0.56409
301920.0000   -0.32441
301960.0000   -0.50468
302000.0000   -0.13148
302040.0000   -0.35484
302080.0000   -0.54573
302120.0000   -0.27155
302160.0000   -0.62897
302200.0000   -0.54059
302240.0000   -0.60868
302280.0000   -0.51519
302320.0000   -0.52467
302360.0000   -0.62351
302400.0000   -0.57631
302440.0000   -0.46752
302480.0000   -0.70123
302520.0000   -0.81425
302560.0000   -0.65635
302600.0000   -0.71518
302640.0000   -0.62831
302680.0000   -0.68760
302720.0000   -0.74069
302760.0000   -0.74169
302800.0000   -0.86585
302840.0000   -0.57634
302880.0000   -0.73550
302920.0000   -0.61915
302960.0000   -0.76977
303000.0000   -0.87501
303040.0000   -0.81443
303080.0000   -0.81776
303120.0000   -0.78671
303160.0000   -0.73455
303200.0000   -0.76914
303240.0000   -0.72372
303280.0000   -0.73899
303320.0000   -0.91819
303360.0000   -0.72080
303400.0000   -0.75341
303440.0000   -0.60744
303480.0000   -0.74733
303520.0000   -0.79319
303560.0000   -0.72862
303600.0000   -0.61700
303640.0000   -0.91956
303680.0000   -0.71789
303720.0000   -0.64429
303760.0000   -0.76324
303800.0000   -0.91070
303840.0000   -0.73425
303880.0000   -0.84948
303920.0000   -0.96821
303960.0000   -0.97325
304000.0000   -0.76253
304040.0000   -0.77152
304080.0000   -0.96075
304120.0000   -0.79168
304160.0000   -0.84384
304200.0000   -0.69423
304240.0000   -0.59562
304280.0000   -0.51805
304320.0000   -0.58845
304360.0000   -0.78013
304400.0000   -0.38644
304440.0000   -0.53659
304480.0000   -0.60822
304520.0000   -0.77946
304560.0000   -0.82586
304600.0000   -0.81994
304640.0000   -0.70773
304680.0000   -0.75572
304720.0000   -0.65860
304760.0000   -0.63966
304800.0000   -0.62286
304840.0000   -0.77666
304880.0000   -0.72731
304920.0000   -0.69168
304960.0000   -0.78704
305000.0000   -0.63295
305040.0000   -0.49521
305080.0000   -0.68740
305120.0000   -0.89781
305160.0000   -0.74472
305200.0000   -0.81600
305240.0000   -0.60314
305280.0000   -0.84333
305320.0000   -0.57305
305360.0000   -0.90765
305400.0000   -0.67123
305440.0000   -0.65716
305480.0000   -0.52293
305520.0000   -0.69770
305560.0000   -0.47281
305600.0000   -0.74033
305640.0000   -0.83831
305680.0000   -0.68383
305720.0000   -0.51275
305760.0000   -0.59288
305800.0000   -0.67516
305840.0000   -0.47507
305880.0000   -0.92944
305920.0000   -0.84609
305960.0000   -0.86289
306000.0000   -0.74569
306040.0000   -0.69636
306080.0000   -0.63075
306120.0000   -0.75103
306160.0000   -0.68418
306200.0000   -0.75606
306240.0000   -0.90789
306280.0000   -0.82795
306320.0000   -0.77252
306360.0000   -0.80162
306400.0000   -0.86855
306440.0000   -0.60953
306480.0000   -0.55916
306520.0000   -0.80733
306560.0000   -0.84247
306600.0000   -0.72133
306640.0000   -0.55303
306680.0000   -0.61618
306720.0000   -0.65110
306760.0000   -0.59830
306800.0000   -0.75660
306840.0000   -0.73188
306880.0000   -0.76508
306920.0000   -0.79098
306960.0000   -0.76718
307000.0000   -0.27382
307040.0000   -0.10783
307080.0000   -0.25289
307120.0000   -0.56721
307160.0000   -0.39184
307200.0000   -0.26286
307240.0000   -0.67950
307280.0000   -0.47286
307320.0000   -0.71064
307360.0000   -0.81016
307400.0000   -0.71786
307440.0000   -1.01266
307480.0000   -0.76623
307520.0000   -0.55459
307560.0000   -0.57417
307600.0000   -0.60111
307640.0000   -0.75757
307680.0000   -0.67403
307720.0000   -0.47909
307760.0000   -0.61829
307800.0000   -0.56778
307840.0000   -0.83901
307880.0000   -0.79848
307920.0000   -0.76558
307960.0000   -0.67123
308000.0000   -0.63359
308040.0000   -0.52989
308080.0000   -0.58036
308120.0000   -0.56923
308160.0000   -0.47029
308200.0000   -0.33419
308240.0000   -0.62913
308280.0000   -0.80165
308320.0000   -0.67492
308360.0000   -0.55886
308400.0000   -0.44589
308440.0000   -0.61437
308480.0000   -0.58884
308520.0000   -0.59603
308560.0000   -0.66820
308600.0000   -0.80105
308640.0000   -0.55081
308680.0000   -0.66193
308720.0000   -0.44266
308760.0000   -0.62622
308800.0000   -0.64395
308840.0000   -0.67563
308880.0000   -0.58864
308920.0000   -0.50611
308960.0000   -0.83291
309000.0000   -0.78219
309040.0000   -0.48695
309080.0000   -0.47971
309120.0000   -0.86317
309160.0000   -0.68017
309200.0000   -0.48497
309240.0000   -0.64368
309280.0000   -0.68614
309320.0000   -0.67881
309360.0000   -0.66168
309400.0000   -0.70035
309440.0000   -0.60227
309480.0000   -0.60276
309520.0000   -0.50662
309560.0000   -0.30794
309600.0000   -0.51924
309640.0000   -0.38015
309680.0000   -0.48660
309720.0000   -0.47460
309760.0000   -0.44969
309800.0000   -0.68731
309840.0000   -0.42177
309880.0000   -0.82634
309920.0000   -0.59479
309960.0000   -0.64865
310000.0000   -0.39047
310040.0000   -0.34396
310080.0000   -0.56201
310120.0000   -0.57719
310160.0000   -0.40236
310200.0000   -0.40312
310240.0000   -0.64554
310280.0000   -0.34989
310320.0000   -0.57430
310360.0000   -0.36390
310400.0000   -0.61903
310440.0000   -0.63642
310480.0000   -0.49788
310520.0000   -0.53856
310560.0000   -0.90335
310600.0000   -0.67512
310640.0000   -0.54243
310680.0000   -0.53501
310720.0000   -0.54846
310760.0000   -0.80108
310800.0000   -0.49079
310840.0000   -0.63617
310880.0000   -0.51579
310920.0000   -0.38129
310960.0000   -0.53423
311000.0000   -0.42702
311040.0000   -0.46224
311080.0000   -0.58146
311120.0000   -0.48158
311160.0000   -0.56329
311200.0000   -0.49755
311240.0000   -0.34657
311280.0000   -0.50377
311320.0000   -0.39266
311360.0000   -0.39625
311400.0000   -0.28415
311440.0000   -0.50831
311480.0000   -0.74128
311520.0000   -0.55397
311560.0000   -0.64094
311600.0000   -0.39063
311640.0000   -0.64644
311680.0000   -0.51393
311720.0000   -0.38820
311760.0000   -0.73733
311800.0000   -0.54726
311840.0000   -0.41594
311880.0000   -0.72206
311920.0000   -0.55171
311960.0000   -0.94070
312000.0000   -0.70195
312040.0000   -0.47814
312080.0000   -0.59440
312120.0000   -0.29389
312160.0000   -0.38425
312200.0000   -0.54305
312240.0000   -0.35054
312280.0000   -0.52394
312320.0000   -0.60265
312360.0000   -0.40655
312400.0000   -0.56031
312440.0000   -0.92833
312480.0000   -0.85353
312520.0000   -0.57306
312560.0000   -0.76685
312600.0000   -0.71766
312640.0000   -0.75342
312680.0000   -0.68819
312720.0000   -0.60988
312760.0000   -0.81029
312800.0000   -0.78954
312840.0000   -1.18575
312880.0000   -0.70305
312920.0000   -0.75287
312960.0000   -0.75857
313000.0000   -0.64309
313040.0000   -0.73251
313080.0000   -0.46115
313120.0000   -0.64677
313160.0000   -0.68914
313200.0000   -0.56363
313240.0000   -0.59990
313280.0000   -0.54990
313320.0000   -0.66302
313360.0000   -0.57069
313400.0000   -0.80725
313440.0000   -1.05944
313480.0000   -0.87430
313520.0000   -0.80317
313560.0000   -0.91789
313600.0000   -0.87178
313640.0000   -0.49063
313680.0000   -0.49570
313720.0000   -0.69781
313760.0000   -0.46018
313800.0000   -0.34486
313840.0000   -0.76783
313880.0000   -0.65069
313920.0000   -0.55537
313960.0000   -0.92298
314000.0000   -0.75088
314040.0000   -0.49708
314080.0000   -0.84872
314120.0000   -0.77153
314160.0000   -0.84722
314200.0000   -0.66963
314240.0000   -0.47898
314280.0000   -0.79729
314320.0000   -0.51905
314360.0000   -0.72627
314400.0000   -0.86483
314440.0000   -0.56420
314480.0000   -0.71022
314520.0000   -0.47541
314560.0000   -0.59792
314600.0000   -0.70302
314640.0000   -0.65759
314680.0000   -0.54223
314720.0000   -0.68205
314760.0000   -0.46097
314800.0000   -0.58061
314840.0000   -0.63516
314880.0000   -0.26475
314920.0000   -0.51703
314960.0000   -0.54140
315000.0000   -0.67975
315040.0000   -0.62928
315080.0000   -0.68221
315120.0000   -0.21903
315160.0000   -0.46881
315200.0000   -0.18675
315240.0000   -0.28659
315280.0000   -0.54458
315320.0000   -0.35297
315360.0000   -0.25273
315400.0000   -0.30904
315440.0000   -0.10739
315480.0000   -0.39053
315520.0000   -0.28486
315560.0000   -0.23567
315600.0000   -0.57469
315640.0000   -0.31361
315680.0000   -0.31983
315720.0000   -0.14665
315760.0000   -0.38550
315800.0000   -0.54068
315840.0000   -0.50650
315880.0000   -0.70697
315920.0000   -0.45916
315960.0000   -0.02714
316000.0000    0.00840
316040.0000   -0.18093
316080.0000   -0.17892
316120.0000   -0.12086
316160.0000   -0.26711
316200.0000   -0.22513
316240.0000   -0.16546
316280.0000   -0.74366
316320.0000   -0.29047
316360.0000   -0.42415
316400.0000   -0.39378
316440.0000   -0.47873
316480.0000   -0.34204
316520.0000   -0.71299
316560.0000   -0.63186
316600.0000   -0.66380
316640.0000   -0.53864
316680.0000   -0.70363
316720.0000   -0.70315
316760.0000   -0.53182
316800.0000   -0.74787
316840.0000   -0.66484
316880.0000   -0.65817
316920.0000   -0.82725
316960.0000   -0.43378
317000.0000   -0.45421
317040.0000   -0.70493
317080.0000   -0.54213
317120.0000   -0.51628
317160.0000   -0.40746
317200.0000   -0.75069
317240.0000   -0.76468
317280.0000   -0.25983
317320.0000   -0.68341
317360.0000   -0.41044
317400.0000   -0.64797
317440.0000   -0.18236
317480.0000   -0.14741
317520.0000   -0.24368
317560.0000    0.00240
317600.0000   -0.44625
317640.0000   -0.44726
317680.0000   -0.36112
317720.0000   -0.34855
317760.0000   -0.47333
317800.0000   -0.36086
317840.0000   -0.56128
317880.0000   -0.46986
317920.0000   -0.42753
317960.0000   -0.43651
318000.0000   -0.41000
318040.0000   -0.22621
318080.0000   -0.41597
318120.0000   -0.50585
318160.0000   -0.48556
318200.0000   -0.95357
318240.0000   -1.15284
318280.0000   -1.07772
318320.0000   -0.91188
318360.0000   -0.17995
318400.0000   -0.47267
318440.0000   -0.76334
318480.0000   -0.87040
318520.0000   -0.64668
318560.0000   -0.61561
318600.0000   -0.74260
318640.0000   -0.85368
318680.0000   -0.60455
318720.0000   -0.61053
318760.0000   -0.90052
318800.0000   -0.69444
318840.0000   -0.48482
318880.0000   -0.59999
318920.0000   -0.53852
318960.0000   -0.68445
319000.0000   -0.68870
319040.0000   -0.60472
319080.0000   -0.96594
319120.0000   -0.76461
319160.0000   -0.87781
319200.0000   -0.91430
319240.0000   -0.71449
319280.0000   -0.67966
319320.0000   -0.85050
319360.0000   -0.78028
319400.0000   -0.86611
319440.0000   -0.68764
319480.0000   -0.74077
319520.0000   -0.63842
319560.0000   -0.81152
319600.0000   -0.60406
319640.0000   -0.77718
319680.0000   -0.55904
319720.0000   -0.44783
319760.0000   -0.76078
319800.0000   -0.67040
319840.0000   -0.61196
319880.0000   -0.97786
319920.0000   -0.67909
319960.0000   -0.32498
320000.0000   -0.56323
320040.0000   -0.57364
320080.0000   -0.89408
320120.0000   -0.68074
320160.0000   -0.59921
320200.0000   -0.82341
320240.0000   -0.60652
320280.0000   -0.65212
320320.0000   -0.72417
320360.0000   -0.89838
320400.0000   -0.32255
320440.0000   -0.84082
320480.0000   -0.59072
320520.0000   -0.32891
320560.0000   -0.36447
320600.0000   -0.89009
320640.0000   -0.91148
320680.0000   -0.94719
320720.0000   -0.71731
320760.0000   -0.57581
320800.0000   -0.75200
320840.0000   -0.63996
320880.0000   -0.61468
320920.0000   -0.64136
320960.0000   -0.84253
321000.0000   -1.00922
321040.0000   -0.64438
321080.0000   -1.04989
321120.0000   -1.16305
321160.0000   -1.04754
321200.0000   -1.01492
321240.0000   -0.96397
321280.0000   -0.83582
321320.0000   -0.94313
321360.0000   -0.74936
321400.0000   -1.03683
321440.0000   -1.14153
321480.0000   -1.00801
321520.0000   -0.89263
321560.0000   -1.07100
321600.0000   -1.01555
321640.0000   -1.11617
321680.0000   -0.93367
321720.0000   -1.26905
321760.0000   -0.79408
321800.0000   -0.85722
321840.0000   -0.87493
321880.0000   -0.82038
321920.0000   -1.13225
321960.0000   -0.84545
322000.0000   -0.94318
322040.0000   -1.09630
322080.0000   -0.97085
322120.0000   -0.76648
322160.0000   -0.96288
322200.0000   -0.93748
322240.0000   -0.75278
322280.0000   -0.79257
322320.0000   -0.92690
322360.0000   -1.07121
322400.0000   -1.00310
322440.0000   -0.88695
322480.0000   -0.85766
322520.0000   -1.00206
322560.0000   -0.77085
322600.0000   -0.89677
322640.0000   -0.91783
322680.0000   -0.89627
322720.0000   -0.95793
322760.0000   -0.69588
322800.0000   -0.89639
322840.0000   -0.88266
322880.0000   -0.34165
322920.0000   -0.48528
322960.0000   -0.69265
323000.0000   -0.53976
323040.0000   -0.80861
323080.0000   -0.38131
323120.0000   -0.48083
323160.0000   -0.29500
323200.0000   -0.46175
323240.0000   -0.42520
323280.0000   -0.64721
323320.0000   -0.60060
323360.0000   -0.64926
323400.0000   -0.62014
323440.0000   -0.71966
323480.0000   -0.41400
323520.0000   -0.50934
323560.0000   -0.64508
323600.0000   -0.94364
323640.0000   -0.52698
323680.0000   -0.87060
323720.0000   -0.82503
323760.0000   -0.81957
323800.0000   -0.63245
323840.0000   -0.58414
323880.0000   -0.81269
323920.0000   -0.73635
323960.0000   -0.69251
324000.0000   -0.61678
324040.0000   -0.79642
324080.0000   -0.42318
324120.0000   -0.61715
324160.0000   -0.59522
324200.0000   -0.41012
324240.0000   -0.46391
324280.0000   -0.75627
324320.0000   -0.73826
324360.0000   -0.51280
324400.0000   -0.58089
324440.0000   -0.68002
324480.0000   -0.63471
324520.0000   -0.51737
324560.0000   -0.86166
324600.0000   -0.98746
324640.0000   -0.71616
324680.0000   -0.81089
324720.0000   -0.69758
324760.0000   -0.61087
324800.0000   -0.36183
324840.0000   -0.52576
324880.0000   -0.28377
324920.0000   -0.27492
324960.0000   -0.78473
325000.0000   -0.43547
325040.0000   -0.70366
325080.0000   -0.41611
325120.0000   -0.47674
325160.0000   -0.89980
325200.0000   -0.64996
325240.0000   -0.73499
325280.0000   -0.71667
325320.0000   -0.52687
325360.0000   -0.73709
325400.0000   -0.58755
325440.0000   -0.49481
325480.0000   -0.73055
325520.0000   -0.47308
325560.0000   -0.48829
325600.0000   -0.47594
325640.0000   -0.42881
325680.0000   -0.35865
325720.0000   -0.48249
325760.0000   -0.69257
325800.0000   -0.51299
325840.0000   -0.65525
325880.0000   -0.77683
325920.0000   -0.80373
325960.0000   -0.91408
326000.0000   -0.77228
326040.0000   -0.76522
326080.0000   -0.86023
326120.0000   -0.57079
326160.0000   -0.39846
326200.0000   -0.53712
326240.0000   -0.50245
326280.0000   -0.87354
326320.0000   -0.30517
326360.0000   -0.25403
326400.0000   -0.24077
326440.0000   -0.39105
326480.0000   -0.65532
326520.0000   -0.39423
326560.0000   -0.30136
326600.0000    0.05886
326640.0000   -0.22626
326680.0000   -0.12515
326720.0000   -0.21818
326760.0000   -0.48635
326800.0000   -0.43883
326840.0000   -0.25630
326880.0000   -0.06301
326920.0000   -0.46989
326960.0000   -0.54801
327000.0000   -0.12886
327040.0000   -0.31639
327080.0000   -0.55228
327120.0000   -0.37678
327160.0000   -0.14584
327200.0000   -0.54974
327240.0000   -0.38831
327280.0000   -0.32145
327320.0000   -0.33977
327360.0000   -0.52388
327400.0000   -0.54660
327440.0000   -0.44505
327480.0000   -0.42821
327520.0000   -0.33299
327560.0000   -0.34869
327600.0000   -0.31115
327640.0000   -0.54133
327680.0000   -0.33891
327720.0000   -0.67013
327760.0000   -0.62258
327800.0000   -0.04328
327840.0000   -0.48633
327880.0000   -0.47882
327920.0000   -0.47819
327960.0000   -0.24710
328000.0000   -0.51002
328040.0000   -0.51065
328080.0000   -0.81861
328120.0000   -0.61206
328160.0000   -0.23797
328200.0000   -0.16883
328240.0000   -0.36919
328280.0000   -0.35156
328320.0000   -0.41686
328360.0000   -0.54629
328400.0000   -0.40727
328440.0000   -0.21703
328480.0000   -0.31577
328520.0000   -0.34436
328560.0000   -0.24621
328600.0000   -0.36074
328640.0000   -0.35418
328680.0000   -0.64641
328720.0000   -0.42598
328760.0000   -0.30550
328800.0000   -0.24670
328840.0000   -0.34718
328880.0000   -0.42046
328920.0000   -0.35989
328960.0000   -0.49237
329000.0000   -0.42596
329040.0000   -0.43656
329080.0000   -0.45268
329120.0000   -0.48062
329160.0000   -0.47679
329200.0000   -0.24151
329240.0000   -0.48432
329280.0000   -0.55028
329320.0000   -0.32619
329360.0000   -0.36430
329400.0000   -0.30842
329440.0000   -0.31881
329480.0000   -0.32797
329520.0000   -0.56314
329560.0000   -0.50180
329600.0000   -0.36754
329640.0000   -0.68899
329680.0000   -0.67570
329720.0000   -0.43774
329760.0000   -0.56033
329800.0000   -0.77455
329840.0000   -0.73011
329880.0000   -0.63706
329920.0000   -0.79100
329960.0000   -0.61432
330000.0000   -0.67119
330040.0000   -0.32713
330080.0000   -0.42385
330120.0000   -0.35141
330160.0000   -0.73066
330200.0000   -0.68822
330240.0000   -0.50634
330280.0000   -0.56745
330320.0000   -0.36856
330360.0000   -0.57080
330400.0000   -0.53997
330440.0000   -0.81029
330480.0000   -0.67728
330520.0000   -0.80008
330560.0000   -0.58147
330600.0000   -0.79148
330640.0000   -0.58947
330680.0000   -0.68876
330720.0000   -0.67777
330760.0000   -0.64536
330800.0000   -0.45852
330840.0000   -0.47459
330880.0000   -0.46693
330920.0000   -0.53586
330960.0000   -0.69297
331000.0000   -0.75446
331040.0000   -0.83959
331080.0000   -0.72334
331120.0000   -0.80251
331160.0000   -1.00094
331200.0000   -0.69105
331240.0000   -0.93704
331280.0000   -0.77730
331320.0000   -0.76567
331360.0000   -1.07172
331400.0000   -0.84235
331440.0000   -0.88613
331480.0000   -0.73198
331520.0000   -0.70734
331560.0000   -0.71160
331600.0000   -0.85357
331640.0000   -0.82047
331680.0000   -0.91150
331720.0000   -0.84685
331760.0000   -0.66784
331800.0000   -0.73123
331840.0000   -0.84997
331880.0000   -0.86835
331920.0000   -0.77840
331960.0000   -0.82401
332000.0000   -0.79248
332040.0000   -0.80197
332080.0000   -0.81508
332120.0000   -0.88473
332160.0000   -0.72323
332200.0000   -1.00151
332240.0000   -0.73914
332280.0000   -0.69041
332320.0000   -1.05794
332360.0000   -0.64246
332400.0000   -0.78866
332440.0000   -0.78659
332480.0000   -0.56442
332520.0000   -0.77969
332560.0000   -0.66989
332600.0000   -0.83942
332640.0000   -0.76268
332680.0000   -0.75664
332720.0000   -0.65427
332760.0000   -0.56558
332800.0000   -0.78705
332840.0000   -0.70703
332880.0000   -0.59473
332920.0000   -0.78677
332960.0000   -0.66418
333000.0000   -0.78006
333040.0000   -0.52602
333080.0000   -0.69876
333120.0000   -0.59524
333160.0000   -0.85692
333200.0000   -0.58311
333240.0000   -0.84888
333280.0000   -0.66564
333320.0000   -0.47742
333360.0000   -0.60948
333400.0000   -0.67351
333440.0000   -0.71220
333480.0000   -0.61578
333520.0000   -0.82184
333560.0000   -0.68667
333600.0000   -0.23348
333640.0000   -0.45947
333680.0000   -0.71028
333720.0000   -0.65879
333760.0000   -0.60690
333800.0000   -1.06363
333840.0000   -0.82767
333880.0000   -0.80997
333920.0000   -0.41562
333960.0000   -0.80362
334000.0000   -0.68355
334040.0000   -0.58781
334080.0000   -0.60247
334120.0000   -0.60654
334160.0000   -0.68052
334200.0000   -0.58946
334240.0000   -0.61749
334280.0000   -0.36592
334320.0000   -0.71930
334360.0000   -0.67954
334400.0000   -0.72396
334440.0000   -0.98217
334480.0000   -0.56609
334520.0000   -0.50852
334560.0000   -0.79688
334600.0000   -0.81965
334640.0000   -0.51159
334680.0000   -0.63676
334720.0000   -0.55809
334760.0000   -0.75429
334800.0000   -0.92403
334840.0000   -0.62053
334880.0000   -0.65845
334920.0000   -0.72495
334960.0000   -0.78397
335000.0000   -0.68283
335040.0000   -0.62272
335080.0000   -0.74077
335120.0000   -0.67000
335160.0000   -0.65487
335200.0000   -0.83883
335240.0000   -0.79050
335280.0000   -0.59841
335320.0000   -0.69543
335360.0000   -0.71744
335400.0000   -0.51859
335440.0000   -0.60818
335480.0000   -0.76054
335520.0000   -0.63020
335560.0000   -0.61997
335600.0000   -0.35066
335640.0000   -0.36756
335680.0000   -0.52315
335720.0000   -0.55395
335760.0000   -0.68366
335800.0000   -1.02396
335840.0000   -0.60966
335880.0000   -0.72266
335920.0000   -0.51492
335960.0000   -0.31937
336000.0000   -0.13228
336040.0000   -0.19462
336080.0000   -0.29653
336120.0000   -0.32996
336160.0000    0.07730
336200.0000   -0.53371
336240.0000   -0.09807
336280.0000    0.34340
336320.0000   -0.05546
336360.0000   -0.04499
336400.0000   -0.03440
336440.0000    0.04537
336480.0000    0.04621
336520.0000    0.00970
336560.0000    0.25024
336600.0000    0.02355
336640.0000   -0.01160
336680.0000   -0.20124
336720.0000    0.05031
336760.0000   -0.04494
336800.0000    0.00443
336840.0000    0.10307
336880.0000   -0.03030
336920.0000   -0.13041
336960.0000   -0.12034
337000.0000   -0.15151
337040.0000    0.23331
337080.0000    0.09558
337120.0000   -0.08309
337160.0000    0.08843
337200.0000    0.07691
337240.0000   -0.06422
337280.0000    0.04394
337320.0000    0.01050
337360.0000   -0.01698
337400.0000   -0.03073
337440.0000   -0.07122
337480.0000   -0.30972
337520.0000   -0.01157
337560.0000   -0.09696
337600.0000   -0.02726
337640.0000   -0.24206
337680.0000   -0.12088
337720.0000    0.03745
337760.0000   -0.31108
337800.0000   -0.22709
337840.0000   -0.39058
337880.0000   -0.16432
337920.0000   -0.09340
337960.0000   -0.17126
338000.0000   -0.09803
338040.0000   -0.04413
338080.0000    0.00088
338120.0000   -0.08870
338160.0000   -0.00531
338200.0000   -0.19879
338240.0000   -0.33027
338280.0000   -0.51811
338320.0000   -0.48848
338360.0000   -0.02149
338400.0000   -0.18002
338440.0000   -0.11752
338480.0000   -0.21756
338520.0000   -0.18256
338560.0000   -0.11497
338600.0000   -0.04952
338640.0000   -0.11790
338680.0000   -0.05814
338720.0000   -0.03059
338760.0000   -0.14243
338800.0000    0.05087
338840.0000   -0.17641
338880.0000   -0.76556
338920.0000   -0.62171
338960.0000   -0.30639
339000.0000   -0.16148
339040.0000   -0.15130
339080.0000   -0.44175
339120.0000   -0.26513
339160.0000   -0.71554
339200.0000   -0.49195
339240.0000   -0.56447
339280.0000   -0.59695
339320.0000   -0.72913
339360.0000   -0.59231
339400.0000   -0.54697
339440.0000   -0.47438
339480.0000   -0.31639
339520.0000   -0.40215
339560.0000   -0.78783
339600.0000   -0.52141
339640.0000   -0.43882
339680.0000   -0.37040
339720.0000   -0.48223
339760.0000   -0.57014
339800.0000   -0.66964
339840.0000   -0.21528
339880.0000   -0.40316
339920.0000   -0.43474
339960.0000   -0.66321
340000.0000   -0.80090
340040.0000   -0.55194
340080.0000   -0.60327
340120.0000   -0.61696
340160.0000   -0.70571
340200.0000   -0.72836
340240.0000   -0.56735
340280.0000   -0.02750
340320.0000   -0.51947
340360.0000   -0.57437
340400.0000   -0.49853
340440.0000   -0.46865
340480.0000   -0.30867
340520.0000   -0.41603
340560.0000   -0.23116
340600.0000   -0.10014
340640.0000   -0.10480
340680.0000   -0.26266
340720.0000   -0.43541
340760.0000   -0.30925
340800.0000   -0.38172
340840.0000   -0.03704
340880.0000   -0.12977
340920.0000   -0.21699
340960.0000   -0.01676
341000.0000    0.16001
341040.0000    0.34847
341080.0000    0.47623
341120.0000    0.41536
341160.0000    0.07141
341200.0000    0.01793
341240.0000    0.03408
341280.0000   -0.27560
341320.0000   -0.18519
341360.0000   -0.22620
341400.0000   -0.58754
341440.0000   -0.36116
341480.0000   -0.08087
341520.0000   -0.55347
341560.0000   -0.19110
341600.0000   -0.05542
341640.0000   -0.52724
341680.0000   -0.22967
341720.0000   -0.28386
341760.0000   -0.22215
341800.0000   -0.24762
341840.0000   -0.48576
341880.0000   -0.53580
341920.0000   -0.43944
341960.0000   -0.35261
342000.0000   -0.21375
342040.0000    0.11196
342080.0000   -0.06608
342120.0000   -0.03127
342160.0000    0.13760
342200.0000   -0.02027
342240.0000    0.00874
342280.0000    0.12892
342320.0000   -0.09053
342360.0000   -0.08928
342400.0000   -0.35161
342440.0000   -0.20653
342480.0000   -0.43976
342520.0000   -0.20495
342560.0000    0.07336
342600.0000    0.09049
342640.0000   -0.22071
342680.0000   -0.16157
342720.0000   -0.30605
342760.0000   -0.07972
342800.0000   -0.00652
342840.0000   -0.26814
342880.0000    0.09650
342920.0000   -0.00471
342960.0000   -0.17744
343000.0000    0.01925
343040.0000   -0.81604
343080.0000   -0.29702
343120.0000   -0.26334
343160.0000   -0.12847
343200.0000   -0.20729
343240.0000   -0.43530
343280.0000   -0.74797
343320.0000   -0.21921
343360.0000   -0.01141
343400.0000    0.16178
343440.0000    0.05554
343480.0000   -0.11427
343520.0000   -0.44771
343560.0000   -0.50522
343600.0000   -0.33822
343640.0000   -0.77011
343680.0000   -0.50993
343720.0000   -0.46611
343760.0000   -0.54625
343800.0000   -0.31684
343840.0000   -0.07882
343880.0000   -0.04706
343920.0000    0.35868
343960.0000   -0.25081
344000.0000   -0.12690
344040.0000    0.11730
344080.0000   -0.00984
344120.0000    0.10604
344160.0000    0.14252
344200.0000   -0.16800
344240.0000    0.14287
344280.0000   -0.03173
344320.0000    0.02146
344360.0000    0.34630
344400.0000   -0.05052
344440.0000   -0.14793
344480.0000    0.04383
344520.0000   -0.13834
344560.0000    0.04790
344600.0000   -0.02174
344640.0000   -0.27180
344680.0000   -0.25924
344720.0000   -0.25897
344760.0000   -0.57466
344800.0000   -0.68355
344840.0000   -0.31434
344880.0000   -0.55560
344920.0000   -0.44376
344960.0000   -0.14578
345000.0000   -0.05910
345040.0000    0.07397
345080.0000   -0.02485
345120.0000   -0.41078
345160.0000   -0.40828
345200.0000   -0.61812
345240.0000   -0.56079
345280.0000   -0.45920
345320.0000   -0.27790
345360.0000   -0.42464
345400.0000   -0.71646
345440.0000   -0.43969
345480.0000   -0.67619
345520.0000   -0.65355
345560.0000   -0.64839
345600.0000   -0.47473
345640.0000   -0.47138
345680.0000   -0.59721
345720.0000   -0.67770
345760.0000   -0.74076
345800.0000   -0.73587
345840.0000   -0.50331
345880.0000   -0.72531
345920.0000   -0.63591
345960.0000   -0.60509
346000.0000   -0.84614
346040.0000   -0.38236
346080.0000   -0.34987
346120.0000   -0.56403
346160.0000   -0.55996
346200.0000   -0.71111
346240.0000   -0.59524
346280.0000   -0.57819
346320.0000   -0.42520
346360.0000   -0.50291
346400.0000   -0.38718
346440.0000   -0.69290
346480.0000   -0.54635
346520.0000   -0.32947
346560.0000   -0.10389
346600.0000   -0.21649
346640.0000   -0.40201
346680.0000   -0.36795
346720.0000   -0.51743
346760.0000   -0.32011
346800.0000   -0.64083
346840.0000   -0.66043
346880.0000   -0.50235
346920.0000   -0.69090
346960.0000   -0.58380
347000.0000   -0.40819
347040.0000   -0.40854
347080.0000   -0.41764
347120.0000   -0.63640
347160.0000   -0.77304
347200.0000   -0.56655
347240.0000   -0.09694
347280.0000   -0.13673
347320.0000   -0.09911
347360.0000   -0.19195
347400.0000    0.12783
347440.0000   -0.41196
347480.0000    0.00981
347520.0000   -0.14600
347560.0000    0.10731
347600.0000    0.11651
347640.0000   -0.04518
347680.0000    0.05067
347720.0000    0.08087
347760.0000   -0.05840
347800.0000   -0.53718
347840.0000   -0.03323
347880.0000    0.00688
347920.0000    0.00168
347960.0000   -0.10098
348000.0000   -0.31924
348040.0000   -0.60169
348080.0000   -0.47609
348120.0000   -0.54202
348160.0000   -0.23478
348200.0000   -0.42228
348240.0000   -0.64703
348280.0000   -0.33551
348320.0000    0.01446
348360.0000   -0.57127
348400.0000    0.08168
348440.0000   -0.16342
348480.0000   -0.08636
348520.0000   -0.27091
348560.0000   -0.14052
348600.0000    0.11302
348640.0000   -0.13322
348680.0000   -0.26274
348720.0000   -0.53899
348760.0000   -0.42832
348800.0000   -0.47412
348840.0000   -0.67464
348880.0000   -0.45178
348920.0000   -0.21262
348960.0000   -0.38341
349000.0000   -0.45646
349040.0000   -0.69940
349080.0000   -0.30121
349120.0000    0.04105
349160.0000    0.23285
349200.0000    0.05567
349240.0000    0.22179
349280.0000    0.09058
349320.0000   -0.12676
349360.0000   -0.64238
349400.0000   -0.59430
349440.0000   -0.31825
349480.0000   -0.23724
349520.0000    0.06636
349560.0000   -0.02538
349600.0000   -0.16539
349640.0000   -0.07262
349680.0000   -0.47872
349720.0000   -0.29580
349760.0000   -0.18439
349800.0000   -0.10895
349840.0000   -0.21787
349880.0000   -0.06711
349920.0000   -0.23843
349960.0000   -0.34717
350000.0000   -0.65417
350040.0000   -0.45561
350080.0000   -0.36431
350120.0000   -0.65278
350160.0000   -0.58717
350200.0000   -0.57336
350240.0000   -0.48884
350280.0000   -0.46584
350320.0000   -0.44045
350360.0000   -0.54286
350400.0000   -0.53192
350440.0000   -0.43562
350480.0000   -0.45801
350520.0000   -0.25040
350560.0000   -0.30656
350600.0000   -0.30234
350640.0000   -0.13880
350680.0000   -0.19641
350720.0000   -0.42110
350760.0000   -0.40355
350800.0000   -0.46547
350840.0000   -0.28321
350880.0000   -0.24133
350920.0000   -0.31108
350960.0000   -0.35891
351000.0000   -0.45102
351040.0000   -0.28028
351080.0000   -0.47830
351120.0000   -0.49752
351160.0000   -0.53800
351200.0000   -0.39305
351240.0000   -0.48895
351280.0000   -0.52675
351320.0000   -0.56766
351360.0000   -0.51472
351400.0000   -0.40791
351440.0000   -0.41251
351480.0000   -0.35395
351520.0000   -0.34937
351560.0000   -0.29954
351600.0000   -0.52346
351640.0000   -0.37430
351680.0000   -0.30643
351720.0000   -0.51338
351760.0000   -0.56221
351800.0000   -0.62391
351840.0000   -0.46779
351880.0000   -0.60865
351920.0000   -0.51292
351960.0000   -0.54001
352000.0000   -0.59765
352040.0000   -0.46279
352080.0000   -0.45407
352120.0000   -0.43957
352160.0000   -0.53728
352200.0000   -0.63960
352240.0000   -0.77281
352280.0000   -0.37168
352320.0000   -0.70504
352360.0000   -0.50425
352400.0000   -0.58885
352440.0000   -0.48655
352480.0000   -0.49227
352520.0000   -0.14831
352560.0000   -0.46524
352600.0000   -0.65202
352640.0000   -0.53086
352680.0000   -0.45824
352720.0000   -0.61185
352760.0000   -0.65881
352800.0000   -0.53128
352840.0000   -0.60236
352880.0000   -0.37498
352920.0000   -0.56714
352960.0000   -0.56840
353000.0000   -0.55264
353040.0000   -0.61590
353080.0000   -0.39340
353120.0000   -0.46070
353160.0000   -0.50621
353200.0000   -0.43523
353240.0000   -0.32390
353280.0000   -0.59443
353320.0000   -0.42828
353360.0000   -0.70112
353400.0000   -0.43898
353440.0000   -0.47572
353480.0000   -0.54914
353520.0000   -0.36660
353560.0000   -0.63699
353600.0000   -0.41562
353640.0000   -0.52714
353680.0000   -0.46301
353720.0000   -0.41253
353760.0000   -0.34072
353800.0000   -0.47957
353840.0000   -0.45364
353880.0000   -0.22671
353920.0000   -0.33832
353960.0000   -0.23644
354000.0000   -0.46034
354040.0000   -0.58845
354080.0000   -0.42311
354120.0000   -0.47816
354160.0000   -0.45283
354200.0000    0.06886
354240.0000   -0.06309
354280.0000   -0.14645
354320.0000   -0.16510
354360.0000   -0.07331
354400.0000   -0.07445
354440.0000   -0.28205
354480.0000   -0.32058
354520.0000   -0.37360
354560.0000   -0.42687
354600.0000   -0.43370
354640.0000   -0.18885
354680.0000    0.02551
354720.0000   -0.22742
354760.0000   -0.01899
354800.0000    0.05206
354840.0000    0.04762
354880.0000   -0.00480
354920.0000   -0.11586
354960.0000   -0.30458
355000.0000   -0.45558
355040.0000   -0.32398
355080.0000   -0.20855
355120.0000   -0.39578
355160.0000   -0.37846
355200.0000   -0.17395
355240.0000    0.04343
355280.0000    0.13490
355320.0000    0.03044
355360.0000   -0.12682
355400.0000   -0.37927
355440.0000   -0.49381
355480.0000    0.12366
355520.0000   -0.08234
355560.0000   -0.07901
355600.0000   -0.07403
355640.0000   -0.11919
355680.0000   -0.27140
355720.0000   -0.12756
355760.0000   -0.21605
355800.0000   -0.34092
355840.0000   -0.16081
355880.0000   -0.00053
355920.0000    0.04271
355960.0000    0.05342
356000.0000   -0.04339
356040.0000   -0.19402
356080.0000   -0.27146
356120.0000    0.17896
356160.0000    0.11027
356200.0000    0.14140
356240.0000    0.09823
356280.0000   -0.01815
356320.0000   -0.05776
356360.0000   -0.17787
356400.0000    0.02599
356440.0000   -0.05761
356480.0000    0.16442
356520.0000    0.03552
356560.0000   -0.07248
356600.0000   -0.07817
356640.0000   -0.03792
356680.0000   -0.04523
356720.0000   -0.07480
356760.0000   -0.06770
356800.0000   -0.40495
356840.0000   -0.39023
356880.0000   -0.59902
356920.0000   -0.55490
356960.0000   -0.46016
357000.0000   -0.51751
357040.0000   -0.54226
357080.0000   -0.24415
357120.0000   -0.30014
357160.0000   -0.13060
357200.0000    0.01593
357240.0000    0.04361
357280.0000   -0.28564
357320.0000    0.20239
357360.0000    0.23945
357400.0000    0.15857
357440.0000    0.12046
357480.0000    0.10246
357520.0000   -0.38698
357560.0000    0.12208
357600.0000   -0.10423
357640.0000   -0.36956
357680.0000   -0.68178
357720.0000   -0.66017
357760.0000   -0.60316
357800.0000   -0.13173
357840.0000   -0.65327
357880.0000   -0.23505
357920.0000   -0.47198
357960.0000   -0.40637
358000.0000   -0.62141
358040.0000   -0.45853
358080.0000   -0.41864
358120.0000   -0.34535
358160.0000    0.23915
358200.0000    0.01943
358240.0000   -0.12226
358280.0000   -0.22647
358320.0000    0.21300
358360.0000    0.16368
358400.0000   -0.14324
358440.0000    0.21090
358480.0000   -0.07847
358520.0000    0.19546
358560.0000    0.12555
358600.0000   -0.02977
358640.0000    0.15244
358680.0000    0.10002
358720.0000    0.16088
358760.0000    0.27180
358800.0000   -0.11050
358840.0000   -0.41501
358880.0000   -0.31582
358920.0000   -0.19397
358960.0000   -0.01075
359000.0000   -0.15959
359040.0000    0.01117
359080.0000   -0.21350
359120.0000   -0.53516
359160.0000   -0.28533
359200.0000   -0.35221
359240.0000   -0.10208
359280.0000   -0.23421
359320.0000   -0.15367
359360.0000   -0.15231
359400.0000   -0.19757
359440.0000   -0.29779
359480.0000    0.10038
359520.0000   -0.26428
359560.0000    0.10101
359600.0000   -0.10638
359640.0000   -0.19062
359680.0000    0.08960
359720.0000   -0.13610
359760.0000   -0.14416
359800.0000   -0.58080
359840.0000   -0.56749
359880.0000   -0.50255
359920.0000   -0.38721
359960.0000   -0.20172
360000.0000   -0.53383
360040.0000   -0.62765
360080.0000   -0.65190
360120.0000   -0.30738
360160.0000   -0.55253
360200.0000   -0.33608
360240.0000   -0.38566
360280.0000   -0.23234
360320.0000   -0.28290
360360.0000   -0.60812
360400.0000   -0.53672
360440.0000   -0.91434
360480.0000   -0.56887
360520.0000   -0.56124
360560.0000   -0.66074
360600.0000   -0.62203
360640.0000   -0.67320
360680.0000   -0.58523
360720.0000   -0.45143
360760.0000   -0.69353
360800.0000   -0.47363
360840.0000   -0.46040
360880.0000   -0.47249
360920.0000   -0.62760
360960.0000   -0.38737
361000.0000   -0.39582
361040.0000   -0.56114
361080.0000   -0.45499
361120.0000   -0.50409
361160.0000   -0.49145
361200.0000   -0.52180
361240.0000   -0.59169
361280.0000   -0.36037
361320.0000   -0.54601
361360.0000   -0.55288
361400.0000   -0.50374
361440.0000   -0.68028
361480.0000   -0.74483
361520.0000   -0.52688
361560.0000   -0.74179
361600.0000   -0.75863
361640.0000   -0.87132
361680.0000   -0.63024
361720.0000   -0.46336
361760.0000   -0.44244
361800.0000   -0.34111
361840.0000   -0.65125
361880.0000   -0.28712
361920.0000   -0.31813
361960.0000   -0.61882
362000.0000   -0.24694
362040.0000   -0.25432
362080.0000   -0.40965
362120.0000   -0.43725
362160.0000   -0.42093
362200.0000   -0.49316
362240.0000   -0.27677
362280.0000   -0.25890
362320.0000   -0.26732
362360.0000   -0.30397
362400.0000   -0.51173
362440.0000   -0.66929
362480.0000   -0.53469
362520.0000   -0.41273
362560.0000   -0.47237
362600.0000   -0.58432
362640.0000   -0.43470
362680.0000   -0.44328
362720.0000   -0.68858
362760.0000   -0.32766
362800.0000   -0.39286
362840.0000   -0.28487
362880.0000   -0.55000
362920.0000   -0.28607
362960.0000   -0.31258
363000.0000   -0.27321
363040.0000   -0.22151
363080.0000   -0.30105
363120.0000   -0.52645
363160.0000   -0.52792
363200.0000   -0.29244
363240.0000   -0.23627
363280.0000   -0.17689
363320.0000   -0.33880
363360.0000   -0.38139
363400.0000   -0.13261
363440.0000   -0.11077
363480.0000   -0.41998
363520.0000   -0.11287
363560.0000   -0.14968
363600.0000   -0.05259
363640.0000   -0.17535
363680.0000   -0.29686
363720.0000   -0.46000
363760.0000   -0.32735
363800.0000   -0.25094
363840.0000   -0.03094
363880.0000   -0.14056
363920.0000   -0.37734
363960.0000   -0.39389
364000.0000   -0.27380
364040.0000   -0.24689
364080.0000   -0.22297
364120.0000   -0.14775
364160.0000   -0.17638
364200.0000   -0.28333
364240.0000   -0.37216
364280.0000   -0.47035
364320.0000   -0.78956
364360.0000   -0.72885
364400.0000   -0.55972
364440.0000   -0.59917
364480.0000   -0.71036
364520.0000   -0.56144
364560.0000   -0.35257
364600.0000   -0.64282
364640.0000   -0.24673
364680.0000   -0.27207
364720.0000   -0.57184
364760.0000   -0.41910
364800.0000   -0.56512
364840.0000   -0.43407
364880.0000   -0.22431
364920.0000   -0.62806
364960.0000   -0.70047
365000.0000   -0.37637
365040.0000   -0.26194
365080.0000   -0.10521
365120.0000    0.01402
365160.0000    0.06638
365200.0000    0.07982
365240.0000   -0.08298
365280.0000   -0.19954
365320.0000   -0.21282
365360.0000   -0.28562
365400.0000   -0.28537
365440.0000   -0.34675
365480.0000   -0.46868
365520.0000   -0.19474
365560.0000   -0.02826
365600.0000   -0.27636
365640.0000   -0.02274
365680.0000   -0.02442
365720.0000    0.08239
365760.0000   -0.12422
365800.0000   -0.14648
365840.0000   -0.16233
365880.0000    0.04471
365920.0000   -0.12470
365960.0000   -0.20335
366000.0000    0.11767
366040.0000   -0.22395
366080.0000    0.01704
366120.0000   -0.03229
366160.0000   -0.06558
366200.0000   -0.15287
366240.0000   -0.37208
366280.0000   -0.18316
366320.0000   -0.36290
366360.0000   -0.30650
366400.0000   -0.23343
366440.0000   -0.05143
366480.0000   -0.27514
366520.0000   -0.10094
366560.0000   -0.38856
366600.0000   -0.44291
366640.0000   -0.29375
366680.0000   -0.28534
366720.0000   -0.27221
366760.0000   -0.32637
366800.0000   -0.38429
366840.0000   -0.36777
366880.0000   -0.21162
366920.0000   -0.22710
366960.0000   -0.34855
367000.0000   -0.27303
367040.0000   -0.29586
367080.0000   -0.17193
367120.0000   -0.12520
367160.0000   -0.29625
367200.0000   -0.31358
367240.0000   -0.22489
367280.0000   -0.10052
367320.0000   -0.38441
367360.0000   -0.11648
367400.0000   -0.26093
367440.0000   -0.29466
367480.0000   -0.36141
367520.0000   -0.42387
367560.0000   -0.53341
367600.0000   -0.50987
367640.0000   -0.49233
367680.0000   -0.73387
367720.0000   -0.60712
367760.0000   -0.59379
367800.0000   -0.59035
367840.0000   -0.61346
367880.0000   -0.74647
367920.0000   -0.60524
367960.0000   -0.62577
368000.0000   -0.47749
368040.0000   -0.54444
368080.0000   -0.49143
368120.0000   -0.50625
368160.0000   -0.94150
368200.0000   -0.59508
368240.0000   -0.36354
368280.0000   -0.35192
368320.0000   -0.38309
368360.0000   -0.62648
368400.0000   -0.45581
368440.0000   -0.44681
368480.0000   -0.48079
368520.0000   -0.47316
368560.0000   -0.01088
368600.0000   -0.49851
368640.0000   -0.06747
368680.0000   -0.19844
368720.0000    0.07317
368760.0000   -0.09524
368800.0000   -0.24022
368840.0000   -0.31961
368880.0000   -0.31909
368920.0000   -0.44957
368960.0000   -0.57417
369000.0000   -0.37051
369040.0000   -0.04563
369080.0000   -0.62192
369120.0000   -0.36484
369160.0000   -0.07733
369200.0000   -0.41625
369240.0000   -0.22176
369280.0000   -0.25657
369320.0000   -0.45573
369360.0000   -0.49140
369400.0000   -0.32955
369440.0000   -0.41538
369480.0000   -0.15678
369520.0000   -0.27012
369560.0000   -0.27899
369600.0000   -0.15201
369640.0000   -0.10141
369680.0000   -0.26023
369720.0000   -0.15920
369760.0000   -0.08779
369800.0000   -0.32628
369840.0000   -0.44355
369880.0000   -0.30328
369920.0000   -0.04096
369960.0000   -0.08222
370000.0000    0.02965
370040.0000   -0.11348
370080.0000    0.17013
370120.0000   -0.14940
370160.0000   -0.07271
370200.0000   -0.20687
370240.0000   -0.34172
370280.0000   -0.63709
370320.0000   -0.35416
370360.0000   -0.56167
370400.0000   -0.24284
370440.0000    0.01704
370480.0000    0.05158
370520.0000    0.02318
370560.0000   -0.27722
370600.0000   -0.23585
370640.0000   -0.28247
370680.0000   -0.10636
370720.0000   -0.17112
370760.0000   -0.65595
370800.0000   -0.25342
370840.0000   -0.50152
370880.0000   -0.58339
370920.0000   -0.64112
370960.0000   -0.65177
371000.0000   -0.73702
371040.0000   -0.72970
371080.0000   -0.62370
371120.0000   -0.85977
371160.0000   -0.83460
371200.0000   -0.49778
371240.0000   -0.59703
371280.0000   -0.52945
371320.0000   -0.35767
371360.0000   -0.08132
371400.0000   -0.39866
371440.0000   -0.28856
371480.0000   -0.33181
371520.0000   -0.36174
371560.0000   -0.14538
371600.0000   -0.25375
371640.0000   -0.52839
371680.0000   -0.25981
371720.0000   -0.15789
371760.0000   -0.39850
371800.0000   -0.48872
371840.0000   -0.24859
371880.0000    0.19239
371920.0000   -0.10928
371960.0000   -0.05880
372000.0000    0.19703
372040.0000    0.04753
372080.0000    0.04049
372120.0000    0.06587
372160.0000   -0.09746
372200.0000    0.36327
372240.0000   -0.02195
372280.0000    0.14792
372320.0000   -0.17513
372360.0000    0.22285
372400.0000   -0.30260
372440.0000   -0.45699
372480.0000   -0.54757
372520.0000   -0.18656
372560.0000    0.01580
372600.0000    0.10943
372640.0000    0.29071
372680.0000    0.06100
372720.0000    0.12106
372760.0000    0.25357
372800.0000    0.19324
372840.0000   -0.09623
372880.0000    0.01368
372920.0000   -0.02633
372960.0000    0.17955
373000.0000   -0.03105
373040.0000   -0.12411
373080.0000   -0.01814
373120.0000   -0.15442
373160.0000   -0.15847
373200.0000   -0.10329
373240.0000    0.00089
373280.0000   -0.01900
373320.0000   -0.04332
373360.0000    0.07194
373400.0000   -0.21218
373440.0000   -0.33719
373480.0000   -0.58595
373520.0000   -0.53388
373560.0000   -0.31947
373600.0000   -0.62687
373640.0000   -0.57586
373680.0000   -0.35684
373720.0000   -0.66084
373760.0000   -0.45878
373800.0000   -0.20952
373840.0000   -0.50643
373880.0000   -0.02861
373920.0000    0.05536
373960.0000   -0.08787
374000.0000   -0.07985
374040.0000   -0.38736
374080.0000    0.12208
374120.0000   -0.02500
374160.0000   -0.13545
374200.0000   -0.25699
374240.0000   -0.04954
374280.0000   -0.56399
374320.0000   -0.24248
374360.0000   -0.09929
374400.0000   -0.11127
374440.0000    0.00387
374480.0000   -0.38505
374520.0000   -0.20291
374560.0000   -0.32541
374600.0000   -0.15838
374640.0000   -0.12459
374680.0000   -0.24346
374720.0000   -0.41901
374760.0000   -0.71531
374800.0000   -0.25014
374840.0000   -0.23172
374880.0000   -0.27407
374920.0000   -0.39782
374960.0000   -0.22876
375000.0000   -0.33812
375040.0000   -0.31017
375080.0000   -0.27896
375120.0000   -0.13993
375160.0000   -0.01403
375200.0000   -0.17457
375240.0000   -0.14552
375280.0000   -0.22657
375320.0000    0.04018
375360.0000   -0.10443
375400.0000   -0.01748
375440.0000   -0.21356
375480.0000   -0.00190
375520.0000    0.17183
375560.0000    0.14081
375600.0000   -0.20305
375640.0000   -0.13608
375680.0000   -0.11882
375720.0000   -0.02888
375760.0000   -0.03854
375800.0000   -0.01756
375840.0000   -0.35672
375880.0000   -0.22252
375920.0000   -0.02228
375960.0000   -0.16679
376000.0000   -0.60866
376040.0000   -0.20552
376080.0000   -0.00537
376120.0000   -0.02568
376160.0000   -0.16473
376200.0000   -0.05401
376240.0000    0.09452
376280.0000    0.00639
376320.0000   -0.08494
376360.0000    0.00953
376400.0000   -0.11048
376440.0000   -0.05633
376480.0000   -0.05582
376520.0000    0.06824
376560.0000   -0.13400
376600.0000    0.14693
376640.0000    0.28546
376680.0000    0.27414
376720.0000    0.02890
376760.0000    0.18949
376800.0000   -0.04228
376840.0000    0.35048
376880.0000   -0.09028
376920.0000    0.16355
376960.0000    0.06186
377000.0000    0.13045
377040.0000    0.31172
377080.0000    0.06940
377120.0000    0.23181
377160.0000    0.25531
377200.0000   -0.12818
377240.0000   -0.11137
377280.0000    0.02144
377320.0000    0.21521
377360.0000    0.20521
377400.0000    0.23321
377440.0000    0.24543
377480.0000    0.08608
377520.0000   -0.10620
377560.0000    0.23839
377600.0000    0.17535
377640.0000    0.07425
377680.0000    0.15746
377720.0000    0.25569
377760.0000    0.08868
377800.0000    0.12298
377840.0000    0.21539
377880.0000    0.24781
377920.0000   -0.02390
377960.0000    0.07375
378000.0000    0.24517
378040.0000   -0.04924
378080.0000   -0.37247
378120.0000    0.32356
378160.0000   -0.30408
378200.0000   -0.60440
378240.0000   -0.28607
378280.0000   -0.05952
378320.0000    0.27435
378360.0000   -0.00476
378400.0000    0.11812
378440.0000    0.13201
378480.0000    0.03537
378520.0000    0.28618
378560.0000    0.17655
378600.0000   -0.02073
378640.0000   -0.04167
378680.0000   -0.14447
378720.0000   -0.10544
378760.0000   -0.03020
378800.0000   -0.30002
378840.0000   -0.39915
378880.0000   -0.08891
378920.0000    0.05829
378960.0000    0.01864
379000.0000    0.03884
379040.0000   -0.01080
379080.0000   -0.15555
379120.0000    0.01953
379160.0000    0.06183
379200.0000    0.12579
379240.0000   -0.15676
379280.0000    0.03988
379320.0000   -0.18565
379360.0000    0.07369
379400.0000   -0.26981
379440.0000   -0.83443
379480.0000   -0.46457
379520.0000   -0.03468
379560.0000   -0.14490
379600.0000   -0.19816
379640.0000   -0.54156
379680.0000   -0.41344
379720.0000   -0.32190
379760.0000   -0.31908
379800.0000   -0.05978
379840.0000   -0.02058
379880.0000   -0.10441
379920.0000   -0.45933
379960.0000   -0.38199
380000.0000   -0.10307
380040.0000   -0.51643
380080.0000   -0.54620
380120.0000   -0.47667
380160.0000   -0.37733
380200.0000   -0.20343
380240.0000   -0.05980
380280.0000   -0.22027
380320.0000   -0.08401
380360.0000   -0.14282
380400.0000    0.16523
380440.0000   -0.43238
380480.0000   -0.46215
380520.0000   -0.65595
380560.0000   -0.06957
380600.0000   -0.41828
380640.0000   -0.21757
380680.0000   -0.49519
380720.0000   -0.51387
380760.0000   -0.15358
380800.0000    0.01444
380840.0000   -0.02528
380880.0000    0.08728
380920.0000    0.00622
380960.0000   -0.30293
381000.0000   -0.04753
381040.0000    0.15342
381080.0000    0.16673
381120.0000    0.18296
381160.0000    0.02587
381200.0000    0.21402
381240.0000   -0.37136
381280.0000   -0.39843
381320.0000   -0.51661
381360.0000    0.00518
381400.0000    0.09708
381440.0000   -0.18208
381480.0000    0.02510
381520.0000   -0.08874
381560.0000   -0.16292
381600.0000    0.13685
381640.0000    0.01428
381680.0000    0.12834
381720.0000    0.07948
381760.0000    0.01813
381800.0000    0.18161
381840.0000   -0.10568
381880.0000   -0.23118
381920.0000   -0.16670
381960.0000   -0.18305
382000.0000   -0.03404
382040.0000   -0.11519
382080.0000   -0.09549
382120.0000   -0.04240
382160.0000   -0.00088
382200.0000    0.06173
382240.0000    0.18727
382280.0000    0.08663
382320.0000   -0.32549
382360.0000    0.03112
382400.0000   -0.31080
382440.0000   -0.34920
382480.0000   -0.26252
382520.0000   -0.47804
382560.0000   -0.21559
382600.0000    0.13344
382640.0000    0.11423
382680.0000    0.06736
382720.0000   -0.21311
382760.0000   -0.00137
382800.0000   -0.25629
382840.0000   -0.56708
382880.0000   -0.35359
382920.0000   -0.17540
382960.0000   -0.16483
383000.0000   -0.39453
383040.0000   -0.47048
383080.0000   -0.45846
383120.0000   -0.40469
383160.0000   -0.40030
383200.0000   -0.29503
383240.0000    0.07521
383280.0000    0.03966
383320.0000    0.03080
383360.0000    0.05290
383400.0000   -0.01294
383440.0000   -0.12671
383480.0000   -0.10810
383520.0000   -0.13113
383560.0000   -0.21077
383600.0000   -0.06406
383640.0000    0.01784
383680.0000    0.17272
383720.0000    0.12451
383760.0000    0.09607
383800.0000    0.13493
383840.0000    0.01767
383880.0000   -0.03406
383920.0000    0.07067
383960.0000   -0.39917
384000.0000   -0.30323
384040.0000   -0.70094
384080.0000   -0.58558
384120.0000   -0.28483
384160.0000   -0.58017
384200.0000   -0.21110
384240.0000   -0.56384
384280.0000   -0.40073
384320.0000   -0.53642
384360.0000   -0.06413
384400.0000   -0.21403
384440.0000   -0.19875
384480.0000   -0.05021
384520.0000   -0.01309
384560.0000    0.01779
384600.0000   -0.04154
384640.0000    0.03974
384680.0000   -0.25038
384720.0000   -0.23754
384760.0000   -0.07855
384800.0000   -0.11137
384840.0000   -0.45055
384880.0000    0.06027
384920.0000   -0.09350
384960.0000   -0.06152
385000.0000   -0.07398
385040.0000   -0.01129
385080.0000   -0.19299
385120.0000   -0.14691
385160.0000   -0.20268
385200.0000   -0.03802
385240.0000   -0.15858
385280.0000    0.03075
385320.0000   -0.02798
385360.0000    0.19763
385400.0000    0.11257
385440.0000    0.10575
385480.0000   -0.04631
385520.0000    0.05960
385560.0000   -0.18406
385600.0000   -0.27622
385640.0000   -0.01328
385680.0000   -0.01249
385720.0000    0.09818
385760.0000   -0.08437
385800.0000   -0.01433
385840.0000    0.07960
385880.0000    0.09507
385920.0000    0.06172
385960.0000   -0.20447
386000.0000   -0.23256
386040.0000    0.01491
386080.0000    0.07089
386120.0000    0.03235
386160.0000    0.04412
386200.0000   -0.02250
386240.0000    0.02708
386280.0000   -0.05576
386320.0000    0.09217
386360.0000    0.02519
386400.0000    0.06004
386440.0000   -0.07950
386480.0000   -0.23159
386520.0000   -0.39305
386560.0000   -0.50974
386600.0000   -0.32928
386640.0000   -0.57754
386680.0000   -0.63140
386720.0000   -0.59277
386760.0000   -0.71778
386800.0000   -0.86275
386840.0000   -0.67520
386880.0000   -0.70179
386920.0000   -0.79518
386960.0000   -0.68226
387000.0000   -0.65418
387040.0000   -0.65748
387080.0000   -0.61097
387120.0000   -0.97000
387160.0000   -0.69464
387200.0000   -1.05913
387240.0000   -0.74744
387280.0000   -0.32843
387320.0000   -0.46371
387360.0000   -0.86892
387400.0000   -0.72941
387440.0000   -0.49012
387480.0000   -0.23089
387520.0000   -0.45006
387560.0000   -0.43971
387600.0000   -0.52026
387640.0000   -0.85720
387680.0000   -0.61243
387720.0000   -0.68082
387760.0000   -0.06677
387800.0000    0.18869
387840.0000    0.00778
387880.0000    0.05824
387920.0000   -0.11000
387960.0000   -0.16286
388000.0000   -0.13067
388040.0000    0.23598
388080.0000   -0.56637
388120.0000   -0.41667
388160.0000   -0.33056
388200.0000   -0.38034
388240.0000   -0.32292
388280.0000    0.11213
388320.0000   -0.20859
388360.0000   -0.15102
388400.0000   -0.65531
388440.0000   -0.17187
388480.0000   -0.33685
388520.0000   -0.18933
388560.0000   -0.30802
388600.0000   -0.17588
388640.0000   -0.27910
388680.0000   -0.50456
388720.0000   -0.18592
388760.0000   -0.01142
388800.0000   -0.21679
388840.0000   -0.53127
388880.0000   -0.58435
388920.0000   -0.17640
388960.0000   -0.22853
389000.0000   -0.16271
389040.0000    0.03704
389080.0000   -0.03745
389120.0000   -0.19791
389160.0000   -0.47765
389200.0000   -0.79502
389240.0000   -0.86331
389280.0000   -0.70116
389320.0000   -0.47607
389360.0000   -0.41544
389400.0000   -0.61964
389440.0000   -0.51163
389480.0000   -0.59284
389520.0000   -0.58395
389560.0000   -0.45804
389600.0000   -0.27425
389640.0000   -0.45176
389680.0000   -0.46632
389720.0000   -0.29145
389760.0000   -0.33643
389800.0000   -0.36602
389840.0000   -0.69516
389880.0000   -0.89531
389920.0000   -0.81693
389960.0000   -0.64203
390000.0000   -0.57609
390040.0000   -0.34695
390080.0000   -0.35837
390120.0000   -0.14299
390160.0000   -0.42383
390200.0000   -0.73684
390240.0000   -0.68899
390280.0000   -0.67730
390320.0000   -0.79421
390360.0000   -0.86500
390400.0000   -0.62361
390440.0000   -0.63746
390480.0000   -0.51528
390520.0000   -0.72840
390560.0000   -0.63854
390600.0000   -0.54496
390640.0000   -0.68235
390680.0000   -0.40287
390720.0000   -0.31126
390760.0000   -0.46532
390800.0000   -0.39169
390840.0000   -0.18335
390880.0000   -0.32397
390920.0000   -0.30469
390960.0000   -0.64841
391000.0000   -0.61571
391040.0000   -0.63662
391080.0000   -0.77211
391120.0000   -0.81313
391160.0000   -0.62407
391200.0000   -0.66403
391240.0000   -0.56419
391280.0000   -0.73899
391320.0000   -0.71585
391360.0000   -1.03553
391400.0000   -0.64652
391440.0000   -0.61158
391480.0000   -0.45444
391520.0000   -0.43856
391560.0000   -0.79611
391600.0000   -0.96788
391640.0000   -0.77348
391680.0000   -0.76345
391720.0000   -0.94881
391760.0000   -0.53713
391800.0000   -0.54677
391840.0000   -0.74361
391880.0000   -0.70822
391920.0000   -0.45553
391960.0000   -0.31332
392000.0000   -0.01618
392040.0000   -0.66363
392080.0000   -0.68483
392120.0000   -0.64201
392160.0000   -0.83832
392200.0000   -0.79427
392240.0000   -0.76709
392280.0000   -0.56053
392320.0000   -0.62127
392360.0000   -0.67252
392400.0000   -0.65622
392440.0000   -0.64023
392480.0000   -1.15901
392520.0000   -0.62733
392560.0000   -0.73499
392600.0000   -0.69738
392640.0000   -0.69744
392680.0000   -0.72933
392720.0000   -0.52338
392760.0000   -0.65552
392800.0000   -0.30038
392840.0000   -0.76068
392880.0000   -0.76802
392920.0000   -0.78568
392960.0000   -0.51613
393000.0000   -0.30854
393040.0000   -0.21893
393080.0000   -0.17963
393120.0000   -0.32568
393160.0000   -0.68814
393200.0000   -0.44774
393240.0000   -0.42372
393280.0000   -0.39380
393320.0000   -0.37702
393360.0000   -0.50942
393400.0000   -0.33223
393440.0000   -0.38987
393480.0000   -0.52848
393520.0000   -0.51430
393560.0000   -0.35728
393600.0000   -0.18137
393640.0000   -0.45302
393680.0000   -0.50386
393720.0000   -0.44284
393760.0000   -0.42519
393800.0000   -0.34670
393840.0000   -0.67272
393880.0000   -0.43190
393920.0000   -0.52857
393960.0000   -0.06999
394000.0000    0.01461
394040.0000   -0.77250
394080.0000   -0.02661
394120.0000   -0.29053
394160.0000    0.08291
394200.0000   -0.11779
394240.0000   -0.13032
394280.0000    0.23228
394320.0000   -0.20765
394360.0000   -0.32993
394400.0000    0.13402
394440.0000    0.10597
394480.0000   -0.27302
394520.0000   -0.28072
394560.0000   -0.27455
394600.0000   -0.10930
394640.0000   -0.16975
394680.0000    0.12647
394720.0000   -0.25156
394760.0000   -0.28696
394800.0000   -0.27313
394840.0000   -0.25373
394880.0000   -0.03803
394920.0000    0.15812
394960.0000   -0.01848
395000.0000   -0.00408
395040.0000    0.17744
395080.0000   -0.05645
395120.0000   -0.08210
395160.0000   -0.27370
395200.0000   -0.00225
395240.0000    0.02326
395280.0000    0.08009
395320.0000   -0.10077
395360.0000   -0.14852
395400.0000    0.00022
395440.0000    0.17468
395480.0000   -0.13595
395520.0000   -0.12173
395560.0000   -0.20891
395600.0000   -0.20704
395640.0000   -0.17796
395680.0000   -0.27188
395720.0000   -0.36449
395760.0000   -0.60390
395800.0000   -0.21063
395840.0000   -0.24583
395880.0000   -0.16616
395920.0000   -0.31457
395960.0000   -0.26300
396000.0000   -0.16272
396040.0000    0.02930
396080.0000    0.11463
396120.0000    0.00214
396160.0000   -0.13025
396200.0000   -0.00511
396240.0000   -0.16549
396280.0000   -0.11990
396320.0000   -0.64782
396360.0000   -0.33035
396400.0000   -0.43282
396440.0000   -0.60744
396480.0000   -0.32746
396520.0000   -0.11708
396560.0000   -0.24217
396600.0000   -0.22577
396640.0000   -0.45399
396680.0000   -0.23382
396720.0000   -0.21934
396760.0000   -0.43404
396800.0000   -0.51571
396840.0000   -0.28585
396880.0000   -0.25266
396920.0000   -0.21147
396960.0000   -0.05200
397000.0000   -0.22178
397040.0000   -0.59131
397080.0000   -0.41920
397120.0000   -0.43123
397160.0000   -0.20469
397200.0000   -0.32440
397240.0000   -0.32136
397280.0000   -0.61942
397320.0000   -0.53471
397360.0000   -0.27764
397400.0000   -0.41949
397440.0000   -0.44294
397480.0000   -0.66253
397520.0000   -0.54846
397560.0000   -0.55362
397600.0000   -0.55321
397640.0000   -0.37714
397680.0000   -0.50756
397720.0000   -0.43726
397760.0000   -0.10829
397800.0000   -0.09496
397840.0000   -0.42163
397880.0000   -0.10558
397920.0000    0.01629
397960.0000   -0.36532
398000.0000    0.02616
398040.0000   -0.03212
398080.0000    0.03851
398120.0000   -0.24105
398160.0000   -0.45411
398200.0000   -0.22557
398240.0000   -0.20969
398280.0000   -0.26349
398320.0000   -0.09428
398360.0000   -0.20007
398400.0000   -0.32442
398440.0000   -0.26526
398480.0000   -0.28722
398520.0000   -0.07611
398560.0000   -0.13453
398600.0000   -0.30568
398640.0000   -0.33647
398680.0000   -0.42751
398720.0000   -0.39327
398760.0000   -0.15353
398800.0000   -0.45454
398840.0000   -0.20913
398880.0000    0.02295
398920.0000   -0.43116
398960.0000   -0.47537
399000.0000   -0.45678
399040.0000   -0.42653
399080.0000   -0.44336
399120.0000   -0.10511
399160.0000    0.01913
399200.0000   -0.37109
399240.0000   -0.60581
399280.0000   -0.36611
399320.0000   -0.24261
399360.0000   -0.36468
399400.0000   -0.51469
399440.0000   -0.44356
399480.0000   -0.41025
399520.0000   -0.48919
399560.0000   -0.23320
399600.0000   -0.03937
399640.0000   -0.31659
399680.0000   -0.01216
399720.0000   -0.05510
399760.0000   -0.14978
399800.0000   -0.25206
399840.0000   -0.12737
399880.0000   -0.22163
399920.0000   -0.06659
399960.0000    0.02909
400000.0000   -0.30715
400040.0000   -0.27858
400080.0000   -0.41994
400120.0000   -0.30620
400160.0000   -0.31685
400200.0000   -0.01356
400240.0000   -0.23277
400280.0000   -0.31320
400320.0000   -0.25023
400360.0000   -0.22163
400400.0000   -0.12819
400440.0000    0.06131
400480.0000   -0.10371
400520.0000   -0.09139
400560.0000   -0.18630
400600.0000   -0.18239
400640.0000   -0.17192
400680.0000   -0.25678
400720.0000   -0.03695
400760.0000   -0.32772
400800.0000   -0.48770
400840.0000    0.01649
400880.0000   -0.16513
400920.0000   -0.09345
400960.0000   -0.16736
401000.0000   -0.06151
401040.0000   -0.29383
401080.0000   -0.11376
401120.0000   -0.12188
401160.0000   -0.09456
401200.0000   -0.10537
401240.0000    0.03996
401280.0000   -0.21445
401320.0000   -0.21962
401360.0000   -0.07681
401400.0000   -0.21707
401440.0000   -0.18158
401480.0000   -0.11697
401520.0000   -0.26095
401560.0000   -0.62124
401600.0000   -0.29385
401640.0000   -0.27472
401680.0000   -0.45868
401720.0000   -0.44792
401760.0000   -0.19392
401800.0000   -0.47356
401840.0000   -0.52378
401880.0000   -0.44778
401920.0000   -0.22869
401960.0000   -0.13146
402000.0000   -0.31017
402040.0000   -0.40651
402080.0000    0.00058
402120.0000   -0.07869
402160.0000   -0.23095
402200.0000   -0.28222
402240.0000   -0.09316
402280.0000   -0.47335
402320.0000    0.05737
402360.0000   -0.38150
402400.0000   -0.34277
402440.0000   -0.32988
402480.0000   -0.60707
402520.0000   -0.59240
402560.0000   -0.55637
402600.0000   -0.59277
402640.0000   -0.34708
402680.0000   -0.12525
402720.0000   -0.17670
402760.0000   -0.20710
402800.0000   -0.22262
402840.0000   -0.21833
402880.0000   -0.07124
402920.0000   -0.16355
402960.0000   -0.35628
403000.0000   -0.28707
403040.0000   -0.18864
403080.0000    0.08312
403120.0000    0.03373
403160.0000   -0.07028
403200.0000   -0.06015
403240.0000   -0.27454
403280.0000   -0.32272
403320.0000   -0.40233
403360.0000   -0.17624
403400.0000   -0.32901
403440.0000   -0.50585
403480.0000   -0.32610
403520.0000   -0.24346
403560.0000   -0.08216
403600.0000    0.05453
403640.0000    0.27632
403680.0000    0.23222
403720.0000    0.04913
403760.0000   -0.12711
403800.0000   -0.26448
403840.0000   -0.03052
403880.0000    0.19971
403920.0000    0.15766
403960.0000    0.37891
404000.0000    0.33214
404040.0000    0.42708
404080.0000    0.26731
404120.0000    0.38980
404160.0000    0.44995
404200.0000    0.52184
404240.0000    0.47616
404280.0000    0.51275
404320.0000    0.15268
404360.0000    0.44975
404400.0000    0.30348
404440.0000    0.15419
404480.0000    0.47283
404520.0000   -0.00525
404560.0000    0.63906
404600.0000    0.57532
404640.0000    0.25673
404680.0000    0.27227
404720.0000    0.39895
404760.0000    0.35432
404800.0000    0.16042
404840.0000    0.26826
404880.0000    0.29347
404920.0000   -0.14949
404960.0000    0.28640
405000.0000    0.20098
405040.0000    0.36368
405080.0000    0.28911
405120.0000    0.39247
405160.0000    0.34393
405200.0000    0.26806
405240.0000    0.46958
405280.0000    0.30564
405320.0000    0.41618
405360.0000    0.33030
405400.0000    0.36220
405440.0000    0.03262
405480.0000    0.39202
405520.0000    0.20329
405560.0000    0.37634
405600.0000    0.31107
405640.0000    0.38306
405680.0000    0.38927
405720.0000    0.22378
405760.0000    0.29452
405800.0000    0.01941
405840.0000   -0.23631
405880.0000   -0.32242
405920.0000   -0.25905
405960.0000   -0.31085
406000.0000   -0.31694
406040.0000   -0.17971
406080.0000   -0.26502
406120.0000   -0.20282
406160.0000   -0.09092
406200.0000   -0.18596
406240.0000   -0.03852
406280.0000   -0.29188
406320.0000   -0.16014
406360.0000   -0.29382
406400.0000    0.14114
406440.0000    0.14631
406480.0000    0.20435
406520.0000    0.09445
406560.0000   -0.07878
406600.0000   -0.08494
406640.0000   -0.23869
406680.0000   -0.04311
406720.0000    0.13306
406760.0000    0.26277
406800.0000   -0.20447
406840.0000   -0.27761
406880.0000   -0.18041
406920.0000   -0.16063
406960.0000   -0.10329
407000.0000   -0.24658
407040.0000   -0.28217
407080.0000   -0.08587
407120.0000   -0.09952
407160.0000   -0.30105
407200.0000   -0.17217
407240.0000   -0.09034
407280.0000    0.05581
407320.0000   -0.03453
407360.0000    0.02556
407400.0000    0.16335
407440.0000    0.42756
407480.0000    0.03461
407520.0000   -0.30916
407560.0000    0.00204
407600.0000   -0.00468
407640.0000    0.16108
407680.0000    0.27893
407720.0000    0.42756
407760.0000    0.15105
407800.0000    0.48442
407840.0000    0.36889
407880.0000   -0.05036
407920.0000    0.09217
407960.0000   -0.11584
408000.0000    0.01479
408040.0000   -0.40673
408080.0000   -0.29842
408120.0000   -0.16409
408160.0000    0.03424
408200.0000   -0.34712
408240.0000   -0.10228
408280.0000   -0.16101
408320.0000   -0.22623
408360.0000   -0.06365
408400.0000   -0.33440
408440.0000   -0.31577
408480.0000   -0.22342
408520.0000   -0.12741
408560.0000   -0.37345
408600.0000   -0.15453
408640.0000    0.01984
408680.0000    0.19575
408720.0000    0.31932
408760.0000    0.11320
408800.0000    0.28660
408840.0000    0.13522
408880.0000    0.10941
408920.0000    0.18980
408960.0000   -0.08500
409000.0000    0.01187
409040.0000    0.39036
409080.0000    0.39905
409120.0000    0.19593
409160.0000   -0.00006
409200.0000   -0.01191
409240.0000    0.20532
409280.0000    0.30550
409320.0000    0.50459
409360.0000    0.10275
409400.0000    0.01400
409440.0000   -0.18861
409480.0000   -0.14567
409520.0000   -0.36901
409560.0000   -0.11093
409600.0000   -0.25399
409640.0000    0.09636
409680.0000   -0.37720
409720.0000   -0.13798
409760.0000   -0.21228
409800.0000   -0.10561
409840.0000   -0.14585
409880.0000   -0.23442
409920.0000   -0.04816
409960.0000    0.24599
410000.0000    0.26755
410040.0000   -0.23792
410080.0000   -0.31589
410120.0000   -0.28278
410160.0000   -0.11073
410200.0000   -0.16392
410240.0000   -0.21670
410280.0000    0.02536
410320.0000   -0.44653
410360.0000    0.11360
410400.0000    0.09643
410440.0000   -0.17625
410480.0000   -0.12434
410520.0000   -0.29910
410560.0000   -0.21749
410600.0000   -0.07196
410640.0000   -0.14389
410680.0000   -0.33537
410720.0000   -0.32202
410760.0000   -0.37849
410800.0000   -0.25750
410840.0000   -0.33946
410880.0000   -0.27630
410920.0000   -0.20977
410960.0000   -0.28641
411000.0000   -0.08454
411040.0000   -0.12779
411080.0000   -0.33610
411120.0000   -0.37051
411160.0000   -0.27293
411200.0000   -0.00875
411240.0000   -0.08938
411280.0000    0.11161
411320.0000   -0.03381
411360.0000   -0.02569
411400.0000   -0.10808
411440.0000   -0.37574
411480.0000   -0.71293
411520.0000   -0.33951
411560.0000   -0.55153
411600.0000   -0.54943
411640.0000   -0.46957
411680.0000   -0.93198
411720.0000   -0.72388
411760.0000   -0.81611
411800.0000   -0.67010
411840.0000   -0.88113
411880.0000   -0.83100
411920.0000   -0.67484
411960.0000   -0.60988
412000.0000   -0.69825
412040.0000   -0.71458
412080.0000   -0.56426
412120.0000   -0.39378
412160.0000   -0.23156
412200.0000   -0.55111
412240.0000   -0.62353
412280.0000   -0.52071
412320.0000   -0.20946
412360.0000   -0.35222
412400.0000   -0.62877
412440.0000   -0.79819
412480.0000   -0.83186
412520.0000   -0.67068
412560.0000   -0.80761
412600.0000   -0.51811
412640.0000   -0.57698
412680.0000   -0.81171
412720.0000   -0.49238
412760.0000   -0.59046
412800.0000   -0.76374
412840.0000   -0.62443
412880.0000   -0.48327
412920.0000   -0.50823
412960.0000   -0.51131
413000.0000   -0.33585
413040.0000   -0.50256
413080.0000   -0.46064
413120.0000   -0.69204
413160.0000   -0.75879
413200.0000   -0.50652
413240.0000   -0.35203
413280.0000   -0.75170
413320.0000   -0.73280
413360.0000   -0.72501
413400.0000   -0.48550
413440.0000   -0.53688
413480.0000   -0.58737
413520.0000   -0.77024
413560.0000   -0.68868
413600.0000   -0.58053
413640.0000   -0.51451
413680.0000   -0.44753
413720.0000   -0.22060
413760.0000   -0.12316
413800.0000   -0.24627
413840.0000   -0.18926
413880.0000   -0.31270
413920.0000   -0.18517
413960.0000   -0.46678
414000.0000   -0.13641
414040.0000   -0.65153
414080.0000   -0.58973
414120.0000   -0.45015
414160.0000   -0.25545
414200.0000   -0.31231
414240.0000   -0.40109
414280.0000   -0.47878
414320.0000   -0.51219
414360.0000   -0.56381
414400.0000   -0.28870
414440.0000   -0.37772
414480.0000    0.02258
414520.0000   -0.09893
414560.0000   -0.16518
414600.0000   -0.08253
414640.0000   -0.16961
414680.0000   -0.15465
414720.0000   -0.01492
414760.0000   -0.02473
414800.0000   -0.07383
414840.0000    0.15878
414880.0000    0.23392
414920.0000    0.17008
414960.0000   -0.07226
415000.0000    0.24888
415040.0000    0.32392
415080.0000    0.27342
415120.0000    0.25687
415160.0000    0.22534
415200.0000    0.31898
415240.0000    0.25162
415280.0000    0.40597
415320.0000    0.32087
415360.0000    0.32997
415400.0000    0.14080
415440.0000    0.05005
415480.0000    0.24488
415520.0000   -0.03175
415560.0000    0.35878
415600.0000    0.48109
415640.0000    0.50673
415680.0000    0.39659
415720.0000    0.18655
415760.0000    0.34253
415800.0000    0.52380
415840.0000    0.29270
415880.0000    0.55000
415920.0000    0.27996
415960.0000    0.25284
416000.0000    0.21800
416040.0000    0.08143
416080.0000    0.05978
416120.0000    0.10953
416160.0000    0.27735
416200.0000    0.03399
416240.0000   -0.51869
416280.0000   -0.29593
416320.0000   -0.63925
416360.0000   -0.33032
416400.0000   -0.39786
416440.0000   -0.47137
416480.0000   -0.41262
416520.0000   -0.46391
416560.0000   -0.60032
416600.0000   -0.49017
416640.0000   -0.48220
416680.0000   -0.24124
416720.0000   -0.25638
416760.0000   -0.09068
416800.0000   -0.19333
416840.0000   -0.57031
416880.0000   -0.17931
416920.0000   -0.45713
416960.0000   -0.60155
417000.0000   -0.60201
417040.0000   -0.45217
417080.0000   -0.15786
417120.0000   -0.49887
417160.0000   -0.61766
417200.0000   -0.19898
417240.0000    0.08482
417280.0000    0.31397
417320.0000    0.24972
417360.0000    0.22560
417400.0000    0.29713
417440.0000   -0.15659
417480.0000    0.36987
417520.0000   -0.08996
417560.0000   -0.38252
417600.0000    0.33341
417640.0000   -0.00982
417680.0000   -0.34980
417720.0000   -0.01567
417760.0000    0.05867
417800.0000    0.22051
417840.0000    0.07245
417880.0000    0.10734
417920.0000    0.53059
417960.0000    0.38391
418000.0000    0.17288
418040.0000    0.23202
418080.0000    0.44034
418120.0000   -0.10368
418160.0000   -0.19290
418200.0000    0.14951
418240.0000   -0.19285
418280.0000    0.07825
418320.0000    0.12503
418360.0000    0.10691
418400.0000    0.02647
418440.0000    0.09591
418480.0000   -0.02239
418520.0000    0.00839
418560.0000    0.18049
418600.0000   -0.13792
418640.0000   -0.13568
418680.0000   -0.25093
418720.0000   -0.01592
418760.0000    0.12620
418800.0000    0.13820
418840.0000   -0.04597
418880.0000   -0.14089
418920.0000    0.19348
418960.0000    0.08316
419000.0000    0.20254
419040.0000    0.26488
419080.0000    0.05354
419120.0000    0.14799
419160.0000    0.04858
419200.0000    0.23140
419240.0000    0.15885
419280.0000    0.11117
419320.0000    0.23444
419360.0000   -0.09327
419400.0000    0.28781
419440.0000    0.46203
419480.0000   -0.03516
419520.0000    0.00731
419560.0000    0.09304
419600.0000    0.10780
419640.0000    0.08162
419680.0000   -0.04358
419720.0000    0.01327
419760.0000    0.08601
419800.0000    0.20693
419840.0000   -0.13341
419880.0000    0.28587
419920.0000    0.11906
419960.0000    0.14400
420000.0000    0.13358
420040.0000    0.18234
420080.0000    0.05122
420120.0000    0.11977
420160.0000    0.12340
420200.0000   -0.08662
420240.0000    0.04439
420280.0000    0.04722
420320.0000   -0.20375
420360.0000   -0.23253
420400.0000    0.02340
420440.0000    0.22244
420480.0000    0.11129
420520.0000   -0.05295
420560.0000    0.00870
420600.0000   -0.16837
420640.0000   -0.18211
420680.0000   -0.09199
420720.0000   -0.06383
420760.0000   -0.06619
420800.0000   -0.07598
420840.0000   -0.18642
420880.0000   -0.27423
420920.0000   -0.06941
420960.0000   -0.04484
421000.0000   -0.19496
421040.0000   -0.02953
421080.0000   -0.19360
421120.0000   -0.28836
421160.0000   -0.03219
421200.0000   -0.28644
421240.0000   -0.26738
421280.0000   -0.16796
421320.0000   -0.24062
421360.0000   -0.17488
421400.0000   -0.35969
421440.0000   -0.44648
421480.0000   -0.16751
421520.0000   -0.25667
421560.0000   -0.07275
421600.0000   -0.14647
421640.0000   -0.36428
421680.0000   -0.21890
421720.0000   -0.20362
421760.0000   -0.17630
421800.0000   -0.29044
421840.0000   -0.08516
421880.0000   -0.10669
421920.0000    0.00045
421960.0000   -0.21278
422000.0000   -0.02718
422040.0000   -0.36773
422080.0000    0.01074
422120.0000   -0.20492
422160.0000   -0.25823
422200.0000   -0.30314
422240.0000   -0.00117
422280.0000   -0.17505
422320.0000   -0.12153
422360.0000   -0.03489
422400.0000   -0.09327
422440.0000   -0.20642
422480.0000   -0.50668
422520.0000   -0.07803
422560.0000   -0.06366
422600.0000   -0.14468
422640.0000   -0.06999
422680.0000   -0.18793
422720.0000   -0.13227
422760.0000    0.03939
422800.0000   -0.02375
422840.0000   -0.18031
422880.0000   -0.05045
422920.0000   -0.10872
422960.0000    0.03074
423000.0000   -0.06985
423040.0000    0.13389
423080.0000   -0.07459
423120.0000    0.01941
423160.0000   -0.06083
423200.0000   -0.00944
423240.0000   -0.12257
423280.0000   -0.25847
423320.0000   -0.16912
423360.0000   -0.05670
423400.0000    0.17170
423440.0000    0.11791
423480.0000    0.00154
423520.0000    0.03571
423560.0000    0.27186
423600.0000    0.20132
423640.0000    0.00336
423680.0000    0.09260
423720.0000   -0.03882
423760.0000    0.06799
423800.0000   -0.15587
423840.0000   -0.05444
423880.0000   -0.25809
423920.0000   -0.11032
423960.0000   -0.22249
424000.0000    0.05559
424040.0000   -0.07186
424080.0000   -0.10056
424120.0000   -0.14586
424160.0000   -0.31480
424200.0000    0.10352
424240.0000   -0.24154
424280.0000   -0.02011
424320.0000   -0.23159
424360.0000   -0.25088
424400.0000   -0.21169
424440.0000    0.04942
424480.0000   -0.25093
424520.0000   -0.33564
424560.0000   -0.15412
424600.0000   -0.17874
424640.0000   -0.10009
424680.0000   -0.14831
424720.0000    0.02499
424760.0000   -0.15798
424800.0000   -0.12685
424840.0000   -0.26842
424880.0000   -0.19311
424920.0000   -0.27887
424960.0000   -0.28260
425000.0000   -0.15659
425040.0000   -0.08057
425080.0000   -0.15033
425120.0000   -0.05686
425160.0000   -0.15542
425200.0000   -0.09105
425240.0000   -0.28223
425280.0000   -0.28039
425320.0000   -0.03858
425360.0000    0.02329
425400.0000   -0.00599
425440.0000   -0.34586
425480.0000   -0.28868
425520.0000   -0.02299
425560.0000   -0.12796
425600.0000   -0.23653
425640.0000   -0.13593
425680.0000    0.02536
425720.0000    0.16764
425760.0000   -0.02647
425800.0000   -0.17282
425840.0000   -0.05215
425880.0000   -0.00934
425920.0000    0.19340
425960.0000    0.00310
426000.0000   -0.15155
426040.0000   -0.23271
426080.0000   -0.46856
426120.0000   -0.67376
426160.0000   -0.61536
426200.0000   -0.29661
426240.0000   -0.01986
426280.0000   -0.16297
426320.0000   -0.38600
426360.0000   -0.27280
426400.0000   -0.16885
426440.0000   -0.24237
426480.0000   -0.33424
426520.0000   -0.22337
426560.0000   -0.56315
426600.0000   -0.03111
426640.0000   -0.62928
426680.0000   -0.75139
426720.0000   -0.65027
426760.0000   -0.63304
426800.0000   -0.45405
426840.0000   -0.35323
426880.0000   -0.49242
426920.0000   -0.52127
426960.0000   -0.35526
427000.0000   -0.10081
427040.0000   -0.49308
427080.0000   -0.23107
427120.0000   -0.35723
427160.0000   -0.66752
427200.0000   -0.60605
427240.0000   -0.64080
427280.0000   -0.31731
427320.0000   -0.64081
427360.0000   -0.57367
427400.0000   -0.54422
427440.0000   -0.52542
427480.0000   -0.85988
427520.0000   -0.76585
427560.0000   -0.70744
427600.0000   -0.70670
427640.0000   -0.58250
427680.0000   -0.70946
427720.0000   -0.70927
427760.0000   -0.66156
427800.0000   -0.79816
427840.0000   -0.62127
427880.0000   -0.41039
427920.0000   -0.36999
427960.0000   -0.57399
428000.0000   -0.43984
428040.0000   -0.49416
428080.0000   -0.41338
428120.0000    0.10129
428160.0000   -0.33550
428200.0000   -0.33426
428240.0000   -0.60368
428280.0000   -0.37288
428320.0000   -0.17681
428360.0000    0.03812
428400.0000   -0.54092
428440.0000   -0.53118
428480.0000   -0.44222
428520.0000   -0.58226
428560.0000   -0.65247
428600.0000   -0.50679
428640.0000   -0.59059
428680.0000   -0.56765
428720.0000   -0.59950
428760.0000   -0.36950
428800.0000   -0.78243
428840.0000   -1.00083
428880.0000   -0.86917
428920.0000   -0.78108
428960.0000   -0.61949
429000.0000   -0.42485
429040.0000   -0.61072
429080.0000   -0.62741
429120.0000   -0.72653
429160.0000   -0.60949
429200.0000   -0.66795
429240.0000   -0.52634
429280.0000   -0.49688
429320.0000   -0.51069
429360.0000   -0.76357
429400.0000   -0.72162
429440.0000   -0.65633
429480.0000   -0.46713
429520.0000   -0.65065
429560.0000   -0.72610
429600.0000   -0.48463
429640.0000   -0.67134
429680.0000   -0.37879
429720.0000   -0.08747
429760.0000   -0.16582
429800.0000   -0.34409
429840.0000   -0.38431
429880.0000   -0.12163
429920.0000   -0.21072
429960.0000   -0.49375
430000.0000   -0.31313
430040.0000   -0.45096
430080.0000   -0.10655
430120.0000   -0.27982
430160.0000    0.16400
430200.0000   -0.11850
430240.0000   -0.21177
430280.0000   -0.05127
430320.0000   -0.31331
430360.0000   -0.01185
430400.0000    0.20934
430440.0000    0.03347
430480.0000   -0.10387
430520.0000   -0.04854
430560.0000    0.11957
430600.0000    0.10257
430640.0000    0.22973
430680.0000    0.28725
430720.0000   -0.00571
430760.0000   -0.00473
430800.0000   -0.08292
430840.0000    0.04195
430880.0000    0.18489
430920.0000    0.07508
430960.0000   -0.00493
431000.0000   -0.05563
431040.0000   -0.04177
431080.0000   -0.15203
431120.0000   -0.26844
431160.0000   -0.25773
431200.0000   -0.03920
431240.0000    0.06622
431280.0000    0.09556
431320.0000    0.31902
431360.0000    0.04313
431400.0000    0.18772
431440.0000   -0.04648
431480.0000   -0.03828
431520.0000   -0.30930
431560.0000   -0.17347
431600.0000   -0.51126
431640.0000   -0.61675
431680.0000   -0.39278
431720.0000   -0.44444
431760.0000   -0.23628
431800.0000   -0.43271
431840.0000   -0.60951
431880.0000   -0.47589
431920.0000   -0.32442
431960.0000   -0.35037
432000.0000   -0.11717
432040.0000   -0.62748
432080.0000   -0.64901
432120.0000   -0.59741
432160.0000   -0.74253
432200.0000   -0.77330
432240.0000   -0.69301
432280.0000   -0.49776
432320.0000   -0.53328
432360.0000   -0.63019
432400.0000   -0.05829
432440.0000   -0.54153
432480.0000   -0.39315
432520.0000   -0.38270
432560.0000   -0.27567
432600.0000   -0.62836
432640.0000   -0.35150
432680.0000   -0.30193
432720.0000   -0.24002
432760.0000    0.13445
432800.0000    0.23108
432840.0000    0.11566
432880.0000    0.23672
432920.0000    0.37877
432960.0000    0.02224
433000.0000    0.07556
433040.0000    0.10586
433080.0000   -0.02541
433120.0000   -0.12874
433160.0000    0.07355
433200.0000    0.10102
433240.0000    0.24791
433280.0000    0.35594
433320.0000    0.15832
433360.0000   -0.05516
433400.0000    0.45520
433440.0000   -0.16755
433480.0000   -0.09270
433520.0000   -0.22661
433560.0000   -0.19226
433600.0000    0.09529
433640.0000    0.11910
433680.0000    0.17245
433720.0000    0.20383
433760.0000   -0.00025
433800.0000    0.31991
433840.0000    0.12765
433880.0000   -0.04975
433920.0000   -0.18247
433960.0000   -0.37106
434000.0000    0.06550
434040.0000   -0.11261
434080.0000   -0.14044
434120.0000   -0.01110
434160.0000   -0.28514
434200.0000   -0.24035
434240.0000   -0.21473
434280.0000   -0.66441
434320.0000   -0.82914
434360.0000   -0.64579
434400.0000   -0.62825
434440.0000   -0.85342
434480.0000   -0.48690
434520.0000   -0.97970
434560.0000   -0.89594
434600.0000   -0.73221
434640.0000   -0.83534
434680.0000   -1.01088
434720.0000   -0.85022
434760.0000   -0.91851
434800.0000   -0.78727
434840.0000   -0.79639
434880.0000   -0.90820
434920.0000   -0.65607
434960.0000   -0.48100
435000.0000   -0.88739
435040.0000   -0.54183
435080.0000   -0.75033
435120.0000   -0.70740
435160.0000   -0.73771
435200.0000   -0.74326
435240.0000   -0.96504
435280.0000   -0.90108
435320.0000   -0.78386
435360.0000   -0.82578
435400.0000   -0.74304
435440.0000   -0.76949
435480.0000   -0.75524
435520.0000   -0.83545
435560.0000   -0.49156
435600.0000   -0.52517
435640.0000   -0.71911
435680.0000   -0.82419
435720.0000   -0.87746
435760.0000   -0.60908
435800.0000   -0.66449
435840.0000   -0.85420
435880.0000   -0.67178
435920.0000   -1.06858
435960.0000   -0.70555
436000.0000   -0.86726
436040.0000   -0.76859
436080.0000   -0.72075
436120.0000   -0.34666
436160.0000   -0.59392
436200.0000   -0.59996
436240.0000   -0.43078
436280.0000   -0.80924
436320.0000   -0.83567
436360.0000   -0.43875
436400.0000   -0.52687
436440.0000   -0.57328
436480.0000   -0.92754
436520.0000   -0.81974
436560.0000   -0.64226
436600.0000   -0.60532
436640.0000   -0.83087
436680.0000   -0.79987
436720.0000   -0.74567
436760.0000   -0.68586
436800.0000   -0.57086
436840.0000   -0.83623
436880.0000   -0.79110
436920.0000   -0.50007
436960.0000   -0.53140
437000.0000   -0.54854
437040.0000   -0.75871
437080.0000   -0.52856
437120.0000   -0.54185
437160.0000   -0.90409
437200.0000   -0.86076
437240.0000   -0.31276
437280.0000   -0.49996
437320.0000   -0.46512
437360.0000   -0.65605
437400.0000   -0.83462
437440.0000   -1.18183
437480.0000   -0.70057
437520.0000   -1.07965
437560.0000   -0.90076
437600.0000   -1.00280
437640.0000   -0.77055
437680.0000   -0.44748
437720.0000   -0.58261
437760.0000   -0.46579
437800.0000   -0.66056
437840.0000   -0.64204
437880.0000   -0.33967
437920.0000   -0.60902
437960.0000   -0.58920
438000.0000   -0.27633
438040.0000   -0.61668
438080.0000   -0.61857
438120.0000   -0.52549
438160.0000   -0.71330
438200.0000   -0.71608
438240.0000   -0.65474
438280.0000   -0.27491
438320.0000    0.08381
438360.0000    0.03986
438400.0000   -0.04382
438440.0000   -0.11406
438480.0000   -0.41226
438520.0000   -0.45601
438560.0000   -0.24412
438600.0000   -0.16599
438640.0000   -0.42385
438680.0000   -0.05468
438720.0000   -0.07933
438760.0000   -0.16519
438800.0000   -0.18789
438840.0000   -0.17299
438880.0000   -0.39948
438920.0000   -0.12057
438960.0000   -0.08523
439000.0000   -0.35621
439040.0000   -0.36749
439080.0000   -0.35770
439120.0000   -0.47924
439160.0000   -0.60722
439200.0000   -0.46007
439240.0000   -0.46980
439280.0000   -0.43454
439320.0000   -0.47542
439360.0000   -0.51321
439400.0000   -0.63924
439440.0000   -0.63882
439480.0000   -0.49261
439520.0000   -0.68121
439560.0000   -0.55507
439600.0000   -0.67029
439640.0000   -0.76193
439680.0000   -0.53165
439720.0000   -0.68159
439760.0000   -0.82499
439800.0000   -0.63291
439840.0000   -0.61824
439880.0000   -0.63549
439920.0000   -0.60292
439960.0000   -0.53253
440000.0000   -0.40247
440040.0000   -0.43656
440080.0000   -0.61853
440120.0000   -0.18767
440160.0000   -0.31582
440200.0000   -0.52109
440240.0000   -0.52108
440280.0000   -0.44575
440320.0000   -0.60954
440360.0000   -0.55556
440400.0000   -0.45982
440440.0000   -0.36960
440480.0000   -0.71691
440520.0000   -0.56068
440560.0000   -0.60788
440600.0000   -0.59727
440640.0000   -0.17518
440680.0000   -0.48903
440720.0000   -0.62821
440760.0000   -0.60320
440800.0000   -0.45404
440840.0000   -0.17650
440880.0000   -0.61688
440920.0000   -0.54345
440960.0000   -0.69385
441000.0000   -0.55266
441040.0000   -0.49829
441080.0000   -0.61717
441120.0000   -0.78114
441160.0000   -0.79714
441200.0000   -0.65089
441240.0000   -0.94448
441280.0000   -0.82096
441320.0000   -0.88273
441360.0000   -1.08378
441400.0000   -0.80322
441440.0000   -0.75769
441480.0000   -0.41829
441520.0000   -0.88183
441560.0000   -0.52028
441600.0000   -0.73350
441640.0000   -0.50602
441680.0000   -0.39863
441720.0000   -0.45425
441760.0000   -0.50500
441800.0000   -0.65848
441840.0000   -0.77102
441880.0000   -0.46435
441920.0000   -0.52845
441960.0000   -0.54975
442000.0000   -0.85167
442040.0000   -0.54011
442080.0000   -0.47846
442120.0000   -0.48232
442160.0000   -0.73147
442200.0000   -0.59142
442240.0000   -0.66860
442280.0000   -0.74981
442320.0000   -0.74291
442360.0000   -0.85037
442400.0000   -0.73704
442440.0000   -0.62146
442480.0000   -0.56171
442520.0000   -0.56400
442560.0000   -0.51703
442600.0000   -0.57903
442640.0000   -0.74480
442680.0000   -0.49915
442720.0000   -0.64503
442760.0000   -0.80831
442800.0000   -0.40338
442840.0000   -0.58698
442880.0000   -0.66323
442920.0000   -0.67253
442960.0000   -0.67721
443000.0000   -0.72384
443040.0000   -0.63030
443080.0000   -0.45128
443120.0000   -0.56762
443160.0000   -0.59055
443200.0000   -0.74076
443240.0000   -0.70075
443280.0000   -0.61378
443320.0000   -0.59599
443360.0000   -0.75551
443400.0000   -0.75192
443440.0000   -1.11665
443480.0000   -1.16742
443520.0000   -1.02920
443560.0000   -0.74120
443600.0000   -0.57516
443640.0000   -0.60225
443680.0000   -0.61213
443720.0000   -0.57242
443760.0000   -0.54120
443800.0000   -0.54129
443840.0000   -0.71625
443880.0000   -0.62566
443920.0000   -0.64646
443960.0000   -0.85304
444000.0000   -0.78015
444040.0000   -0.76242
444080.0000   -0.56742
444120.0000   -0.77338
444160.0000   -0.50377
444200.0000   -0.64719
444240.0000   -0.75352
444280.0000   -0.63080
444320.0000   -0.62044
444360.0000   -0.60339
444400.0000   -0.37094
444440.0000   -0.37674
444480.0000   -0.33896
444520.0000   -0.52091
444560.0000   -0.45237
444600.0000   -0.47397
444640.0000   -0.49761
444680.0000   -0.65025
444720.0000   -0.47286
444760.0000   -0.53335
444800.0000   -0.60739
444840.0000   -0.40795
444880.0000   -0.77303
444920.0000   -0.70898
444960.0000   -0.57678
445000.0000   -0.61954
445040.0000   -0.36518
445080.0000   -0.42887
445120.0000   -0.87663
445160.0000   -0.85968
445200.0000   -0.70171
445240.0000   -0.54387
445280.0000   -0.56177
445320.0000   -0.59215
445360.0000   -0.49756
445400.0000   -0.74023
445440.0000   -0.65417
445480.0000   -0.59178
445520.0000   -0.61887
445560.0000   -0.58337
445600.0000   -0.60166
445640.0000   -0.37217
445680.0000   -0.34749
445720.0000   -0.55668
445760.0000   -0.51184
445800.0000   -0.51610
445840.0000   -0.67116
445880.0000   -0.68571
445920.0000   -0.39071
445960.0000   -0.45507
446000.0000   -0.51635
446040.0000   -0.30137
446080.0000   -0.20569
446120.0000   -0.25143
446160.0000   -0.39961
446200.0000   -0.36103
446240.0000   -0.10225
446280.0000   -0.11553
446320.0000    0.15670
446360.0000   -0.13246
446400.0000   -0.07381
446440.0000   -0.12989
446480.0000   -0.21964
446520.0000   -0.09501
446560.0000   -0.29883
446600.0000   -0.33447
446640.0000   -0.24369
446680.0000   -0.20185
446720.0000   -0.14228
446760.0000    0.01150
446800.0000   -0.17184
446840.0000   -0.13766
446880.0000   -0.29185
446920.0000   -0.21465
446960.0000   -0.23589
447000.0000   -0.03734
447040.0000   -0.10586
447080.0000   -0.32616
447120.0000   -0.11547
447160.0000   -0.27291
447200.0000   -0.05398
447240.0000   -0.35708
447280.0000   -0.13153
447320.0000   -0.33042
447360.0000   -0.26992
447400.0000   -0.31410
447440.0000   -0.08666
447480.0000   -0.28209
447520.0000   -0.26452
447560.0000   -0.10640
447600.0000   -0.18541
447640.0000   -0.12225
447680.0000   -0.17079
447720.0000    0.00139
447760.0000   -0.34252
447800.0000   -0.13636
447840.0000   -0.33505
447880.0000   -0.23324
447920.0000   -0.17130
447960.0000   -0.16577
448000.0000   -0.24472
448040.0000   -0.28934
448080.0000    0.03293
448120.0000   -0.12417
448160.0000   -0.32181
448200.0000   -0.30966
448240.0000   -0.62508
448280.0000   -0.21542
448320.0000   -0.52868
448360.0000   -0.36617
448400.0000   -0.54712
448440.0000   -0.37010
448480.0000   -0.57031
448520.0000   -0.27105
448560.0000   -0.03784
448600.0000   -0.21857
448640.0000   -0.19820
448680.0000   -0.23697
448720.0000   -0.10020
448760.0000   -0.07921
448800.0000   -0.07056
448840.0000   -0.52995
448880.0000   -0.32952
448920.0000   -0.57997
448960.0000   -0.78860
449000.0000   -0.42439
449040.0000   -0.46426
449080.0000   -0.59968
449120.0000   -0.75898
449160.0000   -0.63756
449200.0000   -0.44771
449240.0000   -0.66215
449280.0000   -0.35858
449320.0000   -0.51368
449360.0000   -0.19457
449400.0000   -0.42202
449440.0000   -0.48641
449480.0000   -0.39190
449520.0000   -0.31042
449560.0000   -0.41770
449600.0000   -0.44199
449640.0000   -0.49795
449680.0000   -0.53711
449720.0000   -0.43124
449760.0000   -0.43692
449800.0000   -0.66993
449840.0000   -0.40058
449880.0000   -0.47226
449920.0000   -0.57200
449960.0000   -0.06470
450000.0000    0.07556
450040.0000   -0.04858
450080.0000   -0.30879
450120.0000   -0.08989
450160.0000   -0.07732
450200.0000   -0.18607
450240.0000   -0.27141
450280.0000   -0.28438
450320.0000   -0.18731
450360.0000    0.03699
450400.0000   -0.40887
450440.0000   -0.25682
450480.0000   -0.34296
450520.0000   -0.20984
450560.0000   -0.20676
450600.0000   -0.16338
450640.0000   -0.02084
450680.0000   -0.25648
450720.0000   -0.10920
450760.0000   -0.03263
450800.0000   -0.57451
450840.0000   -0.61249
450880.0000   -0.21170
450920.0000   -0.03263
450960.0000   -0.07348
451000.0000    0.17317
451040.0000   -0.05322
451080.0000   -0.27091
451120.0000   -0.06380
451160.0000   -0.22781
451200.0000   -0.11902
451240.0000   -0.31184
451280.0000   -0.63790
451320.0000   -0.52958
451360.0000   -0.53251
451400.0000   -0.43304
451440.0000   -0.34097
451480.0000   -0.04219
451520.0000    0.03997
451560.0000   -0.06611
451600.0000   -0.06209
451640.0000   -0.04499
451680.0000   -0.14073
451720.0000   -0.05956
451760.0000    0.21445
451800.0000    0.05232
451840.0000    0.04390
451880.0000    0.01299
451920.0000    0.08463
451960.0000    0.11407
452000.0000   -0.03166
452040.0000   -0.34985
452080.0000   -0.13729
452120.0000   -0.17373
452160.0000   -0.04566
452200.0000    0.01303
452240.0000   -0.12793
452280.0000   -0.14100
452320.0000   -0.08997
452360.0000   -0.14016
452400.0000   -0.08428
452440.0000   -0.14329
452480.0000   -0.14734
452520.0000   -0.14373
452560.0000   -0.05671
452600.0000   -0.12315
452640.0000   -0.08706
452680.0000   -0.07716
452720.0000   -0.19370
452760.0000   -0.12765
452800.0000   -0.11548
452840.0000   -0.14541
452880.0000   -0.14944
452920.0000   -0.45024
452960.0000   -0.37044
453000.0000   -0.62398
453040.0000   -0.61860
453080.0000   -0.44547
453120.0000   -0.26503
453160.0000   -0.29787
453200.0000   -0.57059
453240.0000   -0.08577
453280.0000   -0.02478
453320.0000   -0.01022
453360.0000   -0.10847
453400.0000    0.25743
453440.0000    0.35681
453480.0000   -0.07096
453520.0000   -0.13315
453560.0000   -0.31247
453600.0000   -0.28227
453640.0000   -0.12981
453680.0000   -0.53431
453720.0000   -0.40822
453760.0000   -0.09209
453800.0000   -0.45897
453840.0000   -0.39830
453880.0000   -0.25762
453920.0000   -0.61136
453960.0000   -0.53857
454000.0000   -0.60209
454040.0000   -0.74232
454080.0000   -0.40193
454120.0000   -0.31288
454160.0000    0.07271
454200.0000   -0.33128
454240.0000   -0.09703
454280.0000    0.21454
454320.0000    0.08926
454360.0000    0.21375
454400.0000    0.12028
454440.0000    0.23018
454480.0000    0.16986
454520.0000    0.08067
454560.0000    0.22044
454600.0000    0.16510
454640.0000    0.44615
454680.0000    0.34014
454720.0000    0.26612
454760.0000    0.30871
454800.0000    0.18499
454840.0000    0.05102
454880.0000    0.00532
454920.0000    0.25706
454960.0000    0.12910
455000.0000    0.44578
455040.0000    0.24875
455080.0000    0.24890
455120.0000    0.08615
455160.0000    0.38561
455200.0000    0.22359
455240.0000    0.22451
455280.0000    0.26547
455320.0000    0.19536
455360.0000   -0.04381
455400.0000    0.04430
455440.0000    0.05016
455480.0000    0.20105
455520.0000    0.13927
455560.0000    0.23459
455600.0000    0.14622
455640.0000    0.01166
455680.0000    0.20972
455720.0000   -0.07408
455760.0000   -0.31116
455800.0000   -0.01269
455840.0000   -0.05303
455880.0000   -0.19076
455920.0000   -0.08838
455960.0000   -0.36795
456000.0000   -0.09664
456040.0000    0.27452
456080.0000   -0.17857
456120.0000   -0.15387
456160.0000    0.16267
456200.0000    0.17113
456240.0000    0.15064
456280.0000    0.13116
456320.0000    0.10848
456360.0000   -0.01273
456400.0000   -0.05580
456440.0000    0.31049
456480.0000    0.50331
456520.0000    0.07225
456560.0000    0.19191
456600.0000    0.29794
456640.0000    0.09727
456680.0000    0.25298
456720.0000    0.16302
456760.0000    0.26479
456800.0000    0.45546
456840.0000    0.40755
456880.0000    0.52801
456920.0000    0.33238
456960.0000    0.45120
457000.0000    0.43689
457040.0000    0.33881
457080.0000    0.47464
457120.0000    0.42577
457160.0000    0.29882
457200.0000    0.16117
457240.0000    0.45148
457280.0000    0.44235
457320.0000    0.29570
457360.0000    0.51993
457400.0000    0.38887
457440.0000    0.55194
457480.0000    0.50767
457520.0000    0.45279
457560.0000    0.33291
457600.0000    0.42510
457640.0000    0.12639
457680.0000    0.32167
457720.0000   -0.34661
457760.0000    0.11442
457800.0000   -0.25329
457840.0000   -0.04479
457880.0000   -0.28846
457920.0000   -0.20262
457960.0000   -0.36404
458000.0000   -0.12733
458040.0000   -0.33721
458080.0000   -0.21028
458120.0000   -0.12905
458160.0000   -0.29851
458200.0000   -0.41847
458240.0000   -0.24845
458280.0000   -0.24292
458320.0000   -0.14508
458360.0000   -0.05558
458400.0000   -0.04300
458440.0000   -0.06453
458480.0000    0.08337
458520.0000   -0.18961
458560.0000    0.18449
458600.0000   -0.08222
458640.0000    0.04674
458680.0000   -0.44657
458720.0000    0.15418
458760.0000   -0.22552
458800.0000   -0.08555
458840.0000    0.01097
458880.0000   -0.24377
458920.0000   -0.29971
458960.0000   -0.08854
459000.0000   -0.16889
459040.0000   -0.21265
459080.0000   -0.16775
459120.0000   -0.39154
459160.0000    0.06592
459200.0000   -0.13156
459240.0000   -0.09721
459280.0000    0.02634
459320.0000   -0.03079
459360.0000   -0.24498
459400.0000   -0.04469
459440.0000   -0.08243
459480.0000   -0.18992
459520.0000   -0.19541
459560.0000    0.01447
459600.0000   -0.05903
459640.0000   -0.15660
459680.0000   -0.36015
459720.0000   -0.07146
459760.0000   -0.20356
459800.0000   -0.36866
459840.0000   -0.17316
459880.0000   -0.05986
459920.0000   -0.28803
459960.0000   -0.37578
460000.0000   -0.47732
460040.0000    0.01043
460080.0000   -0.28941
460120.0000   -0.43164
460160.0000   -0.40212
460200.0000   -0.09633
460240.0000   -0.51687
460280.0000   -0.45509
460320.0000    0.13909
460360.0000   -0.47317
460400.0000   -0.55986
460440.0000   -0.19414
460480.0000   -0.17473
460520.0000   -0.13562
460560.0000   -0.32068
460600.0000   -0.54689
460640.0000   -0.59632
460680.0000   -0.39521
460720.0000   -0.60894
460760.0000   -0.28148
460800.0000   -0.19523
460840.0000   -0.18676
460880.0000   -0.32533
460920.0000   -0.13671
460960.0000   -0.26187
461000.0000   -0.27240
461040.0000   -0.36398
461080.0000   -0.00227
461120.0000   -0.09831
461160.0000   -0.22503
461200.0000   -0.18571
461240.0000   -0.24616
461280.0000   -0.31981
461320.0000   -0.30869
461360.0000   -0.40440
461400.0000    0.07807
461440.0000   -0.17712
461480.0000   -0.20839
461520.0000   -0.00115
461560.0000   -0.27174
461600.0000   -0.17746
461640.0000    0.19165
461680.0000   -0.41419
461720.0000   -0.07810
461760.0000   -0.07801
461800.0000    0.04161
461840.0000   -0.16737
461880.0000   -0.02871
461920.0000    0.10679
461960.0000    0.28391
462000.0000   -0.15600
462040.0000   -0.11813
462080.0000   -0.03254
462120.0000    0.08210
462160.0000    0.14691
462200.0000    0.05164
462240.0000   -0.08061
462280.0000    0.08443
462320.0000   -0.21790
462360.0000   -0.11520
462400.0000   -0.23928
462440.0000    0.01928
462480.0000   -0.03055
462520.0000    0.10349
462560.0000    0.08368
462600.0000   -0.10178
462640.0000   -0.12406
462680.0000    0.06322
462720.0000   -0.05632
462760.0000    0.02537
462800.0000    0.17352
462840.0000   -0.04357
462880.0000   -0.20393
462920.0000   -0.44284
462960.0000   -0.07727
463000.0000   -0.19736
463040.0000   -0.31208
463080.0000   -0.24069
463120.0000   -0.55013
463160.0000   -0.53638
463200.0000   -0.15025
463240.0000   -0.53493
463280.0000   -0.50494
463320.0000   -0.62592
463360.0000   -0.52983
463400.0000    0.11586
463440.0000   -0.31759
463480.0000   -0.07078
463520.0000   -0.02045
463560.0000   -0.18141
463600.0000   -0.16928
463640.0000   -0.06649
463680.0000   -0.61133
463720.0000   -0.34911
463760.0000   -0.54136
463800.0000   -0.27910
463840.0000   -0.53935
463880.0000   -0.49096
463920.0000   -0.52182
463960.0000   -0.54901
464000.0000   -0.44546
464040.0000   -0.34639
464080.0000   -0.14013
464120.0000   -0.35619
464160.0000   -0.10246
464200.0000   -0.12524
464240.0000   -0.15763
464280.0000   -0.36363
464320.0000   -0.07814
464360.0000   -0.49997
464400.0000   -0.06904
464440.0000   -0.14297
464480.0000   -0.04303
464520.0000   -0.24512
464560.0000   -0.47520
464600.0000   -0.20875
464640.0000   -0.08369
464680.0000   -0.34590
464720.0000   -0.28063
464760.0000   -0.21259
464800.0000   -0.19815
464840.0000   -0.40329
464880.0000   -0.32041
464920.0000   -0.43940
464960.0000   -0.43494
465000.0000   -0.14822
465040.0000   -0.28136
465080.0000   -0.24083
465120.0000   -0.32677
465160.0000   -0.20648
465200.0000   -0.43454
465240.0000   -0.01663
465280.0000   -0.36071
465320.0000   -0.40843
465360.0000    0.01983
465400.0000   -0.20975
465440.0000   -0.23465
465480.0000   -0.23204
465520.0000   -0.35612
465560.0000   -0.36898
465600.0000   -0.34023
465640.0000   -0.40282
465680.0000   -0.32143
465720.0000   -0.17015
465760.0000   -0.31568
465800.0000   -0.35928
465840.0000   -0.27912
465880.0000   -0.23269
465920.0000   -0.41594
465960.0000   -0.23149
466000.0000   -0.15977
466040.0000   -0.20169
466080.0000   -0.39301
466120.0000   -0.36206
466160.0000   -0.12589
466200.0000   -0.04505
466240.0000   -0.15217
466280.0000   -0.23183
466320.0000   -0.53222
466360.0000   -0.38853
466400.0000   -0.25965
466440.0000   -0.24236
466480.0000   -0.42603
466520.0000   -0.14713
466560.0000   -0.16116
466600.0000   -0.35101
466640.0000   -0.15615
466680.0000   -0.37879
466720.0000   -0.50862
466760.0000   -0.06921
466800.0000   -0.13966
466840.0000   -0.32868
466880.0000   -0.35089
466920.0000   -0.16992
466960.0000   -0.47914
467000.0000   -0.55219
467040.0000   -0.43456
467080.0000   -0.41012
467120.0000   -0.18985
467160.0000   -0.21155
467200.0000    0.00578
467240.0000   -0.15137
467280.0000   -0.07105
467320.0000   -0.33771
467360.0000    0.02894
467400.0000   -0.14173
467440.0000   -0.35640
467480.0000   -0.17806
467520.0000   -0.45831
467560.0000   -0.23370
467600.0000   -0.39863
467640.0000   -0.41393
467680.0000   -0.34898
467720.0000   -0.45742
467760.0000   -0.02617
467800.0000   -0.15707
467840.0000   -0.14669
467880.0000    0.04664
467920.0000    0.06419
467960.0000   -0.08182
468000.0000   -0.21010
468040.0000   -0.00676
468080.0000   -0.18481
468120.0000   -0.19735
468160.0000   -0.20310
468200.0000   -0.57041
468240.0000   -0.41461
468280.0000    0.00631
468320.0000    0.27266
468360.0000   -0.02737
468400.0000   -0.13746
468440.0000   -0.10144
468480.0000   -0.49953
468520.0000   -0.10039
468560.0000    0.08100
468600.0000   -0.38729
468640.0000   -0.32477
468680.0000   -0.63648
468720.0000   -0.83912
468760.0000   -0.53489
468800.0000   -0.58749
468840.0000   -0.22269
468880.0000   -0.67454
468920.0000   -0.60539
468960.0000   -0.62365
469000.0000   -0.21773
469040.0000   -0.33421
469080.0000   -0.27283
469120.0000   -0.06158
469160.0000   -0.18286
469200.0000   -0.60786
469240.0000   -0.35363
469280.0000   -0.16980
469320.0000   -0.11575
469360.0000   -0.24948
469400.0000   -0.39812
469440.0000   -0.16041
469480.0000   -0.53945
469520.0000   -0.39807
469560.0000   -0.35735
469600.0000   -0.30903
469640.0000   -0.54655
469680.0000   -0.22612
469720.0000   -0.26416
469760.0000   -0.33388
469800.0000   -0.47322
469840.0000   -0.33458
469880.0000   -0.23053
469920.0000   -0.51337
469960.0000   -0.61914
470000.0000   -0.52715
470040.0000   -0.46469
470080.0000   -0.14635
470120.0000   -0.46958
470160.0000   -0.48601
470200.0000   -0.61092
470240.0000   -0.51020
470280.0000   -0.25988
470320.0000   -0.26392
470360.0000   -0.37830
470400.0000   -0.56562
470440.0000   -0.64694
470480.0000   -0.62699
470520.0000   -0.54152
470560.0000   -0.42101
470600.0000   -0.42159
470640.0000   -0.51596
470680.0000   -0.29139
470720.0000   -0.21950
470760.0000   -0.21700
470800.0000   -0.65898
470840.0000   -0.47483
470880.0000   -0.17440
470920.0000   -0.14651
470960.0000   -0.32236
471000.0000   -0.54975
471040.0000   -0.54739
471080.0000   -0.46824
471120.0000    0.05221
471160.0000   -0.39881
471200.0000   -0.05370
471240.0000   -0.32695
471280.0000   -0.36952
471320.0000   -0.38411
471360.0000   -0.81607
471400.0000   -0.69151
471440.0000   -0.51943
471480.0000   -0.30310
471520.0000   -0.05845
471560.0000   -0.23481
471600.0000   -0.19504
471640.0000   -0.19022
471680.0000   -0.21959
471720.0000   -0.37255
471760.0000   -0.39930
471800.0000   -0.46508
471840.0000   -0.40820
471880.0000   -0.18826
471920.0000   -0.43983
471960.0000   -0.44312
472000.0000   -0.39243
472040.0000   -0.62121
472080.0000   -0.58153
472120.0000   -0.50473
472160.0000   -0.46802
472200.0000   -0.50419
472240.0000   -0.55757
472280.0000   -0.59230
472320.0000   -0.49396
472360.0000   -0.52375
472400.0000   -0.29143
472440.0000   -0.30882
472480.0000   -0.47523
472520.0000   -0.35722
472560.0000   -0.29228
472600.0000   -0.29400
472640.0000   -0.42297
472680.0000   -0.59724
472720.0000   -0.57473
472760.0000   -0.53291
472800.0000   -0.60176
472840.0000   -0.56336
472880.0000   -0.26087
472920.0000   -0.50389
472960.0000   -0.38504
473000.0000   -0.36886
473040.0000   -0.45976
473080.0000   -0.22662
473120.0000   -0.51934
473160.0000   -0.33125
473200.0000   -0.47677
473240.0000   -0.43049
473280.0000   -0.45432
473320.0000   -0.44879
473360.0000   -0.27576
473400.0000   -0.33737
473440.0000   -0.44774
473480.0000   -0.32577
473520.0000   -0.02906
473560.0000   -0.43876
473600.0000   -0.63888
473640.0000   -0.57996
473680.0000   -0.31973
473720.0000   -0.33961
473760.0000   -0.54374
473800.0000   -0.43352
473840.0000   -0.13469
473880.0000   -0.19201
473920.0000   -0.31141
473960.0000   -0.56860
474000.0000   -0.57766
474040.0000   -0.39038
474080.0000   -0.31734
474120.0000   -0.58711
474160.0000   -0.68160
474200.0000   -0.34983
474240.0000   -0.42614
474280.0000   -0.60200
474320.0000   -0.55665
474360.0000   -0.63753
474400.0000   -0.92802
474440.0000   -0.78124
474480.0000   -0.35421
474520.0000   -0.64494
474560.0000   -0.31409
474600.0000   -0.89806
474640.0000   -0.64979
474680.0000   -0.79221
474720.0000   -0.26268
474760.0000   -0.47653
474800.0000   -0.50918
474840.0000   -0.40811
474880.0000   -0.49269
474920.0000   -0.61394
474960.0000   -0.46712
475000.0000   -0.60384
475040.0000   -0.22597
475080.0000   -0.20502
475120.0000   -0.18772
475160.0000   -0.16897
475200.0000   -0.45191
475240.0000   -0.36266
475280.0000   -0.28718
475320.0000   -0.33480
475360.0000   -0.04642
475400.0000   -0.09998
475440.0000   -0.19407
475480.0000   -0.30429
475520.0000   -0.49076
475560.0000   -0.30613
475600.0000   -0.22795
475640.0000   -0.47819
475680.0000   -0.24785
475720.0000   -0.34189
475760.0000   -0.19542
475800.0000   -0.15512
475840.0000   -0.16086
475880.0000   -0.59732
475920.0000   -0.47072
475960.0000   -0.38380
476000.0000   -0.50089
476040.0000   -0.51780
476080.0000   -0.17025
476120.0000   -0.41558
476160.0000   -0.30284
476200.0000   -0.37037
476240.0000   -0.48880
476280.0000   -0.52648
476320.0000   -0.45712
476360.0000   -0.27499
476400.0000   -0.52791
476440.0000   -0.72288
476480.0000   -0.40444
476520.0000   -0.52547
476560.0000   -0.52468
476600.0000   -0.58217
476640.0000   -0.47158
476680.0000   -0.54308
476720.0000   -0.74149
476760.0000   -0.37166
476800.0000   -0.64219
476840.0000   -0.58565
476880.0000   -0.45270
476920.0000   -0.51144
476960.0000   -0.38018
477000.0000   -0.47615
477040.0000   -0.56434
477080.0000   -0.78292
477120.0000   -0.61889
477160.0000   -0.78536
477200.0000   -0.53656
477240.0000   -0.84641
477280.0000   -0.57654
477320.0000   -0.50045
477360.0000   -0.65077
477400.0000   -0.74602
477440.0000   -0.74752
477480.0000   -0.41773
477520.0000   -0.26238
477560.0000   -0.48487
477600.0000   -0.36002
477640.0000   -0.47423
477680.0000   -0.76672
477720.0000   -0.43273
477760.0000   -0.43877
477800.0000   -0.19226
477840.0000   -0.36502
477880.0000   -0.40305
477920.0000   -0.54616
477960.0000   -0.23210
478000.0000   -0.45703
478040.0000   -0.60737
478080.0000   -0.30872
478120.0000   -0.11644
478160.0000   -0.60237
478200.0000   -0.82936
478240.0000   -0.67856
478280.0000   -0.51306
478320.0000   -0.58447
478360.0000   -0.66097
478400.0000   -0.60633
478440.0000   -0.61489
478480.0000   -0.82538
478520.0000   -0.89595
478560.0000   -0.40841
478600.0000   -0.82513
478640.0000   -0.81418
478680.0000   -0.76841
478720.0000   -0.45904
478760.0000   -0.51466
478800.0000   -0.92638
478840.0000   -0.77227
478880.0000   -0.56166
478920.0000   -0.71451
478960.0000   -0.68035
479000.0000   -0.52364
479040.0000   -0.63565
479080.0000   -0.54970
479120.0000   -0.32861
479160.0000   -0.46406
479200.0000   -0.59584
479240.0000   -0.58068
479280.0000   -0.57193
479320.0000   -0.63719
479360.0000   -0.59815
479400.0000   -0.38171
479440.0000   -0.38418
479480.0000   -0.39914
479520.0000   -0.51422
479560.0000   -0.66602
479600.0000   -0.73488
479640.0000   -0.61269
479680.0000   -0.56383
479720.0000   -0.24961
479760.0000   -0.71060
479800.0000   -0.28682
479840.0000   -0.38927
479880.0000   -0.20673
479920.0000   -0.42610
479960.0000   -0.47734
480000.0000   -0.14731
480040.0000   -0.05825
480080.0000   -0.31922
480120.0000   -0.35930
480160.0000   -0.36318
480200.0000   -0.22966
480240.0000   -0.33708
480280.0000   -0.30294
480320.0000   -0.27038
480360.0000   -0.31527
480400.0000   -0.43645
480440.0000   -0.33319
480480.0000   -0.13573
480520.0000   -0.08562
480560.0000   -0.33194
480600.0000   -0.83039
480640.0000   -0.71625
480680.0000   -0.35127
480720.0000   -0.60553
480760.0000   -0.55484
480800.0000   -0.36154
480840.0000   -0.99214
480880.0000   -0.68582
480920.0000   -1.01755
480960.0000   -0.99021
481000.0000   -0.67325
481040.0000   -0.47755
481080.0000   -0.35205
481120.0000   -0.50133
481160.0000   -0.31515
481200.0000   -0.51384
481240.0000   -0.45445
481280.0000   -0.69152
481320.0000   -0.65721
481360.0000   -0.76095
481400.0000   -0.41412
481440.0000   -0.48050
481480.0000   -0.54270
481520.0000   -0.64744
481560.0000   -0.16559
481600.0000   -0.43829
481640.0000   -0.70863
481680.0000   -0.53891
481720.0000   -0.39933
481760.0000   -0.48023
481800.0000   -0.51902
481840.0000   -0.36237
481880.0000   -0.40449
481920.0000   -0.36752
481960.0000   -0.55513
482000.0000   -0.44006
482040.0000   -0.38771
482080.0000   -0.50279
482120.0000   -0.31051
482160.0000   -0.10611
482200.0000   -0.03667
482240.0000   -0.00515
482280.0000    0.01383
482320.0000   -0.30383
482360.0000   -0.39909
482400.0000   -0.33226
482440.0000   -0.07035
482480.0000   -0.19268
482520.0000   -0.07079
482560.0000    0.14475
482600.0000    0.11664
482640.0000    0.20007
482680.0000   -0.09575
482720.0000   -0.08906
482760.0000   -0.06226
482800.0000   -0.22768
482840.0000   -0.30120
482880.0000   -0.24445
482920.0000   -0.13001
482960.0000   -0.31875
483000.0000   -0.13412
483040.0000   -0.41646
483080.0000    0.06310
483120.0000   -0.27479
483160.0000   -0.05337
483200.0000    0.17766
483240.0000   -0.19136
483280.0000   -0.07880
483320.0000   -0.14900
483360.0000   -0.16081
483400.0000   -0.04359
483440.0000   -0.05526
483480.0000   -0.13974
483520.0000    0.13147
483560.0000    0.13928
483600.0000    0.02471
483640.0000   -0.03687
483680.0000   -0.29648
483720.0000   -0.24588
483760.0000   -0.50454
483800.0000   -0.30509
483840.0000   -0.27444
483880.0000   -0.21924
483920.0000   -0.02553
483960.0000    0.16953
484000.0000   -0.15578
484040.0000   -0.35229
484080.0000   -0.38856
484120.0000   -0.42939
484160.0000   -0.13860
484200.0000    0.07123
484240.0000   -0.39018
484280.0000    0.15547
484320.0000    0.08998
484360.0000   -0.20376
484400.0000   -0.20762
484440.0000   -0.49521
484480.0000   -0.30207
484520.0000   -0.04696
484560.0000   -0.10978
484600.0000   -0.05266
484640.0000    0.11733
484680.0000    0.08228
484720.0000    0.35214
484760.0000    0.22285
484800.0000    0.33833
484840.0000    0.24644
484880.0000    0.21306
484920.0000    0.48214
484960.0000    0.25951
485000.0000    0.39529
485040.0000    0.36158
485080.0000    0.37109
485120.0000    0.26427
485160.0000    0.08387
485200.0000    0.00517
485240.0000   -0.08537
485280.0000    0.28104
485320.0000    0.26934
485360.0000    0.28858
485400.0000   -0.03236
485440.0000    0.39401
485480.0000    0.23103
485520.0000    0.09184
485560.0000    0.01348
485600.0000    0.09895
485640.0000    0.08765
485680.0000    0.05511
485720.0000   -0.01529
485760.0000    0.03703
485800.0000   -0.14958
485840.0000   -0.06191
485880.0000   -0.12435
485920.0000   -0.04210
485960.0000    0.01927
486000.0000   -0.01749
486040.0000   -0.05875
486080.0000   -0.16687
486120.0000    0.16204
486160.0000    0.14563
486200.0000    0.02171
486240.0000    0.40468
486280.0000    0.42183
486320.0000    0.28585
486360.0000    0.25338
486400.0000    0.29968
486440.0000    0.13359
486480.0000    0.24833
486520.0000    0.40283
486560.0000    0.29494
486600.0000    0.27164
486640.0000    0.25180
486680.0000    0.37088
486720.0000    0.42275
486760.0000    0.36691
486800.0000    0.24187
486840.0000    0.26225
486880.0000    0.27299
486920.0000    0.42568
486960.0000    0.29994
487000.0000    0.31837
487040.0000    0.44726
487080.0000    0.30185
487120.0000    0.36989
487160.0000    0.28886
487200.0000    0.38428
487240.0000    0.30084
487280.0000    0.26597
487320.0000    0.46386
487360.0000    0.17195
487400.0000    0.29397
487440.0000    0.38078
487480.0000    0.21764
487520.0000    0.27865
487560.0000    0.08759
487600.0000    0.14057
487640.0000    0.39392
487680.0000    0.29036
487720.0000    0.23333
487760.0000    0.12502
487800.0000    0.31205
487840.0000    0.31519
487880.0000    0.35271
487920.0000   -0.05956
487960.0000    0.33437
488000.0000    0.45381
488040.0000    0.39505
488080.0000    0.44736
488120.0000    0.00808
488160.0000   -0.19063
488200.0000   -0.04738
488240.0000    0.09237
488280.0000    0.23562
488320.0000    0.32224
488360.0000    0.24572
488400.0000    0.26688
488440.0000    0.25324
488480.0000    0.22089
488520.0000    0.25812
488560.0000    0.16826
488600.0000    0.28143
488640.0000    0.41121
488680.0000    0.27639
488720.0000    0.33852
488760.0000    0.30115
488800.0000    0.16795
488840.0000    0.31331
488880.0000    0.46690
488920.0000    0.36977
488960.0000    0.15921
489000.0000    0.28838
489040.0000    0.29410
489080.0000    0.33733
489120.0000    0.50596
489160.0000    0.39363
489200.0000    0.17927
489240.0000    0.18564
489280.0000    0.18251
489320.0000    0.33469
489360.0000    0.26369
489400.0000    0.43109
489440.0000    0.27543
489480.0000   -0.00906
489520.0000    0.02274
489560.0000    0.30723
489600.0000    0.17728
489640.0000    0.26471
489680.0000    0.27773
489720.0000    0.21885
489760.0000    0.64204
489800.0000    0.18405
489840.0000    0.19835
489880.0000    0.26149
489920.0000    0.03537
489960.0000    0.18727
490000.0000    0.30596
490040.0000    0.25009
490080.0000    0.16254
490120.0000    0.22786
490160.0000    0.36253
490200.0000    0.25561
490240.0000    0.35651
490280.0000    0.26381
490320.0000    0.37492
490360.0000    0.25917
490400.0000    0.24440
490440.0000   -0.03462
490480.0000    0.32579
490520.0000    0.31114
490560.0000    0.03585
490600.0000    0.16254
490640.0000    0.20918
490680.0000    0.43185
490720.0000    0.34246
490760.0000    0.43096
490800.0000    0.14635
490840.0000    0.32533
490880.0000    0.43527
490920.0000    0.37406
490960.0000    0.25997
491000.0000    0.22511
491040.0000    0.14758
491080.0000    0.25844
491120.0000    0.34320
491160.0000    0.16645
491200.0000    0.01071
491240.0000    0.33924
491280.0000    0.25480
491320.0000    0.07528
491360.0000    0.03449
491400.0000    0.00849
491440.0000   -0.04087
491480.0000    0.05766
491520.0000    0.15731
491560.0000    0.02267
491600.0000   -0.06973
491640.0000   -0.07874
491680.0000   -0.45760
491720.0000   -0.12725
491760.0000   -0.03951
491800.0000   -0.23826
491840.0000   -0.40961
491880.0000   -0.22370
491920.0000   -0.24270
491960.0000    0.10125
492000.0000    0.18770
492040.0000    0.27116
492080.0000    0.32740
492120.0000    0.41739
492160.0000    0.19768
492200.0000    0.23005
492240.0000    0.25148
492280.0000    0.21060
492320.0000    0.32419
492360.0000    0.17153
492400.0000    0.29228
492440.0000    0.21455
492480.0000    0.15316
492520.0000    0.19976
492560.0000    0.34453
492600.0000    0.28335
492640.0000    0.31576
492680.0000    0.44600
492720.0000    0.36881
492760.0000    0.33263
492800.0000    0.21511
492840.0000    0.29992
492880.0000    0.34157
492920.0000    0.21853
492960.0000    0.14569
493000.0000    0.27157
493040.0000    0.18247
493080.0000    0.17495
493120.0000    0.30483
493160.0000    0.21525
493200.0000    0.41436
493240.0000    0.34482
493280.0000    0.29010
493320.0000    0.25971
493360.0000    0.20068
493400.0000    0.39564
493440.0000    0.12973
493480.0000    0.10181
493520.0000    0.27087
493560.0000    0.40719
493600.0000    0.42859
493640.0000    0.29640
493680.0000    0.31909
493720.0000    0.25878
493760.0000    0.40365
493800.0000    0.67727
493840.0000    0.31864
493880.0000    0.30407
493920.0000    0.16075
493960.0000    0.30038
494000.0000    0.45111
494040.0000    0.39379
494080.0000    0.34564
494120.0000    0.23508
494160.0000    0.10317
494200.0000    0.26971
494240.0000    0.14995
494280.0000   -0.09194
494320.0000    0.35627
494360.0000    0.41570
494400.0000    0.46004
494440.0000    0.34700
494480.0000    0.62437
494520.0000    0.17399
494560.0000    0.40767
494600.0000    0.41403
494640.0000    0.36037
494680.0000    0.19594
494720.0000    0.35509
494760.0000    0.48351
494800.0000    0.44592
494840.0000    0.14324
494880.0000    0.22996
494920.0000    0.46972
494960.0000    0.25814
495000.0000    0.33684
495040.0000    0.34999
495080.0000    0.11723
495120.0000    0.28338
495160.0000    0.16882
495200.0000   -0.00547
495240.0000    0.48933
495280.0000    0.18723
495320.0000    0.43068
495360.0000    0.09506
495400.0000    0.24577
495440.0000    0.26476
495480.0000    0.25285
495520.0000    0.33518
495560.0000    0.33434
495600.0000    0.22689
495640.0000    0.39941
495680.0000    0.29426
495720.0000    0.34172
495760.0000    0.11163
495800.0000    0.06529
495840.0000    0.35874
495880.0000    0.26031
495920.0000    0.17782
495960.0000    0.54608
496000.0000    0.22495
496040.0000    0.18152
496080.0000    0.29115
496120.0000    0.13208
496160.0000    0.31104
496200.0000    0.25279
496240.0000    0.24987
496280.0000    0.30904
496320.0000    0.16109
496360.0000    0.18872
496400.0000    0.09112
496440.0000    0.22577
496480.0000    0.25927
496520.0000    0.29318
496560.0000    0.33339
496600.0000    0.12392
496640.0000    0.20626
496680.0000    0.49047
496720.0000    0.24236
496760.0000    0.22304
496800.0000    0.32046
496840.0000    0.22737
496880.0000    0.17719
496920.0000    0.33118
496960.0000    0.39777
497000.0000    0.13410
497040.0000    0.32334
497080.0000    0.22184
497120.0000    0.24221
497160.0000    0.30890
497200.0000    0.24311
497240.0000    0.11914
497280.0000    0.46445
497320.0000    0.48902
497360.0000    0.25017
497400.0000    0.22057
497440.0000    0.23365
497480.0000    0.43830
497520.0000    0.27337
497560.0000    0.27677
497600.0000    0.55708
497640.0000    0.37234
497680.0000    0.29088
497720.0000    0.17319
497760.0000    0.26547
497800.0000    0.27163
497840.0000    0.35156
497880.0000    0.37162
497920.0000    0.44786
497960.0000    0.27624
498000.0000    0.52613
498040.0000    0.21398
498080.0000    0.36197
498120.0000    0.32737
498160.0000    0.26754
498200.0000    0.52369
498240.0000    0.24383
498280.0000    0.16354
498320.0000    0.18030
498360.0000    0.48238
498400.0000    0.16459
498440.0000    0.29261
498480.0000    0.30919
498520.0000    0.24463
498560.0000    0.26395
498600.0000    0.36153
498640.0000    0.37380
498680.0000    0.34107
498720.0000    0.39884
498760.0000    0.46998
498800.0000    0.27386
498840.0000    0.42845
498880.0000    0.18377
498920.0000    0.38136
498960.0000    0.30032
499000.0000    0.18244
499040.0000    0.49475
499080.0000    0.35660
499120.0000    0.19220
499160.0000    0.18293
499200.0000   -0.01827
499240.0000    0.25484
499280.0000    0.26791
499320.0000    0.27095
499360.0000   -0.00390
499400.0000    0.02618
499440.0000   -0.00719
499480.0000    0.13634
499520.0000    0.03472
499560.0000    0.04390
499600.0000    0.00004
499640.0000    0.09007
499680.0000    0.11370
499720.0000    0.13589
499760.0000   -0.12314
499800.0000    0.20882
499840.0000    0.08076
499880.0000    0.22962
499920.0000    0.04841
499960.0000   -0.27165
500000.0000   -0.07092
500040.0000   -0.51687
500080.0000   -0.37387
500120.0000   -0.52900
500160.0000   -0.37712
500200.0000   -0.19769
500240.0000    0.10818
500280.0000   -0.16840
500320.0000    0.27599
500360.0000    0.48145
500400.0000    0.45356
500440.0000    0.29652
500480.0000    0.26677
500520.0000    0.45868
500560.0000    0.41220
500600.0000    0.28747
500640.0000    0.34042
500680.0000    0.24132
500720.0000    0.30510
500760.0000    0.19837
500800.0000    0.37738
500840.0000    0.43096
500880.0000    0.17760
500920.0000    0.11717
500960.0000   -0.19935
501000.0000   -0.12451
501040.0000    0.06172
501080.0000   -0.02861
501120.0000   -0.38688
501160.0000    0.18086
501200.0000   -0.00912
501240.0000    0.33896
501280.0000    0.43576
501320.0000   -0.22760
501360.0000    0.11227
501400.0000    0.21114
501440.0000    0.07691
501480.0000    0.20736
501520.0000    0.16602
501560.0000    0.32838
501600.0000    0.17177
501640.0000    0.36731
501680.0000    0.46913
501720.0000    0.20189
501760.0000    0.26841
501800.0000    0.28189
501840.0000    0.30125
501880.0000   -0.02167
501920.0000    0.06948
501960.0000    0.15143
502000.0000    0.28881
502040.0000    0.07015
502080.0000    0.20843
502120.0000    0.27912
502160.0000    0.32169
502200.0000    0.31924
502240.0000    0.04754
502280.0000    0.01160
502320.0000   -0.00079
502360.0000    0.04253
502400.0000    0.06278
502440.0000   -0.01549
502480.0000    0.17427
502520.0000    0.31821
502560.0000    0.25846
502600.0000    0.45662
502640.0000    0.16658
502680.0000   -0.11048
502720.0000   -0.07061
502760.0000    0.48835
502800.0000    0.44542
502840.0000    0.22436
502880.0000    0.28305
502920.0000    0.22596
502960.0000    0.02534
503000.0000    0.04220
503040.0000   -0.00400
503080.0000    0.18345
503120.0000    0.23183
503160.0000    0.13615
503200.0000    0.56768
503240.0000    0.39233
503280.0000    0.49646
503320.0000    0.17119
503360.0000    0.47375
503400.0000    0.20162
503440.0000    0.04229
503480.0000    0.51272
503520.0000    0.09612
503560.0000    0.31535
503600.0000    0.57206
503640.0000    0.18979
503680.0000    0.21911
503720.0000   -0.01140
503760.0000   -0.18275
503800.0000    0.05351
503840.0000    0.12472
503880.0000   -0.71929
503920.0000   -0.38630
503960.0000   -0.36473
504000.0000   -0.52810
504040.0000   -0.16858
504080.0000   -0.24238
504120.0000   -0.00182
504160.0000   -0.21112
504200.0000    0.32536
504240.0000    0.28221
504280.0000    0.20686
504320.0000   -0.01874
504360.0000    0.25024
504400.0000    0.38008
504440.0000    0.35582
504480.0000    0.14244
504520.0000    0.03826
504560.0000    0.04714
504600.0000    0.51817
504640.0000    0.21550
504680.0000    0.52928
504720.0000   -0.23274
504760.0000   -0.12667
504800.0000    0.05985
504840.0000    0.08083
504880.0000    0.06517
504920.0000   -0.18898
504960.0000   -0.11629
505000.0000   -0.10858
505040.0000   -0.43352
505080.0000    0.03021
505120.0000   -0.44834
505160.0000    0.12302
505200.0000    0.38839
505240.0000    0.39986
505280.0000    0.31727
505320.0000    0.03970
505360.0000    0.51716
505400.0000    0.19229
505440.0000   -0.01905
505480.0000    0.33685
505520.0000   -0.08639
505560.0000   -0.09864
505600.0000    0.38469
505640.0000    0.24358
505680.0000   -0.22417
505720.0000   -0.16161
505760.0000   -0.58540
505800.0000   -0.19652
505840.0000   -0.28442
505880.0000   -0.01276
505920.0000   -0.19488
505960.0000    0.04878
506000.0000    0.16788
506040.0000   -0.01537
506080.0000   -0.28494
506120.0000   -0.53829
506160.0000   -0.19211
506200.0000    0.19066
506240.0000    0.04359
506280.0000    0.13542
506320.0000   -0.46406
506360.0000   -0.60070
506400.0000   -0.36488
506440.0000   -0.13984
506480.0000   -0.02673
506520.0000   -0.13447
506560.0000    0.10843
506600.0000   -0.07539
506640.0000   -0.03234
506680.0000   -0.19468
506720.0000   -0.06134
506760.0000    0.10403
506800.0000    0.20121
506840.0000    0.12614
506880.0000   -0.14809
506920.0000    0.11200
506960.0000   -0.08600
507000.0000   -0.08221
507040.0000    0.04492
507080.0000    0.01887
507120.0000   -0.20407
507160.0000   -0.10621
507200.0000    0.17243
507240.0000    0.39185
507280.0000    0.06224
507320.0000   -0.06112
507360.0000    0.11029
507400.0000    0.23011
507440.0000    0.33967
507480.0000   -0.16245
507520.0000   -0.02356
507560.0000   -0.56746
507600.0000   -0.21749
507640.0000   -0.34425
507680.0000    0.13258
507720.0000   -0.04681
507760.0000    0.25745
507800.0000    0.04490
507840.0000    0.26040
507880.0000   -0.12059
507920.0000   -0.21394
507960.0000    0.05488
508000.0000    0.08689
508040.0000    0.05670
508080.0000    0.19977
508120.0000    0.06983
508160.0000    0.03114
508200.0000   -0.04782
508240.0000    0.31420
508280.0000    0.42662
508320.0000    0.05881
508360.0000    0.02924
508400.0000    0.08016
508440.0000    0.05438
508480.0000    0.09235
508520.0000    0.13676
508560.0000    0.33602
508600.0000    0.18090
508640.0000    0.44404
508680.0000    0.33431
508720.0000    0.37305
508760.0000   -0.02282
508800.0000   -0.01752
508840.0000    0.09448
508880.0000    0.25675
508920.0000    0.35769
508960.0000    0.46574
509000.0000    0.56948
509040.0000    0.29378
509080.0000    0.41580
509120.0000    0.13786
509160.0000    0.51258
509200.0000    0.33178
509240.0000    0.15773
509280.0000    0.28228
509320.0000    0.11717
509360.0000    0.41238
509400.0000    0.59975
509440.0000    0.37484
509480.0000    0.42246
509520.0000    0.21273
509560.0000    0.38288
509600.0000    0.41034
509640.0000    0.28495
509680.0000    0.27361
509720.0000    0.23291
509760.0000    0.56751
509800.0000    0.73836
509840.0000    0.57982
509880.0000   -0.06318
509920.0000    0.27379
509960.0000    0.39345
510000.0000    0.22034
510040.0000    0.29288
510080.0000    0.21653
510120.0000    0.41999
510160.0000    0.16880
510200.0000    0.31102
510240.0000    0.46274
510280.0000    0.56772
510320.0000    0.43131
510360.0000    0.09486
510400.0000    0.25820
510440.0000    0.47290
510480.0000    0.32780
510520.0000    0.42424
510560.0000    0.29427
510600.0000    0.23659
510640.0000    0.47825
510680.0000    0.49484
510720.0000    0.46796
510760.0000    0.76326
510800.0000    0.44514
510840.0000    0.41504
510880.0000    0.44982
510920.0000    0.37491
510960.0000    0.44136
511000.0000    0.46670
511040.0000    0.31142
511080.0000    0.47117
511120.0000    0.38733
511160.0000    0.40851
511200.0000    0.44631
511240.0000    0.56924
511280.0000    0.67116
511320.0000    0.38333
511360.0000    0.47689
511400.0000    0.32135
511440.0000    0.31648
511480.0000    0.43406
511520.0000    0.36817
511560.0000    0.35701
511600.0000    0.36172
511640.0000    0.45667
511680.0000    0.51939
511720.0000    0.31760
511760.0000    0.31532
511800.0000    0.46538
511840.0000    0.35588
511880.0000    0.35125
511920.0000    0.20085
511960.0000    0.36039
512000.0000    0.48575
512040.0000    0.29957
512080.0000    0.29270
512120.0000    0.41356
512160.0000    0.26361
512200.0000    0.15911
512240.0000    0.22613
512280.0000    0.02438
512320.0000   -0.01680
512360.0000    0.00156
512400.0000    0.29641
512440.0000    0.13375
512480.0000    0.41465
512520.0000    0.46724
512560.0000    0.52199
512600.0000    0.29006
512640.0000    0.16846
512680.0000    0.31717
512720.0000    0.33837
512760.0000    0.52399
512800.0000    0.33099
512840.0000    0.41952
512880.0000    0.27652
512920.0000    0.34291
512960.0000    0.25638
513000.0000    0.27312
513040.0000    0.25633
513080.0000    0.36785
513120.0000    0.35566
513160.0000    0.37621
513200.0000    0.36547
513240.0000    0.36995
513280.0000    0.38964
513320.0000    0.35912
513360.0000    0.35502
513400.0000    0.27682
513440.0000    0.31634
513480.0000    0.39151
513520.0000    0.29359
513560.0000    0.30235
513600.0000    0.26626
513640.0000    0.26310
513680.0000    0.29180
513720.0000    0.12188
513760.0000    0.35191
513800.0000    0.09055
513840.0000    0.26779
513880.0000    0.31484
513920.0000    0.27125
513960.0000    0.33637
514000.0000   -0.00553
514040.0000    0.08220
514080.0000    0.11845
514120.0000    0.56867
514160.0000    0.22819
514200.0000    0.34442
514240.0000    0.29984
514280.0000    0.04946
514320.0000    0.29266
514360.0000    0.05637
514400.0000    0.21514
514440.0000    0.17221
514480.0000    0.32537
514520.0000    0.13880
514560.0000    0.07846
514600.0000    0.18550
514640.0000    0.50772
514680.0000    0.08654
514720.0000    0.12416
514760.0000    0.14390
514800.0000    0.08731
514840.0000    0.28520
514880.0000    0.09503
514920.0000    0.11258
514960.0000   -0.07731
515000.0000    0.12614
515040.0000    0.15727
515080.0000    0.17638
515120.0000    0.40167
515160.0000    0.37335
515200.0000    0.31470
515240.0000    0.22110
515280.0000    0.05650
515320.0000    0.53513
515360.0000    0.33182
515400.0000    0.09667
515440.0000    0.21151
515480.0000    0.35651
515520.0000    0.25707
515560.0000    0.18129
515600.0000    0.09635
515640.0000    0.46429
515680.0000    0.36543
515720.0000    0.34466
515760.0000    0.37028
515800.0000    0.26317
515840.0000    0.12710
515880.0000    0.07986
515920.0000    0.19565
515960.0000    0.02408
516000.0000   -0.08762
516040.0000    0.28724
516080.0000    0.35682
516120.0000   -0.11851
516160.0000    0.33800
516200.0000    0.35196
516240.0000    0.22430
516280.0000    0.39335
516320.0000    0.40857
516360.0000    0.38096
516400.0000    0.49950
516440.0000    0.23879
516480.0000    0.28821
516520.0000    0.45300
516560.0000    0.16271
516600.0000    0.39153
516640.0000    0.55241
516680.0000    0.15515
516720.0000    0.27876
516760.0000    0.22219
516800.0000    0.08649
516840.0000    0.16841
516880.0000    0.25651
516920.0000    0.09376
516960.0000    0.29639
517000.0000    0.36173
517040.0000    0.44347
517080.0000    0.39425
517120.0000    0.24406
517160.0000    0.26239
517200.0000    0.38575
517240.0000    0.41785
517280.0000    0.43238
517320.0000    0.34952
517360.0000    0.37397
517400.0000    0.35387
517440.0000    0.37578
517480.0000    0.16976
517520.0000    0.29235
517560.0000    0.20683
517600.0000    0.29584
517640.0000    0.25847
517680.0000    0.35858
517720.0000    0.31514
517760.0000    0.32282
517800.0000    0.41814
517840.0000    0.43392
517880.0000    0.38910
517920.0000    0.46627
517960.0000   -0.05573
518000.0000    0.33090
518040.0000   -0.12945
518080.0000    0.32143
518120.0000    0.52156
518160.0000    0.34851
518200.0000    0.41702
518240.0000    0.31079
518280.0000    0.31274
518320.0000    0.42905
518360.0000    0.44878
518400.0000    0.55313
518440.0000    0.13443
518480.0000    0.37742
518520.0000    0.44739
518560.0000    0.36641
518600.0000    0.34433
518640.0000    0.42387
518680.0000    0.24879
518720.0000    0.42993
518760.0000    0.45031
518800.0000    0.25514
518840.0000    0.40729
518880.0000    0.39923
518920.0000    0.24150
518960.0000    0.37759
519000.0000    0.39280
519040.0000    0.11690
519080.0000    0.32403
519120.0000    0.38539
519160.0000    0.46692
519200.0000    0.34587
519240.0000    0.39429
519280.0000    0.30810
519320.0000    0.14726
519360.0000    0.32148
519400.0000    0.29290
519440.0000    0.29922
519480.0000    0.37666
519520.0000    0.34916
519560.0000    0.40683
519600.0000    0.13203
519640.0000    0.35901
519680.0000    0.51347
519720.0000    0.48881
519760.0000    0.26011
519800.0000    0.22950
519840.0000    0.29088
519880.0000    0.28407
519920.0000    0.32283
519960.0000    0.11924
520000.0000    0.26856
520040.0000    0.52270
520080.0000    0.13845
520120.0000    0.19628
520160.0000    0.51352
520200.0000    0.46915
520240.0000    0.34185
520280.0000    0.34867
520320.0000    0.53583
520360.0000    0.37981
520400.0000    0.40419
520440.0000    0.22080
520480.0000    0.53281
520520.0000    0.36672
520560.0000    0.25409
520600.0000    0.52469
520640.0000    0.42992
520680.0000    0.33593
520720.0000    0.53362
520760.0000    0.31971
520800.0000    0.29092
520840.0000    0.30614
520880.0000    0.44030
520920.0000    0.51549
520960.0000    0.42154
521000.0000    0.52459
521040.0000    0.48163
521080.0000    0.41221
521120.0000    0.25012
521160.0000    0.49225
521200.0000    0.50189
521240.0000    0.54854
521280.0000    0.41803
521320.0000    0.59113
521360.0000    0.42614
521400.0000    0.44042
521440.0000    0.48934
521480.0000    0.31509
521520.0000    0.38627
521560.0000    0.43209
521600.0000    0.46486
521640.0000    0.42524
521680.0000    0.34210
521720.0000    0.40376
521760.0000    0.51628
521800.0000    0.45569
521840.0000    0.50888
521880.0000    0.62931
521920.0000    0.52647
521960.0000    0.43072
522000.0000    0.40731
522040.0000   -0.15821
522080.0000    0.16049
522120.0000    0.22342
522160.0000    0.01465
522200.0000    0.23497
522240.0000    0.43697
522280.0000    0.37790
522320.0000    0.48740
522360.0000    0.48263
522400.0000    0.40203
522440.0000    0.56246
522480.0000    0.20742
522520.0000    0.38925
522560.0000    0.35301
522600.0000    0.31229
522640.0000    0.29178
522680.0000   -0.03086
522720.0000    0.55422
522760.0000    0.39561
522800.0000    0.29754
522840.0000    0.04373
522880.0000    0.22709
522920.0000    0.20486
522960.0000    0.25098
523000.0000    0.29795
523040.0000    0.10439
523080.0000    0.17526
523120.0000    0.35763
523160.0000    0.21231
523200.0000    0.31987
523240.0000    0.31299
523280.0000    0.39513
523320.0000    0.36725
523360.0000    0.13867
523400.0000    0.41432
523440.0000    0.26176
523480.0000    0.30255
523520.0000    0.41132
523560.0000    0.23129
523600.0000    0.26090
523640.0000    0.25792
523680.0000   -0.21675
523720.0000   -0.18786
523760.0000    0.04055
523800.0000   -0.05075
523840.0000    0.31864
523880.0000    0.45885
523920.0000   -0.17045
523960.0000    0.02400
524000.0000    0.14376
524040.0000    0.07577
524080.0000    0.19114
524120.0000    0.13949
524160.0000    0.29677
524200.0000    0.26970
524240.0000    0.31619
524280.0000    0.19204
524320.0000    0.07202
524360.0000    0.17788
524400.0000    0.38273
524440.0000    0.37681
524480.0000    0.48801
524520.0000    0.20054
524560.0000    0.07922
524600.0000   -0.02387
524640.0000    0.30255
524680.0000    0.28533
524720.0000    0.45503
524760.0000    0.35758
524800.0000   -0.18838
524840.0000    0.01466
524880.0000    0.21084
524920.0000    0.09908
524960.0000    0.26619
525000.0000    0.40638
525040.0000    0.24049
525080.0000    0.28029
525120.0000    0.29696
525160.0000    0.28714
525200.0000    0.36249
525240.0000    0.29776
525280.0000    0.27823
525320.0000    0.11662
525360.0000    0.31802
525400.0000    0.60227
525440.0000    0.43349
525480.0000    0.37551
525520.0000    0.28235
525560.0000    0.39943
525600.0000    0.41823
525640.0000    0.34388
525680.0000    0.15331
525720.0000    0.44105
525760.0000    0.40840
525800.0000    0.11474
525840.0000    0.31880
525880.0000    0.09668
525920.0000    0.02818
525960.0000    0.12144
526000.0000    0.34665
526040.0000    0.44199
526080.0000    0.16354
526120.0000    0.32804
526160.0000    0.45118
526200.0000    0.21472
526240.0000    0.54002
526280.0000    0.53485
526320.0000    0.63924
526360.0000    0.73129
526400.0000    0.67360
526440.0000    0.59983
526480.0000    0.25635
526520.0000    0.56343
526560.0000    0.49055
526600.0000    0.45467
526640.0000    0.32836
526680.0000    0.45897
526720.0000    0.19488
526760.0000    0.24775
526800.0000    0.30597
526840.0000    0.48420
526880.0000    0.40297
526920.0000    0.46083
526960.0000    0.34879
527000.0000    0.44884
527040.0000    0.53526
527080.0000    0.26308
527120.0000    0.25685
527160.0000    0.46885
527200.0000    0.42382
527240.0000    0.43736
527280.0000    0.49863
527320.0000    0.50245
527360.0000    0.45827
527400.0000    0.33059
527440.0000    0.36422
527480.0000    0.44734
527520.0000   -0.00771
527560.0000    0.15459
527600.0000    0.16120
527640.0000    0.48709
527680.0000    0.34331
527720.0000    0.36181
527760.0000    0.43187
527800.0000    0.41292
527840.0000    0.28665
527880.0000    0.31464
527920.0000    0.40108
527960.0000    0.32465
528000.0000    0.45298
528040.0000    0.51874
528080.0000    0.39648
528120.0000    0.32607
528160.0000    0.38700
528200.0000    0.42749
528240.0000    0.32791
528280.0000    0.25440
528320.0000    0.18346
528360.0000    0.62889
528400.0000    0.09577
528440.0000    0.33734
528480.0000    0.43688
528520.0000    0.47521
528560.0000    0.53032
528600.0000    0.42913
528640.0000    0.60508
528680.0000    0.21708
528720.0000    0.22568
528760.0000    0.51691
528800.0000    0.56399
528840.0000    0.47124
528880.0000    0.10637
528920.0000    0.31975
528960.0000    0.47923
529000.0000    0.50671
529040.0000    0.39243
529080.0000    0.32693
529120.0000    0.41127
529160.0000    0.23327
529200.0000    0.44051
529240.0000    0.19488
529280.0000    0.30510
529320.0000    0.27368
529360.0000    0.31737
529400.0000    0.45384
529440.0000    0.38597
529480.0000    0.08470
529520.0000    0.19368
529560.0000    0.27281
529600.0000    0.53074
529640.0000    0.37557
529680.0000    0.10362
529720.0000    0.45319
529760.0000    0.32198
529800.0000    0.34457
529840.0000    0.37360
529880.0000    0.48420
529920.0000   -0.15329
529960.0000   -0.33099
530000.0000    0.32756
530040.0000    0.33995
530080.0000    0.18602
530120.0000   -0.01916
530160.0000    0.30765
530200.0000    0.46220
530240.0000    0.14649
530280.0000    0.24646
530320.0000    0.18792
530360.0000    0.16636
530400.0000   -0.06842
530440.0000    0.34237
530480.0000    0.48881
530520.0000    0.39055
530560.0000    0.17414
530600.0000    0.42595
530640.0000    0.30653
530680.0000    0.19564
530720.0000    0.10163
530760.0000    0.27138
530800.0000    0.45471
530840.0000    0.20706
530880.0000    0.18206
530920.0000    0.14385
530960.0000    0.34315
531000.0000    0.17951
531040.0000    0.11203
531080.0000   -0.02372
531120.0000    0.16563
531160.0000    0.14984
531200.0000    0.10566
531240.0000    0.27807
531280.0000    0.38795
531320.0000    0.05051
531360.0000    0.65349
531400.0000    0.51614
531440.0000    0.43495
531480.0000    0.42171
531520.0000    0.39098
531560.0000    0.49136
531600.0000    0.45899
531640.0000    0.41335
531680.0000    0.35759
531720.0000    0.28547
531760.0000    0.35198
531800.0000    0.33210
531840.0000    0.19013
531880.0000    0.35962
531920.0000    0.42260
531960.0000    0.46479
532000.0000    0.48954
532040.0000    0.32672
532080.0000    0.40226
532120.0000    0.36893
532160.0000    0.35019
532200.0000    0.44295
532240.0000    0.33940
532280.0000    0.39909
532320.0000    0.40599
532360.0000    0.41628
532400.0000    0.16943
532440.0000    0.51620
532480.0000    0.36765
532520.0000    0.43117
532560.0000    0.41360
532600.0000    0.41610
532640.0000    0.40176
532680.0000    0.40193
532720.0000    0.45315
532760.0000    0.46235
532800.0000    0.31468
532840.0000    0.43853
532880.0000    0.42257
532920.0000    0.38062
532960.0000    0.31000
533000.0000    0.58303
533040.0000    0.42468
533080.0000    0.35013
533120.0000    0.41574
533160.0000    0.58361
533200.0000    0.38546
533240.0000    0.55556
533280.0000    0.56010
533320.0000    0.55782
533360.0000    0.34298
533400.0000    0.39520
533440.0000    0.58586
533480.0000    0.53565
533520.0000    0.40643
533560.0000    0.31651
533600.0000    0.41392
533640.0000    0.24505
533680.0000    0.27728
533720.0000    0.45679
533760.0000    0.46884
533800.0000    0.26304
533840.0000    0.48300
533880.0000    0.45353
533920.0000    0.43889
533960.0000    0.50243
534000.0000    0.48691
534040.0000    0.06787
534080.0000   -0.07766
534120.0000    0.15611
534160.0000   -0.10623
534200.0000    0.12161
534240.0000    0.34971
534280.0000    0.37454
534320.0000    0.36228
534360.0000    0.42004
534400.0000    0.29162
534440.0000    0.35852
534480.0000    0.17291
534520.0000    0.43056
534560.0000    0.40362
534600.0000    0.32995
534640.0000    0.26464
534680.0000    0.21688
534720.0000    0.42296
534760.0000    0.47389
534800.0000    0.40637
534840.0000    0.21391
534880.0000    0.42906
534920.0000    0.22786
534960.0000    0.30720
535000.0000    0.48881
535040.0000    0.25836
535080.0000    0.34014
535120.0000    0.47330
535160.0000    0.32166
535200.0000    0.32428
535240.0000    0.10976
535280.0000    0.54206
535320.0000    0.62211
535360.0000    0.50088
535400.0000    0.28156
535440.0000    0.31789
535480.0000    0.42096
535520.0000    0.42993
535560.0000    0.40315
535600.0000    0.03549
535640.0000    0.17856
535680.0000    0.32995
535720.0000    0.22157
535760.0000    0.28482
535800.0000    0.19966
535840.0000    0.26238
535880.0000    0.24803
535920.0000   -0.11672
535960.0000    0.05345
536000.0000    0.10338
536040.0000    0.26707
536080.0000    0.17668
536120.0000    0.15916
536160.0000    0.31696
536200.0000    0.36485
536240.0000    0.25822
536280.0000    0.06621
536320.0000    0.25066
536360.0000    0.31186
536400.0000    0.34101
536440.0000    0.29753
536480.0000    0.08459
536520.0000    0.12107
536560.0000    0.13203
536600.0000    0.30230
536640.0000    0.22465
536680.0000    0.30636
536720.0000    0.21902
536760.0000    0.22630
536800.0000    0.19056
536840.0000    0.17775
536880.0000    0.22354
536920.0000    0.41413
536960.0000    0.25392
537000.0000    0.31309
537040.0000    0.27360
537080.0000    0.27079
537120.0000    0.16775
537160.0000    0.20191
537200.0000    0.38063
537240.0000    0.35893
537280.0000    0.33300
537320.0000    0.22815
537360.0000    0.28532
537400.0000    0.48743
537440.0000    0.31575
537480.0000    0.56500
537520.0000    0.44593
537560.0000    0.50375
537600.0000    0.05741
537640.0000    0.42049
537680.0000    0.36952
537720.0000    0.59351
537760.0000    0.42432
537800.0000    0.62035
537840.0000    0.42304
537880.0000    0.51169
537920.0000    0.44470
537960.0000    0.45855
538000.0000    0.46474
538040.0000    0.56947
538080.0000    0.59480
538120.0000    0.44595
538160.0000    0.48699
538200.0000    0.42397
538240.0000    0.46782
538280.0000    0.30442
538320.0000    0.45273
538360.0000    0.42131
538400.0000    0.38862
538440.0000    0.41557
538480.0000    0.29854
538520.0000    0.43214
538560.0000    0.32418
538600.0000    0.41056
538640.0000    0.32242
538680.0000    0.42468
538720.0000    0.16551
538760.0000    0.01638
538800.0000    0.25664
538840.0000    0.15351
538880.0000    0.33774
538920.0000    0.24872
538960.0000    0.60089
539000.0000    0.63854
539040.0000    0.33470
539080.0000    0.26673
539120.0000    0.56690
539160.0000    0.07931
539200.0000    0.50490
539240.0000    0.50523
539280.0000    0.51335
539320.0000    0.29746
539360.0000    0.52681
539400.0000    0.69861
539440.0000    0.32947
539480.0000    0.32505
539520.0000    0.40295
539560.0000    0.21733
539600.0000    0.15312
539640.0000    0.33934
539680.0000    0.32583
539720.0000    0.18309
539760.0000    0.21125
539800.0000    0.39543
539840.0000    0.37464
539880.0000    0.36697
539920.0000    0.22391
539960.0000    0.25217
540000.0000    0.44237
540040.0000    0.26631
540080.0000    0.28866
540120.0000    0.24082
540160.0000    0.44942
540200.0000    0.37522
540240.0000    0.40144
540280.0000    0.42641
540320.0000    0.42284
540360.0000    0.67012
540400.0000    0.44634
540440.0000    0.39549
540480.0000    0.28067
540520.0000    0.39268
540560.0000    0.32515
540600.0000    0.32019
540640.0000    0.20847
540680.0000    0.10553
540720.0000    0.30257
540760.0000    0.33974
540800.0000    0.23304
540840.0000    0.36601
540880.0000    0.42573
540920.0000    0.26373
540960.0000    0.33493
541000.0000    0.29080
541040.0000    0.25530
541080.0000    0.52664
541120.0000    0.20490
541160.0000    0.28726
541200.0000    0.48805
541240.0000    0.51248
541280.0000    0.16145
541320.0000    0.19887
541360.0000    0.22451
541400.0000    0.46414
541440.0000    0.38697
541480.0000    0.22935
541520.0000    0.21127
541560.0000    0.50235
541600.0000    0.37272
541640.0000   -0.06448
541680.0000    0.28798
541720.0000    0.53584
541760.0000    0.57106
541800.0000    0.50273
541840.0000    0.47342
541880.0000    0.32628
541920.0000    0.34105
541960.0000    0.48274
542000.0000    0.11368
542040.0000    0.50186
542080.0000    0.39692
542120.0000    0.38766
542160.0000    0.40124
542200.0000    0.24130
542240.0000    0.18648
542280.0000    0.42599
542320.0000    0.46008
542360.0000    0.23851
542400.0000   -0.03664
542440.0000    0.35439
542480.0000    0.44845
542520.0000    0.45911
542560.0000    0.33931
542600.0000    0.35437
542640.0000    0.40130
542680.0000    0.36666
542720.0000    0.46504
542760.0000    0.51669
542800.0000    0.39885
542840.0000    0.32650
542880.0000    0.32001
542920.0000    0.35231
542960.0000    0.33454
543000.0000    0.26869
543040.0000    0.10001
543080.0000    0.01113
543120.0000    0.15044
543160.0000    0.40698
543200.0000    0.18662
543240.0000    0.25429
543280.0000    0.27054
543320.0000    0.29320
543360.0000    0.39810
543400.0000    0.11221
543440.0000    0.29749
543480.0000    0.44264
543520.0000    0.17388
543560.0000    0.31498
543600.0000    0.35275
543640.0000    0.37197
543680.0000    0.36363
543720.0000    0.29672
543760.0000    0.37927
543800.0000    0.56878
543840.0000    0.20960
543880.0000    0.13423
543920.0000    0.25769
543960.0000    0.11352
544000.0000    0.34848
544040.0000    0.13312
544080.0000    0.46266
544120.0000    0.41250
544160.0000    0.37268
544200.0000    0.21136
544240.0000    0.33646
544280.0000    0.42387
544320.0000    0.51686
544360.0000    0.48832
544400.0000    0.48254
544440.0000    0.37866
544480.0000    0.35057
544520.0000    0.53226
544560.0000    0.44249
544600.0000    0.50173
544640.0000    0.29450
544680.0000    0.43101
544720.0000    0.32585
544760.0000    0.20328
544800.0000    0.32214
544840.0000    0.32016
544880.0000    0.59537
544920.0000    0.51851
544960.0000    0.50792
545000.0000    0.31551
545040.0000    0.43389
545080.0000    0.18483
545120.0000    0.27738
545160.0000    0.32432
545200.0000    0.22950
545240.0000    0.32797
545280.0000    0.20629
545320.0000    0.12189
545360.0000    0.37090
545400.0000    0.41652
545440.0000    0.11049
545480.0000    0.03765
545520.0000    0.20543
545560.0000    0.05297
545600.0000    0.16685
545640.0000    0.00502
545680.0000    0.14816
545720.0000    0.24097
545760.0000    0.14444
545800.0000    0.15351
545840.0000    0.13867
545880.0000    0.11159
545920.0000    0.11495
545960.0000    0.14985
546000.0000    0.12343
546040.0000    0.23829
546080.0000    0.08880
546120.0000   -0.04329
546160.0000   -0.10993
546200.0000    0.07596
546240.0000    0.22069
546280.0000    0.12062
546320.0000    0.11240
546360.0000    0.02886
546400.0000   -0.10537
546440.0000    0.03792
546480.0000   -0.00798
546520.0000   -0.18700
546560.0000   -0.00366
546600.0000   -0.03621
546640.0000   -0.39714
546680.0000   -0.25688
546720.0000   -0.23854
546760.0000   -0.41834
546800.0000   -0.34372
546840.0000   -0.21060
546880.0000    0.01872
546920.0000   -0.07588
546960.0000   -0.27565
547000.0000    0.19904
547040.0000    0.13261
547080.0000   -0.05479
547120.0000   -0.23385
547160.0000   -0.38585
547200.0000   -0.18996
547240.0000   -0.60757
547280.0000    0.18549
547320.0000    0.09527
547360.0000    0.12278
547400.0000    0.10787
547440.0000   -0.08823
547480.0000    0.12090
547520.0000    0.00131
547560.0000   -0.44581
547600.0000   -0.32289
547640.0000   -0.44720
547680.0000   -0.58948
547720.0000   -0.02198
547760.0000    0.30093
547800.0000    0.03850
547840.0000    0.00735
547880.0000    0.15669
547920.0000    0.00870
547960.0000    0.32865
548000.0000    0.19653
548040.0000    0.26613
548080.0000    0.24242
548120.0000    0.36324
548160.0000    0.36447
548200.0000    0.26108
548240.0000    0.28681
548280.0000    0.29962
548320.0000    0.24206
548360.0000    0.27328
548400.0000    0.32372
548440.0000    0.25162
548480.0000    0.05272
548520.0000   -0.08920
548560.0000    0.25480
548600.0000    0.14394
548640.0000    0.17495
548680.0000    0.29318
548720.0000    0.09146
548760.0000    0.15771
548800.0000    0.01593
548840.0000    0.18583
548880.0000    0.14591
548920.0000   -0.30581
548960.0000   -0.19297
549000.0000   -0.09433
549040.0000   -0.10521
549080.0000   -0.09160
549120.0000   -0.10873
549160.0000   -0.04333
549200.0000    0.28046
549240.0000   -0.07778
549280.0000   -0.22505
549320.0000   -0.15606
549360.0000    0.23557
549400.0000    0.07279
549440.0000    0.04573
549480.0000    0.00122
549520.0000    0.01900
549560.0000   -0.00203
549600.0000    0.08464
549640.0000   -0.21214
549680.0000   -0.13024
549720.0000   -0.30656
549760.0000   -0.00933
549800.0000   -0.06782
549840.0000   -0.06896
549880.0000   -0.13739
549920.0000   -0.38542
549960.0000   -0.38672
550000.0000   -0.41955
550040.0000   -0.12276
550080.0000   -0.12504
550120.0000    0.02854
550160.0000    0.06057
550200.0000    0.12068
550240.0000    0.24702
550280.0000    0.36619
550320.0000    0.61353
550360.0000    0.25271
550400.0000    0.04708
550440.0000    0.34138
550480.0000    0.18973
550520.0000    0.04923
550560.0000    0.29048
550600.0000    0.21922
550640.0000    0.16224
550680.0000    0.31087
550720.0000    0.52046
550760.0000    0.27742
550800.0000    0.19246
550840.0000   -0.00303
550880.0000    0.12417
550920.0000    0.05644
550960.0000   -0.13028
551000.0000    0.03661
551040.0000    0.28825
551080.0000    0.08960
551120.0000    0.30199
551160.0000    0.23656
551200.0000    0.20188
551240.0000    0.17264
551280.0000    0.11069
551320.0000   -0.28724
551360.0000   -0.13658
551400.0000   -0.39046
551440.0000   -0.16100
551480.0000   -0.16206
551520.0000   -0.06163
551560.0000   -0.51489
551600.0000   -0.31926
551640.0000   -0.14240
551680.0000   -0.02373
551720.0000    0.06552
551760.0000    0.29195
551800.0000    0.47033
551840.0000    0.37861
551880.0000    0.07326
551920.0000    0.54169
551960.0000    0.43191
552000.0000    0.30433
552040.0000    0.35823
552080.0000    0.50713
552120.0000    0.23791
552160.0000    0.41267
552200.0000    0.44223
552240.0000    0.34505
552280.0000    0.52712
552320.0000    0.43134
552360.0000    0.23116
552400.0000    0.24675
552440.0000    0.18264
552480.0000    0.34887
552520.0000    0.42278
552560.0000    0.48777
552600.0000    0.39469
552640.0000    0.29652
552680.0000    0.16509
552720.0000    0.33473
552760.0000    0.26699
552800.0000    0.23578
552840.0000    0.20973
552880.0000    0.56121
552920.0000    0.27708
552960.0000    0.23740
553000.0000    0.18360
553040.0000    0.00765
553080.0000    0.24805
553120.0000    0.41882
553160.0000    0.32977
553200.0000    0.27931
553240.0000    0.14179
553280.0000    0.12778
553320.0000    0.21163
553360.0000    0.23491
553400.0000    0.15826
553440.0000    0.42778
553480.0000    0.21666
553520.0000    0.28901
553560.0000    0.47463
553600.0000    0.54830
553640.0000    0.40323
553680.0000    0.33399
553720.0000    0.38846
553760.0000    0.17682
553800.0000    0.34359
553840.0000    0.59126
553880.0000    0.53025
553920.0000    0.46336
553960.0000    0.22690
554000.0000    0.43877
554040.0000    0.14502
554080.0000    0.34811
554120.0000    0.40966
554160.0000    0.57696
554200.0000    0.23708
554240.0000    0.39561
554280.0000    0.32836
554320.0000    0.22296
554360.0000    0.29000
554400.0000    0.48791
554440.0000    0.43713
554480.0000    0.53897
554520.0000    0.50433
554560.0000    0.22038
554600.0000    0.35222
554640.0000    0.50622
554680.0000    0.41970
554720.0000    0.37809
554760.0000    0.27224
554800.0000    0.32701
554840.0000    0.15572
554880.0000    0.03835
554920.0000    0.37245
554960.0000    0.11492
555000.0000    0.39289
555040.0000    0.45675
555080.0000    0.10976
555120.0000    0.21064
555160.0000    0.18381
555200.0000    0.44279
555240.0000    0.17692
555280.0000    0.31889
555320.0000    0.25830
555360.0000    0.14950
555400.0000    0.09785
555440.0000    0.16787
555480.0000   -0.02784
555520.0000    0.15507
555560.0000   -0.32138
555600.0000    0.10767
555640.0000    0.30756
555680.0000    0.29372
555720.0000    0.29721
555760.0000    0.17710
555800.0000    0.38743
555840.0000    0.06880
555880.0000    0.12094
555920.0000   -0.04405
555960.0000    0.25416
556000.0000    0.32138
556040.0000    0.40293
556080.0000    0.46021
556120.0000    0.53117
556160.0000    0.30000
556200.0000    0.36317
556240.0000    0.42701
556280.0000    0.42407
556320.0000    0.37206
556360.0000    0.47386
556400.0000    0.41232
556440.0000    0.52461
556480.0000    0.34087
556520.0000    0.09426
556560.0000    0.36177
556600.0000    0.26275
556640.0000    0.21631
556680.0000    0.18185
556720.0000    0.14217
556760.0000    0.13107
556800.0000    0.28975
556840.0000    0.33221
556880.0000    0.35623
556920.0000    0.30347
556960.0000    0.14881
557000.0000    0.20104
557040.0000    0.18308
557080.0000    0.19406
557120.0000    0.46541
557160.0000    0.24969
557200.0000    0.21574
557240.0000    0.34717
557280.0000    0.18878
557320.0000    0.27925
557360.0000    0.28711
557400.0000    0.42724
557440.0000    0.33346
557480.0000    0.36175
557520.0000    0.37745
557560.0000    0.24132
557600.0000    0.34076
557640.0000    0.47657
557680.0000    0.16725
557720.0000    0.36575
557760.0000    0.10761
557800.0000   -0.02892
557840.0000    0.17329
557880.0000    0.13581
557920.0000    0.31709
557960.0000    0.15941
558000.0000    0.44439
558040.0000    0.35139
558080.0000    0.47832
558120.0000    0.27366
558160.0000    0.26631
558200.0000    0.21917
558240.0000    0.32908
558280.0000    0.48010
558320.0000    0.44011
558360.0000    0.33196
558400.0000    0.44993
558440.0000    0.42084
558480.0000    0.48034
558520.0000    0.37150
558560.0000    0.12009
558600.0000   -0.06219
558640.0000   -0.08322
558680.0000    0.00697
558720.0000    0.17247
558760.0000    0.12429
558800.0000    0.27619
558840.0000    0.24811
558880.0000    0.28058
558920.0000    0.31472
558960.0000    0.10873
559000.0000    0.45336
559040.0000    0.45596
559080.0000    0.58663
559120.0000    0.25342
559160.0000    0.34472
559200.0000    0.46134
559240.0000    0.37541
559280.0000    0.38920
559320.0000    0.35463
559360.0000    0.45636
559400.0000    0.28001
559440.0000    0.48223
559480.0000    0.49587
559520.0000    0.45270
559560.0000    0.45666
559600.0000    0.43832
559640.0000    0.53516
559680.0000    0.31955
559720.0000    0.39659
559760.0000    0.39922
559800.0000    0.23133
559840.0000    0.31671
559880.0000    0.47543
559920.0000    0.08082
559960.0000    0.31663
560000.0000    0.32080
560040.0000    0.38553
560080.0000    0.38630
560120.0000    0.20613
560160.0000    0.43140
560200.0000    0.43313
560240.0000    0.39388
560280.0000    0.47767
560320.0000    0.47201
560360.0000    0.43586
560400.0000    0.40186
560440.0000    0.30531
560480.0000    0.51934
560520.0000    0.63391
560560.0000    0.42058
560600.0000    0.52184
560640.0000    0.30174
560680.0000    0.36339
560720.0000    0.30493
560760.0000    0.12419
560800.0000    0.01329
560840.0000    0.34658
560880.0000    0.23927
560920.0000    0.08054
560960.0000    0.09582
561000.0000    0.34295
561040.0000    0.18492
561080.0000    0.07709
561120.0000    0.31828
561160.0000    0.18150
561200.0000   -0.05282
561240.0000    0.35593
561280.0000    0.29368
561320.0000    0.36838
561360.0000    0.00231
561400.0000    0.31746
561440.0000    0.32785
561480.0000    0.12859
561520.0000   -0.13789
561560.0000    0.41170
561600.0000    0.30319
561640.0000    0.06714
561680.0000    0.30874
561720.0000    0.32150
561760.0000    0.29830
561800.0000    0.07532
561840.0000    0.02161
561880.0000    0.15204
561920.0000    0.16553
561960.0000    0.30182
562000.0000    0.25438
562040.0000    0.36363
562080.0000    0.42549
562120.0000   -0.01455
562160.0000    0.18207
562200.0000    0.24379
562240.0000    0.29184
562280.0000    0.29912
562320.0000    0.34896
562360.0000    0.52629
562400.0000    0.30492
562440.0000    0.68517
562480.0000    0.51672
562520.0000    0.84626
562560.0000    0.67039
562600.0000    0.64437
562640.0000    0.72020
562680.0000    0.70611
562720.0000    0.74927
562760.0000    0.53763
562800.0000    0.63693
562840.0000    0.59053
562880.0000    0.55264
562920.0000    0.67391
562960.0000    0.72945
563000.0000    0.23463
563040.0000    0.52453
563080.0000    0.44135
563120.0000    0.78899
563160.0000    0.73084
563200.0000    0.83672
563240.0000    0.65786
563280.0000    0.52558
563320.0000    0.40632
563360.0000    0.24737
563400.0000   -0.00688
563440.0000    0.43084
563480.0000    0.49480
563520.0000    0.46429
563560.0000    0.92958
563600.0000    0.59206
563640.0000   -0.16213
563680.0000    0.25550
563720.0000    0.17764
563760.0000    0.04461
563800.0000    0.33757
563840.0000    0.31023
563880.0000    0.13114
563920.0000    0.31664
563960.0000    0.00527
564000.0000   -0.19161
564040.0000    0.37898
564080.0000    0.48809
564120.0000    0.18947
564160.0000    0.28637
564200.0000    0.47321
564240.0000   -0.02258
564280.0000   -0.03505
564320.0000    0.29248
564360.0000    0.32503
564400.0000    0.12010
564440.0000    0.23666
564480.0000    0.31488
564520.0000    0.20610
564560.0000    0.31790
564600.0000    0.12505
564640.0000    0.05888
564680.0000    0.07027
564720.0000    0.31495
564760.0000    0.28578
564800.0000   -0.10124
564840.0000    0.03252
564880.0000    0.18505
564920.0000    0.37620
564960.0000    0.28205
565000.0000    0.13839
565040.0000    0.30263
565080.0000    0.21502
565120.0000    0.35278
565160.0000    0.35680
565200.0000    0.12935
565240.0000    0.15650
565280.0000    0.19211
565320.0000    0.23152
565360.0000    0.35596
565400.0000    0.15757
565440.0000    0.30802
565480.0000    0.41934
565520.0000    0.57562
565560.0000    0.09068
565600.0000    0.24340
565640.0000    0.38337
565680.0000    0.35290
565720.0000    0.27519
565760.0000    0.25757
565800.0000   -0.15805
565840.0000    0.16481
565880.0000   -0.17016
565920.0000    0.27114
565960.0000    0.00324
566000.0000   -0.04916
566040.0000    0.17815
566080.0000    0.41055
566120.0000    0.44610
566160.0000    0.29901
566200.0000    0.12073
566240.0000    0.16263
566280.0000    0.06669
566320.0000    0.33623
566360.0000    0.06924
566400.0000    0.40242
566440.0000    0.24598
566480.0000    0.14728
566520.0000   -0.12134
566560.0000    0.15502
566600.0000    0.21077
566640.0000    0.41557
566680.0000    0.19457
566720.0000    0.49978
566760.0000    0.54180
566800.0000    0.58106
566840.0000    0.21274
566880.0000    0.38188
566920.0000    0.45825
566960.0000   -0.07540
567000.0000    0.41609
567040.0000    0.25598
567080.0000    0.19189
567120.0000    0.45209
567160.0000    0.38894
567200.0000    0.55604
567240.0000    0.36892
567280.0000    0.24312
567320.0000    0.32257
567360.0000    0.46741
567400.0000    0.15339
567440.0000    0.37629
567480.0000    0.35997
567520.0000    0.44452
567560.0000    0.56259
567600.0000    0.43094
567640.0000    0.45898
567680.0000    0.31476
567720.0000    0.49070
567760.0000    0.32476
567800.0000    0.36360
567840.0000    0.53128
567880.0000    0.43261
567920.0000    0.19119
567960.0000    0.24112
568000.0000    0.40894
568040.0000    0.40401
568080.0000    0.57005
568120.0000    0.25420
568160.0000    0.39470
568200.0000    0.13013
568240.0000    0.06357
568280.0000    0.06950
568320.0000    0.35339
568360.0000    0.49068
568400.0000    0.19684
568440.0000    0.34796
568480.0000    0.45112
568520.0000    0.21279
568560.0000    0.09541
568600.0000    0.24760
568640.0000    0.18719
568680.0000    0.24789
568720.0000    0.06738
568760.0000    0.26040
568800.0000    0.15136
568840.0000    0.23642
568880.0000    0.43801
568920.0000    0.27721
568960.0000    0.14044
569000.0000    0.04238
569040.0000    0.27875
569080.0000    0.23781
569120.0000    0.11688
569160.0000    0.36064
569200.0000    0.34229
569240.0000    0.34287
569280.0000    0.27818
569320.0000    0.13210
569360.0000    0.42817
569400.0000    0.37810
569440.0000    0.40251
569480.0000    0.14723
569520.0000    0.37296
569560.0000    0.44201
569600.0000    0.43250
569640.0000    0.46422
569680.0000    0.22040
569720.0000    0.54382
569760.0000    0.39516
569800.0000    0.15230
569840.0000    0.05740
569880.0000    0.26584
569920.0000   -0.13101
569960.0000    0.39794
570000.0000    0.26154
570040.0000    0.22287
570080.0000    0.10950
570120.0000    0.37389
570160.0000    0.38321
570200.0000    0.43979
570240.0000    0.64602
570280.0000    0.68828
570320.0000    0.72356
570360.0000    0.75595
570400.0000    0.72203
570440.0000    0.73437
570480.0000    0.71595
570520.0000    0.22891
570560.0000    0.37132
570600.0000    0.17370
570640.0000    0.46341
570680.0000    0.67961
570720.0000    0.38410
570760.0000    0.40368
570800.0000    0.38184
570840.0000    0.15092
570880.0000    0.31856
570920.0000    0.31130
570960.0000    0.16779
571000.0000    0.54003
571040.0000    0.46045
571080.0000    0.34997
571120.0000    0.10104
571160.0000    0.37003
571200.0000    0.32294
571240.0000    0.25160
571280.0000    0.31261
571320.0000    0.27505
571360.0000    0.48925
571400.0000    0.42036
571440.0000    0.31894
571480.0000    0.20290
571520.0000    0.27102
571560.0000    0.66176
571600.0000    0.69991
571640.0000    0.76675
571680.0000    0.83795
571720.0000    0.60437
571760.0000    0.69900
571800.0000    0.60586
571840.0000    0.52581
571880.0000    0.52604
571920.0000    0.18535
571960.0000    0.26824
572000.0000    0.17114
572040.0000   -0.08710
572080.0000    0.45126
572120.0000    0.33813
572160.0000    0.54997
572200.0000    0.42747
572240.0000    0.52402
572280.0000    0.44432
572320.0000    0.46863
572360.0000    0.38827
572400.0000    0.38172
572440.0000    0.23533
572480.0000    0.53113
572520.0000    0.37848
572560.0000    0.68555
572600.0000    0.26046
572640.0000    0.23581
572680.0000    0.10836
572720.0000    0.18402
572760.0000   -0.23696
572800.0000   -0.14874
572840.0000    0.49792
572880.0000    0.25726
572920.0000   -0.02608
572960.0000    0.39375
573000.0000    0.41517
573040.0000    0.47433
573080.0000    0.34426
573120.0000    0.37142
573160.0000    0.35556
573200.0000    0.36573
573240.0000    0.32124
573280.0000    0.53396
573320.0000    0.39786
573360.0000    0.35622
573400.0000    0.19927
573440.0000    0.49550
573480.0000    0.40183
573520.0000    0.25379
573560.0000    0.24356
573600.0000    0.45887
573640.0000    0.61224
573680.0000    0.21393
573720.0000    0.49254
573760.0000    0.40754
573800.0000    0.52674
573840.0000    0.29331
573880.0000    0.30425
573920.0000    0.32151
573960.0000    0.43788
574000.0000    0.27994
574040.0000    0.45858
574080.0000    0.39442
574120.0000    0.36979
574160.0000    0.54879
574200.0000    0.35708
574240.0000    0.38747
574280.0000    0.38141
574320.0000    0.40061
574360.0000    0.45434
574400.0000    0.17940
574440.0000    0.31969
574480.0000    0.36804
574520.0000    0.34548
574560.0000    0.63135
574600.0000    0.35845
574640.0000    0.50909
574680.0000    0.43293
574720.0000    0.04294
574760.0000    0.32508
574800.0000    0.47790
574840.0000    0.22824
574880.0000    0.30176
574920.0000    0.23956
574960.0000    0.39958
575000.0000    0.35602
575040.0000    0.51252
575080.0000    0.57039
575120.0000    0.51199
575160.0000    0.40869
575200.0000    0.55221
575240.0000    0.44921
575280.0000    0.45260
575320.0000    0.51781
575360.0000    0.48047
575400.0000    0.21676
575440.0000    0.33615
575480.0000    0.39687
575520.0000    0.40414
575560.0000    0.28484
575600.0000    0.47897
575640.0000    0.45694
575680.0000    0.26081
575720.0000    0.29468
575760.0000    0.62652
575800.0000    0.30457
575840.0000    0.55916
575880.0000    0.01379
575920.0000    0.55316
575960.0000    0.15747
576000.0000    0.38587
576040.0000   -0.03384
576080.0000    0.14206
576120.0000    0.20451
576160.0000    0.21943
576200.0000    0.35836
576240.0000    0.27350
576280.0000    0.46128
576320.0000    0.44907
576360.0000    0.41833
576400.0000    0.30141
576440.0000    0.31530
576480.0000    0.29894
576520.0000    0.17943
576560.0000    0.23104
576600.0000    0.56948
576640.0000    0.49714
576680.0000    0.55835
576720.0000    0.46409
576760.0000   -0.03149
576800.0000    0.36464
576840.0000    0.21326
576880.0000    0.50823
576920.0000    0.25985
576960.0000    0.45492
577000.0000    0.38262
577040.0000    0.45104
577080.0000    0.27629
577120.0000    0.18177
577160.0000    0.28984
577200.0000    0.37537
577240.0000    0.31798
577280.0000    0.45825
577320.0000    0.40563
577360.0000    0.73348
577400.0000    0.61607
577440.0000    0.76335
577480.0000    0.51910
577520.0000    0.60592
577560.0000    0.80560
577600.0000    0.61256
577640.0000    0.57664
577680.0000    0.90803
577720.0000    0.70944
577760.0000    0.77706
577800.0000    0.62419
577840.0000    0.76242
577880.0000    0.73672
577920.0000    0.64477
577960.0000    0.65992
578000.0000    0.70421
578040.0000    0.76800
578080.0000    0.68132
578120.0000    0.78426
578160.0000    0.79552
578200.0000    0.85432
578240.0000    0.57755
578280.0000    0.78608
578320.0000    0.75382
578360.0000    0.67241
578400.0000    0.64633
578440.0000    0.77877
578480.0000    0.65007
578520.0000    0.68286
578560.0000    0.68790
578600.0000    0.61880
578640.0000    0.67707
578680.0000    0.66099
578720.0000    0.76417
578760.0000    0.76994
578800.0000    0.75262
578840.0000    0.65852
578880.0000    0.58946
578920.0000    0.73090
578960.0000    0.71774
579000.0000    0.59761
579040.0000    0.72337
579080.0000    0.75660
579120.0000    0.50010
579160.0000    0.63425
579200.0000    0.63602
579240.0000    0.69859
579280.0000    0.58758
579320.0000    0.76023
579360.0000    0.59105
579400.0000    0.70781
579440.0000    0.71702
579480.0000    0.68236
579520.0000    0.78332
579560.0000    0.70570
579600.0000    0.67339
579640.0000    0.66341
579680.0000    0.65660
579720.0000    0.70904
579760.0000    0.82842
579800.0000    0.76427
579840.0000    0.63481
579880.0000    0.67837
579920.0000    0.65876
579960.0000    0.72357
580000.0000    0.66077
580040.0000    0.70856
580080.0000    0.66791
580120.0000    0.77286
580160.0000    0.64786
580200.0000    0.74242
580240.0000    0.72775
580280.0000    0.75729
580320.0000    0.84894
580360.0000    0.69101
580400.0000    0.74969
580440.0000    0.84133
580480.0000    0.75271
580520.0000    0.80181
580560.0000    0.74038
580600.0000    0.74913
580640.0000    0.72800
580680.0000    0.74868
580720.0000    0.73380
580760.0000    0.65017
580800.0000    0.65271
580840.0000    0.80095
580880.0000    0.86831
580920.0000    0.81457
580960.0000    0.66371
581000.0000    0.72050
581040.0000    0.66334
581080.0000    0.71948
581120.0000    0.89440
581160.0000    0.71168
581200.0000    0.71049
581240.0000    0.71423
581280.0000    0.61212
581320.0000    0.88337
581360.0000    0.65831
581400.0000    0.70830
581440.0000    0.69715
581480.0000    0.70295
581520.0000    0.73974
581560.0000    0.72323
581600.0000    0.60696
581640.0000    0.76675
581680.0000    0.70701
581720.0000    0.61309
581760.0000    0.63537
581800.0000    0.67168
581840.0000    0.69980
581880.0000    0.83531
581920.0000    0.81892
581960.0000    0.60022
582000.0000    0.65297
582040.0000    0.84221
582080.0000    0.69752
582120.0000    0.69303
582160.0000    0.71392
582200.0000    0.67688
582240.0000    0.64227
582280.0000    0.67097
582320.0000    0.84981
582360.0000    0.72401
582400.0000    0.78538
582440.0000    0.88347
582480.0000    0.76098
582520.0000    0.73997
582560.0000    0.64446
582600.0000    0.62836
582640.0000    0.80420
582680.0000    0.82561
582720.0000    0.72715
582760.0000    0.63234
582800.0000    0.75059
582840.0000    0.67007
582880.0000    0.80867
582920.0000    0.65940
582960.0000    0.60810
583000.0000    0.76276
583040.0000    0.73342
583080.0000    0.66310
583120.0000    0.71298
583160.0000    0.64784
583200.0000    0.77266
583240.0000    0.53367
583280.0000    0.67148
583320.0000    0.58306
583360.0000    0.73935
583400.0000    0.60900
583440.0000    0.71186
583480.0000    0.65121
583520.0000    0.72144
583560.0000    0.80359
583600.0000    0.72434
583640.0000    0.67949
583680.0000    0.74454
583720.0000    0.68201
583760.0000    0.72692
583800.0000    0.72256
583840.0000    0.73367
583880.0000    0.87861
583920.0000    0.58368
583960.0000    0.76959
584000.0000    0.72337
584040.0000    0.73883
584080.0000    0.63002
584120.0000    0.78861
584160.0000    0.77522
584200.0000    0.66580
584240.0000    0.60693
584280.0000    0.74895
584320.0000    0.74699
584360.0000    0.71495
584400.0000    0.92197
584440.0000    0.68413
584480.0000    0.78537
584520.0000    0.81405
584560.0000    0.76501
584600.0000    0.62272
584640.0000    0.71878
584680.0000    0.79476
584720.0000    0.75734
584760.0000    0.61007
584800.0000    0.71213
584840.0000    0.71571
584880.0000    0.90940
584920.0000    0.77415
584960.0000    0.80800
585000.0000    0.78205
585040.0000    0.74495
585080.0000    0.88056
585120.0000    0.75752
585160.0000    0.76107
585200.0000    0.74777
585240.0000    0.69434
585280.0000    0.77003
585320.0000    0.64767
585360.0000    0.76598
585400.0000    0.68205
585440.0000    0.73245
585480.0000    0.70395
585520.0000    0.71927
585560.0000    0.77884
585600.0000    0.79729
585640.0000    0.72204
585680.0000    0.70203
585720.0000    0.79043
585760.0000    0.82366
585800.0000    0.74093
585840.0000    0.76235
585880.0000    0.71203
585920.0000    0.78516
585960.0000    0.77829
586000.0000    0.71373
586040.0000    0.73291
586080.0000    0.72427
586120.0000    0.74679
586160.0000    0.71918
586200.0000    0.75982
586240.0000    0.77114
586280.0000    0.68260
586320.0000    0.72085
586360.0000    0.86674
586400.0000    0.60177
586440.0000    0.82212
586480.0000    0.76193
586520.0000    0.79374
586560.0000    0.66409
586600.0000    0.69278
586640.0000    0.69750
586680.0000    0.82909
586720.0000    0.73515
586760.0000    0.75001
586800.0000    0.65601
586840.0000    0.73706
586880.0000    0.86660
586920.0000    0.83832
586960.0000    0.69248
587000.0000    0.79138
587040.0000    0.65058
587080.0000    0.73888
587120.0000    0.77624
587160.0000    0.86162
587200.0000    0.72694
587240.0000    0.66387
587280.0000    0.75576
587320.0000    0.68192
587360.0000    0.68540
587400.0000    0.88458
587440.0000    0.75642
587480.0000    0.70777
587520.0000    0.78194
587560.0000    0.75408
587600.0000    0.68803
587640.0000    0.67181
587680.0000    0.80899
587720.0000    0.68966
587760.0000    0.73180
587800.0000    0.75994
587840.0000    0.78380
587880.0000    0.73675
587920.0000    0.68608
587960.0000    0.83528
588000.0000    0.71570
588040.0000    0.64563
588080.0000    0.72127
588120.0000    0.49984
588160.0000    0.48221
588200.0000    0.51243
588240.0000    0.76077
588280.0000    0.67801
588320.0000    0.64778
588360.0000    0.64257
588400.0000    0.82835
588440.0000    0.87112
588480.0000    0.58148
588520.0000    0.65994
588560.0000    0.59523
588600.0000    0.82266
588640.0000    0.60130
588680.0000    0.75045
588720.0000    0.69192
588760.0000    0.66499
588800.0000    0.60356
588840.0000    0.14384
588880.0000    0.30563
588920.0000    0.15149
588960.0000    0.15842
589000.0000    0.32446
589040.0000    0.15297
589080.0000    0.29783
589120.0000    0.54832
589160.0000    0.23556
589200.0000    0.20088
589240.0000    0.35392
589280.0000    0.23747
589320.0000    0.05870
589360.0000    0.13204
589400.0000    0.40057
589440.0000    0.45721
589480.0000    0.12861
589520.0000    0.47897
589560.0000    0.61712
589600.0000    0.52033
589640.0000    0.68449
589680.0000    0.43727
589720.0000    0.37703
589760.0000    0.52200
589800.0000    0.64793
589840.0000    0.29462
589880.0000    0.50869
589920.0000    0.57561
589960.0000    0.53447
590000.0000    0.60306
590040.0000    0.59396
590080.0000    0.43564
590120.0000    0.49362
590160.0000    0.22165
590200.0000    0.33441
590240.0000    0.54112
590280.0000    0.25067
590320.0000    0.33073
590360.0000    0.60115
590400.0000    0.39070
590440.0000    0.56189
590480.0000    0.49133
590520.0000    0.56185
590560.0000    0.54848
590600.0000    0.33857
590640.0000    0.49152
590680.0000    0.53879
590720.0000    0.47801
590760.0000    0.55510
590800.0000    0.57405
590840.0000    0.42869
590880.0000    0.64761
590920.0000    0.36233
590960.0000    0.40514
591000.0000    0.55001
591040.0000    0.27104
591080.0000    0.11537
591120.0000    0.20132
591160.0000    0.25968
591200.0000    0.37995
591240.0000    0.26077
591280.0000    0.49145
591320.0000    0.52672
591360.0000    0.48558
591400.0000    0.30448
591440.0000    0.52814
591480.0000    0.53577
591520.0000    0.29722
591560.0000    0.44823
591600.0000    0.53630
591640.0000    0.44234
591680.0000    0.62677
591720.0000    0.57083
591760.0000    0.42904
591800.0000    0.74868
591840.0000    0.79341
591880.0000    0.69287
591920.0000    0.79574
591960.0000    0.80400
592000.0000    0.60492
592040.0000    0.59764
592080.0000    0.34931
592120.0000    0.27976
592160.0000    0.54497
592200.0000    0.36680
592240.0000    0.31218
592280.0000   -0.05846
592320.0000    0.29115
592360.0000    0.19766
592400.0000    0.00902
592440.0000    0.30436
592480.0000    0.11029
592520.0000   -0.25163
592560.0000   -0.06561
592600.0000    0.19549
592640.0000    0.19168
592680.0000   -0.20584
592720.0000    0.15516
592760.0000    0.43576
592800.0000    0.15310
592840.0000    0.01749
592880.0000    0.14858
592920.0000   -0.03514
592960.0000   -0.20311
593000.0000    0.24112
593040.0000    0.28825
593080.0000    0.22812
593120.0000    0.09336
593160.0000    0.16334
593200.0000    0.40441
593240.0000    0.23307
593280.0000    0.28260
593320.0000    0.48905
593360.0000    0.80296
593400.0000    0.46552
593440.0000    0.26783
593480.0000    0.32146
593520.0000    0.00240
593560.0000    0.27516
593600.0000    0.17843
593640.0000    0.06528
593680.0000    0.06322
593720.0000   -0.05802
593760.0000   -0.01894
593800.0000    0.19807
593840.0000    0.09022
593880.0000    0.11393
593920.0000    0.16733
593960.0000    0.37921
594000.0000    0.13558
594040.0000    0.09539
594080.0000    0.08181
594120.0000    0.06643
594160.0000    0.13423
594200.0000   -0.21825
594240.0000    0.10775
594280.0000    0.16298
594320.0000   -0.05328
594360.0000    0.02766
594400.0000    0.21579
594440.0000    0.19971
594480.0000    0.14053
594520.0000   -0.05413
594560.0000    0.04349
594600.0000    0.07224
594640.0000    0.20005
594680.0000    0.21771
594720.0000    0.19910
594760.0000    0.30855
594800.0000    0.20934
594840.0000    0.31600
594880.0000    0.12175
594920.0000    0.03963
594960.0000    0.03574
595000.0000    0.22337
595040.0000   -0.04367
595080.0000    0.17014
595120.0000    0.19513
595160.0000    0.13067
595200.0000    0.05255
595240.0000    0.16456
595280.0000    0.28234
595320.0000    0.25541
595360.0000    0.07077
595400.0000    0.19768
595440.0000    0.75220
595480.0000    0.14431
595520.0000    0.17350
595560.0000    0.35935
595600.0000    0.25493
595640.0000    0.03196
595680.0000    0.13789
595720.0000    0.68091
595760.0000    0.25858
595800.0000    0.01273
595840.0000    0.10817
595880.0000   -0.08980
595920.0000    0.24578
595960.0000    0.22133
596000.0000    0.18895
596040.0000    0.16309
596080.0000    0.32272
596120.0000   -0.07820
596160.0000    0.30166
596200.0000   -0.00585
596240.0000   -0.00147
596280.0000    0.25020
596320.0000    0.07651
596360.0000   -0.11713
596400.0000    0.01738
596440.0000   -0.29033
596480.0000    0.43004
596520.0000    0.12731
596560.0000    0.12658
596600.0000    0.27369
596640.0000    0.08572
596680.0000    0.33441
596720.0000    0.13945
596760.0000   -0.30086
596800.0000    0.05726
596840.0000    0.12197
596880.0000    0.16618
596920.0000    0.09212
596960.0000    0.45795
597000.0000    0.33289
597040.0000   -0.05297
597080.0000    0.18335
597120.0000    0.09675
597160.0000   -0.06109
597200.0000    0.26124
597240.0000    0.04481
597280.0000    0.17910
597320.0000   -0.06949
597360.0000    0.04314
597400.0000    0.02087
597440.0000   -0.01351
597480.0000    0.19560
597520.0000    0.27437
597560.0000    0.05363
597600.0000   -0.33012
597640.0000   -0.06304
597680.0000    0.22159
597720.0000    0.31901
597760.0000    0.15070
597800.0000    0.17143
597840.0000    0.22701
597880.0000    0.28872
597920.0000   -0.10155
597960.0000    0.10587
598000.0000   -0.14947
598040.0000    0.18699
598080.0000   -0.25144
598120.0000   -0.34290
598160.0000   -0.64396
598200.0000    0.07291
598240.0000    0.13576
598280.0000   -0.08004
598320.0000   -0.21012
598360.0000   -0.09862
598400.0000   -0.31683
598440.0000   -0.01051
598480.0000   -0.22074
598520.0000    0.13130
598560.0000   -0.14070
598600.0000   -0.45369
598640.0000   -0.55583
598680.0000   -0.27551
598720.0000   -0.13403
598760.0000   -0.33463
598800.0000   -0.29043
598840.0000   -0.04797
598880.0000   -0.03137
598920.0000    0.23034
598960.0000    0.21515
599000.0000    0.26212
599040.0000    0.38498
599080.0000    0.03023
599120.0000   -0.04429
599160.0000    0.06470
599200.0000    0.22076
599240.0000    0.19701
599280.0000   -0.18058
599320.0000   -0.12962
599360.0000   -0.17628
599400.0000   -0.44647
599440.0000   -0.62205
599480.0000   -0.13465
599520.0000    0.02647
599560.0000    0.26320
599600.0000    0.19628
599640.0000    0.14408
599680.0000   -0.09095
599720.0000   -0.20234
599760.0000    0.03634
599800.0000    0.21773
599840.0000    0.27581
599880.0000    0.23855
599920.0000    0.12342
599960.0000    0.38259
600000.0000    0.05906
600040.0000    0.23215
600080.0000    0.32254
600120.0000    0.30333
600160.0000   -0.13700
600200.0000    0.03869
600240.0000    0.27826
600280.0000    0.11794
600320.0000   -0.13595
600360.0000    0.43967
600400.0000    0.23793
600440.0000   -0.14474
600480.0000   -0.17124
600520.0000    0.15836
600560.0000    0.27059
600600.0000    0.25575
600640.0000    0.29993
600680.0000    0.01330
600720.0000    0.05439
600760.0000    0.27257
600800.0000    0.43616
600840.0000    0.30765
600880.0000    0.18855
600920.0000    0.35894
600960.0000    0.35798
601000.0000    0.37279
601040.0000    0.32906
601080.0000    0.14272
601120.0000    0.22183
601160.0000    0.35771
601200.0000    0.22371
601240.0000    0.35800
601280.0000    0.50026
601320.0000    0.14247
601360.0000    0.15058
601400.0000    0.20915
601440.0000    0.20187
601480.0000    0.39207
601520.0000    0.41606
601560.0000    0.40708
601600.0000    0.38957
601640.0000    0.38716
601680.0000    0.21101
601720.0000    0.35648
601760.0000    0.04336
601800.0000   -0.04233
601840.0000    0.18143
601880.0000    0.44849
601920.0000    0.31364
601960.0000    0.51338
602000.0000    0.30455
602040.0000    0.42878
602080.0000    0.50885
602120.0000    0.37713
602160.0000    0.28709
602200.0000    0.13106
602240.0000    0.11758
602280.0000    0.03510
602320.0000    0.24859
602360.0000    0.24466
602400.0000    0.24499
602440.0000    0.16856
602480.0000    0.28069
602520.0000    0.06970
602560.0000    0.10879
602600.0000    0.13838
602640.0000   -0.17406
602680.0000   -0.14584
602720.0000    0.22376
602760.0000   -0.00921
602800.0000    0.12758
602840.0000   -0.24131
602880.0000   -0.33082
602920.0000   -0.07216
602960.0000    0.07585
603000.0000   -0.26885
603040.0000    0.13641
603080.0000   -0.04288
603120.0000   -0.07080
603160.0000   -0.00835
603200.0000   -0.06813
603240.0000    0.31493
603280.0000   -0.08383
603320.0000   -0.27454
603360.0000   -0.17839
603400.0000    0.26862
603440.0000    0.37215
603480.0000    0.33992
603520.0000    0.02146
603560.0000    0.01848
603600.0000    0.00758
603640.0000   -0.06469
603680.0000   -0.11936
603720.0000    0.09443
603760.0000    0.19466
603800.0000    0.32562
603840.0000    0.47126
603880.0000    0.34095
603920.0000    0.19296
603960.0000    0.06439
604000.0000   -0.10826
604040.0000    0.10686
604080.0000   -0.10947
604120.0000    0.21330
604160.0000    0.08433
604200.0000    0.12220
604240.0000   -0.00780
604280.0000    0.29205
604320.0000    0.02582
604360.0000    0.04302
604400.0000   -0.05625
604440.0000    0.12585
604480.0000   -0.02393
604520.0000   -0.02324
604560.0000    0.10965
604600.0000    0.01964
604640.0000   -0.23984
604680.0000   -0.30958
604720.0000   -0.22148
604760.0000   -0.37713
604800.0000   -0.11297
604840.0000   -0.21259
604880.0000   -0.40896
604920.0000   -0.43920
604960.0000   -0.35372
605000.0000   -0.33211
605040.0000   -0.06758
605080.0000   -0.18827
605120.0000   -0.43937
605160.0000   -0.18403
605200.0000   -0.04801
605240.0000    0.15097
605280.0000    0.04843
605320.0000   -0.01434
605360.0000    0.12702
605400.0000    0.10353
605440.0000    0.06437
605480.0000   -0.17420
605520.0000    0.06597
605560.0000    0.09115
605600.0000    0.03568
605640.0000   -0.31705
605680.0000    0.04565
605720.0000    0.24331
605760.0000    0.13267
605800.0000    0.22482
605840.0000    0.18595
605880.0000    0.13350
605920.0000    0.17105
605960.0000   -0.00371
606000.0000    0.47574
606040.0000   -0.11757
606080.0000    0.03965
606120.0000   -0.01010
606160.0000    0.03438
606200.0000   -0.11100
606240.0000   -0.18822
606280.0000    0.17201
606320.0000   -0.02928
606360.0000   -0.00834
606400.0000   -0.23768
606440.0000    0.03799
606480.0000   -0.02129
606520.0000   -0.15791
606560.0000   -0.32541
606600.0000    0.02219
606640.0000    0.05862
606680.0000   -0.11290
606720.0000   -0.32732
606760.0000   -0.35183
606800.0000   -0.51914
606840.0000   -0.24043
606880.0000   -0.34814
606920.0000   -0.54103
606960.0000   -0.56958
607000.0000   -0.46525
607040.0000   -0.28534
607080.0000   -0.23421
607120.0000   -0.21474
607160.0000   -0.00565
607200.0000   -0.00116
607240.0000    0.00102
607280.0000    0.10464
607320.0000    0.26386
607360.0000    0.04426
607400.0000    0.14734
607440.0000    0.01782
607480.0000    0.12900
607520.0000   -0.06441
607560.0000   -0.13841
607600.0000    0.02680
607640.0000    0.23296
607680.0000    0.05020
607720.0000   -0.05711
607760.0000    0.15932
607800.0000   -0.07259
607840.0000    0.01067
607880.0000    0.08248
607920.0000   -0.05555
607960.0000   -0.47954
608000.0000   -0.45310
608040.0000   -0.71298
608080.0000   -0.77310
608120.0000   -0.71046
608160.0000   -0.16104
608200.0000   -0.70344
608240.0000   -0.71265
608280.0000   -0.68268
608320.0000   -0.35332
608360.0000    0.15321
608400.0000   -0.10631
608440.0000   -0.00499
608480.0000   -0.10809
608520.0000    0.03259
608560.0000   -0.04713
608600.0000    0.15896
608640.0000   -0.25833
608680.0000   -0.13552
608720.0000   -0.77363
608760.0000   -0.20324
608800.0000   -0.32709
608840.0000   -0.32337
608880.0000   -0.27279
608920.0000   -0.08603
608960.0000    0.18318
609000.0000   -0.01058
609040.0000    0.09782
609080.0000    0.29089
609120.0000   -0.14778
609160.0000    0.08744
609200.0000    0.00066
609240.0000   -0.00291
609280.0000    0.04284
609320.0000    0.06988
609360.0000   -0.03825
609400.0000   -0.15716
609440.0000   -0.04722
609480.0000   -0.10754
609520.0000   -0.03241
609560.0000   -0.00881
609600.0000    0.09158
609640.0000   -0.00496
609680.0000    0.01813
609720.0000   -0.05485
609760.0000   -0.09490
609800.0000   -0.04893
609840.0000    0.05410
609880.0000   -0.00664
609920.0000   -0.24821
609960.0000   -0.42036
610000.0000   -0.41345
610040.0000   -0.51838
610080.0000   -0.52991
610120.0000   -0.43300
610160.0000   -0.52262
610200.0000   -0.49725
610240.0000   -0.35384
610280.0000   -0.69898
610320.0000   -0.67639
610360.0000   -0.68553
610400.0000   -0.47007
610440.0000   -0.17890
610480.0000    0.02017
610520.0000    0.07612
610560.0000   -0.12892
610600.0000   -0.13182
610640.0000   -0.02812
610680.0000   -0.11957
610720.0000   -0.07217
610760.0000   -0.21131
610800.0000   -0.07345
610840.0000    0.06836
610880.0000   -0.11537
610920.0000   -0.39738
610960.0000   -0.26757
611000.0000   -0.03312
611040.0000   -0.11694
611080.0000   -0.12682
611120.0000   -0.04564
611160.0000   -0.01098
611200.0000    0.11263
611240.0000    0.39442
611280.0000    0.20567
611320.0000   -0.10418
611360.0000   -0.06176
611400.0000    0.03909
611440.0000   -0.14068
611480.0000   -0.40128
611520.0000   -0.10623
611560.0000   -0.01886
611600.0000   -0.14316
611640.0000   -0.23679
611680.0000   -0.48364
611720.0000   -0.37193
611760.0000   -0.20935
611800.0000   -0.13415
611840.0000   -0.16382
611880.0000   -0.37914
611920.0000   -0.47172
611960.0000   -0.20863
612000.0000   -0.04015
612040.0000   -0.10916
612080.0000   -0.32370
612120.0000   -0.32397
612160.0000   -0.24906
612200.0000   -0.23830
612240.0000   -0.05451
612280.0000   -0.36125
612320.0000   -0.56760
612360.0000   -0.29394
612400.0000   -0.28582
612440.0000   -0.60420
612480.0000   -0.45984
612520.0000   -0.38602
612560.0000   -0.14106
612600.0000   -0.43686
612640.0000   -0.10543
612680.0000   -0.44072
612720.0000   -0.57188
612760.0000   -0.49173
612800.0000   -0.72404
612840.0000   -0.37022
612880.0000   -0.21549
612920.0000   -0.30072
612960.0000   -0.30355
613000.0000   -0.56237
613040.0000   -0.64099
613080.0000   -0.43018
613120.0000   -0.66294
613160.0000   -0.80996
613200.0000   -0.54104
613240.0000   -0.31129
613280.0000   -0.62371
613320.0000   -0.62091
613360.0000   -0.80707
613400.0000   -0.53171
613440.0000   -0.52067
613480.0000   -0.45344
613520.0000   -0.56033
613560.0000   -0.41644
613600.0000   -0.44175
613640.0000   -0.74066
613680.0000   -0.59937
613720.0000   -0.48515
613760.0000   -0.59262
613800.0000   -0.73204
613840.0000   -0.66379
613880.0000   -0.57880
613920.0000   -0.40079
613960.0000   -0.52361
614000.0000   -0.54707
614040.0000   -0.75708
614080.0000   -0.76108
614120.0000   -0.58961
614160.0000   -0.75174
614200.0000   -0.62556
614240.0000   -0.52926
614280.0000   -0.67635
614320.0000   -0.63830
614360.0000   -0.49753
614400.0000   -0.50411
614440.0000   -0.49613
614480.0000   -0.21444
614520.0000   -0.44524
614560.0000   -0.74752
614600.0000   -0.47621
614640.0000   -0.49941
614680.0000   -0.48597
614720.0000   -0.18182
614760.0000   -0.29211
614800.0000   -0.18207
614840.0000   -0.25698
614880.0000   -0.25183
614920.0000   -0.26155
614960.0000   -0.48494
615000.0000   -0.46295
615040.0000   -0.30599
615080.0000   -0.29390
615120.0000   -0.53226
615160.0000   -0.69524
615200.0000   -0.75935
615240.0000   -0.95161
615280.0000   -0.60906
615320.0000   -0.65185
615360.0000   -0.67746
615400.0000   -0.87190
615440.0000   -0.80801
615480.0000   -0.63502
615520.0000   -0.61621
615560.0000   -0.34420
615600.0000   -0.47068
615640.0000   -0.51242
615680.0000   -0.65420
615720.0000   -0.70221
615760.0000   -0.34672
615800.0000   -0.27852
615840.0000   -0.21600
615880.0000   -0.49509
615920.0000   -0.23284
615960.0000   -0.35863
616000.0000   -0.04272
616040.0000    0.00679
616080.0000   -0.31909
616120.0000   -0.27016
616160.0000   -0.53626
616200.0000   -0.34737
616240.0000   -0.42706
616280.0000   -0.40956
616320.0000   -0.46857
616360.0000   -0.15316
616400.0000   -0.43866
616440.0000   -0.12141
616480.0000   -0.50410
616520.0000   -0.54946
616560.0000   -0.61249
616600.0000   -0.69839
616640.0000   -0.62265
616680.0000   -0.21490
616720.0000   -0.50367
616760.0000   -0.46953
616800.0000   -0.49890
616840.0000   -0.51918
616880.0000   -0.60055
616920.0000   -0.47456
616960.0000   -0.48133
617000.0000   -0.31037
617040.0000   -0.48522
617080.0000   -0.64634
617120.0000   -0.13899
617160.0000   -0.31504
617200.0000   -0.18367
617240.0000   -0.21723
617280.0000   -0.46768
617320.0000   -0.63058
617360.0000   -0.89208
617400.0000   -0.37772
617440.0000   -0.59486
617480.0000   -0.74220
617520.0000   -0.57478
617560.0000   -0.24282
617600.0000   -0.13784
617640.0000   -0.48810
617680.0000   -0.03884
617720.0000    0.14008
617760.0000   -0.08106
617800.0000    0.08158
617840.0000    0.02751
617880.0000   -0.01640
617920.0000   -0.00606
617960.0000    0.08850
618000.0000   -0.19379
618040.0000   -0.34823
618080.0000   -0.06358
618120.0000   -0.02124
618160.0000   -0.13975
618200.0000   -0.35318
618240.0000   -0.05875
618280.0000   -0.26998
618320.0000   -0.25779
618360.0000   -0.19655
618400.0000   -0.24900
618440.0000    0.14501
618480.0000   -0.01491
618520.0000    0.25620
618560.0000    0.01824
618600.0000   -0.02480
618640.0000   -0.09766
618680.0000   -0.01136
618720.0000   -0.27854
618760.0000    0.03927
618800.0000    0.15830
618840.0000    0.02044
618880.0000    0.03951
618920.0000   -0.09823
618960.0000    0.07714
619000.0000   -0.19603
619040.0000    0.08097
619080.0000   -0.31581
619120.0000   -0.15526
619160.0000   -0.26889
619200.0000   -0.41389
619240.0000   -0.13616
619280.0000   -0.09173
619320.0000    0.05323
619360.0000   -0.02662
619400.0000   -0.02970
619440.0000    0.12186
619480.0000    0.07636
619520.0000    0.02883
619560.0000   -0.10284
619600.0000    0.07010
619640.0000   -0.19942
619680.0000   -0.00783
619720.0000    0.13843
619760.0000    0.08501
619800.0000    0.25213
619840.0000    0.16746
619880.0000   -0.02925
619920.0000    0.25663
619960.0000   -0.11615
620000.0000    0.29376
620040.0000    0.11042
620080.0000    0.56030
620120.0000    0.39973
620160.0000    0.55750
620200.0000    0.23019
620240.0000    0.30430
620280.0000    0.15906
620320.0000   -0.10552
620360.0000    0.11991
620400.0000   -0.28808
620440.0000   -0.16137
620480.0000   -0.14399
620520.0000    0.04673
620560.0000    0.15546
620600.0000    0.14320
620640.0000    0.37916
620680.0000    0.21682
620720.0000    0.11481
620760.0000    0.05090
620800.0000   -0.03242
620840.0000   -0.08533
620880.0000   -0.30512
620920.0000   -0.18709
620960.0000   -0.29416
621000.0000   -0.01846
621040.0000   -0.38619
621080.0000   -0.05085
621120.0000   -0.09820
621160.0000   -0.27957
621200.0000   -0.14892
621240.0000   -0.03743
621280.0000    0.05854
621320.0000    0.20690
621360.0000   -0.08454
621400.0000   -0.29169
621440.0000   -0.08846
621480.0000   -0.39770
621520.0000   -0.50314
621560.0000   -0.48713
621600.0000   -0.50582
621640.0000   -0.43030
621680.0000   -0.46238
621720.0000   -0.65733
621760.0000   -0.56335
621800.0000   -0.62218
621840.0000   -0.67476
621880.0000   -0.60327
621920.0000   -0.32887
621960.0000   -0.08288
622000.0000   -0.16839
622040.0000   -0.25503
622080.0000    0.03135
622120.0000   -0.22266
622160.0000   -0.29470
622200.0000   -0.62373
622240.0000   -0.60059
622280.0000   -0.46198
622320.0000   -0.72356
622360.0000   -0.20705
622400.0000   -0.11868
622440.0000    0.08436
622480.0000   -0.13266
622520.0000   -0.07472
622560.0000   -0.67048
622600.0000   -0.45920
622640.0000   -0.80121
622680.0000   -0.55867
622720.0000   -0.52796
622760.0000   -0.60539
622800.0000   -0.55598
622840.0000   -0.27809
622880.0000   -0.17084
622920.0000   -0.02533
622960.0000   -0.02042
623000.0000   -0.08239
623040.0000   -0.01616
623080.0000   -0.14676
623120.0000    0.20301
623160.0000    0.03716
623200.0000    0.10697
623240.0000    0.26137
623280.0000    0.03965
623320.0000   -0.24053
623360.0000   -0.37711
623400.0000   -0.23842
623440.0000   -0.13570
623480.0000   -0.19905
623520.0000   -0.28188
623560.0000   -0.22051
623600.0000   -0.08953
623640.0000    0.00825
623680.0000   -0.09217
623720.0000   -0.02611
623760.0000    0.06914
623800.0000   -0.16697
623840.0000   -0.10188
623880.0000   -0.18287
623920.0000   -0.17945
623960.0000   -0.01732
624000.0000    0.02907
624040.0000    0.16707
624080.0000   -0.16929
624120.0000   -0.34142
624160.0000   -0.24786
624200.0000   -0.38472
624240.0000    0.07919
624280.0000   -0.16917
624320.0000   -0.35278
624360.0000   -0.34117
624400.0000   -0.08125
624440.0000   -0.42802
624480.0000   -0.34603
624520.0000   -0.58693
624560.0000   -0.62970
624600.0000   -0.53208
624640.0000   -0.41155
624680.0000   -0.49973
624720.0000   -0.52463
624760.0000   -0.46383
624800.0000   -0.51622
624840.0000   -0.54474
624880.0000   -0.53352
624920.0000   -0.70300
624960.0000   -0.31519
625000.0000   -0.03043
625040.0000   -0.01791
625080.0000   -0.22777
625120.0000   -0.36202
625160.0000   -0.50330
625200.0000   -0.30606
625240.0000   -0.36225
625280.0000   -0.42406
625320.0000   -0.54555
625360.0000   -0.52635
625400.0000   -0.47369
625440.0000   -0.20989
625480.0000   -0.56779
625520.0000   -0.42579
625560.0000   -0.40376
625600.0000   -0.67837
625640.0000   -0.54184
625680.0000   -0.68639
625720.0000   -0.61380
625760.0000   -0.49840
625800.0000   -0.14116
625840.0000   -0.32727
625880.0000   -0.39207
625920.0000   -0.31790
625960.0000    0.01688
626000.0000    0.04425
626040.0000    0.13935
626080.0000   -0.09734
626120.0000    0.22248
626160.0000    0.01469
626200.0000   -0.25828
626240.0000   -0.38759
626280.0000   -0.41693
626320.0000   -0.21706
626360.0000   -0.28262
626400.0000   -0.38045
626440.0000   -0.40012
626480.0000   -0.50620
626520.0000   -0.41893
626560.0000   -0.69630
626600.0000   -0.46827
626640.0000   -0.31739
626680.0000   -0.67463
626720.0000   -0.45731
626760.0000   -0.25202
626800.0000   -0.37345
626840.0000   -0.53151
626880.0000   -0.36501
626920.0000   -0.25106
626960.0000    0.20060
627000.0000   -0.36655
627040.0000   -0.53802
627080.0000   -0.39157
627120.0000   -0.49575
627160.0000   -0.65695
627200.0000   -0.45249
627240.0000   -0.38198
627280.0000   -0.34600
627320.0000   -0.77969
627360.0000   -0.51911
627400.0000   -0.63904
627440.0000   -0.56214
627480.0000   -0.57446
627520.0000   -0.63985
627560.0000   -0.64022
627600.0000   -0.59720
627640.0000   -0.68726
627680.0000   -0.54906
627720.0000   -0.59071
627760.0000   -0.52119
627800.0000   -0.58914
627840.0000   -0.65524
627880.0000   -0.54155
627920.0000   -0.78764
627960.0000   -0.71681
628000.0000   -0.67844
628040.0000   -0.56618
628080.0000   -0.59178
628120.0000   -0.51622
628160.0000   -0.53859
628200.0000   -0.34577
628240.0000   -0.39001
628280.0000   -0.43953
628320.0000   -0.31077
628360.0000   -0.03889
628400.0000   -0.18294
628440.0000   -0.24431
628480.0000   -0.56983
628520.0000   -0.42533
628560.0000   -0.17414
628600.0000   -0.59315
628640.0000   -0.50531
628680.0000   -0.44579
628720.0000   -0.29291
628760.0000   -0.20673
628800.0000   -0.10850
628840.0000   -0.22398
628880.0000   -0.34580
628920.0000   -0.41219
628960.0000   -0.31354
629000.0000   -0.06341
629040.0000   -0.42368
629080.0000   -0.48601
629120.0000   -0.29272
629160.0000   -0.51492
629200.0000    0.04491
629240.0000   -0.10705
629280.0000   -0.10610
629320.0000   -0.08866
629360.0000   -0.08790
629400.0000   -0.65109
629440.0000   -0.66483
629480.0000   -0.56713
629520.0000   -0.62675
629560.0000   -0.48112
629600.0000   -0.54468
629640.0000   -0.28724
629680.0000   -0.04897
629720.0000   -0.41189
629760.0000   -0.35754
629800.0000   -0.34486
629840.0000   -0.39200
629880.0000   -0.64429
629920.0000   -0.70505
629960.0000   -0.28476
630000.0000   -0.36536
630040.0000   -0.27709
630080.0000   -0.30285
630120.0000   -0.45383
630160.0000   -0.46339
630200.0000   -0.31215
630240.0000   -0.62372
630280.0000   -0.17298
630320.0000   -0.19198
630360.0000   -0.31250
630400.0000   -0.11719
630440.0000    0.03173
630480.0000   -0.12461
630520.0000   -0.04479
630560.0000   -0.01751
630600.0000   -0.29110
630640.0000   -0.03024
630680.0000   -0.19606
630720.0000   -0.37361
630760.0000   -0.22590
630800.0000    0.05797
630840.0000   -0.72093
630880.0000   -0.66234
630920.0000   -0.38883
630960.0000   -0.45488
631000.0000   -0.40848
631040.0000   -0.42783
631080.0000   -0.59135
631120.0000   -0.35851
631160.0000   -0.23164
631200.0000   -0.07524
631240.0000   -0.18063
631280.0000   -0.58724
631320.0000   -0.60886
631360.0000   -0.60025
631400.0000   -0.48920
631440.0000   -0.30190
631480.0000   -0.15789
631520.0000   -0.26702
631560.0000   -0.25415
631600.0000   -0.14911
631640.0000   -0.07937
631680.0000   -0.08392
631720.0000   -0.15166
631760.0000   -0.33184
631800.0000   -0.40626
631840.0000   -0.64984
631880.0000   -0.54642
631920.0000    0.05264
631960.0000    0.04863
632000.0000    0.08292
632040.0000   -0.00808
632080.0000    0.03174
632120.0000   -0.14376
632160.0000    0.00709
632200.0000   -0.22687
632240.0000    0.07384
632280.0000    0.14636
632320.0000   -0.23723
632360.0000    0.14824
632400.0000   -0.02221
632440.0000   -0.10878
632480.0000    0.12025
632520.0000   -0.22710
632560.0000    0.12210
632600.0000    0.12240
632640.0000    0.18505
632680.0000    0.18620
632720.0000   -0.03026
632760.0000   -0.08028
632800.0000    0.00639
632840.0000    0.20839
632880.0000    0.18705
632920.0000    0.11130
632960.0000    0.23092
633000.0000    0.04420
633040.0000    0.23107
633080.0000   -0.30954
633120.0000   -0.39214
633160.0000   -0.26515
633200.0000   -0.05501
633240.0000   -0.24083
633280.0000   -0.14773
633320.0000    0.02019
633360.0000   -0.05236
633400.0000    0.05148
633440.0000    0.20775
633480.0000    0.00296
633520.0000   -0.05510
633560.0000   -0.04890
633600.0000    0.00655
633640.0000   -0.05721
633680.0000    0.03250
633720.0000    0.06580
633760.0000   -0.04169
633800.0000   -0.47692
633840.0000   -0.50614
633880.0000   -0.82327
633920.0000   -0.42328
633960.0000   -0.56202
634000.0000   -0.73673
634040.0000   -0.65353
634080.0000   -0.67803
634120.0000   -0.54503
634160.0000   -0.44972
634200.0000   -0.70925
634240.0000   -0.37138
634280.0000   -0.68072
634320.0000   -0.53309
634360.0000   -0.72366
634400.0000   -0.80712
634440.0000   -0.87613
634480.0000   -0.50220
634520.0000   -0.58853
634560.0000   -0.42436
634600.0000   -0.67526
634640.0000   -0.44695
634680.0000   -0.45395
634720.0000   -0.43659
634760.0000   -0.71316
634800.0000   -0.76934
634840.0000   -0.63854
634880.0000   -0.95224
634920.0000   -0.62433
634960.0000   -0.74648
635000.0000   -0.86827
635040.0000   -0.77080
635080.0000   -0.62970
635120.0000   -0.68563
635160.0000   -0.65326
635200.0000   -0.61326
635240.0000   -0.66134
635280.0000   -0.56413
635320.0000   -0.48968
635360.0000   -0.73530
635400.0000   -0.70097
635440.0000   -0.73265
635480.0000   -0.56984
635520.0000   -0.71643
635560.0000   -0.55149
635600.0000   -0.74579
635640.0000   -0.59886
635680.0000   -0.95435
635720.0000   -0.53493
635760.0000   -0.80939
635800.0000   -0.69047
635840.0000   -0.49305
635880.0000   -0.59177
635920.0000   -0.27418
635960.0000   -0.39415
636000.0000   -0.48202
636040.0000   -0.80950
636080.0000   -0.49096
636120.0000   -0.48235
636160.0000   -0.38262
636200.0000   -0.51460
636240.0000   -0.61605
636280.0000   -0.51873
636320.0000   -0.64356
636360.0000   -0.43675
636400.0000   -0.16209
636440.0000   -0.64921
636480.0000   -0.60325
636520.0000   -0.53591
636560.0000   -0.60275
636600.0000   -0.66611
636640.0000   -0.76175
636680.0000   -0.51873
636720.0000   -0.65202
636760.0000   -0.67167
636800.0000   -0.42253
636840.0000   -0.73117
636880.0000   -0.65239
636920.0000   -0.57125
636960.0000   -0.75706
637000.0000   -0.38384
637040.0000   -0.53787
637080.0000   -0.70962
637120.0000   -0.35919
637160.0000   -0.30012
637200.0000   -0.26693
637240.0000   -0.25147
637280.0000   -1.01376
637320.0000   -0.80722
637360.0000   -0.62779
637400.0000   -0.81371
637440.0000   -0.56978
637480.0000   -0.57598
637520.0000   -0.42550
637560.0000   -0.87827
637600.0000   -0.51528
637640.0000   -0.44887
637680.0000   -0.57660
637720.0000   -0.43653
637760.0000   -0.77013
637800.0000   -0.54472
637840.0000   -0.59369
637880.0000   -0.67177
637920.0000   -0.78662
637960.0000   -0.68334
638000.0000   -0.47516
638040.0000   -0.61687
638080.0000   -0.53254
638120.0000   -0.40173
638160.0000   -0.46243
638200.0000   -0.54957
638240.0000   -0.63868
638280.0000   -0.60770
638320.0000   -0.62291
638360.0000   -0.54541
638400.0000   -0.42340
638440.0000   -0.04554
638480.0000   -0.14986
638520.0000   -0.00255
638560.0000   -0.14242
638600.0000    0.07446
638640.0000   -0.13182
638680.0000   -0.38092
638720.0000   -0.30214
638760.0000   -0.15130
638800.0000   -0.15774
638840.0000   -0.37410
638880.0000   -0.01831
638920.0000   -0.21230
638960.0000   -0.45921
639000.0000   -0.14058
639040.0000   -0.54972
639080.0000   -0.06211
639120.0000   -0.12928
639160.0000   -0.26023
639200.0000   -0.14451
639240.0000    0.03779
639280.0000   -0.42362
639320.0000   -0.12831
639360.0000   -0.57117
639400.0000   -0.71526
639440.0000   -0.39850
639480.0000   -0.52454
639520.0000   -0.84521
639560.0000   -0.82291
639600.0000   -0.71137
639640.0000   -0.53214
639680.0000   -0.54338
639720.0000   -0.56025
639760.0000   -0.62258
639800.0000   -0.81861
639840.0000   -0.56391
639880.0000   -0.32774
639920.0000   -0.62516
639960.0000   -0.09428
640000.0000    0.14505
640040.0000    0.00677
640080.0000    0.20960
640120.0000   -0.17762
640160.0000   -0.19409
640200.0000   -0.37184
640240.0000   -0.27242
640280.0000   -0.38892
640320.0000   -0.67292
640360.0000   -0.60608
640400.0000   -0.46443
640440.0000   -0.72830
640480.0000   -0.32522
640520.0000   -0.11364
640560.0000   -0.17854
640600.0000   -0.32136
640640.0000   -0.16161
640680.0000   -0.42276
640720.0000   -0.37064
640760.0000   -0.77227
640800.0000   -0.49420
640840.0000   -0.41446
640880.0000   -0.29956
640920.0000   -0.41385
640960.0000   -0.34762
641000.0000   -0.38828
641040.0000   -0.52678
641080.0000   -0.62914
641120.0000   -0.39872
641160.0000   -0.25929
641200.0000   -0.50669
641240.0000   -0.57511
641280.0000   -0.64115
641320.0000   -0.46852
641360.0000   -0.48029
641400.0000   -0.75426
641440.0000   -0.39532
641480.0000   -0.57665
641520.0000   -0.24906
641560.0000   -0.45713
641600.0000   -0.18911
641640.0000   -0.35875
641680.0000    0.12224
641720.0000   -0.27227
641760.0000   -0.45054
641800.0000   -0.72140
641840.0000   -0.21140
641880.0000   -0.39465
641920.0000   -0.55086
641960.0000   -0.47485
642000.0000   -0.60844
642040.0000   -0.89137
642080.0000   -0.65171
642120.0000   -0.41220
642160.0000   -0.60026
642200.0000   -0.54027
642240.0000   -0.41637
642280.0000   -0.33589
642320.0000   -0.21505
642360.0000   -0.34652
642400.0000   -0.70646
642440.0000   -0.93925
642480.0000   -0.52161
642520.0000   -0.23274
642560.0000   -0.53757
642600.0000   -0.12152
642640.0000   -0.62419
642680.0000   -0.34861
642720.0000   -0.49896
642760.0000   -0.59785
642800.0000   -0.59831
642840.0000   -0.75093
642880.0000   -0.58061
642920.0000   -0.81599
642960.0000   -0.75585
643000.0000   -0.66996
643040.0000   -0.79011
643080.0000   -0.70041
643120.0000   -0.66937
643160.0000   -0.82488
643200.0000   -0.90896
643240.0000   -0.80205
643280.0000   -0.84846
643320.0000   -0.77222
643360.0000   -0.88163
643400.0000   -0.82852
643440.0000   -0.56758
643480.0000   -0.70292
643520.0000   -0.67591
643560.0000   -0.72515
643600.0000   -0.64962
643640.0000   -0.84055
643680.0000   -0.81904
643720.0000   -0.78980
643760.0000   -0.79522
643800.0000   -0.72672
643840.0000   -0.82191
643880.0000   -0.68744
643920.0000   -0.96889
643960.0000   -0.82663
644000.0000   -0.86778
644040.0000   -0.95862
644080.0000   -0.68408
644120.0000   -0.88699
644160.0000   -0.62449
644200.0000   -0.57755
644240.0000   -0.59197
644280.0000   -0.61728
644320.0000   -0.49776
644360.0000   -0.56348
644400.0000   -0.72170
644440.0000   -0.74047
644480.0000   -0.64253
644520.0000   -0.71891
644560.0000   -0.62735
644600.0000   -0.55808
644640.0000   -0.80024
644680.0000   -0.61237
644720.0000   -0.78996
644760.0000   -0.46849
644800.0000   -0.35217
644840.0000   -0.43717
644880.0000   -0.42170
644920.0000   -0.39756
644960.0000   -0.68059
645000.0000   -0.46675
645040.0000   -0.50731
645080.0000   -0.55308
645120.0000   -0.65543
645160.0000   -0.70990
645200.0000   -0.53195
645240.0000   -0.63262
645280.0000   -0.72993
645320.0000   -0.58652
645360.0000   -0.63914
645400.0000   -0.65190
645440.0000   -0.63691
645480.0000   -0.61120
645520.0000   -0.71923
645560.0000   -0.69322
645600.0000   -0.87561
645640.0000   -0.52053
645680.0000   -0.75153
645720.0000   -0.62033
645760.0000   -0.63494
645800.0000   -0.72799
645840.0000   -0.74305
645880.0000   -0.66202
645920.0000   -0.67507
645960.0000   -0.64549
646000.0000   -0.72983
646040.0000   -0.96312
646080.0000   -0.88390
646120.0000   -0.91535
646160.0000   -0.79176
646200.0000   -0.72556
646240.0000   -0.90568
646280.0000   -0.65988
646320.0000   -0.75771
646360.0000   -0.91047
646400.0000   -0.94323
646440.0000   -0.80417
646480.0000   -0.80773
646520.0000   -0.89012
646560.0000   -0.91670
646600.0000   -0.89792
646640.0000   -0.67453
646680.0000   -0.73827
646720.0000   -0.68466
646760.0000   -0.55862
646800.0000   -0.78116
646840.0000   -0.83070
646880.0000   -0.69310
646920.0000   -0.77051
646960.0000   -0.74952
647000.0000   -0.63027
647040.0000   -0.67859
647080.0000   -0.84119
647120.0000   -0.69539
647160.0000   -0.56046
647200.0000   -0.48121
647240.0000   -0.55238
647280.0000   -0.87433
647320.0000   -0.54947
647360.0000   -0.61267
647400.0000   -0.52677
647440.0000   -0.95587
647480.0000   -0.62305
647520.0000   -0.58657
647560.0000   -0.53825
647600.0000   -0.58872
647640.0000   -0.73093
647680.0000   -0.67477
647720.0000   -0.39098
647760.0000   -0.49745
647800.0000   -0.50999
647840.0000   -0.58125
647880.0000   -0.35613
647920.0000   -0.26233
647960.0000   -0.63442
648000.0000   -0.23221
648040.0000   -0.37033
648080.0000   -0.33780
648120.0000   -0.45421
648160.0000   -0.50814
648200.0000   -0.38886
648240.0000   -0.39992
648280.0000   -0.35390
648320.0000   -0.45511
648360.0000   -0.38980
648400.0000   -0.18787
648440.0000   -0.26349
648480.0000   -0.30471
648520.0000   -0.27517
648560.0000   -0.19838
648600.0000   -0.21300
648640.0000   -0.38894
648680.0000   -0.47515
648720.0000   -0.62360
648760.0000   -0.29263
648800.0000   -0.44852
648840.0000   -0.34496
648880.0000   -0.72053
648920.0000   -0.37149
648960.0000   -0.21985
649000.0000   -0.28881
649040.0000   -0.36465
649080.0000   -0.47705
649120.0000   -0.52583
649160.0000   -0.30439
649200.0000   -0.42402
649240.0000   -0.18468
649280.0000    0.11126
649320.0000    0.05602
649360.0000    0.07060
649400.0000    0.24429
649440.0000    0.13568
649480.0000   -0.03162
649520.0000   -0.13489
649560.0000   -0.07909
649600.0000   -0.19408
649640.0000   -0.39008
649680.0000   -0.26059
649720.0000   -0.47740
649760.0000   -0.60337
649800.0000   -0.30069
649840.0000   -0.46549
649880.0000   -0.25171
649920.0000   -0.46542
649960.0000   -0.62250
650000.0000   -0.34945
650040.0000   -0.53106
650080.0000   -0.66336
650120.0000   -0.37337
650160.0000   -0.47381
650200.0000   -0.52327
650240.0000   -0.27771
650280.0000   -0.40471
650320.0000   -0.47535
650360.0000   -0.52620
650400.0000   -0.58710
650440.0000   -0.67866
650480.0000   -0.84616
650520.0000   -0.47329
650560.0000   -0.22853
650600.0000   -0.64040
650640.0000   -0.33235
650680.0000   -0.57994
650720.0000   -0.33623
650760.0000   -0.34826
650800.0000   -0.34444
650840.0000   -0.25680
650880.0000   -0.42794
650920.0000   -0.28530
650960.0000   -0.31255
651000.0000   -0.77641
651040.0000   -0.40944
651080.0000   -0.32339
651120.0000   -0.38047
651160.0000   -0.52310
651200.0000   -0.40129
651240.0000   -0.32189
651280.0000   -0.31403
651320.0000   -0.43268
651360.0000   -0.20240
651400.0000   -0.38411
651440.0000   -0.28152
651480.0000   -0.30470
651520.0000   -0.21116
651560.0000   -0.26311
651600.0000   -0.44935
651640.0000   -0.54593
651680.0000   -0.57620
651720.0000   -0.38074
651760.0000   -0.40587
651800.0000   -0.10154
651840.0000   -0.44453
651880.0000   -0.16445
651920.0000   -0.30928
651960.0000   -0.58188
652000.0000   -0.51861
652040.0000   -0.42120
652080.0000   -0.49338
652120.0000   -0.31611
652160.0000   -0.40350
652200.0000   -0.59156
652240.0000   -0.74227
652280.0000   -0.57809
652320.0000   -0.48634
652360.0000   -0.74129
652400.0000   -0.53155
652440.0000   -0.61843
652480.0000   -0.59095
652520.0000   -0.54719
652560.0000   -0.55305
652600.0000   -0.51812
652640.0000   -0.50971
652680.0000   -0.48893
652720.0000   -0.27108
652760.0000   -0.26811
652800.0000   -0.36058
652840.0000   -0.36013
652880.0000   -0.52475
652920.0000   -0.55132
652960.0000   -0.63691
653000.0000   -0.74960
653040.0000   -0.33283
653080.0000   -0.60807
653120.0000   -0.87855
653160.0000   -0.79096
653200.0000   -0.56420
653240.0000   -0.35816
653280.0000   -0.45473
653320.0000   -0.39672
653360.0000   -0.37429
653400.0000   -0.26530
653440.0000   -0.25404
653480.0000   -0.41568
653520.0000   -0.45257
653560.0000   -0.38919
653600.0000   -0.33123
653640.0000   -0.28101
653680.0000   -0.43452
653720.0000   -0.65530
653760.0000   -0.50673
653800.0000   -0.53823
653840.0000   -0.23585
653880.0000   -0.61478
653920.0000   -0.44207
653960.0000   -0.47627
654000.0000   -0.55904
654040.0000   -0.45418
654080.0000   -0.30605
654120.0000   -0.44841
654160.0000   -0.29781
654200.0000   -0.13386
654240.0000   -0.34961
654280.0000   -0.37742
654320.0000   -0.34574
654360.0000   -0.39413
654400.0000   -0.41983
654440.0000   -0.27552
654480.0000   -0.39092
654520.0000   -0.51223
654560.0000   -0.22265
654600.0000   -0.27810
654640.0000   -0.27898
654680.0000   -0.54092
654720.0000   -0.44022
654760.0000   -0.62060
654800.0000   -0.56963
654840.0000   -0.72154
654880.0000   -0.54909
654920.0000   -0.45478
654960.0000   -0.48035
655000.0000   -0.39765
655040.0000   -0.65646
655080.0000   -0.33517
655120.0000   -0.46368
655160.0000   -0.57642
655200.0000   -0.39820
655240.0000   -0.45062
655280.0000   -0.43852
655320.0000   -0.32613
655360.0000   -0.69347
655400.0000   -0.42783
655440.0000   -0.81795
655480.0000   -0.78301
655520.0000   -0.61617
655560.0000   -0.49992
655600.0000   -0.58691
655640.0000   -0.75861
655680.0000   -0.61713
655720.0000   -0.58184
655760.0000   -0.68369
655800.0000   -0.40659
655840.0000   -0.59005
655880.0000   -0.10228
655920.0000   -0.58400
655960.0000   -0.60844
656000.0000   -0.70168
656040.0000   -0.72811
656080.0000   -0.63307
656120.0000   -0.66505
656160.0000   -0.69402
656200.0000   -1.01220
656240.0000   -0.58013
656280.0000   -0.50932
656320.0000   -0.55955
656360.0000   -0.59102
656400.0000   -0.87349
656440.0000   -0.51451
656480.0000   -0.74648
656520.0000   -0.75227
656560.0000   -0.54401
656600.0000   -0.39885
656640.0000   -0.82403
656680.0000   -0.65895
656720.0000   -0.45757
656760.0000   -0.14104
656800.0000   -0.32077
656840.0000   -0.35466
656880.0000   -0.38452
656920.0000   -0.40078
656960.0000   -0.56337
657000.0000   -0.51715
657040.0000   -0.51587
657080.0000   -0.45103
657120.0000   -0.26094
657160.0000   -0.43563
657200.0000   -0.43846
657240.0000   -0.30787
657280.0000   -0.36462
657320.0000   -0.21249
657360.0000   -0.64215
657400.0000   -0.53331
657440.0000   -0.41759
657480.0000   -0.35757
657520.0000   -0.74970
657560.0000   -0.42947
657600.0000   -0.40752
657640.0000   -0.32329
657680.0000   -0.55933
657720.0000   -0.33243
657760.0000   -0.38637
657800.0000   -0.22894
657840.0000   -0.34561
657880.0000   -0.29579
657920.0000   -0.52234
657960.0000   -0.44844
658000.0000   -0.36071
658040.0000   -0.33842
658080.0000   -0.51824
658120.0000   -0.79600
658160.0000   -0.73767
658200.0000   -0.27132
658240.0000   -0.64741
658280.0000   -0.20967
658320.0000   -0.31879
658360.0000   -0.29476
658400.0000   -0.51278
658440.0000   -0.26749
658480.0000   -0.28784
658520.0000   -0.44198
658560.0000   -0.67249
658600.0000   -0.62026
658640.0000   -0.85773
658680.0000   -0.32201
658720.0000   -0.46072
658760.0000   -0.24176
658800.0000   -0.35398
658840.0000   -0.66623
658880.0000   -0.54149
658920.0000   -0.27016
658960.0000   -0.26612
659000.0000   -0.31632
659040.0000   -0.40023
659080.0000   -0.41689
659120.0000   -0.40847
659160.0000   -0.47081
659200.0000   -0.26942
659240.0000   -0.61885
659280.0000   -0.38658
659320.0000   -0.47523
659360.0000   -0.13686
659400.0000   -0.60490
659440.0000   -0.48892
659480.0000   -0.23031
659520.0000   -0.45097
659560.0000   -0.53195
659600.0000   -0.48894
659640.0000   -0.20237
659680.0000   -0.15908
659720.0000   -0.09550
659760.0000   -0.27011
659800.0000   -0.50421
659840.0000   -0.49368
659880.0000   -0.15516
659920.0000   -0.22200
659960.0000   -0.21248
660000.0000   -0.28558
660040.0000   -0.65735
660080.0000   -0.33176
660120.0000   -0.55150
660160.0000   -0.51836
660200.0000   -0.48331
660240.0000   -0.39878
660280.0000   -0.23946
660320.0000   -0.13732
660360.0000   -0.28447
660400.0000   -0.55737
660440.0000   -0.35339
660480.0000   -0.50013
660520.0000   -0.35541
660560.0000   -0.32459
660600.0000   -0.35075
660640.0000   -0.36014
660680.0000   -0.53627
660720.0000   -0.42764
660760.0000   -0.40823
660800.0000   -0.50027
660840.0000   -0.40498
660880.0000   -0.38502
660920.0000   -0.43858
660960.0000   -0.24118
661000.0000   -0.40225
661040.0000   -0.17835
661080.0000   -0.10326
661120.0000   -0.02938
661160.0000   -0.20630
661200.0000   -0.37377
661240.0000   -0.34664
661280.0000   -0.23479
661320.0000   -0.19270
661360.0000   -0.04729
661400.0000   -0.34652
661440.0000   -0.16439
661480.0000   -0.00698
661520.0000   -0.13749
661560.0000   -0.02248
661600.0000   -0.09321
661640.0000   -0.32990
661680.0000    0.03604
661720.0000   -0.41043
661760.0000   -0.34225
661800.0000   -0.01664
661840.0000    0.00268
661880.0000   -0.05115
661920.0000   -0.03368
661960.0000   -0.61755
662000.0000   -0.21150
662040.0000   -0.12887
662080.0000   -0.64429
662120.0000   -0.64596
662160.0000   -0.42970
662200.0000   -0.33246
662240.0000   -0.18197
662280.0000   -0.26730
662320.0000   -0.51084
662360.0000   -0.78651
662400.0000   -0.90082
662440.0000   -0.74375
662480.0000   -0.54018
662520.0000   -0.41488
662560.0000   -0.01704
662600.0000   -0.31877
662640.0000   -0.15641
662680.0000   -0.12097
662720.0000    0.16346
662760.0000   -0.29984
662800.0000   -0.10547
662840.0000   -0.49739
662880.0000   -0.25691
662920.0000   -0.38614
662960.0000   -0.42117
663000.0000   -0.38512
663040.0000   -0.51763
663080.0000   -0.30051
663120.0000   -0.32141
663160.0000   -0.32809
663200.0000   -0.28590
663240.0000   -0.53156
663280.0000   -0.42543
663320.0000   -0.57967
663360.0000   -0.45140
663400.0000   -0.84620
663440.0000   -0.58672
663480.0000   -0.42939
663520.0000   -0.21082
663560.0000   -0.28666
663600.0000   -0.59954
663640.0000    0.02433
663680.0000   -0.45605
663720.0000   -0.31373
663760.0000   -0.22771
663800.0000   -0.25380
663840.0000   -0.42073
663880.0000   -0.58999
663920.0000   -0.51163
663960.0000    0.05265
664000.0000   -0.05119
664040.0000   -0.32287
664080.0000   -0.08088
664120.0000   -0.51601
664160.0000   -0.46012
664200.0000   -0.35082
664240.0000   -0.32046
664280.0000   -0.26970
664320.0000   -0.26210
664360.0000   -0.27187
664400.0000   -0.39471
664440.0000   -0.20505
664480.0000   -0.15276
664520.0000   -0.29573
664560.0000    0.00342
664600.0000   -0.21760
664640.0000   -0.28568
664680.0000    0.00206
664720.0000    0.00494
664760.0000    0.06593
664800.0000   -0.15819
664840.0000   -0.37506
664880.0000    0.13424
664920.0000   -0.14167
664960.0000   -0.16422
665000.0000   -0.29170
665040.0000   -0.48646
665080.0000   -0.21697
665120.0000   -0.45226
665160.0000   -0.43170
665200.0000   -0.46398
665240.0000   -0.21659
665280.0000   -0.28966
665320.0000   -0.10659
665360.0000   -0.13094
665400.0000   -0.34564
665440.0000   -0.61341
665480.0000   -0.68844
665520.0000   -0.44468
665560.0000   -0.66896
665600.0000   -0.60372
665640.0000   -0.40659
665680.0000   -0.42627
665720.0000   -0.33389
665760.0000   -0.53790
665800.0000   -0.39861
665840.0000   -0.43624
665880.0000   -0.21602
665920.0000   -0.38838
665960.0000   -0.30226
666000.0000   -0.25304
666040.0000   -0.47001
666080.0000   -0.23246
666120.0000   -0.48046
666160.0000   -0.56175
666200.0000   -0.17370
666240.0000   -0.35384
666280.0000   -0.36867
666320.0000   -0.10158
666360.0000   -0.20004
666400.0000   -0.11833
666440.0000   -0.59858
666480.0000   -0.41486
666520.0000   -0.66324
666560.0000   -0.45203
666600.0000   -0.34593
666640.0000   -0.31404
666680.0000   -0.08132
666720.0000    0.02918
666760.0000   -0.10365
666800.0000   -0.12260
666840.0000   -0.12002
666880.0000   -0.45517
666920.0000   -0.64206
666960.0000   -0.46130
667000.0000   -0.34457
667040.0000   -0.51381
667080.0000   -0.32997
667120.0000   -0.25980
667160.0000   -0.37412
667200.0000   -0.42668
667240.0000   -0.65797
667280.0000    0.05841
667320.0000   -0.22822
667360.0000   -0.34520
667400.0000   -0.28238
667440.0000   -0.20256
667480.0000   -0.20496
667520.0000   -0.45715
667560.0000   -0.38744
667600.0000   -0.41282
667640.0000   -0.36489
667680.0000   -0.46223
667720.0000   -0.70921
667760.0000   -0.71483
667800.0000   -0.36095
667840.0000   -0.81577
667880.0000   -0.48441
667920.0000   -0.50909
667960.0000   -0.67355
668000.0000   -0.63918
668040.0000   -0.45776
668080.0000   -0.76153
668120.0000   -0.49822
668160.0000   -0.58209
668200.0000   -0.36823
668240.0000   -0.54059
668280.0000   -0.66652
668320.0000   -0.67265
668360.0000   -0.46039
668400.0000   -0.45364
668440.0000   -0.72174
668480.0000   -0.55905
668520.0000   -0.43792
668560.0000   -0.34391
668600.0000   -0.43190
668640.0000   -0.57449
668680.0000   -0.59277
668720.0000   -0.66237
668760.0000   -0.51029
668800.0000   -0.68289
668840.0000   -0.47701
668880.0000   -0.60256
668920.0000   -0.83139
668960.0000   -0.72549
669000.0000   -0.43756
669040.0000   -0.72370
669080.0000   -0.72167
669120.0000   -0.32387
669160.0000   -0.49044
669200.0000   -0.17634
669240.0000   -0.26060
669280.0000   -0.42355
669320.0000   -0.22066
669360.0000   -0.57422
669400.0000   -0.65706
669440.0000   -0.57787
669480.0000   -0.75518
669520.0000   -0.51800
669560.0000   -0.29980
669600.0000   -0.32142
669640.0000   -0.35180
669680.0000   -0.41687
669720.0000    0.14065
669760.0000   -0.32145
669800.0000   -0.00075
669840.0000   -0.34933
669880.0000   -0.11314
669920.0000   -0.12891
669960.0000   -0.36238
670000.0000   -0.27935
670040.0000   -0.26956
670080.0000   -0.30720
670120.0000   -0.27561
670160.0000   -0.35086
670200.0000   -0.58355
670240.0000   -0.70639
670280.0000   -0.67050
670320.0000   -0.66050
670360.0000   -0.69771
670400.0000   -0.58079
670440.0000   -0.77310
670480.0000   -0.77122
670520.0000   -0.45550
670560.0000   -0.58154
670600.0000   -0.63261
670640.0000   -0.64772
670680.0000   -0.73139
670720.0000   -0.56647
670760.0000   -0.50332
670800.0000   -0.71234
670840.0000   -0.68257
670880.0000   -0.32474
670920.0000   -0.67865
670960.0000   -0.80663
671000.0000   -0.67137
671040.0000   -0.56957
671080.0000   -1.03921
671120.0000   -0.62542
671160.0000   -0.61649
671200.0000   -0.37977
671240.0000   -0.55484
671280.0000   -0.73211
671320.0000   -0.31043
671360.0000   -0.47466
671400.0000   -0.70519
671440.0000   -0.69950
671480.0000   -0.44506
671520.0000   -0.41909
671560.0000   -0.56537
671600.0000   -0.32517
671640.0000   -0.44665
671680.0000   -0.37548
671720.0000   -0.46221
671760.0000   -0.29083
671800.0000   -0.30760
671840.0000   -0.68624
671880.0000   -0.55926
671920.0000   -0.50746
671960.0000   -0.24295
672000.0000   -0.34932
672040.0000   -0.35571
672080.0000   -0.60745
672120.0000   -0.34212
672160.0000    0.03966
672200.0000   -0.60414
672240.0000   -0.59299
672280.0000   -0.42432
672320.0000   -0.47500
672360.0000   -0.50783
672400.0000   -0.54807
672440.0000   -0.81939
672480.0000   -0.73570
672520.0000   -0.46290
672560.0000   -0.39609
672600.0000    0.06652
672640.0000   -0.61683
672680.0000   -0.39801
672720.0000    0.20712
672760.0000   -0.27887
672800.0000   -0.48132
672840.0000   -0.51902
672880.0000   -0.28948
672920.0000   -0.52552
672960.0000   -0.71822
673000.0000   -0.12068
673040.0000   -0.46625
673080.0000   -0.44981
673120.0000   -0.54446
673160.0000   -0.39591
673200.0000   -0.76283
673240.0000   -0.44570
673280.0000   -0.44490
673320.0000   -0.64106
673360.0000   -0.63861
673400.0000   -0.75396
673440.0000   -0.41356
673480.0000   -0.43869
673520.0000   -0.45401
673560.0000   -0.31626
673600.0000   -0.43483
673640.0000   -0.11482
673680.0000   -0.11724
673720.0000   -0.35593
673760.0000   -0.51023
673800.0000   -0.45527
673840.0000   -0.42695
673880.0000   -0.00397
673920.0000   -0.12401
673960.0000   -0.04852
674000.0000   -0.05464
674040.0000   -0.17542
674080.0000   -0.04362
674120.0000   -0.09397
674160.0000   -0.24465
674200.0000   -0.11974
674240.0000   -0.00765
674280.0000   -0.00878
674320.0000   -0.51977
674360.0000   -0.03644
674400.0000   -0.01172
674440.0000   -0.05880
674480.0000   -0.18593
674520.0000    0.07935
674560.0000   -0.22750
674600.0000   -0.28616
674640.0000    0.12724
674680.0000    0.13504
674720.0000   -0.23174
674760.0000    0.07939
674800.0000    0.08251
674840.0000    0.15129
674880.0000   -0.23125
674920.0000   -0.36237
674960.0000   -0.06651
675000.0000   -0.28706
675040.0000   -0.38662
675080.0000   -0.41371
675120.0000   -0.17118
675160.0000   -0.00135
675200.0000   -0.07823
675240.0000   -0.09006
675280.0000   -0.10018
675320.0000   -0.05480
675360.0000    0.12870
675400.0000   -0.15700
675440.0000    0.00681
675480.0000   -0.17661
675520.0000   -0.32234
675560.0000   -0.29039
675600.0000   -0.20496
675640.0000   -0.34411
675680.0000   -0.40751
675720.0000   -0.53872
675760.0000   -0.50277
675800.0000   -0.43603
675840.0000   -0.13900
675880.0000   -0.32792
675920.0000   -0.29956
675960.0000   -0.45915
676000.0000   -0.41623
676040.0000   -0.51637
676080.0000   -0.45034
676120.0000   -0.40536
676160.0000   -0.51867
676200.0000   -0.45932
676240.0000   -0.10440
676280.0000   -0.21414
676320.0000   -0.26148
676360.0000   -0.23259
676400.0000   -0.58769
676440.0000   -0.07088
676480.0000   -0.39006
676520.0000   -0.08066
676560.0000   -0.31035
676600.0000    0.10234
676640.0000   -0.10060
676680.0000   -0.31083
676720.0000   -0.11726
676760.0000   -0.00920
676800.0000   -0.32829
676840.0000   -0.22675
676880.0000   -0.47271
676920.0000   -0.25244
676960.0000   -0.31569
677000.0000    0.03166
677040.0000   -0.33042
677080.0000   -0.47308
677120.0000   -0.45434
677160.0000   -0.69045
677200.0000   -0.34097
677240.0000   -0.19618
677280.0000   -0.53261
677320.0000   -0.60498
677360.0000   -0.55046
677400.0000   -0.33324
677440.0000    0.29821
677480.0000   -0.03394
677520.0000    0.01461
677560.0000    0.16418
677600.0000    0.07245
677640.0000    0.06284
677680.0000    0.00054
677720.0000   -0.10656
677760.0000    0.01163
677800.0000    0.00978
677840.0000    0.03008
677880.0000    0.10975
677920.0000   -0.09509
677960.0000   -0.50698
678000.0000   -0.28361
678040.0000   -0.37586
678080.0000   -0.38772
678120.0000   -0.40535
678160.0000   -0.41930
678200.0000   -0.42302
678240.0000   -0.59706
678280.0000   -0.29334
678320.0000   -0.57727
678360.0000   -0.32408
678400.0000   -0.60053
678440.0000   -0.62403
678480.0000   -0.43426
678520.0000   -0.71640
678560.0000   -0.46888
678600.0000   -0.59495
678640.0000   -0.54264
678680.0000   -0.46009
678720.0000   -0.64774
678760.0000   -0.69149
678800.0000   -0.66211
678840.0000   -0.39996
678880.0000   -0.73685
678920.0000   -0.61043
678960.0000   -0.60218
679000.0000   -0.81365
679040.0000   -0.83367
679080.0000   -0.73276
679120.0000   -0.60474
679160.0000   -0.81449
679200.0000   -0.84079
679240.0000   -0.64065
679280.0000   -0.63104
679320.0000   -0.28917
679360.0000   -0.60916
679400.0000   -0.65088
679440.0000   -0.53370
679480.0000   -0.70009
679520.0000   -0.43422
679560.0000   -0.62014
679600.0000   -0.45645
679640.0000   -0.48672
679680.0000   -0.56132
679720.0000   -0.46198
679760.0000   -0.60392
679800.0000   -0.69146
679840.0000   -0.30275
679880.0000   -0.57566
679920.0000   -0.78027
679960.0000   -0.78081
680000.0000   -0.58705
680040.0000   -0.65524
680080.0000   -0.64246
680120.0000   -0.65105
680160.0000   -0.76045
680200.0000   -0.88945
680240.0000   -0.58677
680280.0000   -0.73584
680320.0000   -0.60411
680360.0000   -0.50628
680400.0000   -0.82463
680440.0000   -0.57382
680480.0000   -0.70395
680520.0000   -0.91959
680560.0000   -0.88686
680600.0000   -0.98727
680640.0000   -0.98039
680680.0000   -0.75439
680720.0000   -0.89129
680760.0000   -0.69103
680800.0000   -0.60701
680840.0000   -0.65922
680880.0000   -0.79263
680920.0000   -0.66684
680960.0000   -0.52037
681000.0000   -0.39721
681040.0000   -0.12147
681080.0000   -0.71912
681120.0000   -0.52759
681160.0000   -0.43893
681200.0000   -0.32654
681240.0000   -0.54651
681280.0000   -0.33345
681320.0000   -0.55524
681360.0000   -0.39065
681400.0000   -0.67165
681440.0000   -0.44655
681480.0000   -0.68313
681520.0000   -0.60674
681560.0000   -0.56954
681600.0000   -0.57486
681640.0000    0.26344
681680.0000   -0.13738
681720.0000   -0.41789
681760.0000   -0.42834
681800.0000   -0.38873
681840.0000   -0.40375
681880.0000   -0.58967
681920.0000   -0.35395
681960.0000   -0.52744
682000.0000   -0.24593
682040.0000   -0.14404
682080.0000   -0.31453
682120.0000   -0.26920
682160.0000   -0.27259
682200.0000   -0.28384
682240.0000   -0.79888
682280.0000   -0.40060
682320.0000   -0.20317
682360.0000   -0.63400
682400.0000   -0.39693
682440.0000   -0.42135
682480.0000   -0.63815
682520.0000   -0.71973
682560.0000   -0.97275
682600.0000   -1.04552
682640.0000   -0.71683
682680.0000   -0.46821
682720.0000   -0.42060
682760.0000   -0.58293
682800.0000   -0.54661
682840.0000   -0.38734
682880.0000   -0.44888
682920.0000   -0.39804
682960.0000   -0.27565
683000.0000   -0.19362
683040.0000   -0.38273
683080.0000   -0.76384
683120.0000   -0.52806
683160.0000   -0.20051
683200.0000   -0.13388
683240.0000   -0.31227
683280.0000   -0.09652
683320.0000   -0.13470
683360.0000   -0.25204
683400.0000   -0.22983
683440.0000   -0.38219
683480.0000   -0.76833
683520.0000   -0.40243
683560.0000   -0.22617
683600.0000   -0.56763
683640.0000   -0.39586
683680.0000   -0.32912
683720.0000   -0.37070
683760.0000   -0.52940
683800.0000   -0.37426
683840.0000   -0.18067
683880.0000   -0.17132
683920.0000   -0.30400
683960.0000   -0.28087
684000.0000   -0.19388
684040.0000   -0.94815
684080.0000   -0.30925
684120.0000   -0.29422
684160.0000   -0.65092
684200.0000   -0.51294
684240.0000   -0.47679
684280.0000   -0.38761
684320.0000   -0.68345
684360.0000   -0.54590
684400.0000   -0.40347
684440.0000   -0.34608
684480.0000   -0.30055
684520.0000   -0.15407
684560.0000   -0.11445
684600.0000   -0.30788
684640.0000   -0.33830
684680.0000   -0.40123
684720.0000   -0.11784
684760.0000   -0.12673
684800.0000   -0.01962
684840.0000    0.29111
684880.0000   -0.15819
684920.0000   -0.22343
684960.0000   -0.20488
685000.0000   -0.00518
685040.0000    0.44469
685080.0000    0.19442
685120.0000   -0.14927
685160.0000    0.19220
685200.0000   -0.00885
685240.0000   -0.05648
685280.0000    0.38374
685320.0000   -0.03127
685360.0000   -0.10982
685400.0000   -0.26149
685440.0000   -0.16555
685480.0000   -0.15367
685520.0000   -0.55188
685560.0000   -0.45150
685600.0000   -0.37058
685640.0000   -0.33426
685680.0000   -0.74833
685720.0000   -0.09552
685760.0000   -0.01867
685800.0000    0.15716
685840.0000   -0.04256
685880.0000    0.13938
685920.0000    0.02446
685960.0000   -0.42763
686000.0000   -0.23117
686040.0000   -0.15789
686080.0000   -0.05276
686120.0000   -0.46841
686160.0000   -0.47907
686200.0000   -0.78021
686240.0000   -0.55072
686280.0000   -0.22673
686320.0000   -0.61545
686360.0000   -0.42661
686400.0000   -0.59327
686440.0000   -0.72573
686480.0000   -0.90031
686520.0000   -0.60784
686560.0000   -0.74397
686600.0000   -0.69215
686640.0000   -0.98477
686680.0000   -0.90704
686720.0000   -0.66034
686760.0000   -0.74142
686800.0000   -0.80771
686840.0000   -0.80313
686880.0000   -0.60436
686920.0000   -0.61348
686960.0000   -0.59448
687000.0000   -0.53998
687040.0000   -0.59861
687080.0000   -0.46071
687120.0000   -0.24376
687160.0000   -0.20502
687200.0000   -0.34481
687240.0000   -0.34608
687280.0000   -0.33550
687320.0000   -0.13069
687360.0000   -0.30715
687400.0000   -0.42962
687440.0000   -0.57047
687480.0000   -0.45500
687520.0000   -0.45703
687560.0000   -0.59043
687600.0000   -0.52737
687640.0000   -0.55479
687680.0000   -0.62101
687720.0000   -0.50241
687760.0000   -0.41698
687800.0000   -0.30356
687840.0000   -0.54668
687880.0000   -0.51902
687920.0000   -0.53886
687960.0000   -0.52062
688000.0000   -0.36077
688040.0000   -0.55020
688080.0000   -0.37703
688120.0000   -0.58906
688160.0000   -0.16616
688200.0000   -0.57778
688240.0000   -0.63576
688280.0000   -0.44083
688320.0000   -0.64686
688360.0000   -0.48606
688400.0000   -0.40119
688440.0000   -0.45588
688480.0000   -0.51989
688520.0000   -0.38665
688560.0000   -0.51578
688600.0000   -0.65308
688640.0000   -0.50939
688680.0000   -0.47913
688720.0000   -0.43540
688760.0000   -0.60227
688800.0000   -0.41047
688840.0000   -0.46326
688880.0000   -0.71326
688920.0000   -0.72461
688960.0000   -0.59515
689000.0000   -0.61092
689040.0000   -0.48846
689080.0000   -0.48506
689120.0000   -0.48846
689160.0000   -0.54096
689200.0000   -0.39746
689240.0000   -0.52863
689280.0000   -0.41350
689320.0000   -0.36780
689360.0000   -0.48326
689400.0000   -0.57349
689440.0000   -0.42500
689480.0000    0.02788
689520.0000   -0.29462
689560.0000   -0.26637
689600.0000   -0.08166
689640.0000   -0.25676
689680.0000   -0.32505
689720.0000   -0.14144
689760.0000   -0.46866
689800.0000   -0.47319
689840.0000   -0.49191
689880.0000   -0.39092
689920.0000   -0.47766
689960.0000   -0.33313
690000.0000   -0.42342
690040.0000   -0.22534
690080.0000   -0.40102
690120.0000   -0.63791
690160.0000   -0.48763
690200.0000   -0.53403
690240.0000   -0.94030
690280.0000   -0.96575
690320.0000   -0.73129
690360.0000   -0.73656
690400.0000   -0.69507
690440.0000   -0.87291
690480.0000   -0.58504
690520.0000   -1.04470
690560.0000   -0.57508
690600.0000   -0.64157
690640.0000   -0.45903
690680.0000   -0.30268
690720.0000   -0.19909
690760.0000   -0.44712
690800.0000   -0.29079
690840.0000   -0.56469
690880.0000   -0.45642
690920.0000   -0.62053
690960.0000   -0.74548
691000.0000   -0.89282
691040.0000   -0.78373
691080.0000   -0.74217
691120.0000   -0.68941
691160.0000   -0.77021
691200.0000   -0.91819
691240.0000   -0.82504
691280.0000   -0.87214
691320.0000   -0.61765
691360.0000   -0.54485
691400.0000   -0.49680
691440.0000   -0.45686
691480.0000   -0.65053
691520.0000   -0.73189
691560.0000   -0.81351
691600.0000   -0.91810
691640.0000   -0.42366
691680.0000   -0.55245
691720.0000   -0.56072
691760.0000   -0.59044
691800.0000   -0.47087
691840.0000   -0.85126
691880.0000   -0.84856
691920.0000   -0.49625
691960.0000   -0.62948
692000.0000   -0.68665
692040.0000   -0.47593
692080.0000   -0.35023
692120.0000   -0.20937
692160.0000   -0.33886
692200.0000   -0.41057
692240.0000   -0.43193
692280.0000   -0.54463
692320.0000   -0.52904
692360.0000   -0.43415
692400.0000   -0.38703
692440.0000   -0.63842
692480.0000   -0.45872
692520.0000   -0.38092
692560.0000   -0.57838
692600.0000   -0.54980
692640.0000   -0.47149
692680.0000   -0.63436
692720.0000   -0.40466
692760.0000   -0.58828
692800.0000   -0.57025
692840.0000   -0.65378
692880.0000   -0.82034
692920.0000   -0.54071
692960.0000   -0.63692
693000.0000   -0.61289
693040.0000   -0.32744
693080.0000   -0.48768
693120.0000   -0.49244
693160.0000   -0.58181
693200.0000   -0.51174
693240.0000   -0.56121
693280.0000   -0.50850
693320.0000   -0.51134
693360.0000   -0.52067
693400.0000   -0.28612
693440.0000   -0.73423
693480.0000   -0.23427
693520.0000   -0.03489
693560.0000   -0.48285
693600.0000   -0.88149
693640.0000   -0.39385
693680.0000   -0.30636
693720.0000   -0.44147
693760.0000   -0.25559
693800.0000   -0.69354
693840.0000   -0.42558
693880.0000   -0.57544
693920.0000   -0.58606
693960.0000   -0.46798
694000.0000   -0.14602
694040.0000   -0.19513
694080.0000   -0.32569
694120.0000   -0.35988
694160.0000   -0.39451
694200.0000    0.03174
694240.0000   -0.06187
694280.0000   -0.16447
694320.0000   -0.29084
694360.0000   -0.16512
694400.0000   -0.08810
694440.0000    0.18639
694480.0000    0.10622
694520.0000   -0.15478
694560.0000   -0.33710
694600.0000   -0.04703
694640.0000   -0.16544
694680.0000   -0.15812
694720.0000   -0.29073
694760.0000   -0.44926
694800.0000   -0.28900
694840.0000   -0.42071
694880.0000   -0.50453
694920.0000   -0.69086
694960.0000   -0.27688
695000.0000   -0.53000
695040.0000   -0.59074
695080.0000   -0.43661
695120.0000   -0.37796
695160.0000   -0.35828
695200.0000   -0.53381
695240.0000   -0.18762
695280.0000   -0.20328
695320.0000   -0.33131
695360.0000    0.15480
695400.0000    0.01598
695440.0000    0.17624
695480.0000   -0.10218
695520.0000    0.07516
695560.0000   -0.06824
695600.0000   -0.12193
695640.0000    0.12224
695680.0000    0.11828
695720.0000    0.06634
695760.0000    0.16753
695800.0000    0.07251
695840.0000   -0.22733
695880.0000   -0.13157
695920.0000   -0.14526
695960.0000   -0.00642
696000.0000    0.13114
696040.0000    0.10445
696080.0000   -0.35228
696120.0000   -0.23046
696160.0000    0.17115
696200.0000   -0.01339
696240.0000   -0.12729
696280.0000   -0.25665
696320.0000   -0.22691
696360.0000    0.06151
696400.0000    0.04104
696440.0000   -0.10879
696480.0000   -0.04175
696520.0000    0.05486
696560.0000   -0.15653
696600.0000   -0.28437
696640.0000    0.12206
696680.0000    0.19183
696720.0000    0.01381
696760.0000    0.01816
696800.0000   -0.09968
696840.0000   -0.37485
696880.0000   -0.10301
696920.0000    0.39764
696960.0000   -0.00179
697000.0000    0.07650
697040.0000    0.02892
697080.0000    0.32849
697120.0000    0.32311
697160.0000    0.19286
697200.0000    0.07136
697240.0000    0.26519
697280.0000    0.09767
697320.0000    0.16440
697360.0000    0.12929
697400.0000    0.13505
697440.0000    0.20952
697480.0000    0.02166
697520.0000   -0.13867
697560.0000   -0.31976
697600.0000   -0.28322
697640.0000   -0.07282
697680.0000   -0.07072
697720.0000   -0.38559
697760.0000    0.29653
697800.0000   -0.31786
697840.0000   -0.22726
697880.0000    0.02804
697920.0000   -0.20687
697960.0000   -0.10437
698000.0000   -0.34721
698040.0000   -0.18959
698080.0000   -0.33064
698120.0000   -0.45791
698160.0000    0.32296
698200.0000    0.09916
698240.0000   -0.07412
698280.0000   -0.17992
698320.0000   -0.20041
698360.0000    0.11470
698400.0000    0.01724
698440.0000   -0.20852
698480.0000   -0.03039
698520.0000   -0.04922
698560.0000   -0.20139
698600.0000   -0.06976
698640.0000   -0.45022
698680.0000   -0.25936
698720.0000   -0.25833
698760.0000   -0.24862
698800.0000   -0.06516
698840.0000   -0.06593
698880.0000   -0.13767
698920.0000   -0.53286
698960.0000    0.26101
699000.0000    0.10845
699040.0000    0.36901
699080.0000    0.40234
699120.0000    0.19129
699160.0000    0.51780
699200.0000    0.44964
699240.0000    0.27858
699280.0000    0.19468
699320.0000    0.23382
699360.0000    0.28684
699400.0000    0.14430
699440.0000    0.43166
699480.0000    0.15847
699520.0000    0.22311
699560.0000    0.43536
699600.0000    0.42818
699640.0000    0.13073
699680.0000    0.46047
699720.0000    0.22895
699760.0000    0.24292
699800.0000    0.03714
699840.0000    0.26630
699880.0000    0.37638
699920.0000    0.16955
699960.0000    0.15402
700000.0000    0.29413
700040.0000    0.34174
700080.0000    0.26086
700120.0000    0.40963
700160.0000    0.59563
700200.0000    0.42523
700240.0000    0.06281
700280.0000    0.15524
700320.0000    0.23962
700360.0000    0.28281
700400.0000   -0.09656
700440.0000    0.19700
700480.0000   -0.15507
700520.0000   -0.12441
700560.0000   -0.00912
700600.0000    0.16960
700640.0000    0.17430
700680.0000   -0.16644
700720.0000    0.11738
700760.0000   -0.04870
700800.0000    0.07210
700840.0000    0.21118
700880.0000    0.28954
700920.0000    0.26866
700960.0000    0.30905
701000.0000    0.58267
701040.0000    0.29975
701080.0000    0.29697
701120.0000    0.17963
701160.0000    0.10136
701200.0000    0.25420
701240.0000    0.24479
701280.0000    0.06934
701320.0000    0.05777
701360.0000    0.17949
701400.0000    0.37230
701440.0000    0.47167
701480.0000    0.02319
701520.0000    0.26918
701560.0000    0.11265
701600.0000    0.37629
701640.0000    0.21243
701680.0000   -0.01897
701720.0000   -0.17137
701760.0000   -0.07438
701800.0000   -0.11711
701840.0000   -0.01161
701880.0000    0.27358
701920.0000    0.21570
701960.0000    0.24059
702000.0000    0.24161
702040.0000    0.19728
702080.0000    0.07730
702120.0000    0.41302
702160.0000    0.15455
702200.0000    0.31862
702240.0000    0.31247
702280.0000    0.41709
702320.0000    0.52317
702360.0000    0.16359
702400.0000   -0.38527
702440.0000   -0.25323
702480.0000   -0.05509
702520.0000   -0.15649
702560.0000    0.00365
702600.0000   -0.07111
702640.0000    0.09201
702680.0000   -0.15611
702720.0000   -0.02305
702760.0000    0.03591
702800.0000   -0.10593
702840.0000   -0.41973
702880.0000   -0.56561
702920.0000   -0.25171
702960.0000    0.07110
703000.0000   -0.03030
703040.0000   -0.32567
703080.0000   -0.06760
703120.0000   -0.22186
703160.0000    0.07545
703200.0000    0.12127
703240.0000    0.49433
703280.0000   -0.11654
703320.0000    0.26592
703360.0000    0.13387
703400.0000   -0.06734
703440.0000    0.23094
703480.0000    0.41029
703520.0000    0.28041
703560.0000    0.48189
703600.0000    0.15645
703640.0000   -0.00846
703680.0000   -0.03204
703720.0000   -0.05177
703760.0000    0.25329
703800.0000   -0.09377
703840.0000    0.16465
703880.0000   -0.09779
703920.0000   -0.09523
703960.0000   -0.25962
704000.0000   -0.37629
704040.0000    0.01177
704080.0000   -0.22575
704120.0000   -0.07266
704160.0000   -0.16313
704200.0000   -0.08308
704240.0000   -0.49006
704280.0000   -0.41753
704320.0000   -0.44776
704360.0000   -0.02490
704400.0000   -0.52679
704440.0000   -0.58264
704480.0000   -0.25074
704520.0000   -0.27578
704560.0000    0.12377
704600.0000    0.31240
704640.0000    0.12905
704680.0000   -0.05163
704720.0000   -0.16471
704760.0000   -0.39940
704800.0000   -0.37434
704840.0000   -0.14215
704880.0000   -0.44709
704920.0000    0.02020
704960.0000    0.05801
705000.0000    0.22772
705040.0000    0.23359
705080.0000    0.09316
705120.0000    0.32361
705160.0000    0.33895
705200.0000   -0.07295
705240.0000   -0.16883
705280.0000   -0.15689
705320.0000   -0.40560
705360.0000   -0.09106
705400.0000   -0.19612
705440.0000   -0.25427
705480.0000   -0.46298
705520.0000   -0.13045
705560.0000   -0.41662
705600.0000   -0.16294
705640.0000   -0.37166
705680.0000   -0.49460
705720.0000   -0.46575
705760.0000   -0.41317
705800.0000   -0.51613
705840.0000   -0.38594
705880.0000    0.04920
705920.0000   -0.06288
705960.0000   -0.03691
706000.0000   -0.33110
706040.0000   -0.06820
706080.0000   -0.08820
706120.0000   -0.56910
706160.0000   -0.31669
706200.0000   -0.68215
706240.0000   -0.77162
706280.0000   -0.34387
706320.0000   -0.65075
706360.0000   -0.40407
706400.0000   -0.28565
706440.0000   -0.04514
706480.0000   -0.06455
706520.0000    0.09453
706560.0000    0.15408
706600.0000   -0.07679
706640.0000   -0.11154
706680.0000   -0.17399
706720.0000    0.07843
706760.0000    0.09881
706800.0000   -0.02429
706840.0000   -0.08826
706880.0000    0.11420
706920.0000   -0.11412
706960.0000   -0.08583
707000.0000    0.14226
707040.0000   -0.22640
707080.0000    0.04880
707120.0000   -0.03296
707160.0000   -0.41789
707200.0000   -0.24368
707240.0000   -0.06854
707280.0000    0.05146
707320.0000   -0.32241
707360.0000    0.04595
707400.0000   -0.00990
707440.0000   -0.04390
707480.0000   -0.05764
707520.0000   -0.11458
707560.0000   -0.05924
707600.0000    0.23077
707640.0000    0.00886
707680.0000   -0.12822
707720.0000   -0.13342
707760.0000   -0.18747
707800.0000   -0.36620
707840.0000   -0.26702
707880.0000   -0.30968
707920.0000    0.04189
707960.0000   -0.06278
708000.0000    0.04988
708040.0000    0.08407
708080.0000   -0.13700
708120.0000    0.14354
708160.0000    0.04715
708200.0000   -0.42959
708240.0000   -0.01100
708280.0000   -0.13381
708320.0000   -0.00791
708360.0000   -0.03106
708400.0000   -0.06700
708440.0000    0.05742
708480.0000    0.09288
708520.0000   -0.01951
708560.0000    0.21558
708600.0000   -0.09533
708640.0000   -0.06379
708680.0000   -0.13395
708720.0000   -0.38252
708760.0000   -0.38259
708800.0000   -0.45999
708840.0000   -0.25708
708880.0000   -0.36887
708920.0000   -0.66419
708960.0000   -0.39457
709000.0000   -0.17747
709040.0000   -0.45986
709080.0000    0.00869
709120.0000   -0.35466
709160.0000   -0.20866
709200.0000   -0.32447
709240.0000   -0.00171
709280.0000   -0.41233
709320.0000   -0.55884
709360.0000   -0.29519
709400.0000   -0.14093
709440.0000   -0.30439
709480.0000   -0.06059
709520.0000    0.09431
709560.0000   -0.04031
709600.0000   -0.00284
709640.0000    0.27652
709680.0000    0.15161
709720.0000   -0.33099
709760.0000    0.03281
709800.0000   -0.26266
709840.0000   -0.21581
709880.0000   -0.27264
709920.0000   -0.61909
709960.0000   -0.27022
710000.0000   -0.52105
710040.0000   -0.14994
710080.0000   -0.55895
710120.0000   -0.22971
710160.0000   -0.66701
710200.0000   -0.54153
710240.0000   -0.24574
710280.0000   -0.29147
710320.0000   -0.17563
710360.0000   -0.00972
710400.0000   -0.01070
710440.0000   -0.10128
710480.0000   -0.25689
710520.0000   -0.11887
710560.0000   -0.44088
710600.0000   -0.38072
710640.0000   -0.20769
710680.0000   -0.11202
710720.0000    0.03735
710760.0000    0.02562
710800.0000    0.04396
710840.0000   -0.02999
710880.0000    0.08199
710920.0000   -0.10606
710960.0000    0.06085
711000.0000    0.25031
711040.0000    0.01248
711080.0000    0.02279
711120.0000    0.18640
711160.0000    0.05624
711200.0000   -0.04958
711240.0000    0.19255
711280.0000   -0.05283
711320.0000   -0.21614
711360.0000   -0.23567
711400.0000    0.26359
711440.0000   -0.01366
711480.0000   -0.28012
711520.0000   -0.13517
711560.0000   -0.01785
711600.0000    0.16796
711640.0000    0.26344
711680.0000   -0.22709
711720.0000   -0.41125
711760.0000    0.00336
711800.0000    0.30572
711840.0000   -0.19993
711880.0000    0.11375
711920.0000    0.23263
711960.0000    0.33489
712000.0000    0.18314
712040.0000    0.29188
712080.0000    0.49955
712120.0000    0.43744
712160.0000    0.20375
712200.0000    0.05667
712240.0000    0.35300
712280.0000    0.08631
712320.0000    0.28421
712360.0000    0.24820
712400.0000    0.18353
712440.0000   -0.09579
712480.0000   -0.03093
712520.0000   -0.13202
712560.0000   -0.04221
712600.0000    0.08612
712640.0000   -0.07885
712680.0000   -0.07311
712720.0000   -0.20625
712760.0000   -0.06386
712800.0000   -0.13110
712840.0000   -0.17891
712880.0000    0.03756
712920.0000   -0.07191
712960.0000   -0.28612
713000.0000    0.16295
713040.0000   -0.18824
713080.0000   -0.09566
713120.0000   -0.12380
713160.0000   -0.01731
713200.0000   -0.37718
713240.0000   -0.02006
713280.0000    0.03827
713320.0000   -0.27530
713360.0000    0.12765
713400.0000   -0.06443
713440.0000   -0.36501
713480.0000   -0.33063
713520.0000   -0.14661
713560.0000    0.00684
713600.0000   -0.13199
713640.0000   -0.14034
713680.0000   -0.05257
713720.0000   -0.25062
713760.0000    0.02447
713800.0000   -0.25013
713840.0000   -0.24168
713880.0000   -0.34394
713920.0000   -0.01117
713960.0000   -0.27170
714000.0000    0.36920
714040.0000    0.08839
714080.0000   -0.13713
714120.0000    0.26878
714160.0000    0.23943
714200.0000    0.35539
714240.0000    0.41076
714280.0000    0.11139
714320.0000    0.27252
714360.0000    0.21060
714400.0000   -0.04967
714440.0000    0.19354
714480.0000   -0.12517
714520.0000    0.17001
714560.0000   -0.30950
714600.0000    0.03297
714640.0000    0.10491
714680.0000   -0.20864
714720.0000   -0.17986
714760.0000   -0.28889
714800.0000   -0.22843
714840.0000   -0.55590
714880.0000   -0.44719
714920.0000   -0.35270
714960.0000   -0.60384
715000.0000   -0.89239
715040.0000   -0.75885
715080.0000   -0.48048
715120.0000   -0.50202
715160.0000   -0.57374
715200.0000   -0.51724
715240.0000   -0.39637
715280.0000   -0.73676
715320.0000   -0.33278
715360.0000   -0.10519
715400.0000   -0.24787
715440.0000   -0.15782
715480.0000    0.23642
715520.0000   -0.16687
715560.0000   -0.21884
715600.0000   -0.24862
715640.0000   -0.73645
715680.0000   -0.24637
715720.0000   -0.52103
715760.0000   -0.67284
715800.0000   -0.55346
715840.0000   -0.78121
715880.0000   -0.54789
715920.0000   -0.56924
715960.0000   -0.62946
716000.0000   -1.23892
716040.0000   -0.55032
716080.0000   -0.66977
716120.0000   -0.32832
716160.0000   -0.74987
716200.0000   -0.77836
716240.0000   -0.49316
716280.0000   -0.78680
716320.0000   -0.34604
716360.0000   -0.75257
716400.0000   -0.26732
716440.0000   -0.41560
716480.0000   -0.10729
716520.0000   -0.25079
716560.0000    0.15343
716600.0000    0.20625
716640.0000    0.13292
716680.0000    0.10846
716720.0000   -0.01696
716760.0000    0.18400
716800.0000    0.05010
716840.0000    0.12153
716880.0000    0.11905
716920.0000   -0.16747
716960.0000   -0.10780
717000.0000   -0.01293
717040.0000    0.13592
717080.0000    0.06276
717120.0000   -0.00309
717160.0000    0.04269
717200.0000   -0.03631
717240.0000   -0.21313
717280.0000   -0.04449
717320.0000    0.13692
717360.0000   -0.09886
717400.0000   -0.00072
717440.0000    0.01746
717480.0000    0.10695
717520.0000   -0.08656
717560.0000    0.01349
717600.0000   -0.17647
717640.0000    0.10889
717680.0000   -0.16410
717720.0000   -0.19504
717760.0000    0.01977
717800.0000    0.15011
717840.0000   -0.00549
717880.0000   -0.27937
717920.0000   -0.11201
717960.0000   -0.07017
718000.0000   -0.44614
718040.0000   -0.30658
718080.0000   -0.25344
718120.0000    0.02408
718160.0000   -0.05245
718200.0000    0.05052
718240.0000   -0.28504
718280.0000   -0.13721
718320.0000    0.11477
718360.0000   -0.01724
718400.0000    0.11135
718440.0000    0.26842
718480.0000    0.27262
718520.0000    0.23968
718560.0000    0.15521
718600.0000   -0.15698
718640.0000    0.03973
718680.0000    0.26047
718720.0000    0.18961
718760.0000    0.23838
718800.0000    0.12258
718840.0000   -0.22190
718880.0000   -0.07795
718920.0000    0.02345
718960.0000   -0.06874
719000.0000   -0.05774
719040.0000    0.05150
719080.0000   -0.28158
719120.0000   -0.06765
719160.0000   -0.48020
719200.0000   -0.19185
719240.0000   -0.13554
719280.0000   -0.16899
719320.0000   -0.26663
719360.0000    0.06238
719400.0000    0.11258
719440.0000   -0.21297
719480.0000   -0.55434
719520.0000   -0.29005
719560.0000   -0.18524
719600.0000   -0.40420
719640.0000   -0.42028
719680.0000   -0.34788
719720.0000   -0.31423
719760.0000   -0.28659
719800.0000   -0.35909
719840.0000   -0.48151
719880.0000   -0.09756
719920.0000   -0.40647
719960.0000   -0.38346
720000.0000   -0.50618
720040.0000   -0.58641
720080.0000   -0.48295
720120.0000   -0.38040
720160.0000   -0.12838
720200.0000   -0.45545
720240.0000   -0.49861
720280.0000   -0.53506
720320.0000   -0.11712
720360.0000   -0.60098
720400.0000   -0.69886
720440.0000   -0.65930
720480.0000   -0.63119
720520.0000   -0.69650
720560.0000   -0.22013
720600.0000   -0.34146
720640.0000   -0.30099
720680.0000   -0.46606
720720.0000   -0.35539
720760.0000   -0.54683
720800.0000   -0.52212
720840.0000   -0.32394
720880.0000   -0.20610
720920.0000    0.07047
720960.0000   -0.31161
721000.0000   -0.24932
721040.0000   -0.09356
721080.0000    0.05454
721120.0000   -0.23648
721160.0000   -0.01459
721200.0000   -0.04907
721240.0000    0.03791
721280.0000    0.01679
721320.0000   -0.37330
721360.0000   -0.56467
721400.0000   -0.52882
721440.0000   -0.34638
721480.0000   -0.21585
721520.0000    0.06247
721560.0000   -0.26464
721600.0000   -0.18649
721640.0000    0.11363
721680.0000   -0.38113
721720.0000   -0.17774
721760.0000   -0.22683
721800.0000   -0.05947
721840.0000   -0.02833
721880.0000   -0.04701
721920.0000   -0.00098
721960.0000   -0.03737
722000.0000   -0.11735
722040.0000    0.11508
722080.0000   -0.06172
722120.0000   -0.04406
722160.0000   -0.28280
722200.0000   -0.45969
722240.0000   -0.04891
722280.0000   -0.23216
722320.0000    0.30937
722360.0000    0.17731
722400.0000    0.07191
722440.0000   -0.20091
722480.0000   -0.48684
722520.0000   -0.16597
722560.0000   -0.21765
722600.0000   -0.34047
722640.0000   -0.26604
722680.0000   -0.63389
722720.0000   -0.49371
722760.0000   -0.23650
722800.0000   -0.44682
722840.0000   -0.11742
722880.0000   -0.19821
722920.0000   -0.00788
722960.0000   -0.24312
723000.0000   -0.02293
723040.0000   -0.04870
723080.0000    0.17317
723120.0000    0.13943
723160.0000   -0.15069
723200.0000   -0.17062
723240.0000   -0.12598
723280.0000    0.21721
723320.0000    0.04701
723360.0000   -0.38021
723400.0000   -0.66862
723440.0000   -0.16859
723480.0000   -0.07090
723520.0000    0.11217
723560.0000   -0.23843
723600.0000   -0.58577
723640.0000   -0.44751
723680.0000   -0.37045
723720.0000   -0.32100
723760.0000   -0.08426
723800.0000   -0.29486
723840.0000   -0.13617
[truncated: 158,795 more chars]
