# Supplementary material for: Comment on 'Valid molecular dynamics simulations of human hemoglobin require a surprisingly large box size'
Source: eLife. 2019 Jun 20;8:e44718. doi: 10.7554/eLife.44718 (PMC6586461; doi:10.7554/eLife.44718)
Supplement: Figure 4—source data 1. — The zip archive contains a README file describing which source files correspond to the different panels. [file elife-44718-fig4-data1.zip › figure4/panels_EF/charmm/box2/eq6/proj.xvg]

25000.0000    0.67867
25040.0000    0.63920
25080.0000    0.58794
25120.0000    0.60840
25160.0000    0.67456
25200.0000    0.64962
25240.0000    0.72650
25280.0000    0.66301
25320.0000    0.72458
25360.0000    0.53229
25400.0000    0.71620
25440.0000    0.82932
25480.0000    0.66146
25520.0000    0.65933
25560.0000    0.59435
25600.0000    0.71721
25640.0000    0.76553
25680.0000    0.61416
25720.0000    0.73779
25760.0000    0.74290
25800.0000    0.67418
25840.0000    0.76009
25880.0000    0.86644
25920.0000    0.77273
25960.0000    0.80512
26000.0000    0.74156
26040.0000    0.70982
26080.0000    0.66568
26120.0000    0.53802
26160.0000    0.45769
26200.0000    0.54813
26240.0000    0.36058
26280.0000    0.41079
26320.0000    0.44390
26360.0000    0.57490
26400.0000    0.44366
26440.0000    0.56994
26480.0000    0.55756
26520.0000    0.61416
26560.0000    0.40892
26600.0000    0.56586
26640.0000    0.38122
26680.0000    0.41065
26720.0000    0.34202
26760.0000    0.19073
26800.0000    0.44201
26840.0000    0.04321
26880.0000    0.38554
26920.0000    0.49900
26960.0000    0.32419
27000.0000    0.34752
27040.0000    0.42728
27080.0000    0.41529
27120.0000    0.46366
27160.0000    0.41761
27200.0000    0.20520
27240.0000    0.47569
27280.0000    0.47794
27320.0000    0.47559
27360.0000    0.48970
27400.0000    0.45606
27440.0000    0.36476
27480.0000    0.47486
27520.0000    0.38522
27560.0000    0.54279
27600.0000    0.51648
27640.0000    0.54100
27680.0000    0.57105
27720.0000    0.53126
27760.0000    0.59490
27800.0000    0.50212
27840.0000    0.46116
27880.0000    0.58295
27920.0000    0.46878
27960.0000    0.52185
28000.0000    0.53262
28040.0000    0.30008
28080.0000    0.52776
28120.0000    0.48160
28160.0000    0.43157
28200.0000    0.46055
28240.0000    0.60255
28280.0000    0.58986
28320.0000    0.58507
28360.0000    0.57709
28400.0000    0.46758
28440.0000    0.59518
28480.0000    0.50785
28520.0000    0.50532
28560.0000    0.42685
28600.0000    0.62847
28640.0000    0.81313
28680.0000    0.52117
28720.0000    0.55773
28760.0000    0.67495
28800.0000    0.65899
28840.0000    0.57114
28880.0000    0.45367
28920.0000    0.54291
28960.0000    0.67699
29000.0000    0.59697
29040.0000    0.59740
29080.0000    0.62503
29120.0000    0.64170
29160.0000    0.71448
29200.0000    0.60713
29240.0000    0.51188
29280.0000    0.59607
29320.0000    0.67672
29360.0000    0.64900
29400.0000    0.57518
29440.0000    0.62470
29480.0000    0.65170
29520.0000    0.68231
29560.0000    0.60394
29600.0000    0.60395
29640.0000    0.76467
29680.0000    0.58697
29720.0000    0.55663
29760.0000    0.53624
29800.0000    0.57007
29840.0000    0.78501
29880.0000    0.60719
29920.0000    0.65303
29960.0000    0.71310
30000.0000    0.61057
30040.0000    0.42241
30080.0000    0.29434
30120.0000    0.52534
30160.0000    0.51504
30200.0000    0.62387
30240.0000    0.54582
30280.0000    0.49757
30320.0000    0.46715
30360.0000    0.57894
30400.0000    0.44525
30440.0000    0.47372
30480.0000    0.54223
30520.0000    0.53796
30560.0000    0.62407
30600.0000    0.78599
30640.0000    0.60287
30680.0000    0.64029
30720.0000    0.69983
30760.0000    0.81770
30800.0000    0.62306
30840.0000    0.74820
30880.0000    0.81421
30920.0000    0.62796
30960.0000    0.71837
31000.0000    0.73706
31040.0000    0.66586
31080.0000    0.66158
31120.0000    0.71466
31160.0000    0.77123
31200.0000    0.52397
31240.0000    0.58164
31280.0000    0.72144
31320.0000    0.72128
31360.0000    0.76533
31400.0000    0.74111
31440.0000    0.79361
31480.0000    0.62590
31520.0000    0.70634
31560.0000    0.49806
31600.0000    0.63030
31640.0000    0.62892
31680.0000    0.60920
31720.0000    0.66282
31760.0000    0.58758
31800.0000    0.77975
31840.0000    0.78100
31880.0000    0.58539
31920.0000    0.67731
31960.0000    0.79992
32000.0000    0.71503
32040.0000    0.65782
32080.0000    0.73732
32120.0000    0.56774
32160.0000    0.55658
32200.0000    0.76292
32240.0000    0.66360
32280.0000    0.51497
32320.0000    0.68546
32360.0000    0.70302
32400.0000    0.73503
32440.0000    0.69733
32480.0000    0.79211
32520.0000    0.67451
32560.0000    0.69032
32600.0000    0.69348
32640.0000    0.66513
32680.0000    0.76812
32720.0000    0.82813
32760.0000    0.60594
32800.0000    0.77953
32840.0000    0.79841
32880.0000    0.77664
32920.0000    0.66296
32960.0000    0.72629
33000.0000    0.73474
33040.0000    0.77722
33080.0000    0.84126
33120.0000    0.76970
33160.0000    0.77148
33200.0000    0.82342
33240.0000    0.79500
33280.0000    0.63653
33320.0000    0.82147
33360.0000    0.73237
33400.0000    0.44264
33440.0000    0.50981
33480.0000    0.44136
33520.0000    0.41657
33560.0000    0.24242
33600.0000    0.56743
33640.0000    0.62070
33680.0000    0.55328
33720.0000    0.54443
33760.0000    0.48958
33800.0000   -0.15022
33840.0000    0.27957
33880.0000    0.17669
33920.0000    0.43689
33960.0000    0.46131
34000.0000    0.21852
34040.0000    0.42124
34080.0000    0.39505
34120.0000    0.20066
34160.0000    0.30894
34200.0000    0.44355
34240.0000    0.16845
34280.0000    0.35628
34320.0000    0.40293
34360.0000    0.33887
34400.0000    0.31422
34440.0000    0.25263
34480.0000    0.11992
34520.0000    0.25172
34560.0000    0.25961
34600.0000    0.46355
34640.0000    0.45795
34680.0000    0.49418
34720.0000    0.43142
34760.0000    0.58807
34800.0000    0.41802
34840.0000    0.31715
34880.0000    0.17454
34920.0000    0.25400
34960.0000    0.41579
35000.0000    0.39284
35040.0000    0.40309
35080.0000    0.34643
35120.0000    0.28941
35160.0000    0.28026
35200.0000    0.27319
35240.0000    0.36670
35280.0000    0.26067
35320.0000    0.32205
35360.0000    0.27102
35400.0000    0.35283
35440.0000    0.25777
35480.0000    0.14813
35520.0000    0.50263
35560.0000    0.33579
35600.0000    0.21798
35640.0000    0.25345
35680.0000    0.48896
35720.0000    0.23825
35760.0000    0.32943
35800.0000    0.42986
35840.0000    0.33431
35880.0000    0.34438
35920.0000    0.33615
35960.0000    0.42640
36000.0000    0.39403
36040.0000    0.52730
36080.0000    0.39864
36120.0000    0.29294
36160.0000    0.37367
36200.0000    0.14592
36240.0000    0.57563
36280.0000    0.48273
36320.0000    0.55726
36360.0000    0.48224
36400.0000    0.57820
36440.0000    0.44829
36480.0000    0.79422
36520.0000    0.41496
36560.0000    0.38715
36600.0000    0.73330
36640.0000    0.59127
36680.0000    0.60862
36720.0000    0.55695
36760.0000    0.73109
36800.0000    0.85419
36840.0000    0.77163
36880.0000    0.70614
36920.0000    0.70486
36960.0000    0.74560
37000.0000    0.78772
37040.0000    0.84353
37080.0000    0.69191
37120.0000    0.75780
37160.0000    0.79318
37200.0000    0.78203
37240.0000    0.62125
37280.0000    0.39934
37320.0000    0.46793
37360.0000    0.25808
37400.0000    0.30878
37440.0000    0.51928
37480.0000    0.23236
37520.0000   -0.03588
37560.0000    0.30502
37600.0000    0.09418
37640.0000    0.33863
37680.0000    0.24504
37720.0000    0.33216
37760.0000    0.43836
37800.0000    0.43021
37840.0000    0.43936
37880.0000    0.44520
37920.0000    0.46872
37960.0000    0.36831
38000.0000    0.20194
38040.0000    0.48870
38080.0000    0.44579
38120.0000    0.46672
38160.0000    0.21371
38200.0000    0.18587
38240.0000    0.48195
38280.0000    0.32127
38320.0000    0.40284
38360.0000    0.42225
38400.0000    0.40736
38440.0000    0.38223
38480.0000    0.31197
38520.0000    0.44128
38560.0000    0.44628
38600.0000    0.27686
38640.0000    0.16166
38680.0000    0.34304
38720.0000    0.54635
38760.0000    0.45706
38800.0000    0.25956
38840.0000    0.53620
38880.0000    0.44673
38920.0000    0.39973
38960.0000    0.36589
39000.0000    0.33143
39040.0000    0.50088
39080.0000    0.41548
39120.0000    0.40883
39160.0000    0.43262
39200.0000    0.55484
39240.0000    0.40304
39280.0000    0.40466
39320.0000    0.44156
39360.0000    0.37557
39400.0000    0.38672
39440.0000    0.34795
39480.0000    0.26369
39520.0000    0.44324
39560.0000    0.45614
39600.0000    0.31319
39640.0000    0.00427
39680.0000    0.11651
39720.0000   -0.01195
39760.0000    0.09302
39800.0000    0.06329
39840.0000    0.17862
39880.0000    0.22134
39920.0000    0.27768
39960.0000    0.27826
40000.0000    0.35992
40040.0000    0.50501
40080.0000    0.49378
40120.0000    0.29061
40160.0000    0.50081
40200.0000    0.36433
40240.0000    0.42335
40280.0000    0.50377
40320.0000    0.56422
40360.0000    0.41610
40400.0000    0.39727
40440.0000    0.26085
40480.0000    0.52450
40520.0000    0.35795
40560.0000    0.26587
40600.0000    0.44797
40640.0000    0.69657
40680.0000    0.63225
40720.0000    0.59136
40760.0000    0.39704
40800.0000    0.75545
40840.0000    0.65294
40880.0000    0.30593
40920.0000    0.71426
40960.0000    0.52374
41000.0000    0.74830
41040.0000    0.71131
41080.0000    0.78377
41120.0000    0.87349
41160.0000    0.74040
41200.0000    0.66706
41240.0000    0.47984
41280.0000    0.62856
41320.0000    0.66459
41360.0000    0.36598
41400.0000    0.53867
41440.0000    0.74290
41480.0000    0.74562
41520.0000    0.78817
41560.0000    0.89293
41600.0000    0.85200
41640.0000    0.93827
41680.0000    0.78549
41720.0000    0.82892
41760.0000    0.69583
41800.0000    0.75591
41840.0000    0.94182
41880.0000    1.02844
41920.0000    0.72021
41960.0000    0.84111
42000.0000    0.44870
42040.0000    0.56518
42080.0000    0.30408
42120.0000    0.39126
42160.0000    0.51904
42200.0000    0.66447
42240.0000    0.63118
42280.0000    0.40475
42320.0000    0.75983
42360.0000    0.63478
42400.0000    0.51887
42440.0000    0.61555
42480.0000    0.70046
42520.0000    0.42770
42560.0000    0.27698
42600.0000    0.62489
42640.0000    0.53094
42680.0000    0.62028
42720.0000    0.51318
42760.0000    0.71660
42800.0000    0.69414
42840.0000    0.47022
42880.0000    0.69261
42920.0000    0.67604
42960.0000    0.28599
43000.0000    0.56616
43040.0000    0.40670
43080.0000    0.52894
43120.0000    0.57420
43160.0000    0.75192
43200.0000    0.61719
43240.0000    0.63593
43280.0000    0.50648
43320.0000    0.61150
43360.0000    0.72574
43400.0000    0.65896
43440.0000    0.81452
43480.0000    0.80105
43520.0000    0.78837
43560.0000    1.00103
43600.0000    0.67432
43640.0000    0.80013
43680.0000    0.61533
43720.0000    0.49843
43760.0000    0.49975
43800.0000    0.41004
43840.0000    0.46919
43880.0000    0.63192
43920.0000    0.50001
43960.0000    0.62219
44000.0000    0.64509
44040.0000    0.26390
44080.0000    0.43251
44120.0000    0.41441
44160.0000    0.49825
44200.0000    0.32274
44240.0000    0.37213
44280.0000    0.47094
44320.0000    0.31799
44360.0000    0.52340
44400.0000    0.38925
44440.0000    0.56212
44480.0000    0.60169
44520.0000    0.58253
44560.0000    0.55792
44600.0000    0.49275
44640.0000    0.40998
44680.0000    0.78989
44720.0000    0.77115
44760.0000    0.83334
44800.0000    0.73189
44840.0000    0.48075
44880.0000    0.51108
44920.0000    0.59984
44960.0000    0.40748
45000.0000    0.53628
45040.0000    0.62744
45080.0000    0.35388
45120.0000    0.31769
45160.0000    0.48283
45200.0000    0.69263
45240.0000    0.63507
45280.0000    0.36953
45320.0000    0.60130
45360.0000    0.50259
45400.0000    0.52295
45440.0000    0.45698
45480.0000    0.73193
45520.0000    0.77260
45560.0000    0.65070
45600.0000    0.69979
45640.0000    0.74840
45680.0000    0.75250
45720.0000    0.78799
45760.0000    0.78965
45800.0000    0.90833
45840.0000    0.61155
45880.0000    0.59703
45920.0000    0.72160
45960.0000    0.48604
46000.0000    0.49929
46040.0000    0.54859
46080.0000    0.60970
46120.0000    0.67721
46160.0000    0.64670
46200.0000    0.46770
46240.0000    0.60651
46280.0000    0.56222
46320.0000    0.54238
46360.0000    0.78422
46400.0000    0.64654
46440.0000    0.65741
46480.0000    0.78355
46520.0000    0.67334
46560.0000    0.58223
46600.0000    0.36012
46640.0000    0.68598
46680.0000    0.77458
46720.0000    0.64866
46760.0000    0.61663
46800.0000    0.82376
46840.0000    0.74738
46880.0000    0.83141
46920.0000    0.64686
46960.0000    0.87387
47000.0000    0.81334
47040.0000    0.90653
47080.0000    0.84479
47120.0000    0.71073
47160.0000    0.81024
47200.0000    0.75523
47240.0000    0.80103
47280.0000    0.86577
47320.0000    0.90048
47360.0000    0.63408
47400.0000    0.93927
47440.0000    0.81353
47480.0000    0.84249
47520.0000    0.86974
47560.0000    0.88155
47600.0000    0.66161
47640.0000    0.81225
47680.0000    0.78937
47720.0000    0.89197
47760.0000    0.76480
47800.0000    0.94352
47840.0000    0.91753
47880.0000    0.98331
47920.0000    1.04133
47960.0000    0.70553
48000.0000    0.94203
48040.0000    0.89300
48080.0000    0.86619
48120.0000    0.82808
48160.0000    0.88026
48200.0000    0.82753
48240.0000    0.82891
48280.0000    0.98511
48320.0000    0.87530
48360.0000    0.70051
48400.0000    0.91876
48440.0000    0.90442
48480.0000    0.93425
48520.0000    0.84845
48560.0000    0.79794
48600.0000    0.78810
48640.0000    0.88711
48680.0000    0.70656
48720.0000    0.62763
48760.0000    0.81239
48800.0000    0.81141
48840.0000    0.80907
48880.0000    0.64390
48920.0000    0.88694
48960.0000    0.78650
49000.0000    0.91932
49040.0000    0.82271
49080.0000    0.83794
49120.0000    0.72823
49160.0000    0.86370
49200.0000    0.93393
49240.0000    0.85847
49280.0000    0.75348
49320.0000    0.97560
49360.0000    0.88604
49400.0000    0.86631
49440.0000    0.81380
49480.0000    0.82961
49520.0000    0.97242
49560.0000    0.98123
49600.0000    0.74882
49640.0000    0.83134
49680.0000    0.86520
49720.0000    0.81130
49760.0000    0.75135
49800.0000    0.82769
49840.0000    0.89232
49880.0000    0.80759
49920.0000    0.92352
49960.0000    0.81188
50000.0000    0.65913
50040.0000    0.80134
50080.0000    0.77785
50120.0000    0.91762
50160.0000    0.74196
50200.0000    0.83746
50240.0000    0.78712
50280.0000    0.66472
50320.0000    0.91289
50360.0000    0.64931
50400.0000    0.55242
50440.0000    0.81155
50480.0000    0.59411
50520.0000    0.81825
50560.0000    0.63417
50600.0000    0.55075
50640.0000    0.64129
50680.0000    0.75604
50720.0000    0.59470
50760.0000    0.56714
50800.0000    0.61023
50840.0000    0.68025
50880.0000    0.68976
50920.0000    0.70007
50960.0000    0.78020
51000.0000    0.78183
51040.0000    0.70134
51080.0000    0.85518
51120.0000    0.74253
51160.0000    0.64825
51200.0000    0.57578
51240.0000    0.50928
51280.0000    0.65720
51320.0000    0.59697
51360.0000    0.80436
51400.0000    0.69745
51440.0000    0.67908
51480.0000    0.55920
51520.0000    0.75039
51560.0000    0.73973
51600.0000    0.69140
51640.0000    0.73558
51680.0000    0.63502
51720.0000    0.61262
51760.0000    0.68191
51800.0000    0.79147
51840.0000    0.61657
51880.0000    0.59407
51920.0000    0.68530
51960.0000    0.55377
52000.0000    0.67960
52040.0000    0.73949
52080.0000    0.70246
52120.0000    0.64170
52160.0000    0.79601
52200.0000    0.69933
52240.0000    0.70661
52280.0000    0.60698
52320.0000    0.64337
52360.0000    0.81560
52400.0000    0.66735
52440.0000    0.69948
52480.0000    0.74871
52520.0000    0.56166
52560.0000    0.74527
52600.0000    0.80798
52640.0000    0.72833
52680.0000    0.76235
52720.0000    0.54064
52760.0000    0.82060
52800.0000    0.59369
52840.0000    0.67300
52880.0000    0.71837
52920.0000    0.73218
52960.0000    0.65973
53000.0000    0.72787
53040.0000    0.73813
53080.0000    0.71858
53120.0000    0.68557
53160.0000    0.81211
53200.0000    0.65663
53240.0000    0.73533
53280.0000    0.75445
53320.0000    0.69154
53360.0000    0.66975
53400.0000    0.70597
53440.0000    0.69236
53480.0000    0.75112
53520.0000    0.58409
53560.0000    0.57241
53600.0000    0.92077
53640.0000    0.68700
53680.0000    0.66746
53720.0000    0.60791
53760.0000    0.64778
53800.0000    0.68370
53840.0000    0.62838
53880.0000    0.89404
53920.0000    0.66685
53960.0000    0.67696
54000.0000    0.71049
54040.0000    0.72288
54080.0000    0.77262
54120.0000    0.70859
54160.0000    0.61053
54200.0000    0.67623
54240.0000    0.71820
54280.0000    0.62530
54320.0000    0.70850
54360.0000    0.51063
54400.0000    0.60043
54440.0000    0.70738
54480.0000    0.72163
54520.0000    0.64161
54560.0000    0.79333
54600.0000    0.61455
54640.0000    0.81892
54680.0000    0.54602
54720.0000    0.87690
54760.0000    0.83255
54800.0000    0.73227
54840.0000    0.89549
54880.0000    0.63539
54920.0000    0.67944
54960.0000    0.82391
55000.0000    0.76190
55040.0000    0.90315
55080.0000    0.73190
55120.0000    0.87495
55160.0000    0.93972
55200.0000    0.85741
55240.0000    0.94945
55280.0000    0.76515
55320.0000    0.86100
55360.0000    0.94096
55400.0000    0.77719
55440.0000    0.71772
55480.0000    0.76274
55520.0000    0.80538
55560.0000    0.85833
55600.0000    0.84631
55640.0000    0.85918
55680.0000    0.78010
55720.0000    0.94677
55760.0000    0.67885
55800.0000    0.63567
55840.0000    0.56781
55880.0000    0.49852
55920.0000    0.65571
55960.0000    0.54243
56000.0000    0.50612
56040.0000    0.75376
56080.0000    0.47991
56120.0000    0.54591
56160.0000    0.44840
56200.0000    0.55574
56240.0000    0.68446
56280.0000    0.67597
56320.0000    0.62922
56360.0000    0.81208
56400.0000    0.83048
56440.0000    0.58752
56480.0000    0.78334
56520.0000    0.97848
56560.0000    0.86121
56600.0000    0.85673
56640.0000    1.02133
56680.0000    0.67960
56720.0000    0.83501
56760.0000    0.81161
56800.0000    0.93680
56840.0000    0.71074
56880.0000    0.88354
56920.0000    0.67766
56960.0000    0.83189
57000.0000    0.68814
57040.0000    0.75335
57080.0000    0.73079
57120.0000    0.78635
57160.0000    0.86106
57200.0000    0.79121
57240.0000    0.80496
57280.0000    0.84826
57320.0000    1.02209
57360.0000    1.00561
57400.0000    0.97497
57440.0000    0.78485
57480.0000    0.97569
57520.0000    0.83727
57560.0000    0.85640
57600.0000    0.66178
57640.0000    0.67043
57680.0000    0.74838
57720.0000    0.73164
57760.0000    0.79723
57800.0000    0.76360
57840.0000    0.86992
57880.0000    0.91329
57920.0000    0.70421
57960.0000    0.78943
58000.0000    0.86037
58040.0000    0.79433
58080.0000    0.76831
58120.0000    0.85846
58160.0000    0.76655
58200.0000    0.82410
58240.0000    0.70305
58280.0000    0.87377
58320.0000    0.80459
58360.0000    0.90449
58400.0000    0.94782
58440.0000    0.75105
58480.0000    0.75006
58520.0000    0.83531
58560.0000    0.75343
58600.0000    0.70492
58640.0000    0.70743
58680.0000    0.76175
58720.0000    0.82992
58760.0000    0.74385
58800.0000    0.69752
58840.0000    0.75478
58880.0000    0.72652
58920.0000    0.72834
58960.0000    0.85393
59000.0000    0.91702
59040.0000    0.78975
59080.0000    0.80486
59120.0000    0.79460
59160.0000    0.83543
59200.0000    0.84266
59240.0000    0.86851
59280.0000    0.87407
59320.0000    0.80370
59360.0000    0.85603
59400.0000    0.91038
59440.0000    0.72963
59480.0000    0.98551
59520.0000    0.90963
59560.0000    0.91744
59600.0000    0.92006
59640.0000    0.85410
59680.0000    0.86226
59720.0000    0.82158
59760.0000    0.84118
59800.0000    0.84285
59840.0000    0.83023
59880.0000    0.80447
59920.0000    0.86424
59960.0000    0.85908
60000.0000    0.92751
60040.0000    0.90715
60080.0000    0.73148
60120.0000    0.80412
60160.0000    0.94312
60200.0000    0.85568
60240.0000    0.82935
60280.0000    0.88727
60320.0000    0.88568
60360.0000    0.83877
60400.0000    0.83807
60440.0000    0.82232
60480.0000    0.72460
60520.0000    0.86392
60560.0000    0.90430
60600.0000    0.84101
60640.0000    0.79294
60680.0000    0.81340
60720.0000    0.87701
60760.0000    0.87905
60800.0000    0.88520
60840.0000    0.61236
60880.0000    0.73405
60920.0000    0.70222
60960.0000    0.68167
61000.0000    0.79331
61040.0000    0.75246
61080.0000    0.74972
61120.0000    0.87805
61160.0000    0.96651
61200.0000    0.74176
61240.0000    0.73987
61280.0000    0.72290
61320.0000    0.80968
61360.0000    0.79258
61400.0000    0.86715
61440.0000    0.81956
61480.0000    0.79186
61520.0000    0.77931
61560.0000    0.87493
61600.0000    0.76933
61640.0000    0.91221
61680.0000    0.84797
61720.0000    0.77282
61760.0000    0.82259
61800.0000    0.89177
61840.0000    0.73653
61880.0000    0.45719
61920.0000    0.30051
61960.0000    0.52690
62000.0000    0.23447
62040.0000    0.43433
62080.0000    0.51538
62120.0000    0.67963
62160.0000    0.51978
62200.0000    0.66664
62240.0000    0.80477
62280.0000    0.86837
62320.0000    0.82775
62360.0000    0.71697
62400.0000    0.95096
62440.0000    0.71789
62480.0000    0.59956
62520.0000    0.84395
62560.0000    0.79199
62600.0000    0.69559
62640.0000    0.78097
62680.0000    0.81473
62720.0000    0.77934
62760.0000    0.89073
62800.0000    0.89423
62840.0000    0.87332
62880.0000    0.82973
62920.0000    0.92832
62960.0000    0.80191
63000.0000    0.86595
63040.0000    0.73095
63080.0000    0.79190
63120.0000    0.86554
63160.0000    0.75023
63200.0000    0.86904
63240.0000    0.88348
63280.0000    0.57055
63320.0000    0.58758
63360.0000    0.55367
63400.0000    0.59193
63440.0000    0.57615
63480.0000    0.59096
63520.0000    0.42148
63560.0000    0.54997
63600.0000    0.44706
63640.0000    0.44254
63680.0000    0.49927
63720.0000    0.53308
63760.0000    0.89728
63800.0000    0.84473
63840.0000    0.98414
63880.0000    0.79439
63920.0000    0.76989
63960.0000    0.81577
64000.0000    0.86955
64040.0000    0.75076
64080.0000    0.89631
64120.0000    0.77540
64160.0000    0.37874
64200.0000    0.52368
64240.0000    0.57417
64280.0000    0.80358
64320.0000    0.83438
64360.0000    0.65635
64400.0000    0.83736
64440.0000    0.91165
64480.0000    0.78202
64520.0000    0.85496
64560.0000    0.68076
64600.0000    0.69223
64640.0000    0.73886
64680.0000    0.79196
64720.0000    0.88430
64760.0000    0.82736
64800.0000    0.76656
64840.0000    0.76533
64880.0000    0.79862
64920.0000    0.71771
64960.0000    0.79525
65000.0000    0.85906
65040.0000    0.77893
65080.0000    0.89923
65120.0000    0.69840
65160.0000    0.69874
65200.0000    0.81047
65240.0000    0.71261
65280.0000    0.77193
65320.0000    0.60314
65360.0000    0.77193
65400.0000    0.88743
65440.0000    0.77834
65480.0000    0.83618
65520.0000    0.72519
65560.0000    0.84087
65600.0000    0.80777
65640.0000    0.68843
65680.0000    0.89987
65720.0000    0.84271
65760.0000    0.78919
65800.0000    0.77339
65840.0000    0.76406
65880.0000    0.56869
65920.0000    0.50048
65960.0000    0.54187
66000.0000    0.50948
66040.0000    0.33850
66080.0000    0.77629
66120.0000    0.37242
66160.0000    0.47936
66200.0000    0.43165
66240.0000    0.52706
66280.0000    0.39628
66320.0000    0.43029
66360.0000    0.54783
66400.0000    0.40711
66440.0000    0.28528
66480.0000    0.40625
66520.0000    0.49169
66560.0000    0.65899
66600.0000    0.42907
66640.0000    0.64363
66680.0000    0.58445
66720.0000    0.53205
66760.0000    0.57802
66800.0000    0.67658
66840.0000    0.69623
66880.0000    0.69279
66920.0000    0.73601
66960.0000    0.69178
67000.0000    0.76015
67040.0000    0.72901
67080.0000    0.68333
67120.0000    0.66637
67160.0000    0.65723
67200.0000    0.73895
67240.0000    0.72200
67280.0000    0.71705
67320.0000    0.68403
67360.0000    0.78414
67400.0000    0.81862
67440.0000    0.68199
67480.0000    0.69660
67520.0000    0.73548
67560.0000    0.66457
67600.0000    0.71144
67640.0000    0.59904
67680.0000    0.76918
67720.0000    0.59088
67760.0000    0.73486
67800.0000    0.61629
67840.0000    0.57872
67880.0000    0.60989
67920.0000    0.66372
67960.0000    0.45997
68000.0000    0.56394
68040.0000    0.52450
68080.0000    0.59228
68120.0000    0.38818
68160.0000    0.50546
68200.0000    0.49782
68240.0000    0.50383
68280.0000    0.48531
68320.0000    0.53329
68360.0000    0.50399
68400.0000    0.27947
68440.0000    0.64685
68480.0000    0.40817
68520.0000    0.59150
68560.0000    0.42184
68600.0000    0.42342
68640.0000    0.50677
68680.0000    0.56080
68720.0000    0.51306
68760.0000    0.57601
68800.0000    0.45652
68840.0000    0.45554
68880.0000    0.50406
68920.0000    0.40455
68960.0000    0.42845
69000.0000    0.43413
69040.0000    0.50581
69080.0000    0.49621
69120.0000    0.45129
69160.0000    0.64653
69200.0000    0.45940
69240.0000    0.53089
69280.0000    0.55516
69320.0000    0.44172
69360.0000    0.42150
69400.0000    0.50955
69440.0000    0.39661
69480.0000    0.63567
69520.0000    0.64101
69560.0000    0.35468
69600.0000    0.32610
69640.0000    0.46313
69680.0000    0.41400
69720.0000    0.63918
69760.0000    0.85425
69800.0000    0.86169
69840.0000    0.45909
69880.0000    0.94885
69920.0000    0.83551
69960.0000    0.77840
70000.0000    0.65582
70040.0000    0.81620
70080.0000    0.76456
70120.0000    0.67983
70160.0000    0.66681
70200.0000    0.87004
70240.0000    0.73911
70280.0000    0.86464
70320.0000    0.64198
70360.0000    0.79015
70400.0000    0.78189
70440.0000    0.72608
70480.0000    0.72261
70520.0000    0.71964
70560.0000    0.76643
70600.0000    0.36307
70640.0000    0.45332
70680.0000    0.47258
70720.0000    0.58130
70760.0000    0.65945
70800.0000    0.83901
70840.0000    0.74757
70880.0000    0.78601
70920.0000    0.79291
70960.0000    0.74487
71000.0000    0.92555
71040.0000    0.74478
71080.0000    0.82103
71120.0000    0.88721
71160.0000    0.69905
71200.0000    0.79850
71240.0000    0.82548
71280.0000    0.84761
71320.0000    0.61928
71360.0000    0.58302
71400.0000    0.46824
71440.0000    0.49493
71480.0000    0.44171
71520.0000    0.53439
71560.0000    0.54854
71600.0000    0.48485
71640.0000    0.41113
71680.0000    0.40576
71720.0000    0.52408
71760.0000    0.09034
71800.0000    0.26609
71840.0000    0.16455
71880.0000    0.36809
71920.0000    0.23058
71960.0000    0.03206
72000.0000    0.24412
72040.0000    0.13867
72080.0000    0.40257
72120.0000    0.71598
72160.0000    0.32967
72200.0000    0.18192
72240.0000    0.26082
72280.0000    0.22209
72320.0000    0.34811
72360.0000    0.48877
72400.0000    0.59757
72440.0000    0.25851
72480.0000    0.37533
72520.0000    0.51393
72560.0000    0.34173
72600.0000    0.28564
72640.0000    0.23367
72680.0000    0.64475
72720.0000    0.69103
72760.0000    0.75436
72800.0000    0.57206
72840.0000    0.50559
72880.0000    0.56834
72920.0000    0.59642
72960.0000    0.54017
73000.0000    0.49426
73040.0000    0.44387
73080.0000    0.64846
73120.0000    0.45219
73160.0000    0.51307
73200.0000    0.45643
73240.0000    0.43832
73280.0000    0.48690
73320.0000    0.32139
73360.0000    0.55779
73400.0000    0.47010
73440.0000    0.49151
73480.0000    0.36986
73520.0000    0.52741
73560.0000    0.43330
73600.0000    0.43079
73640.0000    0.55020
73680.0000    0.40769
73720.0000    0.36714
73760.0000    0.43611
73800.0000    0.55378
73840.0000    0.40462
73880.0000    0.58477
73920.0000    0.31010
73960.0000    0.48560
74000.0000    0.51499
74040.0000    0.47591
74080.0000    0.45173
74120.0000    0.42054
74160.0000    0.46859
74200.0000    0.57134
74240.0000    0.64326
74280.0000    0.43471
74320.0000    0.52554
74360.0000    0.39214
74400.0000    0.48243
74440.0000    0.34410
74480.0000   -0.00365
74520.0000    0.44938
74560.0000    0.41383
74600.0000    0.06210
74640.0000    0.30517
74680.0000    0.35774
74720.0000    0.30923
74760.0000    0.26361
74800.0000    0.15910
74840.0000    0.23526
74880.0000    0.04517
74920.0000    0.19128
74960.0000    0.42022
75000.0000    0.39854
75040.0000    0.12057
75080.0000    0.25327
75120.0000    0.32553
75160.0000    0.37229
75200.0000    0.24088
75240.0000    0.28672
75280.0000    0.03690
75320.0000    0.20690
75360.0000    0.37888
75400.0000    0.15435
75440.0000    0.16757
75480.0000    0.35494
75520.0000    0.19568
75560.0000    0.45831
75600.0000    0.21831
75640.0000    0.18162
75680.0000    0.16676
75720.0000    0.35768
75760.0000    0.27392
75800.0000    0.27504
75840.0000    0.20425
75880.0000    0.22008
75920.0000    0.41089
75960.0000    0.48862
76000.0000    0.36559
76040.0000    0.45955
76080.0000    0.13839
76120.0000    0.25913
76160.0000    0.33100
76200.0000    0.11202
76240.0000    0.08856
76280.0000   -0.33085
76320.0000   -0.41554
76360.0000    0.06249
76400.0000   -0.44883
76440.0000   -0.28747
76480.0000   -0.23376
76520.0000   -0.27803
76560.0000    0.15200
76600.0000    0.14814
76640.0000   -0.02149
76680.0000    0.04827
76720.0000   -0.36511
76760.0000   -0.15087
76800.0000   -0.27749
76840.0000   -0.14102
76880.0000   -0.08192
76920.0000    0.17692
76960.0000   -0.04827
77000.0000   -0.03874
77040.0000   -0.28188
77080.0000    0.04077
77120.0000   -0.10577
77160.0000   -0.00102
77200.0000    0.13707
77240.0000   -0.00921
77280.0000    0.09825
77320.0000    0.33617
77360.0000    0.09498
77400.0000    0.05364
77440.0000   -0.16699
77480.0000   -0.60245
77520.0000   -0.47029
77560.0000   -0.54505
77600.0000   -0.39995
77640.0000   -0.19698
77680.0000   -0.26453
77720.0000    0.07451
77760.0000    0.06510
77800.0000   -0.09603
77840.0000   -0.22474
77880.0000   -0.09684
77920.0000   -0.00749
77960.0000   -0.21441
78000.0000   -0.24985
78040.0000    0.21919
78080.0000   -0.02701
78120.0000    0.13433
78160.0000   -0.13404
78200.0000    0.06957
78240.0000   -0.00971
78280.0000    0.24568
78320.0000   -0.44198
78360.0000   -0.32761
78400.0000    0.01481
78440.0000   -0.13607
78480.0000   -0.23290
78520.0000    0.01727
78560.0000   -0.04450
78600.0000   -0.03161
78640.0000   -0.20561
78680.0000   -0.52143
78720.0000    0.14953
78760.0000   -0.02496
78800.0000   -0.36941
78840.0000   -0.51814
78880.0000   -0.23887
78920.0000   -0.17539
78960.0000    0.13814
79000.0000    0.06437
79040.0000   -0.07620
79080.0000   -0.18841
79120.0000   -0.13463
79160.0000   -0.12742
79200.0000   -0.16508
79240.0000   -0.16588
79280.0000   -0.21420
79320.0000   -0.23750
79360.0000   -0.09622
79400.0000   -0.01653
79440.0000    0.16357
79480.0000    0.19115
79520.0000   -0.35596
79560.0000   -0.32046
79600.0000   -0.09952
79640.0000   -0.24563
79680.0000   -0.16893
79720.0000   -0.10774
79760.0000    0.20453
79800.0000    0.00286
79840.0000    0.07400
79880.0000    0.04457
79920.0000    0.19126
79960.0000   -0.36600
80000.0000   -0.50667
80040.0000   -0.30524
80080.0000   -0.35947
80120.0000   -0.67500
80160.0000   -0.32785
80200.0000   -0.41576
80240.0000   -0.43621
80280.0000   -0.12119
80320.0000   -0.06314
80360.0000   -0.05725
80400.0000   -0.32359
80440.0000   -0.56174
80480.0000   -0.53929
80520.0000    0.14801
80560.0000    0.00158
80600.0000   -0.09738
80640.0000   -0.37683
80680.0000    0.07385
80720.0000   -0.35573
80760.0000   -0.33623
80800.0000   -0.45646
80840.0000   -0.60036
80880.0000   -0.16581
80920.0000   -0.33452
80960.0000   -0.08274
81000.0000   -0.25810
81040.0000   -0.51441
81080.0000   -0.36842
81120.0000   -0.38590
81160.0000   -0.52185
81200.0000   -0.38101
81240.0000   -0.32694
81280.0000   -0.25080
81320.0000   -0.07834
81360.0000    0.02501
81400.0000   -0.49442
81440.0000   -0.43532
81480.0000   -0.17392
81520.0000   -0.51952
81560.0000   -0.38819
81600.0000   -0.74255
81640.0000   -0.67399
81680.0000   -0.98242
81720.0000   -0.64724
81760.0000   -0.77855
81800.0000   -0.69060
81840.0000   -0.23464
81880.0000   -0.66272
81920.0000   -0.11009
81960.0000   -0.50287
82000.0000   -0.57342
82040.0000   -0.61646
82080.0000   -0.49666
82120.0000   -0.57935
82160.0000   -0.52861
82200.0000   -0.52428
82240.0000   -0.73588
82280.0000   -0.72775
82320.0000   -0.78663
82360.0000   -0.61596
82400.0000   -0.93571
82440.0000   -0.43219
82480.0000   -0.12480
82520.0000   -0.14574
82560.0000   -0.36031
82600.0000   -0.39030
82640.0000   -0.45468
82680.0000   -0.52073
82720.0000   -0.53491
82760.0000   -0.17795
82800.0000   -0.46208
82840.0000   -0.33008
82880.0000   -0.38572
82920.0000   -0.20388
82960.0000   -0.33326
83000.0000   -0.48371
83040.0000   -0.60800
83080.0000   -0.21935
83120.0000   -0.49624
83160.0000   -0.55146
83200.0000   -0.46765
83240.0000   -0.38495
83280.0000   -0.45402
83320.0000   -0.73169
83360.0000   -0.27625
83400.0000   -0.06717
83440.0000   -0.49051
83480.0000   -0.06554
83520.0000   -0.28077
83560.0000   -0.31029
83600.0000   -0.37523
83640.0000   -0.52409
83680.0000   -0.46545
83720.0000   -0.45235
83760.0000   -0.59725
83800.0000   -0.08363
83840.0000    0.05020
83880.0000   -0.01016
83920.0000   -0.29389
83960.0000   -0.26814
84000.0000   -0.46683
84040.0000   -0.27782
84080.0000   -0.61143
84120.0000   -0.36100
84160.0000   -0.40135
84200.0000   -0.44822
84240.0000   -0.74969
84280.0000   -0.42550
84320.0000   -0.27249
84360.0000   -0.49492
84400.0000   -0.27577
84440.0000   -0.35266
84480.0000   -0.39335
84520.0000   -0.39164
84560.0000    0.15067
84600.0000    0.09130
84640.0000   -0.04694
84680.0000    0.17710
84720.0000   -0.01604
84760.0000    0.07155
84800.0000    0.11249
84840.0000    0.09115
84880.0000    0.05768
84920.0000   -0.12823
84960.0000   -0.30303
85000.0000   -0.23015
85040.0000   -0.10966
85080.0000   -0.12367
85120.0000   -0.19123
85160.0000   -0.14065
85200.0000   -0.22904
85240.0000   -0.24144
85280.0000   -0.26955
85320.0000   -0.23602
85360.0000   -0.23204
85400.0000   -0.35758
85440.0000   -0.16794
85480.0000   -0.26855
85520.0000   -0.26579
85560.0000   -0.33805
85600.0000   -0.55849
85640.0000   -0.40977
85680.0000   -0.24809
85720.0000   -0.48031
85760.0000   -0.52203
85800.0000   -0.49148
85840.0000   -0.46034
85880.0000   -0.45844
85920.0000   -0.54948
85960.0000   -0.45921
86000.0000   -0.41897
86040.0000   -0.73786
86080.0000   -0.60797
86120.0000   -0.64084
86160.0000   -0.45834
86200.0000   -0.34532
86240.0000   -0.56932
86280.0000   -0.36358
86320.0000   -0.26348
86360.0000   -0.39190
86400.0000   -0.41243
86440.0000   -0.32922
86480.0000   -0.58321
86520.0000   -0.52333
86560.0000   -0.88496
86600.0000   -0.63341
86640.0000   -0.61048
86680.0000   -0.71675
86720.0000   -0.42368
86760.0000   -0.54292
86800.0000   -0.66413
86840.0000   -0.73243
86880.0000   -0.61586
86920.0000   -0.72775
86960.0000   -0.69419
87000.0000   -0.58385
87040.0000   -0.62155
87080.0000   -0.62213
87120.0000   -0.59623
87160.0000   -0.80955
87200.0000   -0.72496
87240.0000   -0.62916
87280.0000   -0.73132
87320.0000   -0.65219
87360.0000   -0.74787
87400.0000   -0.58147
87440.0000   -0.58391
87480.0000   -0.61800
87520.0000   -0.65531
87560.0000   -0.45292
87600.0000   -0.58979
87640.0000   -0.65271
87680.0000   -0.34314
87720.0000   -0.03252
87760.0000   -0.23352
87800.0000   -0.12074
87840.0000   -0.15525
87880.0000    0.01245
87920.0000    0.11441
87960.0000   -0.02165
88000.0000   -0.07655
88040.0000   -0.14313
88080.0000   -0.11404
88120.0000    0.15078
88160.0000   -0.08326
88200.0000   -0.39606
88240.0000   -0.29443
88280.0000   -0.30670
88320.0000   -0.36434
88360.0000   -0.19742
88400.0000   -0.29280
88440.0000   -0.08077
88480.0000   -0.10326
88520.0000   -0.28892
88560.0000   -0.16082
88600.0000   -0.30553
88640.0000    0.00808
88680.0000   -0.12145
88720.0000    0.01844
88760.0000   -0.12456
88800.0000    0.01639
88840.0000   -0.11336
88880.0000   -0.03833
88920.0000   -0.06321
88960.0000   -0.08168
89000.0000    0.23954
89040.0000    0.10345
89080.0000    0.13381
89120.0000    0.08201
89160.0000    0.42313
89200.0000    0.27733
89240.0000    0.26129
89280.0000   -0.01820
89320.0000   -0.30316
89360.0000   -0.44355
89400.0000   -0.27707
89440.0000   -0.44487
89480.0000   -0.20024
89520.0000   -0.01292
89560.0000    0.03359
89600.0000   -0.26540
89640.0000   -0.09704
89680.0000   -0.10855
89720.0000   -0.34159
89760.0000   -0.15028
89800.0000    0.00759
89840.0000   -0.03898
89880.0000   -0.30766
89920.0000   -0.19819
89960.0000   -0.31421
90000.0000   -0.13591
90040.0000   -0.62558
90080.0000   -0.74187
90120.0000   -0.30557
90160.0000   -0.26636
90200.0000   -0.45352
90240.0000   -0.24272
90280.0000   -0.07319
90320.0000   -0.33716
90360.0000   -0.50247
90400.0000   -0.42549
90440.0000   -0.17722
90480.0000   -0.21381
90520.0000   -0.29548
90560.0000   -0.14248
90600.0000   -0.52692
90640.0000    0.04991
90680.0000   -0.08835
90720.0000   -0.34240
90760.0000   -0.01128
90800.0000   -0.23845
90840.0000   -0.35560
90880.0000   -0.51307
90920.0000   -0.12022
90960.0000   -0.22058
91000.0000   -0.37173
91040.0000   -0.50720
91080.0000   -0.52539
91120.0000   -0.20061
91160.0000   -0.52940
91200.0000   -0.23823
91240.0000   -0.04379
91280.0000   -0.11801
91320.0000    0.15532
91360.0000   -0.36703
91400.0000   -0.47954
91440.0000    0.13289
91480.0000   -0.09852
91520.0000   -0.18064
91560.0000   -0.46775
91600.0000   -0.38401
91640.0000   -0.26857
91680.0000   -0.21180
91720.0000    0.18248
91760.0000   -0.00559
91800.0000   -0.30514
91840.0000   -0.44441
91880.0000   -0.21894
91920.0000   -0.33934
91960.0000   -0.12458
92000.0000   -0.30005
92040.0000   -0.36212
92080.0000   -0.50464
92120.0000   -0.03533
92160.0000   -0.18020
92200.0000   -0.28360
92240.0000   -0.41301
92280.0000   -0.06971
92320.0000   -0.78411
92360.0000   -0.32905
92400.0000   -0.20118
92440.0000   -0.20161
92480.0000   -0.52771
92520.0000   -0.59788
92560.0000   -0.19646
92600.0000   -0.28968
92640.0000   -0.51748
92680.0000   -0.47283
92720.0000   -0.10261
92760.0000   -0.40022
92800.0000   -0.41303
92840.0000   -0.45146
92880.0000   -0.38781
92920.0000   -0.28409
92960.0000   -0.36621
93000.0000   -0.33291
93040.0000   -0.28414
93080.0000   -0.44652
93120.0000    0.03473
93160.0000   -0.33823
93200.0000   -0.42655
93240.0000   -0.31313
93280.0000    0.08189
93320.0000    0.13911
93360.0000   -0.09651
93400.0000   -0.09864
93440.0000   -0.02698
93480.0000    0.21200
93520.0000   -0.04674
93560.0000   -0.00152
93600.0000    0.03271
93640.0000    0.17239
93680.0000    0.12295
93720.0000    0.08079
93760.0000    0.18017
93800.0000   -0.10854
93840.0000   -0.21841
93880.0000   -0.17330
93920.0000    0.00716
93960.0000    0.06103
94000.0000    0.01929
94040.0000   -0.12416
94080.0000    0.02213
94120.0000    0.07027
94160.0000   -0.07041
94200.0000    0.19507
94240.0000    0.26294
94280.0000    0.10657
94320.0000   -0.18939
94360.0000   -0.38142
94400.0000   -0.31137
94440.0000   -0.04813
94480.0000    0.04638
94520.0000   -0.05352
94560.0000    0.15348
94600.0000   -0.28972
94640.0000   -0.29267
94680.0000   -0.29566
94720.0000   -0.18585
94760.0000   -0.26344
94800.0000   -0.03780
94840.0000    0.03907
94880.0000    0.04831
94920.0000    0.12057
94960.0000   -0.30471
95000.0000   -0.44849
95040.0000    0.12132
95080.0000   -0.05300
95120.0000   -0.14955
95160.0000   -0.18819
95200.0000   -0.36609
95240.0000   -0.74153
95280.0000   -0.21922
95320.0000   -0.21130
95360.0000   -0.23314
95400.0000   -0.07260
95440.0000   -0.18221
95480.0000    0.16684
95520.0000   -0.13437
95560.0000   -0.04120
95600.0000    0.23659
95640.0000   -0.24934
95680.0000   -0.04444
95720.0000   -0.31694
95760.0000   -0.18422
95800.0000   -0.32001
95840.0000   -0.03017
95880.0000    0.11442
95920.0000    0.28728
95960.0000    0.18719
96000.0000   -0.10304
96040.0000   -0.03449
96080.0000   -0.40975
96120.0000   -0.25698
96160.0000   -0.15826
96200.0000   -0.09691
96240.0000    0.07101
96280.0000   -0.23099
96320.0000    0.37969
96360.0000   -0.20228
96400.0000    0.12675
96440.0000   -0.03621
96480.0000   -0.01837
96520.0000    0.00731
96560.0000   -0.41965
96600.0000   -0.15747
96640.0000    0.00229
96680.0000   -0.08136
96720.0000    0.17280
96760.0000    0.14896
96800.0000    0.01420
96840.0000    0.16718
96880.0000    0.40252
96920.0000   -0.16206
96960.0000    0.07785
97000.0000    0.08977
97040.0000    0.15571
97080.0000    0.19368
97120.0000   -0.14719
97160.0000   -0.05211
97200.0000   -0.12272
97240.0000    0.20277
97280.0000   -0.19771
97320.0000   -0.04855
97360.0000   -0.03980
97400.0000    0.05542
97440.0000    0.08098
97480.0000    0.15881
97520.0000    0.02763
97560.0000   -0.14603
97600.0000    0.01427
97640.0000   -0.31046
97680.0000   -0.29231
97720.0000   -0.50716
97760.0000   -0.39529
97800.0000   -0.79840
97840.0000   -0.70683
97880.0000   -0.42829
97920.0000   -0.48173
97960.0000   -0.01019
98000.0000   -0.09086
98040.0000   -0.42679
98080.0000    0.03219
98120.0000    0.05580
98160.0000    0.03321
98200.0000   -0.45600
98240.0000   -0.66264
98280.0000   -0.60462
98320.0000   -0.58375
98360.0000   -0.46196
98400.0000   -0.49304
98440.0000   -0.45862
98480.0000   -0.87731
98520.0000   -0.26324
98560.0000   -0.24481
98600.0000   -0.64754
98640.0000   -0.29459
98680.0000   -0.30884
98720.0000   -0.06429
98760.0000   -0.27725
98800.0000    0.12503
98840.0000   -0.35791
98880.0000   -0.31041
98920.0000   -0.24977
98960.0000   -0.23340
99000.0000   -0.25117
99040.0000   -0.25111
99080.0000    0.08508
99120.0000   -0.03638
99160.0000   -0.36534
99200.0000   -0.43387
99240.0000   -0.25596
99280.0000   -0.46271
99320.0000   -0.19753
99360.0000    0.06338
99400.0000    0.06991
99440.0000   -0.30394
99480.0000    0.01634
99520.0000    0.01101
99560.0000   -0.25216
99600.0000   -0.36927
99640.0000   -0.27101
99680.0000   -0.12480
99720.0000   -0.12640
99760.0000   -0.06058
99800.0000   -0.06231
99840.0000   -0.21183
99880.0000   -0.02159
99920.0000   -0.05121
99960.0000   -0.00097
100000.0000   -0.08634
100040.0000    0.06554
100080.0000    0.03233
100120.0000   -0.06399
100160.0000   -0.14268
100200.0000   -0.10051
100240.0000   -0.64871
100280.0000   -0.49612
100320.0000   -0.35590
100360.0000   -0.62301
100400.0000   -0.54853
100440.0000   -0.38957
100480.0000   -0.81890
100520.0000   -0.46695
100560.0000   -0.73727
100600.0000   -0.64736
100640.0000   -0.38474
100680.0000   -0.55634
100720.0000   -0.44906
100760.0000   -0.32073
100800.0000   -0.19442
100840.0000   -0.51739
100880.0000   -0.44232
100920.0000   -0.29565
100960.0000   -0.10437
101000.0000   -0.14118
101040.0000   -0.15753
101080.0000   -0.27292
101120.0000   -0.43725
101160.0000   -0.31196
101200.0000   -0.50717
101240.0000   -0.27822
101280.0000   -0.33806
101320.0000   -0.58155
101360.0000   -0.10776
101400.0000   -0.37499
101440.0000   -0.09139
101480.0000   -0.19706
101520.0000    0.04964
101560.0000   -0.36578
101600.0000   -0.26738
101640.0000   -0.25987
101680.0000   -0.34751
101720.0000   -0.12872
101760.0000    0.05137
101800.0000   -0.21899
101840.0000   -0.26045
101880.0000   -0.19035
101920.0000   -0.20325
101960.0000   -0.43440
102000.0000   -0.00267
102040.0000   -0.32100
102080.0000   -0.10409
102120.0000   -0.38252
102160.0000    0.14412
102200.0000    0.12415
102240.0000   -0.04733
102280.0000   -0.20028
102320.0000    0.01038
102360.0000    0.05717
102400.0000   -0.21014
102440.0000   -0.00004
102480.0000   -0.25502
102520.0000   -0.03752
102560.0000    0.13746
102600.0000    0.05637
102640.0000   -0.19162
102680.0000    0.27561
102720.0000    0.22788
102760.0000    0.12614
102800.0000    0.27304
102840.0000    0.16900
102880.0000    0.11543
102920.0000    0.20017
102960.0000    0.16702
103000.0000   -0.05555
103040.0000    0.00963
103080.0000   -0.01701
103120.0000   -0.07872
103160.0000   -0.09355
103200.0000    0.35038
103240.0000    0.10281
103280.0000    0.30259
103320.0000   -0.09669
103360.0000    0.34313
103400.0000    0.22722
103440.0000    0.22192
103480.0000    0.46171
103520.0000    0.63708
103560.0000    0.55915
103600.0000    0.48693
103640.0000    0.36161
103680.0000    0.41718
103720.0000    0.27715
103760.0000    0.26474
103800.0000    0.46496
103840.0000    0.42144
103880.0000    0.48938
103920.0000    0.47044
103960.0000    0.34251
104000.0000    0.55924
104040.0000    0.53807
104080.0000    0.79112
104120.0000    0.52743
104160.0000    0.56716
104200.0000    0.46143
104240.0000    0.27948
104280.0000    0.20751
104320.0000    0.00979
104360.0000    0.27761
104400.0000    0.30348
104440.0000    0.38501
104480.0000    0.06164
104520.0000    0.33033
104560.0000    0.18462
104600.0000    0.16269
104640.0000    0.28777
104680.0000    0.51206
104720.0000    0.47649
104760.0000    0.71903
104800.0000    0.14820
104840.0000    0.06826
104880.0000    0.13408
104920.0000    0.47950
104960.0000    0.37001
105000.0000    0.39499
105040.0000    0.20715
105080.0000    0.11886
105120.0000    0.45208
105160.0000    0.39308
105200.0000    0.33860
105240.0000    0.31541
105280.0000    0.46899
105320.0000    0.44899
105360.0000    0.34117
105400.0000    0.54246
105440.0000    0.47833
105480.0000    0.29057
105520.0000    0.16468
105560.0000    0.20511
105600.0000    0.08922
105640.0000    0.10019
105680.0000    0.17023
105720.0000    0.03173
105760.0000    0.21617
105800.0000    0.10274
105840.0000    0.39089
105880.0000    0.40957
105920.0000    0.12613
105960.0000    0.37696
106000.0000    0.08360
106040.0000   -0.12776
106080.0000   -0.35754
106120.0000    0.03604
106160.0000   -0.13498
106200.0000    0.30051
106240.0000    0.50404
106280.0000    0.05279
106320.0000   -0.26535
106360.0000   -0.26654
106400.0000   -0.34512
106440.0000   -0.47803
106480.0000   -0.22067
106520.0000    0.25407
106560.0000    0.05066
106600.0000   -0.23322
106640.0000   -0.11485
106680.0000   -0.03726
106720.0000   -0.03459
106760.0000   -0.06556
106800.0000   -0.02474
106840.0000   -0.41267
106880.0000   -0.11882
106920.0000   -0.28621
106960.0000   -0.40358
107000.0000   -0.44903
107040.0000   -0.00872
107080.0000    0.04801
107120.0000    0.13923
107160.0000   -0.14956
107200.0000    0.10186
107240.0000    0.13031
107280.0000    0.04651
107320.0000   -0.33685
107360.0000   -0.24943
107400.0000   -0.10452
107440.0000    0.10973
107480.0000    0.02801
107520.0000   -0.16502
107560.0000   -0.08270
107600.0000    0.27326
107640.0000    0.11386
107680.0000   -0.02207
107720.0000   -0.34390
107760.0000   -0.13819
107800.0000   -0.41451
107840.0000    0.05960
107880.0000    0.05028
107920.0000    0.29211
107960.0000    0.13798
108000.0000    0.15849
108040.0000    0.16861
108080.0000    0.09550
108120.0000    0.24628
108160.0000    0.33528
108200.0000    0.12251
108240.0000   -0.15406
108280.0000    0.22457
108320.0000    0.05900
108360.0000    0.13186
108400.0000    0.08580
108440.0000   -0.13372
108480.0000   -0.43994
108520.0000   -0.29744
108560.0000   -0.49001
108600.0000   -0.00572
108640.0000    0.04384
108680.0000    0.01135
108720.0000    0.21209
108760.0000    0.27095
108800.0000    0.34113
108840.0000   -0.03462
108880.0000   -0.01341
108920.0000    0.46952
108960.0000    0.33956
109000.0000    0.29754
109040.0000    0.65325
109080.0000    0.48517
109120.0000    0.37849
109160.0000    0.53753
109200.0000    0.45055
109240.0000    0.29031
109280.0000    0.30993
109320.0000    0.35647
109360.0000    0.47598
109400.0000    0.11085
109440.0000    0.27669
109480.0000    0.17751
109520.0000    0.08391
109560.0000   -0.07061
109600.0000    0.34201
109640.0000    0.32179
109680.0000    0.49177
109720.0000    0.54877
109760.0000    0.00840
109800.0000    0.04337
109840.0000    0.47693
109880.0000    0.71601
109920.0000    0.40911
109960.0000    0.40369
110000.0000   -0.00045
110040.0000    0.24474
110080.0000    0.32642
110120.0000   -0.08282
110160.0000    0.02543
110200.0000   -0.09875
110240.0000    0.22485
110280.0000    0.06839
110320.0000   -0.18579
110360.0000   -0.54969
110400.0000   -0.25367
110440.0000   -0.06204
110480.0000   -0.23081
110520.0000   -0.19553
110560.0000   -0.00265
110600.0000    0.57258
110640.0000    0.32053
110680.0000    0.38337
110720.0000    0.36921
110760.0000    0.12887
110800.0000    0.20090
110840.0000    0.22004
110880.0000    0.45489
110920.0000    0.37132
110960.0000    0.14223
111000.0000    0.06025
111040.0000    0.02413
111080.0000   -0.06968
111120.0000    0.18795
111160.0000   -0.10223
111200.0000   -0.46064
111240.0000   -0.55153
111280.0000   -0.32989
111320.0000   -0.06322
111360.0000   -0.09628
111400.0000   -0.39715
111440.0000   -0.21808
111480.0000   -0.34525
111520.0000   -0.36978
111560.0000   -0.10550
111600.0000   -0.15058
111640.0000   -0.36109
111680.0000    0.11733
111720.0000    0.07659
111760.0000    0.13744
111800.0000   -0.08682
111840.0000   -0.05570
111880.0000   -0.21417
111920.0000   -0.09356
111960.0000   -0.19418
112000.0000   -0.27460
112040.0000   -0.31321
112080.0000   -0.15314
112120.0000   -0.09891
112160.0000    0.16690
112200.0000    0.21573
112240.0000   -0.02326
112280.0000   -0.12502
112320.0000    0.22162
112360.0000    0.16063
112400.0000    0.36417
112440.0000    0.54724
112480.0000    0.37593
112520.0000   -0.10242
112560.0000    0.17227
112600.0000   -0.03642
112640.0000    0.07665
112680.0000   -0.25067
112720.0000   -0.08690
112760.0000   -0.19960
112800.0000   -0.28215
112840.0000    0.29054
112880.0000    0.18652
112920.0000   -0.31086
112960.0000    0.12271
113000.0000    0.05695
113040.0000   -0.08363
113080.0000   -0.02398
113120.0000    0.27199
113160.0000    0.23194
113200.0000    0.17836
113240.0000    0.05454
113280.0000   -0.36128
113320.0000   -0.35162
113360.0000    0.36613
113400.0000    0.15991
113440.0000    0.16635
113480.0000    0.55426
113520.0000    0.51892
113560.0000    0.52095
113600.0000    0.63304
113640.0000    0.40415
113680.0000    0.34717
113720.0000    0.35463
113760.0000    0.34354
113800.0000    0.32471
113840.0000    0.43763
113880.0000    0.20443
113920.0000   -0.02344
113960.0000    0.01257
114000.0000    0.09389
114040.0000    0.12293
114080.0000    0.25215
114120.0000    0.29286
114160.0000    0.37422
114200.0000    0.51897
114240.0000    0.55462
114280.0000    0.56549
114320.0000    0.31861
114360.0000    0.23024
114400.0000   -0.13424
114440.0000    0.10326
114480.0000    0.16519
114520.0000   -0.22406
114560.0000    0.15650
114600.0000   -0.06011
114640.0000    0.21299
114680.0000   -0.32620
114720.0000    0.12945
114760.0000    0.21274
114800.0000   -0.05033
114840.0000    0.08339
114880.0000   -0.00294
114920.0000    0.13226
114960.0000    0.16402
115000.0000   -0.13412
115040.0000   -0.00549
115080.0000   -0.12304
115120.0000   -0.21462
115160.0000   -0.68038
115200.0000   -0.64696
115240.0000   -0.32909
115280.0000   -0.43593
115320.0000   -0.64200
115360.0000   -0.97159
115400.0000   -0.31825
115440.0000   -0.69342
115480.0000   -0.26896
115520.0000   -0.74181
115560.0000   -0.56801
115600.0000   -0.77201
115640.0000   -0.73487
115680.0000   -0.45530
115720.0000   -0.53609
115760.0000   -0.56989
115800.0000   -0.64432
115840.0000   -0.44969
115880.0000   -0.58173
115920.0000    0.01051
115960.0000   -0.48918
116000.0000   -0.19727
116040.0000   -0.84189
116080.0000   -0.61919
116120.0000   -0.60280
116160.0000   -0.42975
116200.0000   -0.36104
116240.0000   -0.60785
116280.0000   -0.36691
116320.0000   -0.47378
116360.0000   -0.26706
116400.0000   -0.01529
116440.0000   -0.57656
116480.0000   -0.32377
116520.0000   -0.50477
116560.0000   -0.26139
116600.0000   -0.47798
116640.0000   -0.28214
116680.0000   -0.23244
116720.0000   -0.12763
116760.0000   -0.27941
116800.0000   -0.51668
116840.0000   -0.46684
116880.0000   -0.24564
116920.0000   -0.18851
116960.0000   -0.41583
117000.0000   -0.52238
117040.0000   -0.56878
117080.0000   -0.41805
117120.0000   -0.42419
117160.0000   -0.45302
117200.0000   -0.49051
117240.0000   -0.46458
117280.0000   -0.44550
117320.0000   -0.17736
117360.0000   -0.13176
117400.0000   -0.44056
117440.0000   -0.62736
117480.0000   -0.40507
117520.0000   -0.54946
117560.0000   -0.19959
117600.0000   -0.53036
117640.0000   -0.31453
117680.0000   -0.28759
117720.0000   -0.41637
117760.0000   -0.37208
117800.0000   -0.59203
117840.0000   -0.52405
117880.0000   -0.30485
117920.0000   -0.28166
117960.0000   -0.34336
118000.0000   -0.50420
118040.0000   -0.35278
118080.0000   -0.48160
118120.0000   -0.49806
118160.0000   -0.55050
118200.0000   -0.46888
118240.0000   -0.45166
118280.0000   -0.62699
118320.0000   -0.66480
118360.0000   -0.59194
118400.0000   -0.74682
118440.0000   -0.65611
118480.0000   -0.66570
118520.0000   -0.73590
118560.0000   -0.63244
118600.0000   -0.47961
118640.0000   -0.42802
118680.0000   -0.25797
118720.0000   -0.82188
118760.0000   -0.60500
118800.0000   -0.49150
118840.0000   -0.62352
118880.0000   -0.71390
118920.0000   -0.57676
118960.0000   -0.61393
119000.0000   -0.43296
119040.0000   -0.59454
119080.0000   -0.32666
119120.0000   -0.07597
119160.0000   -0.41880
119200.0000   -0.47942
119240.0000   -0.44143
119280.0000   -0.53307
119320.0000   -0.02581
119360.0000   -0.30750
119400.0000   -0.45093
119440.0000   -0.08269
119480.0000    0.16631
119520.0000   -0.43724
119560.0000    0.22613
119600.0000   -0.20974
119640.0000   -0.01997
119680.0000   -0.03221
119720.0000   -0.25897
119760.0000   -0.01342
119800.0000   -0.02413
119840.0000   -0.22487
119880.0000   -0.39402
119920.0000    0.24318
119960.0000    0.13263
120000.0000    0.40341
120040.0000    0.05258
120080.0000    0.07722
120120.0000    0.15607
120160.0000   -0.27379
120200.0000   -0.54309
120240.0000   -0.29927
120280.0000   -0.52157
120320.0000   -0.31996
120360.0000   -0.24524
120400.0000   -0.07511
120440.0000   -0.21106
120480.0000   -0.38394
120520.0000   -0.13222
120560.0000   -0.20985
120600.0000   -0.05115
120640.0000   -0.04302
120680.0000   -0.21768
120720.0000    0.00804
120760.0000   -0.16680
120800.0000   -0.08109
120840.0000    0.13276
120880.0000   -0.08800
120920.0000   -0.10945
120960.0000   -0.06099
121000.0000   -0.46530
121040.0000   -0.05249
121080.0000    0.03744
121120.0000   -0.21595
121160.0000   -0.08207
121200.0000   -0.28865
121240.0000   -0.51245
121280.0000   -0.16230
121320.0000   -0.17499
121360.0000   -0.14395
121400.0000   -0.69798
121440.0000   -0.76220
121480.0000   -0.98052
121520.0000   -0.63211
121560.0000   -0.56884
121600.0000   -0.54977
121640.0000   -0.45656
121680.0000   -0.46238
121720.0000   -0.58808
121760.0000   -0.69858
121800.0000   -0.49395
121840.0000   -0.80592
121880.0000   -0.59599
121920.0000   -0.56465
121960.0000   -0.86787
122000.0000   -0.77086
122040.0000   -0.76561
122080.0000   -0.24851
122120.0000   -0.52723
122160.0000   -0.90359
122200.0000   -0.53170
122240.0000   -0.03353
122280.0000    0.01653
122320.0000   -0.04436
122360.0000   -0.04354
122400.0000   -0.13989
122440.0000   -0.22560
122480.0000    0.00185
122520.0000    0.09804
122560.0000   -0.44456
122600.0000   -0.46712
122640.0000   -0.07635
122680.0000    0.04163
122720.0000   -0.10122
122760.0000   -0.02067
122800.0000   -0.10907
122840.0000   -0.07768
122880.0000   -0.46938
122920.0000   -0.42454
122960.0000   -0.39782
123000.0000   -0.21064
123040.0000   -0.29693
123080.0000   -0.19586
123120.0000   -0.19970
123160.0000   -0.31391
123200.0000   -0.49658
123240.0000   -0.35761
123280.0000   -0.16171
123320.0000   -0.24580
123360.0000   -0.33234
123400.0000   -0.27386
123440.0000   -0.36461
123480.0000   -0.44132
123520.0000   -0.18497
123560.0000   -0.47956
123600.0000   -0.36156
123640.0000   -0.34129
123680.0000   -0.57103
123720.0000   -0.22916
123760.0000   -0.40061
123800.0000   -0.13344
123840.0000   -0.38730
123880.0000   -0.51445
123920.0000   -0.46890
123960.0000   -0.50971
124000.0000   -0.38476
124040.0000   -0.41189
124080.0000   -0.43446
124120.0000   -0.43787
124160.0000   -0.73750
124200.0000   -0.61856
124240.0000   -0.42336
124280.0000   -0.43838
124320.0000   -0.51364
124360.0000   -0.42047
124400.0000   -0.52684
124440.0000   -0.64852
124480.0000   -0.42151
124520.0000   -0.70446
124560.0000   -0.73426
124600.0000   -0.64590
124640.0000   -0.31337
124680.0000   -0.42882
124720.0000   -0.38878
124760.0000   -0.37128
124800.0000   -0.46991
124840.0000   -0.61745
124880.0000   -0.62414
124920.0000   -0.66407
124960.0000   -0.61442
125000.0000   -0.60548
125040.0000   -0.48769
125080.0000   -0.71270
125120.0000   -0.39963
125160.0000   -0.42370
125200.0000   -0.45482
125240.0000   -0.57200
125280.0000   -0.51988
125320.0000   -0.66437
125360.0000   -0.65454
125400.0000   -0.61179
125440.0000   -0.61206
125480.0000   -0.44439
125520.0000   -0.65214
125560.0000   -0.51665
125600.0000   -0.53112
125640.0000   -0.54561
125680.0000   -0.59421
125720.0000   -0.79379
125760.0000   -0.87576
125800.0000   -0.66541
125840.0000   -0.85099
125880.0000   -0.73508
125920.0000   -0.56948
125960.0000   -0.87476
126000.0000   -0.86030
126040.0000   -0.72191
126080.0000   -0.77556
126120.0000   -0.72412
126160.0000   -0.78747
126200.0000   -0.80690
126240.0000   -0.90174
126280.0000   -0.59899
126320.0000   -0.66093
126360.0000   -0.72171
126400.0000   -0.57888
126440.0000   -0.72009
126480.0000   -0.73312
126520.0000   -0.81503
126560.0000   -0.81767
126600.0000   -0.95022
126640.0000   -0.81697
126680.0000   -0.69207
126720.0000   -0.85825
126760.0000   -0.96268
126800.0000   -0.92290
126840.0000   -0.37913
126880.0000   -0.93889
126920.0000   -0.51256
126960.0000   -0.61128
127000.0000   -0.47528
127040.0000   -0.58481
127080.0000   -0.69775
127120.0000   -0.27896
127160.0000   -0.41510
127200.0000   -0.72397
127240.0000   -0.50517
127280.0000   -0.31517
127320.0000   -0.62360
127360.0000   -0.82255
127400.0000   -0.71782
127440.0000   -0.66224
127480.0000   -0.81320
127520.0000   -1.05697
127560.0000   -0.82852
127600.0000   -0.78660
127640.0000   -0.74197
127680.0000   -0.76269
127720.0000   -0.82756
127760.0000   -0.64888
127800.0000   -0.73428
127840.0000   -0.71332
127880.0000   -0.71422
127920.0000   -0.84425
127960.0000   -0.58476
128000.0000   -0.67634
128040.0000   -0.67738
128080.0000   -0.62788
128120.0000   -0.64535
128160.0000   -0.68044
128200.0000   -0.75774
128240.0000   -0.67779
128280.0000   -0.35212
128320.0000   -0.60434
128360.0000   -0.66376
128400.0000   -0.58825
128440.0000   -0.70292
128480.0000   -0.54497
128520.0000   -0.48123
128560.0000   -0.71991
128600.0000   -0.70727
128640.0000   -0.52310
128680.0000   -0.37719
128720.0000   -0.50552
128760.0000   -0.31952
128800.0000   -0.53787
128840.0000   -0.41793
128880.0000   -0.35063
128920.0000   -0.52969
128960.0000   -0.54257
129000.0000   -0.43391
129040.0000   -0.28129
129080.0000   -0.39021
129120.0000   -0.64232
129160.0000   -0.34844
129200.0000   -0.13003
129240.0000   -0.02528
129280.0000   -0.54167
129320.0000   -0.17054
129360.0000   -0.36785
129400.0000   -0.25260
129440.0000   -0.25820
129480.0000   -0.35240
129520.0000   -0.17181
129560.0000    0.04436
129600.0000   -0.25512
129640.0000   -0.22178
129680.0000    0.00898
129720.0000   -0.31838
129760.0000   -0.30846
129800.0000   -0.32559
129840.0000   -0.19879
129880.0000   -0.18593
129920.0000   -0.20944
129960.0000   -0.49303
130000.0000   -0.26188
130040.0000   -0.59263
130080.0000   -0.45440
130120.0000   -0.39935
130160.0000    0.01719
130200.0000   -0.05940
130240.0000   -0.10539
130280.0000   -0.16024
130320.0000   -0.13045
130360.0000   -0.38542
130400.0000   -0.22138
130440.0000   -0.36973
130480.0000   -0.29610
130520.0000   -0.42108
130560.0000   -0.13927
130600.0000   -0.21502
130640.0000   -0.15708
130680.0000   -0.12187
130720.0000   -0.12516
130760.0000   -0.32740
130800.0000   -0.22387
130840.0000   -0.05301
130880.0000   -0.20201
130920.0000   -0.35067
130960.0000   -0.80880
131000.0000   -0.36561
131040.0000   -0.71471
131080.0000   -0.05682
131120.0000   -0.61327
131160.0000   -0.65849
131200.0000   -0.75044
131240.0000   -0.30763
131280.0000   -0.17749
131320.0000   -0.46331
131360.0000   -0.16887
131400.0000   -0.41772
131440.0000   -0.43366
131480.0000   -0.32482
131520.0000   -0.21724
131560.0000   -0.11919
131600.0000   -0.16885
131640.0000   -0.28539
131680.0000    0.09265
131720.0000   -0.39566
131760.0000   -0.02258
131800.0000   -0.04078
131840.0000   -0.21626
131880.0000   -0.23725
131920.0000   -0.25913
131960.0000   -0.38980
132000.0000   -0.30459
132040.0000   -0.42882
132080.0000   -0.13906
132120.0000   -0.19792
132160.0000   -0.44013
132200.0000   -0.37240
132240.0000   -0.24373
132280.0000   -0.18153
132320.0000   -0.38207
132360.0000   -0.13418
132400.0000   -0.31545
132440.0000   -0.31299
132480.0000   -0.30652
132520.0000   -0.20975
132560.0000   -0.33455
132600.0000   -0.46406
132640.0000   -0.26396
132680.0000   -0.50793
132720.0000   -0.29767
132760.0000   -0.25304
132800.0000   -0.20562
132840.0000   -0.27416
132880.0000   -0.19771
132920.0000   -0.17316
132960.0000   -0.25596
133000.0000   -0.23120
133040.0000   -0.12416
133080.0000   -0.46160
133120.0000   -0.19435
133160.0000   -0.22300
133200.0000   -0.16241
133240.0000   -0.10934
133280.0000   -0.32319
133320.0000   -0.35697
133360.0000   -0.18374
133400.0000   -0.34532
133440.0000   -0.05686
133480.0000   -0.43420
133520.0000   -0.50765
133560.0000   -0.58624
133600.0000   -0.28683
133640.0000   -0.60197
133680.0000   -0.37430
133720.0000   -0.53318
133760.0000   -0.26121
133800.0000   -0.33518
133840.0000   -0.44571
133880.0000   -0.10648
133920.0000   -0.17944
133960.0000   -0.34153
134000.0000   -0.23322
134040.0000   -0.38042
134080.0000   -0.40069
134120.0000   -0.45208
134160.0000   -0.37347
134200.0000   -0.25007
134240.0000   -0.33008
134280.0000   -0.44395
134320.0000   -0.51987
134360.0000   -0.17713
134400.0000   -0.01264
134440.0000   -0.13736
134480.0000   -0.46274
134520.0000   -0.54306
134560.0000   -0.24259
134600.0000   -0.22024
134640.0000   -0.41675
134680.0000   -0.17313
134720.0000   -0.27564
134760.0000   -0.23223
134800.0000   -0.46482
134840.0000   -0.50634
134880.0000   -0.11153
134920.0000   -0.33457
134960.0000   -0.25295
135000.0000   -0.38066
135040.0000   -0.30394
135080.0000   -0.21322
135120.0000   -0.40402
135160.0000   -0.44110
135200.0000   -0.36005
135240.0000   -0.39249
135280.0000   -0.39604
135320.0000   -0.47749
135360.0000   -0.33356
135400.0000   -0.31697
135440.0000   -0.37212
135480.0000   -0.33459
135520.0000   -0.26636
135560.0000   -0.44378
135600.0000   -0.36054
135640.0000   -0.54123
135680.0000   -0.51766
135720.0000   -0.13642
135760.0000   -0.40299
135800.0000   -0.30715
135840.0000   -0.30348
135880.0000   -0.42176
135920.0000   -0.50315
135960.0000   -0.29752
136000.0000   -0.38796
136040.0000   -0.76736
136080.0000   -0.50601
136120.0000   -0.44258
136160.0000   -0.30757
136200.0000   -0.80752
136240.0000   -0.69242
136280.0000   -0.83728
136320.0000   -0.63639
136360.0000   -0.97790
136400.0000   -0.78821
136440.0000   -0.62209
136480.0000   -0.58033
136520.0000   -0.48100
136560.0000   -0.57816
136600.0000   -0.48050
136640.0000   -0.72428
136680.0000   -0.62187
136720.0000   -0.74788
136760.0000   -0.64633
136800.0000   -0.18477
136840.0000   -0.17934
136880.0000   -0.45120
136920.0000   -0.35560
136960.0000   -0.21821
137000.0000   -0.45382
137040.0000   -0.10629
137080.0000   -0.19286
137120.0000   -0.69499
137160.0000   -0.63340
137200.0000   -0.54239
137240.0000   -0.68640
137280.0000   -0.35123
137320.0000   -0.67567
137360.0000   -0.44270
137400.0000   -0.59996
137440.0000   -0.66792
137480.0000   -0.71693
137520.0000   -0.53487
137560.0000   -0.59040
137600.0000   -0.16302
137640.0000   -0.24762
137680.0000    0.06811
137720.0000    0.03953
137760.0000   -0.39799
137800.0000   -0.55733
137840.0000   -0.69128
137880.0000   -0.53699
137920.0000   -0.47819
137960.0000   -0.12387
138000.0000   -0.45922
138040.0000   -0.72646
138080.0000   -0.63055
138120.0000   -0.72238
138160.0000   -0.44624
138200.0000   -0.83160
138240.0000   -0.47989
138280.0000   -0.55296
138320.0000   -0.87543
138360.0000   -0.71274
138400.0000   -0.58359
138440.0000   -0.59441
138480.0000   -0.58631
138520.0000   -0.60064
138560.0000   -0.53868
138600.0000   -0.48229
138640.0000   -0.66958
138680.0000   -0.76630
138720.0000   -0.80675
138760.0000   -0.87608
138800.0000   -0.41479
138840.0000   -0.52892
138880.0000   -0.47240
138920.0000   -0.56618
138960.0000   -0.29198
139000.0000   -0.54859
139040.0000   -0.56945
139080.0000   -0.46631
139120.0000   -0.51595
139160.0000   -0.66960
139200.0000   -0.59720
139240.0000   -0.76805
139280.0000   -0.65968
139320.0000   -0.68401
139360.0000   -0.72778
139400.0000   -0.76904
139440.0000   -0.54608
139480.0000   -0.56368
139520.0000   -0.47682
139560.0000   -0.60808
139600.0000   -0.37488
139640.0000   -0.52750
139680.0000   -0.58889
139720.0000   -0.52684
139760.0000   -0.40008
139800.0000   -0.19398
139840.0000   -0.59622
139880.0000   -0.37356
139920.0000   -0.70174
139960.0000   -0.55351
140000.0000   -0.44678
140040.0000   -0.52641
140080.0000   -0.68689
140120.0000   -0.57577
140160.0000   -0.50231
140200.0000   -0.35072
140240.0000   -0.31482
140280.0000   -0.48080
140320.0000   -0.47243
140360.0000   -0.45683
140400.0000   -0.51276
140440.0000   -0.39887
140480.0000   -0.55871
140520.0000   -0.44445
140560.0000   -0.18872
140600.0000   -0.08738
140640.0000   -0.08880
140680.0000   -0.22602
140720.0000   -0.06801
140760.0000   -0.34711
140800.0000   -0.29544
140840.0000   -0.38347
140880.0000   -0.41801
140920.0000   -0.13756
140960.0000    0.01431
141000.0000    0.13078
141040.0000   -0.04497
141080.0000    0.05267
141120.0000    0.06848
141160.0000    0.10265
141200.0000    0.21032
141240.0000    0.09963
141280.0000   -0.14936
141320.0000   -0.40815
141360.0000   -0.39288
141400.0000   -0.49178
141440.0000   -0.29317
141480.0000   -0.66833
141520.0000   -0.77248
141560.0000   -0.75786
141600.0000   -0.75351
141640.0000   -0.34413
141680.0000   -0.38309
141720.0000   -0.14251
141760.0000   -0.62686
141800.0000   -0.63237
141840.0000   -0.56579
141880.0000   -0.49799
141920.0000   -0.45980
141960.0000   -0.56615
142000.0000   -0.81183
142040.0000   -0.72212
142080.0000   -0.49990
142120.0000   -0.50357
142160.0000   -0.33086
142200.0000   -0.50027
142240.0000   -0.22896
142280.0000   -0.18896
142320.0000   -0.37875
142360.0000    0.01673
142400.0000   -0.07545
142440.0000   -0.28300
142480.0000   -0.58775
142520.0000   -0.34260
142560.0000   -0.10381
142600.0000   -0.60047
142640.0000   -0.50840
142680.0000   -0.29898
142720.0000   -0.69962
142760.0000   -0.88266
142800.0000   -0.77505
142840.0000   -0.74940
142880.0000   -0.83889
142920.0000   -0.75586
142960.0000   -0.75427
143000.0000   -0.81925
143040.0000   -0.59400
143080.0000   -0.56149
143120.0000   -0.64565
143160.0000   -0.98177
143200.0000   -0.73172
143240.0000   -0.51425
143280.0000   -0.46009
143320.0000   -1.05198
143360.0000   -0.85365
143400.0000   -0.73323
143440.0000   -0.77994
143480.0000   -0.06379
143520.0000   -0.22083
143560.0000   -0.49187
143600.0000   -0.26604
143640.0000   -0.41489
143680.0000   -0.34521
143720.0000   -0.50704
143760.0000   -0.57117
143800.0000   -0.73248
143840.0000   -0.73862
143880.0000   -0.48941
143920.0000   -0.84649
143960.0000   -0.40055
144000.0000   -0.20245
144040.0000   -0.10393
144080.0000    0.08545
144120.0000    0.11500
144160.0000    0.03047
144200.0000   -0.24114
144240.0000   -0.21577
144280.0000   -0.30671
144320.0000   -0.13420
144360.0000   -0.35431
144400.0000    0.22383
144440.0000   -0.04073
144480.0000   -0.16031
144520.0000   -0.17879
144560.0000   -0.04569
144600.0000   -0.36580
144640.0000   -0.22085
144680.0000   -0.22543
144720.0000   -0.47939
144760.0000   -0.44176
144800.0000   -0.60119
144840.0000   -0.47980
144880.0000   -0.54440
144920.0000   -0.24574
144960.0000   -0.63804
145000.0000   -0.66344
145040.0000   -0.41749
145080.0000   -0.55056
145120.0000   -0.39436
145160.0000   -0.16111
145200.0000    0.09938
145240.0000    0.30457
145280.0000   -0.04564
145320.0000   -0.02109
145360.0000   -0.02849
145400.0000    0.03399
145440.0000   -0.01329
145480.0000    0.05090
145520.0000   -0.13508
145560.0000    0.00430
145600.0000   -0.19694
145640.0000   -0.01980
145680.0000   -0.10873
145720.0000   -0.16032
145760.0000    0.05082
145800.0000   -0.24434
145840.0000    0.04154
145880.0000   -0.08091
145920.0000    0.06718
145960.0000   -0.23979
146000.0000    0.03238
146040.0000   -0.13554
146080.0000    0.01561
146120.0000    0.22638
146160.0000    0.18673
146200.0000   -0.04542
146240.0000   -0.11487
146280.0000   -0.13939
146320.0000   -0.09914
146360.0000    0.00217
146400.0000   -0.26019
146440.0000   -0.40578
146480.0000   -0.25903
146520.0000   -0.67022
146560.0000   -0.57961
146600.0000   -0.13079
146640.0000   -0.28853
146680.0000   -0.39452
146720.0000   -0.39119
146760.0000   -0.27970
146800.0000    0.04888
146840.0000   -0.38550
146880.0000   -0.20482
146920.0000   -0.22042
146960.0000   -0.67648
147000.0000   -0.34464
147040.0000   -0.39248
147080.0000   -0.38702
147120.0000   -0.54350
147160.0000   -0.57643
147200.0000   -0.41560
147240.0000   -0.59886
147280.0000   -0.53646
147320.0000   -0.59158
147360.0000   -0.20774
147400.0000   -0.65489
147440.0000   -0.80765
147480.0000   -0.79061
147520.0000   -0.66840
147560.0000   -0.74026
147600.0000   -0.69118
147640.0000   -0.51861
147680.0000   -0.67814
147720.0000   -0.60194
147760.0000   -0.58775
147800.0000   -0.28966
147840.0000   -0.07605
147880.0000    0.23534
147920.0000    0.05025
147960.0000    0.12565
148000.0000    0.15083
148040.0000   -0.10959
148080.0000    0.18610
148120.0000    0.15350
148160.0000    0.07856
148200.0000    0.02128
148240.0000    0.01941
148280.0000   -0.08875
148320.0000    0.04025
148360.0000    0.05774
148400.0000   -0.11878
148440.0000   -0.53428
148480.0000   -0.56841
148520.0000   -0.38428
148560.0000   -0.42180
148600.0000   -0.64829
148640.0000   -0.60591
148680.0000   -0.71845
148720.0000   -0.45435
148760.0000   -0.37933
148800.0000   -0.64865
148840.0000   -0.35261
148880.0000   -0.18004
148920.0000   -0.68815
148960.0000   -0.78815
149000.0000   -0.38226
149040.0000   -0.46475
149080.0000   -0.27692
149120.0000   -0.38464
149160.0000   -0.14342
149200.0000   -0.53262
149240.0000   -0.53949
149280.0000   -0.96242
149320.0000   -0.62555
149360.0000   -0.58576
149400.0000   -0.60779
149440.0000   -0.51952
149480.0000   -0.49165
149520.0000   -0.45209
149560.0000   -0.32182
149600.0000   -0.07780
149640.0000    0.07009
149680.0000    0.24619
149720.0000   -0.13582
149760.0000    0.08610
149800.0000    0.09298
149840.0000   -0.09382
149880.0000    0.02578
149920.0000    0.08136
149960.0000    0.02036
150000.0000   -0.40173
150040.0000   -0.07040
150080.0000   -0.41362
150120.0000   -0.57898
150160.0000   -0.37865
150200.0000   -0.29764
150240.0000   -0.81770
150280.0000   -0.81066
150320.0000   -0.52468
150360.0000   -0.67931
150400.0000   -0.62156
150440.0000   -0.44852
150480.0000   -0.25866
150520.0000   -0.50896
150560.0000   -0.37063
150600.0000   -0.37743
150640.0000   -0.26864
150680.0000   -0.78206
150720.0000   -0.37224
150760.0000   -0.42561
150800.0000   -0.66333
150840.0000   -0.46757
150880.0000   -0.45083
150920.0000   -0.12405
150960.0000   -0.64593
151000.0000   -0.53463
151040.0000   -0.90668
151080.0000   -1.21498
151120.0000   -0.66902
151160.0000   -0.30480
151200.0000   -0.33206
151240.0000   -0.56339
151280.0000   -0.51784
151320.0000   -0.31572
151360.0000   -0.51184
151400.0000   -0.59531
151440.0000   -0.57326
151480.0000   -0.37121
151520.0000   -0.60231
151560.0000   -0.54122
151600.0000   -0.64043
151640.0000   -0.60164
151680.0000   -0.73198
151720.0000   -0.43045
151760.0000   -0.41809
151800.0000   -0.28261
151840.0000   -0.51356
151880.0000   -0.52134
151920.0000   -0.38549
151960.0000   -0.78627
152000.0000   -0.42821
152040.0000   -0.52623
152080.0000   -0.40169
152120.0000   -0.59592
152160.0000   -0.43806
152200.0000   -0.63386
152240.0000   -0.56968
152280.0000   -0.62071
152320.0000   -0.50668
152360.0000   -0.34595
152400.0000   -0.68889
152440.0000   -0.84314
152480.0000   -0.51094
152520.0000   -0.52306
152560.0000   -0.54558
152600.0000   -0.57242
152640.0000   -0.36657
152680.0000   -0.30276
152720.0000   -0.34467
152760.0000   -0.09774
152800.0000   -0.35054
152840.0000   -0.53469
152880.0000   -0.38568
152920.0000   -0.66599
152960.0000   -0.47759
153000.0000   -0.48254
153040.0000   -0.59161
153080.0000   -0.56457
153120.0000   -0.49954
153160.0000   -0.33791
153200.0000   -0.34395
153240.0000   -0.26622
153280.0000   -0.61883
153320.0000   -0.27158
153360.0000   -0.35216
153400.0000   -0.08158
153440.0000   -0.29875
153480.0000   -0.28348
153520.0000   -0.53935
153560.0000   -0.32154
153600.0000   -0.65144
153640.0000   -0.63764
153680.0000   -0.19772
153720.0000   -0.15533
153760.0000   -0.35950
153800.0000   -0.52037
153840.0000   -0.61556
153880.0000   -0.54064
153920.0000   -0.56729
153960.0000   -0.70121
154000.0000   -0.71182
154040.0000   -0.46996
154080.0000   -0.38173
154120.0000   -0.37813
154160.0000   -0.33628
154200.0000   -0.67659
154240.0000   -0.36206
154280.0000   -0.16715
154320.0000   -0.46436
154360.0000   -0.61705
154400.0000   -0.36008
154440.0000   -0.31029
154480.0000   -0.32455
154520.0000   -0.20780
154560.0000   -0.15141
154600.0000    0.13232
154640.0000   -0.50183
154680.0000   -0.23571
154720.0000   -0.34690
154760.0000   -0.31619
154800.0000   -0.49032
154840.0000   -0.48384
154880.0000   -0.56009
154920.0000   -0.58357
154960.0000   -0.60872
155000.0000   -0.26987
155040.0000   -0.29559
155080.0000   -0.57461
155120.0000   -0.68263
155160.0000   -0.61177
155200.0000   -0.27795
155240.0000   -0.61788
155280.0000   -0.83300
155320.0000   -0.46865
155360.0000   -0.62288
155400.0000   -0.36662
155440.0000   -0.43128
155480.0000   -0.44016
155520.0000   -0.35252
155560.0000    0.10254
155600.0000   -0.10513
155640.0000   -0.18400
155680.0000   -0.21270
155720.0000   -0.41641
155760.0000   -0.20947
155800.0000   -0.41867
155840.0000   -0.51354
155880.0000   -0.67294
155920.0000   -0.33499
155960.0000   -0.24395
156000.0000   -0.27067
156040.0000   -0.49491
156080.0000   -0.40280
156120.0000   -0.52195
156160.0000   -0.56234
156200.0000   -0.34702
156240.0000   -0.23282
156280.0000   -0.37255
156320.0000   -0.37911
156360.0000   -0.27321
156400.0000   -0.36977
156440.0000   -0.63559
156480.0000   -0.48867
156520.0000   -0.48403
156560.0000   -0.21810
156600.0000   -0.25200
156640.0000   -0.32815
156680.0000   -0.00212
156720.0000   -0.38560
156760.0000   -0.36956
156800.0000   -0.40607
156840.0000   -0.49868
156880.0000   -0.30076
156920.0000   -0.42448
156960.0000   -0.33725
157000.0000   -0.50596
157040.0000   -0.64386
157080.0000   -0.52115
157120.0000   -0.74214
157160.0000   -0.31190
157200.0000   -0.10414
157240.0000   -0.63043
157280.0000   -0.76506
157320.0000   -0.83651
157360.0000   -0.07435
157400.0000   -0.23498
157440.0000   -0.49034
157480.0000   -0.31996
157520.0000   -0.44096
157560.0000   -0.18126
157600.0000    0.13628
157640.0000   -0.34786
157680.0000   -0.03572
157720.0000    0.22847
157760.0000    0.08763
157800.0000    0.06499
157840.0000    0.09015
157880.0000    0.20094
157920.0000    0.07183
157960.0000   -0.03544
158000.0000   -0.12022
158040.0000    0.09701
158080.0000   -0.29173
158120.0000    0.12629
158160.0000   -0.26568
158200.0000   -0.17788
158240.0000   -0.35915
158280.0000   -0.02501
158320.0000    0.06752
158360.0000    0.05361
158400.0000    0.14745
158440.0000   -0.18617
158480.0000   -0.29998
158520.0000    0.17819
158560.0000    0.22766
158600.0000   -0.11555
158640.0000   -0.35934
158680.0000    0.00737
158720.0000   -0.27524
158760.0000   -0.60532
158800.0000   -0.76650
158840.0000   -0.55672
158880.0000   -0.18497
158920.0000    0.10405
158960.0000   -0.50203
159000.0000   -0.39594
159040.0000   -0.28241
159080.0000   -0.53450
159120.0000   -0.38300
159160.0000   -0.54951
159200.0000   -0.49462
159240.0000   -0.19187
159280.0000   -0.44169
159320.0000   -0.35746
159360.0000   -0.48061
159400.0000   -0.42443
159440.0000   -0.49370
159480.0000   -0.44803
159520.0000   -0.31944
159560.0000   -0.51510
159600.0000   -0.48172
159640.0000   -0.34255
159680.0000   -0.51605
159720.0000   -0.65678
159760.0000   -0.31454
159800.0000    0.27040
159840.0000    0.12246
159880.0000   -0.00330
159920.0000    0.17469
159960.0000    0.03024
160000.0000   -0.04100
160040.0000   -0.08857
160080.0000    0.23709
160120.0000   -0.12460
160160.0000    0.07062
160200.0000    0.13704
160240.0000    0.19873
160280.0000   -0.11428
160320.0000    0.21277
160360.0000    0.08518
160400.0000    0.18389
160440.0000   -0.00784
160480.0000    0.22254
160520.0000   -0.03695
160560.0000    0.03894
160600.0000    0.15888
160640.0000    0.05040
160680.0000   -0.26076
160720.0000   -0.21755
160760.0000   -0.34651
160800.0000   -0.48290
160840.0000   -0.25943
160880.0000   -0.18177
160920.0000    0.05057
160960.0000   -0.19193
161000.0000   -0.08333
161040.0000   -0.07356
161080.0000   -0.43034
161120.0000    0.07899
161160.0000   -0.01972
161200.0000    0.10751
161240.0000    0.12710
161280.0000   -0.25586
161320.0000    0.05172
161360.0000   -0.05393
161400.0000   -0.00381
161440.0000   -0.22910
161480.0000   -0.47465
161520.0000   -0.46642
161560.0000   -0.33591
161600.0000   -0.22200
161640.0000   -0.13796
161680.0000   -0.08260
161720.0000   -0.59092
161760.0000   -0.34944
161800.0000   -0.15402
161840.0000   -0.42189
161880.0000   -0.22050
161920.0000   -0.21175
161960.0000   -0.30604
162000.0000   -0.29182
162040.0000    0.08608
162080.0000   -0.14491
162120.0000   -0.39273
162160.0000   -0.39198
162200.0000   -0.31395
162240.0000   -0.72014
162280.0000   -0.21211
162320.0000   -0.52873
162360.0000   -0.50406
162400.0000   -0.66616
162440.0000   -0.37896
162480.0000   -0.34235
162520.0000    0.06902
162560.0000   -0.07910
162600.0000    0.07941
162640.0000    0.23466
162680.0000   -0.01840
162720.0000   -0.38476
162760.0000   -0.45743
162800.0000   -0.48025
162840.0000   -0.56909
162880.0000   -0.40505
162920.0000   -0.55705
162960.0000   -0.55927
163000.0000   -0.29625
163040.0000   -0.15859
163080.0000   -0.11340
163120.0000   -0.14514
163160.0000   -0.01863
163200.0000   -0.06138
163240.0000    0.16600
163280.0000    0.06377
163320.0000    0.22622
163360.0000    0.13544
163400.0000    0.20086
163440.0000    0.12340
163480.0000    0.19950
163520.0000    0.18979
163560.0000    0.16630
163600.0000   -0.01491
163640.0000    0.04461
163680.0000   -0.24698
163720.0000   -0.40112
163760.0000   -0.36297
163800.0000   -0.31092
163840.0000   -0.44457
163880.0000   -0.53900
163920.0000   -0.40543
163960.0000   -0.28773
164000.0000   -0.47445
164040.0000   -0.43452
164080.0000   -0.22328
164120.0000   -0.51704
164160.0000   -0.16441
164200.0000   -0.14606
164240.0000   -0.44747
164280.0000   -0.39531
164320.0000   -0.02025
164360.0000    0.02223
164400.0000   -0.07473
164440.0000   -0.14332
164480.0000   -0.06307
164520.0000    0.14651
164560.0000    0.10944
164600.0000    0.31245
164640.0000    0.15259
164680.0000    0.07055
164720.0000    0.09564
164760.0000   -0.15313
164800.0000    0.13180
164840.0000   -0.02092
164880.0000    0.19489
164920.0000    0.11637
164960.0000    0.02052
165000.0000    0.14594
165040.0000   -0.18542
165080.0000    0.34543
165120.0000    0.19904
165160.0000    0.13516
165200.0000   -0.47025
165240.0000   -0.54335
165280.0000   -0.42715
165320.0000   -0.56977
165360.0000   -0.17935
165400.0000   -0.40285
165440.0000   -0.38773
165480.0000   -0.38640
165520.0000   -0.53072
165560.0000   -0.57509
165600.0000   -0.19046
165640.0000   -0.46368
165680.0000   -0.52224
165720.0000   -0.54835
165760.0000   -0.49821
165800.0000   -0.75567
165840.0000   -0.63629
165880.0000   -0.55379
165920.0000   -0.20603
165960.0000   -0.17014
166000.0000   -0.13692
166040.0000   -0.07814
166080.0000   -0.01375
166120.0000   -0.23380
166160.0000   -0.41094
166200.0000   -0.50449
166240.0000   -0.32417
166280.0000   -0.37200
166320.0000   -0.46061
166360.0000   -0.53977
166400.0000   -0.37847
166440.0000   -0.59826
166480.0000   -0.39349
166520.0000   -0.55026
166560.0000   -0.55258
166600.0000   -0.44593
166640.0000   -0.60343
166680.0000   -0.79761
166720.0000   -0.96547
166760.0000   -0.76674
166800.0000   -0.50060
166840.0000   -0.80033
166880.0000   -0.63406
166920.0000   -0.33392
166960.0000   -0.48325
167000.0000   -0.54365
167040.0000   -0.67139
167080.0000   -0.54038
167120.0000   -0.58934
167160.0000   -0.35741
167200.0000   -0.47437
167240.0000   -0.64447
167280.0000   -0.58200
167320.0000   -0.74769
167360.0000   -0.39626
167400.0000   -0.45965
167440.0000   -0.25484
167480.0000   -0.58856
167520.0000   -0.72276
167560.0000   -0.51742
167600.0000   -0.10317
167640.0000    0.26941
167680.0000   -0.20060
167720.0000   -0.36965
167760.0000   -0.36658
167800.0000   -0.44597
167840.0000   -0.27269
167880.0000   -0.52636
167920.0000   -0.16485
167960.0000   -0.47423
168000.0000   -0.50272
168040.0000   -0.52815
168080.0000   -0.51184
168120.0000   -0.36916
168160.0000   -0.57068
168200.0000   -0.48328
168240.0000   -0.27902
168280.0000   -0.46069
168320.0000   -0.52298
168360.0000   -0.50446
168400.0000   -0.26195
168440.0000   -0.18482
168480.0000   -0.40918
168520.0000   -0.71290
168560.0000   -0.92460
168600.0000   -0.43244
168640.0000   -0.43750
168680.0000   -0.43358
168720.0000   -0.15164
168760.0000   -0.41434
168800.0000   -0.20872
168840.0000   -0.33868
168880.0000   -0.45318
168920.0000   -0.11835
168960.0000   -0.27105
169000.0000   -0.41719
169040.0000   -0.41738
169080.0000   -0.22434
169120.0000   -0.46382
169160.0000   -0.47281
169200.0000   -0.42233
169240.0000   -0.90690
169280.0000   -0.45445
169320.0000   -0.39094
169360.0000   -0.68608
169400.0000   -0.35956
169440.0000   -0.19468
169480.0000   -0.36223
169520.0000   -0.11638
169560.0000   -0.39304
169600.0000   -0.50846
169640.0000   -0.61060
169680.0000   -0.33728
169720.0000   -0.27861
169760.0000   -0.35399
169800.0000   -0.53523
169840.0000   -0.44955
169880.0000   -0.59638
169920.0000   -0.71185
169960.0000   -0.47393
170000.0000   -0.35948
170040.0000   -0.67425
170080.0000   -0.74035
170120.0000   -0.23015
170160.0000   -0.23735
170200.0000   -0.38081
170240.0000   -0.31702
170280.0000   -0.35059
170320.0000   -0.26318
170360.0000   -0.13804
170400.0000   -0.20461
170440.0000   -0.20179
170480.0000   -0.25197
170520.0000    0.08931
170560.0000    0.02894
170600.0000   -0.37002
170640.0000   -0.16880
170680.0000   -0.40003
170720.0000   -0.25263
170760.0000   -0.42639
170800.0000   -0.25395
170840.0000   -0.07984
170880.0000   -0.23471
170920.0000   -0.03478
170960.0000   -0.42134
171000.0000   -0.48062
171040.0000   -0.07539
171080.0000   -0.37463
171120.0000   -0.44731
171160.0000   -0.26863
171200.0000   -0.28157
171240.0000   -0.42835
171280.0000   -0.14778
171320.0000   -0.29496
171360.0000   -0.28223
171400.0000   -0.26645
171440.0000   -0.25126
171480.0000    0.00391
171520.0000   -0.40664
171560.0000   -0.38920
171600.0000   -0.31902
171640.0000   -0.18573
171680.0000   -0.15968
171720.0000   -0.02721
171760.0000   -0.06101
171800.0000   -0.51818
171840.0000   -0.58883
171880.0000   -0.33435
171920.0000   -0.52908
171960.0000   -0.49821
172000.0000   -0.66409
172040.0000   -0.71510
172080.0000   -0.49346
172120.0000   -0.52330
172160.0000   -0.41647
172200.0000   -0.23516
172240.0000   -0.05652
172280.0000   -0.46656
172320.0000   -0.34925
172360.0000   -0.16748
172400.0000   -0.56784
172440.0000   -0.63706
172480.0000   -0.44944
172520.0000   -0.37751
172560.0000   -0.25509
172600.0000   -0.24850
172640.0000   -0.51485
172680.0000   -0.31601
172720.0000   -0.40921
172760.0000   -0.56490
172800.0000   -0.71501
172840.0000   -0.68820
172880.0000   -0.68797
172920.0000   -0.81760
172960.0000   -0.63444
173000.0000   -0.48589
173040.0000   -0.27615
173080.0000   -0.33903
173120.0000   -0.11605
173160.0000   -0.20566
173200.0000   -0.20880
173240.0000   -0.18131
173280.0000   -0.01079
173320.0000   -0.33287
173360.0000   -0.47588
173400.0000   -0.43586
173440.0000   -0.44821
173480.0000   -0.48682
173520.0000   -0.32657
173560.0000   -0.33014
173600.0000   -0.46000
173640.0000   -0.54293
173680.0000   -0.10972
173720.0000   -0.56057
173760.0000   -0.09116
173800.0000   -0.11785
173840.0000    0.10189
173880.0000    0.02319
173920.0000   -0.19747
173960.0000   -0.21061
174000.0000   -0.20109
174040.0000   -0.22610
174080.0000   -0.17654
174120.0000   -0.35792
174160.0000   -0.26916
174200.0000   -0.23205
174240.0000   -0.00551
174280.0000    0.22071
174320.0000   -0.25632
174360.0000   -0.11563
174400.0000   -0.06606
174440.0000   -0.06896
174480.0000    0.12809
174520.0000   -0.42309
174560.0000    0.15107
174600.0000    0.00318
174640.0000   -0.01355
174680.0000    0.06868
174720.0000   -0.09452
174760.0000   -0.34701
174800.0000   -0.27895
174840.0000   -0.36847
174880.0000   -0.41910
174920.0000   -0.27650
174960.0000   -0.39261
175000.0000   -0.47394
175040.0000   -0.67664
175080.0000   -0.26724
175120.0000   -0.56860
175160.0000   -0.16366
175200.0000   -0.00881
175240.0000   -0.07267
175280.0000   -0.35978
175320.0000   -0.18562
175360.0000   -0.44654
175400.0000   -0.35902
175440.0000   -0.30130
175480.0000   -0.40386
175520.0000   -0.32920
175560.0000   -0.47274
175600.0000   -0.51363
175640.0000   -0.35488
175680.0000   -0.36017
175720.0000   -0.48985
175760.0000   -0.65549
175800.0000   -0.82136
175840.0000   -0.47160
175880.0000   -0.24889
175920.0000   -0.28591
175960.0000   -0.29821
176000.0000   -0.58043
176040.0000   -0.28090
176080.0000   -0.29794
176120.0000   -0.41272
176160.0000    0.23858
176200.0000    0.07187
176240.0000    0.02484
176280.0000   -0.34276
176320.0000   -0.14231
176360.0000   -0.42519
176400.0000   -0.05727
176440.0000   -0.13374
176480.0000    0.22008
176520.0000   -0.08779
176560.0000    0.23560
176600.0000    0.03561
176640.0000    0.00966
176680.0000    0.35532
176720.0000    0.15428
176760.0000    0.03071
176800.0000   -0.05592
176840.0000    0.18926
176880.0000    0.02839
176920.0000   -0.21040
176960.0000   -0.03425
177000.0000   -0.50704
177040.0000   -0.33127
177080.0000    0.06206
177120.0000   -0.09483
177160.0000   -0.00653
177200.0000   -0.25659
177240.0000   -0.09549
177280.0000   -0.00605
177320.0000    0.00446
177360.0000    0.05881
177400.0000    0.02002
177440.0000    0.31094
177480.0000    0.18017
177520.0000    0.23289
177560.0000    0.19363
177600.0000    0.27283
177640.0000    0.03506
177680.0000    0.27906
177720.0000   -0.08339
177760.0000   -0.11859
177800.0000   -0.19211
177840.0000    0.18322
177880.0000    0.30229
177920.0000    0.31841
177960.0000    0.03737
178000.0000    0.00973
178040.0000   -0.02652
178080.0000    0.24504
178120.0000   -0.09850
178160.0000   -0.12278
178200.0000    0.04579
178240.0000    0.09609
178280.0000   -0.01461
178320.0000   -0.11732
178360.0000    0.02521
178400.0000   -0.15775
178440.0000    0.01514
178480.0000    0.10577
178520.0000    0.52144
178560.0000    0.47091
178600.0000    0.29066
178640.0000    0.40803
178680.0000    0.62445
178720.0000    0.28392
178760.0000    0.61634
178800.0000    0.36937
178840.0000   -0.08704
178880.0000   -0.30833
178920.0000   -0.65925
178960.0000   -0.46600
179000.0000   -0.40772
179040.0000   -0.28056
179080.0000    0.33466
179120.0000   -0.07695
179160.0000   -0.32977
179200.0000   -0.26710
179240.0000   -0.22658
179280.0000   -0.21673
179320.0000    0.17296
179360.0000   -0.18344
179400.0000   -0.27701
179440.0000   -0.12263
179480.0000   -0.35694
179520.0000    0.05042
179560.0000   -0.28609
179600.0000    0.00961
179640.0000   -0.20352
179680.0000   -0.06158
179720.0000    0.12856
179760.0000    0.20574
179800.0000   -0.11650
179840.0000    0.06895
179880.0000    0.45181
179920.0000    0.04533
179960.0000   -0.16646
180000.0000   -0.12489
180040.0000   -0.11562
180080.0000   -0.05532
180120.0000    0.15700
180160.0000    0.16779
180200.0000    0.36376
180240.0000    0.52333
180280.0000    0.50662
180320.0000    0.43206
180360.0000    0.14393
180400.0000   -0.06946
180440.0000    0.00248
180480.0000   -0.30491
180520.0000   -0.44380
180560.0000    0.06066
180600.0000    0.08261
180640.0000   -0.11131
180680.0000   -0.10751
180720.0000   -0.08957
180760.0000   -0.36281
180800.0000   -0.14117
180840.0000    0.00778
180880.0000   -0.02358
180920.0000   -0.22621
180960.0000   -0.02962
181000.0000   -0.11563
181040.0000   -0.10872
181080.0000   -0.29655
181120.0000   -0.24514
181160.0000    0.02626
181200.0000    0.20934
181240.0000    0.09224
181280.0000   -0.35154
181320.0000    0.10974
181360.0000   -0.03532
181400.0000   -0.05576
181440.0000    0.01562
181480.0000   -0.15024
181520.0000   -0.10786
181560.0000   -0.04105
181600.0000   -0.08455
181640.0000   -0.08210
181680.0000   -0.49212
181720.0000   -0.17501
181760.0000   -0.10584
181800.0000   -0.18684
181840.0000   -0.10798
181880.0000   -0.45732
181920.0000   -0.46337
181960.0000   -0.26583
182000.0000   -0.36699
182040.0000   -0.42919
182080.0000    0.03497
182120.0000   -0.12363
182160.0000   -0.21624
182200.0000   -0.06227
182240.0000   -0.03228
182280.0000   -0.16772
182320.0000   -0.26581
182360.0000   -0.12555
182400.0000   -0.11404
182440.0000   -0.15624
182480.0000    0.14814
182520.0000    0.13016
182560.0000    0.03643
182600.0000   -0.05196
182640.0000   -0.38761
182680.0000   -0.31379
182720.0000   -0.32873
182760.0000   -0.27446
182800.0000   -0.25022
182840.0000   -0.24329
182880.0000   -0.10023
182920.0000   -0.31790
182960.0000   -0.23325
183000.0000   -0.20669
183040.0000   -0.15937
183080.0000   -0.13308
183120.0000   -0.65326
183160.0000   -0.16324
183200.0000   -0.46068
183240.0000   -0.44642
183280.0000   -0.46584
183320.0000   -0.26540
183360.0000   -0.38582
183400.0000   -0.28711
183440.0000   -0.49271
183480.0000   -0.30251
183520.0000   -0.50159
183560.0000   -0.06186
183600.0000    0.10184
183640.0000   -0.05533
183680.0000    0.02361
183720.0000   -0.40354
183760.0000   -0.20133
183800.0000   -0.17125
183840.0000    0.00974
183880.0000   -0.01505
183920.0000   -0.11691
183960.0000   -0.28827
184000.0000   -0.55992
184040.0000   -0.16285
184080.0000    0.29576
184120.0000    0.37906
184160.0000    0.20790
184200.0000    0.37820
184240.0000    0.07666
184280.0000   -0.17458
184320.0000    0.17763
184360.0000   -0.09739
184400.0000    0.07106
184440.0000   -0.47837
184480.0000    0.06622
184520.0000   -0.32158
184560.0000   -0.21518
184600.0000   -0.06814
184640.0000    0.06041
184680.0000   -0.01377
184720.0000   -0.01598
184760.0000   -0.21483
184800.0000   -0.15899
184840.0000   -0.17681
184880.0000    0.03445
184920.0000   -0.60809
184960.0000   -0.20475
185000.0000   -0.35883
185040.0000   -0.75776
185080.0000   -0.19651
185120.0000   -0.05275
185160.0000   -0.18754
185200.0000   -0.00993
185240.0000   -0.51796
185280.0000   -0.27056
185320.0000   -0.17554
185360.0000   -0.41272
185400.0000   -0.36256
185440.0000   -0.16274
185480.0000   -0.33251
185520.0000   -0.36235
185560.0000   -0.26192
185600.0000    0.03540
185640.0000   -0.34099
185680.0000   -0.11378
185720.0000   -0.20692
185760.0000   -0.28862
185800.0000   -0.25122
185840.0000   -0.32246
185880.0000   -0.32023
185920.0000   -0.35597
185960.0000   -0.50900
186000.0000   -0.21414
186040.0000   -0.34978
186080.0000   -0.25745
186120.0000   -0.48652
186160.0000   -0.59203
186200.0000   -0.21834
186240.0000   -0.52782
186280.0000   -0.41931
186320.0000   -0.18286
186360.0000   -0.28912
186400.0000   -0.30450
186440.0000    0.00226
186480.0000   -0.13935
186520.0000   -0.16865
186560.0000   -0.25213
186600.0000   -0.01215
186640.0000   -0.36658
186680.0000    0.06960
186720.0000   -0.02486
186760.0000    0.06417
186800.0000    0.16150
186840.0000    0.05378
186880.0000    0.00510
186920.0000   -0.11065
186960.0000    0.06104
187000.0000   -0.10751
187040.0000   -0.07951
187080.0000   -0.01272
187120.0000    0.07052
187160.0000    0.13352
187200.0000    0.20974
187240.0000    0.16633
187280.0000    0.05501
187320.0000   -0.01543
187360.0000   -0.27037
187400.0000   -0.59009
187440.0000    0.15462
187480.0000    0.18813
187520.0000   -0.29041
187560.0000   -0.40432
187600.0000   -0.23334
187640.0000   -0.08281
187680.0000   -0.30353
187720.0000   -0.21313
187760.0000   -0.56435
187800.0000   -0.23310
187840.0000   -0.39380
187880.0000   -0.28594
187920.0000   -0.17370
187960.0000   -0.22283
188000.0000   -0.42838
188040.0000   -0.40329
188080.0000   -0.36319
188120.0000   -0.36495
188160.0000   -0.33330
188200.0000   -0.09252
188240.0000   -0.44780
188280.0000   -0.24567
188320.0000   -0.25202
188360.0000   -0.26612
188400.0000   -0.22043
188440.0000   -0.13312
188480.0000   -0.30942
188520.0000   -0.49306
188560.0000   -0.46559
188600.0000   -0.40029
188640.0000   -0.26948
188680.0000   -0.36196
188720.0000   -0.12023
188760.0000   -0.31553
188800.0000   -0.27558
188840.0000   -0.43619
188880.0000   -0.14900
188920.0000   -0.26008
188960.0000   -0.30367
189000.0000   -0.35498
189040.0000   -0.50069
189080.0000   -0.30349
189120.0000    0.01607
189160.0000   -0.27106
189200.0000   -0.06287
189240.0000   -0.35151
189280.0000   -0.20088
189320.0000   -0.32078
189360.0000   -0.13279
189400.0000   -0.21641
189440.0000   -0.24720
189480.0000   -0.41214
189520.0000   -0.24613
189560.0000   -0.18484
189600.0000   -0.24740
189640.0000   -0.06552
189680.0000   -0.29968
189720.0000   -0.47877
189760.0000   -0.30863
189800.0000   -0.45982
189840.0000   -0.16509
189880.0000   -0.31907
189920.0000   -0.36454
189960.0000   -0.17751
190000.0000   -0.44871
190040.0000   -0.33719
190080.0000   -0.26001
190120.0000   -0.60190
190160.0000   -0.36115
190200.0000   -0.49925
190240.0000   -0.39999
190280.0000   -0.39604
190320.0000   -0.22488
190360.0000   -0.29717
190400.0000   -0.11253
190440.0000   -0.28914
190480.0000   -0.61361
190520.0000   -0.43060
190560.0000   -0.54669
190600.0000   -0.67648
190640.0000   -0.22934
190680.0000   -0.38656
190720.0000   -0.51993
190760.0000   -0.47971
190800.0000   -0.29033
190840.0000   -0.34016
190880.0000   -0.25931
190920.0000   -0.17973
190960.0000   -0.54161
191000.0000   -0.33186
191040.0000   -0.28877
191080.0000   -0.38245
191120.0000   -0.28863
191160.0000   -0.45012
191200.0000   -0.18373
191240.0000   -0.24578
191280.0000   -0.22300
191320.0000   -0.32832
191360.0000   -0.07499
191400.0000   -0.28056
191440.0000   -0.40931
191480.0000   -0.60249
191520.0000   -0.29489
191560.0000   -0.60377
191600.0000   -0.57171
191640.0000   -0.28092
191680.0000   -0.44902
191720.0000   -0.17110
191760.0000   -0.04376
191800.0000   -0.40537
191840.0000   -0.27502
191880.0000   -0.29667
191920.0000   -0.32458
191960.0000   -0.39027
192000.0000   -0.34069
192040.0000   -0.03003
192080.0000   -0.27096
192120.0000   -0.30929
192160.0000   -0.17285
192200.0000   -0.26995
192240.0000   -0.46215
192280.0000   -0.30042
192320.0000   -0.05038
192360.0000   -0.40026
192400.0000   -0.27820
192440.0000   -0.23050
192480.0000   -0.46070
192520.0000   -0.38315
192560.0000   -0.28992
192600.0000   -0.70441
192640.0000   -0.50711
192680.0000   -0.50585
192720.0000   -0.52132
192760.0000   -0.35055
192800.0000   -0.08091
192840.0000   -0.49392
192880.0000   -0.42843
192920.0000   -0.43474
192960.0000   -0.50153
193000.0000   -0.40986
193040.0000   -0.29651
193080.0000   -0.47456
193120.0000   -0.68072
193160.0000   -0.59519
193200.0000   -0.60237
193240.0000   -0.37426
193280.0000   -0.08904
193320.0000   -0.33229
193360.0000   -0.39164
193400.0000   -0.43032
193440.0000   -0.10919
193480.0000    0.11051
193520.0000   -0.26327
193560.0000   -0.13378
193600.0000   -0.25165
193640.0000   -0.35962
193680.0000   -0.06421
193720.0000   -0.08173
193760.0000   -0.12848
193800.0000   -0.08010
193840.0000    0.03355
193880.0000   -0.19266
193920.0000   -0.31455
193960.0000   -0.06664
194000.0000   -0.20613
194040.0000   -0.17894
194080.0000   -0.10077
194120.0000   -0.14506
194160.0000   -0.17899
194200.0000   -0.29149
194240.0000   -0.21490
194280.0000   -0.24360
194320.0000   -0.54338
194360.0000   -0.55368
194400.0000   -0.16234
194440.0000   -0.23045
194480.0000   -0.29498
194520.0000   -0.20393
194560.0000   -0.10879
194600.0000   -0.37030
194640.0000   -0.23461
194680.0000   -0.37809
194720.0000   -0.24126
194760.0000   -0.49285
194800.0000   -0.08062
194840.0000    0.20688
194880.0000   -0.03205
194920.0000   -0.08237
194960.0000   -0.04473
195000.0000   -0.21999
195040.0000   -0.03470
195080.0000   -0.08312
195120.0000   -0.02964
195160.0000   -0.15477
195200.0000    0.00986
195240.0000   -0.21698
195280.0000    0.13388
195320.0000    0.24346
195360.0000    0.07201
195400.0000    0.07757
195440.0000    0.16703
195480.0000    0.15672
195520.0000   -0.09157
195560.0000   -0.39180
195600.0000   -0.13637
195640.0000   -0.21209
195680.0000   -0.29945
195720.0000   -0.30192
195760.0000   -0.50128
195800.0000   -0.08223
195840.0000    0.14054
195880.0000    0.07702
195920.0000   -0.07799
195960.0000   -0.19097
196000.0000   -0.04554
196040.0000    0.03970
196080.0000   -0.15637
196120.0000   -0.05567
196160.0000   -0.25310
196200.0000   -0.24458
196240.0000   -0.29862
196280.0000   -0.18179
196320.0000   -0.42906
196360.0000   -0.10170
196400.0000   -0.11131
196440.0000   -0.04728
196480.0000   -0.19607
196520.0000   -0.21716
196560.0000    0.04641
196600.0000   -0.08398
196640.0000    0.07628
196680.0000    0.09126
196720.0000   -0.22078
196760.0000   -0.16080
196800.0000   -0.12200
196840.0000   -0.11438
196880.0000   -0.13562
196920.0000   -0.20257
196960.0000   -0.45797
197000.0000   -0.17947
197040.0000   -0.47885
197080.0000   -0.02388
197120.0000   -0.06619
197160.0000   -0.50899
197200.0000   -0.26306
197240.0000   -0.39655
197280.0000   -0.01202
197320.0000    0.20976
197360.0000    0.06064
197400.0000    0.02452
197440.0000   -0.15650
197480.0000   -0.06068
197520.0000   -0.11291
197560.0000    0.03498
197600.0000    0.01597
197640.0000    0.04159
197680.0000   -0.23933
197720.0000   -0.06259
197760.0000   -0.55671
197800.0000    0.13140
197840.0000   -0.23395
197880.0000    0.17406
197920.0000   -0.19333
197960.0000   -0.06438
198000.0000    0.23001
198040.0000   -0.03369
198080.0000    0.11006
198120.0000   -0.30489
198160.0000   -0.37247
198200.0000   -0.26313
198240.0000   -0.27501
198280.0000   -0.10920
198320.0000   -0.37017
198360.0000   -0.14178
198400.0000    0.07241
198440.0000   -0.16604
198480.0000   -0.23699
198520.0000    0.18442
198560.0000   -0.12395
198600.0000    0.34025
198640.0000   -0.09487
198680.0000   -0.37005
198720.0000   -0.24882
198760.0000   -0.49552
198800.0000   -0.46994
198840.0000   -0.16399
198880.0000   -0.41840
198920.0000   -0.56637
198960.0000   -0.48527
199000.0000   -0.67656
199040.0000   -0.53037
199080.0000   -0.03843
199120.0000   -0.03174
199160.0000   -0.09020
199200.0000    0.00620
199240.0000    0.06853
199280.0000   -0.23765
199320.0000   -0.28224
199360.0000   -0.57119
199400.0000   -0.83077
199440.0000   -0.49551
199480.0000    0.02247
199520.0000   -0.07328
199560.0000   -0.39950
199600.0000   -0.39071
199640.0000   -0.58504
199680.0000   -0.51049
199720.0000   -0.28917
199760.0000   -0.22864
199800.0000   -0.09600
199840.0000   -0.11445
199880.0000   -0.04603
199920.0000   -0.08980
199960.0000   -0.26129
200000.0000   -0.23221
200040.0000   -0.04957
200080.0000   -0.00798
200120.0000   -0.22525
200160.0000   -0.12093
200200.0000    0.05532
200240.0000   -0.23908
200280.0000   -0.29530
200320.0000   -0.36858
200360.0000    0.08178
200400.0000    0.18827
200440.0000    0.29260
200480.0000   -0.08895
200520.0000    0.03123
200560.0000   -0.03951
200600.0000   -0.34183
200640.0000   -0.47435
200680.0000   -0.38418
200720.0000   -0.26230
200760.0000   -0.23743
200800.0000   -0.30238
200840.0000   -0.45031
200880.0000   -0.52262
200920.0000   -0.32581
200960.0000   -0.41152
201000.0000   -0.27288
201040.0000   -0.02133
201080.0000   -0.03237
201120.0000   -0.41051
201160.0000   -0.12054
201200.0000   -0.08585
201240.0000   -0.08748
201280.0000   -0.18569
201320.0000   -0.17438
201360.0000   -0.27340
201400.0000   -0.10818
201440.0000   -0.06285
201480.0000   -0.11459
201520.0000   -0.00475
201560.0000   -0.37087
201600.0000   -0.23369
201640.0000   -0.40688
201680.0000   -0.42746
201720.0000   -0.62748
201760.0000   -0.34782
201800.0000   -0.26814
201840.0000   -0.16353
201880.0000    0.13987
201920.0000   -0.10203
201960.0000   -0.07097
202000.0000   -0.06106
202040.0000   -0.05575
202080.0000   -0.35875
202120.0000   -0.27519
202160.0000   -0.18768
202200.0000   -0.29212
202240.0000   -0.23684
202280.0000   -0.31114
202320.0000   -0.30365
202360.0000   -0.41820
202400.0000   -0.23742
202440.0000    0.08948
202480.0000   -0.03285
202520.0000   -0.25206
202560.0000   -0.00344
202600.0000   -0.29320
202640.0000    0.03285
202680.0000   -0.40128
202720.0000   -0.46966
202760.0000   -0.19644
202800.0000   -0.18977
202840.0000   -0.02339
202880.0000   -0.22026
202920.0000   -0.03842
202960.0000   -0.04719
203000.0000    0.04013
203040.0000   -0.05206
203080.0000    0.02007
203120.0000    0.27589
203160.0000    0.00302
203200.0000    0.16263
203240.0000    0.15689
203280.0000   -0.15984
203320.0000    0.41854
203360.0000    0.50886
203400.0000    0.32773
203440.0000    0.62596
203480.0000    0.27175
203520.0000    0.37713
203560.0000    0.40381
203600.0000    0.41697
203640.0000    0.48207
203680.0000    0.31882
203720.0000    0.36133
203760.0000    0.42181
203800.0000    0.30298
203840.0000    0.42864
203880.0000    0.40842
203920.0000    0.47433
203960.0000    0.52930
204000.0000    0.34489
204040.0000    0.01758
204080.0000    0.06087
204120.0000    0.21808
204160.0000    0.14676
204200.0000    0.22022
204240.0000   -0.00117
204280.0000   -0.13463
204320.0000    0.02725
204360.0000   -0.07911
204400.0000   -0.15356
204440.0000    0.09353
204480.0000    0.02416
204520.0000    0.19402
204560.0000    0.14642
204600.0000   -0.03195
204640.0000   -0.05512
204680.0000   -0.09599
204720.0000   -0.05051
204760.0000   -0.28218
204800.0000   -0.10800
204840.0000   -0.31536
204880.0000    0.00187
204920.0000   -0.21990
204960.0000   -0.41830
205000.0000    0.04799
205040.0000   -0.34265
205080.0000   -0.35196
205120.0000   -0.14058
205160.0000   -0.40607
205200.0000   -0.48427
205240.0000   -0.22862
205280.0000   -0.05111
205320.0000   -0.51275
205360.0000   -0.53905
205400.0000   -0.46097
205440.0000   -0.17525
205480.0000   -0.33149
205520.0000   -0.42572
205560.0000   -0.51843
205600.0000   -0.47827
205640.0000   -0.05636
205680.0000   -0.08899
205720.0000    0.10685
205760.0000   -0.36241
205800.0000   -0.02644
205840.0000   -0.21046
205880.0000   -0.04398
205920.0000   -0.28754
205960.0000   -0.26513
206000.0000   -0.20752
206040.0000   -0.11269
206080.0000   -0.27614
206120.0000   -0.34965
206160.0000   -0.20357
206200.0000    0.24703
206240.0000   -0.25943
206280.0000   -0.06751
206320.0000   -0.01366
206360.0000   -0.34646
206400.0000   -0.27586
206440.0000   -0.86463
206480.0000   -0.58305
206520.0000   -0.45967
206560.0000   -0.39341
206600.0000   -0.61818
206640.0000   -0.32196
206680.0000   -0.52136
206720.0000   -0.20250
206760.0000   -0.10621
206800.0000   -0.20173
206840.0000   -0.28897
206880.0000    0.10364
206920.0000   -0.33827
206960.0000    0.09836
207000.0000   -0.34591
207040.0000   -0.13745
207080.0000   -0.17398
207120.0000   -0.31640
207160.0000   -0.22248
207200.0000    0.23684
207240.0000   -0.09214
207280.0000   -0.18723
207320.0000   -0.12206
207360.0000    0.20151
207400.0000    0.16259
207440.0000    0.25046
207480.0000    0.25153
207520.0000    0.00631
207560.0000   -0.07099
207600.0000   -0.28276
207640.0000   -0.32356
207680.0000   -0.09368
207720.0000   -0.13627
207760.0000   -0.13840
207800.0000   -0.16815
207840.0000   -0.34798
207880.0000   -0.18270
207920.0000   -0.07640
207960.0000   -0.33952
208000.0000   -0.36862
208040.0000    0.29964
208080.0000   -0.40963
208120.0000   -0.24745
208160.0000   -0.07798
208200.0000   -0.02645
208240.0000   -0.08706
208280.0000   -0.16983
208320.0000   -0.18349
208360.0000   -0.45183
208400.0000   -0.29575
208440.0000   -0.22725
208480.0000   -0.32959
208520.0000   -0.19982
208560.0000   -0.28644
208600.0000   -0.34122
208640.0000   -0.35754
208680.0000    0.04577
208720.0000   -0.22828
208760.0000   -0.37328
208800.0000   -0.19505
208840.0000    0.03462
208880.0000   -0.26369
208920.0000    0.20277
208960.0000   -0.09379
209000.0000    0.11478
209040.0000   -0.13797
209080.0000   -0.23663
209120.0000   -0.27611
209160.0000   -0.08957
209200.0000    0.09991
209240.0000    0.16329
209280.0000   -0.21731
209320.0000   -0.16144
209360.0000   -0.15007
209400.0000   -0.77573
209440.0000   -0.71790
209480.0000   -0.95835
209520.0000   -0.45426
209560.0000   -0.47191
209600.0000   -0.26510
209640.0000   -0.14467
209680.0000   -0.55143
209720.0000   -0.61763
209760.0000   -0.60870
209800.0000   -0.48915
209840.0000   -0.06140
209880.0000   -0.66872
209920.0000   -0.52486
209960.0000   -0.68911
210000.0000   -0.44915
210040.0000   -0.75267
210080.0000   -0.57480
210120.0000   -0.74370
210160.0000   -0.75605
210200.0000   -0.48029
210240.0000   -0.55816
210280.0000   -0.79231
210320.0000   -0.79579
210360.0000   -0.50067
210400.0000   -0.75416
210440.0000   -0.06530
210480.0000   -0.35029
210520.0000   -0.05085
210560.0000   -0.32107
210600.0000   -0.34810
210640.0000   -0.51701
210680.0000   -0.34593
210720.0000   -0.40846
210760.0000   -0.46770
210800.0000   -0.15719
210840.0000   -0.29004
210880.0000   -0.09908
210920.0000   -0.05630
210960.0000   -0.21461
211000.0000   -1.10501
211040.0000   -1.13872
211080.0000   -0.96247
211120.0000   -1.12589
211160.0000   -0.89404
211200.0000   -1.16114
211240.0000   -0.80547
211280.0000   -0.85039
211320.0000   -0.67465
211360.0000   -1.06359
211400.0000   -0.76586
211440.0000   -0.91116
211480.0000   -0.58459
211520.0000   -0.61557
211560.0000   -0.49162
211600.0000   -0.72263
211640.0000   -0.43671
211680.0000   -0.57837
211720.0000   -0.60481
211760.0000   -0.65594
211800.0000   -0.50501
211840.0000   -0.68451
211880.0000   -0.82226
211920.0000   -0.65837
211960.0000   -0.41803
212000.0000   -0.89782
212040.0000   -1.12634
212080.0000   -0.83732
212120.0000   -0.62129
212160.0000   -0.87309
212200.0000   -0.99111
212240.0000   -0.79747
212280.0000   -0.89287
212320.0000   -0.87738
212360.0000   -0.94639
212400.0000   -0.73467
212440.0000   -1.05084
212480.0000   -1.05863
212520.0000   -0.91688
212560.0000   -0.93317
212600.0000   -1.06140
212640.0000   -0.96658
212680.0000   -1.02596
212720.0000   -1.08879
212760.0000   -0.89301
212800.0000   -0.88789
212840.0000   -1.03577
212880.0000   -0.82188
212920.0000   -0.72504
212960.0000   -0.84783
213000.0000   -0.72384
213040.0000   -0.83782
213080.0000   -0.68762
213120.0000   -0.56093
213160.0000   -0.65581
213200.0000   -0.87821
213240.0000   -0.86582
213280.0000   -1.04116
213320.0000   -0.96790
213360.0000   -0.79870
213400.0000   -1.19056
213440.0000   -0.88824
213480.0000   -0.80882
213520.0000   -1.10337
213560.0000   -0.83818
213600.0000   -0.82350
213640.0000   -1.01118
213680.0000   -0.76277
213720.0000   -0.85355
213760.0000   -0.93296
213800.0000   -0.64001
213840.0000   -0.79759
213880.0000   -0.90764
213920.0000   -0.74807
213960.0000   -0.69965
214000.0000   -0.78649
214040.0000   -0.81688
214080.0000   -0.73513
214120.0000   -0.76460
214160.0000   -0.79769
214200.0000   -0.73210
214240.0000   -0.88547
214280.0000   -0.80838
214320.0000   -0.85681
214360.0000   -0.69726
214400.0000   -0.84828
214440.0000   -0.76121
214480.0000   -0.93020
214520.0000   -1.01225
214560.0000   -0.95715
214600.0000   -0.98570
214640.0000   -0.96172
214680.0000   -0.82183
214720.0000   -0.69644
214760.0000   -0.88066
214800.0000   -0.97883
214840.0000   -0.95136
214880.0000   -0.86702
214920.0000   -0.98685
214960.0000   -0.78811
215000.0000   -1.07686
215040.0000   -0.91797
215080.0000   -0.80325
215120.0000   -0.74762
215160.0000   -0.60856
215200.0000   -0.68725
215240.0000   -0.76750
215280.0000   -0.99733
215320.0000   -0.96589
215360.0000   -0.88169
215400.0000   -0.91414
215440.0000   -0.70572
215480.0000   -0.70651
215520.0000   -0.82188
215560.0000   -0.78868
215600.0000   -0.92488
215640.0000   -1.00882
215680.0000   -0.67009
215720.0000   -1.01006
215760.0000   -0.85191
215800.0000   -1.30315
215840.0000   -0.93969
215880.0000   -0.87658
215920.0000   -0.74723
215960.0000   -0.88160
216000.0000   -0.88582
216040.0000   -0.87340
216080.0000   -1.09167
216120.0000   -1.00649
216160.0000   -0.92114
216200.0000   -0.83937
216240.0000   -0.74786
216280.0000   -0.96901
216320.0000   -0.76548
216360.0000   -0.90105
216400.0000   -1.22978
216440.0000   -1.00195
216480.0000   -0.91052
216520.0000   -0.92250
216560.0000   -0.89758
216600.0000   -0.78876
216640.0000   -1.05107
216680.0000   -1.05368
216720.0000   -0.93056
216760.0000   -0.92174
216800.0000   -1.13671
216840.0000   -0.80963
216880.0000   -0.67246
216920.0000   -0.66891
216960.0000   -0.61041
217000.0000   -0.82212
217040.0000   -0.84482
217080.0000   -0.72402
217120.0000   -0.73129
217160.0000   -0.66638
217200.0000   -0.63542
217240.0000   -0.53391
217280.0000   -0.79287
217320.0000   -0.80708
217360.0000   -1.00554
217400.0000   -1.03080
217440.0000   -0.93281
217480.0000   -0.86683
217520.0000   -0.81479
217560.0000   -0.86090
217600.0000   -0.76233
217640.0000   -1.10478
217680.0000   -1.00623
217720.0000   -0.97989
217760.0000   -0.75856
217800.0000   -1.00026
217840.0000   -0.78790
217880.0000   -0.87255
217920.0000   -1.00367
217960.0000   -0.96898
218000.0000   -0.78920
218040.0000   -0.82916
218080.0000   -0.85241
218120.0000   -0.74803
218160.0000   -0.72724
218200.0000   -0.84978
218240.0000   -0.82668
218280.0000   -0.68349
218320.0000   -0.68879
218360.0000   -0.84430
218400.0000   -0.76170
218440.0000   -0.90927
218480.0000   -0.85672
218520.0000   -0.77793
218560.0000   -0.85817
218600.0000   -0.82971
218640.0000   -0.92415
218680.0000   -0.81046
218720.0000   -0.97209
218760.0000   -0.80198
218800.0000   -0.84684
218840.0000   -0.72771
218880.0000   -0.71310
218920.0000   -0.90185
218960.0000   -1.11913
219000.0000   -1.14432
219040.0000   -0.76239
219080.0000   -0.98190
219120.0000   -0.71769
219160.0000   -1.14464
219200.0000   -1.14654
219240.0000   -1.08151
219280.0000   -1.24772
219320.0000   -1.20559
219360.0000   -1.01777
219400.0000   -0.64989
219440.0000   -0.84729
219480.0000   -0.88091
219520.0000   -0.67565
219560.0000   -0.66297
219600.0000   -0.70368
219640.0000   -0.83997
219680.0000   -1.05965
219720.0000   -0.79038
219760.0000   -0.71831
219800.0000   -0.83506
219840.0000   -0.64096
219880.0000   -1.02691
219920.0000   -0.99569
219960.0000   -1.01908
220000.0000   -0.93994
220040.0000   -0.73261
220080.0000   -0.73752
220120.0000   -0.56126
220160.0000   -0.57697
220200.0000   -0.85998
220240.0000   -0.73596
220280.0000   -0.83695
220320.0000   -0.87077
220360.0000   -0.88958
220400.0000   -1.01727
220440.0000   -0.47371
220480.0000   -0.51211
220520.0000   -0.66719
220560.0000   -0.92622
220600.0000   -0.65870
220640.0000   -1.08084
220680.0000   -1.12532
220720.0000   -1.04964
220760.0000   -0.72780
220800.0000   -0.89806
220840.0000   -0.86036
220880.0000   -0.81849
220920.0000   -0.76954
220960.0000   -0.71098
221000.0000   -0.71089
221040.0000   -0.65446
221080.0000   -0.45301
221120.0000   -0.77342
221160.0000   -0.71750
221200.0000   -0.73092
221240.0000   -0.61078
221280.0000   -0.67745
221320.0000   -0.93258
221360.0000   -0.65263
221400.0000   -0.52523
221440.0000   -0.81644
221480.0000   -0.49742
221520.0000   -0.75524
221560.0000   -0.50778
221600.0000   -0.63130
221640.0000   -0.63017
221680.0000   -0.56483
221720.0000   -0.65289
221760.0000   -0.60110
221800.0000   -0.83801
221840.0000   -0.76458
221880.0000   -0.68261
221920.0000   -0.91125
221960.0000   -0.81177
222000.0000   -0.76025
222040.0000   -0.65705
222080.0000   -0.48310
222120.0000   -0.65827
222160.0000   -0.53765
222200.0000   -0.68819
222240.0000   -0.99765
222280.0000   -0.99180
222320.0000   -0.95020
222360.0000   -1.02749
222400.0000   -0.94842
222440.0000   -0.99544
222480.0000   -0.97523
222520.0000   -0.84466
222560.0000   -0.94002
222600.0000   -1.25936
222640.0000   -1.01275
222680.0000   -0.84838
222720.0000   -0.92361
222760.0000   -1.00031
222800.0000   -0.85430
222840.0000   -0.89677
222880.0000   -0.67437
222920.0000   -0.68353
222960.0000   -0.98080
223000.0000   -0.82828
223040.0000   -1.18727
223080.0000   -1.10643
223120.0000   -0.70657
223160.0000   -1.02931
223200.0000   -0.82337
223240.0000   -0.95182
223280.0000   -0.96144
223320.0000   -0.84426
223360.0000   -1.07512
223400.0000   -0.99708
223440.0000   -0.81254
223480.0000   -0.93464
223520.0000   -0.92742
223560.0000   -1.23335
223600.0000   -0.90236
223640.0000   -0.90616
223680.0000   -0.97047
223720.0000   -0.94058
223760.0000   -0.94969
223800.0000   -0.60731
223840.0000   -1.08309
223880.0000   -0.90700
223920.0000   -0.88439
223960.0000   -0.82589
224000.0000   -0.56154
224040.0000   -0.72349
224080.0000   -1.06001
224120.0000   -1.17844
224160.0000   -1.09863
224200.0000   -1.41255
224240.0000   -1.11394
224280.0000   -0.97050
224320.0000   -0.92601
224360.0000   -0.94684
224400.0000   -1.25031
224440.0000   -1.12626
224480.0000   -0.97015
224520.0000   -0.77500
224560.0000   -1.00695
224600.0000   -0.74547
224640.0000   -0.87074
224680.0000   -0.98686
224720.0000   -0.78467
224760.0000   -0.94555
224800.0000   -0.77547
224840.0000   -0.85950
224880.0000   -0.87272
224920.0000   -0.85558
224960.0000   -1.01271
225000.0000   -0.94678
225040.0000   -0.87502
225080.0000   -0.50303
225120.0000   -0.66253
225160.0000   -0.55898
225200.0000   -0.79101
225240.0000   -0.76308
225280.0000   -0.84574
225320.0000   -1.10979
225360.0000   -0.93618
225400.0000   -0.92928
225440.0000   -0.80630
225480.0000   -1.02190
225520.0000   -0.79728
225560.0000   -0.75357
225600.0000   -0.94958
225640.0000   -0.81299
225680.0000   -0.53026
225720.0000   -0.89090
225760.0000   -0.69797
225800.0000   -0.81853
225840.0000   -0.80864
225880.0000   -0.77218
225920.0000   -0.86666
225960.0000   -0.69205
226000.0000   -0.68373
226040.0000   -0.98399
226080.0000   -0.73852
226120.0000   -0.66855
226160.0000   -0.89695
226200.0000   -0.53686
226240.0000   -0.72150
226280.0000   -0.74017
226320.0000   -0.94719
226360.0000   -0.66387
226400.0000   -0.60457
226440.0000   -0.91579
226480.0000   -0.68543
226520.0000   -0.73887
226560.0000   -1.00330
226600.0000   -0.60653
226640.0000   -0.70123
226680.0000   -0.89458
226720.0000   -0.84749
226760.0000   -0.80142
226800.0000   -0.57844
226840.0000   -0.66911
226880.0000   -0.65560
226920.0000   -0.78927
226960.0000   -0.72741
227000.0000   -0.74668
227040.0000   -0.85942
227080.0000   -0.85807
227120.0000   -0.72743
227160.0000   -0.43456
227200.0000   -0.79845
227240.0000   -0.69084
227280.0000   -0.77097
227320.0000   -1.00576
227360.0000   -0.43850
227400.0000   -0.27981
227440.0000   -0.83621
227480.0000   -0.92449
227520.0000   -0.56652
227560.0000   -0.66938
227600.0000   -0.74582
227640.0000   -0.85375
227680.0000   -0.81031
227720.0000   -0.81440
227760.0000   -0.80691
227800.0000   -0.54669
227840.0000   -0.86760
227880.0000   -0.63333
227920.0000   -0.68335
227960.0000   -0.69885
228000.0000   -0.62435
228040.0000   -0.79693
228080.0000   -0.59964
228120.0000   -0.69048
228160.0000   -0.80661
228200.0000   -0.66504
228240.0000   -0.54379
228280.0000   -0.47423
228320.0000   -0.61669
228360.0000   -0.69969
228400.0000   -0.61719
228440.0000   -0.68207
228480.0000   -0.61169
228520.0000   -0.71197
228560.0000   -0.88407
228600.0000   -0.77243
228640.0000   -0.74879
228680.0000   -0.63256
228720.0000   -0.57301
228760.0000   -0.91592
228800.0000   -0.88224
228840.0000   -0.60047
228880.0000   -0.91539
228920.0000   -0.75442
228960.0000   -0.78558
229000.0000   -0.74802
229040.0000   -0.81549
229080.0000   -0.74578
229120.0000   -0.48044
229160.0000   -0.69193
229200.0000   -0.76645
229240.0000   -0.63455
229280.0000   -0.60624
229320.0000   -0.94881
229360.0000   -0.75812
229400.0000   -0.86913
229440.0000   -0.69542
229480.0000   -0.51050
229520.0000   -0.72098
229560.0000   -0.52949
229600.0000   -1.05223
229640.0000   -0.99025
229680.0000   -0.57041
229720.0000   -0.59158
229760.0000   -0.94582
229800.0000   -0.77040
229840.0000   -0.91859
229880.0000   -0.55542
229920.0000   -0.56342
229960.0000   -0.84163
230000.0000   -0.91928
230040.0000   -0.64563
230080.0000   -0.93859
230120.0000   -0.61726
230160.0000   -0.89469
230200.0000   -0.60882
230240.0000   -0.70126
230280.0000   -0.62519
230320.0000   -0.80988
230360.0000   -0.87121
230400.0000   -0.84301
230440.0000   -0.85273
230480.0000   -0.72706
230520.0000   -0.89421
230560.0000   -0.77123
230600.0000   -0.63785
230640.0000   -0.97195
230680.0000   -1.04504
230720.0000   -0.95208
230760.0000   -1.12537
230800.0000   -1.16895
230840.0000   -0.95792
230880.0000   -1.08400
230920.0000   -1.06417
230960.0000   -0.83634
231000.0000   -1.07009
231040.0000   -0.88846
231080.0000   -0.88859
231120.0000   -0.64742
231160.0000   -0.84541
231200.0000   -0.89775
231240.0000   -0.69496
231280.0000   -0.74707
231320.0000   -0.74378
231360.0000   -0.60668
231400.0000   -0.77707
231440.0000   -0.39770
231480.0000   -0.80902
231520.0000   -0.96015
231560.0000   -0.61791
231600.0000   -0.56957
231640.0000   -0.71097
231680.0000   -0.36041
231720.0000   -0.85981
231760.0000   -0.80298
231800.0000   -0.77870
231840.0000   -0.63460
231880.0000   -0.70297
231920.0000   -0.82443
231960.0000   -0.54522
232000.0000   -0.72450
232040.0000   -0.93591
232080.0000   -1.06549
232120.0000   -1.03178
232160.0000   -0.38945
232200.0000   -1.05135
232240.0000   -0.84305
232280.0000   -0.86943
232320.0000   -0.92216
232360.0000   -0.96912
232400.0000   -0.88006
232440.0000   -0.79796
232480.0000   -0.79943
232520.0000   -0.62827
232560.0000   -0.87244
232600.0000   -0.88832
232640.0000   -0.94403
232680.0000   -1.01335
232720.0000   -0.96993
232760.0000   -0.96094
232800.0000   -0.72998
232840.0000   -0.75281
232880.0000   -0.80253
232920.0000   -0.79991
232960.0000   -0.84750
233000.0000   -0.69644
233040.0000   -0.74387
233080.0000   -0.77080
233120.0000   -1.04303
233160.0000   -0.83728
233200.0000   -0.95537
233240.0000   -0.91047
233280.0000   -1.12982
233320.0000   -0.86658
233360.0000   -1.06062
233400.0000   -0.98308
233440.0000   -0.90295
233480.0000   -0.27850
233520.0000   -0.56676
233560.0000   -0.68869
233600.0000   -0.55137
233640.0000   -0.58418
233680.0000   -0.50932
233720.0000   -0.48270
233760.0000   -0.61778
233800.0000   -0.59763
233840.0000   -0.60651
233880.0000   -0.44726
233920.0000   -0.68395
233960.0000   -0.59676
234000.0000   -0.54068
234040.0000   -0.25959
234080.0000   -0.78949
234120.0000   -0.81411
234160.0000   -0.65896
234200.0000   -0.69387
234240.0000   -0.63773
234280.0000   -0.80955
234320.0000   -0.78848
234360.0000   -0.73719
234400.0000   -0.89563
234440.0000   -0.93033
234480.0000   -0.93103
234520.0000   -0.94897
234560.0000   -0.60974
234600.0000   -0.60351
234640.0000   -0.42315
234680.0000   -0.47642
234720.0000   -0.49437
234760.0000   -0.40419
234800.0000   -0.04262
234840.0000   -0.62000
234880.0000   -0.56307
234920.0000   -0.17498
234960.0000   -0.36971
235000.0000   -0.66215
235040.0000   -0.66506
235080.0000   -0.32757
235120.0000   -0.32911
235160.0000   -0.21117
235200.0000   -0.39142
235240.0000   -0.59871
235280.0000   -0.38405
235320.0000   -0.39591
235360.0000   -0.57474
235400.0000   -0.28541
235440.0000   -0.18289
235480.0000   -0.31480
235520.0000   -0.44682
235560.0000   -0.52763
235600.0000   -0.21143
235640.0000   -0.39235
235680.0000   -0.40132
235720.0000   -0.61405
235760.0000   -0.12536
235800.0000   -0.63836
235840.0000   -0.20953
235880.0000   -0.35222
235920.0000   -0.60125
235960.0000   -0.72008
236000.0000   -0.47079
236040.0000   -0.15971
236080.0000   -0.24097
236120.0000   -0.63012
236160.0000   -0.50148
236200.0000   -0.42256
236240.0000   -0.54223
236280.0000   -0.33109
236320.0000    0.15668
236360.0000    0.13786
236400.0000   -0.37537
236440.0000   -0.26227
236480.0000   -0.00675
236520.0000   -0.28103
236560.0000   -0.09224
236600.0000    0.08041
236640.0000    0.04017
236680.0000   -0.22581
236720.0000   -0.25812
236760.0000   -0.38994
236800.0000   -0.25748
236840.0000   -0.36309
236880.0000   -0.49951
236920.0000   -0.47078
236960.0000   -0.42861
237000.0000   -0.28758
237040.0000   -0.11738
237080.0000   -0.35286
237120.0000   -0.24229
237160.0000   -0.40850
237200.0000   -0.47275
237240.0000   -0.32400
237280.0000   -0.31608
237320.0000   -0.28972
237360.0000    0.00224
237400.0000   -0.29942
237440.0000   -0.23674
237480.0000   -0.28171
237520.0000   -0.24748
237560.0000   -0.15430
237600.0000   -0.38596
237640.0000   -0.09992
237680.0000   -0.05502
237720.0000    0.25587
237760.0000   -0.18862
237800.0000    0.00747
237840.0000   -0.05548
237880.0000   -0.27586
237920.0000   -0.15754
237960.0000   -0.01626
238000.0000   -0.34658
238040.0000    0.04207
238080.0000    0.23246
238120.0000    0.14186
238160.0000   -0.03637
238200.0000    0.07348
238240.0000   -0.09209
238280.0000   -0.25770
238320.0000    0.20691
238360.0000    0.17276
238400.0000    0.07919
238440.0000   -0.07928
238480.0000   -0.09145
238520.0000    0.03722
238560.0000   -0.13036
238600.0000   -0.18301
238640.0000   -0.15036
238680.0000   -0.61071
238720.0000   -0.10701
238760.0000    0.10694
238800.0000   -0.04076
238840.0000    0.11644
238880.0000    0.03498
238920.0000    0.02291
238960.0000   -0.29617
239000.0000   -0.31136
239040.0000   -0.50993
239080.0000   -0.65491
239120.0000   -0.71304
239160.0000   -0.37004
239200.0000   -0.62227
239240.0000   -0.45929
239280.0000   -0.65912
239320.0000   -0.52552
239360.0000   -0.53163
239400.0000   -0.50121
239440.0000   -0.50109
239480.0000   -0.61529
239520.0000   -0.74774
239560.0000   -0.81469
239600.0000   -0.57384
239640.0000   -0.63566
239680.0000   -0.69034
239720.0000   -0.46831
239760.0000   -0.66403
239800.0000   -0.39626
239840.0000   -0.49647
239880.0000   -0.75983
239920.0000   -0.60334
239960.0000   -0.38656
240000.0000   -0.65024
240040.0000   -0.63813
240080.0000   -0.34930
240120.0000   -0.61602
240160.0000   -0.80261
240200.0000   -0.70598
240240.0000   -0.50596
240280.0000   -0.16861
240320.0000   -0.31325
240360.0000   -0.57908
240400.0000   -0.52081
240440.0000   -0.40577
240480.0000   -0.34154
240520.0000   -0.51024
240560.0000   -0.80270
240600.0000   -0.52421
240640.0000   -0.48621
240680.0000   -0.62036
240720.0000   -0.60412
240760.0000   -0.66563
240800.0000   -1.00188
240840.0000   -0.60163
240880.0000   -0.78425
240920.0000   -0.67635
240960.0000   -0.51274
241000.0000   -0.68936
241040.0000   -0.28375
241080.0000   -0.36496
241120.0000   -0.36125
241160.0000   -0.20830
241200.0000   -0.46103
241240.0000   -0.50148
241280.0000   -0.70649
241320.0000   -0.59651
241360.0000   -0.19171
241400.0000   -0.33957
241440.0000   -0.24186
241480.0000   -0.50949
241520.0000   -0.34958
241560.0000   -0.40558
241600.0000   -0.65632
241640.0000   -0.19548
241680.0000   -0.16604
241720.0000   -0.45174
241760.0000   -0.18095
241800.0000   -0.41471
241840.0000   -0.73575
241880.0000   -0.61889
241920.0000   -0.56136
241960.0000   -0.57350
242000.0000   -0.43082
242040.0000   -0.58687
242080.0000   -0.54502
242120.0000   -0.69265
242160.0000   -0.74998
242200.0000   -0.84800
242240.0000   -0.54435
242280.0000   -0.32385
242320.0000   -0.44638
242360.0000   -0.50749
242400.0000   -0.37425
242440.0000   -0.58119
242480.0000   -0.50920
242520.0000   -0.83378
242560.0000   -0.54115
242600.0000   -0.88925
242640.0000   -0.65439
242680.0000   -0.56579
242720.0000   -0.34467
242760.0000   -0.72219
242800.0000   -0.43496
242840.0000   -0.54616
242880.0000   -0.83317
242920.0000   -0.80691
242960.0000   -0.65177
243000.0000   -0.59541
243040.0000   -0.75553
243080.0000   -0.67697
243120.0000   -0.59758
243160.0000   -0.54570
243200.0000   -0.60006
243240.0000   -0.60931
243280.0000   -0.48983
243320.0000   -0.45252
243360.0000   -0.49830
243400.0000   -0.58620
243440.0000   -0.52692
243480.0000   -0.37614
243520.0000   -0.65021
243560.0000   -0.30640
243600.0000   -0.26362
243640.0000   -0.50174
243680.0000   -0.43232
243720.0000   -0.50993
243760.0000   -0.45642
243800.0000   -0.57062
243840.0000   -0.35506
243880.0000   -0.57182
243920.0000   -0.45268
243960.0000   -0.62382
244000.0000   -0.36439
244040.0000   -0.41173
244080.0000   -0.51848
244120.0000   -0.68480
244160.0000   -0.49217
244200.0000   -0.80626
244240.0000   -0.31864
244280.0000   -0.49817
244320.0000   -0.52991
244360.0000   -0.49120
244400.0000   -0.47846
244440.0000   -0.46726
244480.0000   -0.56433
244520.0000   -0.43129
244560.0000   -0.54797
244600.0000   -0.62018
244640.0000   -0.55918
244680.0000   -0.59006
244720.0000   -0.54882
244760.0000   -0.47897
244800.0000   -0.58084
244840.0000   -0.55350
244880.0000   -0.69473
244920.0000   -0.66004
244960.0000   -0.77435
245000.0000   -0.38704
245040.0000   -0.73723
245080.0000   -0.76851
245120.0000   -0.70515
245160.0000   -0.52011
245200.0000   -0.72074
245240.0000   -0.61225
245280.0000   -0.54252
245320.0000   -0.74698
245360.0000   -0.83150
245400.0000   -0.65488
245440.0000   -0.69628
245480.0000   -0.47720
245520.0000   -0.67783
245560.0000   -0.73306
245600.0000   -0.35653
245640.0000   -0.55576
245680.0000   -0.68297
245720.0000   -0.60311
245760.0000   -0.83817
245800.0000   -0.81946
245840.0000   -0.76616
245880.0000   -0.64442
245920.0000   -0.45026
245960.0000   -0.62793
246000.0000   -0.53464
246040.0000   -0.23272
246080.0000   -0.34429
246120.0000   -0.28964
246160.0000   -0.37123
246200.0000   -0.61595
246240.0000   -0.36536
246280.0000   -0.35859
246320.0000   -0.41392
246360.0000   -0.33817
246400.0000   -0.60012
246440.0000   -0.47758
246480.0000   -0.53401
246520.0000   -0.70772
246560.0000   -0.66518
246600.0000   -0.59125
246640.0000   -0.52226
246680.0000   -0.60106
246720.0000   -0.77399
246760.0000   -0.64712
246800.0000   -0.60970
246840.0000   -0.65802
246880.0000   -0.30526
246920.0000   -0.72949
246960.0000   -0.65292
247000.0000   -0.67881
247040.0000   -0.62937
247080.0000   -0.74489
247120.0000   -0.85800
247160.0000   -0.82354
247200.0000   -0.41176
247240.0000   -0.63876
247280.0000   -0.73127
247320.0000   -0.54334
247360.0000   -0.74652
247400.0000   -0.86957
247440.0000   -0.78667
247480.0000   -0.56579
247520.0000   -0.65868
247560.0000   -0.52554
247600.0000   -0.63204
247640.0000   -0.47012
247680.0000   -0.88182
247720.0000   -0.71267
247760.0000   -0.70014
247800.0000   -0.80338
247840.0000   -0.77916
247880.0000   -0.42741
247920.0000   -0.72058
247960.0000   -0.78395
248000.0000   -0.69468
248040.0000   -0.70440
248080.0000   -0.88733
248120.0000   -0.70344
248160.0000   -0.82028
248200.0000   -0.50199
248240.0000   -0.75306
248280.0000   -0.68762
248320.0000   -0.76412
248360.0000   -0.77363
248400.0000   -0.36407
248440.0000   -0.66410
248480.0000   -0.52810
248520.0000   -0.79834
248560.0000   -0.68801
248600.0000   -0.80980
248640.0000   -0.50257
248680.0000   -0.58879
248720.0000   -0.74198
248760.0000   -0.24769
248800.0000   -0.33907
248840.0000   -0.59484
248880.0000   -0.71661
248920.0000   -0.53725
248960.0000   -0.37928
249000.0000   -0.37328
249040.0000   -0.13796
249080.0000   -0.35783
249120.0000   -0.35256
249160.0000   -0.52790
249200.0000   -0.45398
249240.0000   -0.63520
249280.0000   -0.60627
249320.0000   -0.58065
249360.0000   -0.54250
249400.0000   -0.43190
249440.0000   -0.57005
249480.0000   -0.11280
249520.0000    0.00020
249560.0000   -0.37223
249600.0000   -0.59094
249640.0000   -0.32180
249680.0000   -0.52500
249720.0000   -0.72287
249760.0000   -0.66194
249800.0000    0.10039
249840.0000   -0.17921
249880.0000   -0.28257
249920.0000   -0.28599
249960.0000   -0.39121
250000.0000    0.02281
250040.0000   -0.16961
250080.0000   -0.29760
250120.0000   -0.08226
250160.0000   -0.20368
250200.0000   -0.42184
250240.0000   -0.32204
250280.0000   -0.60632
250320.0000   -0.49557
250360.0000   -0.64543
250400.0000   -0.80859
250440.0000   -0.53619
250480.0000   -0.38650
250520.0000   -0.52141
250560.0000   -0.55362
250600.0000   -0.65723
250640.0000   -0.62699
250680.0000   -0.33533
250720.0000   -0.44696
250760.0000   -0.19300
250800.0000   -0.34567
250840.0000   -0.04934
250880.0000    0.05546
250920.0000   -0.08927
250960.0000   -0.54156
251000.0000   -0.53474
251040.0000   -0.51833
251080.0000   -0.49202
251120.0000   -0.64967
251160.0000   -0.49497
251200.0000   -0.29717
251240.0000   -0.47495
251280.0000   -0.63936
251320.0000   -0.64266
251360.0000   -0.49506
251400.0000   -0.39528
251440.0000   -0.33687
251480.0000   -0.49865
251520.0000   -0.36698
251560.0000   -0.40929
251600.0000   -0.60653
251640.0000   -0.52357
251680.0000   -0.61386
251720.0000   -0.41203
251760.0000   -0.45869
251800.0000   -0.50545
251840.0000   -0.33460
251880.0000   -0.64395
251920.0000   -0.49387
251960.0000   -0.36605
252000.0000   -0.58965
252040.0000   -0.35955
252080.0000   -0.47371
252120.0000   -0.44444
252160.0000   -0.40706
252200.0000   -0.32646
252240.0000   -0.47699
252280.0000   -0.43604
252320.0000   -0.33911
252360.0000   -0.50450
252400.0000   -0.61712
252440.0000   -0.58561
252480.0000   -0.53192
252520.0000   -0.37845
252560.0000   -0.66811
252600.0000   -0.47121
252640.0000   -0.70111
252680.0000   -0.44394
252720.0000   -0.83358
252760.0000   -0.31978
252800.0000   -0.23044
252840.0000   -0.43389
252880.0000   -0.56496
252920.0000   -0.46341
252960.0000   -0.39740
253000.0000   -0.37634
253040.0000   -0.55837
253080.0000   -0.48419
253120.0000   -0.45955
253160.0000   -0.78209
253200.0000   -0.72930
253240.0000   -0.87570
253280.0000   -0.34862
253320.0000   -0.57871
253360.0000   -0.31131
253400.0000   -0.40267
253440.0000   -0.69507
253480.0000   -0.44110
253520.0000   -0.34095
253560.0000   -0.65908
253600.0000   -0.54528
253640.0000   -0.62351
253680.0000   -0.72167
253720.0000   -0.54474
253760.0000   -0.55826
253800.0000   -0.37101
253840.0000   -0.43938
253880.0000   -0.43080
253920.0000   -0.50541
253960.0000   -0.52835
254000.0000   -0.40655
254040.0000   -0.41137
254080.0000   -0.52006
254120.0000   -0.51068
254160.0000   -0.61116
254200.0000   -0.49890
254240.0000   -0.57009
254280.0000   -0.43738
254320.0000   -0.43365
254360.0000   -0.58202
254400.0000   -0.59450
254440.0000   -0.81475
254480.0000   -0.66514
254520.0000   -0.48521
254560.0000   -0.70460
254600.0000   -0.75438
254640.0000   -0.49268
254680.0000   -0.56857
254720.0000   -0.72168
254760.0000   -0.69167
254800.0000   -0.57199
254840.0000   -0.53498
254880.0000   -0.46207
254920.0000   -0.48628
254960.0000   -0.63154
255000.0000   -0.40567
255040.0000   -0.72001
255080.0000   -0.68848
255120.0000   -0.57017
255160.0000   -0.43241
255200.0000   -0.29423
255240.0000   -0.37986
255280.0000   -0.36381
255320.0000   -0.23702
255360.0000   -0.48348
255400.0000   -0.32694
255440.0000   -0.27441
255480.0000   -0.44284
255520.0000   -0.42627
255560.0000   -0.25952
255600.0000   -0.34232
255640.0000   -0.31807
255680.0000   -0.38250
255720.0000   -0.32695
255760.0000   -0.36413
255800.0000   -0.64271
255840.0000   -0.33026
255880.0000   -0.28605
255920.0000   -0.48490
255960.0000   -0.56462
256000.0000   -0.76360
256040.0000   -0.66235
256080.0000   -0.46895
256120.0000   -0.37747
256160.0000   -0.47083
256200.0000   -0.65885
256240.0000   -0.42691
256280.0000   -0.54912
256320.0000   -0.36113
256360.0000   -0.47915
256400.0000   -0.47069
256440.0000   -0.50390
256480.0000   -0.47483
256520.0000   -0.54640
256560.0000   -0.45798
256600.0000   -0.28128
256640.0000   -0.54726
256680.0000   -0.61465
256720.0000   -0.66801
256760.0000   -0.63123
256800.0000   -0.51467
256840.0000   -0.76194
256880.0000   -0.69112
256920.0000   -0.74437
256960.0000   -0.64182
257000.0000   -0.87671
257040.0000   -0.60334
257080.0000   -0.89166
257120.0000   -0.31328
257160.0000   -0.48856
257200.0000   -0.34752
257240.0000   -0.53967
257280.0000   -0.33797
257320.0000   -0.35428
257360.0000   -0.36463
257400.0000   -0.37488
257440.0000   -0.42583
257480.0000   -0.48569
257520.0000   -0.41320
257560.0000   -0.41943
257600.0000   -0.30357
257640.0000   -0.58899
257680.0000   -0.49274
257720.0000   -0.49812
257760.0000   -0.31661
257800.0000   -0.60680
257840.0000   -0.54677
257880.0000   -0.44460
257920.0000   -0.66777
257960.0000   -0.51418
258000.0000   -0.39809
258040.0000   -0.66164
258080.0000   -0.32038
258120.0000   -0.42457
258160.0000   -0.59364
258200.0000   -0.75587
258240.0000   -0.56050
258280.0000   -0.59675
258320.0000   -0.42712
258360.0000   -0.37653
258400.0000   -0.69024
258440.0000   -0.53903
258480.0000   -0.37389
258520.0000   -0.23784
258560.0000   -0.27839
258600.0000   -0.51121
258640.0000   -0.34610
258680.0000   -0.32765
258720.0000   -0.04671
258760.0000   -0.55093
258800.0000   -0.30443
258840.0000   -0.88977
258880.0000   -0.73957
258920.0000   -0.55766
258960.0000   -0.48025
259000.0000   -0.44528
259040.0000   -0.55206
259080.0000   -0.04206
259120.0000   -0.06529
259160.0000   -0.51225
259200.0000   -0.48795
259240.0000   -0.32192
259280.0000   -0.46758
259320.0000   -0.36074
259360.0000   -0.61557
259400.0000   -0.34747
259440.0000   -0.19056
259480.0000   -0.04454
259520.0000    0.08464
259560.0000    0.40086
259600.0000   -0.04810
259640.0000   -0.04230
259680.0000   -0.20179
259720.0000   -0.19699
259760.0000   -0.27311
259800.0000   -0.06285
259840.0000   -0.21549
259880.0000    0.22911
259920.0000   -0.07030
259960.0000    0.30811
260000.0000    0.15670
260040.0000    0.10431
260080.0000   -0.21844
260120.0000   -0.39255
260160.0000   -0.18490
260200.0000   -0.21901
260240.0000   -0.43332
260280.0000   -0.13896
260320.0000   -0.51491
260360.0000   -0.67132
260400.0000   -0.11601
260440.0000   -0.24154
260480.0000   -0.42923
260520.0000   -0.08225
260560.0000   -0.32685
260600.0000   -0.30915
260640.0000   -0.31712
260680.0000   -0.38913
260720.0000   -0.32806
260760.0000   -0.32568
260800.0000   -0.34479
260840.0000   -0.27291
260880.0000   -0.39514
260920.0000   -0.50053
260960.0000   -0.39863
261000.0000   -0.60860
261040.0000   -0.43273
261080.0000   -0.63365
261120.0000   -0.46687
261160.0000   -0.52489
261200.0000   -0.22530
261240.0000   -0.56480
261280.0000   -0.49994
261320.0000   -0.61411
261360.0000   -0.31522
261400.0000   -0.49820
261440.0000   -0.77869
261480.0000   -0.40772
261520.0000   -0.64412
261560.0000   -0.61997
261600.0000   -0.31521
261640.0000   -0.46202
261680.0000   -0.25593
261720.0000   -0.53047
261760.0000   -0.37690
261800.0000   -0.54988
261840.0000   -0.70832
261880.0000   -0.62998
261920.0000   -0.59446
261960.0000   -0.53876
262000.0000   -0.34161
262040.0000   -0.16822
262080.0000   -0.66150
262120.0000   -0.57137
262160.0000   -0.66515
262200.0000   -0.41934
262240.0000   -0.58131
262280.0000   -0.58060
262320.0000   -0.81377
262360.0000   -0.57228
262400.0000   -0.78336
262440.0000   -0.63886
262480.0000   -0.62368
262520.0000   -0.75996
262560.0000   -0.80445
262600.0000   -0.64200
262640.0000   -0.81480
262680.0000   -0.75458
262720.0000   -0.49313
262760.0000   -0.82938
262800.0000   -0.63282
262840.0000   -0.97410
262880.0000   -0.48026
262920.0000   -0.51086
262960.0000   -0.66734
263000.0000   -0.43018
263040.0000   -0.50210
263080.0000   -0.61791
263120.0000   -0.79966
263160.0000   -0.56997
263200.0000   -0.52550
263240.0000   -0.47680
263280.0000   -0.65242
263320.0000   -0.71153
263360.0000   -0.90250
263400.0000   -0.70927
263440.0000   -0.58618
263480.0000   -0.73960
263520.0000   -0.76996
263560.0000   -0.73942
263600.0000   -0.89863
263640.0000   -0.53638
263680.0000   -0.67181
263720.0000   -0.62455
263760.0000   -0.14798
263800.0000   -0.31360
263840.0000   -0.44584
263880.0000   -0.68574
263920.0000   -0.25227
263960.0000   -0.36112
264000.0000   -0.11764
264040.0000    0.16927
264080.0000   -0.14112
264120.0000   -0.11216
264160.0000    0.11560
264200.0000   -0.19619
264240.0000   -0.13893
264280.0000   -0.40594
264320.0000   -0.38701
264360.0000   -0.45247
264400.0000   -0.35724
264440.0000   -0.58029
264480.0000   -0.64134
264520.0000   -0.72622
264560.0000   -0.49378
264600.0000   -0.59579
264640.0000   -0.54387
264680.0000   -0.59354
264720.0000   -0.73241
264760.0000   -0.52498
264800.0000   -0.86586
264840.0000   -0.66315
264880.0000   -0.65445
264920.0000   -0.85156
264960.0000   -0.66368
265000.0000   -0.60889
265040.0000   -0.80940
265080.0000   -0.81716
265120.0000   -0.50022
265160.0000   -0.38721
265200.0000   -0.34985
265240.0000   -0.67648
265280.0000   -0.80310
265320.0000   -0.68211
265360.0000   -0.63497
265400.0000   -0.59330
265440.0000   -0.39854
265480.0000   -0.40417
265520.0000   -0.63073
265560.0000   -0.76607
265600.0000   -0.35824
265640.0000   -0.51660
265680.0000   -0.45033
265720.0000   -0.50304
265760.0000   -0.62142
265800.0000   -0.57419
265840.0000   -0.66602
265880.0000   -0.69681
265920.0000   -0.44169
265960.0000   -0.65255
266000.0000   -0.63314
266040.0000   -0.58350
266080.0000   -0.60077
266120.0000   -0.51251
266160.0000   -0.79154
266200.0000   -0.74128
266240.0000   -0.46012
266280.0000   -0.97882
266320.0000   -0.57636
266360.0000   -0.68653
266400.0000   -0.83664
266440.0000   -0.63452
266480.0000   -0.65284
266520.0000   -0.80838
266560.0000   -0.49865
266600.0000   -0.62836
266640.0000   -0.53962
266680.0000   -0.83867
266720.0000   -0.67972
266760.0000   -0.94265
266800.0000   -0.82090
266840.0000   -0.46690
266880.0000   -0.46453
266920.0000   -0.67519
266960.0000   -0.90479
267000.0000   -0.50903
267040.0000   -0.56504
267080.0000   -0.62666
267120.0000   -0.49646
267160.0000   -0.42936
267200.0000   -0.46435
267240.0000   -0.52559
267280.0000   -0.84569
267320.0000   -1.05436
267360.0000   -0.70642
267400.0000   -0.64288
267440.0000   -0.57492
267480.0000   -0.48186
267520.0000   -0.69047
267560.0000   -0.57481
267600.0000   -0.74595
267640.0000   -0.63142
267680.0000   -0.64843
267720.0000   -0.68387
267760.0000   -0.68982
267800.0000   -0.85683
267840.0000   -0.54832
267880.0000   -0.45759
267920.0000   -0.50682
267960.0000   -0.78097
268000.0000   -0.39976
268040.0000   -0.73275
268080.0000   -0.39889
268120.0000   -0.58782
268160.0000   -0.47739
268200.0000   -0.49713
268240.0000   -0.68902
268280.0000   -0.62233
268320.0000   -0.34758
268360.0000   -0.47979
268400.0000   -0.59463
268440.0000   -0.80260
268480.0000   -0.57064
268520.0000   -0.65979
268560.0000   -0.79613
268600.0000   -0.79979
268640.0000   -0.64561
268680.0000   -0.52798
268720.0000   -0.52631
268760.0000   -0.38788
268800.0000   -0.47478
268840.0000   -0.48020
268880.0000   -0.57025
268920.0000   -0.55931
268960.0000   -0.64937
269000.0000   -0.60942
269040.0000   -0.69522
269080.0000   -0.58952
269120.0000   -0.81923
269160.0000   -0.51647
269200.0000   -0.56897
269240.0000   -0.70425
269280.0000   -0.63343
269320.0000   -0.69969
269360.0000   -0.49279
269400.0000   -0.54580
269440.0000   -0.65165
269480.0000   -0.58126
269520.0000   -0.59481
269560.0000   -0.63733
269600.0000   -0.66129
269640.0000   -0.48480
269680.0000   -0.85949
269720.0000   -0.64394
269760.0000   -0.84781
269800.0000   -0.75857
269840.0000   -0.94604
269880.0000   -0.74085
269920.0000   -0.81019
269960.0000   -0.80036
270000.0000   -0.84338
270040.0000   -0.63066
270080.0000   -0.77630
270120.0000   -0.60928
270160.0000   -0.72281
270200.0000   -0.66708
270240.0000   -0.67358
270280.0000   -0.63065
270320.0000   -0.65876
270360.0000   -0.54266
270400.0000   -0.58097
270440.0000   -0.36186
270480.0000   -0.61834
270520.0000   -0.76591
270560.0000   -0.30805
270600.0000   -0.51603
270640.0000   -0.32591
270680.0000   -0.63303
270720.0000   -0.83503
270760.0000   -0.77120
270800.0000   -0.49321
270840.0000   -0.72063
270880.0000   -0.80959
270920.0000   -1.03518
270960.0000   -0.68191
271000.0000   -0.61818
271040.0000   -0.80167
271080.0000   -0.49045
271120.0000   -0.80436
271160.0000   -0.58615
271200.0000   -0.40383
271240.0000   -0.88078
271280.0000   -0.71281
271320.0000   -0.34584
271360.0000   -0.34889
271400.0000   -0.42334
271440.0000   -0.88808
271480.0000   -0.89274
271520.0000   -0.55255
271560.0000   -0.33319
271600.0000   -1.13500
271640.0000   -0.23130
271680.0000   -0.44391
271720.0000   -0.15422
271760.0000   -0.27525
271800.0000   -0.29906
271840.0000   -0.50149
271880.0000   -0.97202
271920.0000    0.00576
271960.0000   -0.39710
272000.0000   -0.32993
272040.0000   -0.40068
272080.0000   -0.62628
272120.0000   -0.57154
272160.0000   -0.61657
272200.0000   -0.53408
272240.0000   -0.54394
272280.0000   -0.72802
272320.0000   -0.42563
272360.0000   -0.59001
272400.0000   -0.38054
272440.0000   -0.42450
272480.0000   -0.44514
272520.0000   -0.63931
272560.0000   -0.51987
272600.0000   -0.39622
272640.0000   -0.45977
272680.0000   -0.50494
272720.0000   -0.47264
272760.0000   -0.49189
272800.0000   -0.24106
272840.0000   -0.51830
272880.0000   -0.22510
272920.0000   -0.77127
272960.0000   -0.56204
273000.0000   -0.71543
273040.0000   -0.50035
273080.0000   -0.63573
273120.0000   -0.55864
273160.0000   -0.75204
273200.0000   -0.78901
273240.0000   -0.85783
273280.0000   -0.38424
273320.0000   -0.51943
273360.0000   -0.84644
273400.0000   -0.80330
273440.0000   -0.91020
273480.0000   -0.70547
273520.0000   -0.93329
273560.0000   -1.13140
273600.0000   -1.05755
273640.0000   -1.09286
273680.0000   -0.90648
273720.0000   -0.86265
273760.0000   -0.94423
273800.0000   -0.87261
273840.0000   -0.69436
273880.0000   -0.77005
273920.0000   -0.86771
273960.0000   -0.50512
274000.0000   -0.54624
274040.0000   -0.56564
274080.0000   -0.52098
274120.0000   -0.77387
274160.0000   -0.89344
274200.0000   -0.71578
274240.0000   -1.03185
274280.0000   -1.00252
274320.0000   -0.85597
274360.0000   -0.81769
274400.0000   -0.78151
274440.0000   -0.61829
274480.0000   -0.80857
274520.0000   -0.42002
274560.0000   -0.53882
274600.0000   -0.91466
274640.0000   -0.90728
274680.0000   -0.90803
274720.0000   -0.73203
274760.0000   -0.49437
274800.0000   -0.83674
274840.0000   -0.83258
274880.0000   -0.95463
274920.0000   -1.02674
274960.0000   -0.77127
275000.0000   -0.76183
275040.0000   -0.71478
275080.0000   -0.44504
275120.0000   -1.01140
275160.0000   -0.54636
275200.0000   -0.87227
275240.0000   -0.51926
275280.0000   -0.77768
275320.0000   -1.08308
275360.0000   -0.85430
275400.0000   -0.75030
275440.0000   -0.67003
275480.0000   -0.49352
275520.0000   -0.48345
275560.0000   -0.69699
275600.0000   -0.53810
275640.0000   -0.45934
275680.0000   -0.27425
275720.0000   -0.66463
275760.0000   -0.73580
275800.0000   -0.65980
275840.0000   -0.38618
275880.0000   -0.27335
275920.0000   -0.47475
275960.0000   -0.66112
276000.0000   -0.41783
276040.0000   -0.27711
276080.0000   -0.27943
276120.0000   -0.39206
276160.0000   -0.21913
276200.0000   -0.40723
276240.0000   -0.24159
276280.0000   -0.05617
276320.0000   -0.53119
276360.0000   -0.10394
276400.0000   -0.03073
276440.0000   -0.40146
276480.0000   -0.31007
276520.0000   -0.85974
276560.0000   -0.69188
276600.0000   -0.61637
276640.0000   -0.73876
276680.0000   -0.86465
276720.0000   -0.50911
276760.0000   -0.84319
276800.0000   -0.82597
276840.0000   -0.77241
276880.0000   -0.43098
276920.0000   -0.23632
276960.0000   -0.63136
277000.0000   -0.71379
277040.0000   -0.56346
277080.0000   -0.52522
277120.0000   -0.10800
277160.0000   -0.46448
277200.0000   -0.15542
277240.0000   -0.53782
277280.0000   -0.22198
277320.0000   -0.22232
277360.0000   -0.32964
277400.0000   -0.28726
277440.0000   -0.44868
277480.0000   -0.48403
277520.0000   -0.42626
277560.0000   -0.22486
277600.0000   -0.61591
277640.0000   -0.40855
277680.0000   -0.65774
277720.0000   -0.30390
277760.0000   -0.35762
277800.0000   -0.61669
277840.0000   -0.58065
277880.0000   -0.59914
277920.0000   -0.70652
277960.0000   -0.56003
278000.0000   -0.38600
278040.0000   -0.56530
278080.0000   -0.42353
278120.0000   -0.62654
278160.0000   -0.59521
278200.0000   -0.26611
278240.0000   -0.29101
278280.0000   -0.11035
278320.0000   -0.35189
278360.0000   -0.39830
278400.0000   -0.55229
278440.0000   -0.84410
278480.0000   -0.45870
278520.0000   -0.32819
278560.0000   -0.73289
278600.0000   -0.52830
278640.0000   -0.48276
278680.0000   -0.69913
278720.0000   -0.15424
278760.0000   -0.68243
278800.0000   -0.46884
278840.0000   -0.52571
278880.0000   -0.81752
278920.0000   -1.10576
278960.0000   -0.84568
279000.0000   -0.89263
279040.0000   -0.55752
279080.0000   -0.54151
279120.0000   -0.36915
279160.0000   -0.30868
279200.0000   -0.55912
279240.0000   -0.34701
279280.0000   -0.92570
279320.0000   -0.61737
279360.0000   -0.47758
279400.0000   -0.23715
279440.0000   -0.55155
279480.0000   -0.70247
279520.0000   -0.51857
279560.0000   -0.52579
279600.0000   -0.19742
279640.0000   -0.62601
279680.0000   -0.02840
279720.0000    0.03290
279760.0000   -0.21668
279800.0000   -0.20117
279840.0000   -0.07398
279880.0000    0.19048
279920.0000   -0.25117
279960.0000   -0.33786
280000.0000   -0.40667
280040.0000   -0.47217
280080.0000   -0.36596
280120.0000   -0.50661
280160.0000   -0.07875
280200.0000   -0.42586
280240.0000   -0.22859
280280.0000   -0.32995
280320.0000   -0.36202
280360.0000   -0.46327
280400.0000   -0.39487
280440.0000   -0.30605
280480.0000    0.15302
280520.0000    0.05941
280560.0000   -0.03006
280600.0000   -0.05120
280640.0000   -0.06231
280680.0000   -0.27665
280720.0000   -0.48477
280760.0000   -0.64005
280800.0000   -0.61018
280840.0000   -0.41072
280880.0000   -0.67166
280920.0000   -0.61083
280960.0000   -0.53742
281000.0000   -0.68460
281040.0000   -0.53593
281080.0000   -0.76940
281120.0000   -0.35570
281160.0000   -0.13686
281200.0000   -0.21338
281240.0000   -0.24161
281280.0000   -0.01881
281320.0000   -0.69999
281360.0000   -0.57443
281400.0000   -0.73252
281440.0000   -0.46651
281480.0000   -0.56821
281520.0000   -0.50620
281560.0000   -0.51229
281600.0000   -0.39600
281640.0000   -0.67624
281680.0000   -0.70672
281720.0000   -0.29780
281760.0000   -0.42552
281800.0000   -0.60476
281840.0000    0.00363
281880.0000   -0.45157
281920.0000   -0.40212
281960.0000   -0.19041
282000.0000   -0.34570
282040.0000   -0.30262
282080.0000    0.17029
282120.0000   -0.01499
282160.0000   -0.05066
282200.0000   -0.33513
282240.0000   -0.09751
282280.0000   -0.26462
282320.0000   -0.57216
282360.0000   -0.27457
282400.0000   -0.19391
282440.0000   -0.04611
282480.0000   -0.07697
282520.0000    0.12750
282560.0000   -0.37813
282600.0000   -0.53993
282640.0000   -0.00458
282680.0000    0.06812
282720.0000   -0.10704
282760.0000    0.06600
282800.0000    0.05808
282840.0000    0.08601
282880.0000   -0.03270
282920.0000   -0.24069
282960.0000   -0.05667
283000.0000   -0.21904
283040.0000    0.02552
283080.0000   -0.08927
283120.0000   -0.24991
283160.0000   -0.01601
283200.0000    0.01514
283240.0000   -0.47117
283280.0000   -0.45930
283320.0000   -0.43391
283360.0000   -0.34048
283400.0000   -0.53020
283440.0000   -0.35285
283480.0000   -0.26352
283520.0000   -0.49349
283560.0000   -0.27545
283600.0000   -0.19472
283640.0000   -0.10475
283680.0000   -0.51312
283720.0000   -0.50421
283760.0000    0.01229
283800.0000   -0.23054
283840.0000   -0.45944
283880.0000   -0.56547
283920.0000   -0.21437
283960.0000   -0.75850
284000.0000   -0.50569
284040.0000   -0.56530
284080.0000    0.02821
284120.0000   -0.57556
284160.0000   -0.28797
284200.0000   -0.40087
284240.0000   -0.14523
284280.0000   -0.41437
284320.0000   -0.52697
284360.0000    0.01012
284400.0000   -0.33243
284440.0000   -0.25429
284480.0000   -0.11402
284520.0000   -0.63949
284560.0000   -0.15917
284600.0000   -0.29380
284640.0000   -0.44458
284680.0000   -0.21275
284720.0000   -0.09394
284760.0000   -0.20146
284800.0000   -0.21454
284840.0000   -0.35692
284880.0000   -0.23719
284920.0000   -0.17906
284960.0000   -0.19283
285000.0000   -0.32109
285040.0000   -0.45568
285080.0000   -0.67565
285120.0000   -0.38278
285160.0000   -0.35979
285200.0000   -0.28555
285240.0000   -0.43439
285280.0000   -0.42797
285320.0000   -0.11817
285360.0000   -0.20276
285400.0000   -0.20491
285440.0000   -0.16317
285480.0000   -0.21712
285520.0000    0.00875
285560.0000   -0.02214
285600.0000   -0.29511
285640.0000   -0.10199
285680.0000   -0.34083
285720.0000    0.00124
285760.0000   -0.15827
285800.0000   -0.15926
285840.0000    0.01408
285880.0000   -0.02855
285920.0000    0.04478
285960.0000   -0.08353
286000.0000   -0.06226
286040.0000   -0.33631
286080.0000   -0.53173
286120.0000   -0.30376
286160.0000   -0.31579
286200.0000   -0.20502
286240.0000   -0.35898
286280.0000   -0.29183
286320.0000   -0.39586
286360.0000   -0.59575
286400.0000   -0.43762
286440.0000   -0.36038
286480.0000   -0.32642
286520.0000   -0.26745
286560.0000   -0.42859
286600.0000   -0.60047
286640.0000   -0.43130
286680.0000   -0.35718
286720.0000   -0.53133
286760.0000   -0.45406
286800.0000   -0.85855
286840.0000   -0.66228
286880.0000   -0.62251
286920.0000   -0.60391
286960.0000   -0.69968
287000.0000   -0.47861
287040.0000   -0.54131
287080.0000   -0.70627
287120.0000   -0.71216
287160.0000   -0.57792
287200.0000   -0.42297
287240.0000   -0.45304
287280.0000   -0.32081
287320.0000   -0.33066
287360.0000   -0.02783
287400.0000   -0.33987
287440.0000   -0.28015
287480.0000   -0.23447
287520.0000   -0.20664
287560.0000   -0.13850
287600.0000   -0.22798
287640.0000   -0.31903
287680.0000   -0.20775
287720.0000   -0.12038
287760.0000    0.00206
287800.0000   -0.14387
287840.0000   -0.05460
287880.0000    0.04271
287920.0000   -0.14973
287960.0000    0.03472
288000.0000   -0.01549
288040.0000   -0.05144
288080.0000   -0.17297
288120.0000    0.06042
288160.0000   -0.17778
288200.0000   -0.00002
288240.0000   -0.23474
288280.0000    0.06366
288320.0000    0.04625
288360.0000   -0.34238
288400.0000   -0.47880
288440.0000    0.02457
288480.0000   -0.42815
288520.0000   -0.36035
288560.0000   -0.33730
288600.0000   -0.24885
288640.0000   -0.25410
288680.0000   -0.22171
288720.0000   -0.33043
288760.0000   -0.39161
288800.0000   -0.39344
288840.0000   -0.25633
288880.0000   -0.10098
288920.0000   -0.17592
288960.0000   -0.47989
289000.0000   -0.46868
289040.0000   -0.58204
289080.0000   -0.51232
289120.0000   -0.50865
289160.0000   -0.53766
289200.0000   -0.62153
289240.0000   -0.15235
289280.0000   -0.36715
289320.0000   -0.47798
289360.0000   -0.38879
289400.0000    0.10770
289440.0000    0.03004
289480.0000   -0.14100
289520.0000   -0.08448
289560.0000   -0.20612
289600.0000   -0.31936
289640.0000    0.35432
289680.0000    0.06002
289720.0000    0.02352
289760.0000    0.39500
289800.0000    0.14458
289840.0000    0.02150
289880.0000    0.16812
289920.0000    0.03999
289960.0000    0.09504
290000.0000    0.12847
290040.0000   -0.02372
290080.0000    0.01068
290120.0000    0.09685
290160.0000    0.32961
290200.0000   -0.06708
290240.0000   -0.31883
290280.0000   -0.11651
290320.0000   -0.35065
290360.0000   -0.18597
290400.0000   -0.29111
290440.0000   -0.32529
290480.0000   -0.47317
290520.0000   -0.52900
290560.0000   -0.20886
290600.0000   -0.58803
290640.0000   -0.22019
290680.0000   -0.41477
290720.0000   -0.05035
290760.0000   -0.18485
290800.0000   -0.46915
290840.0000   -0.27436
290880.0000   -0.14888
290920.0000   -0.11138
290960.0000   -0.11467
291000.0000   -0.25471
291040.0000   -0.23824
291080.0000   -0.09928
291120.0000   -0.10383
291160.0000   -0.23263
291200.0000    0.31966
291240.0000    0.45711
291280.0000    0.03554
291320.0000    0.07437
291360.0000   -0.12078
291400.0000    0.38029
291440.0000   -0.20295
291480.0000   -0.49529
291520.0000   -0.03566
291560.0000   -0.30381
291600.0000   -0.00151
291640.0000   -0.01202
291680.0000   -0.16060
291720.0000   -0.43460
291760.0000   -0.12550
291800.0000   -0.42382
291840.0000    0.08276
291880.0000   -0.17753
291920.0000   -0.16981
291960.0000   -0.31726
292000.0000   -0.23354
292040.0000   -0.27633
292080.0000   -0.30459
292120.0000   -0.09667
292160.0000   -0.25298
292200.0000    0.09027
292240.0000   -0.10882
292280.0000   -0.27075
292320.0000   -0.08839
292360.0000    0.01625
292400.0000   -0.31794
292440.0000    0.06967
292480.0000   -0.17992
292520.0000    0.08196
292560.0000   -0.43460
292600.0000   -0.04857
292640.0000    0.04484
292680.0000   -0.42282
292720.0000   -0.43586
292760.0000   -0.42508
292800.0000   -0.16263
292840.0000   -0.20244
292880.0000   -0.06580
292920.0000   -0.14446
292960.0000    0.29890
293000.0000   -0.02537
293040.0000   -0.14715
293080.0000   -0.12281
293120.0000   -0.03721
293160.0000    0.11810
293200.0000   -0.17635
293240.0000   -0.08831
293280.0000   -0.24863
293320.0000   -0.07686
293360.0000   -0.15230
293400.0000   -0.14410
293440.0000    0.07658
293480.0000   -0.11058
293520.0000   -0.04496
293560.0000    0.09871
293600.0000    0.17092
293640.0000   -0.29648
293680.0000   -0.02940
293720.0000   -0.10522
293760.0000   -0.18666
293800.0000   -0.15263
293840.0000    0.04750
293880.0000   -0.20161
293920.0000   -0.14508
293960.0000   -0.26496
294000.0000   -0.45079
294040.0000   -0.48739
294080.0000   -0.56543
294120.0000   -0.14606
294160.0000   -0.03264
294200.0000   -0.16796
294240.0000   -0.06667
294280.0000   -0.07204
294320.0000    0.10471
294360.0000   -0.10395
294400.0000   -0.01098
294440.0000   -0.16722
294480.0000    0.10032
294520.0000   -0.02281
294560.0000    0.07243
294600.0000   -0.47180
294640.0000   -0.32113
294680.0000   -0.01617
294720.0000    0.00723
294760.0000    0.04672
294800.0000    0.16214
294840.0000    0.00754
294880.0000   -0.26860
294920.0000   -0.50380
294960.0000   -0.62681
295000.0000   -0.28958
295040.0000   -0.64888
295080.0000   -0.41063
295120.0000   -0.53169
295160.0000   -0.50687
295200.0000   -0.57169
295240.0000   -0.60280
295280.0000   -0.38724
295320.0000   -0.40546
295360.0000   -0.46262
295400.0000   -0.59669
295440.0000   -0.49842
295480.0000   -0.41533
295520.0000   -0.38592
295560.0000   -0.52742
295600.0000   -0.42460
295640.0000   -0.41456
295680.0000   -0.36946
295720.0000   -0.24059
295760.0000    0.07781
295800.0000    0.11593
295840.0000   -0.00366
295880.0000    0.03530
295920.0000    0.06910
295960.0000    0.17990
296000.0000    0.12882
296040.0000    0.17504
296080.0000   -0.08283
296120.0000   -0.10157
296160.0000   -0.00128
296200.0000    0.02891
296240.0000    0.05545
296280.0000   -0.06738
296320.0000   -0.13866
296360.0000    0.03306
296400.0000    0.21854
296440.0000   -0.04513
296480.0000    0.32591
296520.0000    0.14493
296560.0000   -0.05462
296600.0000    0.26433
296640.0000   -0.17926
296680.0000    0.15563
296720.0000    0.07149
296760.0000    0.04806
296800.0000   -0.04296
296840.0000    0.19227
296880.0000   -0.18774
296920.0000    0.04739
296960.0000   -0.09978
297000.0000   -0.04487
297040.0000    0.03200
297080.0000   -0.31398
297120.0000    0.08972
297160.0000    0.07553
297200.0000    0.16783
297240.0000    0.17596
297280.0000    0.05550
297320.0000    0.04703
297360.0000    0.11867
297400.0000    0.09303
297440.0000    0.11842
297480.0000   -0.40693
297520.0000   -0.19103
297560.0000   -0.36331
297600.0000   -0.18237
297640.0000   -0.30600
297680.0000   -0.36211
297720.0000    0.01145
297760.0000   -0.11567
297800.0000    0.28974
297840.0000    0.36029
297880.0000    0.17429
297920.0000    0.16758
297960.0000   -0.15668
298000.0000   -0.02470
298040.0000   -0.09117
298080.0000   -0.24806
298120.0000   -0.17128
298160.0000   -0.36489
298200.0000   -0.38045
298240.0000   -0.13958
298280.0000   -0.38728
298320.0000    0.25623
298360.0000    0.07251
298400.0000    0.00610
298440.0000   -0.11260
298480.0000    0.00417
298520.0000    0.03152
298560.0000   -0.41832
298600.0000    0.12258
298640.0000    0.05377
298680.0000   -0.00036
298720.0000   -0.07414
298760.0000    0.04227
298800.0000    0.04617
298840.0000    0.22102
298880.0000    0.33376
298920.0000    0.67231
298960.0000    0.20479
299000.0000    0.40151
299040.0000    0.25473
299080.0000    0.25462
299120.0000    0.24921
299160.0000   -0.27242
299200.0000   -0.01893
299240.0000    0.17863
299280.0000   -0.07216
299320.0000   -0.04372
299360.0000   -0.11280
299400.0000   -0.08752
299440.0000    0.07694
299480.0000    0.02205
299520.0000   -0.02267
299560.0000    0.01333
299600.0000   -0.01978
299640.0000    0.05223
299680.0000    0.14109
299720.0000   -0.02188
299760.0000   -0.02774
299800.0000   -0.10980
299840.0000   -0.14081
299880.0000   -0.14856
299920.0000   -0.02768
299960.0000   -0.00782
300000.0000    0.26301
300040.0000    0.02865
300080.0000   -0.05698
300120.0000    0.21661
300160.0000    0.01048
300200.0000   -0.57455
300240.0000   -0.00171
300280.0000   -0.33499
300320.0000   -0.04235
300360.0000    0.01438
300400.0000    0.05162
300440.0000   -0.04469
300480.0000   -0.10381
300520.0000   -0.19357
300560.0000   -0.21811
300600.0000    0.13441
300640.0000   -0.13277
300680.0000    0.06086
300720.0000    0.02564
300760.0000    0.20172
300800.0000    0.03036
300840.0000   -0.02786
300880.0000    0.03222
300920.0000   -0.15537
300960.0000   -0.12747
301000.0000   -0.07286
301040.0000    0.00753
301080.0000   -0.32225
301120.0000   -0.25893
301160.0000   -0.07246
301200.0000    0.00579
301240.0000    0.04987
301280.0000    0.09113
301320.0000   -0.00194
301360.0000   -0.18107
301400.0000    0.01412
301440.0000   -0.07017
301480.0000    0.12366
301520.0000    0.07802
301560.0000    0.20580
301600.0000    0.15509
301640.0000    0.30083
301680.0000   -0.09146
301720.0000    0.05291
301760.0000    0.12614
301800.0000   -0.03966
301840.0000    0.09968
301880.0000   -0.07687
301920.0000   -0.17526
301960.0000    0.18230
302000.0000    0.18163
302040.0000   -0.38063
302080.0000   -0.51057
302120.0000   -0.43724
302160.0000   -0.53242
302200.0000   -0.42818
302240.0000   -0.36258
302280.0000   -0.85683
302320.0000   -0.74306
302360.0000   -0.87344
302400.0000   -0.59937
302440.0000   -0.47408
302480.0000   -0.65497
302520.0000   -0.84401
302560.0000   -0.59798
302600.0000   -0.43348
302640.0000   -0.60598
302680.0000   -0.45038
302720.0000   -0.34571
302760.0000   -0.45499
302800.0000   -0.81598
302840.0000   -0.37081
302880.0000   -0.37421
302920.0000   -0.52214
302960.0000   -0.29129
303000.0000   -0.40720
303040.0000   -0.62866
303080.0000   -0.68561
303120.0000   -0.81186
303160.0000   -0.74028
303200.0000   -0.91761
303240.0000   -0.42671
303280.0000   -0.84196
303320.0000   -0.42295
303360.0000   -0.45872
303400.0000   -0.46496
303440.0000   -0.85673
303480.0000   -0.66284
303520.0000   -0.71088
303560.0000   -0.74236
303600.0000   -0.51291
303640.0000   -0.74027
303680.0000   -0.73418
303720.0000   -0.60051
303760.0000   -0.49914
303800.0000   -0.20852
303840.0000   -0.06901
303880.0000   -0.26274
303920.0000   -0.27658
303960.0000   -0.39225
304000.0000   -0.07317
304040.0000   -0.15022
304080.0000   -0.30212
304120.0000    0.13207
304160.0000   -0.22152
304200.0000   -0.19077
304240.0000   -0.34613
304280.0000   -0.07931
304320.0000    0.13799
304360.0000    0.09686
304400.0000   -0.43890
304440.0000    0.24598
304480.0000   -0.05625
304520.0000    0.06307
304560.0000   -0.11340
304600.0000   -0.17716
304640.0000    0.05695
304680.0000   -0.04757
304720.0000   -0.22487
304760.0000    0.04621
304800.0000   -0.00060
304840.0000   -0.01535
304880.0000   -0.01385
304920.0000   -0.20649
304960.0000   -0.29794
305000.0000    0.31038
305040.0000    0.64866
305080.0000    0.11097
305120.0000   -0.21947
305160.0000   -0.15530
305200.0000   -0.07298
305240.0000   -0.11929
305280.0000   -0.26291
305320.0000   -0.09942
305360.0000   -0.01654
305400.0000    0.05169
305440.0000   -0.01246
305480.0000    0.00078
305520.0000   -0.45696
305560.0000   -0.37287
305600.0000   -0.85069
305640.0000   -0.41579
305680.0000   -0.50719
305720.0000   -0.63539
305760.0000   -0.73122
305800.0000   -0.52343
305840.0000   -0.09996
305880.0000   -0.43872
305920.0000   -0.26567
305960.0000   -0.66339
306000.0000   -0.72747
306040.0000   -0.71380
306080.0000   -0.63986
306120.0000   -0.76250
306160.0000   -0.75483
306200.0000   -0.72829
306240.0000   -0.54261
306280.0000   -0.34327
306320.0000   -0.54243
306360.0000   -0.80011
306400.0000   -0.50769
306440.0000   -0.51819
306480.0000   -0.59656
306520.0000   -0.40191
306560.0000   -0.32875
306600.0000    0.11754
306640.0000    0.13686
306680.0000   -0.29630
306720.0000   -0.31069
306760.0000    0.04066
306800.0000   -0.32835
306840.0000   -0.23051
306880.0000   -0.28250
306920.0000   -0.31291
306960.0000   -0.58687
307000.0000   -0.54838
307040.0000   -0.27281
307080.0000    0.18395
307120.0000   -0.26119
307160.0000   -0.36038
307200.0000   -0.08807
307240.0000   -0.30138
307280.0000   -0.20594
307320.0000   -0.18689
307360.0000   -0.15846
307400.0000   -0.45043
307440.0000   -0.56595
307480.0000   -0.55243
307520.0000   -0.35044
307560.0000   -0.10014
307600.0000   -0.07714
307640.0000    0.02249
307680.0000    0.10638
307720.0000    0.33207
307760.0000   -0.04340
307800.0000    0.11910
307840.0000   -0.05925
307880.0000   -0.20141
307920.0000   -0.07156
307960.0000    0.04107
308000.0000   -0.10731
308040.0000    0.10679
308080.0000   -0.08784
308120.0000    0.09420
308160.0000    0.15460
308200.0000    0.07927
308240.0000    0.23380
308280.0000   -0.01380
308320.0000   -0.01327
308360.0000    0.14619
308400.0000    0.37639
308440.0000    0.12121
308480.0000   -0.07932
308520.0000    0.14789
308560.0000    0.00389
308600.0000    0.02619
308640.0000   -0.39585
308680.0000   -0.12031
308720.0000   -0.11395
308760.0000   -0.09020
308800.0000   -0.20303
308840.0000   -0.32410
308880.0000   -0.36269
308920.0000    0.01078
308960.0000    0.04705
309000.0000    0.18491
309040.0000    0.19217
309080.0000   -0.33798
309120.0000    0.19203
309160.0000    0.14894
309200.0000   -0.02231
309240.0000    0.11125
309280.0000   -0.19817
309320.0000   -0.19359
309360.0000    0.08190
309400.0000   -0.05157
309440.0000   -0.14922
309480.0000    0.30656
309520.0000   -0.23735
309560.0000   -0.03393
309600.0000    0.20024
309640.0000    0.10441
309680.0000    0.10546
309720.0000   -0.06386
309760.0000   -0.19163
309800.0000   -0.50231
309840.0000   -0.48831
309880.0000   -0.23106
309920.0000   -0.01800
309960.0000   -0.10635
310000.0000   -0.36788
310040.0000   -0.01724
310080.0000    0.16477
310120.0000    0.01220
310160.0000   -0.08482
310200.0000   -0.52317
310240.0000   -0.33747
310280.0000   -0.60722
310320.0000   -0.30585
310360.0000   -0.03921
310400.0000    0.19131
310440.0000   -0.19166
310480.0000   -0.19176
310520.0000   -0.83093
310560.0000   -0.71828
310600.0000   -0.67339
310640.0000   -0.20402
310680.0000   -0.40764
310720.0000   -0.50793
310760.0000   -0.50911
310800.0000   -0.69451
310840.0000   -0.55631
310880.0000   -0.64028
310920.0000   -0.35134
310960.0000   -0.46778
311000.0000   -0.11055
311040.0000   -0.22586
311080.0000   -0.40768
311120.0000   -0.17435
311160.0000   -0.00113
311200.0000   -0.37213
311240.0000   -0.07092
311280.0000   -0.04701
311320.0000   -0.27086
311360.0000   -0.11180
311400.0000   -0.28147
311440.0000   -0.32483
311480.0000   -0.56834
311520.0000   -0.43798
311560.0000   -0.59288
311600.0000   -0.51723
311640.0000   -0.39461
311680.0000   -0.56889
311720.0000   -0.45429
311760.0000   -0.29951
311800.0000    0.04508
311840.0000   -0.06517
311880.0000    0.16138
311920.0000   -0.04765
311960.0000    0.27714
312000.0000    0.02692
312040.0000   -0.02821
312080.0000   -0.12443
312120.0000    0.22514
312160.0000    0.17631
312200.0000   -0.07873
312240.0000    0.29289
312280.0000    0.25270
312320.0000    0.41176
312360.0000    0.36240
312400.0000    0.21548
312440.0000    0.39647
312480.0000    0.40263
312520.0000    0.25573
312560.0000    0.30420
312600.0000    0.24122
312640.0000    0.33404
312680.0000    0.40012
312720.0000    0.37369
312760.0000    0.41812
312800.0000    0.42392
312840.0000    0.23255
312880.0000    0.30773
312920.0000    0.02491
312960.0000   -0.15570
313000.0000   -0.03567
313040.0000   -0.02132
313080.0000   -0.13670
313120.0000   -0.23592
313160.0000   -0.38586
313200.0000   -0.41072
313240.0000   -0.12989
313280.0000   -0.37846
313320.0000   -0.69009
313360.0000   -0.67253
313400.0000   -0.64221
313440.0000   -0.83945
313480.0000   -0.89950
313520.0000   -0.91632
313560.0000   -0.52922
313600.0000   -0.51108
313640.0000   -0.74335
313680.0000   -0.68797
313720.0000   -0.11995
313760.0000   -0.10012
313800.0000   -0.33493
313840.0000   -0.42132
313880.0000   -0.46565
313920.0000    0.06626
313960.0000    0.00266
314000.0000   -0.55977
314040.0000   -0.46603
314080.0000   -0.49246
314120.0000   -0.32981
314160.0000   -0.29715
314200.0000   -0.28959
314240.0000   -0.60520
314280.0000   -0.37612
314320.0000   -0.04842
314360.0000   -0.17679
314400.0000   -0.50549
314440.0000   -0.38609
314480.0000   -0.05788
314520.0000   -0.22773
314560.0000   -0.47715
314600.0000   -0.24278
314640.0000   -0.30757
314680.0000   -0.40838
314720.0000   -0.77165
314760.0000   -0.46363
314800.0000   -0.82088
314840.0000   -0.41591
314880.0000   -0.40653
314920.0000   -0.66137
314960.0000   -0.60058
315000.0000   -0.31656
315040.0000   -0.47285
315080.0000   -0.20844
315120.0000   -0.29280
315160.0000   -0.57877
315200.0000   -0.55897
315240.0000   -0.64499
315280.0000   -0.63680
315320.0000   -0.35293
315360.0000   -0.66980
315400.0000   -0.49689
315440.0000   -0.40123
315480.0000   -0.58289
315520.0000   -0.41437
315560.0000   -0.73226
315600.0000   -0.59630
315640.0000   -0.42189
315680.0000   -0.44078
315720.0000   -0.03641
315760.0000   -0.55584
315800.0000   -0.35881
315840.0000   -0.64907
315880.0000   -0.46780
315920.0000   -0.34466
315960.0000   -0.13106
316000.0000   -0.51051
316040.0000   -0.13284
316080.0000    0.05896
316120.0000   -0.00652
316160.0000   -0.01439
316200.0000   -0.62817
316240.0000   -0.52247
316280.0000   -0.43507
316320.0000   -0.58715
316360.0000   -0.58159
316400.0000   -0.26203
316440.0000   -0.54933
316480.0000   -0.48518
316520.0000   -0.72071
316560.0000   -0.50490
316600.0000   -0.47167
316640.0000   -0.41367
316680.0000   -0.42062
316720.0000   -0.46246
316760.0000    0.00781
316800.0000   -0.26750
316840.0000   -0.22310
316880.0000   -0.18636
316920.0000   -0.06438
316960.0000   -0.02500
317000.0000   -0.24708
317040.0000   -0.44606
317080.0000   -0.10298
317120.0000   -0.08027
317160.0000   -0.14363
317200.0000   -0.24939
317240.0000   -0.45570
317280.0000   -0.39760
317320.0000   -0.54612
317360.0000   -0.44826
317400.0000   -0.52221
317440.0000   -0.34631
317480.0000   -0.52022
317520.0000   -0.50311
317560.0000   -0.45430
317600.0000   -0.60447
317640.0000   -0.34321
317680.0000   -0.53214
317720.0000   -0.57567
317760.0000   -0.35899
317800.0000   -0.15071
317840.0000   -0.26978
317880.0000   -0.21430
317920.0000   -0.76047
317960.0000   -0.77585
318000.0000   -0.51851
318040.0000   -0.46318
318080.0000   -0.45610
318120.0000   -0.32677
318160.0000   -0.15626
318200.0000    0.06963
318240.0000    0.01093
318280.0000   -0.25162
318320.0000   -0.12671
318360.0000   -0.16161
318400.0000   -0.10046
318440.0000   -0.08104
318480.0000    0.08591
318520.0000    0.09265
318560.0000    0.10210
318600.0000   -0.05819
318640.0000   -0.26234
318680.0000   -0.53405
318720.0000   -0.01480
318760.0000    0.10392
318800.0000    0.22787
318840.0000    0.50842
318880.0000    0.63117
318920.0000    0.64376
318960.0000    0.60041
319000.0000    0.54978
319040.0000    0.79610
319080.0000    0.40873
319120.0000    0.52280
319160.0000    0.57077
319200.0000    0.41826
319240.0000    0.25412
319280.0000    0.10482
319320.0000    0.09207
319360.0000   -0.07503
319400.0000   -0.15208
319440.0000    0.05028
319480.0000   -0.01835
319520.0000   -0.07332
319560.0000    0.08625
319600.0000    0.27763
319640.0000   -0.03982
319680.0000   -0.07289
319720.0000    0.05870
319760.0000   -0.19888
319800.0000    0.19076
319840.0000    0.44769
319880.0000    0.52528
319920.0000    0.46646
319960.0000   -0.01306
320000.0000    0.38387
320040.0000    0.21568
320080.0000    0.33494
320120.0000    0.25126
320160.0000    0.42595
320200.0000    0.06926
320240.0000    0.48464
320280.0000    0.56768
320320.0000    0.10589
320360.0000    0.39138
320400.0000    0.23167
320440.0000    0.34544
320480.0000    0.38422
320520.0000    0.24237
320560.0000    0.34936
320600.0000    0.39083
320640.0000   -0.06387
320680.0000    0.57914
320720.0000    0.30321
320760.0000    0.42827
320800.0000    0.32488
320840.0000    0.41687
320880.0000    0.41835
320920.0000    0.48749
320960.0000    0.18398
321000.0000    0.25425
321040.0000    0.18085
321080.0000    0.30928
321120.0000    0.36866
321160.0000    0.51572
321200.0000    0.28133
321240.0000    0.31486
321280.0000    0.24160
321320.0000    0.59599
321360.0000    0.43373
321400.0000   -0.02762
321440.0000    0.22566
321480.0000    0.30433
321520.0000    0.28473
321560.0000    0.41338
321600.0000    0.29515
321640.0000    0.46735
321680.0000    0.27327
321720.0000    0.25425
321760.0000    0.32673
321800.0000    0.38794
321840.0000    0.19974
321880.0000    0.35102
321920.0000    0.37220
321960.0000    0.26610
322000.0000    0.29879
322040.0000    0.27738
322080.0000    0.36245
322120.0000    0.44194
322160.0000    0.23732
322200.0000    0.23399
322240.0000    0.22388
322280.0000    0.20866
322320.0000    0.33293
322360.0000    0.18871
322400.0000    0.31414
322440.0000    0.15621
322480.0000    0.21464
322520.0000    0.10923
322560.0000   -0.09899
322600.0000    0.18206
322640.0000    0.65621
322680.0000    0.27595
322720.0000    0.31075
322760.0000    0.27254
322800.0000    0.50750
322840.0000    0.38585
322880.0000    0.19529
322920.0000    0.14797
322960.0000    0.27768
323000.0000    0.33357
323040.0000    0.32648
323080.0000    0.33704
323120.0000    0.30743
323160.0000    0.23405
323200.0000    0.15296
323240.0000    0.15775
323280.0000    0.36460
323320.0000    0.27266
323360.0000    0.05382
323400.0000    0.45726
323440.0000    0.10226
323480.0000    0.10581
323520.0000    0.33778
323560.0000    0.25257
323600.0000    0.21272
323640.0000    0.27980
323680.0000    0.23176
323720.0000    0.10816
323760.0000    0.31816
323800.0000    0.50642
323840.0000    0.50913
323880.0000    0.55858
323920.0000    0.14285
323960.0000    0.06074
324000.0000    0.21692
324040.0000    0.36515
324080.0000    0.28764
324120.0000    0.23849
324160.0000    0.27522
324200.0000    0.35550
324240.0000    0.11175
324280.0000    0.32530
324320.0000    0.25478
324360.0000    0.39523
324400.0000    0.26325
324440.0000    0.24111
324480.0000    0.47313
324520.0000    0.30146
324560.0000    0.42848
324600.0000    0.41777
324640.0000    0.25726
324680.0000    0.38655
324720.0000    0.50537
324760.0000    0.56390
324800.0000    0.33212
324840.0000    0.51690
324880.0000    0.47805
324920.0000    0.17913
324960.0000    0.26909
325000.0000    0.43776
325040.0000    0.30306
325080.0000    0.25535
325120.0000    0.47430
325160.0000    0.54312
325200.0000    0.49967
325240.0000    0.51648
325280.0000    0.24170
325320.0000    0.22715
325360.0000    0.21171
325400.0000    0.42513
325440.0000    0.30815
325480.0000    0.31851
325520.0000    0.40332
325560.0000    0.37067
325600.0000    0.48394
325640.0000    0.51293
325680.0000    0.33433
325720.0000    0.39196
325760.0000    0.43917
325800.0000    0.40329
325840.0000    0.41814
325880.0000    0.23795
325920.0000    0.22136
325960.0000    0.42956
326000.0000    0.41848
326040.0000    0.38492
326080.0000    0.32550
326120.0000    0.33570
326160.0000    0.55334
326200.0000    0.46743
326240.0000    0.31792
326280.0000    0.36738
326320.0000    0.52260
326360.0000    0.60113
326400.0000    0.23415
326440.0000    0.51185
326480.0000    0.57711
326520.0000    0.52614
326560.0000    0.47018
326600.0000    0.36456
326640.0000    0.58528
326680.0000    0.52751
326720.0000    0.44923
326760.0000    0.46484
326800.0000    0.44240
326840.0000    0.50347
326880.0000    0.39166
326920.0000    0.39586
326960.0000    0.25773
327000.0000    0.27369
327040.0000    0.33940
327080.0000    0.12299
327120.0000    0.45193
327160.0000    0.50274
327200.0000    0.34947
327240.0000    0.21637
327280.0000    0.19408
327320.0000    0.38126
327360.0000    0.19196
327400.0000    0.21033
327440.0000    0.25516
327480.0000    0.36143
327520.0000    0.13613
327560.0000    0.25965
327600.0000    0.23415
327640.0000    0.05374
327680.0000   -0.04637
327720.0000    0.18628
327760.0000    0.40349
327800.0000    0.25858
327840.0000    0.14670
327880.0000    0.13582
327920.0000    0.10452
327960.0000    0.30604
328000.0000    0.39326
328040.0000    0.46764
328080.0000    0.29619
328120.0000    0.33550
328160.0000    0.65065
328200.0000    0.56516
328240.0000    0.46192
328280.0000    0.39858
328320.0000    0.20527
328360.0000    0.42894
328400.0000    0.33655
328440.0000    0.39450
328480.0000    0.32282
328520.0000    0.30330
328560.0000    0.28729
328600.0000    0.37727
328640.0000    0.23088
328680.0000    0.34474
328720.0000    0.21875
328760.0000    0.16959
328800.0000    0.16145
328840.0000    0.28149
328880.0000    0.13168
328920.0000    0.18311
328960.0000    0.23721
329000.0000    0.37507
329040.0000    0.36284
329080.0000    0.60923
329120.0000    0.55759
329160.0000    0.36783
329200.0000    0.33959
329240.0000    0.23078
329280.0000    0.45633
329320.0000    0.44371
329360.0000    0.11253
329400.0000    0.43643
329440.0000    0.34648
329480.0000    0.52943
329520.0000    0.46476
329560.0000    0.35774
329600.0000    0.24471
329640.0000    0.33412
329680.0000    0.22102
329720.0000    0.26967
329760.0000    0.63934
329800.0000    0.26450
329840.0000    0.33591
329880.0000    0.29548
329920.0000    0.28244
329960.0000    0.32057
330000.0000    0.46711
330040.0000    0.44641
330080.0000    0.41296
330120.0000    0.04142
330160.0000    0.14343
330200.0000   -0.14013
330240.0000    0.02787
330280.0000    0.10877
330320.0000    0.37669
330360.0000    0.50827
330400.0000    0.22186
330440.0000    0.47743
330480.0000    0.48988
330520.0000    0.18382
330560.0000    0.31618
330600.0000    0.49164
330640.0000    0.33849
330680.0000    0.16405
330720.0000    0.46490
330760.0000    0.34221
330800.0000    0.07851
330840.0000    0.06143
330880.0000    0.24195
330920.0000    0.03929
330960.0000    0.37532
331000.0000    0.40737
331040.0000    0.17851
331080.0000    0.44068
331120.0000    0.09076
331160.0000    0.21602
331200.0000   -0.51431
331240.0000   -0.13558
331280.0000    0.02545
331320.0000    0.18654
331360.0000    0.08842
331400.0000    0.20449
331440.0000    0.08900
331480.0000    0.12087
331520.0000   -0.04089
331560.0000    0.11939
331600.0000    0.25852
331640.0000   -0.11426
331680.0000   -0.11667
331720.0000    0.02007
331760.0000    0.22339
331800.0000    0.42776
331840.0000    0.05337
331880.0000    0.18849
331920.0000    0.53519
331960.0000    0.22686
332000.0000    0.41434
332040.0000    0.21852
332080.0000    0.55838
332120.0000   -0.02824
332160.0000   -0.05943
332200.0000   -0.07055
332240.0000   -0.29460
332280.0000    0.20453
332320.0000   -0.44488
332360.0000   -0.70446
332400.0000    0.09689
332440.0000   -0.01579
332480.0000   -0.43196
332520.0000   -0.13263
332560.0000    0.03332
332600.0000   -0.17469
332640.0000   -0.31480
332680.0000   -0.17500
332720.0000   -0.20562
332760.0000   -0.32417
332800.0000   -0.36839
332840.0000   -0.59533
332880.0000   -0.59543
332920.0000   -0.48777
332960.0000   -0.51977
333000.0000   -0.52611
333040.0000   -0.75760
333080.0000   -0.60926
333120.0000   -0.55729
333160.0000   -0.18667
333200.0000   -0.13783
333240.0000    0.06551
333280.0000   -0.26311
333320.0000   -0.28538
333360.0000   -0.18126
333400.0000   -0.39320
333440.0000   -0.15873
333480.0000   -0.19815
333520.0000   -0.25011
333560.0000   -0.24633
333600.0000   -0.20040
333640.0000   -0.45878
333680.0000   -0.48595
333720.0000   -0.43123
333760.0000   -1.04582
333800.0000   -0.68353
333840.0000   -0.67552
333880.0000   -0.63852
333920.0000   -0.69823
333960.0000   -0.68625
334000.0000   -0.37760
334040.0000   -0.20204
334080.0000   -0.61059
334120.0000   -0.26772
334160.0000   -0.00437
334200.0000   -0.02373
334240.0000   -0.05080
334280.0000   -0.03245
334320.0000   -0.10009
334360.0000   -0.03238
334400.0000   -0.00750
334440.0000    0.04253
334480.0000   -0.01967
334520.0000   -0.03632
334560.0000   -0.39477
334600.0000   -0.31739
334640.0000   -0.02424
334680.0000   -0.05476
334720.0000   -0.18297
334760.0000    0.02331
334800.0000   -0.33780
334840.0000   -0.16924
334880.0000   -0.07395
334920.0000   -0.14526
334960.0000   -0.39104
335000.0000   -0.27492
335040.0000   -0.11022
335080.0000   -0.01505
335120.0000   -0.01233
335160.0000   -0.09037
335200.0000   -0.08464
335240.0000    0.14081
335280.0000    0.12015
335320.0000   -0.11362
335360.0000    0.15388
335400.0000   -0.07873
335440.0000    0.08011
335480.0000    0.04779
335520.0000   -0.01082
335560.0000   -0.19494
335600.0000   -0.29374
335640.0000   -0.30963
335680.0000   -0.45679
335720.0000   -0.54341
335760.0000   -0.17772
335800.0000   -0.13224
335840.0000   -0.28328
335880.0000   -0.37654
335920.0000   -0.29676
335960.0000   -0.45291
336000.0000   -0.40428
336040.0000   -0.40588
336080.0000    0.05279
336120.0000   -0.20976
336160.0000   -0.11961
336200.0000   -0.28171
336240.0000   -0.17707
336280.0000   -0.15659
336320.0000   -0.33297
336360.0000   -0.10703
336400.0000   -0.04846
336440.0000   -0.02052
336480.0000   -0.02907
336520.0000    0.02152
336560.0000   -0.22600
336600.0000   -0.04037
336640.0000   -0.33811
336680.0000    0.05746
336720.0000   -0.08226
336760.0000   -0.26018
336800.0000   -0.13488
336840.0000    0.00912
336880.0000    0.00808
336920.0000    0.00553
336960.0000    0.01567
337000.0000   -0.48553
337040.0000   -0.10656
337080.0000   -0.18329
337120.0000    0.03894
337160.0000    0.07552
337200.0000    0.02345
337240.0000    0.14702
337280.0000   -0.21186
337320.0000   -0.04659
337360.0000    0.05880
337400.0000   -0.06471
337440.0000   -0.13644
337480.0000   -0.16183
337520.0000    0.13155
337560.0000    0.05662
337600.0000   -0.09050
337640.0000   -0.07832
337680.0000   -0.24426
337720.0000   -0.07248
337760.0000    0.07015
337800.0000   -0.12416
337840.0000   -0.04486
337880.0000    0.20695
337920.0000   -0.04218
337960.0000   -0.10498
338000.0000   -0.08457
338040.0000    0.00358
338080.0000   -0.25984
338120.0000   -0.17518
338160.0000    0.15654
338200.0000   -0.06718
338240.0000   -0.05678
338280.0000    0.56479
338320.0000    0.06914
338360.0000   -0.02711
338400.0000   -0.00753
338440.0000   -0.05199
338480.0000   -0.10188
338520.0000   -0.30777
338560.0000   -0.49953
338600.0000   -0.26511
338640.0000   -0.14834
338680.0000   -0.40853
338720.0000   -0.07932
338760.0000   -0.27001
338800.0000   -0.12278
338840.0000   -0.09314
338880.0000   -0.27228
338920.0000   -0.01349
338960.0000   -0.11654
339000.0000   -0.14958
339040.0000   -0.21696
339080.0000   -0.39654
339120.0000    0.11309
339160.0000    0.00980
339200.0000    0.37016
339240.0000    0.18509
339280.0000    0.28467
339320.0000   -0.16498
339360.0000   -0.24793
339400.0000   -0.17119
339440.0000    0.03120
339480.0000   -0.41888
339520.0000    0.12345
339560.0000    0.12325
339600.0000   -0.18772
339640.0000    0.00991
339680.0000    0.09222
339720.0000    0.05172
339760.0000    0.00479
339800.0000    0.00357
339840.0000   -0.25685
339880.0000   -0.00015
339920.0000   -0.09569
339960.0000    0.01034
340000.0000    0.24410
340040.0000   -0.22823
340080.0000   -0.07593
340120.0000    0.08966
340160.0000    0.11060
340200.0000   -0.02085
340240.0000   -0.05308
340280.0000    0.18051
340320.0000    0.21138
340360.0000    0.23817
340400.0000   -0.19199
340440.0000   -0.03867
340480.0000   -0.05028
340520.0000   -0.21440
340560.0000    0.12577
340600.0000    0.13685
340640.0000    0.21132
340680.0000    0.20254
340720.0000    0.18185
340760.0000   -0.26880
340800.0000   -0.28394
340840.0000   -0.24180
340880.0000   -0.13133
340920.0000    0.03122
340960.0000   -0.05203
341000.0000    0.24001
341040.0000    0.32213
341080.0000    0.22963
341120.0000    0.15325
341160.0000    0.19351
341200.0000    0.19806
341240.0000    0.09196
341280.0000    0.20283
341320.0000    0.06042
341360.0000    0.30354
341400.0000    0.20488
341440.0000    0.24487
341480.0000    0.07077
341520.0000    0.24086
341560.0000    0.19805
341600.0000    0.23928
341640.0000    0.30907
341680.0000    0.14401
341720.0000    0.14242
341760.0000    0.27653
341800.0000    0.01394
341840.0000    0.00948
341880.0000    0.19503
341920.0000   -0.09537
341960.0000    0.08865
342000.0000   -0.07436
342040.0000    0.02727
342080.0000    0.17956
342120.0000    0.08064
342160.0000    0.21864
342200.0000    0.23719
342240.0000    0.22775
342280.0000   -0.06039
342320.0000    0.16127
342360.0000   -0.10224
342400.0000   -0.44183
342440.0000   -0.21921
342480.0000   -0.06476
342520.0000    0.01966
342560.0000   -0.23269
342600.0000   -0.03239
342640.0000    0.10056
342680.0000   -0.17017
342720.0000    0.24359
342760.0000    0.07728
342800.0000    0.07255
342840.0000   -0.00661
342880.0000    0.16047
342920.0000   -0.00723
342960.0000   -0.13688
343000.0000   -0.16042
343040.0000    0.02477
343080.0000   -0.00434
343120.0000    0.18320
343160.0000   -0.19785
343200.0000    0.16557
343240.0000   -0.04616
343280.0000   -0.08490
343320.0000    0.00829
343360.0000   -0.07771
343400.0000    0.05508
343440.0000   -0.07392
343480.0000    0.17599
343520.0000    0.18373
343560.0000    0.08468
343600.0000   -0.00413
343640.0000    0.08258
343680.0000    0.10553
343720.0000   -0.05205
343760.0000   -0.27228
343800.0000    0.23070
343840.0000   -0.00547
343880.0000   -0.02210
343920.0000    0.02290
343960.0000   -0.26768
344000.0000   -0.14286
344040.0000   -0.25005
344080.0000   -0.27492
344120.0000   -0.27145
344160.0000   -0.12389
344200.0000   -0.08911
344240.0000   -0.03835
344280.0000    0.01695
344320.0000   -0.11209
344360.0000   -0.05276
344400.0000   -0.16151
344440.0000   -0.15413
344480.0000   -0.33560
344520.0000   -0.03890
344560.0000    0.23632
344600.0000   -0.11514
344640.0000    0.23554
344680.0000   -0.00592
344720.0000   -0.09020
344760.0000    0.02390
344800.0000   -0.10908
344840.0000    0.44867
344880.0000   -0.05715
344920.0000   -0.08169
344960.0000    0.12478
345000.0000    0.29249
345040.0000    0.32334
345080.0000    0.06850
345120.0000    0.41265
345160.0000    0.71633
345200.0000    0.53894
345240.0000    0.23569
345280.0000    0.49700
345320.0000    0.36892
345360.0000    0.11944
345400.0000    0.07472
345440.0000   -0.32170
345480.0000   -0.18455
345520.0000    0.00946
345560.0000    0.09861
345600.0000    0.10629
345640.0000    0.14357
345680.0000   -0.22138
345720.0000   -0.04190
345760.0000    0.07004
345800.0000    0.15760
345840.0000   -0.01646
345880.0000    0.29409
345920.0000    0.22002
345960.0000    0.45188
346000.0000    0.29777
346040.0000    0.19530
346080.0000    0.42777
346120.0000    0.48802
346160.0000    0.08648
346200.0000    0.40314
346240.0000    0.12469
346280.0000    0.36237
346320.0000    0.39286
346360.0000    0.29128
346400.0000    0.47664
346440.0000    0.33111
346480.0000    0.16918
346520.0000    0.00408
346560.0000   -0.39410
346600.0000   -0.42901
346640.0000   -0.70200
346680.0000   -0.24580
346720.0000   -0.50337
346760.0000   -0.55368
346800.0000   -0.34505
346840.0000   -0.51607
346880.0000   -0.32781
346920.0000   -0.09150
346960.0000   -0.24192
347000.0000    0.02106
347040.0000   -0.06588
347080.0000    0.16386
347120.0000    0.16507
347160.0000    0.14121
347200.0000    0.03254
347240.0000    0.04956
347280.0000    0.29429
347320.0000    0.01657
347360.0000    0.08781
347400.0000   -0.04001
347440.0000   -0.00360
347480.0000    0.11164
347520.0000    0.08187
347560.0000   -0.01387
347600.0000    0.06213
347640.0000    0.03135
347680.0000   -0.16782
347720.0000   -0.17974
347760.0000   -0.04950
347800.0000   -0.03684
347840.0000    0.01528
347880.0000    0.08490
347920.0000    0.01282
347960.0000   -0.12203
348000.0000   -0.04254
348040.0000   -0.14336
348080.0000   -0.11546
348120.0000   -0.02833
348160.0000    0.27807
348200.0000   -0.03209
348240.0000    0.08419
348280.0000   -0.04843
348320.0000    0.17819
348360.0000    0.04280
348400.0000   -0.06466
348440.0000   -0.07775
348480.0000    0.09569
348520.0000   -0.27343
348560.0000   -0.05040
348600.0000   -0.36682
348640.0000   -0.17645
348680.0000   -0.02831
348720.0000   -0.15358
348760.0000    0.07869
348800.0000    0.21625
348840.0000    0.07567
348880.0000   -0.20440
348920.0000   -0.14081
348960.0000   -0.16750
349000.0000   -0.13738
349040.0000   -0.00732
349080.0000    0.16713
349120.0000    0.19856
349160.0000    0.16947
349200.0000   -0.13889
349240.0000    0.10895
349280.0000    0.26759
349320.0000   -0.00649
349360.0000   -0.02793
349400.0000    0.00953
349440.0000   -0.04474
349480.0000    0.06315
349520.0000    0.01896
349560.0000    0.06458
349600.0000   -0.13721
349640.0000   -0.12747
349680.0000    0.00796
349720.0000   -0.15217
349760.0000    0.03093
349800.0000    0.09506
349840.0000    0.17645
349880.0000    0.12584
349920.0000   -0.02263
349960.0000   -0.05012
350000.0000   -0.04046
350040.0000    0.11701
350080.0000   -0.18881
350120.0000   -0.21972
350160.0000   -0.23264
350200.0000   -0.05936
350240.0000   -0.30272
350280.0000   -0.22509
350320.0000   -0.13682
350360.0000   -0.08376
350400.0000    0.18036
350440.0000    0.02613
350480.0000    0.10539
350520.0000   -0.13935
350560.0000    0.05663
350600.0000    0.01105
350640.0000   -0.01263
350680.0000   -0.07987
350720.0000    0.01267
350760.0000   -0.04117
350800.0000   -0.27626
350840.0000   -0.48210
350880.0000   -0.29233
350920.0000   -0.45759
350960.0000   -0.24523
351000.0000   -0.63138
351040.0000   -0.46405
351080.0000   -0.29022
351120.0000   -0.12419
351160.0000   -0.05886
351200.0000    0.35868
351240.0000   -0.13911
351280.0000   -0.16112
351320.0000   -0.16724
351360.0000   -0.01811
351400.0000    0.02625
351440.0000   -0.16200
351480.0000   -0.13375
351520.0000   -0.12246
351560.0000    0.08936
351600.0000   -0.02086
351640.0000   -0.17467
351680.0000   -0.30060
351720.0000   -0.14350
351760.0000    0.06349
351800.0000    0.00499
351840.0000    0.08878
351880.0000    0.02512
351920.0000    0.04385
351960.0000   -0.08594
352000.0000    0.03241
352040.0000   -0.35464
352080.0000    0.11847
352120.0000   -0.05048
352160.0000   -0.06315
352200.0000   -0.07250
352240.0000   -0.17946
352280.0000   -0.16093
352320.0000    0.10226
352360.0000    0.01315
352400.0000    0.03648
352440.0000    0.13286
352480.0000   -0.04049
352520.0000   -0.19200
352560.0000    0.09931
352600.0000   -0.06770
352640.0000    0.09845
352680.0000    0.11232
352720.0000   -0.13356
352760.0000   -0.27022
352800.0000   -0.17965
352840.0000   -0.29107
352880.0000   -0.33491
352920.0000   -0.33641
352960.0000   -0.76239
353000.0000   -0.69686
353040.0000   -0.78444
353080.0000   -0.25807
353120.0000    0.11383
353160.0000   -0.33445
353200.0000   -0.04423
353240.0000   -0.59090
353280.0000   -0.22078
353320.0000    0.01273
353360.0000   -0.11649
353400.0000    0.13846
353440.0000   -0.26125
353480.0000   -0.07718
353520.0000    0.12263
353560.0000    0.21940
353600.0000    0.13383
353640.0000   -0.11474
353680.0000   -0.16649
353720.0000   -0.33960
353760.0000    0.15968
353800.0000   -0.16893
353840.0000   -0.15266
353880.0000    0.03529
353920.0000    0.08725
353960.0000   -0.30513
354000.0000   -0.27355
354040.0000   -0.08152
354080.0000   -0.11093
354120.0000   -0.53504
354160.0000   -0.22231
354200.0000   -0.19585
354240.0000   -0.09536
354280.0000   -0.04557
354320.0000   -0.00007
354360.0000   -0.17757
354400.0000    0.13441
354440.0000    0.17963
354480.0000    0.02319
354520.0000    0.28964
354560.0000    0.41339
354600.0000    0.30811
354640.0000    0.44758
354680.0000   -0.14666
354720.0000    0.05193
354760.0000    0.16258
354800.0000   -0.00942
354840.0000   -0.09374
354880.0000   -0.26675
354920.0000    0.03869
354960.0000    0.05585
355000.0000   -0.09575
355040.0000    0.01035
355080.0000   -0.04152
355120.0000   -0.11677
355160.0000    0.03082
355200.0000    0.09208
355240.0000    0.13684
355280.0000   -0.13315
355320.0000    0.03595
355360.0000   -0.01399
355400.0000    0.03128
355440.0000    0.05824
355480.0000    0.29713
355520.0000   -0.09967
355560.0000    0.07303
355600.0000   -0.01394
355640.0000    0.03892
355680.0000    0.11284
355720.0000    0.06626
355760.0000    0.02162
355800.0000    0.10931
355840.0000   -0.04616
355880.0000    0.08231
355920.0000   -0.01022
355960.0000   -0.02846
356000.0000    0.04961
356040.0000   -0.03934
356080.0000    0.16749
356120.0000    0.16693
356160.0000   -0.00571
356200.0000   -0.27846
356240.0000   -0.01209
356280.0000   -0.10024
356320.0000   -0.01243
356360.0000    0.00522
356400.0000   -0.18998
356440.0000   -0.18719
356480.0000   -0.05945
356520.0000   -0.31554
356560.0000   -0.20321
356600.0000   -0.32965
356640.0000   -0.16422
356680.0000   -0.34395
356720.0000    0.10788
356760.0000   -0.30684
356800.0000    0.08805
356840.0000   -0.09791
356880.0000    0.00721
356920.0000    0.10354
356960.0000    0.02941
357000.0000    0.06066
357040.0000   -0.07600
357080.0000   -0.32944
357120.0000   -0.30028
357160.0000   -0.04425
357200.0000    0.06157
357240.0000   -0.04742
357280.0000   -0.12569
357320.0000   -0.03147
357360.0000    0.02198
357400.0000   -0.00814
357440.0000    0.05348
357480.0000    0.10457
357520.0000    0.01766
357560.0000    0.06290
357600.0000   -0.00268
357640.0000    0.04718
357680.0000    0.15133
357720.0000    0.05629
357760.0000    0.14691
357800.0000    0.23381
357840.0000    0.27180
357880.0000    0.10226
357920.0000   -0.03032
357960.0000    0.16648
358000.0000    0.10906
358040.0000    0.09399
358080.0000    0.25491
358120.0000    0.03783
358160.0000    0.08757
358200.0000   -0.02224
358240.0000   -0.03855
358280.0000    0.15105
358320.0000   -0.01956
358360.0000    0.08622
358400.0000    0.10214
358440.0000   -0.15868
358480.0000   -0.04017
358520.0000   -0.06910
358560.0000    0.09892
358600.0000   -0.00180
358640.0000   -0.06682
358680.0000   -0.31321
358720.0000   -0.27879
358760.0000   -0.14372
358800.0000   -0.05981
358840.0000   -0.10455
358880.0000   -0.23692
358920.0000   -0.05378
358960.0000   -0.02512
359000.0000    0.13303
359040.0000   -0.08576
359080.0000   -0.00219
359120.0000    0.08444
359160.0000   -0.09361
359200.0000   -0.21039
359240.0000    0.01776
359280.0000   -0.20495
359320.0000   -0.10969
359360.0000    0.01953
359400.0000    0.09169
359440.0000   -0.16845
359480.0000   -0.12930
359520.0000   -0.16952
359560.0000   -0.03752
359600.0000   -0.21945
359640.0000   -0.13708
359680.0000   -0.37727
359720.0000   -0.10097
359760.0000    0.04165
359800.0000    0.13735
359840.0000    0.16274
359880.0000   -0.04117
359920.0000   -0.19150
359960.0000   -0.13853
360000.0000   -0.30817
360040.0000   -0.34278
360080.0000   -0.28885
360120.0000   -0.38789
360160.0000   -0.45030
360200.0000   -0.34496
360240.0000   -0.40524
360280.0000   -0.47752
360320.0000   -0.18757
360360.0000   -0.16800
360400.0000    0.17479
360440.0000   -0.18380
360480.0000   -0.16577
360520.0000   -0.12878
360560.0000    0.09472
360600.0000    0.03442
360640.0000   -0.12683
360680.0000   -0.22877
360720.0000   -0.17712
360760.0000   -0.33826
360800.0000   -0.47604
360840.0000   -0.36618
360880.0000   -0.50009
360920.0000   -0.63297
360960.0000   -0.39259
361000.0000   -0.25809
361040.0000   -0.18620
361080.0000   -0.70519
361120.0000   -0.65036
361160.0000   -0.56389
361200.0000   -0.76289
361240.0000   -0.52966
361280.0000   -0.65131
361320.0000   -0.87377
361360.0000   -0.61043
361400.0000   -0.66648
361440.0000   -0.49011
361480.0000   -0.44588
361520.0000   -0.39911
361560.0000   -0.30582
361600.0000   -0.39172
361640.0000   -0.31728
361680.0000   -0.60104
361720.0000   -0.42533
361760.0000   -0.14010
361800.0000    0.03589
361840.0000    0.12333
361880.0000   -0.00864
361920.0000   -0.24178
361960.0000   -0.36411
362000.0000   -0.31721
362040.0000   -0.18113
362080.0000   -0.32049
362120.0000   -0.45018
362160.0000   -0.24416
362200.0000   -0.37878
362240.0000   -0.25742
362280.0000   -0.36508
362320.0000   -0.10822
362360.0000   -0.18044
362400.0000   -0.27546
362440.0000   -0.37628
362480.0000   -0.41867
362520.0000   -0.45219
362560.0000   -0.70472
362600.0000   -0.51594
362640.0000   -0.51315
362680.0000   -0.70487
362720.0000   -0.49552
362760.0000   -0.15123
362800.0000   -0.37493
362840.0000   -0.43671
362880.0000   -0.53549
362920.0000   -0.34209
362960.0000   -0.60330
363000.0000   -0.42737
363040.0000   -0.32333
363080.0000   -0.34828
363120.0000   -0.44162
363160.0000   -0.58574
363200.0000   -0.50764
363240.0000   -0.22675
363280.0000   -0.06452
363320.0000    0.05939
363360.0000   -0.25237
363400.0000   -0.01271
363440.0000   -0.32556
363480.0000    0.06226
363520.0000    0.11017
363560.0000    0.22925
363600.0000   -0.08020
363640.0000   -0.06538
363680.0000    0.13327
363720.0000   -0.01424
363760.0000    0.04344
363800.0000    0.05894
363840.0000   -0.17859
363880.0000   -0.23013
363920.0000    0.00202
363960.0000   -0.34632
364000.0000   -0.00367
364040.0000   -0.04418
364080.0000    0.02198
364120.0000   -0.10656
364160.0000   -0.14468
364200.0000   -0.20904
364240.0000   -0.36466
364280.0000   -0.76758
364320.0000   -0.68870
364360.0000   -0.61415
364400.0000   -0.35036
364440.0000   -0.61950
364480.0000   -0.35673
364520.0000   -0.45463
364560.0000   -0.66672
364600.0000   -0.46232
364640.0000   -0.50559
364680.0000   -0.54389
364720.0000   -0.71495
364760.0000   -0.48423
364800.0000   -0.61878
364840.0000   -0.34984
364880.0000   -0.47297
364920.0000   -0.55793
364960.0000   -0.16164
365000.0000   -0.40320
365040.0000   -0.57872
365080.0000   -0.41211
365120.0000   -0.17685
365160.0000   -0.59331
365200.0000   -0.38462
365240.0000   -0.75203
365280.0000   -0.50473
365320.0000   -0.48064
365360.0000   -0.30040
365400.0000   -0.33683
365440.0000   -0.43472
365480.0000   -0.13186
365520.0000   -0.22272
365560.0000   -0.37691
365600.0000   -0.50690
365640.0000   -0.03303
365680.0000   -0.07541
365720.0000    0.07783
365760.0000   -0.52399
365800.0000   -0.29093
365840.0000   -0.31320
365880.0000   -0.26729
365920.0000   -0.06557
365960.0000   -0.21683
366000.0000   -0.18867
366040.0000   -0.46097
366080.0000   -0.32233
366120.0000   -0.26221
366160.0000   -0.08198
366200.0000   -0.15282
366240.0000   -0.20759
366280.0000   -0.39329
366320.0000    0.00502
366360.0000   -0.17775
366400.0000   -0.34283
366440.0000   -0.46976
366480.0000   -0.88839
366520.0000   -0.64395
366560.0000   -0.81977
366600.0000   -0.49115
366640.0000   -0.78218
366680.0000   -0.82332
366720.0000   -0.40676
366760.0000   -0.76030
366800.0000   -0.47706
366840.0000   -0.56818
366880.0000   -0.45743
366920.0000   -0.38448
366960.0000   -0.37093
367000.0000   -0.45779
367040.0000   -0.48972
367080.0000   -0.55390
367120.0000   -0.38853
367160.0000   -0.63456
367200.0000   -0.88976
367240.0000   -0.63850
367280.0000   -0.83293
367320.0000   -0.47070
367360.0000   -0.95192
367400.0000   -1.04560
367440.0000   -0.62561
367480.0000   -0.57819
367520.0000   -0.51737
367560.0000   -0.54409
367600.0000   -0.72212
367640.0000   -0.86471
367680.0000   -0.68380
367720.0000   -0.20447
367760.0000   -0.37192
367800.0000   -0.49292
367840.0000   -0.30407
367880.0000   -0.35624
367920.0000   -0.41837
367960.0000   -0.73507
368000.0000   -0.53428
368040.0000   -0.85308
368080.0000   -0.71020
368120.0000   -0.56372
368160.0000   -0.48960
368200.0000   -0.61605
368240.0000   -0.02166
368280.0000   -0.34194
368320.0000   -0.40945
368360.0000   -0.41482
368400.0000   -0.45127
368440.0000   -0.52836
368480.0000   -0.38222
368520.0000   -0.47326
368560.0000   -0.46371
368600.0000   -0.65376
368640.0000   -0.44441
368680.0000   -0.45585
368720.0000   -0.79844
368760.0000   -0.56369
368800.0000   -0.50645
368840.0000   -0.33937
368880.0000   -0.01782
368920.0000    0.02613
368960.0000   -0.03335
369000.0000   -0.26967
369040.0000   -0.35813
369080.0000   -0.57565
369120.0000   -0.85370
369160.0000   -0.60124
369200.0000   -0.42962
369240.0000   -0.48914
369280.0000   -0.52488
369320.0000   -0.35624
369360.0000   -0.60402
369400.0000   -0.62545
369440.0000   -0.43813
369480.0000   -0.59141
369520.0000   -0.46938
369560.0000   -0.62926
369600.0000   -0.45579
369640.0000   -0.68305
369680.0000   -0.72998
369720.0000   -0.61873
369760.0000   -0.46340
369800.0000   -0.46996
369840.0000   -0.54221
369880.0000   -0.57847
369920.0000   -0.02963
369960.0000   -0.01227
370000.0000    0.11693
370040.0000   -0.33869
370080.0000   -0.41311
370120.0000   -0.32936
370160.0000   -0.34846
370200.0000   -0.37514
370240.0000   -0.00671
370280.0000   -0.01137
370320.0000   -0.02061
370360.0000   -0.11645
370400.0000   -0.33546
370440.0000    0.15304
370480.0000    0.10682
370520.0000   -0.10885
370560.0000   -0.09915
370600.0000   -0.22407
370640.0000   -0.11826
370680.0000   -0.12644
370720.0000   -0.68580
370760.0000   -0.55335
370800.0000   -0.45818
370840.0000   -0.55769
370880.0000   -0.38970
370920.0000   -0.35897
370960.0000   -0.18447
371000.0000   -0.44805
371040.0000   -0.21315
371080.0000   -0.41750
371120.0000   -0.48477
371160.0000   -0.18474
371200.0000   -0.28348
371240.0000   -0.50737
371280.0000   -0.51444
371320.0000   -0.40049
371360.0000   -0.64247
371400.0000   -0.70635
371440.0000   -0.49855
371480.0000   -0.25140
371520.0000   -0.56030
371560.0000   -0.58540
371600.0000   -0.51626
371640.0000   -0.71913
371680.0000   -0.41520
371720.0000   -0.50683
371760.0000   -0.51386
371800.0000   -0.44361
371840.0000   -0.42604
371880.0000   -0.58590
371920.0000   -0.63451
371960.0000   -0.55029
372000.0000   -0.44623
372040.0000   -0.38995
372080.0000   -0.37428
372120.0000   -0.26702
372160.0000   -0.48744
372200.0000   -0.53086
372240.0000   -0.34004
372280.0000   -0.36075
372320.0000   -0.50434
372360.0000   -0.46397
372400.0000   -0.53712
372440.0000   -0.56754
372480.0000   -0.43787
372520.0000   -0.60416
372560.0000   -0.44178
372600.0000   -0.70769
372640.0000   -0.61250
372680.0000   -0.47340
372720.0000   -0.66615
372760.0000   -0.21471
372800.0000   -0.39560
372840.0000   -0.05104
372880.0000   -0.40589
372920.0000   -0.63214
372960.0000   -0.33371
373000.0000   -0.62761
373040.0000   -0.44056
373080.0000   -0.42106
373120.0000   -0.28236
373160.0000   -0.61260
373200.0000   -0.62887
373240.0000   -0.08903
373280.0000   -0.08699
373320.0000   -0.20155
373360.0000    0.13939
373400.0000   -0.57406
373440.0000   -0.20043
373480.0000   -0.38001
373520.0000   -0.63988
373560.0000   -0.49577
373600.0000   -0.10024
373640.0000   -0.29071
373680.0000   -0.17337
373720.0000   -0.31295
373760.0000   -0.32513
373800.0000   -0.32600
373840.0000   -0.37866
373880.0000   -0.31189
373920.0000   -0.18422
373960.0000   -0.32908
374000.0000   -0.59497
374040.0000   -0.60383
374080.0000   -0.36750
374120.0000   -0.52967
374160.0000   -0.29804
374200.0000   -0.56558
374240.0000   -0.55847
374280.0000   -0.51649
374320.0000   -0.25760
374360.0000   -0.14606
374400.0000   -0.18951
374440.0000   -0.15407
374480.0000   -0.13534
374520.0000   -0.23637
374560.0000   -0.36269
374600.0000   -0.36804
374640.0000   -0.61132
374680.0000    0.02332
374720.0000   -0.30209
374760.0000   -0.60120
374800.0000   -0.45368
374840.0000   -0.36477
374880.0000   -0.26405
374920.0000    0.09742
374960.0000   -0.20851
375000.0000    0.12965
375040.0000    0.00812
375080.0000   -0.06965
375120.0000    0.00527
375160.0000   -0.22453
375200.0000    0.13645
375240.0000   -0.04249
375280.0000   -0.31786
375320.0000   -0.75978
375360.0000   -0.39575
375400.0000   -0.58328
375440.0000   -0.46642
375480.0000   -0.58266
375520.0000   -0.06216
375560.0000   -0.06338
375600.0000   -0.29922
375640.0000   -0.60616
375680.0000   -0.32428
375720.0000   -0.23541
375760.0000   -0.16108
375800.0000   -0.06584
375840.0000   -0.12803
375880.0000    0.07363
375920.0000   -0.15789
375960.0000    0.02369
376000.0000   -0.04298
376040.0000    0.07979
376080.0000   -0.13902
376120.0000    0.01324
376160.0000    0.15807
376200.0000    0.07300
376240.0000    0.07290
376280.0000   -0.09023
376320.0000    0.15828
376360.0000    0.20908
376400.0000   -0.02155
376440.0000   -0.13641
376480.0000    0.05246
376520.0000    0.35054
376560.0000    0.09005
376600.0000    0.24864
376640.0000   -0.05837
376680.0000   -0.10172
376720.0000   -0.31402
376760.0000   -0.56802
376800.0000   -0.42639
376840.0000   -0.39065
376880.0000   -0.64975
376920.0000   -0.47757
376960.0000   -0.28018
377000.0000   -0.38369
377040.0000   -0.03288
377080.0000   -0.05251
377120.0000   -0.32610
377160.0000   -0.16755
377200.0000   -0.44311
377240.0000    0.11175
377280.0000    0.02389
377320.0000   -0.06937
377360.0000   -0.38786
377400.0000   -0.33994
377440.0000   -0.37917
377480.0000   -0.28968
377520.0000   -0.64949
377560.0000   -0.36156
377600.0000   -0.49526
377640.0000   -0.55391
377680.0000   -0.36904
377720.0000   -0.41298
377760.0000   -0.66265
377800.0000   -0.62936
377840.0000   -0.09385
377880.0000   -0.20241
377920.0000    0.05741
377960.0000   -0.11683
378000.0000   -0.36863
378040.0000   -0.29142
378080.0000   -0.47653
378120.0000   -0.16946
378160.0000   -0.53283
378200.0000   -0.58702
378240.0000   -0.40479
378280.0000   -0.71651
378320.0000   -0.59324
378360.0000   -0.54834
378400.0000   -0.28475
378440.0000   -0.58945
378480.0000   -0.52732
378520.0000   -0.64953
378560.0000   -0.46919
378600.0000   -0.35778
378640.0000   -0.36769
378680.0000   -0.61761
378720.0000   -0.19008
378760.0000   -0.51857
378800.0000   -0.20284
378840.0000   -0.35024
378880.0000   -0.17807
378920.0000   -0.31719
378960.0000   -0.18287
379000.0000    0.27390
379040.0000   -0.24337
379080.0000   -0.31256
379120.0000    0.09041
379160.0000   -0.15445
379200.0000    0.25689
379240.0000    0.14765
379280.0000   -0.15180
379320.0000   -0.39845
379360.0000   -0.01539
379400.0000    0.07168
379440.0000   -0.13111
379480.0000    0.01402
379520.0000   -0.23028
379560.0000   -0.38209
379600.0000   -0.18131
379640.0000   -0.73305
379680.0000   -0.73654
379720.0000   -0.66867
379760.0000   -0.78961
379800.0000   -0.60643
379840.0000   -0.46201
379880.0000   -0.86142
379920.0000   -0.84237
379960.0000   -0.72858
380000.0000   -0.80469
380040.0000   -0.65049
380080.0000   -0.58370
380120.0000   -0.51619
380160.0000   -0.50826
380200.0000   -0.49788
380240.0000   -0.59298
380280.0000   -0.24731
380320.0000   -0.35112
380360.0000   -0.63261
380400.0000   -0.38942
380440.0000   -0.36534
380480.0000   -0.65223
380520.0000   -0.69351
380560.0000   -0.61912
380600.0000   -0.55091
380640.0000   -0.13688
380680.0000   -0.59764
380720.0000   -0.49308
380760.0000   -0.39588
380800.0000   -0.39010
380840.0000   -0.13389
380880.0000   -0.17114
380920.0000   -0.48755
380960.0000   -0.37567
381000.0000   -0.66840
381040.0000   -0.58602
381080.0000   -0.86346
381120.0000   -0.91430
381160.0000   -0.53149
381200.0000   -0.77004
381240.0000   -0.68048
381280.0000   -0.23997
381320.0000   -0.40741
381360.0000   -0.43174
381400.0000   -0.48673
381440.0000   -0.05137
381480.0000   -0.47715
381520.0000   -0.66872
381560.0000   -0.37646
381600.0000   -0.91811
381640.0000   -0.58907
381680.0000   -0.71758
381720.0000   -0.80354
381760.0000   -0.88803
381800.0000   -0.87045
381840.0000   -0.65982
381880.0000   -0.54108
381920.0000   -0.62156
381960.0000   -0.66519
382000.0000   -0.75254
382040.0000   -0.72513
382080.0000   -0.91276
382120.0000   -0.91126
382160.0000   -0.49284
382200.0000   -0.70007
382240.0000   -0.64622
382280.0000   -1.03735
382320.0000   -0.85723
382360.0000   -0.72004
382400.0000   -0.49373
382440.0000   -0.32062
382480.0000   -0.64679
382520.0000   -0.85108
382560.0000   -0.76008
382600.0000   -0.65827
382640.0000   -0.62299
382680.0000   -0.68135
382720.0000   -0.64345
382760.0000   -0.52192
382800.0000   -0.36153
382840.0000   -0.20593
382880.0000   -0.29211
382920.0000   -0.38777
382960.0000   -0.22920
383000.0000   -0.62624
383040.0000   -0.28811
383080.0000   -0.58353
383120.0000   -0.40495
383160.0000   -0.78093
383200.0000   -0.61896
383240.0000   -0.84059
383280.0000   -0.80668
383320.0000   -0.71132
383360.0000   -0.82274
383400.0000   -0.66227
383440.0000   -0.53822
383480.0000   -0.70035
383520.0000   -0.62044
383560.0000   -0.64412
383600.0000   -0.85000
383640.0000   -0.32942
383680.0000   -0.42665
383720.0000   -0.52037
383760.0000   -0.45048
383800.0000   -0.70062
383840.0000   -0.72584
383880.0000   -0.43324
383920.0000   -0.54265
383960.0000   -0.85349
384000.0000   -0.46242
384040.0000   -0.44812
384080.0000   -0.81892
384120.0000   -0.73119
384160.0000   -0.81390
384200.0000   -0.60664
384240.0000   -0.79474
384280.0000   -0.82507
384320.0000   -0.88758
384360.0000   -0.71341
384400.0000   -0.69093
384440.0000   -0.87890
384480.0000   -0.68683
384520.0000   -0.85122
384560.0000   -0.49904
384600.0000   -0.69263
384640.0000   -0.79493
384680.0000   -0.67210
384720.0000   -0.59309
384760.0000   -0.51104
384800.0000   -0.69505
384840.0000   -0.47248
384880.0000   -0.14198
384920.0000   -0.42049
384960.0000   -0.73962
385000.0000   -0.38523
385040.0000   -0.02915
385080.0000   -0.19026
385120.0000   -0.15333
385160.0000   -0.89324
385200.0000   -0.35884
385240.0000   -0.48318
385280.0000   -0.54752
385320.0000   -0.63774
385360.0000   -0.62235
385400.0000   -0.21531
385440.0000   -0.36861
385480.0000   -0.39179
385520.0000   -0.68841
385560.0000   -0.45529
385600.0000   -0.68222
385640.0000   -0.51351
385680.0000   -0.84706
385720.0000   -0.61191
385760.0000   -1.13851
385800.0000   -0.89274
385840.0000   -0.76761
385880.0000   -0.74007
385920.0000   -0.80988
385960.0000   -0.90029
386000.0000   -0.77505
386040.0000   -0.60613
386080.0000   -0.70523
386120.0000   -0.86362
386160.0000   -0.94652
386200.0000   -0.85533
386240.0000   -0.61976
386280.0000   -0.82986
386320.0000   -0.96939
386360.0000   -0.47027
386400.0000   -0.85129
386440.0000   -0.63080
386480.0000   -0.53745
386520.0000   -0.53818
386560.0000   -0.72516
386600.0000   -0.73646
386640.0000   -0.78058
386680.0000   -0.71349
386720.0000   -0.74394
386760.0000   -0.60353
386800.0000   -0.61424
386840.0000   -0.62166
386880.0000   -0.61210
386920.0000   -0.33843
386960.0000   -0.64549
387000.0000   -0.57180
387040.0000   -0.55404
387080.0000   -0.46375
387120.0000   -0.66363
387160.0000   -0.64999
387200.0000   -0.54812
387240.0000   -0.41958
387280.0000    0.02908
387320.0000   -0.44479
387360.0000   -0.59109
387400.0000   -0.40143
387440.0000   -0.73299
387480.0000   -0.73936
387520.0000   -0.68631
387560.0000   -0.58554
387600.0000   -0.52574
387640.0000   -0.62732
387680.0000   -0.59200
387720.0000   -0.87265
387760.0000   -0.53568
387800.0000   -0.50170
387840.0000   -0.83755
387880.0000   -0.68909
387920.0000   -0.38131
387960.0000   -0.46036
388000.0000   -0.62299
388040.0000   -0.43280
388080.0000   -0.64025
388120.0000   -0.60584
388160.0000   -0.44003
388200.0000   -0.65575
388240.0000   -0.44815
388280.0000   -0.48654
388320.0000   -0.32510
388360.0000   -0.62122
388400.0000   -0.53119
388440.0000   -0.47586
388480.0000   -0.24437
388520.0000   -0.46843
388560.0000   -0.34989
388600.0000   -0.32040
388640.0000   -0.46202
388680.0000   -0.49819
388720.0000   -0.71938
388760.0000   -0.62048
388800.0000   -0.40580
388840.0000   -0.43216
388880.0000   -0.18740
388920.0000   -0.43779
388960.0000   -0.23985
389000.0000   -0.31998
389040.0000   -0.63347
389080.0000   -0.47875
389120.0000   -0.37268
389160.0000   -0.70429
389200.0000   -0.33604
389240.0000   -0.34134
389280.0000   -0.38924
389320.0000   -0.55504
389360.0000   -0.44689
389400.0000   -0.29287
389440.0000   -0.64122
389480.0000   -0.79248
389520.0000   -0.49920
389560.0000   -0.27507
389600.0000   -0.48980
389640.0000   -0.27599
389680.0000   -0.46279
389720.0000   -0.67800
389760.0000   -0.52430
389800.0000   -0.79052
389840.0000   -0.47986
389880.0000   -0.46872
389920.0000   -0.37730
389960.0000   -0.42619
390000.0000   -0.43388
390040.0000   -0.37079
390080.0000   -0.67430
390120.0000   -0.65450
390160.0000   -0.72089
390200.0000   -0.57133
390240.0000   -0.33912
390280.0000   -0.34104
390320.0000   -0.66991
390360.0000   -0.50600
390400.0000   -0.24891
390440.0000   -0.31076
390480.0000   -0.48579
390520.0000   -0.42161
390560.0000   -0.54404
390600.0000   -0.41765
390640.0000   -0.50008
390680.0000    0.18854
390720.0000   -0.10414
390760.0000   -0.34710
390800.0000    0.07674
390840.0000    0.04269
390880.0000    0.03628
390920.0000   -0.02845
390960.0000   -0.18084
391000.0000   -0.15594
391040.0000   -0.29883
391080.0000   -0.09389
391120.0000   -0.24238
391160.0000   -0.50050
391200.0000   -0.44695
391240.0000   -0.76260
391280.0000   -0.41158
391320.0000   -0.35752
391360.0000   -0.72271
391400.0000   -0.56691
391440.0000   -0.17455
391480.0000    0.05794
391520.0000   -0.22846
391560.0000   -0.18974
391600.0000   -0.20853
391640.0000   -0.47796
391680.0000   -0.38685
391720.0000   -0.10498
391760.0000   -0.28776
391800.0000    0.12127
391840.0000   -0.13725
391880.0000   -0.30567
391920.0000   -0.24557
391960.0000   -0.08683
392000.0000   -0.31723
392040.0000   -0.28156
392080.0000   -0.21948
392120.0000   -0.33709
392160.0000   -0.44932
392200.0000   -0.19032
392240.0000   -0.15126
392280.0000   -0.17031
392320.0000   -0.16329
392360.0000   -0.17616
392400.0000   -0.63324
392440.0000    0.10862
392480.0000    0.03493
392520.0000    0.04956
392560.0000    0.00959
392600.0000   -0.26592
392640.0000   -0.04399
392680.0000    0.10908
392720.0000    0.29850
392760.0000   -0.16932
392800.0000   -0.00804
392840.0000    0.06981
392880.0000    0.01800
392920.0000    0.14514
392960.0000    0.04684
393000.0000    0.14112
393040.0000   -0.14115
393080.0000   -0.00187
393120.0000   -0.14040
393160.0000   -0.36822
393200.0000   -0.31673
393240.0000   -0.34703
393280.0000   -0.51429
393320.0000   -0.52663
393360.0000   -0.57758
393400.0000   -0.78123
393440.0000   -0.66993
393480.0000   -0.64633
393520.0000   -0.46296
393560.0000   -0.40874
393600.0000   -0.19123
393640.0000   -0.63367
393680.0000   -0.28182
393720.0000   -0.36197
393760.0000   -0.59217
393800.0000   -0.60356
393840.0000   -0.64997
393880.0000   -0.58204
393920.0000   -0.35378
393960.0000   -0.74598
394000.0000   -0.58584
394040.0000   -0.47471
394080.0000   -0.57596
394120.0000   -0.56798
394160.0000   -0.63963
394200.0000   -0.62790
394240.0000   -0.76816
394280.0000   -0.87508
394320.0000   -0.89573
394360.0000   -0.61168
394400.0000   -0.43828
394440.0000   -0.52963
394480.0000   -0.39629
394520.0000   -0.33173
394560.0000   -0.50016
394600.0000   -0.25164
394640.0000   -0.52956
394680.0000   -0.20385
394720.0000   -0.33627
394760.0000   -0.32597
394800.0000   -0.09546
394840.0000    0.00005
394880.0000   -0.41453
394920.0000   -0.19929
394960.0000    0.01739
395000.0000   -0.03844
395040.0000   -0.10300
395080.0000   -0.07711
395120.0000   -0.48121
395160.0000   -0.06575
395200.0000   -0.17484
395240.0000   -0.03147
395280.0000   -0.28172
395320.0000   -0.32760
395360.0000   -0.15535
395400.0000   -0.43291
395440.0000   -0.07637
395480.0000   -0.24695
395520.0000   -0.28095
395560.0000   -0.16836
395600.0000    0.01187
395640.0000   -0.10707
395680.0000   -0.23901
395720.0000   -0.19323
395760.0000   -0.29262
395800.0000   -0.17572
395840.0000   -0.26050
395880.0000   -0.17536
395920.0000   -0.33024
395960.0000    0.02402
396000.0000   -0.29013
396040.0000   -0.12798
396080.0000   -0.16259
396120.0000   -0.51676
396160.0000   -0.16370
396200.0000   -0.27133
396240.0000   -0.59229
396280.0000   -0.17460
396320.0000   -0.28246
396360.0000   -0.17940
396400.0000   -0.08012
396440.0000    0.03682
396480.0000   -0.13481
396520.0000   -0.13953
396560.0000   -0.38702
396600.0000   -0.00675
396640.0000   -0.25511
396680.0000   -0.31048
396720.0000   -0.53122
396760.0000   -0.39432
396800.0000   -0.10796
396840.0000   -0.16665
396880.0000   -0.27871
396920.0000   -0.21606
396960.0000   -0.10238
397000.0000   -0.05789
397040.0000   -0.18222
397080.0000   -0.07276
397120.0000   -0.18148
397160.0000   -0.16764
397200.0000   -0.19568
397240.0000   -0.03555
397280.0000   -0.25177
397320.0000   -0.35142
397360.0000   -0.28564
397400.0000   -0.19583
397440.0000   -0.13558
397480.0000   -0.13793
397520.0000   -0.21434
397560.0000   -0.39085
397600.0000   -0.49381
397640.0000   -0.49251
397680.0000   -0.44793
397720.0000   -0.67612
397760.0000   -0.38424
397800.0000   -0.35727
397840.0000   -0.46153
397880.0000   -0.18183
397920.0000   -0.13354
397960.0000   -0.22717
398000.0000   -0.31594
398040.0000   -0.75151
398080.0000   -0.76859
398120.0000   -0.70634
398160.0000   -0.87367
398200.0000   -0.68996
398240.0000   -0.50387
398280.0000   -0.48888
398320.0000   -0.55587
398360.0000   -0.67973
398400.0000   -0.57305
398440.0000   -0.14194
398480.0000    0.03480
398520.0000    0.01790
398560.0000   -0.10324
398600.0000   -0.15255
398640.0000   -0.22364
398680.0000   -0.12626
398720.0000   -0.18311
398760.0000   -0.40951
398800.0000   -0.08657
398840.0000   -0.41809
398880.0000   -0.35785
398920.0000   -0.70112
398960.0000   -0.24437
399000.0000   -0.37977
399040.0000   -0.61357
399080.0000   -0.38848
399120.0000   -0.13449
399160.0000   -0.18739
399200.0000   -0.00285
399240.0000    0.01963
399280.0000   -0.38973
399320.0000    0.08129
399360.0000   -0.45369
399400.0000   -0.31821
399440.0000   -0.36653
399480.0000   -0.43837
399520.0000   -0.39417
399560.0000   -0.37169
399600.0000   -0.27445
399640.0000   -0.51765
399680.0000   -0.42621
399720.0000   -0.37163
399760.0000   -0.43344
399800.0000   -0.31780
399840.0000   -0.49866
399880.0000   -0.47271
399920.0000   -0.52813
399960.0000   -0.05809
400000.0000   -0.35002
400040.0000   -0.45933
400080.0000   -0.56465
400120.0000   -0.37436
400160.0000   -0.22766
400200.0000   -0.13481
400240.0000   -0.31642
400280.0000   -0.17415
400320.0000   -0.33884
400360.0000   -0.26452
400400.0000   -0.27569
400440.0000   -0.51295
400480.0000   -0.73804
400520.0000   -0.04540
400560.0000   -0.44761
400600.0000   -0.55718
400640.0000   -0.54995
400680.0000   -0.61313
400720.0000   -0.72035
400760.0000   -0.76059
400800.0000   -0.69896
400840.0000   -0.51451
400880.0000   -0.80080
400920.0000   -0.72837
400960.0000   -0.36344
401000.0000   -0.49030
401040.0000   -0.29147
401080.0000   -0.44679
401120.0000   -0.43074
401160.0000   -0.38950
401200.0000   -0.63350
401240.0000   -0.78178
401280.0000   -0.81055
401320.0000   -0.55561
401360.0000   -0.82074
401400.0000   -0.53574
401440.0000   -0.64457
401480.0000   -0.76177
401520.0000   -0.72710
401560.0000   -0.59879
401600.0000   -0.69851
401640.0000   -0.57334
401680.0000   -0.54320
401720.0000   -0.60437
401760.0000   -0.55237
401800.0000   -0.51456
401840.0000   -0.44809
401880.0000   -0.68708
401920.0000   -0.59659
401960.0000   -0.75240
402000.0000   -0.49520
402040.0000   -0.45474
402080.0000   -0.42190
402120.0000   -0.68135
402160.0000   -0.30130
402200.0000   -0.12748
402240.0000    0.13264
402280.0000   -0.21762
402320.0000    0.02059
402360.0000   -0.42959
402400.0000   -0.42107
402440.0000   -0.27913
402480.0000   -0.38354
402520.0000    0.08783
402560.0000   -0.69231
402600.0000   -0.50738
402640.0000   -0.17395
402680.0000    0.05382
402720.0000   -0.29444
402760.0000   -0.14623
402800.0000   -0.23756
402840.0000   -0.06764
402880.0000   -0.14199
402920.0000   -0.05021
402960.0000   -0.07198
403000.0000   -0.10052
403040.0000   -0.04019
403080.0000   -0.22935
403120.0000   -0.11141
403160.0000   -0.18709
403200.0000   -0.55870
403240.0000   -0.59248
403280.0000   -0.25707
403320.0000   -0.12626
403360.0000   -0.27776
403400.0000   -0.49993
403440.0000   -0.17599
403480.0000   -0.30340
403520.0000   -0.01448
403560.0000   -0.34948
403600.0000   -0.23418
403640.0000   -0.02202
403680.0000   -0.41849
403720.0000   -0.43378
403760.0000   -0.41554
403800.0000   -0.19119
403840.0000    0.08725
403880.0000    0.00628
403920.0000   -0.09627
403960.0000   -0.25093
404000.0000   -0.05115
404040.0000   -0.53815
404080.0000   -0.27688
404120.0000    0.20338
404160.0000    0.07243
404200.0000   -0.03581
404240.0000   -0.00467
404280.0000    0.15463
404320.0000   -0.11080
404360.0000   -0.00563
404400.0000   -0.31972
404440.0000   -0.56708
404480.0000   -0.36857
404520.0000   -0.62403
404560.0000   -0.39900
404600.0000   -0.55834
404640.0000   -0.12446
404680.0000   -0.15068
404720.0000   -0.46106
404760.0000   -0.83466
404800.0000   -0.66397
404840.0000   -0.15729
404880.0000   -0.30621
404920.0000   -0.39086
404960.0000   -0.20521
405000.0000   -0.34899
405040.0000   -0.46682
405080.0000   -0.30722
405120.0000   -0.22957
405160.0000   -0.18821
405200.0000   -0.25038
405240.0000   -0.24574
405280.0000   -0.03929
405320.0000   -0.44018
405360.0000   -0.66027
405400.0000   -0.46654
405440.0000   -0.44185
405480.0000   -0.56838
405520.0000   -0.63841
405560.0000   -0.35105
405600.0000   -0.20485
405640.0000    0.06098
405680.0000   -0.00253
405720.0000    0.00930
405760.0000   -0.15368
405800.0000   -0.17522
405840.0000    0.03858
405880.0000    0.04556
405920.0000    0.10931
405960.0000   -0.09150
406000.0000   -0.12680
406040.0000    0.01767
406080.0000    0.12650
406120.0000    0.00799
406160.0000    0.14038
406200.0000    0.15952
406240.0000   -0.06657
406280.0000   -0.00480
406320.0000    0.14626
406360.0000   -0.00763
406400.0000   -0.27003
406440.0000   -0.10824
406480.0000   -0.16982
406520.0000   -0.25398
406560.0000    0.10220
406600.0000    0.12690
406640.0000    0.03042
406680.0000   -0.02974
406720.0000   -0.11986
406760.0000   -0.16746
406800.0000    0.05733
406840.0000   -0.34883
406880.0000    0.02873
406920.0000   -0.36210
406960.0000   -0.26351
407000.0000   -0.53969
407040.0000    0.09468
407080.0000    0.06053
407120.0000   -0.03491
407160.0000   -0.09979
407200.0000    0.10023
407240.0000   -0.30470
407280.0000   -0.20381
407320.0000   -0.09008
407360.0000   -0.00581
407400.0000   -0.17499
407440.0000   -0.26508
407480.0000   -0.03455
407520.0000   -0.07994
407560.0000   -0.05390
407600.0000   -0.25869
407640.0000   -0.25284
407680.0000   -0.15698
407720.0000   -0.15227
407760.0000   -0.15879
407800.0000   -0.20583
407840.0000   -0.30231
407880.0000   -0.33715
407920.0000   -0.27581
407960.0000   -0.22961
408000.0000   -0.15900
408040.0000   -0.08747
408080.0000   -0.49713
408120.0000   -0.39315
408160.0000   -0.22332
408200.0000   -0.58364
408240.0000   -0.19568
408280.0000   -0.24831
408320.0000   -0.20013
408360.0000   -0.63236
408400.0000   -0.60563
408440.0000   -0.62727
408480.0000   -0.51105
408520.0000   -0.46564
408560.0000   -0.50414
408600.0000   -0.35698
408640.0000   -0.39891
408680.0000   -0.31175
408720.0000   -0.25086
408760.0000   -0.22515
408800.0000   -0.11003
408840.0000   -0.04073
408880.0000   -0.00852
408920.0000   -0.07357
408960.0000   -0.12521
409000.0000    0.01247
409040.0000    0.02587
409080.0000   -0.04388
409120.0000    0.04514
409160.0000    0.31745
409200.0000    0.44381
409240.0000    0.21214
409280.0000    0.11397
409320.0000   -0.06747
409360.0000   -0.03530
409400.0000   -0.15036
409440.0000   -0.32346
409480.0000   -0.49560
409520.0000   -0.52424
409560.0000   -0.21807
409600.0000   -0.49905
409640.0000   -0.40775
409680.0000   -0.47280
409720.0000   -0.40451
409760.0000   -0.76142
409800.0000   -0.55136
409840.0000   -0.28738
409880.0000   -0.43863
409920.0000   -0.07253
409960.0000   -0.01546
410000.0000   -0.15366
410040.0000   -0.24541
410080.0000   -0.21193
410120.0000   -0.30672
410160.0000   -0.49384
410200.0000   -0.40313
410240.0000   -0.38572
410280.0000   -0.13295
410320.0000   -0.04439
410360.0000    0.12391
410400.0000   -0.13448
410440.0000   -0.01349
410480.0000   -0.00063
410520.0000   -0.06055
410560.0000    0.24705
410600.0000    0.49785
410640.0000    0.01350
410680.0000   -0.45231
410720.0000    0.12295
410760.0000    0.01943
410800.0000   -0.04753
410840.0000   -0.06850
410880.0000   -0.17637
410920.0000    0.00394
410960.0000    0.29121
411000.0000   -0.18305
411040.0000   -0.01499
411080.0000   -0.34879
411120.0000   -0.08873
411160.0000    0.01618
411200.0000    0.08427
411240.0000    0.03356
411280.0000    0.14982
411320.0000   -0.16181
411360.0000   -0.57838
411400.0000   -0.01700
411440.0000   -0.10461
411480.0000   -0.07890
411520.0000    0.00743
411560.0000    0.24231
411600.0000   -0.08809
411640.0000    0.06299
411680.0000    0.10703
411720.0000    0.07251
411760.0000   -0.16849
411800.0000    0.11065
411840.0000   -0.12679
411880.0000    0.12286
411920.0000   -0.22162
411960.0000   -0.03775
412000.0000   -0.11320
412040.0000    0.05775
412080.0000    0.18145
412120.0000   -0.05095
412160.0000   -0.04008
412200.0000   -0.01056
412240.0000   -0.15550
412280.0000   -0.07212
412320.0000   -0.20544
412360.0000   -0.06502
412400.0000   -0.12595
412440.0000   -0.01683
412480.0000   -0.01246
412520.0000    0.07491
412560.0000   -0.02308
412600.0000   -0.25709
412640.0000    0.10015
412680.0000    0.11072
412720.0000    0.12736
412760.0000   -0.21124
412800.0000   -0.14593
412840.0000   -0.01569
412880.0000   -0.53626
412920.0000   -0.87116
412960.0000   -0.84306
413000.0000   -0.84039
413040.0000   -0.63009
413080.0000   -0.79590
413120.0000   -0.21342
413160.0000   -0.10153
413200.0000    0.26130
413240.0000    0.13575
413280.0000    0.48950
413320.0000    0.39676
413360.0000    0.24032
413400.0000   -0.20311
413440.0000   -0.07504
413480.0000   -0.26713
413520.0000   -0.48003
413560.0000   -0.09695
413600.0000   -0.22107
413640.0000   -0.41209
413680.0000   -0.31086
413720.0000   -0.35535
413760.0000   -0.34707
413800.0000   -0.03050
413840.0000   -0.25119
413880.0000   -0.36008
413920.0000   -0.45608
413960.0000   -0.43404
414000.0000   -0.28612
414040.0000   -0.31411
414080.0000   -0.65343
414120.0000   -0.66683
414160.0000   -0.42026
414200.0000   -0.57252
414240.0000   -0.56680
414280.0000   -0.53004
414320.0000   -0.76725
414360.0000   -0.62013
414400.0000   -0.95006
414440.0000   -0.59841
414480.0000   -0.70097
414520.0000   -0.73672
414560.0000   -0.83077
414600.0000   -0.66501
414640.0000   -0.84222
414680.0000   -1.09529
414720.0000   -0.81721
414760.0000   -0.64221
414800.0000   -0.69504
414840.0000   -0.81694
414880.0000   -0.93531
414920.0000   -0.77292
414960.0000   -0.75140
415000.0000   -0.66838
415040.0000   -0.87584
415080.0000   -0.86016
415120.0000   -0.73130
415160.0000   -0.90127
415200.0000   -0.86226
415240.0000   -0.70923
415280.0000   -0.68303
415320.0000   -0.65156
415360.0000   -0.70270
415400.0000   -0.67663
415440.0000   -0.43774
415480.0000   -0.35368
415520.0000   -0.20237
415560.0000   -0.23375
415600.0000   -0.37650
415640.0000   -0.17734
415680.0000   -0.80097
415720.0000   -0.43785
415760.0000   -0.47254
415800.0000   -0.35139
415840.0000   -0.72859
415880.0000   -0.30214
415920.0000   -0.24430
415960.0000   -0.24450
416000.0000   -0.20169
416040.0000   -0.34633
416080.0000   -0.33285
416120.0000   -0.32126
416160.0000   -0.14879
416200.0000   -0.19072
416240.0000    0.01647
416280.0000   -0.70123
416320.0000   -0.63287
416360.0000   -0.37159
416400.0000   -0.26912
416440.0000   -0.25222
416480.0000   -0.59879
416520.0000   -0.49024
416560.0000   -0.59829
416600.0000   -0.56855
416640.0000   -0.78479
416680.0000   -0.19500
416720.0000   -0.32797
416760.0000   -0.24440
416800.0000   -0.14556
416840.0000   -0.05863
416880.0000   -0.18696
416920.0000   -0.28068
416960.0000   -0.15477
417000.0000   -0.29207
417040.0000   -0.41847
417080.0000   -0.23983
417120.0000   -0.01579
417160.0000   -0.38465
417200.0000    0.08132
417240.0000   -0.05914
417280.0000   -0.28693
417320.0000    0.08009
417360.0000   -0.19360
417400.0000   -0.20106
417440.0000   -0.29174
417480.0000   -0.38657
417520.0000   -0.40047
417560.0000   -0.16472
417600.0000   -0.11334
417640.0000   -0.42550
417680.0000   -0.49926
417720.0000   -0.45565
417760.0000   -0.19384
417800.0000   -0.14402
417840.0000   -0.04783
417880.0000    0.08072
417920.0000   -0.33124
417960.0000   -0.10549
418000.0000   -0.46426
418040.0000   -0.39389
418080.0000   -0.42351
418120.0000   -0.51108
418160.0000   -0.44150
418200.0000   -0.13067
418240.0000   -0.22204
418280.0000   -0.22314
418320.0000    0.01306
418360.0000   -0.20868
418400.0000   -0.22809
418440.0000   -0.06248
418480.0000   -0.19782
418520.0000   -0.00152
418560.0000   -0.19516
418600.0000   -0.05791
418640.0000   -0.08566
418680.0000    0.03611
418720.0000    0.09537
418760.0000   -0.13601
418800.0000   -0.08226
418840.0000    0.17112
418880.0000    0.11299
418920.0000   -0.01049
418960.0000   -0.08365
419000.0000   -0.18721
419040.0000   -0.38338
419080.0000   -0.09114
419120.0000   -0.68156
419160.0000   -0.03537
419200.0000   -0.30887
419240.0000   -0.19429
419280.0000   -0.31609
419320.0000   -0.24171
419360.0000   -0.34459
419400.0000   -0.26231
419440.0000   -0.21668
419480.0000   -0.24354
419520.0000   -0.34694
419560.0000   -0.03771
419600.0000   -0.10948
419640.0000   -0.33318
419680.0000   -0.55077
419720.0000   -0.38130
419760.0000   -0.17784
419800.0000   -0.05746
419840.0000   -0.19806
419880.0000   -0.42091
419920.0000   -0.33663
419960.0000   -0.26609
420000.0000   -0.30339
420040.0000   -0.07020
420080.0000   -0.30886
420120.0000   -0.25886
420160.0000    0.20766
420200.0000   -0.13144
420240.0000   -0.26107
420280.0000   -0.26766
420320.0000   -0.08880
420360.0000   -0.04856
420400.0000   -0.06890
420440.0000   -0.34093
420480.0000   -0.08494
420520.0000   -0.08710
420560.0000    0.10612
420600.0000   -0.04219
420640.0000    0.06013
420680.0000    0.01586
420720.0000   -0.24981
420760.0000   -0.05412
420800.0000    0.05612
420840.0000    0.01191
420880.0000   -0.29956
420920.0000   -0.15765
420960.0000   -0.04105
421000.0000   -0.38169
421040.0000   -0.30390
421080.0000   -0.14330
421120.0000   -0.48135
421160.0000   -0.05694
421200.0000   -0.12772
421240.0000   -0.19315
421280.0000   -0.33135
421320.0000   -0.19235
421360.0000    0.05287
421400.0000    0.16895
421440.0000   -0.27572
421480.0000    0.13705
421520.0000    0.02922
421560.0000   -0.48691
421600.0000   -0.34669
421640.0000   -0.32039
421680.0000   -0.35388
421720.0000    0.12263
421760.0000   -0.10572
421800.0000   -0.16131
421840.0000   -0.50464
421880.0000   -0.11996
421920.0000   -0.24466
421960.0000   -0.53329
422000.0000   -0.62678
422040.0000   -0.67156
422080.0000   -0.51635
422120.0000   -0.62117
422160.0000   -0.45201
422200.0000   -0.30823
422240.0000   -0.28631
422280.0000   -0.57942
422320.0000   -0.48111
422360.0000   -0.59943
422400.0000   -0.51319
422440.0000    0.00098
422480.0000   -0.21263
422520.0000   -0.20414
422560.0000   -0.08550
422600.0000   -0.13098
422640.0000   -0.27658
422680.0000   -0.22127
422720.0000   -0.31803
422760.0000   -0.21701
422800.0000   -0.70847
422840.0000   -0.49916
422880.0000   -0.34002
422920.0000   -0.34753
422960.0000   -0.31219
423000.0000   -0.09907
423040.0000   -0.33496
423080.0000   -0.49530
423120.0000   -0.34188
423160.0000   -0.33398
423200.0000   -0.43680
423240.0000   -0.40180
423280.0000   -0.32343
423320.0000   -0.33716
423360.0000   -0.08466
423400.0000   -0.21256
423440.0000    0.07135
423480.0000   -0.05191
423520.0000    0.11252
423560.0000   -0.17492
423600.0000   -0.20650
423640.0000   -0.25073
423680.0000   -0.30337
423720.0000   -0.48381
423760.0000   -0.48580
423800.0000   -0.26856
423840.0000   -0.49432
423880.0000   -0.31394
423920.0000   -0.29741
423960.0000   -0.39003
424000.0000   -0.39212
424040.0000   -0.25270
424080.0000   -0.43777
424120.0000   -0.14566
424160.0000   -0.33868
424200.0000   -0.39837
424240.0000   -0.52472
424280.0000   -0.39577
424320.0000   -0.19640
424360.0000   -0.46848
424400.0000   -0.23819
424440.0000   -0.33722
424480.0000   -0.44790
424520.0000   -0.02875
424560.0000   -0.42136
424600.0000   -0.07004
424640.0000   -0.30855
424680.0000   -0.38323
424720.0000   -0.40816
424760.0000   -0.16611
424800.0000   -0.34112
424840.0000   -0.30714
424880.0000   -0.39980
424920.0000   -0.19539
424960.0000   -0.29325
425000.0000   -0.05733
425040.0000   -0.60763
425080.0000   -0.65017
425120.0000   -0.59664
425160.0000   -0.42813
425200.0000   -0.57297
425240.0000   -0.25503
425280.0000   -0.28790
425320.0000   -0.42147
425360.0000   -0.52516
425400.0000   -0.65255
425440.0000   -0.46830
425480.0000   -0.52036
425520.0000   -0.65607
425560.0000   -0.63047
425600.0000   -0.73887
425640.0000   -0.55548
425680.0000   -0.57025
425720.0000   -0.57222
425760.0000   -0.63542
425800.0000   -0.47785
425840.0000   -0.32821
425880.0000   -0.36216
425920.0000   -0.54123
425960.0000   -0.74058
426000.0000   -0.72538
426040.0000   -0.34358
426080.0000   -0.39071
426120.0000   -0.65015
426160.0000   -0.43531
426200.0000   -0.33671
426240.0000   -0.22373
426280.0000   -0.68968
426320.0000   -0.71978
426360.0000   -0.59258
426400.0000   -0.80184
426440.0000   -0.51993
426480.0000   -0.30507
426520.0000   -0.21288
426560.0000   -0.11991
426600.0000   -0.19672
426640.0000   -0.02698
426680.0000   -0.12992
426720.0000   -0.76275
426760.0000   -0.82251
426800.0000   -0.58234
426840.0000   -0.76435
426880.0000   -0.78241
426920.0000   -0.77274
426960.0000   -0.78127
427000.0000   -0.69197
427040.0000   -0.30068
427080.0000   -0.34902
427120.0000   -0.15389
427160.0000   -0.37358
427200.0000    0.07057
427240.0000   -0.21910
427280.0000   -0.65007
427320.0000   -0.80005
427360.0000   -0.60018
427400.0000   -0.52031
427440.0000   -0.62673
427480.0000   -0.79715
427520.0000   -0.76883
427560.0000   -0.59014
427600.0000   -0.67100
427640.0000   -0.57070
427680.0000   -0.69489
427720.0000   -0.84846
427760.0000   -0.66625
427800.0000   -0.63384
427840.0000   -0.95001
427880.0000   -0.82112
427920.0000   -0.78958
427960.0000   -0.97124
428000.0000   -0.63735
428040.0000   -0.70794
428080.0000   -0.69189
428120.0000   -0.63832
428160.0000   -0.72019
428200.0000   -0.65836
428240.0000   -0.75386
428280.0000   -0.90824
428320.0000   -0.78008
428360.0000   -0.82118
428400.0000   -0.72672
428440.0000   -0.66854
428480.0000   -0.90987
428520.0000   -0.83734
428560.0000   -0.54457
428600.0000   -0.63627
428640.0000   -0.59280
428680.0000   -0.82212
428720.0000   -0.76586
428760.0000   -0.93413
428800.0000   -0.77682
428840.0000   -0.91848
428880.0000   -0.61485
428920.0000   -0.72984
428960.0000   -0.49579
429000.0000   -0.71012
429040.0000   -0.70827
429080.0000   -0.69950
429120.0000   -0.57111
429160.0000   -0.67195
429200.0000   -0.53597
429240.0000   -0.58005
429280.0000   -0.54544
429320.0000   -0.79997
429360.0000   -0.74064
429400.0000   -0.65614
429440.0000   -0.72303
429480.0000   -0.80630
429520.0000   -0.52002
429560.0000   -0.68639
429600.0000   -0.64217
429640.0000   -0.68872
429680.0000   -0.72615
429720.0000   -0.56066
429760.0000   -0.70788
429800.0000   -0.55448
429840.0000   -0.61140
429880.0000   -0.64606
429920.0000   -0.55139
429960.0000   -0.62411
430000.0000   -0.69737
430040.0000   -0.67521
430080.0000   -0.80612
430120.0000   -0.74804
430160.0000   -0.55598
430200.0000   -0.52562
430240.0000   -0.54535
430280.0000   -0.70564
430320.0000   -0.71680
430360.0000   -0.60104
430400.0000   -0.67422
430440.0000   -0.87697
430480.0000   -0.76855
430520.0000   -0.58865
430560.0000   -0.91939
430600.0000   -0.51335
430640.0000   -0.76319
430680.0000   -0.67471
430720.0000   -0.78075
430760.0000   -0.71301
430800.0000   -0.61372
430840.0000   -0.57300
430880.0000   -0.55409
430920.0000   -0.90343
430960.0000   -0.55365
431000.0000   -0.39830
431040.0000   -0.43959
431080.0000   -0.50751
431120.0000   -0.53721
431160.0000   -0.58152
431200.0000   -0.27255
431240.0000   -0.36829
431280.0000   -0.65128
431320.0000   -0.32533
431360.0000   -0.62430
431400.0000   -0.63640
431440.0000   -0.57788
431480.0000   -0.53996
431520.0000   -0.53441
431560.0000   -0.45195
431600.0000   -0.56711
431640.0000   -0.48251
431680.0000   -0.30424
431720.0000   -0.48693
431760.0000   -0.40883
431800.0000   -0.26517
431840.0000   -0.29512
431880.0000   -0.14064
431920.0000   -0.26520
431960.0000   -0.29077
432000.0000   -0.27916
432040.0000   -0.23009
432080.0000   -0.36570
432120.0000   -0.27688
432160.0000   -0.49466
432200.0000   -0.20697
432240.0000   -0.52759
432280.0000   -0.87362
432320.0000   -0.56347
432360.0000   -0.63953
432400.0000   -0.52150
432440.0000   -0.69197
432480.0000   -0.68268
432520.0000   -0.64778
432560.0000   -0.64193
432600.0000   -0.87793
432640.0000   -1.09627
432680.0000   -0.79216
432720.0000   -0.85400
432760.0000   -1.06490
432800.0000   -0.63989
432840.0000   -0.64550
432880.0000   -0.97829
432920.0000   -0.62957
432960.0000   -0.49196
433000.0000   -0.67365
433040.0000   -0.53586
433080.0000   -0.77658
433120.0000   -0.63103
433160.0000   -0.49505
433200.0000   -0.57391
433240.0000   -0.63852
433280.0000   -0.76298
433320.0000   -0.76246
433360.0000   -0.76872
433400.0000   -0.78014
433440.0000   -0.48223
433480.0000   -0.50193
433520.0000   -0.53293
433560.0000   -0.61678
433600.0000   -0.69814
433640.0000   -0.65968
433680.0000   -0.61344
433720.0000   -0.56221
433760.0000   -0.58434
433800.0000   -0.59924
433840.0000   -0.59074
433880.0000   -0.66787
433920.0000   -0.68737
433960.0000   -0.66696
434000.0000   -0.43230
434040.0000   -0.40842
434080.0000   -0.56918
434120.0000   -0.72277
434160.0000   -0.61221
434200.0000   -0.49269
434240.0000   -0.60815
434280.0000   -0.66621
434320.0000   -0.71216
434360.0000   -0.70369
434400.0000   -0.67018
434440.0000   -0.92456
434480.0000   -0.82050
434520.0000   -0.81286
434560.0000   -0.66286
434600.0000   -0.61111
434640.0000   -0.86615
434680.0000   -0.75770
434720.0000   -0.88174
434760.0000   -0.75351
434800.0000   -0.56432
434840.0000   -0.72482
434880.0000   -0.84248
434920.0000   -0.45691
434960.0000   -0.84151
435000.0000   -0.51142
435040.0000   -0.78179
435080.0000   -0.71265
435120.0000   -0.85473
435160.0000   -0.80549
435200.0000   -0.93201
435240.0000   -0.67598
435280.0000   -0.72050
435320.0000   -0.92740
435360.0000   -0.85418
435400.0000   -0.65477
435440.0000   -0.84771
435480.0000   -0.81183
435520.0000   -0.65736
435560.0000   -0.52077
435600.0000   -0.60520
435640.0000   -0.56275
435680.0000   -0.49349
435720.0000   -0.63843
435760.0000   -0.48522
435800.0000   -0.61748
435840.0000   -0.45885
435880.0000   -0.46686
435920.0000   -0.74814
435960.0000   -0.76452
436000.0000   -0.66613
436040.0000   -0.59498
436080.0000   -0.79419
436120.0000   -0.72299
436160.0000   -0.63197
436200.0000   -0.43575
436240.0000   -0.68983
436280.0000   -0.49722
436320.0000   -0.68214
436360.0000   -0.54619
436400.0000   -0.62529
436440.0000   -0.67278
436480.0000   -0.66216
436520.0000   -0.86408
436560.0000   -0.56905
436600.0000   -0.63920
436640.0000   -0.54577
436680.0000   -0.50590
436720.0000   -0.42920
436760.0000   -0.60243
436800.0000   -0.55728
436840.0000   -0.31956
436880.0000   -0.57866
436920.0000   -0.19469
436960.0000   -0.53158
437000.0000   -0.62878
437040.0000   -0.54495
437080.0000   -0.75927
437120.0000   -0.67604
437160.0000   -0.54685
437200.0000   -0.88823
437240.0000   -0.82908
437280.0000   -0.80325
437320.0000   -0.46825
437360.0000   -0.89044
437400.0000   -0.78405
437440.0000   -0.69393
437480.0000   -0.81102
437520.0000   -0.65846
437560.0000   -0.69354
437600.0000   -0.73281
437640.0000   -0.70088
437680.0000   -0.57355
437720.0000   -0.49714
437760.0000   -0.73756
437800.0000   -0.70301
437840.0000   -0.81770
437880.0000   -0.68871
437920.0000   -0.53718
437960.0000   -0.65270
438000.0000   -0.66278
438040.0000   -0.72003
438080.0000   -0.85277
438120.0000   -0.49811
438160.0000   -0.64985
438200.0000   -0.60650
438240.0000   -0.59105
438280.0000   -0.55780
438320.0000   -0.61097
438360.0000   -0.62758
438400.0000   -0.50826
438440.0000   -0.69084
438480.0000   -0.97972
438520.0000   -0.70469
438560.0000   -0.77954
438600.0000   -0.72366
438640.0000   -0.69700
438680.0000   -0.59976
438720.0000   -0.54061
438760.0000   -0.57845
438800.0000   -0.68437
438840.0000   -0.41153
438880.0000   -0.90645
438920.0000   -0.75068
438960.0000   -0.55296
439000.0000   -0.53027
439040.0000   -0.60473
439080.0000   -0.55805
439120.0000   -0.60258
439160.0000   -0.45694
439200.0000   -0.50931
439240.0000   -0.67666
439280.0000   -0.48273
439320.0000   -0.63652
439360.0000   -0.53710
439400.0000   -0.50583
439440.0000   -0.60912
439480.0000   -0.64063
439520.0000   -0.46101
439560.0000   -0.56846
439600.0000   -0.61737
439640.0000   -0.59737
439680.0000   -0.53763
439720.0000   -0.69113
439760.0000   -0.73394
439800.0000   -0.53262
439840.0000   -0.76960
439880.0000   -0.75889
439920.0000   -0.80298
439960.0000   -0.65450
440000.0000   -0.54885
440040.0000   -0.83777
440080.0000   -0.67025
440120.0000   -0.75438
440160.0000   -0.65521
440200.0000   -0.77572
440240.0000   -0.82021
440280.0000   -0.77678
440320.0000   -0.89657
440360.0000   -0.79966
440400.0000   -0.52431
440440.0000   -0.87396
440480.0000   -0.65704
440520.0000   -0.74489
440560.0000   -0.60981
440600.0000   -0.52841
440640.0000   -0.67132
440680.0000   -0.74648
440720.0000   -0.86347
440760.0000   -0.68864
440800.0000   -0.76711
440840.0000   -0.86006
440880.0000   -0.75484
440920.0000   -0.74315
440960.0000   -0.76945
441000.0000   -0.87640
441040.0000   -0.68483
441080.0000   -0.75713
441120.0000   -0.73847
441160.0000   -0.56393
441200.0000   -0.68765
441240.0000   -0.64346
441280.0000   -0.57802
441320.0000   -0.61158
441360.0000   -0.76675
441400.0000   -0.61193
441440.0000   -0.56550
441480.0000   -0.47822
441520.0000   -0.53686
441560.0000   -0.53921
441600.0000   -0.68274
441640.0000   -0.70632
441680.0000   -0.86845
441720.0000   -0.66242
441760.0000   -0.68528
441800.0000   -0.76941
441840.0000   -0.80913
441880.0000   -0.80608
441920.0000   -0.75370
441960.0000   -0.72799
442000.0000   -0.80537
442040.0000   -0.80240
442080.0000   -0.83373
442120.0000   -0.63614
442160.0000   -0.47722
442200.0000   -0.60511
442240.0000   -0.36717
442280.0000   -0.38697
442320.0000   -0.50953
442360.0000   -0.59472
442400.0000   -0.54864
442440.0000   -0.58857
442480.0000   -0.56056
442520.0000   -0.64360
442560.0000   -0.59767
442600.0000   -0.74405
442640.0000   -0.52239
442680.0000   -0.59478
442720.0000   -0.46387
442760.0000   -0.68562
442800.0000   -0.65734
442840.0000   -0.75056
442880.0000   -0.79804
442920.0000   -0.76547
442960.0000   -0.60248
443000.0000   -0.69722
443040.0000   -0.62712
443080.0000   -0.68710
443120.0000   -0.77921
443160.0000   -0.48652
443200.0000   -0.72388
443240.0000   -0.82436
443280.0000   -0.61378
443320.0000   -0.66099
443360.0000   -0.72616
443400.0000   -0.82645
443440.0000   -0.78732
443480.0000   -0.92875
443520.0000   -0.64790
443560.0000   -0.78693
443600.0000   -0.78936
443640.0000   -0.69754
443680.0000   -0.70555
443720.0000   -0.84113
443760.0000   -0.76459
443800.0000   -0.64376
443840.0000   -0.66983
443880.0000   -0.68058
443920.0000   -0.60515
443960.0000   -0.68346
444000.0000   -0.54906
444040.0000   -0.60311
444080.0000   -0.72868
444120.0000   -0.73310
444160.0000   -0.86151
444200.0000   -0.81939
444240.0000   -0.99504
444280.0000   -0.59083
444320.0000   -0.61173
444360.0000   -0.91932
444400.0000   -0.75038
444440.0000   -0.95171
444480.0000   -0.76854
444520.0000   -0.82351
444560.0000   -0.69442
444600.0000   -0.54151
444640.0000   -0.73877
444680.0000   -0.82755
444720.0000   -0.62478
444760.0000   -0.70663
444800.0000   -0.84307
444840.0000   -0.62974
444880.0000   -0.78323
444920.0000   -0.75739
444960.0000   -0.60971
445000.0000   -0.75681
445040.0000   -0.90778
445080.0000   -0.83923
445120.0000   -0.88491
445160.0000   -0.76571
445200.0000   -0.87061
445240.0000   -0.92520
445280.0000   -0.75233
445320.0000   -0.79654
445360.0000   -0.77281
445400.0000   -0.67762
445440.0000   -0.77597
445480.0000   -0.69289
445520.0000   -0.75906
445560.0000   -0.74406
445600.0000   -0.74160
445640.0000   -0.74722
445680.0000   -0.85726
445720.0000   -0.92759
445760.0000   -0.78717
445800.0000   -0.61311
445840.0000   -0.87868
445880.0000   -0.72617
445920.0000   -0.89979
445960.0000   -0.83291
446000.0000   -0.82661
446040.0000   -0.66329
446080.0000   -0.85799
446120.0000   -0.58579
446160.0000   -0.86806
446200.0000   -0.77480
446240.0000   -0.62188
446280.0000   -0.71603
446320.0000   -0.66927
446360.0000   -0.58370
446400.0000   -0.87349
446440.0000   -0.67248
446480.0000   -0.70338
446520.0000   -0.73398
446560.0000   -0.84150
446600.0000   -0.73017
446640.0000   -0.74863
446680.0000   -0.75653
446720.0000   -0.65375
446760.0000   -0.67408
446800.0000   -0.68676
446840.0000   -0.76492
446880.0000   -0.49764
446920.0000   -0.79778
446960.0000   -0.68247
447000.0000   -1.09334
447040.0000   -0.84902
447080.0000   -0.98662
447120.0000   -0.95263
447160.0000   -0.80979
447200.0000   -0.69493
447240.0000   -0.89818
447280.0000   -0.56103
447320.0000   -0.84221
447360.0000   -0.96041
447400.0000   -0.56881
447440.0000   -0.59472
447480.0000   -0.81314
447520.0000   -0.70659
447560.0000   -0.59291
447600.0000   -0.41601
447640.0000   -0.34007
447680.0000   -0.52515
447720.0000   -0.57643
447760.0000   -0.80979
447800.0000   -0.48264
447840.0000   -0.61466
447880.0000   -0.68069
447920.0000   -0.63880
447960.0000   -0.82462
448000.0000   -0.74334
448040.0000   -0.60769
448080.0000   -0.68249
448120.0000   -0.92224
448160.0000   -0.68705
448200.0000   -0.45917
448240.0000   -0.73710
448280.0000   -0.74326
448320.0000   -0.67544
448360.0000   -0.81303
448400.0000   -0.63994
448440.0000   -0.58620
448480.0000   -0.64984
448520.0000   -0.72950
448560.0000   -0.52391
448600.0000   -0.57501
448640.0000   -0.90025
448680.0000   -0.65293
448720.0000   -0.67519
448760.0000   -0.54490
448800.0000   -0.59818
448840.0000   -1.11755
448880.0000   -0.69500
448920.0000   -0.69912
448960.0000   -0.43633
449000.0000   -0.59160
449040.0000   -0.73752
449080.0000   -0.59806
449120.0000   -0.81037
449160.0000   -0.90475
449200.0000   -0.78686
449240.0000   -0.69611
449280.0000   -0.30397
449320.0000   -0.24263
449360.0000   -0.26946
449400.0000   -0.31531
449440.0000   -0.53541
449480.0000   -0.43223
449520.0000   -0.51479
449560.0000   -0.70651
449600.0000   -0.58242
449640.0000   -0.58141
449680.0000   -0.57818
449720.0000   -0.64190
449760.0000   -0.62363
449800.0000   -0.56714
449840.0000   -0.47676
449880.0000   -0.47361
449920.0000   -0.54919
449960.0000   -0.65253
450000.0000   -0.84490
450040.0000   -0.90165
450080.0000   -0.61975
450120.0000   -0.58515
450160.0000   -0.77575
450200.0000   -0.72565
450240.0000   -0.48889
450280.0000   -0.51702
450320.0000   -0.64868
450360.0000   -0.54782
450400.0000   -0.42404
450440.0000   -0.62738
450480.0000   -0.69495
450520.0000   -0.67142
450560.0000   -0.51974
450600.0000   -0.76596
450640.0000   -0.61195
450680.0000   -0.97633
450720.0000   -0.66143
450760.0000   -0.63802
450800.0000   -0.57275
450840.0000   -0.69324
450880.0000   -0.56846
450920.0000   -0.65464
450960.0000   -0.73998
451000.0000   -0.75852
451040.0000   -0.56475
451080.0000   -0.81704
451120.0000   -0.73200
451160.0000   -0.64696
451200.0000   -0.68411
451240.0000   -0.78271
451280.0000   -0.61540
451320.0000   -0.69308
451360.0000   -0.79357
451400.0000   -0.44458
451440.0000   -0.32463
451480.0000   -0.28446
451520.0000   -0.36901
451560.0000   -0.25920
451600.0000   -0.33079
451640.0000   -0.29465
451680.0000   -0.42580
451720.0000   -0.19822
451760.0000   -0.28653
451800.0000   -0.23667
451840.0000   -0.13373
451880.0000   -0.20521
451920.0000   -0.04037
451960.0000   -0.19141
452000.0000   -0.07161
452040.0000   -0.44023
452080.0000   -0.48350
452120.0000   -0.71825
452160.0000   -0.57590
452200.0000   -0.79003
452240.0000   -0.59024
452280.0000   -0.63663
452320.0000   -0.79958
452360.0000   -0.77886
452400.0000   -0.70170
452440.0000   -0.76532
452480.0000   -1.02534
452520.0000   -0.95194
452560.0000   -0.61381
452600.0000   -0.74069
452640.0000   -0.79486
452680.0000   -0.69683
452720.0000   -0.62190
452760.0000   -0.71152
452800.0000   -0.59791
452840.0000   -0.53314
452880.0000   -0.61789
452920.0000   -0.64465
452960.0000   -0.56693
453000.0000   -0.77432
453040.0000   -0.62668
453080.0000   -0.65858
453120.0000   -0.68034
453160.0000   -0.65742
453200.0000   -0.76883
453240.0000   -0.95624
453280.0000   -0.95442
453320.0000   -0.99976
453360.0000   -0.76640
453400.0000   -0.76833
453440.0000   -0.78283
453480.0000   -0.60672
453520.0000   -0.56012
453560.0000   -0.82315
453600.0000   -0.46900
453640.0000   -0.62535
453680.0000   -0.66274
453720.0000   -0.68593
453760.0000   -0.67834
453800.0000   -0.59560
453840.0000   -0.88159
453880.0000   -0.46573
453920.0000   -0.82197
453960.0000   -0.88069
454000.0000   -0.78515
454040.0000   -0.66305
454080.0000   -0.78270
454120.0000   -0.64399
454160.0000   -0.74877
454200.0000   -0.09832
454240.0000   -0.32076
454280.0000   -0.33533
454320.0000   -0.62659
454360.0000   -0.61577
454400.0000   -0.94327
454440.0000   -0.98142
454480.0000   -0.69719
454520.0000   -0.67300
454560.0000   -0.38640
454600.0000   -0.38657
454640.0000   -0.74481
454680.0000   -0.76490
454720.0000   -0.57076
454760.0000   -0.62925
454800.0000   -0.74945
454840.0000   -0.97960
454880.0000   -0.82471
454920.0000   -0.85905
454960.0000   -0.68785
455000.0000   -0.72398
455040.0000   -0.99368
455080.0000   -0.92263
455120.0000   -0.52732
455160.0000   -0.80796
455200.0000   -0.64473
455240.0000   -0.87191
455280.0000   -0.70853
455320.0000   -0.85947
455360.0000   -0.69308
455400.0000   -0.78390
455440.0000   -0.73379
455480.0000   -0.83591
455520.0000   -0.64974
455560.0000   -0.71543
455600.0000   -0.75253
455640.0000   -0.74587
455680.0000   -0.73768
455720.0000   -0.59494
455760.0000   -0.71974
455800.0000   -0.72350
455840.0000   -0.42034
455880.0000   -0.84066
455920.0000   -0.95378
455960.0000   -0.60542
456000.0000   -0.95471
456040.0000   -0.78213
456080.0000   -0.79231
456120.0000   -0.55435
456160.0000   -0.63385
456200.0000   -0.53145
456240.0000   -0.74253
456280.0000   -0.73501
456320.0000   -0.84681
456360.0000   -0.62602
456400.0000   -0.60651
456440.0000   -0.81171
456480.0000   -0.46788
456520.0000   -0.60702
456560.0000   -0.81663
456600.0000   -0.64606
456640.0000   -0.71185
456680.0000   -0.60438
456720.0000   -0.65083
456760.0000   -0.85079
456800.0000   -0.97036
456840.0000   -0.48107
456880.0000   -0.71712
456920.0000   -0.74079
456960.0000   -1.01985
457000.0000   -0.97659
457040.0000   -0.74347
457080.0000   -0.70371
457120.0000   -0.76345
457160.0000   -0.87867
457200.0000   -0.57563
457240.0000   -0.84378
457280.0000   -0.70384
457320.0000   -0.31827
457360.0000   -0.82746
457400.0000   -0.74143
457440.0000   -0.75237
457480.0000   -0.72237
457520.0000   -0.79745
457560.0000   -0.75504
457600.0000   -0.89766
457640.0000   -0.79898
457680.0000   -0.63978
457720.0000   -0.73409
457760.0000   -0.68962
457800.0000   -0.76437
457840.0000   -0.71860
457880.0000   -0.64615
457920.0000   -0.77652
457960.0000   -0.68999
458000.0000   -0.71770
458040.0000   -0.54316
458080.0000   -0.75113
458120.0000   -0.62835
458160.0000   -0.58721
458200.0000   -0.78049
458240.0000   -0.74024
458280.0000   -0.75967
458320.0000   -0.52346
458360.0000   -0.66142
458400.0000   -0.65276
458440.0000   -0.74023
458480.0000   -0.61857
458520.0000   -0.74489
458560.0000   -0.78759
458600.0000   -0.78482
458640.0000   -0.77820
458680.0000   -0.83277
458720.0000   -0.76540
458760.0000   -0.59072
458800.0000   -0.72046
458840.0000   -0.65995
458880.0000   -0.98006
458920.0000   -0.62508
458960.0000   -0.43773
459000.0000   -0.61313
459040.0000   -0.67273
459080.0000   -0.60451
459120.0000   -0.69997
459160.0000   -0.67383
459200.0000   -0.43892
459240.0000   -0.24781
459280.0000   -0.36576
459320.0000   -0.29110
459360.0000   -0.32257
459400.0000   -0.62676
459440.0000   -0.33044
459480.0000   -0.35946
459520.0000   -0.65141
459560.0000   -0.41149
459600.0000   -0.20028
459640.0000   -0.68355
459680.0000   -0.58773
459720.0000   -0.66603
459760.0000   -0.40381
459800.0000   -0.36225
459840.0000   -0.60978
459880.0000   -0.15684
459920.0000   -0.16590
459960.0000   -0.34996
460000.0000   -0.40649
460040.0000   -0.29076
460080.0000   -0.47478
460120.0000   -0.23292
460160.0000   -0.24236
460200.0000   -0.51213
460240.0000   -0.37296
460280.0000   -0.34595
460320.0000   -0.44972
460360.0000   -0.57033
460400.0000   -0.49987
460440.0000   -0.16768
460480.0000   -0.32272
460520.0000   -0.33954
460560.0000   -0.44530
460600.0000   -0.38207
460640.0000   -0.38700
460680.0000   -0.35578
460720.0000   -0.12821
460760.0000   -0.59403
460800.0000   -0.47638
460840.0000   -0.60316
460880.0000   -0.40914
460920.0000   -0.23693
460960.0000   -0.74983
461000.0000   -0.82901
461040.0000   -0.59254
461080.0000   -0.64347
461120.0000   -0.55645
461160.0000   -0.52260
461200.0000   -0.41323
461240.0000   -0.37212
461280.0000   -0.49505
461320.0000   -0.46668
461360.0000   -0.20207
461400.0000   -0.47573
461440.0000   -0.57752
461480.0000   -0.51420
461520.0000   -0.56136
461560.0000   -0.45363
461600.0000   -0.62227
461640.0000   -0.56361
461680.0000   -0.63711
461720.0000   -0.72305
461760.0000   -0.76470
461800.0000   -0.61380
461840.0000   -0.74171
461880.0000   -0.54499
461920.0000   -0.46510
461960.0000   -0.42330
462000.0000   -0.48341
462040.0000   -0.39198
462080.0000   -0.72239
462120.0000   -0.78034
462160.0000   -0.65244
462200.0000   -0.58917
462240.0000   -0.81308
462280.0000   -0.69095
462320.0000   -0.77782
462360.0000   -0.79178
462400.0000   -0.95387
462440.0000   -0.78898
462480.0000   -0.56547
462520.0000   -0.53567
462560.0000   -0.58261
462600.0000   -0.72194
462640.0000   -0.69854
462680.0000   -0.51315
462720.0000   -0.86775
462760.0000   -0.65853
462800.0000   -0.58791
462840.0000   -0.68384
462880.0000   -0.80584
462920.0000   -0.74231
462960.0000   -0.75959
463000.0000   -0.78866
463040.0000   -0.72467
463080.0000   -0.70634
463120.0000   -0.80376
463160.0000   -0.61035
463200.0000   -0.57330
463240.0000   -0.57559
463280.0000   -0.66363
463320.0000   -0.60695
463360.0000   -0.65589
463400.0000   -0.72247
463440.0000   -0.70236
463480.0000   -0.72039
463520.0000   -0.61298
463560.0000   -0.61433
463600.0000   -0.58132
463640.0000   -0.66923
463680.0000   -0.39437
463720.0000   -0.63435
463760.0000   -0.63586
463800.0000   -0.61325
463840.0000   -0.88355
463880.0000   -0.51517
463920.0000   -0.34142
463960.0000   -0.65830
464000.0000   -0.56962
464040.0000   -0.74198
464080.0000   -0.90694
464120.0000   -0.72307
464160.0000   -0.65151
464200.0000   -0.73648
464240.0000   -0.61991
464280.0000   -0.71042
464320.0000   -0.65991
464360.0000   -0.77068
464400.0000   -0.83786
464440.0000   -0.76707
464480.0000   -0.92954
464520.0000   -0.66156
464560.0000   -0.78931
464600.0000   -0.50336
464640.0000   -0.64458
464680.0000   -0.43795
464720.0000   -0.63185
464760.0000   -0.61963
464800.0000   -0.67820
464840.0000   -0.76667
464880.0000   -0.90306
464920.0000   -0.68461
464960.0000   -0.60489
465000.0000   -0.60828
465040.0000   -0.75750
465080.0000   -0.66020
465120.0000   -0.55981
465160.0000   -0.75270
465200.0000   -0.82476
465240.0000   -0.75005
465280.0000   -0.84625
465320.0000   -0.50923
465360.0000   -0.79604
465400.0000   -0.74033
465440.0000   -0.86148
465480.0000   -0.68362
465520.0000   -0.71752
465560.0000   -0.67389
465600.0000   -0.68239
465640.0000   -0.74546
465680.0000   -0.77230
465720.0000   -0.73477
465760.0000   -0.80550
465800.0000   -0.71975
465840.0000   -0.85153
465880.0000   -0.59961
465920.0000   -0.61666
465960.0000   -0.66958
466000.0000   -0.64011
466040.0000   -0.58560
466080.0000   -0.58960
466120.0000   -0.66715
466160.0000   -0.92989
466200.0000   -0.85579
466240.0000   -0.77903
466280.0000   -0.62234
466320.0000   -0.70332
466360.0000   -0.60295
466400.0000   -0.68381
466440.0000   -0.36954
466480.0000   -0.51740
466520.0000   -0.86002
466560.0000   -0.68165
466600.0000   -0.69856
466640.0000   -0.86279
466680.0000   -0.90218
466720.0000   -0.61968
466760.0000   -0.64898
466800.0000   -0.69652
466840.0000   -0.77137
466880.0000   -0.72970
466920.0000   -0.64652
466960.0000   -0.74313
467000.0000   -0.55225
467040.0000   -0.45733
467080.0000   -0.78567
467120.0000   -0.67772
467160.0000   -0.64178
467200.0000   -0.72996
467240.0000   -0.80015
467280.0000   -0.83452
467320.0000   -0.57944
467360.0000   -0.52588
467400.0000   -0.69284
467440.0000   -0.82149
467480.0000   -0.85942
467520.0000   -0.95889
467560.0000   -0.79214
467600.0000   -0.79266
467640.0000   -0.96228
467680.0000   -0.75830
467720.0000   -0.99647
467760.0000   -1.02625
467800.0000   -0.91306
467840.0000   -1.01287
467880.0000   -0.85777
467920.0000   -0.79728
467960.0000   -0.88638
468000.0000   -0.89082
468040.0000   -0.90158
468080.0000   -0.95591
468120.0000   -0.90034
468160.0000   -0.86977
468200.0000   -0.89049
468240.0000   -0.81206
468280.0000   -0.93697
468320.0000   -0.71183
468360.0000   -1.01675
468400.0000   -0.55992
468440.0000   -0.68677
468480.0000   -0.66903
468520.0000   -0.62000
468560.0000   -0.56891
468600.0000   -0.58726
468640.0000   -0.85823
468680.0000   -0.66272
468720.0000   -0.81934
468760.0000   -0.91544
468800.0000   -0.59409
468840.0000   -0.82625
468880.0000   -0.55528
468920.0000   -0.52890
468960.0000   -0.64019
469000.0000   -0.92645
469040.0000   -0.59374
469080.0000   -0.52576
469120.0000   -0.66070
469160.0000   -0.50552
469200.0000   -0.63634
469240.0000   -0.77942
469280.0000   -0.59975
469320.0000   -0.64300
469360.0000   -0.77192
469400.0000   -0.62637
469440.0000   -0.50171
469480.0000   -0.82623
469520.0000   -0.65164
469560.0000   -0.48141
469600.0000   -0.29838
469640.0000   -0.47320
469680.0000   -0.52694
469720.0000   -0.52811
469760.0000   -0.60040
469800.0000   -0.55674
469840.0000   -0.59073
469880.0000   -0.42946
469920.0000   -0.62313
469960.0000   -0.37751
470000.0000   -0.85871
470040.0000   -0.68848
470080.0000   -0.56145
470120.0000   -0.90151
470160.0000   -0.77497
470200.0000   -0.90786
470240.0000   -0.67885
470280.0000   -0.79560
470320.0000   -0.70232
470360.0000   -0.66201
470400.0000   -0.48760
470440.0000   -0.62049
470480.0000   -0.71056
470520.0000   -0.63475
470560.0000   -0.68146
470600.0000   -0.69861
470640.0000   -0.58668
470680.0000   -0.70447
470720.0000   -0.61016
470760.0000   -0.50400
470800.0000   -0.96081
470840.0000   -0.61476
470880.0000   -0.82449
470920.0000   -0.61955
470960.0000   -0.63957
471000.0000   -0.85622
471040.0000   -0.79927
471080.0000   -0.68850
471120.0000   -0.39969
471160.0000   -0.73168
471200.0000   -0.74229
471240.0000   -0.56056
471280.0000   -0.54246
471320.0000   -0.63058
471360.0000   -0.54141
471400.0000   -0.63883
471440.0000   -0.55775
471480.0000   -0.72944
471520.0000   -0.73783
471560.0000   -0.61485
471600.0000   -0.54585
471640.0000   -0.53674
471680.0000   -0.61515
471720.0000   -0.59772
471760.0000   -0.82624
471800.0000   -0.76474
471840.0000   -0.69048
471880.0000   -0.78276
471920.0000   -0.86316
471960.0000   -0.58166
472000.0000   -0.68465
472040.0000   -0.90748
472080.0000   -0.67419
472120.0000   -0.57394
472160.0000   -0.83426
472200.0000   -0.80556
472240.0000   -0.69967
472280.0000   -0.68556
472320.0000   -0.55504
472360.0000   -0.46254
472400.0000   -0.58553
472440.0000   -0.68224
472480.0000   -0.66649
472520.0000   -0.53330
472560.0000   -0.69724
472600.0000   -1.00978
472640.0000   -0.72346
472680.0000   -1.03100
472720.0000   -0.67950
472760.0000   -0.93320
472800.0000   -0.89904
472840.0000   -0.83954
472880.0000   -0.90481
472920.0000   -0.63220
472960.0000   -0.57764
473000.0000   -0.72638
473040.0000   -0.76348
473080.0000   -0.81694
473120.0000   -0.87479
473160.0000   -0.72833
473200.0000   -0.67851
473240.0000   -0.98024
473280.0000   -0.71715
473320.0000   -0.70679
473360.0000   -0.84970
473400.0000   -0.91050
473440.0000   -0.70628
473480.0000   -0.74564
473520.0000   -0.73992
473560.0000   -0.34896
473600.0000   -0.45180
473640.0000   -0.84134
473680.0000   -0.82919
473720.0000   -0.79248
473760.0000   -0.79291
473800.0000   -0.79798
473840.0000   -0.76006
473880.0000   -0.61328
473920.0000   -0.63713
473960.0000   -0.61240
474000.0000   -0.63619
474040.0000   -0.65228
474080.0000   -0.66404
474120.0000   -0.69750
474160.0000   -0.67344
474200.0000   -0.66121
474240.0000   -0.68482
474280.0000   -0.71150
474320.0000   -0.83383
474360.0000   -0.58137
474400.0000   -0.45662
474440.0000   -0.51974
474480.0000   -0.74233
474520.0000   -0.70480
474560.0000   -0.43941
474600.0000   -0.65749
474640.0000   -0.60286
474680.0000   -0.67281
474720.0000   -0.64307
474760.0000   -0.78536
474800.0000   -0.74624
474840.0000   -0.70120
474880.0000   -0.63951
474920.0000   -0.32137
474960.0000   -0.73297
475000.0000   -0.68629
475040.0000   -0.73734
475080.0000   -0.57921
475120.0000   -0.78810
475160.0000   -0.82909
475200.0000   -0.70062
475240.0000   -0.42597
475280.0000   -0.77105
475320.0000   -0.48457
475360.0000   -0.66556
475400.0000   -0.56617
475440.0000   -0.56219
475480.0000   -0.69011
475520.0000   -0.57921
475560.0000   -0.51879
475600.0000   -0.72811
475640.0000   -0.70048
475680.0000   -0.61131
475720.0000   -0.75774
475760.0000   -0.56745
475800.0000   -0.59604
475840.0000   -0.58709
475880.0000   -0.61325
475920.0000   -0.65437
475960.0000   -0.67264
476000.0000   -0.62161
476040.0000   -0.58958
476080.0000   -0.75768
476120.0000   -0.74766
476160.0000   -0.69144
476200.0000   -0.59273
476240.0000   -0.72181
476280.0000   -0.40879
476320.0000   -0.77476
476360.0000   -0.75756
476400.0000   -0.76630
476440.0000   -0.37071
476480.0000   -0.63592
476520.0000   -0.76483
476560.0000   -0.71907
476600.0000   -0.97525
476640.0000   -0.76702
476680.0000   -0.76256
476720.0000   -0.95372
476760.0000   -0.65316
476800.0000   -0.81688
476840.0000   -0.70174
476880.0000   -0.88822
476920.0000   -0.82808
476960.0000   -0.63742
477000.0000   -0.91107
477040.0000   -0.82216
477080.0000   -0.61241
477120.0000   -0.84209
477160.0000   -0.71655
477200.0000   -0.80456
477240.0000   -0.82708
477280.0000   -0.77755
477320.0000   -1.10542
477360.0000   -1.06208
477400.0000   -1.01847
477440.0000   -0.80950
477480.0000   -0.67774
477520.0000   -0.93479
477560.0000   -1.02382
477600.0000   -0.67254
477640.0000   -1.03573
477680.0000   -0.51173
477720.0000   -0.73413
477760.0000   -0.69080
477800.0000   -0.59605
477840.0000   -0.34248
477880.0000   -0.53571
477920.0000   -0.70257
477960.0000   -0.58776
478000.0000   -0.60592
478040.0000   -0.66413
478080.0000   -0.79290
478120.0000   -0.46043
478160.0000   -0.79510
478200.0000   -0.47152
478240.0000   -0.60860
478280.0000   -0.59593
478320.0000   -0.63904
478360.0000   -0.63633
478400.0000   -0.61498
478440.0000   -0.80949
478480.0000   -0.78691
478520.0000   -0.79073
478560.0000   -0.81802
478600.0000   -0.68755
478640.0000   -0.76610
478680.0000   -0.75485
478720.0000   -0.45052
478760.0000   -0.56741
478800.0000   -0.70178
478840.0000   -0.72521
478880.0000   -0.71910
478920.0000   -0.66600
478960.0000   -0.80257
479000.0000   -0.71138
479040.0000   -0.60799
479080.0000   -0.61804
479120.0000   -0.45723
479160.0000   -0.66759
479200.0000   -0.49597
479240.0000   -0.52294
479280.0000   -0.41793
479320.0000   -0.59964
479360.0000   -0.57458
479400.0000   -0.67124
479440.0000   -0.54216
479480.0000   -0.76337
479520.0000   -0.71160
479560.0000   -0.70719
479600.0000   -0.73868
479640.0000   -0.74923
479680.0000   -0.73166
479720.0000   -0.70246
479760.0000   -0.99575
479800.0000   -0.81124
479840.0000   -1.07011
479880.0000   -0.92037
479920.0000   -0.64379
479960.0000   -0.67346
480000.0000   -0.70497
480040.0000   -0.80082
480080.0000   -0.86739
480120.0000   -0.56565
480160.0000   -0.48953
480200.0000   -0.71173
480240.0000   -0.96097
480280.0000   -0.69429
480320.0000   -0.58656
480360.0000   -0.83447
480400.0000   -0.63425
480440.0000   -0.59006
480480.0000   -0.61132
480520.0000   -0.54732
480560.0000   -0.62364
480600.0000   -0.59540
480640.0000   -0.78431
480680.0000   -0.76149
480720.0000   -0.65580
480760.0000   -0.81922
480800.0000   -0.59493
480840.0000   -0.64435
480880.0000   -0.73961
480920.0000   -0.64048
480960.0000   -0.68323
481000.0000   -0.62982
481040.0000   -0.78888
481080.0000   -0.80425
481120.0000   -0.59398
481160.0000   -0.65456
481200.0000   -0.51241
481240.0000   -0.67457
481280.0000   -0.73508
481320.0000   -0.71193
481360.0000   -0.84055
481400.0000   -0.69513
481440.0000   -0.71629
481480.0000   -0.37662
481520.0000   -0.77547
481560.0000   -0.81441
481600.0000   -0.68597
481640.0000   -0.61880
481680.0000   -0.68589
481720.0000   -0.69800
481760.0000   -0.85327
481800.0000   -0.59077
481840.0000   -0.91169
481880.0000   -0.69857
481920.0000   -0.82594
481960.0000   -0.73979
482000.0000   -0.68143
482040.0000   -0.68205
482080.0000   -0.68918
482120.0000   -0.80105
482160.0000   -0.74097
482200.0000   -0.87844
482240.0000   -0.94230
482280.0000   -0.49719
482320.0000   -0.88222
482360.0000   -0.71958
482400.0000   -0.68443
482440.0000   -0.81976
482480.0000   -0.94349
482520.0000   -0.87232
482560.0000   -0.85270
482600.0000   -1.10703
482640.0000   -1.00667
482680.0000   -0.94665
482720.0000   -0.55605
482760.0000   -0.58485
482800.0000   -1.03780
482840.0000   -0.77118
482880.0000   -0.81941
482920.0000   -0.47254
482960.0000   -0.65297
483000.0000   -0.65340
483040.0000   -0.60457
483080.0000   -0.91503
483120.0000   -0.64373
483160.0000   -0.49710
483200.0000   -0.72389
483240.0000   -0.49322
483280.0000   -0.73032
483320.0000   -0.92333
483360.0000   -0.93699
483400.0000   -0.94787
483440.0000   -0.67818
483480.0000   -0.83500
483520.0000   -0.90278
483560.0000   -0.74902
483600.0000   -0.92051
483640.0000   -0.73522
483680.0000   -0.75486
483720.0000   -0.76988
483760.0000   -0.77744
483800.0000   -0.62298
483840.0000   -0.62034
483880.0000   -0.90781
483920.0000   -0.93288
483960.0000   -0.80289
484000.0000   -0.95484
484040.0000   -0.92736
484080.0000   -0.96205
484120.0000   -0.73738
484160.0000   -1.00976
484200.0000   -1.12508
484240.0000   -0.99896
484280.0000   -0.95637
484320.0000   -0.85804
484360.0000   -0.60349
484400.0000   -0.79624
484440.0000   -1.11878
484480.0000   -0.87762
484520.0000   -0.76378
484560.0000   -1.03129
484600.0000   -0.71083
484640.0000   -0.88036
484680.0000   -1.04942
484720.0000   -0.92744
484760.0000   -0.92989
484800.0000   -0.88354
484840.0000   -1.19637
484880.0000   -0.94441
484920.0000   -0.63936
484960.0000   -0.75396
485000.0000   -0.89806
485040.0000   -0.71029
485080.0000   -0.65299
485120.0000   -0.69183
485160.0000   -0.63778
485200.0000   -0.86559
485240.0000   -0.56434
485280.0000   -0.77010
485320.0000   -0.95764
485360.0000   -0.54422
485400.0000   -0.69553
485440.0000   -0.65108
485480.0000   -0.71736
485520.0000   -0.60785
485560.0000   -0.80679
485600.0000   -0.71615
485640.0000   -0.44392
485680.0000   -0.48650
485720.0000   -0.81433
485760.0000   -0.68932
485800.0000   -0.87190
485840.0000   -0.61526
485880.0000   -0.50169
485920.0000   -0.67713
485960.0000   -0.81467
486000.0000   -0.91143
486040.0000   -0.81541
486080.0000   -0.82585
486120.0000   -0.57166
486160.0000   -0.75708
486200.0000   -0.57307
486240.0000   -0.83319
486280.0000   -0.62338
486320.0000   -0.78371
486360.0000   -0.41122
486400.0000   -0.45084
486440.0000   -0.75137
486480.0000   -0.80246
486520.0000   -0.79820
486560.0000   -0.72007
486600.0000   -0.81399
486640.0000   -0.96295
486680.0000   -0.61433
486720.0000   -0.56849
486760.0000   -0.76871
486800.0000   -0.94273
486840.0000   -0.78118
486880.0000   -0.69711
486920.0000   -0.70982
486960.0000   -0.88651
487000.0000   -0.79705
487040.0000   -0.62522
487080.0000   -0.79700
487120.0000   -0.66248
487160.0000   -0.79306
487200.0000   -0.74913
487240.0000   -0.66897
487280.0000   -0.70939
487320.0000   -0.72338
487360.0000   -0.76661
487400.0000   -0.67281
487440.0000   -0.66100
487480.0000   -0.70957
487520.0000   -0.74117
487560.0000   -0.67836
487600.0000   -0.55022
487640.0000   -0.61908
487680.0000   -0.67058
487720.0000   -0.67687
487760.0000   -0.85006
487800.0000   -0.79364
487840.0000   -0.87034
487880.0000   -0.82027
487920.0000   -0.80071
487960.0000   -0.80486
488000.0000   -0.92824
488040.0000   -0.78641
488080.0000   -0.50085
488120.0000   -0.85024
488160.0000   -0.70355
488200.0000   -0.77953
488240.0000   -0.72923
488280.0000   -0.57588
488320.0000   -0.59398
488360.0000   -0.68981
488400.0000   -0.73055
488440.0000   -0.63843
488480.0000   -0.65961
488520.0000   -0.82319
488560.0000   -0.80426
488600.0000   -0.69847
488640.0000   -0.42106
488680.0000   -0.31766
488720.0000   -0.65486
488760.0000   -0.72203
488800.0000   -0.57681
488840.0000   -0.70059
488880.0000   -0.80319
488920.0000   -0.61794
488960.0000   -0.74283
489000.0000   -0.95539
489040.0000   -0.55036
489080.0000   -0.88690
489120.0000   -0.87876
489160.0000   -0.78505
489200.0000   -0.81052
489240.0000   -0.81130
489280.0000   -0.82973
489320.0000   -0.42235
489360.0000   -0.60590
489400.0000   -0.62974
489440.0000   -0.49199
489480.0000   -0.48047
489520.0000   -0.62309
489560.0000   -0.47153
489600.0000   -0.35277
489640.0000   -0.65393
489680.0000   -0.73131
489720.0000   -0.68248
489760.0000   -0.69788
489800.0000   -0.58709
489840.0000   -0.44702
489880.0000   -0.69271
489920.0000   -0.61023
489960.0000   -0.67630
490000.0000   -0.62859
490040.0000   -0.52103
490080.0000   -0.59422
490120.0000   -0.52229
490160.0000   -0.65744
490200.0000   -0.54415
490240.0000   -0.74547
490280.0000   -0.55629
490320.0000   -0.61446
490360.0000   -0.88873
490400.0000   -0.42467
490440.0000   -0.66867
490480.0000   -0.71078
490520.0000   -0.44605
490560.0000   -0.39680
490600.0000   -0.83475
490640.0000   -0.71231
490680.0000   -0.69041
490720.0000   -0.71043
490760.0000   -0.71698
490800.0000   -0.45266
490840.0000   -0.69917
490880.0000   -0.41846
490920.0000   -0.78921
490960.0000   -0.61503
491000.0000   -0.55159
491040.0000   -0.57907
491080.0000   -0.53957
491120.0000   -0.74652
491160.0000   -0.48234
491200.0000   -0.58700
491240.0000   -0.44439
491280.0000   -0.48668
491320.0000   -0.56426
491360.0000   -0.68233
491400.0000   -0.73097
491440.0000   -0.63530
491480.0000   -0.60585
491520.0000   -0.73642
491560.0000   -0.82276
491600.0000   -0.72359
491640.0000   -0.63601
491680.0000   -0.81294
491720.0000   -0.67019
491760.0000   -0.63735
491800.0000   -0.85891
491840.0000   -0.66063
491880.0000   -0.70661
491920.0000   -0.65332
491960.0000   -0.16834
492000.0000   -0.05114
492040.0000   -0.55766
492080.0000   -0.80366
492120.0000   -0.81516
492160.0000   -0.64682
492200.0000   -0.62646
492240.0000   -0.84473
492280.0000   -1.02032
492320.0000   -0.65981
492360.0000   -0.67806
492400.0000   -0.60762
492440.0000   -0.90672
492480.0000   -0.71904
492520.0000   -0.40588
492560.0000   -0.55242
492600.0000   -0.62965
492640.0000   -0.52275
492680.0000   -0.59683
492720.0000   -0.35765
492760.0000   -0.61309
492800.0000   -0.73523
492840.0000   -0.58598
492880.0000   -0.75414
492920.0000   -0.73402
492960.0000   -0.73726
493000.0000   -0.72365
493040.0000   -0.51229
493080.0000   -0.73934
493120.0000   -0.73706
493160.0000   -0.67335
493200.0000   -0.87887
493240.0000   -0.86739
493280.0000   -0.71094
493320.0000   -0.67951
493360.0000   -0.70798
493400.0000   -0.59764
493440.0000   -0.61629
493480.0000   -0.78186
493520.0000   -0.63235
493560.0000   -0.53099
493600.0000   -0.64487
493640.0000   -0.44543
493680.0000   -0.74018
493720.0000   -0.86103
493760.0000   -0.64882
493800.0000   -0.88696
493840.0000   -0.69916
493880.0000   -0.56467
493920.0000   -0.89166
493960.0000   -0.75641
494000.0000   -0.63199
494040.0000   -0.16806
494080.0000   -0.21614
494120.0000   -0.32329
494160.0000   -0.59382
494200.0000   -0.55835
494240.0000   -0.55890
494280.0000   -0.78689
494320.0000   -0.68505
494360.0000   -0.68453
494400.0000   -0.43439
494440.0000   -0.46840
494480.0000   -0.65144
494520.0000   -0.82168
494560.0000   -0.84410
494600.0000   -0.57146
494640.0000   -0.88090
494680.0000   -0.57958
494720.0000   -0.86648
494760.0000   -0.67320
494800.0000   -0.87616
494840.0000   -0.66430
494880.0000   -0.76035
494920.0000   -0.87041
494960.0000   -0.91294
495000.0000   -0.78161
495040.0000   -0.79635
495080.0000   -0.77529
495120.0000   -0.54805
495160.0000   -0.79770
495200.0000   -0.69480
495240.0000   -0.74795
495280.0000   -0.75613
495320.0000   -0.81963
495360.0000   -0.55013
495400.0000   -0.69223
495440.0000   -0.48855
495480.0000   -0.54093
495520.0000   -0.73680
495560.0000   -0.46428
495600.0000   -0.53635
495640.0000   -0.75754
495680.0000   -0.70334
495720.0000   -0.76482
495760.0000   -0.73284
495800.0000   -0.53495
495840.0000   -0.86694
495880.0000   -0.82198
495920.0000   -0.58927
495960.0000   -0.78637
496000.0000   -0.63478
496040.0000   -0.65952
496080.0000   -0.57486
496120.0000   -0.56874
496160.0000   -0.58364
496200.0000   -0.65382
496240.0000   -0.54676
496280.0000   -0.45605
496320.0000   -0.46444
496360.0000   -0.68497
496400.0000   -0.72748
496440.0000   -0.79421
496480.0000   -0.32044
496520.0000   -0.43601
496560.0000   -0.17857
496600.0000   -0.43667
496640.0000   -0.44078
496680.0000   -0.41252
496720.0000   -0.32044
496760.0000   -0.40485
496800.0000   -0.62710
496840.0000   -0.25419
496880.0000   -0.42950
496920.0000   -0.46623
496960.0000   -0.72323
497000.0000   -0.49866
497040.0000   -0.41850
497080.0000   -0.59123
497120.0000   -0.46969
497160.0000   -0.55627
497200.0000   -0.42463
497240.0000   -0.57321
497280.0000   -0.60857
497320.0000   -1.00897
497360.0000   -0.71691
497400.0000   -0.46878
497440.0000   -0.68766
497480.0000   -0.69542
497520.0000   -0.59800
497560.0000   -0.69938
497600.0000   -0.57073
497640.0000   -0.58966
497680.0000   -0.83510
497720.0000   -0.59018
497760.0000   -0.82776
497800.0000   -0.55465
497840.0000   -0.58585
497880.0000   -0.54764
497920.0000   -0.75732
497960.0000   -0.62138
498000.0000   -0.63166
498040.0000   -0.87635
498080.0000   -1.07415
498120.0000   -0.74161
498160.0000   -0.60461
498200.0000   -0.82003
498240.0000   -0.59083
498280.0000   -0.80490
498320.0000   -0.74767
498360.0000   -0.82601
498400.0000   -0.67466
498440.0000   -0.76670
498480.0000   -0.82983
498520.0000   -0.98250
498560.0000   -0.91311
498600.0000   -0.83877
498640.0000   -0.69048
498680.0000   -0.92655
498720.0000   -0.97518
498760.0000   -0.80140
498800.0000   -0.77634
498840.0000   -0.94688
498880.0000   -0.88849
498920.0000   -0.71919
498960.0000   -0.89398
499000.0000   -0.82361
499040.0000   -0.65574
499080.0000   -0.80964
499120.0000   -0.61804
499160.0000   -0.84174
499200.0000   -0.71601
499240.0000   -0.86828
499280.0000   -0.59722
499320.0000   -0.75556
499360.0000   -0.62214
499400.0000   -0.79004
499440.0000   -0.78192
499480.0000   -0.76937
499520.0000   -0.88420
499560.0000   -0.68622
499600.0000   -0.52897
499640.0000   -1.01633
499680.0000   -0.70055
499720.0000   -0.78770
499760.0000   -0.66959
499800.0000   -0.87253
499840.0000   -1.05327
499880.0000   -0.81029
499920.0000   -0.80805
499960.0000   -0.69747
500000.0000   -0.87254
500040.0000   -0.77589
500080.0000   -0.82196
500120.0000   -0.79911
500160.0000   -1.00435
500200.0000   -0.64236
500240.0000   -0.72894
500280.0000   -0.85888
500320.0000   -0.79053
500360.0000   -0.90442
500400.0000   -0.73917
500440.0000   -0.60344
500480.0000   -0.71051
500520.0000   -0.83879
500560.0000   -0.62572
500600.0000   -0.63628
500640.0000   -0.54479
500680.0000   -0.99177
500720.0000   -0.59243
500760.0000   -0.85681
500800.0000   -0.77431
500840.0000   -0.83324
500880.0000   -0.68551
500920.0000   -0.69600
500960.0000   -0.79801
501000.0000   -0.72137
501040.0000   -0.88324
501080.0000   -0.57172
501120.0000   -0.80219
501160.0000   -0.70285
501200.0000   -0.47365
501240.0000   -0.34404
501280.0000   -0.65390
501320.0000   -0.67057
501360.0000   -0.81820
501400.0000   -0.72744
501440.0000   -0.57513
501480.0000   -0.86188
501520.0000   -0.72200
501560.0000   -0.75762
501600.0000   -0.71340
501640.0000   -0.84479
501680.0000   -0.84520
501720.0000   -0.70346
501760.0000   -0.81294
501800.0000   -0.77834
501840.0000   -0.51005
501880.0000   -0.80046
501920.0000   -0.67098
501960.0000   -0.76681
502000.0000   -0.77450
502040.0000   -0.55118
502080.0000   -0.78904
502120.0000   -0.67045
502160.0000   -0.98620
502200.0000   -0.73871
502240.0000   -0.87191
502280.0000   -0.76041
502320.0000   -0.84070
502360.0000   -0.88243
502400.0000   -0.87014
502440.0000   -0.75175
502480.0000   -0.81539
502520.0000   -0.66625
502560.0000   -0.93913
502600.0000   -0.86743
502640.0000   -0.95113
502680.0000   -0.83342
502720.0000   -1.01978
502760.0000   -0.73773
502800.0000   -0.76154
502840.0000   -0.91975
502880.0000   -0.89351
502920.0000   -1.00110
502960.0000   -0.80125
503000.0000   -0.78613
503040.0000   -0.58882
503080.0000   -1.00430
503120.0000   -0.62975
503160.0000   -0.79892
503200.0000   -0.74805
503240.0000   -0.85767
503280.0000   -0.71125
503320.0000   -0.75339
503360.0000   -0.86355
503400.0000   -0.78747
503440.0000   -0.91000
503480.0000   -0.82611
503520.0000   -0.69429
503560.0000   -0.74590
503600.0000   -0.95122
503640.0000   -0.74428
503680.0000   -0.74889
503720.0000   -0.64415
503760.0000   -0.63780
503800.0000   -0.77029
503840.0000   -0.87138
503880.0000   -0.89776
503920.0000   -0.64903
503960.0000   -0.90893
504000.0000   -0.95154
504040.0000   -0.68174
504080.0000   -0.91691
504120.0000   -0.96124
504160.0000   -0.66216
504200.0000   -0.96565
504240.0000   -1.06832
504280.0000   -0.93667
504320.0000   -0.73580
504360.0000   -0.81697
504400.0000   -0.80055
504440.0000   -0.59660
504480.0000   -0.90284
504520.0000   -0.82216
504560.0000   -0.91710
504600.0000   -0.94444
504640.0000   -1.20954
504680.0000   -0.83468
504720.0000   -0.86827
504760.0000   -0.71604
504800.0000   -0.75682
504840.0000   -0.85760
504880.0000   -0.90138
504920.0000   -0.74642
504960.0000   -1.09026
505000.0000   -0.84413
505040.0000   -1.09975
505080.0000   -1.01153
505120.0000   -0.91540
505160.0000   -0.93870
505200.0000   -0.87965
505240.0000   -0.84406
505280.0000   -1.09895
505320.0000   -0.76143
505360.0000   -0.85010
505400.0000   -1.15574
505440.0000   -0.85632
505480.0000   -0.78882
505520.0000   -0.88340
505560.0000   -0.73170
505600.0000   -0.93428
505640.0000   -0.98113
505680.0000   -0.98006
505720.0000   -0.94895
505760.0000   -1.12231
505800.0000   -0.94237
505840.0000   -0.73176
505880.0000   -0.81217
505920.0000   -0.85778
505960.0000   -0.94573
506000.0000   -0.79497
506040.0000   -0.78633
506080.0000   -1.00219
506120.0000   -0.75790
506160.0000   -0.95277
506200.0000   -0.57037
506240.0000   -0.92371
506280.0000   -1.02135
506320.0000   -0.73045
506360.0000   -0.84211
506400.0000   -0.84928
506440.0000   -1.00035
506480.0000   -0.86301
506520.0000   -0.74585
506560.0000   -0.84999
506600.0000   -0.79277
506640.0000   -0.88512
506680.0000   -0.71681
506720.0000   -0.96418
506760.0000   -0.83228
506800.0000   -0.98687
506840.0000   -0.73481
506880.0000   -0.71053
506920.0000   -0.75421
506960.0000   -0.83261
507000.0000   -0.92042
507040.0000   -0.90236
507080.0000   -0.66196
507120.0000   -0.79924
507160.0000   -0.70294
507200.0000   -0.72261
507240.0000   -0.72135
507280.0000   -0.64223
507320.0000   -0.59128
507360.0000   -0.55425
507400.0000   -0.71906
507440.0000   -0.73871
507480.0000   -0.65341
507520.0000   -0.63468
507560.0000   -0.79012
507600.0000   -0.72389
507640.0000   -0.82647
507680.0000   -0.62494
507720.0000   -0.56160
507760.0000   -0.55101
507800.0000   -0.35072
507840.0000   -0.84468
507880.0000   -0.74537
507920.0000   -0.58923
507960.0000   -0.53226
508000.0000   -0.74943
508040.0000   -0.77908
508080.0000   -0.53484
508120.0000   -0.68796
508160.0000   -0.80119
508200.0000   -0.60785
508240.0000   -0.73822
508280.0000   -1.04237
508320.0000   -0.91375
508360.0000   -0.91113
508400.0000   -0.64063
508440.0000   -0.55824
508480.0000   -0.69933
508520.0000   -0.74020
508560.0000   -0.61069
508600.0000   -0.69461
508640.0000   -0.66191
508680.0000   -0.67235
508720.0000   -0.65114
508760.0000   -0.79885
508800.0000   -0.78736
508840.0000   -0.79006
508880.0000   -0.71208
508920.0000   -0.72485
508960.0000   -0.57223
509000.0000   -0.63526
509040.0000   -0.79702
509080.0000   -0.44813
509120.0000   -0.91025
509160.0000   -0.90795
509200.0000   -1.04830
509240.0000   -0.69722
509280.0000   -0.43742
509320.0000   -0.86419
509360.0000   -0.86581
509400.0000   -0.69066
509440.0000   -0.95995
509480.0000   -0.76245
509520.0000   -0.53422
509560.0000   -0.57216
509600.0000   -0.54708
509640.0000   -0.47824
509680.0000   -0.47468
509720.0000   -0.55187
509760.0000   -0.68996
509800.0000   -0.77939
509840.0000   -0.53720
509880.0000   -0.52428
509920.0000   -0.52755
509960.0000   -0.66059
510000.0000   -1.05609
510040.0000   -0.49117
510080.0000   -0.31714
510120.0000   -0.63315
510160.0000   -0.61604
510200.0000   -0.90088
510240.0000   -0.89902
510280.0000   -0.70300
510320.0000   -0.39738
510360.0000   -0.41218
510400.0000   -0.84129
510440.0000   -0.46787
510480.0000   -0.58156
510520.0000   -0.50561
510560.0000   -0.43341
510600.0000   -0.56504
510640.0000   -0.77740
510680.0000   -0.77585
510720.0000   -0.52846
510760.0000   -0.72241
510800.0000   -0.70794
510840.0000   -0.53585
510880.0000   -0.85921
510920.0000   -0.58484
510960.0000   -0.87709
511000.0000   -0.72600
511040.0000   -0.86160
511080.0000   -0.88402
511120.0000   -0.82539
511160.0000   -0.85731
511200.0000   -0.77565
511240.0000   -0.70202
511280.0000   -0.83734
511320.0000   -0.71204
511360.0000   -0.76361
511400.0000   -0.60596
511440.0000   -0.69300
511480.0000   -0.73768
511520.0000   -0.73689
511560.0000   -0.80675
511600.0000   -0.71448
511640.0000   -0.82120
511680.0000   -1.04047
511720.0000   -0.48834
511760.0000   -0.58286
511800.0000   -0.59531
511840.0000   -0.65206
511880.0000   -0.65823
511920.0000   -0.88650
511960.0000   -0.60421
512000.0000   -0.57299
512040.0000   -0.71728
512080.0000   -0.66172
512120.0000   -0.77294
512160.0000   -0.68203
512200.0000   -0.72260
512240.0000   -0.99412
512280.0000   -0.80766
512320.0000   -0.57396
512360.0000   -0.84573
512400.0000   -0.40180
512440.0000   -0.52599
512480.0000   -0.54225
512520.0000   -0.91261
512560.0000   -0.60109
512600.0000   -0.58335
512640.0000   -0.80899
512680.0000   -0.62441
512720.0000   -0.48291
512760.0000   -0.70422
512800.0000   -0.67272
512840.0000   -0.61057
512880.0000   -0.79281
512920.0000   -0.76555
512960.0000   -0.62724
513000.0000   -0.67105
513040.0000   -0.33676
513080.0000   -0.40301
513120.0000   -0.32693
513160.0000   -0.41378
513200.0000   -0.54248
513240.0000   -0.88194
513280.0000   -0.47529
513320.0000   -0.64898
513360.0000   -0.64944
513400.0000   -0.75201
513440.0000   -0.81673
513480.0000   -0.56914
513520.0000   -0.74974
513560.0000   -0.40607
513600.0000   -0.69188
513640.0000   -0.71559
513680.0000   -0.79199
513720.0000   -0.73083
513760.0000   -0.56482
513800.0000   -0.65568
513840.0000   -0.60968
513880.0000   -0.87004
513920.0000   -0.66950
513960.0000   -0.55221
514000.0000   -0.72072
514040.0000   -0.60598
514080.0000   -0.50530
514120.0000   -0.78086
514160.0000   -0.68651
514200.0000   -0.67737
514240.0000   -0.43245
514280.0000   -0.47638
514320.0000   -0.69237
514360.0000   -0.64696
514400.0000   -0.62163
514440.0000   -0.77237
514480.0000   -0.89058
514520.0000   -0.51589
514560.0000   -0.77555
514600.0000   -0.71280
514640.0000   -0.79820
514680.0000   -0.48171
514720.0000   -0.88574
514760.0000   -0.92002
514800.0000   -0.51556
514840.0000   -0.60590
514880.0000   -0.74017
514920.0000   -0.46881
514960.0000   -0.43681
515000.0000   -0.30222
515040.0000   -0.49927
515080.0000   -0.62351
515120.0000   -0.18860
515160.0000   -0.74503
515200.0000   -0.82688
515240.0000   -0.77602
515280.0000   -0.84468
515320.0000   -1.06448
515360.0000   -0.88102
515400.0000   -0.93249
515440.0000   -0.68535
515480.0000   -0.67655
515520.0000   -0.67511
515560.0000   -0.91170
515600.0000   -0.67510
515640.0000   -0.47198
515680.0000   -0.81570
515720.0000   -0.77255
515760.0000   -0.54213
515800.0000   -0.62565
515840.0000   -0.58237
515880.0000   -0.58312
515920.0000   -0.41629
515960.0000   -0.52513
516000.0000   -0.61674
516040.0000   -0.50335
516080.0000   -0.51690
516120.0000   -0.73093
516160.0000   -0.40699
516200.0000   -0.19253
516240.0000   -0.39193
516280.0000   -0.44698
516320.0000   -0.48005
516360.0000   -0.30203
516400.0000   -0.69203
516440.0000   -0.27912
516480.0000   -0.76089
516520.0000   -0.44634
516560.0000   -0.63911
516600.0000   -0.57290
516640.0000   -0.55391
516680.0000   -0.84161
516720.0000   -0.51812
516760.0000   -0.88152
516800.0000   -0.67810
516840.0000   -0.45398
516880.0000   -0.55195
516920.0000   -0.76234
516960.0000   -0.71465
517000.0000   -0.58197
517040.0000   -0.74346
517080.0000   -0.56848
517120.0000   -0.67227
517160.0000   -0.56708
517200.0000   -0.44300
517240.0000   -0.68950
517280.0000   -0.74334
517320.0000   -0.62898
517360.0000   -0.56918
517400.0000   -0.56242
517440.0000   -0.45244
517480.0000   -0.50069
517520.0000   -0.55983
517560.0000   -0.37210
517600.0000   -0.32814
517640.0000   -0.30713
517680.0000   -0.34833
517720.0000   -0.25650
517760.0000   -0.28298
517800.0000   -0.45646
517840.0000   -0.42969
517880.0000   -0.62690
517920.0000   -0.51619
517960.0000   -0.30461
518000.0000   -0.34433
518040.0000   -0.53646
518080.0000   -0.73355
518120.0000   -0.74354
518160.0000   -0.44114
518200.0000   -0.38268
518240.0000   -0.45855
518280.0000   -0.25870
518320.0000   -0.49786
518360.0000   -0.58042
518400.0000   -0.69588
518440.0000   -0.50291
518480.0000   -0.57833
518520.0000   -0.39135
518560.0000   -0.55411
518600.0000   -0.87668
518640.0000   -0.68879
518680.0000   -0.55300
518720.0000   -0.88173
518760.0000   -0.60836
518800.0000   -0.53257
518840.0000   -0.61903
518880.0000   -0.64986
518920.0000   -0.55102
518960.0000   -0.50807
519000.0000   -0.64177
519040.0000   -0.80751
519080.0000   -0.60364
519120.0000   -0.74386
519160.0000   -0.71567
519200.0000   -0.55281
519240.0000   -0.68758
519280.0000   -0.61805
519320.0000   -0.90256
519360.0000   -0.58881
519400.0000   -0.92092
519440.0000   -0.65702
519480.0000   -0.54999
519520.0000   -0.84362
519560.0000   -0.96904
519600.0000   -0.60726
519640.0000   -0.61579
519680.0000   -0.68853
519720.0000   -0.81144
519760.0000   -0.75972
519800.0000   -0.70789
519840.0000   -0.85433
519880.0000   -0.71111
519920.0000   -0.82744
519960.0000   -0.77863
520000.0000   -0.89574
520040.0000   -0.75506
520080.0000   -0.70561
520120.0000   -0.75285
520160.0000   -0.81084
520200.0000   -0.85526
520240.0000   -0.89121
520280.0000   -0.70202
520320.0000   -0.80896
520360.0000   -0.93096
520400.0000   -0.78779
520440.0000   -0.82890
520480.0000   -0.96703
520520.0000   -0.70564
520560.0000   -0.74677
520600.0000   -0.76113
520640.0000   -0.88181
520680.0000   -0.71872
520720.0000   -0.85918
520760.0000   -0.55808
520800.0000   -0.89361
520840.0000   -0.74199
520880.0000   -0.85509
520920.0000   -0.92602
520960.0000   -0.71043
521000.0000   -0.60404
521040.0000   -0.63739
521080.0000   -0.70718
521120.0000   -0.62224
521160.0000   -0.93589
521200.0000   -0.91448
521240.0000   -0.87777
521280.0000   -0.81709
521320.0000   -0.89816
521360.0000   -0.97891
521400.0000   -0.84310
521440.0000   -0.91972
521480.0000   -0.73790
521520.0000   -0.97505
521560.0000   -0.88373
521600.0000   -0.94064
521640.0000   -0.85298
521680.0000   -0.96316
521720.0000   -0.82062
521760.0000   -0.72780
521800.0000   -0.72226
521840.0000   -0.80781
521880.0000   -0.71701
521920.0000   -0.89932
521960.0000   -0.90014
522000.0000   -0.80696
522040.0000   -0.85787
522080.0000   -0.87416
522120.0000   -0.81519
522160.0000   -0.74998
522200.0000   -0.97493
522240.0000   -0.91136
522280.0000   -0.77699
522320.0000   -0.84168
522360.0000   -0.63984
522400.0000   -0.79564
522440.0000   -0.73518
522480.0000   -0.75606
522520.0000   -0.79961
522560.0000   -0.56725
522600.0000   -0.72839
522640.0000   -0.83765
522680.0000   -0.90395
522720.0000   -0.62186
522760.0000   -0.58783
522800.0000   -0.66412
522840.0000   -0.62718
522880.0000   -0.80679
522920.0000   -0.69665
522960.0000   -0.88121
523000.0000   -0.81852
523040.0000   -0.93418
523080.0000   -0.78109
523120.0000   -0.85456
523160.0000   -0.88367
523200.0000   -0.60923
523240.0000   -0.68313
523280.0000   -0.60992
523320.0000   -0.83924
523360.0000   -0.59130
523400.0000   -0.70747
523440.0000   -0.67660
523480.0000   -0.72968
523520.0000   -0.64338
523560.0000   -0.74820
523600.0000   -0.71757
523640.0000   -0.58297
523680.0000   -0.78013
523720.0000   -0.49423
523760.0000   -0.47351
523800.0000   -0.74040
523840.0000   -0.55438
523880.0000   -0.48386
523920.0000   -0.56491
523960.0000   -0.66860
524000.0000   -0.44227
524040.0000   -0.57949
524080.0000   -0.27506
524120.0000   -0.20046
524160.0000   -0.47835
524200.0000   -0.55112
524240.0000   -0.39138
524280.0000   -0.49131
524320.0000   -0.54066
524360.0000   -0.86206
524400.0000   -0.59694
524440.0000   -0.83883
524480.0000   -0.71741
524520.0000   -0.69660
524560.0000   -0.85756
524600.0000   -0.82356
524640.0000   -0.92780
524680.0000   -0.67664
524720.0000   -0.75010
524760.0000   -0.75286
524800.0000   -0.97782
524840.0000   -0.77398
524880.0000   -0.90261
524920.0000   -0.90797
524960.0000   -0.66998
525000.0000   -0.69883
525040.0000   -0.78515
525080.0000   -0.87975
525120.0000   -0.78714
525160.0000   -0.83075
525200.0000   -0.80900
525240.0000   -0.86157
525280.0000   -0.88752
525320.0000   -0.95086
525360.0000   -0.94935
525400.0000   -0.90252
525440.0000   -0.76152
525480.0000   -0.65571
525520.0000   -0.64848
525560.0000   -0.84426
525600.0000   -0.77731
525640.0000   -0.73816
525680.0000   -0.75804
525720.0000   -0.76611
525760.0000   -0.36286
525800.0000   -0.65534
525840.0000   -0.79550
525880.0000   -0.73530
525920.0000   -0.78447
525960.0000   -0.91910
526000.0000   -0.66118
526040.0000   -0.68415
526080.0000   -0.62769
526120.0000   -0.70323
526160.0000   -0.62052
526200.0000   -0.82751
526240.0000   -0.82323
526280.0000   -0.83759
526320.0000   -0.71194
526360.0000   -0.78422
526400.0000   -0.78897
526440.0000   -0.75540
526480.0000   -0.62832
526520.0000   -0.70844
526560.0000   -0.71600
526600.0000   -0.65323
526640.0000   -0.77025
526680.0000   -0.76110
526720.0000   -0.77867
526760.0000   -0.64824
526800.0000   -0.60628
526840.0000   -0.78172
526880.0000   -0.93786
526920.0000   -0.48453
526960.0000   -1.02074
527000.0000   -0.71232
527040.0000   -0.82278
527080.0000   -0.72884
527120.0000   -0.85161
527160.0000   -0.97379
527200.0000   -0.72439
527240.0000   -0.99050
527280.0000   -0.90167
527320.0000   -0.97433
527360.0000   -0.75472
527400.0000   -0.90368
527440.0000   -0.71864
527480.0000   -0.72667
527520.0000   -0.77006
527560.0000   -0.85639
527600.0000   -0.77019
527640.0000   -0.74426
527680.0000   -1.06027
527720.0000   -0.86818
527760.0000   -0.79727
527800.0000   -0.97121
527840.0000   -0.56756
527880.0000   -0.70532
527920.0000   -0.88042
527960.0000   -0.53954
528000.0000   -0.61534
528040.0000   -0.35035
528080.0000   -0.48829
528120.0000   -0.69416
528160.0000   -0.65381
528200.0000   -0.83490
528240.0000   -0.98815
528280.0000   -0.71668
528320.0000   -0.53237
528360.0000   -0.49672
528400.0000   -0.73897
528440.0000   -0.78449
528480.0000   -0.68636
528520.0000   -0.56488
528560.0000   -0.65071
528600.0000   -0.80139
528640.0000   -0.69769
528680.0000   -0.69501
528720.0000   -0.72716
528760.0000   -0.52708
528800.0000   -0.59444
528840.0000   -0.79336
528880.0000   -0.64400
528920.0000   -0.95398
528960.0000   -0.91426
529000.0000   -0.88864
529040.0000   -0.60194
529080.0000   -0.87069
529120.0000   -0.97552
529160.0000   -0.78323
529200.0000   -0.97099
529240.0000   -0.65428
529280.0000   -0.77155
529320.0000   -0.87743
529360.0000   -0.74202
529400.0000   -0.73387
529440.0000   -0.83598
529480.0000   -0.72561
529520.0000   -0.69536
529560.0000   -0.74027
529600.0000   -1.07160
529640.0000   -0.77168
529680.0000   -0.74365
529720.0000   -0.86070
529760.0000   -0.78335
529800.0000   -0.87729
529840.0000   -0.32321
529880.0000   -0.82057
529920.0000   -0.91699
529960.0000   -0.69974
530000.0000   -0.80864
530040.0000   -0.71507
530080.0000   -0.92939
530120.0000   -0.86035
530160.0000   -0.80306
530200.0000   -0.72407
530240.0000   -0.88799
530280.0000   -0.77914
530320.0000   -0.65049
530360.0000   -0.49770
530400.0000   -0.72091
530440.0000   -0.81145
530480.0000   -0.79016
530520.0000   -0.72965
530560.0000   -0.59710
530600.0000   -0.57306
530640.0000   -0.74533
530680.0000   -0.67918
530720.0000   -0.75739
530760.0000   -0.71717
530800.0000   -0.47380
530840.0000   -0.72630
530880.0000   -0.62813
530920.0000   -0.61382
530960.0000   -0.57172
531000.0000   -0.73150
531040.0000   -0.78895
531080.0000   -0.67178
531120.0000   -0.66897
531160.0000   -0.73851
531200.0000   -0.67921
531240.0000   -0.54121
531280.0000   -0.63522
531320.0000   -0.71663
531360.0000   -0.57820
531400.0000   -0.55876
531440.0000   -0.63621
531480.0000   -0.60155
531520.0000   -0.50207
531560.0000   -0.43430
531600.0000   -0.57393
531640.0000   -0.62484
531680.0000   -0.41457
531720.0000   -0.60863
531760.0000   -0.65992
531800.0000   -0.61516
531840.0000   -0.82899
531880.0000   -0.55687
531920.0000   -0.75478
531960.0000   -0.60168
532000.0000   -0.73589
532040.0000   -0.68035
532080.0000   -0.75980
532120.0000   -0.62753
532160.0000   -0.61540
532200.0000   -0.68463
532240.0000   -0.61334
532280.0000   -0.66482
532320.0000   -0.54177
532360.0000   -0.39629
532400.0000   -0.42240
532440.0000   -0.41780
532480.0000   -0.23934
532520.0000   -0.44518
532560.0000   -0.46935
532600.0000   -0.34381
532640.0000   -0.33751
532680.0000   -0.61039
532720.0000   -0.42834
532760.0000   -0.31610
532800.0000   -0.60186
532840.0000   -0.39206
532880.0000   -0.45614
532920.0000   -0.41683
532960.0000   -0.68143
533000.0000   -0.09534
533040.0000   -0.30494
533080.0000   -0.28259
533120.0000   -0.35510
533160.0000   -0.24106
533200.0000   -0.26497
533240.0000   -0.25856
533280.0000   -0.25956
533320.0000   -0.10935
533360.0000   -0.17830
533400.0000   -0.31144
533440.0000   -0.50296
533480.0000   -0.54076
533520.0000   -0.40047
533560.0000   -0.55152
533600.0000   -0.20004
533640.0000   -0.31859
533680.0000   -0.23722
533720.0000   -0.29750
533760.0000   -0.39889
533800.0000   -0.15913
533840.0000   -0.48870
533880.0000   -0.19055
533920.0000   -0.40712
533960.0000   -0.42440
534000.0000   -0.68290
534040.0000   -0.37926
534080.0000   -0.17091
534120.0000   -0.26326
534160.0000   -0.16050
534200.0000   -0.45728
534240.0000   -0.43622
534280.0000   -0.37732
534320.0000   -0.59478
534360.0000   -0.06234
534400.0000   -0.42130
534440.0000   -0.37688
534480.0000   -0.33826
534520.0000   -0.39050
534560.0000   -0.57297
534600.0000   -0.32604
534640.0000   -0.61843
534680.0000   -0.39652
534720.0000   -0.44586
534760.0000   -0.60304
534800.0000   -0.48230
534840.0000   -0.34135
534880.0000   -0.50406
534920.0000   -0.49293
534960.0000   -0.42155
535000.0000   -0.60872
535040.0000   -0.66541
535080.0000   -0.66440
535120.0000   -0.70883
535160.0000   -0.71870
535200.0000   -0.65291
535240.0000   -0.57472
535280.0000   -0.31867
535320.0000   -0.50152
535360.0000   -0.55646
535400.0000   -0.55807
535440.0000   -0.48695
535480.0000   -0.46287
535520.0000   -0.65406
535560.0000   -0.61872
535600.0000   -0.59093
535640.0000   -0.40007
535680.0000   -0.53780
535720.0000   -0.43076
535760.0000   -0.71575
535800.0000   -0.50705
535840.0000   -0.36478
535880.0000   -0.42438
535920.0000   -0.27046
535960.0000   -0.56050
536000.0000   -0.66937
536040.0000   -0.53155
536080.0000   -0.57171
536120.0000   -0.35564
536160.0000   -0.77559
536200.0000   -0.65483
536240.0000   -0.59471
536280.0000   -0.79935
536320.0000   -0.62085
536360.0000   -0.66978
536400.0000   -0.45665
536440.0000   -0.56869
536480.0000   -0.49128
536520.0000   -0.56251
536560.0000   -0.53366
536600.0000   -0.66933
536640.0000   -0.44071
536680.0000   -0.51398
536720.0000   -0.70527
536760.0000   -0.49108
536800.0000   -0.56999
536840.0000   -0.58395
536880.0000   -0.37367
536920.0000   -0.46544
536960.0000   -0.55302
537000.0000   -0.61487
537040.0000   -0.59322
537080.0000   -0.41196
537120.0000   -0.36295
537160.0000   -0.56854
537200.0000   -0.42832
537240.0000   -0.38331
537280.0000   -0.57840
537320.0000   -0.66190
537360.0000   -0.84222
537400.0000   -0.79902
537440.0000   -0.51374
537480.0000   -0.73161
537520.0000   -0.40971
537560.0000   -0.52346
537600.0000   -0.45888
537640.0000   -0.49837
537680.0000   -0.47154
537720.0000   -0.40297
537760.0000   -0.47977
537800.0000   -0.77891
537840.0000   -0.44887
537880.0000   -0.72598
537920.0000   -0.52966
537960.0000   -0.51131
538000.0000   -0.48707
538040.0000   -0.69156
538080.0000   -0.50319
538120.0000   -0.48866
538160.0000   -0.58388
538200.0000   -0.37805
538240.0000   -0.71142
538280.0000   -0.56436
538320.0000   -0.65672
538360.0000   -0.84458
538400.0000   -0.67019
538440.0000   -0.54674
538480.0000   -0.60731
538520.0000   -0.54636
538560.0000   -0.57573
538600.0000   -0.36408
538640.0000   -0.63836
538680.0000   -0.56911
538720.0000   -0.66201
538760.0000   -0.58674
538800.0000   -0.78561
538840.0000   -0.66677
538880.0000   -0.61147
538920.0000   -0.62587
538960.0000   -0.85734
539000.0000   -0.36734
539040.0000   -0.59841
539080.0000   -0.36333
539120.0000   -0.62492
539160.0000   -0.52214
539200.0000   -0.28334
539240.0000   -0.43524
539280.0000   -0.38988
539320.0000   -0.43304
539360.0000   -0.31335
539400.0000   -0.51628
539440.0000   -0.55104
539480.0000   -0.79179
539520.0000   -0.80250
539560.0000   -0.23984
539600.0000    0.02257
539640.0000   -0.51881
539680.0000   -0.58008
539720.0000   -0.42839
539760.0000   -0.17338
539800.0000   -0.46775
539840.0000   -0.55310
539880.0000   -0.33318
539920.0000   -0.66724
539960.0000   -0.80364
540000.0000   -0.73337
540040.0000   -0.90534
540080.0000   -0.58696
540120.0000   -0.48982
540160.0000   -0.53387
540200.0000   -0.78483
540240.0000   -0.65988
540280.0000   -0.59445
540320.0000   -0.75149
540360.0000   -0.77419
540400.0000   -0.76311
540440.0000   -0.75829
540480.0000   -0.84317
540520.0000   -0.86593
540560.0000   -0.50206
540600.0000   -0.40088
540640.0000   -0.74048
540680.0000   -0.58216
540720.0000   -0.99836
540760.0000   -1.04894
540800.0000   -0.94891
540840.0000   -0.67860
540880.0000   -0.64300
540920.0000   -0.65366
540960.0000   -0.70941
541000.0000   -0.86676
541040.0000   -0.64972
541080.0000   -0.57837
541120.0000   -0.97872
541160.0000   -0.76783
541200.0000   -0.56961
541240.0000   -0.82279
541280.0000   -0.70798
541320.0000   -0.87038
541360.0000   -0.74404
541400.0000   -0.83203
541440.0000   -0.81014
541480.0000   -0.72218
541520.0000   -0.68384
541560.0000   -0.73496
541600.0000   -0.69582
541640.0000   -0.67268
541680.0000   -0.63253
541720.0000   -0.55846
541760.0000   -0.91218
541800.0000   -0.89363
541840.0000   -0.65543
541880.0000   -0.38333
541920.0000   -0.22501
541960.0000   -0.46606
542000.0000   -0.84055
542040.0000   -0.55959
542080.0000   -0.76872
542120.0000   -0.75576
542160.0000   -0.82049
542200.0000   -0.58804
542240.0000   -0.97987
542280.0000   -0.95999
542320.0000   -1.06067
542360.0000   -0.93246
542400.0000   -0.94362
542440.0000   -0.79879
542480.0000   -0.72200
542520.0000   -0.78688
542560.0000   -0.81165
542600.0000   -0.78892
542640.0000   -0.92577
542680.0000   -0.97745
542720.0000   -0.67458
542760.0000   -0.84229
542800.0000   -0.64378
542840.0000   -0.88400
542880.0000   -0.74747
542920.0000   -0.75796
542960.0000   -0.67070
543000.0000   -0.90618
543040.0000   -0.89764
543080.0000   -0.83753
543120.0000   -1.06046
543160.0000   -0.74124
543200.0000   -0.90965
543240.0000   -0.96721
543280.0000   -1.06444
543320.0000   -0.65062
543360.0000   -0.67977
543400.0000   -0.58186
543440.0000   -0.48243
543480.0000   -0.60967
543520.0000   -0.44593
543560.0000   -0.24363
543600.0000   -0.39601
543640.0000   -0.27605
543680.0000   -0.18155
543720.0000   -0.34515
543760.0000   -0.47458
543800.0000   -0.41043
543840.0000   -0.38521
543880.0000   -0.27830
543920.0000   -0.34914
543960.0000   -0.63907
544000.0000   -0.50738
544040.0000   -0.28089
544080.0000   -0.53567
544120.0000   -0.21851
544160.0000   -0.26415
544200.0000   -0.03092
544240.0000   -0.36686
544280.0000   -0.27455
544320.0000   -0.26692
544360.0000   -0.23268
544400.0000   -0.44813
544440.0000   -0.39771
544480.0000   -0.26338
544520.0000   -0.53126
544560.0000   -0.81721
544600.0000   -0.45193
544640.0000   -0.14625
544680.0000   -0.58373
544720.0000   -0.53009
544760.0000   -0.53019
544800.0000   -0.56430
544840.0000   -0.45416
544880.0000   -0.61755
544920.0000   -0.25044
544960.0000   -0.21685
545000.0000   -0.24789
545040.0000   -0.49120
545080.0000   -0.58080
545120.0000   -0.53007
545160.0000   -0.63777
545200.0000   -0.02248
545240.0000   -0.20352
545280.0000   -0.42243
545320.0000   -0.35604
545360.0000   -0.31088
545400.0000   -0.36276
545440.0000   -0.35861
545480.0000   -0.34020
545520.0000   -0.37460
545560.0000   -0.27636
545600.0000   -0.18689
545640.0000   -0.11279
545680.0000   -0.22148
545720.0000   -0.19895
545760.0000   -0.36130
545800.0000   -0.16293
545840.0000    0.09265
545880.0000   -0.29260
545920.0000   -0.23111
545960.0000   -0.31576
546000.0000   -0.54590
546040.0000   -0.18487
546080.0000   -0.59637
546120.0000   -0.50736
546160.0000   -0.27324
546200.0000    0.13505
546240.0000    0.36520
546280.0000    0.12898
546320.0000    0.26347
546360.0000    0.12541
546400.0000    0.35865
546440.0000    0.26812
546480.0000    0.06702
546520.0000   -0.11053
546560.0000   -0.04828
546600.0000   -0.07476
546640.0000   -0.22515
546680.0000   -0.37580
546720.0000   -0.27501
546760.0000    0.05159
546800.0000    0.13833
546840.0000   -0.25110
546880.0000   -0.12348
546920.0000   -0.00421
546960.0000   -0.11565
547000.0000   -0.02830
547040.0000    0.07690
547080.0000   -0.20972
547120.0000   -0.01983
547160.0000    0.10337
547200.0000   -0.10682
547240.0000    0.08297
547280.0000   -0.00450
547320.0000   -0.26609
547360.0000   -0.27972
547400.0000   -0.31739
547440.0000   -0.20512
547480.0000   -0.18597
547520.0000    0.07055
547560.0000    0.06264
547600.0000   -0.15017
547640.0000   -0.11706
547680.0000   -0.17683
547720.0000   -0.15920
547760.0000   -0.07358
547800.0000   -0.32411
547840.0000   -0.21750
547880.0000   -0.08961
547920.0000   -0.20820
547960.0000   -0.84748
548000.0000   -0.08349
548040.0000   -0.07216
548080.0000    0.05486
548120.0000   -0.14011
548160.0000   -0.02067
548200.0000    0.26965
548240.0000   -0.21226
548280.0000   -0.29604
548320.0000   -0.22693
548360.0000   -0.42879
548400.0000   -0.27948
548440.0000   -0.30194
548480.0000   -0.29641
548520.0000   -0.33003
548560.0000   -0.37640
548600.0000   -0.40984
548640.0000   -0.17312
548680.0000   -0.34016
548720.0000   -0.49518
548760.0000   -0.37686
548800.0000   -0.44028
548840.0000   -0.40826
548880.0000   -0.20433
548920.0000   -0.22989
548960.0000    0.23005
549000.0000   -0.03913
549040.0000    0.10168
549080.0000   -0.00940
549120.0000   -0.10873
549160.0000    0.12273
549200.0000    0.25505
549240.0000    0.14736
549280.0000    0.16380
549320.0000    0.08333
549360.0000    0.25801
549400.0000    0.18334
549440.0000   -0.06579
549480.0000    0.02465
549520.0000   -0.10335
549560.0000   -0.16399
549600.0000   -0.20629
549640.0000    0.19206
549680.0000   -0.16367
549720.0000   -0.00177
549760.0000    0.31727
549800.0000    0.16211
549840.0000   -0.04881
549880.0000   -0.15046
549920.0000   -0.42918
549960.0000   -0.29517
550000.0000   -0.18806
550040.0000    0.03036
550080.0000    0.03368
550120.0000    0.45672
550160.0000    0.42924
550200.0000    0.37342
550240.0000    0.44702
550280.0000    0.30394
550320.0000    0.40939
550360.0000    0.35244
550400.0000    0.60175
550440.0000    0.41259
550480.0000    0.44115
550520.0000    0.53852
550560.0000    0.43146
550600.0000    0.33707
550640.0000    0.33704
550680.0000    0.21181
550720.0000    0.23096
550760.0000   -0.04549
550800.0000   -0.22011
550840.0000    0.16498
550880.0000    0.21191
550920.0000    0.15964
550960.0000   -0.00160
551000.0000    0.20201
551040.0000    0.35207
551080.0000    0.30180
551120.0000    0.48489
551160.0000    0.55782
551200.0000    0.60284
551240.0000    0.16873
551280.0000    0.46900
551320.0000    0.59185
551360.0000    0.25647
551400.0000    0.49095
551440.0000   -0.01424
551480.0000   -0.07356
551520.0000   -0.36785
551560.0000    0.03410
551600.0000    0.09430
551640.0000    0.28756
551680.0000    0.22791
551720.0000   -0.25201
551760.0000   -0.14859
551800.0000    0.06538
551840.0000    0.14146
551880.0000   -0.12334
551920.0000   -0.44793
551960.0000   -0.36028
552000.0000   -0.39758
552040.0000   -0.48346
552080.0000   -0.58722
552120.0000   -0.68033
552160.0000   -0.63682
552200.0000   -0.73740
552240.0000   -0.78742
552280.0000   -0.73764
552320.0000   -0.54599
552360.0000   -0.74177
552400.0000   -0.63603
552440.0000   -0.21687
552480.0000   -0.47339
552520.0000   -0.55292
552560.0000   -0.37414
552600.0000   -0.68233
552640.0000   -0.48859
552680.0000   -0.51501
552720.0000   -0.58557
552760.0000   -0.54346
552800.0000   -0.45828
552840.0000   -0.57970
552880.0000   -0.60325
552920.0000   -0.69792
552960.0000   -0.65370
553000.0000   -0.74141
553040.0000   -0.60525
553080.0000   -0.43821
553120.0000   -0.78196
553160.0000   -0.74800
553200.0000   -0.59134
553240.0000   -0.48423
553280.0000   -0.62898
553320.0000   -0.67661
553360.0000   -0.59447
553400.0000   -0.59055
553440.0000   -0.48270
553480.0000   -0.45329
553520.0000   -0.59451
553560.0000   -0.81708
553600.0000   -0.64808
553640.0000   -0.35402
553680.0000   -0.56319
553720.0000   -0.31231
553760.0000   -0.55966
553800.0000   -0.50100
553840.0000   -0.76070
553880.0000   -0.47965
553920.0000   -0.48612
553960.0000   -0.58939
554000.0000   -0.28032
554040.0000   -0.72730
554080.0000   -0.39189
554120.0000   -0.51323
554160.0000   -0.42031
554200.0000   -0.33230
554240.0000   -0.69454
554280.0000   -0.55461
554320.0000   -0.58611
554360.0000   -0.53476
554400.0000   -0.27517
554440.0000   -0.29501
554480.0000   -0.36770
554520.0000   -0.23240
554560.0000   -0.31956
554600.0000   -0.21707
554640.0000   -0.27280
554680.0000   -0.54007
554720.0000   -0.46390
554760.0000   -0.31240
554800.0000   -0.55989
554840.0000   -0.37820
554880.0000   -0.25746
554920.0000   -0.24768
554960.0000   -0.29190
555000.0000   -0.47411
555040.0000   -0.37792
555080.0000   -0.27270
555120.0000   -0.24359
555160.0000   -0.25500
555200.0000   -0.39510
555240.0000   -0.33642
555280.0000   -0.52858
555320.0000   -0.58458
555360.0000   -0.56683
555400.0000   -0.40862
555440.0000   -0.47428
555480.0000   -0.47153
555520.0000   -0.47787
555560.0000   -0.27617
555600.0000   -0.28170
555640.0000   -0.19820
555680.0000   -0.10925
555720.0000   -0.25430
555760.0000   -0.33822
555800.0000   -0.15866
555840.0000   -0.22761
555880.0000    0.07325
555920.0000   -0.18740
555960.0000   -0.25456
556000.0000   -0.23911
556040.0000   -0.16583
556080.0000   -0.45285
556120.0000   -0.73616
556160.0000   -0.39969
556200.0000   -0.31936
556240.0000   -0.46947
556280.0000    0.02992
556320.0000    0.05143
556360.0000   -0.23681
556400.0000   -0.13939
556440.0000   -0.23993
556480.0000   -0.01594
556520.0000    0.17905
556560.0000   -0.19683
556600.0000   -0.63862
556640.0000   -0.47897
556680.0000   -0.14382
556720.0000    0.01592
556760.0000   -0.01194
556800.0000   -0.48403
556840.0000   -0.52524
556880.0000    0.15691
556920.0000    0.24856
556960.0000    0.30556
557000.0000    0.02573
557040.0000    0.14090
557080.0000   -0.19067
557120.0000    0.10244
557160.0000   -0.35492
557200.0000   -0.53598
557240.0000   -0.15068
557280.0000   -0.20003
557320.0000   -0.41897
557360.0000   -0.39193
557400.0000   -0.29504
557440.0000   -0.25065
557480.0000    0.03075
557520.0000   -0.14578
557560.0000   -0.40495
557600.0000   -0.81523
557640.0000   -0.65595
557680.0000   -0.35342
557720.0000   -0.65459
557760.0000   -0.56895
557800.0000   -0.62345
557840.0000   -0.76364
557880.0000   -0.74766
557920.0000   -0.58033
557960.0000   -0.53335
558000.0000   -0.79340
558040.0000   -0.68310
558080.0000   -0.89848
558120.0000   -0.53506
558160.0000   -0.52143
558200.0000   -0.72039
558240.0000   -0.51586
558280.0000   -0.43192
558320.0000   -0.63354
558360.0000   -0.56482
558400.0000   -0.37137
558440.0000   -0.30284
558480.0000   -0.20799
558520.0000   -0.03941
558560.0000   -0.58331
558600.0000   -0.34349
558640.0000   -0.56732
558680.0000   -0.30837
558720.0000   -0.50723
558760.0000   -0.63774
558800.0000   -0.30247
558840.0000   -0.53653
558880.0000   -0.42602
558920.0000   -0.22875
558960.0000   -0.11347
559000.0000   -0.35604
559040.0000   -0.20538
559080.0000   -0.47807
559120.0000   -0.37052
559160.0000   -0.70029
559200.0000   -0.59146
559240.0000   -0.21709
559280.0000   -0.33000
559320.0000   -0.31059
559360.0000   -0.16650
559400.0000   -0.65151
559440.0000   -0.56339
559480.0000   -0.41689
559520.0000   -0.74931
559560.0000   -0.68944
559600.0000   -0.39760
559640.0000   -0.82088
559680.0000   -0.72768
559720.0000   -0.79123
559760.0000   -0.64274
559800.0000   -0.63570
559840.0000   -0.72723
559880.0000   -0.67237
559920.0000   -0.53608
559960.0000   -0.72961
560000.0000   -0.76973
560040.0000   -0.68638
560080.0000   -0.87485
560120.0000   -0.58125
560160.0000   -0.54670
560200.0000   -0.94163
560240.0000   -0.72390
560280.0000   -0.68693
560320.0000   -0.74420
560360.0000   -0.91732
560400.0000   -0.74933
560440.0000   -0.68401
560480.0000   -0.80220
560520.0000   -0.77357
560560.0000   -0.83134
560600.0000   -0.77910
560640.0000   -0.77529
560680.0000   -0.75096
560720.0000   -0.56899
560760.0000   -0.68355
560800.0000   -0.77081
560840.0000   -0.57918
560880.0000   -0.91852
560920.0000   -0.60014
560960.0000   -0.67941
561000.0000   -0.76553
561040.0000   -0.70088
561080.0000   -0.57541
561120.0000   -0.92777
561160.0000   -0.61622
561200.0000   -0.52840
561240.0000   -0.62610
561280.0000   -0.67898
561320.0000   -0.82015
561360.0000   -0.74978
561400.0000   -0.61330
561440.0000   -0.56907
561480.0000   -0.65492
561520.0000   -0.71351
561560.0000   -0.72688
561600.0000   -0.90955
561640.0000   -0.82491
561680.0000   -0.57910
561720.0000   -0.68774
561760.0000   -0.70819
561800.0000   -0.59305
561840.0000   -0.72189
561880.0000   -0.83461
561920.0000   -0.91049
561960.0000   -0.86319
562000.0000   -0.80236
562040.0000   -0.79760
562080.0000   -0.71430
562120.0000   -0.62027
562160.0000   -0.80034
562200.0000   -0.73937
562240.0000   -0.60031
562280.0000   -0.74940
562320.0000   -0.64552
562360.0000   -0.56069
562400.0000   -0.69966
562440.0000   -0.77014
562480.0000   -0.67861
562520.0000   -0.74060
562560.0000   -0.70601
562600.0000   -0.55381
562640.0000   -0.51586
562680.0000   -0.72548
562720.0000   -0.60771
562760.0000   -0.71244
562800.0000   -0.63844
562840.0000   -0.46441
562880.0000   -0.52207
562920.0000   -0.67593
562960.0000   -0.59675
563000.0000   -0.58293
563040.0000   -0.46382
563080.0000   -0.64096
563120.0000   -0.64592
563160.0000   -0.51874
563200.0000   -0.56961
563240.0000   -0.58113
563280.0000   -0.60449
563320.0000   -0.78499
563360.0000   -0.57634
563400.0000   -0.62698
563440.0000   -0.50848
563480.0000   -0.53126
563520.0000   -0.63460
563560.0000   -0.67202
563600.0000   -0.74781
563640.0000   -0.88092
563680.0000   -0.57031
563720.0000   -0.78260
563760.0000   -0.82969
563800.0000   -0.73766
563840.0000   -0.68516
563880.0000   -0.61419
563920.0000   -0.69516
563960.0000   -0.68297
564000.0000   -0.54911
564040.0000   -0.58679
564080.0000   -0.65879
564120.0000   -0.73474
564160.0000   -0.84084
564200.0000   -0.69122
564240.0000   -0.53317
564280.0000   -0.72863
564320.0000   -0.67831
564360.0000   -0.76997
564400.0000   -0.63802
564440.0000   -0.58044
564480.0000   -0.63217
564520.0000   -0.68050
564560.0000   -0.45368
564600.0000   -0.57823
564640.0000   -0.41130
564680.0000   -0.49474
564720.0000   -0.61520
564760.0000   -0.42661
564800.0000   -0.54818
564840.0000   -0.46797
564880.0000   -0.72709
564920.0000   -0.41879
564960.0000   -0.52185
565000.0000   -0.72643
565040.0000   -0.22752
565080.0000   -0.45660
565120.0000   -0.20479
565160.0000   -0.34348
565200.0000   -0.49721
565240.0000   -0.13092
565280.0000   -0.49464
565320.0000   -0.72892
565360.0000   -0.48541
565400.0000   -0.66602
565440.0000   -0.35158
565480.0000   -0.35111
565520.0000   -0.40527
565560.0000   -0.41386
565600.0000   -0.22743
565640.0000   -0.27061
565680.0000   -0.39946
565720.0000   -0.46793
565760.0000   -0.39031
565800.0000   -0.59463
565840.0000   -0.44308
565880.0000   -0.18373
565920.0000   -0.36409
565960.0000   -0.36994
566000.0000   -0.36829
566040.0000   -0.44643
566080.0000   -0.61982
566120.0000   -0.45784
566160.0000   -0.33374
566200.0000   -0.96937
566240.0000   -0.65325
566280.0000   -1.03225
566320.0000   -0.50641
566360.0000   -0.40391
566400.0000   -0.51877
566440.0000   -0.32973
566480.0000   -0.65377
566520.0000   -0.55306
566560.0000   -0.54818
566600.0000   -0.42578
566640.0000   -0.42784
566680.0000   -0.32476
566720.0000   -0.13077
566760.0000   -0.35038
566800.0000   -0.47299
566840.0000   -0.47977
566880.0000   -0.51074
566920.0000   -0.45806
566960.0000   -0.50937
567000.0000   -0.41869
567040.0000   -0.31737
567080.0000   -0.43402
567120.0000   -0.56536
567160.0000   -0.48788
567200.0000   -0.42155
567240.0000   -0.52560
567280.0000   -0.44280
567320.0000   -0.38344
567360.0000   -0.45714
567400.0000   -0.38519
567440.0000   -0.48831
567480.0000   -0.07339
567520.0000   -0.26959
567560.0000   -0.50202
567600.0000   -0.21359
567640.0000   -0.25480
567680.0000   -0.27117
567720.0000   -0.05478
567760.0000   -0.27581
567800.0000   -0.44270
567840.0000   -0.17972
567880.0000   -0.36656
567920.0000   -0.34756
567960.0000   -0.27374
568000.0000   -0.20443
568040.0000   -0.39837
568080.0000   -0.38701
568120.0000   -0.27820
568160.0000   -0.23909
568200.0000   -0.24214
568240.0000   -0.46947
568280.0000   -0.51526
568320.0000   -0.35495
568360.0000   -0.27957
568400.0000   -0.14986
568440.0000   -0.21761
568480.0000   -0.24832
568520.0000   -0.05121
568560.0000   -0.08459
568600.0000   -0.32023
568640.0000   -0.30692
568680.0000   -0.25226
568720.0000   -0.13371
568760.0000    0.02192
568800.0000   -0.07068
568840.0000   -0.00885
568880.0000    0.07009
568920.0000   -0.06104
568960.0000   -0.12065
569000.0000   -0.12512
569040.0000   -0.22531
569080.0000    0.05541
569120.0000   -0.22727
569160.0000   -0.32304
569200.0000    0.09605
569240.0000   -0.01154
569280.0000    0.08084
569320.0000   -0.42577
569360.0000   -0.42239
569400.0000   -0.13206
569440.0000   -0.17610
569480.0000   -0.43209
569520.0000   -0.09957
569560.0000    0.21151
569600.0000   -0.02959
569640.0000    0.05104
569680.0000    0.20857
569720.0000    0.42381
569760.0000    0.09114
569800.0000   -0.13564
569840.0000   -0.20591
569880.0000   -0.50515
569920.0000    0.01955
569960.0000   -0.41310
570000.0000   -0.15348
570040.0000   -0.00903
570080.0000    0.13893
570120.0000    0.27284
570160.0000    0.17368
570200.0000   -0.13215
570240.0000   -0.45620
570280.0000    0.06799
570320.0000   -0.13010
570360.0000   -0.13654
570400.0000   -0.65335
570440.0000   -0.37973
570480.0000   -0.33542
570520.0000    0.06015
570560.0000   -0.38866
570600.0000   -0.18864
570640.0000   -0.10425
570680.0000    0.00393
570720.0000   -0.47605
570760.0000   -0.61287
570800.0000   -0.32583
570840.0000   -0.30205
570880.0000   -0.35126
570920.0000   -0.24143
570960.0000   -0.07955
571000.0000   -0.13302
571040.0000   -0.15414
571080.0000    0.01647
571120.0000   -0.07611
571160.0000    0.06999
571200.0000   -0.07123
571240.0000   -0.16614
571280.0000    0.03990
571320.0000   -0.21235
571360.0000    0.03331
571400.0000   -0.35149
571440.0000   -0.28519
571480.0000   -0.31777
571520.0000   -0.29347
571560.0000   -0.17744
571600.0000   -0.10761
571640.0000   -0.14063
571680.0000   -0.07619
571720.0000   -0.06779
571760.0000   -0.23636
571800.0000    0.04807
571840.0000   -0.11303
571880.0000   -0.31042
571920.0000   -0.07270
571960.0000   -0.13944
572000.0000   -0.41594
572040.0000   -0.39277
572080.0000   -0.06105
572120.0000    0.33385
572160.0000   -0.42846
572200.0000   -0.05643
572240.0000    0.05389
572280.0000   -0.04118
572320.0000   -0.23834
572360.0000   -0.11020
572400.0000    0.14237
572440.0000    0.62490
572480.0000    0.17656
572520.0000   -0.23240
572560.0000   -0.03565
572600.0000   -0.00081
572640.0000    0.00221
572680.0000    0.10878
572720.0000    0.10061
572760.0000    0.28863
572800.0000    0.13550
572840.0000    0.08109
572880.0000   -0.07022
572920.0000   -0.47582
572960.0000   -0.34391
573000.0000   -0.36527
573040.0000   -0.15966
573080.0000   -0.40296
573120.0000   -0.16902
573160.0000   -0.70687
573200.0000   -0.28517
573240.0000   -0.07548
573280.0000    0.06811
573320.0000    0.03559
573360.0000   -0.14920
573400.0000   -0.55224
573440.0000   -0.22849
573480.0000   -0.31224
573520.0000   -0.34010
573560.0000   -0.29458
573600.0000   -0.14286
573640.0000   -0.42363
573680.0000   -0.56262
573720.0000   -0.29543
573760.0000   -0.18236
573800.0000   -0.24464
573840.0000   -0.40389
573880.0000   -0.48208
573920.0000   -0.60359
573960.0000   -0.59920
574000.0000   -0.63182
574040.0000   -0.63167
574080.0000   -0.89612
574120.0000   -0.87586
574160.0000   -0.69947
574200.0000   -0.73233
574240.0000   -0.53958
574280.0000   -0.55630
574320.0000   -0.60090
574360.0000   -0.83952
574400.0000   -0.50842
574440.0000   -0.61408
574480.0000   -0.38568
574520.0000   -0.42872
574560.0000   -0.52912
574600.0000   -0.09608
574640.0000   -0.17837
574680.0000   -0.12530
574720.0000   -0.30818
574760.0000    0.10561
574800.0000   -0.01538
574840.0000   -0.03772
574880.0000   -0.07143
574920.0000    0.07756
574960.0000   -0.48066
575000.0000    0.11555
575040.0000   -0.01839
575080.0000    0.01544
575120.0000   -0.43544
575160.0000    0.03866
575200.0000    0.21647
575240.0000    0.09752
575280.0000    0.01942
575320.0000    0.19697
575360.0000    0.12804
575400.0000    0.02317
575440.0000   -0.24646
575480.0000    0.11340
575520.0000    0.10426
575560.0000   -0.19859
575600.0000   -0.25152
575640.0000    0.11896
575680.0000    0.20434
575720.0000    0.00999
575760.0000    0.09424
575800.0000   -0.12170
575840.0000   -0.42204
575880.0000   -0.44546
575920.0000   -0.24111
575960.0000   -0.08633
576000.0000    0.27379
576040.0000    0.23373
576080.0000    0.14170
576120.0000    0.12203
576160.0000    0.24047
576200.0000    0.17897
576240.0000    0.12796
576280.0000    0.38056
576320.0000    0.02485
576360.0000    0.18640
576400.0000    0.28940
576440.0000    0.03750
576480.0000    0.07119
576520.0000    0.07593
576560.0000    0.22527
576600.0000    0.02480
576640.0000    0.01140
576680.0000    0.40354
576720.0000   -0.04406
576760.0000    0.04495
576800.0000    0.01118
576840.0000   -0.03458
576880.0000   -0.00429
576920.0000   -0.03021
576960.0000    0.07703
577000.0000   -0.06943
577040.0000   -0.11423
577080.0000   -0.17304
577120.0000   -0.22436
577160.0000    0.01088
577200.0000   -0.15477
577240.0000    0.12534
577280.0000   -0.00208
577320.0000   -0.05756
577360.0000    0.08024
577400.0000    0.08372
577440.0000   -0.06536
577480.0000   -0.22284
577520.0000   -0.18618
577560.0000   -0.21228
577600.0000   -0.36772
577640.0000   -0.26513
577680.0000   -0.25273
577720.0000   -0.29586
577760.0000   -0.22501
577800.0000   -0.45566
577840.0000   -0.53806
577880.0000   -0.01387
577920.0000   -0.20955
577960.0000   -0.08108
578000.0000   -0.28486
578040.0000   -0.55767
578080.0000   -0.29332
578120.0000   -0.47182
578160.0000   -0.50161
578200.0000   -0.20841
578240.0000   -0.32503
578280.0000   -0.06663
578320.0000    0.32331
578360.0000    0.02996
578400.0000    0.05497
578440.0000    0.06046
578480.0000    0.05904
578520.0000   -0.16820
578560.0000    0.24083
578600.0000   -0.30254
578640.0000    0.06946
578680.0000   -0.10722
578720.0000   -0.36376
578760.0000   -0.25882
578800.0000   -0.17634
578840.0000   -0.06657
578880.0000   -0.29782
578920.0000   -0.10713
578960.0000   -0.19760
579000.0000   -0.04783
579040.0000    0.11929
579080.0000   -0.13234
579120.0000   -0.34433
579160.0000   -0.20373
579200.0000    0.04283
579240.0000   -0.23992
579280.0000   -0.01568
579320.0000   -0.31921
579360.0000   -0.26901
579400.0000   -0.10613
579440.0000    0.04433
579480.0000   -0.10459
579520.0000   -0.28425
579560.0000   -0.10386
579600.0000   -0.28136
579640.0000   -0.15726
579680.0000   -0.23395
579720.0000   -0.09921
579760.0000   -0.03540
579800.0000   -0.56926
579840.0000   -0.27079
579880.0000   -0.04994
579920.0000   -0.26948
579960.0000   -0.31107
580000.0000   -0.20999
580040.0000   -0.35829
580080.0000   -0.36667
580120.0000   -0.32280
580160.0000   -0.26797
580200.0000   -0.31537
580240.0000   -0.20419
580280.0000   -0.26711
580320.0000   -0.15560
580360.0000   -0.37232
580400.0000   -0.55829
580440.0000   -0.50907
580480.0000   -0.31755
580520.0000   -0.35791
580560.0000   -0.64256
580600.0000   -0.18034
580640.0000   -0.08423
580680.0000   -0.17385
580720.0000   -0.28368
580760.0000   -0.36797
580800.0000   -0.19372
580840.0000   -0.22084
580880.0000   -0.30134
580920.0000   -0.05220
580960.0000   -0.43601
581000.0000   -0.13020
581040.0000   -0.47432
581080.0000   -0.38863
581120.0000   -0.28644
581160.0000    0.13535
581200.0000    0.05104
581240.0000   -0.37405
581280.0000   -0.08900
581320.0000   -0.41288
581360.0000   -0.28536
581400.0000   -0.18360
581440.0000   -0.35632
581480.0000   -0.25896
581520.0000   -0.01558
581560.0000   -0.19815
581600.0000   -0.05143
581640.0000   -0.23471
581680.0000   -0.18027
581720.0000   -0.16167
581760.0000   -0.32130
581800.0000   -0.24855
581840.0000    0.13799
581880.0000   -0.30501
581920.0000   -0.02505
581960.0000   -0.09389
582000.0000   -0.23893
582040.0000   -0.61663
582080.0000   -0.45895
582120.0000   -0.15321
582160.0000   -0.43905
582200.0000   -0.15537
582240.0000   -0.09212
582280.0000   -0.37892
582320.0000   -0.45156
582360.0000   -0.36115
582400.0000   -0.20360
582440.0000   -0.34713
582480.0000   -0.32475
582520.0000   -0.02354
582560.0000    0.17807
582600.0000    0.11892
582640.0000    0.51944
582680.0000    0.06021
582720.0000    0.30667
582760.0000    0.08641
582800.0000    0.17951
582840.0000   -0.24332
582880.0000   -0.40471
582920.0000   -0.12386
582960.0000   -0.15494
583000.0000   -0.10681
583040.0000   -0.04025
583080.0000   -0.16826
583120.0000   -0.14069
583160.0000   -0.33766
583200.0000   -0.40486
583240.0000   -0.34254
583280.0000   -0.29758
583320.0000   -0.19414
583360.0000   -0.49067
583400.0000   -1.01475
583440.0000   -0.25002
583480.0000   -0.40938
583520.0000   -0.30215
583560.0000   -0.39271
583600.0000   -0.53460
583640.0000   -0.43649
583680.0000   -0.23668
583720.0000   -0.39568
583760.0000   -0.31028
583800.0000   -0.68459
583840.0000   -0.40441
583880.0000   -0.36630
583920.0000   -0.40238
583960.0000   -0.37047
584000.0000   -0.34503
584040.0000   -0.36671
584080.0000   -0.52689
584120.0000   -0.20147
584160.0000   -0.29003
584200.0000   -0.16611
584240.0000   -0.28209
584280.0000   -0.29601
584320.0000   -0.73075
584360.0000   -0.37596
584400.0000   -0.31955
584440.0000   -0.20013
584480.0000   -0.16372
584520.0000   -0.34857
584560.0000   -0.28173
584600.0000   -0.13750
584640.0000   -0.03705
584680.0000   -0.06974
584720.0000   -0.09788
584760.0000   -0.27182
584800.0000   -0.07383
584840.0000   -0.29000
584880.0000   -0.16063
584920.0000   -0.19020
584960.0000   -0.58324
585000.0000   -0.97386
585040.0000   -0.90696
585080.0000   -0.93401
585120.0000   -0.89360
585160.0000   -0.93288
585200.0000   -0.56817
585240.0000   -0.64161
585280.0000   -0.97273
585320.0000   -0.94603
585360.0000   -0.71501
585400.0000   -0.42600
585440.0000   -0.70026
585480.0000   -0.86569
585520.0000   -0.77702
585560.0000   -0.44195
585600.0000   -0.56079
585640.0000   -0.74644
585680.0000   -0.50373
585720.0000   -0.49775
585760.0000   -0.58175
585800.0000   -0.81560
585840.0000   -0.66101
585880.0000   -0.45567
585920.0000   -0.44094
585960.0000   -0.53592
586000.0000   -0.90126
586040.0000   -0.78725
586080.0000   -0.99635
586120.0000   -0.71595
586160.0000   -0.68840
586200.0000   -0.81824
586240.0000   -0.69942
586280.0000   -0.89726
586320.0000   -0.55876
586360.0000   -0.74969
586400.0000   -0.68154
586440.0000   -0.78449
586480.0000   -0.82119
586520.0000   -0.99218
586560.0000   -0.83144
586600.0000   -0.98051
586640.0000   -0.96358
586680.0000   -0.95446
586720.0000   -1.04932
586760.0000   -1.04576
586800.0000   -1.11792
586840.0000   -0.86694
586880.0000   -0.93857
586920.0000   -0.76571
586960.0000   -0.72632
587000.0000   -0.79158
587040.0000   -0.90002
587080.0000   -0.83291
587120.0000   -0.88876
587160.0000   -0.76043
587200.0000   -0.96496
587240.0000   -0.79960
587280.0000   -0.62734
587320.0000   -0.79947
587360.0000   -0.61228
587400.0000   -1.07890
587440.0000   -0.84492
587480.0000   -0.84298
587520.0000   -0.53439
587560.0000   -0.71581
587600.0000   -0.74373
587640.0000   -0.74696
587680.0000   -0.50620
587720.0000   -0.82780
587760.0000   -0.73445
587800.0000   -0.84859
587840.0000   -0.87316
587880.0000   -0.31882
587920.0000   -0.88497
587960.0000   -0.19594
588000.0000   -0.17864
588040.0000   -0.32081
588080.0000   -0.36612
588120.0000   -0.19230
588160.0000   -0.42345
588200.0000   -0.17846
588240.0000   -0.18416
588280.0000   -0.26632
588320.0000   -0.26806
588360.0000   -0.11928
588400.0000   -0.42879
588440.0000   -0.48918
588480.0000   -0.11320
588520.0000   -0.31785
588560.0000   -0.39531
588600.0000   -0.52202
588640.0000   -0.35305
588680.0000    0.13244
588720.0000   -0.12811
588760.0000    0.00573
588800.0000   -0.27239
588840.0000   -0.03394
588880.0000    0.01189
588920.0000   -0.01002
588960.0000   -0.34899
589000.0000   -0.46116
589040.0000   -0.52916
589080.0000   -0.30133
589120.0000   -0.05782
589160.0000   -0.42632
589200.0000   -0.25571
589240.0000   -0.44650
589280.0000   -0.46452
589320.0000   -0.30863
589360.0000   -0.24710
589400.0000   -0.35277
589440.0000   -0.28057
589480.0000   -0.28590
589520.0000   -0.16813
589560.0000   -0.01702
589600.0000   -0.05240
589640.0000    0.07039
589680.0000   -0.15890
589720.0000   -0.16949
589760.0000   -0.28316
589800.0000   -0.44226
589840.0000   -0.16354
589880.0000   -0.41188
589920.0000   -0.37603
589960.0000   -0.52397
590000.0000   -0.46427
590040.0000   -0.46860
590080.0000   -0.13581
590120.0000   -0.44516
590160.0000   -0.45335
590200.0000   -0.38962
590240.0000   -0.14621
590280.0000   -0.07438
590320.0000   -0.17068
590360.0000   -0.16418
590400.0000   -0.28893
590440.0000   -0.40187
590480.0000   -0.51669
590520.0000   -0.30457
590560.0000   -0.44828
590600.0000   -0.43892
590640.0000   -0.55031
590680.0000   -0.29290
590720.0000   -0.46249
590760.0000   -0.28740
590800.0000   -0.30339
590840.0000   -0.27885
590880.0000   -0.47556
590920.0000   -0.44073
590960.0000   -0.51592
591000.0000   -0.20375
591040.0000   -0.34637
591080.0000   -0.36078
591120.0000   -0.23519
591160.0000   -0.28578
591200.0000   -0.01839
591240.0000   -0.36675
591280.0000   -0.16514
591320.0000   -0.07590
591360.0000   -0.47408
591400.0000   -0.32562
591440.0000   -0.31921
591480.0000   -0.09198
591520.0000   -0.04223
591560.0000   -0.13563
591600.0000   -0.16759
591640.0000   -0.20452
591680.0000   -0.06561
591720.0000   -0.12419
591760.0000   -0.14638
591800.0000   -0.07163
591840.0000   -0.33232
591880.0000   -0.30859
591920.0000   -0.07240
591960.0000    0.05839
592000.0000   -0.11204
592040.0000   -0.10497
592080.0000   -0.05882
592120.0000   -0.09127
592160.0000   -0.35711
592200.0000   -0.37967
592240.0000   -0.20820
592280.0000   -0.13213
592320.0000   -0.23108
592360.0000   -0.05130
592400.0000   -0.17769
592440.0000   -0.27706
592480.0000   -0.51456
592520.0000   -0.60919
592560.0000   -0.17832
592600.0000   -0.22714
592640.0000    0.00123
592680.0000   -0.17469
592720.0000   -0.02504
592760.0000   -0.23546
592800.0000   -0.26657
592840.0000   -0.42681
592880.0000   -0.05488
592920.0000   -0.23587
592960.0000   -0.46269
593000.0000   -0.16009
593040.0000   -0.05472
593080.0000   -0.08749
593120.0000   -0.41525
593160.0000   -0.18617
593200.0000   -0.43754
593240.0000   -0.77748
593280.0000   -0.30521
593320.0000   -0.21732
593360.0000   -0.38575
593400.0000   -0.25591
593440.0000   -0.36607
593480.0000   -0.43271
593520.0000   -0.31039
593560.0000   -0.30625
593600.0000   -0.27998
593640.0000   -0.39079
593680.0000   -0.56770
593720.0000   -0.30308
593760.0000   -0.46866
593800.0000   -0.12925
593840.0000   -0.50835
593880.0000   -0.62895
593920.0000   -0.55745
593960.0000   -0.54193
594000.0000   -0.35111
594040.0000   -0.65955
594080.0000   -0.54781
594120.0000   -0.52645
594160.0000   -0.48545
594200.0000   -0.40736
594240.0000   -0.45267
594280.0000   -0.63331
594320.0000   -0.77937
594360.0000   -0.32083
594400.0000   -0.56301
594440.0000   -0.45743
594480.0000   -0.35106
594520.0000   -0.55365
594560.0000   -0.32773
594600.0000   -0.57024
594640.0000   -0.10218
594680.0000   -0.14309
594720.0000   -0.44269
594760.0000   -0.54590
594800.0000   -0.37522
594840.0000   -0.26027
594880.0000   -0.60119
594920.0000   -0.15336
594960.0000   -0.07989
595000.0000   -0.33945
595040.0000   -0.45152
595080.0000   -0.40978
595120.0000   -0.33433
595160.0000   -0.25547
595200.0000   -0.45452
595240.0000   -0.41238
595280.0000   -0.19362
595320.0000   -0.50654
595360.0000   -0.44222
595400.0000   -0.50016
595440.0000   -0.61812
595480.0000   -0.22620
595520.0000   -0.15507
595560.0000   -0.33724
595600.0000   -0.49528
595640.0000   -0.22255
595680.0000   -0.37065
595720.0000   -0.20053
595760.0000   -0.50922
595800.0000   -0.29964
595840.0000   -0.50690
595880.0000   -0.15075
595920.0000   -0.34593
595960.0000   -0.21477
596000.0000   -0.41549
596040.0000   -0.41060
596080.0000   -0.31785
596120.0000   -0.18872
596160.0000   -0.47165
596200.0000   -0.33350
596240.0000   -0.40165
596280.0000   -0.40262
596320.0000   -0.42135
596360.0000   -0.22940
596400.0000   -0.12140
596440.0000   -0.25765
596480.0000   -0.26496
596520.0000   -0.25807
596560.0000   -0.10967
596600.0000   -0.31069
596640.0000   -0.53487
596680.0000   -0.52518
596720.0000   -0.22710
596760.0000   -0.44361
596800.0000   -0.40060
596840.0000   -0.59535
596880.0000   -0.55899
596920.0000   -0.58395
596960.0000   -0.46458
597000.0000   -0.54626
597040.0000   -0.77482
597080.0000   -0.49635
597120.0000   -0.93678
597160.0000   -0.50050
597200.0000   -0.18750
597240.0000    0.03851
597280.0000   -0.27045
597320.0000   -0.45696
597360.0000   -0.16061
597400.0000   -0.39505
597440.0000   -0.27731
597480.0000   -0.86264
597520.0000   -0.54897
597560.0000   -0.44639
597600.0000   -0.27189
597640.0000   -0.31288
597680.0000   -0.50285
597720.0000   -0.42257
597760.0000   -0.29740
597800.0000   -0.33236
597840.0000   -0.26261
597880.0000   -0.37035
597920.0000   -0.29605
597960.0000   -0.39512
598000.0000   -0.26379
598040.0000   -0.31674
598080.0000   -0.43008
598120.0000   -0.25520
598160.0000   -0.72201
598200.0000   -0.52743
598240.0000   -0.33257
598280.0000   -0.61921
598320.0000   -0.41488
598360.0000   -0.38679
598400.0000   -0.49454
598440.0000   -0.35873
598480.0000   -0.32948
598520.0000   -0.29082
598560.0000   -0.18958
598600.0000   -0.20858
598640.0000   -0.40666
598680.0000   -0.36561
598720.0000   -0.23974
598760.0000   -0.23563
598800.0000   -0.39926
598840.0000   -0.43526
598880.0000   -0.87302
598920.0000   -0.75007
598960.0000   -0.30498
599000.0000   -0.55441
599040.0000   -0.33905
599080.0000   -0.59842
599120.0000   -0.64129
599160.0000   -0.46695
599200.0000   -0.29574
599240.0000   -0.35665
599280.0000   -0.35734
599320.0000   -0.39690
599360.0000   -0.22390
599400.0000   -0.37863
599440.0000   -0.63503
599480.0000   -0.35368
599520.0000   -0.32850
599560.0000   -0.19607
599600.0000   -0.58695
599640.0000   -0.19336
599680.0000   -0.49832
599720.0000   -0.13668
599760.0000   -0.38991
599800.0000   -0.51073
599840.0000   -0.39319
599880.0000   -0.22482
599920.0000   -0.18482
599960.0000   -0.44437
600000.0000   -0.33841
600040.0000   -0.33059
600080.0000   -0.39578
600120.0000   -0.15108
600160.0000   -0.32120
600200.0000   -0.36013
600240.0000   -0.44608
600280.0000   -0.24458
600320.0000   -0.30027
600360.0000    0.04467
600400.0000   -0.18075
600440.0000   -0.14861
600480.0000   -0.06384
600520.0000   -0.13780
600560.0000   -0.19742
600600.0000   -0.52087
600640.0000   -0.13817
600680.0000   -0.31809
600720.0000   -0.41237
600760.0000   -0.24153
600800.0000   -0.50292
600840.0000   -0.74057
600880.0000   -0.15044
600920.0000   -0.26349
600960.0000   -0.14471
601000.0000   -0.27278
601040.0000   -0.40905
601080.0000   -0.53746
601120.0000   -0.48955
601160.0000   -0.29075
601200.0000   -0.44597
601240.0000   -0.35259
601280.0000   -0.41918
601320.0000   -0.25025
601360.0000   -0.37348
601400.0000   -0.10322
601440.0000   -0.07872
601480.0000    0.10313
601520.0000   -0.35531
601560.0000   -0.50123
601600.0000   -0.47230
601640.0000   -0.17130
601680.0000   -0.18551
601720.0000   -0.08431
601760.0000   -0.07479
601800.0000    0.39643
601840.0000   -0.27690
601880.0000   -0.00005
601920.0000   -0.03456
601960.0000   -0.29068
602000.0000   -0.05768
602040.0000   -0.33602
602080.0000   -0.19931
602120.0000   -0.00844
602160.0000   -0.17470
602200.0000    0.01945
602240.0000   -0.20426
602280.0000   -0.06891
602320.0000   -0.51757
602360.0000   -0.23601
602400.0000   -0.04500
602440.0000   -0.02029
602480.0000   -0.18194
602520.0000   -0.18845
602560.0000   -0.30099
602600.0000   -0.31602
602640.0000   -0.53657
602680.0000   -0.31235
602720.0000   -0.03819
602760.0000   -0.35331
602800.0000   -0.40798
602840.0000   -0.32842
602880.0000   -0.63017
602920.0000   -0.52332
602960.0000   -0.30908
603000.0000   -0.33447
603040.0000   -0.29974
603080.0000   -0.23501
603120.0000   -0.25584
603160.0000    0.13187
603200.0000   -0.03751
603240.0000   -0.14115
603280.0000   -0.39135
603320.0000   -0.46785
603360.0000   -0.47886
603400.0000   -0.22647
603440.0000   -0.60888
603480.0000   -0.81418
603520.0000   -0.72648
603560.0000   -0.54124
603600.0000   -0.24255
603640.0000   -0.18034
603680.0000   -0.21198
603720.0000   -0.36870
603760.0000   -0.23869
603800.0000   -0.11168
603840.0000   -0.33056
603880.0000   -0.22665
603920.0000   -0.22423
603960.0000   -0.43402
604000.0000   -0.36049
604040.0000   -0.47678
604080.0000   -0.23749
604120.0000   -0.26330
604160.0000   -0.47086
604200.0000   -0.19308
604240.0000   -0.38804
604280.0000   -0.54063
604320.0000   -0.04723
604360.0000   -0.19209
604400.0000   -0.20303
604440.0000   -0.46364
604480.0000   -0.60062
604520.0000   -0.26273
604560.0000   -0.35084
604600.0000   -0.45882
604640.0000   -0.58456
604680.0000   -0.37730
604720.0000   -0.18050
604760.0000   -0.30294
604800.0000   -0.18014
604840.0000   -0.42799
604880.0000   -0.25036
604920.0000   -0.65494
604960.0000   -0.62457
605000.0000   -0.37161
605040.0000   -0.10077
605080.0000   -0.24105
605120.0000   -0.32446
605160.0000   -0.26943
605200.0000   -0.44091
605240.0000   -0.24349
605280.0000   -0.33242
605320.0000   -0.52016
605360.0000   -0.45242
605400.0000   -0.37116
605440.0000   -0.28042
605480.0000   -0.62604
605520.0000   -0.46320
605560.0000   -0.69887
605600.0000   -0.46601
605640.0000   -0.68101
605680.0000   -0.66005
605720.0000   -0.58311
605760.0000   -0.13196
605800.0000   -0.55506
605840.0000   -0.42912
605880.0000   -0.37552
605920.0000   -0.06502
605960.0000   -0.34144
606000.0000   -0.46793
606040.0000   -0.17253
606080.0000   -0.22417
606120.0000   -0.28100
606160.0000    0.37596
606200.0000   -0.24100
606240.0000   -0.15762
606280.0000   -0.47976
606320.0000   -0.76635
606360.0000   -0.45830
606400.0000   -0.09177
606440.0000   -0.99505
606480.0000   -0.48297
606520.0000   -0.46778
606560.0000   -0.61260
606600.0000   -0.52116
606640.0000   -0.55094
606680.0000   -0.40751
606720.0000   -0.48904
606760.0000   -0.39077
606800.0000   -0.39739
606840.0000   -0.34123
606880.0000   -0.31305
606920.0000   -0.52176
606960.0000   -0.36228
607000.0000   -0.28047
607040.0000   -0.40986
607080.0000   -0.63445
607120.0000    0.03762
607160.0000   -0.10534
607200.0000   -0.17320
607240.0000   -0.20939
607280.0000   -0.64946
607320.0000   -0.54018
607360.0000   -0.83889
607400.0000   -0.64954
607440.0000   -0.39474
607480.0000   -0.54607
607520.0000   -0.33112
607560.0000   -0.50561
607600.0000   -0.41612
607640.0000   -0.59990
607680.0000   -0.44337
607720.0000   -0.51246
607760.0000   -0.09342
607800.0000    0.03373
607840.0000   -0.14225
607880.0000   -0.58906
607920.0000   -0.33253
607960.0000   -0.29507
608000.0000   -0.38311
608040.0000   -0.22075
608080.0000   -0.22648
608120.0000   -0.24472
608160.0000   -0.23902
608200.0000   -0.30791
608240.0000   -0.29471
608280.0000   -0.41280
608320.0000   -0.24826
608360.0000   -0.25534
608400.0000   -0.22728
608440.0000   -0.11976
608480.0000   -0.38167
608520.0000   -0.31612
608560.0000   -0.28136
608600.0000   -0.31080
608640.0000   -0.16511
608680.0000   -0.30584
608720.0000   -0.10803
608760.0000    0.06961
608800.0000   -0.11118
608840.0000    0.00719
608880.0000   -0.49287
608920.0000   -0.22784
608960.0000   -0.17625
609000.0000   -0.78425
609040.0000   -0.03232
609080.0000   -0.33666
609120.0000   -0.20302
609160.0000   -0.18018
609200.0000   -0.12842
609240.0000   -0.00650
609280.0000    0.02671
609320.0000    0.10247
609360.0000   -0.05789
609400.0000   -0.27109
609440.0000   -0.32337
609480.0000   -0.21852
609520.0000   -0.04616
609560.0000   -0.07022
609600.0000   -0.23728
609640.0000   -0.11786
609680.0000   -0.51298
609720.0000   -0.00293
609760.0000   -0.20804
609800.0000   -0.08324
609840.0000   -0.17701
609880.0000   -0.31289
609920.0000   -0.26636
609960.0000   -0.02098
610000.0000   -0.01285
610040.0000   -0.21445
610080.0000   -0.10724
610120.0000   -0.41565
610160.0000   -0.27368
610200.0000    0.03817
610240.0000    0.13137
610280.0000    0.08722
610320.0000    0.16734
610360.0000   -0.10423
610400.0000    0.02450
610440.0000   -0.00036
610480.0000   -0.11610
610520.0000   -0.18181
610560.0000   -0.27775
610600.0000   -0.21566
610640.0000    0.09706
610680.0000   -0.04998
610720.0000    0.19985
610760.0000    0.11852
610800.0000    0.15092
610840.0000   -0.07984
610880.0000   -0.12767
610920.0000    0.32340
610960.0000    0.06019
611000.0000    0.09164
611040.0000   -0.35539
611080.0000   -0.38435
611120.0000   -0.47309
611160.0000   -0.60711
611200.0000   -0.46630
611240.0000   -0.42746
611280.0000   -0.57826
611320.0000   -0.39510
611360.0000   -0.44647
611400.0000   -0.35316
611440.0000   -0.15712
611480.0000   -0.67797
611520.0000   -0.25485
611560.0000   -0.19005
611600.0000   -0.06978
611640.0000   -0.62349
611680.0000   -0.36698
611720.0000   -0.24970
611760.0000   -0.67249
611800.0000   -0.16729
611840.0000   -0.38794
611880.0000   -0.63963
611920.0000   -0.40902
611960.0000   -0.62846
612000.0000   -0.56237
612040.0000   -0.89871
612080.0000   -0.85304
612120.0000   -0.68619
612160.0000   -0.61904
612200.0000   -0.26232
612240.0000   -0.57590
612280.0000   -0.61923
612320.0000   -0.36413
612360.0000   -0.59742
612400.0000   -0.81720
612440.0000   -0.78873
612480.0000   -0.75182
612520.0000   -0.72963
612560.0000   -0.87295
612600.0000   -0.68465
612640.0000   -0.56101
612680.0000   -0.51615
612720.0000   -0.79398
612760.0000   -0.74724
612800.0000   -0.54413
612840.0000   -0.25321
612880.0000   -0.88008
612920.0000   -1.04085
612960.0000   -1.04402
613000.0000   -0.88120
613040.0000   -0.59612
613080.0000   -0.87068
613120.0000   -0.83653
613160.0000   -0.65996
613200.0000   -0.91481
613240.0000   -0.66832
613280.0000   -0.54699
613320.0000   -0.94297
613360.0000   -1.16305
613400.0000   -1.11214
613440.0000   -0.93823
613480.0000   -0.71500
613520.0000   -0.85945
613560.0000   -0.76182
613600.0000   -0.98772
613640.0000   -1.16753
613680.0000   -0.99475
613720.0000   -0.63370
613760.0000   -0.70735
613800.0000   -0.89148
613840.0000   -0.90254
613880.0000   -0.93760
613920.0000   -0.50590
613960.0000   -0.74709
614000.0000   -0.78598
614040.0000   -0.75914
614080.0000   -1.01703
614120.0000   -1.16211
614160.0000   -0.99085
614200.0000   -0.84492
614240.0000   -0.81741
614280.0000   -0.61567
614320.0000   -1.07131
614360.0000   -0.99593
614400.0000   -0.84189
614440.0000   -0.74692
614480.0000   -0.45728
614520.0000   -0.97026
614560.0000   -0.74915
614600.0000   -0.92893
614640.0000   -0.99967
614680.0000   -0.66399
614720.0000   -1.06219
614760.0000   -0.85732
614800.0000   -0.86432
614840.0000   -1.03465
614880.0000   -0.96578
614920.0000   -1.01533
614960.0000   -0.77576
615000.0000   -0.68603
615040.0000   -0.90482
615080.0000   -0.93571
615120.0000   -1.09556
615160.0000   -0.86166
615200.0000   -1.02142
615240.0000   -0.83449
615280.0000   -0.84526
615320.0000   -0.87423
615360.0000   -0.70748
615400.0000   -0.89056
615440.0000   -0.88254
615480.0000   -0.94700
615520.0000   -0.84750
615560.0000   -0.85460
615600.0000   -0.67838
615640.0000   -0.90486
615680.0000   -0.73642
615720.0000   -0.83016
615760.0000   -0.93537
615800.0000   -0.73793
615840.0000   -0.97176
615880.0000   -0.75860
615920.0000   -0.94473
615960.0000   -0.92067
616000.0000   -0.86832
616040.0000   -0.95144
616080.0000   -1.06890
616120.0000   -0.95636
616160.0000   -1.10013
616200.0000   -0.96030
616240.0000   -1.24118
616280.0000   -1.05857
616320.0000   -0.73965
616360.0000   -1.03385
616400.0000   -1.03503
616440.0000   -0.90292
616480.0000   -0.85289
616520.0000   -0.95166
616560.0000   -1.16125
616600.0000   -0.96574
616640.0000   -1.22582
616680.0000   -0.73229
616720.0000   -0.83258
616760.0000   -0.99121
616800.0000   -0.67260
616840.0000   -0.88237
616880.0000   -0.93280
616920.0000   -1.07561
616960.0000   -1.00354
617000.0000   -1.18697
617040.0000   -0.85425
617080.0000   -1.03254
617120.0000   -1.07360
617160.0000   -1.07545
617200.0000   -1.29108
617240.0000   -0.92377
617280.0000   -0.94598
617320.0000   -0.91930
617360.0000   -0.89351
617400.0000   -1.13457
617440.0000   -0.86022
617480.0000   -0.94849
617520.0000   -0.91791
617560.0000   -0.95422
617600.0000   -1.03760
617640.0000   -1.18831
617680.0000   -1.09836
617720.0000   -0.88232
617760.0000   -1.00348
617800.0000   -1.03687
617840.0000   -0.98423
617880.0000   -0.83775
617920.0000   -1.08449
617960.0000   -0.94073
618000.0000   -0.93866
618040.0000   -0.67804
618080.0000   -1.13921
618120.0000   -0.85800
618160.0000   -0.98694
618200.0000   -0.85753
618240.0000   -0.70027
618280.0000   -1.02100
618320.0000   -0.90892
618360.0000   -0.71296
618400.0000   -0.74039
618440.0000   -0.90334
618480.0000   -0.68322
618520.0000   -0.72850
618560.0000   -0.93191
618600.0000   -0.97983
618640.0000   -1.01084
618680.0000   -0.78570
618720.0000   -0.79004
618760.0000   -0.65705
618800.0000   -0.60670
618840.0000   -0.87669
618880.0000   -0.66111
618920.0000   -0.94878
618960.0000   -0.96551
619000.0000   -0.90815
619040.0000   -0.80212
619080.0000   -0.67009
619120.0000   -0.66983
619160.0000   -0.69429
619200.0000   -0.83443
619240.0000   -0.95720
619280.0000   -0.86697
619320.0000   -1.03801
619360.0000   -1.04321
619400.0000   -0.84682
619440.0000   -0.86238
619480.0000   -0.99971
619520.0000   -1.04376
619560.0000   -0.91488
619600.0000   -1.07335
619640.0000   -1.22081
619680.0000   -0.91895
619720.0000   -0.84426
619760.0000   -1.00001
619800.0000   -1.13108
619840.0000   -1.06761
619880.0000   -1.05402
619920.0000   -1.11986
619960.0000   -1.17000
620000.0000   -1.17808
620040.0000   -1.18874
620080.0000   -0.82878
620120.0000   -1.22342
620160.0000   -1.19516
620200.0000   -1.03677
620240.0000   -1.12701
620280.0000   -0.89562
620320.0000   -1.13354
620360.0000   -0.91422
620400.0000   -0.84214
620440.0000   -0.90693
620480.0000   -0.74916
620520.0000   -0.83244
620560.0000   -0.99215
620600.0000   -0.84852
620640.0000   -0.95773
620680.0000   -0.53726
620720.0000   -0.81428
620760.0000   -0.89038
620800.0000   -0.77565
620840.0000   -0.85935
620880.0000   -0.80936
620920.0000   -0.77192
620960.0000   -0.73267
621000.0000   -0.67917
621040.0000   -0.56414
621080.0000   -1.01138
621120.0000   -0.80806
621160.0000   -1.00702
621200.0000   -0.82545
621240.0000   -0.84563
621280.0000   -1.09048
621320.0000   -0.95231
621360.0000   -0.72325
621400.0000   -1.07839
621440.0000   -1.19943
621480.0000   -0.94253
621520.0000   -0.61967
621560.0000   -0.99348
621600.0000   -0.83418
621640.0000   -1.14383
621680.0000   -0.95170
621720.0000   -1.12011
621760.0000   -0.97607
621800.0000   -1.00121
621840.0000   -1.07225
621880.0000   -1.09895
621920.0000   -1.18324
621960.0000   -0.98815
622000.0000   -0.65481
622040.0000   -0.70480
622080.0000   -0.84943
622120.0000   -0.87638
622160.0000   -0.93898
622200.0000   -1.05479
622240.0000   -0.86024
622280.0000   -0.98830
622320.0000   -0.89942
622360.0000   -1.08379
622400.0000   -0.83524
622440.0000   -1.06405
622480.0000   -0.74123
622520.0000   -0.78638
622560.0000   -0.80072
622600.0000   -0.89062
622640.0000   -0.90852
622680.0000   -1.07085
622720.0000   -1.09180
622760.0000   -0.74124
622800.0000   -1.01647
622840.0000   -0.63153
622880.0000   -0.65090
622920.0000   -0.76299
622960.0000   -0.89347
623000.0000   -0.64029
623040.0000   -0.70358
623080.0000   -0.61228
623120.0000   -0.75220
623160.0000   -0.66091
623200.0000   -0.79347
623240.0000   -0.80276
623280.0000   -0.52615
623320.0000   -0.44147
623360.0000   -0.62856
623400.0000   -0.64954
623440.0000   -0.78033
623480.0000   -0.83708
623520.0000   -0.56443
623560.0000   -0.77192
623600.0000   -0.56282
623640.0000   -0.55163
623680.0000   -0.70780
623720.0000   -1.03609
623760.0000   -0.77432
623800.0000   -0.69128
623840.0000   -0.63197
623880.0000   -0.86589
623920.0000   -0.89621
623960.0000   -0.56150
624000.0000   -0.86076
624040.0000   -0.92208
624080.0000   -0.68031
624120.0000   -0.70159
624160.0000   -0.62181
624200.0000   -0.59618
624240.0000   -0.78662
624280.0000   -0.69468
624320.0000   -0.65630
624360.0000   -0.80511
624400.0000   -0.81146
624440.0000   -0.93042
624480.0000   -0.69319
624520.0000   -0.70974
624560.0000   -0.95759
624600.0000   -0.98648
624640.0000   -0.72333
624680.0000   -0.73396
624720.0000   -0.85338
624760.0000   -0.65349
624800.0000   -0.89780
624840.0000   -0.87080
624880.0000   -0.87637
624920.0000   -0.95665
624960.0000   -0.74156
625000.0000   -0.72912
625040.0000   -0.95479
625080.0000   -0.73151
625120.0000   -0.55691
625160.0000   -0.75165
625200.0000   -0.79551
625240.0000   -0.73733
625280.0000   -0.86196
625320.0000   -0.76494
625360.0000   -0.86790
625400.0000   -0.79556
625440.0000   -0.79126
625480.0000   -0.93611
625520.0000   -0.57329
625560.0000   -0.94532
625600.0000   -0.65523
625640.0000   -0.74401
625680.0000   -0.96773
625720.0000   -1.05626
625760.0000   -0.98645
625800.0000   -0.81722
625840.0000   -0.69297
625880.0000   -0.58296
625920.0000   -0.74095
625960.0000   -0.63479
626000.0000   -0.85042
626040.0000   -1.21739
626080.0000   -0.89891
626120.0000   -1.20585
626160.0000   -1.15498
626200.0000   -0.92270
626240.0000   -0.90288
626280.0000   -0.93080
626320.0000   -1.10635
626360.0000   -1.05708
626400.0000   -0.90403
626440.0000   -1.01142
626480.0000   -0.91113
626520.0000   -0.85279
626560.0000   -1.02416
626600.0000   -1.24668
626640.0000   -1.14650
626680.0000   -0.96473
626720.0000   -1.22461
626760.0000   -0.95313
626800.0000   -1.30628
626840.0000   -0.78680
626880.0000   -0.98678
626920.0000   -0.82400
626960.0000   -0.95305
627000.0000   -0.84703
627040.0000   -0.93157
627080.0000   -0.89140
627120.0000   -0.95184
627160.0000   -1.18604
627200.0000   -1.12237
627240.0000   -0.83686
627280.0000   -1.11131
627320.0000   -1.14754
627360.0000   -0.92858
627400.0000   -0.85664
627440.0000   -1.19996
627480.0000   -1.06029
627520.0000   -1.15768
627560.0000   -0.76146
627600.0000   -0.61483
627640.0000   -0.94236
627680.0000   -0.84133
627720.0000   -0.74680
627760.0000   -0.90623
627800.0000   -1.06710
627840.0000   -0.78175
627880.0000   -0.79939
627920.0000   -0.72541
627960.0000   -0.74789
628000.0000   -0.70188
628040.0000   -0.74678
628080.0000   -0.90002
628120.0000   -0.88627
628160.0000   -1.22317
628200.0000   -1.06672
628240.0000   -0.78062
628280.0000   -0.84606
628320.0000   -1.13955
628360.0000   -0.71679
628400.0000   -0.92727
628440.0000   -1.01492
628480.0000   -0.90296
628520.0000   -0.76045
628560.0000   -0.95047
628600.0000   -0.71966
628640.0000   -1.05908
628680.0000   -1.19881
628720.0000   -1.05403
628760.0000   -0.85288
628800.0000   -0.90820
628840.0000   -1.07165
628880.0000   -1.09822
628920.0000   -0.92116
628960.0000   -1.07048
629000.0000   -1.04685
629040.0000   -0.97547
629080.0000   -0.73174
629120.0000   -0.77484
629160.0000   -0.64444
629200.0000   -0.95589
629240.0000   -1.02005
629280.0000   -0.75181
629320.0000   -0.82196
629360.0000   -0.87671
629400.0000   -1.06025
629440.0000   -0.84925
629480.0000   -0.58857
629520.0000   -0.99061
629560.0000   -0.86470
629600.0000   -0.60812
629640.0000   -0.90994
629680.0000   -1.12063
629720.0000   -1.08941
629760.0000   -1.07408
629800.0000   -0.99751
629840.0000   -1.04052
629880.0000   -0.80104
629920.0000   -0.72615
629960.0000   -0.86531
630000.0000   -1.04927
630040.0000   -1.01099
630080.0000   -0.78546
630120.0000   -0.58789
630160.0000   -0.54628
630200.0000   -0.59814
630240.0000   -0.66128
630280.0000   -1.06415
630320.0000   -0.74672
630360.0000   -0.94592
630400.0000   -1.10211
630440.0000   -0.83008
630480.0000   -0.80070
630520.0000   -0.78678
630560.0000   -0.76096
630600.0000   -0.77448
630640.0000   -0.91954
630680.0000   -0.78329
630720.0000   -0.91387
630760.0000   -0.93141
630800.0000   -1.04184
630840.0000   -0.76472
630880.0000   -0.97987
630920.0000   -0.82936
630960.0000   -0.93804
631000.0000   -0.91933
631040.0000   -0.99120
631080.0000   -0.75619
631120.0000   -0.84331
631160.0000   -0.58015
631200.0000   -0.88457
631240.0000   -0.78433
631280.0000   -0.98916
631320.0000   -1.01697
631360.0000   -0.79290
631400.0000   -1.14204
631440.0000   -0.97544
631480.0000   -0.74337
631520.0000   -0.99661
631560.0000   -1.14068
631600.0000   -0.87953
631640.0000   -1.05482
631680.0000   -1.07214
631720.0000   -0.91962
631760.0000   -0.77916
631800.0000   -0.79077
631840.0000   -0.90146
631880.0000   -0.95796
631920.0000   -0.91393
631960.0000   -0.93164
632000.0000   -0.90857
632040.0000   -0.93946
632080.0000   -1.02368
632120.0000   -0.94952
632160.0000   -0.88037
632200.0000   -1.10100
632240.0000   -0.68531
632280.0000   -1.03001
632320.0000   -1.11419
632360.0000   -1.00672
632400.0000   -0.96853
632440.0000   -0.97899
632480.0000   -1.05880
632520.0000   -1.03741
632560.0000   -1.00203
632600.0000   -0.86873
632640.0000   -0.94785
632680.0000   -0.84743
632720.0000   -0.91033
632760.0000   -1.08628
632800.0000   -0.73548
632840.0000   -0.94700
632880.0000   -0.85664
632920.0000   -0.90604
632960.0000   -1.09352
633000.0000   -1.16070
633040.0000   -0.79959
633080.0000   -0.89083
633120.0000   -0.95825
633160.0000   -0.92278
633200.0000   -0.98050
633240.0000   -1.15996
633280.0000   -0.99187
633320.0000   -1.15861
633360.0000   -1.10513
633400.0000   -1.03837
633440.0000   -0.93886
633480.0000   -0.95332
633520.0000   -1.06900
633560.0000   -0.88808
633600.0000   -0.83068
633640.0000   -1.04319
633680.0000   -1.05374
633720.0000   -1.14218
633760.0000   -0.79467
633800.0000   -1.00703
633840.0000   -0.93318
633880.0000   -1.01044
633920.0000   -1.16921
633960.0000   -1.17688
634000.0000   -0.95370
634040.0000   -0.90888
634080.0000   -0.96170
634120.0000   -0.98861
634160.0000   -0.93593
634200.0000   -0.91556
634240.0000   -0.95696
634280.0000   -0.93096
634320.0000   -1.10821
634360.0000   -0.85116
634400.0000   -1.02819
634440.0000   -1.13335
634480.0000   -1.12121
634520.0000   -0.88085
634560.0000   -1.01570
634600.0000   -1.08816
634640.0000   -0.58582
634680.0000   -1.13344
634720.0000   -0.88541
634760.0000   -1.03603
634800.0000   -0.72716
634840.0000   -0.96899
634880.0000   -0.84147
634920.0000   -1.07527
634960.0000   -0.62793
635000.0000   -0.83843
635040.0000   -0.96574
635080.0000   -0.71006
635120.0000   -0.79929
635160.0000   -0.68167
635200.0000   -0.87944
635240.0000   -0.73628
635280.0000   -0.73807
635320.0000   -1.07089
635360.0000   -1.20988
635400.0000   -0.53174
635440.0000   -0.97378
635480.0000   -0.91936
635520.0000   -1.10193
635560.0000   -0.98424
635600.0000   -1.08013
635640.0000   -1.13947
635680.0000   -1.21473
635720.0000   -1.08025
635760.0000   -0.88392
635800.0000   -1.21431
635840.0000   -0.96988
635880.0000   -0.79312
635920.0000   -0.70467
635960.0000   -1.08026
636000.0000   -0.90734
636040.0000   -0.87003
636080.0000   -0.80359
636120.0000   -0.76992
636160.0000   -0.99577
636200.0000   -0.95002
636240.0000   -0.98797
636280.0000   -0.84824
636320.0000   -0.87855
636360.0000   -1.07289
636400.0000   -0.56845
636440.0000   -0.81854
636480.0000   -0.69560
636520.0000   -1.04985
636560.0000   -0.80884
636600.0000   -0.68135
636640.0000   -0.66672
636680.0000   -0.66734
636720.0000   -0.50974
636760.0000   -0.50946
636800.0000   -0.49663
636840.0000   -0.57220
636880.0000   -0.79852
636920.0000   -0.58255
636960.0000   -0.68538
637000.0000   -0.81737
637040.0000   -0.56674
637080.0000   -0.60885
637120.0000   -0.63288
637160.0000   -0.89256
637200.0000   -1.08022
637240.0000   -0.76325
637280.0000   -1.04030
637320.0000   -1.02081
637360.0000   -0.76615
637400.0000   -0.92872
637440.0000   -0.99284
637480.0000   -0.75435
637520.0000   -0.86406
637560.0000   -0.97297
637600.0000   -0.95778
637640.0000   -0.86186
637680.0000   -0.96108
637720.0000   -0.73933
637760.0000   -0.92063
637800.0000   -0.86863
637840.0000   -1.03313
637880.0000   -0.74864
637920.0000   -0.88940
637960.0000   -0.97549
638000.0000   -0.71357
638040.0000   -0.98345
638080.0000   -0.84588
638120.0000   -0.92225
638160.0000   -0.77071
638200.0000   -0.84048
638240.0000   -0.91855
638280.0000   -0.89038
638320.0000   -0.77152
638360.0000   -0.75405
638400.0000   -0.85123
638440.0000   -1.01149
638480.0000   -0.64024
638520.0000   -0.93502
638560.0000   -0.64147
638600.0000   -0.98339
638640.0000   -0.86736
638680.0000   -0.84364
638720.0000   -0.76325
638760.0000   -0.73883
638800.0000   -0.98590
638840.0000   -0.94182
638880.0000   -0.84623
638920.0000   -0.79251
638960.0000   -0.83438
639000.0000   -0.90414
639040.0000   -0.48732
639080.0000   -0.95125
639120.0000   -0.61226
639160.0000   -0.77535
639200.0000   -0.83950
639240.0000   -0.67230
639280.0000   -0.97463
639320.0000   -0.78034
639360.0000   -0.90356
639400.0000   -1.03717
639440.0000   -0.98106
639480.0000   -0.82153
639520.0000   -1.07326
639560.0000   -0.93592
639600.0000   -1.05054
639640.0000   -1.02779
639680.0000   -0.69822
639720.0000   -0.95370
639760.0000   -1.17125
639800.0000   -1.04821
639840.0000   -1.14143
639880.0000   -0.95059
639920.0000   -1.11561
639960.0000   -0.91707
640000.0000   -1.10803
640040.0000   -1.23802
640080.0000   -1.21211
640120.0000   -1.14432
640160.0000   -0.83989
640200.0000   -0.98970
640240.0000   -1.03985
640280.0000   -1.00664
640320.0000   -0.87820
640360.0000   -1.15500
640400.0000   -1.02633
640440.0000   -1.04563
640480.0000   -1.20563
640520.0000   -1.04093
640560.0000   -0.93902
640600.0000   -0.89079
640640.0000   -1.09652
640680.0000   -0.92188
640720.0000   -0.74386
640760.0000   -0.72034
640800.0000   -0.83582
640840.0000   -0.93007
640880.0000   -0.85100
640920.0000   -0.67284
640960.0000   -0.72633
641000.0000   -0.68398
641040.0000   -1.03149
641080.0000   -0.74944
641120.0000   -0.69399
641160.0000   -0.74271
641200.0000   -0.81307
641240.0000   -0.80165
641280.0000   -0.90859
641320.0000   -0.69150
641360.0000   -0.74908
641400.0000   -0.80576
641440.0000   -1.04288
641480.0000   -1.02566
641520.0000   -0.75256
641560.0000   -0.93562
641600.0000   -1.06277
641640.0000   -1.27601
641680.0000   -1.22142
641720.0000   -0.92796
641760.0000   -0.97860
641800.0000   -0.95380
641840.0000   -1.07736
641880.0000   -1.08106
641920.0000   -1.06178
641960.0000   -0.97741
642000.0000   -0.71584
642040.0000   -1.01238
642080.0000   -0.86631
642120.0000   -0.82784
642160.0000   -0.75603
642200.0000   -0.81396
642240.0000   -0.77642
642280.0000   -0.95074
642320.0000   -0.88931
642360.0000   -1.01357
642400.0000   -0.89728
642440.0000   -0.87055
642480.0000   -0.95828
642520.0000   -1.03269
642560.0000   -0.93031
642600.0000   -0.95398
642640.0000   -0.99545
642680.0000   -1.17530
642720.0000   -0.93632
642760.0000   -0.92716
642800.0000   -0.92564
642840.0000   -0.95293
642880.0000   -1.02555
642920.0000   -0.92598
642960.0000   -0.85599
643000.0000   -0.71767
643040.0000   -0.72849
643080.0000   -0.72355
643120.0000   -0.58342
643160.0000   -1.03338
643200.0000   -0.77729
643240.0000   -0.68697
643280.0000   -0.94218
643320.0000   -0.92439
643360.0000   -1.00994
643400.0000   -1.09187
643440.0000   -1.01445
643480.0000   -1.11932
643520.0000   -1.25012
643560.0000   -1.11030
643600.0000   -0.99905
643640.0000   -1.26620
643680.0000   -1.05005
643720.0000   -0.85101
643760.0000   -1.14750
643800.0000   -1.23878
643840.0000   -1.07670
643880.0000   -1.02931
643920.0000   -0.96794
643960.0000   -0.85202
644000.0000   -1.17162
644040.0000   -1.07744
644080.0000   -1.18322
644120.0000   -1.21276
644160.0000   -1.21987
644200.0000   -0.86710
644240.0000   -0.90168
644280.0000   -1.10321
644320.0000   -1.04673
644360.0000   -1.00284
644400.0000   -0.75566
644440.0000   -0.99619
644480.0000   -0.97951
644520.0000   -0.69619
644560.0000   -0.78383
644600.0000   -0.91943
644640.0000   -1.00618
644680.0000   -0.93785
644720.0000   -0.90816
644760.0000   -0.92154
644800.0000   -0.45619
644840.0000   -0.50427
644880.0000   -0.17765
644920.0000   -0.14155
644960.0000   -0.25365
645000.0000   -0.48434
645040.0000   -0.34429
645080.0000   -0.31632
645120.0000   -0.20568
645160.0000   -0.25005
645200.0000   -0.05689
645240.0000   -0.23707
645280.0000   -0.13391
645320.0000   -0.46675
645360.0000   -0.38885
645400.0000   -0.10502
645440.0000   -0.26793
645480.0000   -0.38076
645520.0000   -0.20712
645560.0000   -0.26281
645600.0000   -0.05852
645640.0000    0.02340
645680.0000    0.02369
645720.0000   -0.06589
645760.0000   -0.19975
645800.0000   -0.35120
645840.0000   -0.48019
645880.0000   -0.59370
645920.0000   -0.42427
645960.0000   -0.67059
646000.0000   -0.54488
646040.0000   -0.27444
646080.0000   -0.19905
646120.0000   -0.19288
646160.0000   -0.04476
646200.0000   -0.28317
646240.0000   -0.42956
646280.0000   -0.27459
646320.0000   -0.38073
646360.0000   -0.26120
646400.0000   -0.52381
646440.0000   -0.28313
646480.0000   -0.56521
646520.0000   -0.33133
646560.0000   -0.51730
646600.0000   -0.35251
646640.0000   -0.32775
646680.0000   -0.84411
646720.0000   -0.52059
646760.0000   -0.48972
646800.0000   -0.58459
646840.0000   -0.68451
646880.0000   -0.75939
646920.0000   -0.53168
646960.0000   -0.37539
647000.0000   -0.17482
647040.0000   -0.39472
647080.0000   -0.43104
647120.0000   -0.29878
647160.0000   -0.20204
647200.0000   -0.25466
647240.0000   -0.44656
647280.0000   -0.72273
647320.0000   -0.86313
647360.0000   -0.63092
647400.0000   -0.95973
647440.0000   -0.68866
647480.0000   -0.77436
647520.0000   -0.76269
647560.0000   -0.58393
647600.0000   -0.94128
647640.0000   -0.93978
647680.0000   -0.60571
647720.0000   -0.95821
647760.0000   -0.55813
647800.0000   -0.92372
647840.0000   -0.70248
647880.0000   -0.78607
647920.0000   -0.72791
647960.0000   -0.77415
648000.0000   -0.53832
648040.0000   -0.97721
648080.0000   -0.70846
648120.0000   -0.69987
648160.0000   -0.67510
648200.0000   -0.41456
648240.0000   -0.46540
648280.0000   -0.59043
648320.0000   -0.77768
648360.0000   -0.58610
648400.0000   -0.61009
648440.0000   -0.61277
648480.0000   -0.65917
648520.0000   -0.94512
648560.0000   -0.87429
648600.0000   -0.88488
648640.0000   -0.49983
648680.0000   -0.68791
648720.0000   -0.58488
648760.0000   -0.56209
648800.0000   -0.39220
648840.0000   -0.56883
648880.0000   -0.44612
648920.0000   -0.50616
648960.0000   -0.64536
649000.0000   -0.46456
649040.0000   -0.50869
649080.0000   -0.33865
649120.0000   -0.72055
649160.0000   -0.59845
649200.0000   -0.86999
649240.0000   -0.76922
649280.0000   -0.34996
649320.0000   -0.68525
649360.0000   -0.75539
649400.0000   -0.81556
649440.0000   -0.27455
649480.0000   -0.56602
649520.0000   -0.01793
649560.0000    0.09749
649600.0000   -0.15239
649640.0000   -0.02762
649680.0000    0.07182
649720.0000   -0.00067
649760.0000   -0.16210
649800.0000   -0.24126
649840.0000   -0.16771
649880.0000   -0.42210
649920.0000   -0.58397
649960.0000   -0.49112
650000.0000   -0.57795
650040.0000   -0.19528
650080.0000   -0.18334
650120.0000   -0.37152
650160.0000   -0.22415
650200.0000   -0.09452
650240.0000   -0.04429
650280.0000    0.05685
650320.0000   -0.04627
650360.0000   -0.21451
650400.0000    0.31250
650440.0000    0.04560
650480.0000    0.58491
650520.0000    0.30868
650560.0000    0.11370
650600.0000    0.12271
650640.0000   -0.26080
650680.0000   -0.01670
650720.0000   -0.10016
650760.0000   -0.27319
650800.0000   -0.13325
650840.0000   -0.09066
650880.0000   -0.16476
650920.0000   -0.15620
650960.0000   -0.35854
651000.0000   -0.29715
651040.0000   -0.42558
651080.0000   -0.71289
651120.0000   -0.80586
651160.0000   -0.31132
651200.0000   -0.29539
651240.0000   -0.42200
651280.0000   -0.18774
651320.0000   -0.33616
651360.0000   -0.36204
651400.0000   -0.43658
651440.0000   -0.57617
651480.0000   -0.67942
651520.0000   -0.68530
651560.0000   -0.24676
651600.0000   -0.15122
651640.0000   -0.20295
651680.0000   -0.68700
651720.0000   -0.41156
651760.0000   -0.27819
651800.0000   -0.34311
651840.0000   -0.51582
651880.0000   -0.47025
651920.0000   -0.36224
651960.0000   -0.59083
652000.0000   -0.69509
652040.0000   -0.81380
652080.0000   -0.25287
652120.0000   -0.07688
652160.0000   -0.36834
652200.0000   -0.58578
652240.0000   -0.32559
652280.0000   -0.30832
652320.0000   -0.43965
652360.0000   -0.00817
652400.0000   -0.43970
652440.0000   -0.23115
652480.0000   -0.25774
652520.0000   -0.17439
652560.0000   -0.42315
652600.0000   -0.36304
652640.0000    0.16628
652680.0000    0.01244
652720.0000   -0.23420
652760.0000    0.34148
652800.0000    0.12387
652840.0000    0.06817
652880.0000   -0.38828
652920.0000   -0.23070
652960.0000   -0.08254
653000.0000   -0.13660
653040.0000   -0.60852
653080.0000   -0.56607
653120.0000   -0.36525
653160.0000   -0.40304
653200.0000   -0.33017
653240.0000   -0.10899
653280.0000   -0.54336
653320.0000   -0.52441
653360.0000   -0.15413
653400.0000   -0.51636
653440.0000   -0.28632
653480.0000   -0.52286
653520.0000   -0.16952
653560.0000   -0.41076
653600.0000   -0.27774
653640.0000   -0.63943
653680.0000   -0.38067
653720.0000   -0.19167
653760.0000   -0.40834
653800.0000   -0.49667
653840.0000   -0.55885
653880.0000   -0.60564
653920.0000   -0.31313
653960.0000   -0.30002
654000.0000   -0.19643
654040.0000   -0.06558
654080.0000   -0.13065
654120.0000   -0.18080
654160.0000   -0.04167
654200.0000    0.02451
654240.0000   -0.09967
654280.0000    0.01408
654320.0000    0.14242
654360.0000    0.18790
654400.0000   -0.09382
654440.0000   -0.45367
654480.0000   -0.63774
654520.0000   -0.72531
654560.0000   -0.38376
654600.0000   -0.30256
654640.0000   -0.21831
654680.0000   -0.35533
654720.0000   -0.15084
654760.0000   -0.03639
654800.0000   -0.43581
654840.0000   -0.41922
654880.0000   -0.01346
654920.0000   -0.34379
654960.0000   -0.12406
655000.0000    0.32535
655040.0000    0.22308
655080.0000    0.32541
655120.0000    0.19112
655160.0000    0.04691
655200.0000    0.16995
655240.0000    0.20096
655280.0000    0.08715
655320.0000    0.11516
655360.0000    0.00785
655400.0000    0.16464
655440.0000   -0.04106
655480.0000    0.14385
655520.0000    0.38593
655560.0000   -0.16556
655600.0000   -0.24643
655640.0000    0.16172
655680.0000   -0.16199
655720.0000   -0.16965
655760.0000   -0.15574
655800.0000   -0.40245
655840.0000   -0.06015
655880.0000    0.10988
655920.0000   -0.23301
655960.0000   -0.25637
656000.0000   -0.26592
656040.0000   -0.36298
656080.0000   -0.30886
656120.0000   -0.22732
656160.0000    0.04027
656200.0000   -0.45370
656240.0000   -0.43796
656280.0000   -0.18747
656320.0000   -0.09510
656360.0000   -0.01357
656400.0000   -0.36678
656440.0000   -0.57771
656480.0000   -0.25173
656520.0000   -0.13111
656560.0000   -0.11994
656600.0000   -0.34060
656640.0000   -0.40923
656680.0000   -0.48414
656720.0000   -0.63129
656760.0000   -0.49138
656800.0000   -0.80671
656840.0000   -0.66177
656880.0000   -0.58038
656920.0000   -0.45310
656960.0000   -0.90290
657000.0000   -0.27512
657040.0000   -0.72173
657080.0000   -0.49534
657120.0000   -0.61349
657160.0000   -0.27481
657200.0000   -0.10595
657240.0000   -0.51532
657280.0000   -0.62633
657320.0000   -0.63923
657360.0000   -0.54310
657400.0000   -0.71248
657440.0000   -0.60475
657480.0000   -0.24397
657520.0000   -0.30537
657560.0000   -0.52899
657600.0000   -0.39821
657640.0000   -0.61367
657680.0000   -0.50210
657720.0000   -0.65968
657760.0000   -0.65012
657800.0000   -0.25260
657840.0000   -0.21276
657880.0000   -0.52918
657920.0000   -0.15593
657960.0000    0.01611
658000.0000   -0.21077
658040.0000    0.09362
658080.0000    0.10792
658120.0000    0.27605
658160.0000    0.19071
658200.0000    0.13130
658240.0000    0.27485
658280.0000    0.22738
658320.0000    0.08242
658360.0000    0.18116
658400.0000   -0.15500
658440.0000   -0.08840
658480.0000   -0.15810
658520.0000    0.22801
658560.0000    0.07693
658600.0000   -0.01504
658640.0000    0.12933
658680.0000   -0.13812
658720.0000   -0.20589
658760.0000   -0.12824
658800.0000   -0.13149
658840.0000    0.21932
658880.0000   -0.02572
658920.0000   -0.04444
658960.0000   -0.22693
659000.0000   -0.29674
659040.0000   -0.00106
659080.0000   -0.21180
659120.0000   -0.69607
659160.0000   -0.37691
659200.0000   -0.66310
659240.0000   -0.04690
659280.0000   -0.15222
659320.0000   -0.74917
659360.0000   -0.36330
659400.0000   -0.79790
659440.0000   -0.31590
659480.0000   -0.49129
659520.0000   -0.49362
659560.0000   -0.49674
659600.0000   -0.59269
659640.0000   -0.64415
659680.0000   -0.42484
659720.0000   -0.25913
659760.0000   -0.35442
659800.0000   -0.46365
659840.0000   -0.41101
659880.0000   -0.56434
659920.0000   -0.46802
659960.0000   -0.53679
660000.0000   -0.45942
660040.0000   -0.34772
660080.0000   -0.88978
660120.0000   -0.90710
660160.0000   -0.62919
660200.0000   -0.74446
660240.0000   -0.59584
660280.0000   -0.66339
660320.0000   -0.21213
660360.0000   -0.02352
660400.0000   -0.17098
660440.0000   -0.01998
660480.0000   -0.02330
660520.0000   -0.12390
660560.0000   -0.12120
660600.0000   -0.12565
660640.0000   -0.21502
660680.0000   -0.33826
660720.0000   -0.11213
660760.0000   -0.30618
660800.0000   -0.34037
660840.0000   -0.67829
660880.0000   -0.39114
660920.0000   -0.52273
660960.0000   -0.11534
661000.0000   -0.30445
661040.0000   -0.26730
661080.0000   -0.40114
661120.0000   -0.27802
661160.0000   -0.33323
661200.0000   -0.25872
661240.0000   -0.42147
661280.0000   -0.11040
661320.0000   -0.41852
661360.0000   -0.31041
661400.0000   -0.05935
661440.0000   -0.34893
661480.0000   -0.12630
661520.0000   -0.12576
661560.0000   -0.15315
661600.0000   -0.60586
661640.0000   -0.15404
661680.0000   -0.22650
661720.0000   -0.29402
661760.0000   -0.35194
661800.0000   -0.26376
661840.0000   -0.25009
661880.0000   -0.27821
661920.0000   -0.54542
661960.0000   -0.42761
662000.0000   -0.56049
662040.0000   -0.18973
662080.0000   -0.38545
662120.0000   -0.34121
662160.0000   -0.69078
662200.0000   -0.25808
662240.0000   -0.28189
662280.0000   -0.18038
662320.0000   -0.26153
662360.0000   -0.49949
662400.0000   -0.09707
662440.0000   -0.07039
662480.0000   -0.27019
662520.0000   -0.27330
662560.0000   -0.22525
662600.0000   -0.27017
662640.0000   -0.23813
662680.0000   -0.41955
662720.0000   -0.30794
662760.0000   -0.24487
662800.0000   -0.19292
662840.0000   -0.35814
662880.0000   -0.29816
662920.0000   -0.50331
662960.0000   -0.30379
663000.0000   -0.18751
663040.0000   -0.13767
663080.0000    0.20225
663120.0000    0.04523
663160.0000    0.05305
663200.0000   -0.08102
663240.0000    0.14679
663280.0000   -0.10637
663320.0000   -0.41264
663360.0000    0.08376
663400.0000    0.43046
663440.0000    0.27837
663480.0000    0.02695
663520.0000    0.17577
663560.0000   -0.14946
663600.0000    0.08828
663640.0000   -0.23795
663680.0000   -0.33884
663720.0000   -0.54822
663760.0000   -0.28948
663800.0000   -0.42871
663840.0000    0.00732
663880.0000   -0.52969
663920.0000   -0.24385
663960.0000   -0.28711
664000.0000   -0.34880
664040.0000   -0.40669
664080.0000   -0.49111
664120.0000   -0.24777
664160.0000   -0.19715
664200.0000   -0.39779
664240.0000   -0.40294
664280.0000   -0.23876
664320.0000   -0.14471
664360.0000    0.11303
664400.0000    0.21448
664440.0000    0.08735
664480.0000   -0.14931
664520.0000    0.06075
664560.0000    0.42482
664600.0000   -0.01048
664640.0000    0.19476
664680.0000   -0.05182
664720.0000    0.29462
664760.0000    0.29034
664800.0000    0.05083
664840.0000    0.21323
664880.0000   -0.00582
664920.0000    0.08070
664960.0000    0.07832
665000.0000   -0.23012
665040.0000   -0.32077
665080.0000   -0.14612
665120.0000   -0.37435
665160.0000   -0.05398
665200.0000   -0.35308
665240.0000   -0.07527
665280.0000   -0.28290
665320.0000   -0.41781
665360.0000   -0.17716
665400.0000   -0.09470
665440.0000   -0.35503
665480.0000    0.00790
665520.0000    0.61313
665560.0000    0.35133
665600.0000   -0.20784
665640.0000    0.13109
665680.0000   -0.22808
665720.0000   -0.16982
665760.0000    0.04236
665800.0000    0.14826
665840.0000    0.14973
665880.0000    0.01042
665920.0000   -0.06933
665960.0000   -0.19750
666000.0000   -0.19629
666040.0000   -0.43683
666080.0000   -0.45731
666120.0000   -0.32609
666160.0000   -0.16643
666200.0000   -0.03455
666240.0000   -0.32692
666280.0000   -0.55422
666320.0000   -0.09365
666360.0000   -0.48288
666400.0000   -0.13995
666440.0000   -0.18580
666480.0000   -0.20700
666520.0000   -0.50970
666560.0000    0.23139
666600.0000   -0.27839
666640.0000   -0.27604
666680.0000   -0.33138
666720.0000   -0.23091
666760.0000   -0.22689
666800.0000   -0.17266
666840.0000   -0.52622
666880.0000   -0.33160
666920.0000   -0.39890
666960.0000   -0.41345
667000.0000   -0.16399
667040.0000   -0.12894
667080.0000   -0.10249
667120.0000   -0.29403
667160.0000   -0.13562
667200.0000   -0.32570
667240.0000    0.05190
667280.0000    0.01070
667320.0000   -0.21776
667360.0000   -0.34150
667400.0000   -0.23049
667440.0000   -0.65188
667480.0000   -0.14430
667520.0000   -0.64289
667560.0000   -0.23843
667600.0000   -0.65699
667640.0000   -0.54330
667680.0000   -0.73984
667720.0000   -0.53379
667760.0000   -0.40894
667800.0000   -0.53747
667840.0000   -0.37767
667880.0000   -0.00269
667920.0000   -0.06904
667960.0000   -0.02778
668000.0000   -0.48903
668040.0000   -0.60176
668080.0000   -0.60784
668120.0000   -0.56199
668160.0000   -0.36339
668200.0000   -0.50702
668240.0000   -0.13645
668280.0000   -0.24038
668320.0000   -0.29175
668360.0000   -0.57234
668400.0000   -0.75517
668440.0000   -0.74757
668480.0000   -0.79046
668520.0000   -0.48703
668560.0000   -0.61490
668600.0000   -0.70727
668640.0000   -0.42557
668680.0000   -0.83809
668720.0000   -0.49851
668760.0000   -0.54532
668800.0000   -0.64340
668840.0000   -0.73482
668880.0000   -0.27496
668920.0000   -0.19697
668960.0000   -0.23620
669000.0000   -0.15835
669040.0000   -0.48145
669080.0000   -0.59493
669120.0000   -0.40858
669160.0000   -0.62209
669200.0000   -0.04541
669240.0000   -0.28921
669280.0000   -0.11376
669320.0000   -0.66827
669360.0000   -0.55624
669400.0000   -0.81345
669440.0000   -0.35835
669480.0000   -0.12782
669520.0000   -0.35957
669560.0000   -0.59940
669600.0000   -0.32122
669640.0000   -0.58912
669680.0000   -0.15477
669720.0000   -0.17004
669760.0000   -0.38324
669800.0000   -0.36255
669840.0000   -0.28664
669880.0000   -0.54474
669920.0000   -0.55993
669960.0000   -0.64609
670000.0000   -0.70659
670040.0000   -0.46662
670080.0000   -0.27392
670120.0000   -0.47843
670160.0000   -0.66975
670200.0000   -0.37784
670240.0000   -0.42044
670280.0000   -0.52767
670320.0000   -0.66517
670360.0000   -0.48045
670400.0000   -0.34798
670440.0000   -0.11016
670480.0000   -0.61246
670520.0000   -0.46029
670560.0000   -0.73914
670600.0000   -0.50735
670640.0000   -0.44871
670680.0000   -0.70202
670720.0000   -0.87538
670760.0000   -0.61722
670800.0000   -0.78008
670840.0000   -0.91434
670880.0000   -0.72900
670920.0000   -0.00834
670960.0000   -0.56503
671000.0000   -0.28188
671040.0000   -0.47477
671080.0000   -0.45326
671120.0000   -0.35759
671160.0000   -0.08880
671200.0000   -0.21477
671240.0000   -0.06028
671280.0000   -0.36649
671320.0000   -0.52636
671360.0000   -0.89177
671400.0000   -0.53752
671440.0000   -0.56757
671480.0000   -0.75834
671520.0000   -0.60721
671560.0000   -0.37118
671600.0000   -0.64761
671640.0000   -0.34788
671680.0000   -0.52832
671720.0000   -0.52399
671760.0000   -0.64584
671800.0000   -0.57044
671840.0000   -0.27108
671880.0000   -0.31241
671920.0000   -0.52557
671960.0000   -0.38182
672000.0000   -0.41132
672040.0000   -0.43684
672080.0000   -0.46582
672120.0000   -0.39188
672160.0000   -0.22308
672200.0000   -0.36584
672240.0000   -0.13538
672280.0000   -0.38294
672320.0000   -0.22403
672360.0000   -0.40884
672400.0000   -0.49911
672440.0000   -0.46479
672480.0000   -0.32171
672520.0000   -0.32105
672560.0000   -0.34319
672600.0000   -0.21069
672640.0000   -0.33735
672680.0000   -0.39692
672720.0000   -0.42073
672760.0000   -0.38903
672800.0000   -0.64092
672840.0000   -0.42648
672880.0000   -0.38650
672920.0000   -0.73483
672960.0000   -0.48049
673000.0000   -0.55953
673040.0000   -0.41985
673080.0000   -0.37381
673120.0000   -0.69298
673160.0000   -0.35229
673200.0000   -0.15603
673240.0000   -0.19013
673280.0000   -0.30102
673320.0000   -0.52303
673360.0000   -0.45563
673400.0000   -0.49426
673440.0000   -0.37394
673480.0000   -0.35481
673520.0000   -0.44169
673560.0000   -0.29797
673600.0000   -0.41832
673640.0000   -0.36164
673680.0000   -0.19988
673720.0000   -0.46168
673760.0000   -0.09634
673800.0000   -0.34406
673840.0000   -0.31804
673880.0000   -0.39456
673920.0000   -0.39968
673960.0000   -0.38659
674000.0000   -0.38760
674040.0000   -0.47160
674080.0000   -0.08714
674120.0000   -0.23858
674160.0000   -0.35117
674200.0000   -0.31298
674240.0000   -0.17438
674280.0000   -0.40153
674320.0000   -0.29307
674360.0000   -0.33388
674400.0000   -0.31568
674440.0000   -0.29607
674480.0000   -0.35190
674520.0000   -0.39366
674560.0000   -0.41824
674600.0000   -0.30591
674640.0000   -0.40293
674680.0000   -0.49803
674720.0000   -0.11208
674760.0000   -0.13811
674800.0000   -0.33921
674840.0000   -0.56372
674880.0000   -0.28086
674920.0000   -0.08249
674960.0000   -0.02807
675000.0000   -0.46570
675040.0000   -0.64382
675080.0000   -0.23005
675120.0000   -0.51378
675160.0000   -0.50280
675200.0000   -0.15962
675240.0000   -0.23198
675280.0000   -0.44145
675320.0000   -0.53382
675360.0000   -0.49613
675400.0000   -0.40680
675440.0000    0.01996
675480.0000   -0.08309
675520.0000   -0.25154
675560.0000   -0.09489
675600.0000   -0.06468
675640.0000   -0.05317
675680.0000   -0.02088
675720.0000    0.09863
675760.0000   -0.16735
675800.0000    0.05651
675840.0000    0.19404
675880.0000    0.14933
675920.0000    0.00882
675960.0000   -0.03508
676000.0000   -0.04422
676040.0000    0.08359
676080.0000    0.03363
676120.0000   -0.02843
676160.0000   -0.10116
676200.0000   -0.04424
676240.0000    0.05127
676280.0000   -0.08015
676320.0000   -0.20519
676360.0000    0.02967
676400.0000   -0.00194
676440.0000    0.04975
676480.0000   -0.06511
676520.0000   -0.07773
676560.0000   -0.10601
676600.0000   -0.11365
676640.0000    0.31481
676680.0000    0.54789
676720.0000    0.64366
676760.0000    0.90190
676800.0000    0.69266
676840.0000    0.12473
676880.0000   -0.35636
676920.0000   -0.35950
676960.0000   -0.15558
677000.0000   -0.26152
677040.0000    0.14623
677080.0000   -0.41603
677120.0000   -0.38308
677160.0000   -0.73720
677200.0000   -0.57890
677240.0000   -0.72334
677280.0000   -0.66807
677320.0000   -0.51772
677360.0000   -0.40394
677400.0000   -0.33089
677440.0000   -0.34164
677480.0000   -0.24609
677520.0000   -0.12828
677560.0000   -0.14384
677600.0000   -0.26354
677640.0000   -0.15806
677680.0000    0.01473
677720.0000    0.01373
677760.0000    0.07335
677800.0000   -0.18870
677840.0000   -0.14347
677880.0000   -0.20496
677920.0000   -0.23134
677960.0000   -0.07013
678000.0000   -0.15921
678040.0000   -0.39063
678080.0000   -0.43959
678120.0000   -0.15191
678160.0000   -0.16875
678200.0000   -0.26514
678240.0000   -0.72958
678280.0000   -0.56419
678320.0000   -0.65965
678360.0000   -0.84461
678400.0000   -0.54555
678440.0000   -0.49035
678480.0000   -0.39175
678520.0000   -0.25201
678560.0000   -0.61671
678600.0000   -0.88814
678640.0000   -0.62346
678680.0000   -0.80461
678720.0000   -1.06870
678760.0000   -0.97797
678800.0000   -0.72196
678840.0000   -0.54543
678880.0000   -0.61428
678920.0000   -0.56319
678960.0000   -0.56356
679000.0000   -0.82446
679040.0000   -0.88224
679080.0000   -0.76886
679120.0000   -0.69585
679160.0000   -0.83455
679200.0000   -0.54389
679240.0000   -0.51227
679280.0000   -0.52751
679320.0000   -0.66168
679360.0000   -0.72806
679400.0000   -0.50514
679440.0000   -0.71717
679480.0000   -0.54509
679520.0000   -0.51625
679560.0000   -0.94051
679600.0000   -0.53141
679640.0000   -0.31072
679680.0000   -0.35846
679720.0000   -0.21992
679760.0000   -0.36361
679800.0000   -0.47612
679840.0000   -0.06923
679880.0000   -0.19223
679920.0000   -0.16653
679960.0000   -0.12837
680000.0000   -0.22288
680040.0000   -0.26154
680080.0000    0.24034
680120.0000   -0.05134
680160.0000    0.14051
680200.0000   -0.21725
680240.0000   -0.20850
680280.0000   -0.24840
680320.0000   -0.41166
680360.0000   -0.23985
680400.0000   -0.28459
680440.0000   -0.22375
680480.0000   -0.09861
680520.0000   -0.17440
680560.0000   -0.41937
680600.0000   -0.25416
680640.0000   -0.35030
680680.0000   -0.28362
680720.0000   -0.08449
680760.0000   -0.07517
680800.0000   -0.05803
680840.0000   -0.37083
680880.0000   -0.64851
680920.0000   -0.50149
680960.0000   -0.61165
681000.0000   -0.08322
681040.0000   -0.61530
681080.0000   -0.72568
681120.0000   -0.33585
681160.0000   -0.64194
681200.0000   -0.31894
681240.0000   -0.31534
681280.0000   -0.01473
681320.0000   -0.15468
681360.0000   -0.77739
681400.0000   -0.48812
681440.0000   -0.62500
681480.0000   -0.55635
681520.0000   -0.52351
681560.0000   -0.60653
681600.0000   -0.40121
681640.0000   -0.43603
681680.0000   -0.30313
681720.0000   -0.54161
681760.0000   -0.38585
681800.0000   -0.39436
681840.0000   -0.53372
681880.0000   -0.71531
681920.0000   -0.58314
681960.0000   -0.08276
682000.0000   -0.29176
682040.0000   -0.10746
682080.0000   -0.45103
682120.0000    0.09002
682160.0000   -0.26151
682200.0000    0.38213
682240.0000    0.28749
682280.0000    0.31469
682320.0000    0.32272
682360.0000    0.43446
682400.0000    0.40600
682440.0000    0.32676
682480.0000    0.27369
682520.0000    0.28777
682560.0000    0.54392
682600.0000    0.21631
682640.0000    0.17105
682680.0000    0.41397
682720.0000    0.36850
682760.0000    0.31897
682800.0000    0.32163
682840.0000    0.39164
682880.0000    0.42405
682920.0000    0.38625
682960.0000    0.09377
683000.0000    0.25601
683040.0000    0.34908
683080.0000    0.10236
683120.0000    0.20779
683160.0000    0.19244
683200.0000    0.12178
683240.0000    0.34727
683280.0000   -0.00323
683320.0000   -0.44619
683360.0000   -0.32256
683400.0000    0.02174
683440.0000    0.30604
683480.0000    0.24596
683520.0000   -0.01132
683560.0000    0.32104
683600.0000    0.14566
683640.0000    0.31249
683680.0000    0.26240
683720.0000    0.41832
683760.0000    0.28747
683800.0000    0.38740
683840.0000    0.07601
683880.0000    0.31032
683920.0000    0.28805
683960.0000    0.37433
684000.0000    0.35029
684040.0000    0.32696
684080.0000    0.31209
684120.0000    0.39702
684160.0000    0.15655
684200.0000    0.26686
684240.0000    0.33237
684280.0000    0.29602
684320.0000    0.26898
684360.0000    0.43824
684400.0000    0.49288
684440.0000    0.18494
684480.0000    0.28748
684520.0000    0.36267
684560.0000    0.50946
684600.0000    0.28437
684640.0000    0.40094
684680.0000    0.11568
684720.0000    0.32204
684760.0000    0.23863
684800.0000    0.27138
684840.0000    0.32775
684880.0000    0.53777
684920.0000    0.37226
684960.0000    0.40527
685000.0000    0.39995
685040.0000    0.40132
685080.0000    0.44195
685120.0000    0.29860
685160.0000    0.41714
685200.0000    0.09254
685240.0000    0.38956
685280.0000    0.45958
685320.0000    0.49815
685360.0000    0.47250
685400.0000    0.36268
685440.0000    0.00176
685480.0000    0.04688
685520.0000    0.06343
685560.0000    0.30138
685600.0000    0.12962
685640.0000    0.22838
685680.0000    0.13974
685720.0000    0.17163
685760.0000    0.46685
685800.0000    0.19997
685840.0000    0.06841
685880.0000    0.01934
685920.0000    0.00349
685960.0000   -0.06425
686000.0000   -0.01943
686040.0000   -0.30880
686080.0000   -0.28972
686120.0000   -0.60874
686160.0000   -0.27592
686200.0000   -0.56041
686240.0000   -0.76344
686280.0000   -0.32286
686320.0000   -0.39890
686360.0000   -0.15374
686400.0000   -0.03756
686440.0000    0.01108
686480.0000    0.18372
686520.0000    0.02480
686560.0000    0.10569
686600.0000   -0.03231
686640.0000   -0.03572
686680.0000    0.13998
686720.0000    0.09284
686760.0000   -0.08152
686800.0000   -0.15829
686840.0000   -0.22905
686880.0000   -0.09628
686920.0000   -0.35589
686960.0000   -0.16079
687000.0000   -0.00388
687040.0000   -0.29539
687080.0000   -0.11600
687120.0000   -0.06871
687160.0000    0.03947
687200.0000   -0.01647
687240.0000    0.26513
687280.0000   -0.23554
687320.0000   -0.15761
687360.0000   -0.65319
687400.0000   -0.25991
687440.0000   -0.31349
687480.0000   -0.08652
687520.0000   -0.03358
687560.0000   -0.00751
687600.0000    0.01598
687640.0000   -0.22198
687680.0000    0.03125
687720.0000    0.02592
687760.0000   -0.05647
687800.0000   -0.02297
687840.0000   -0.06931
687880.0000   -0.00534
687920.0000   -0.13686
687960.0000    0.02246
688000.0000   -0.46323
688040.0000   -0.43813
688080.0000   -0.82031
688120.0000   -0.13160
688160.0000   -0.33305
688200.0000   -0.57519
688240.0000   -0.48694
688280.0000   -0.73362
688320.0000   -0.40447
688360.0000   -0.11972
688400.0000   -0.12494
688440.0000    0.20900
688480.0000   -0.51384
688520.0000   -0.16073
688560.0000   -0.33224
688600.0000   -0.09134
688640.0000   -0.53959
688680.0000   -0.61591
688720.0000   -0.29663
688760.0000   -0.70740
688800.0000   -0.71032
688840.0000   -0.57823
688880.0000   -0.31224
688920.0000   -0.35225
688960.0000   -0.57439
689000.0000   -0.43597
689040.0000   -0.10279
689080.0000   -0.52853
689120.0000   -0.39519
689160.0000   -0.45825
689200.0000   -0.16213
689240.0000   -0.31719
689280.0000   -0.35948
689320.0000   -0.68695
689360.0000   -0.31454
689400.0000   -0.39536
689440.0000    0.06670
689480.0000    0.02408
689520.0000    0.07456
689560.0000   -0.04393
689600.0000   -0.13588
689640.0000    0.13310
689680.0000    0.00709
689720.0000    0.17703
689760.0000   -0.05175
689800.0000    0.10779
689840.0000   -0.00653
689880.0000   -0.01935
689920.0000    0.08603
689960.0000   -0.15779
690000.0000   -0.11054
690040.0000    0.01836
690080.0000    0.07164
690120.0000    0.04506
690160.0000    0.14156
690200.0000   -0.16175
690240.0000   -0.57897
690280.0000    0.08640
690320.0000    0.09779
690360.0000    0.04581
690400.0000    0.08473
690440.0000    0.08903
690480.0000   -0.00261
690520.0000    0.10498
690560.0000   -0.13009
690600.0000    0.05262
690640.0000   -0.22328
690680.0000   -0.14101
690720.0000   -0.02582
690760.0000    0.09020
690800.0000   -0.03620
690840.0000    0.09612
690880.0000   -0.26116
690920.0000   -0.11611
690960.0000   -0.56366
691000.0000   -0.02113
691040.0000   -0.15573
691080.0000   -0.06713
691120.0000   -0.03594
691160.0000    0.19142
691200.0000    0.06785
691240.0000   -0.03035
691280.0000   -0.03029
691320.0000   -0.46070
691360.0000   -0.37776
691400.0000   -0.63215
691440.0000   -0.54632
691480.0000   -0.68564
691520.0000   -0.56438
691560.0000   -0.42610
691600.0000    0.13488
691640.0000   -0.29848
691680.0000   -0.38815
691720.0000    0.10132
691760.0000    0.13262
691800.0000   -0.12194
691840.0000    0.16563
691880.0000   -0.11874
691920.0000   -0.06340
691960.0000    0.01372
692000.0000   -0.10058
692040.0000   -0.32690
692080.0000    0.19694
692120.0000    0.21424
692160.0000    0.01802
692200.0000    0.23369
692240.0000    0.40749
692280.0000    0.50107
692320.0000    0.18497
692360.0000   -0.02012
692400.0000    0.17964
692440.0000    0.10321
692480.0000    0.22650
692520.0000    0.19040
692560.0000   -0.29389
692600.0000    0.23832
692640.0000    0.17513
692680.0000    0.20341
692720.0000    0.16096
692760.0000    0.09635
692800.0000    0.50820
692840.0000    0.27057
692880.0000    0.13739
692920.0000    0.36158
692960.0000    0.22716
693000.0000    0.39086
693040.0000    0.33162
693080.0000    0.34306
693120.0000    0.12684
693160.0000    0.25664
693200.0000    0.31281
693240.0000    0.32129
693280.0000    0.41795
693320.0000    0.50706
693360.0000    0.55125
693400.0000    0.37663
693440.0000    0.10080
693480.0000    0.33741
693520.0000    0.52340
693560.0000    0.30314
693600.0000    0.32940
693640.0000    0.38394
693680.0000    0.50457
693720.0000    0.35037
693760.0000    0.47859
693800.0000    0.31463
693840.0000    0.39565
693880.0000    0.42274
693920.0000    0.43179
693960.0000    0.26821
694000.0000    0.34994
694040.0000    0.34371
694080.0000    0.40328
694120.0000    0.47457
694160.0000    0.38548
694200.0000    0.18091
694240.0000    0.31282
694280.0000    0.52562
694320.0000    0.33299
694360.0000    0.30183
694400.0000   -0.37856
694440.0000    0.31994
694480.0000    0.38292
694520.0000    0.29969
694560.0000    0.38549
694600.0000   -0.04083
694640.0000    0.48559
694680.0000    0.31422
694720.0000    0.55231
694760.0000    0.32511
694800.0000    0.09557
694840.0000   -0.13172
694880.0000   -0.03726
694920.0000    0.44340
694960.0000    0.11994
695000.0000   -0.25967
695040.0000    0.27427
695080.0000   -0.18965
695120.0000   -0.00306
695160.0000   -0.21310
695200.0000   -0.19561
695240.0000    0.04227
695280.0000    0.13205
695320.0000    0.36243
695360.0000    0.53584
695400.0000    0.22569
695440.0000    0.47258
695480.0000    0.15147
695520.0000    0.51842
695560.0000   -0.01735
695600.0000    0.12712
695640.0000    0.28631
695680.0000    0.13195
695720.0000    0.29876
695760.0000    0.25842
695800.0000    0.06288
695840.0000   -0.15872
695880.0000   -0.10500
695920.0000   -0.52076
695960.0000   -0.60487
696000.0000   -0.28723
696040.0000   -0.06189
696080.0000    0.12968
696120.0000   -0.23295
696160.0000   -0.07348
696200.0000    0.02886
696240.0000    0.34991
696280.0000    0.44717
696320.0000    0.08517
696360.0000   -0.03097
696400.0000   -0.18545
696440.0000    0.11207
696480.0000   -0.04046
696520.0000   -0.12639
696560.0000    0.01994
696600.0000   -0.11745
696640.0000   -0.03741
696680.0000    0.13815
696720.0000   -0.08419
696760.0000   -0.14680
696800.0000   -0.44154
696840.0000   -0.39901
696880.0000   -0.30052
696920.0000    0.02152
696960.0000   -0.07797
697000.0000    0.01303
697040.0000    0.14645
697080.0000   -0.01948
697120.0000   -0.03860
697160.0000   -0.42802
697200.0000   -0.70221
697240.0000   -0.63596
697280.0000   -0.48176
697320.0000   -0.44330
697360.0000   -0.38093
697400.0000   -0.30941
697440.0000   -0.56677
697480.0000   -0.32201
697520.0000   -0.45909
697560.0000   -0.26390
697600.0000   -0.42216
697640.0000   -0.64391
697680.0000   -0.62638
697720.0000   -0.26017
697760.0000   -0.19834
697800.0000   -0.61861
697840.0000   -0.48232
697880.0000   -0.61613
697920.0000   -0.65922
697960.0000   -0.45135
698000.0000   -0.19624
698040.0000   -0.22801
698080.0000   -0.77741
698120.0000   -0.54027
698160.0000   -0.58324
698200.0000   -0.52084
698240.0000   -0.48762
698280.0000   -0.54827
698320.0000   -0.40033
698360.0000   -0.50339
698400.0000   -0.51567
698440.0000   -0.67183
698480.0000   -0.42868
698520.0000   -0.02722
698560.0000   -0.19714
698600.0000   -0.34972
698640.0000   -0.56909
698680.0000   -0.49025
698720.0000   -0.28477
698760.0000   -0.29706
698800.0000   -0.35014
698840.0000   -0.04626
698880.0000    0.08048
698920.0000   -0.32750
698960.0000   -0.42234
699000.0000   -0.22082
699040.0000   -0.20743
699080.0000   -0.11846
699120.0000    0.01664
699160.0000   -0.01256
699200.0000   -0.11262
699240.0000    0.10734
699280.0000   -0.04650
699320.0000    0.03613
699360.0000   -0.14267
699400.0000    0.18711
699440.0000   -0.19309
699480.0000   -0.48841
699520.0000   -0.25715
699560.0000   -0.54670
699600.0000   -0.40407
699640.0000   -0.56894
699680.0000   -0.66072
699720.0000   -0.36375
699760.0000   -0.17154
699800.0000   -0.28161
699840.0000   -0.27995
699880.0000   -0.56534
699920.0000   -0.30837
699960.0000   -0.32511
700000.0000   -0.62005
700040.0000   -0.31992
700080.0000   -0.51280
700120.0000   -0.43938
700160.0000   -0.35402
700200.0000   -0.55803
700240.0000   -0.53255
700280.0000   -0.00440
700320.0000   -0.21936
700360.0000   -0.42294
700400.0000   -0.35429
700440.0000    0.10935
700480.0000   -0.09910
700520.0000    0.04912
700560.0000    0.20699
700600.0000    0.01039
700640.0000   -0.36811
700680.0000   -0.48201
700720.0000   -0.25981
700760.0000   -0.34381
700800.0000    0.00659
700840.0000    0.12343
700880.0000   -0.07629
700920.0000   -0.30652
700960.0000   -0.36719
701000.0000   -0.31514
701040.0000    0.10536
701080.0000   -0.44380
701120.0000   -0.23321
701160.0000   -0.23468
701200.0000   -0.48446
701240.0000   -0.52493
701280.0000   -0.42307
701320.0000   -0.67537
701360.0000   -0.43184
701400.0000   -0.58713
701440.0000   -0.48307
701480.0000   -0.34057
701520.0000   -0.41534
701560.0000   -0.53112
701600.0000   -0.45770
701640.0000   -0.60190
701680.0000   -0.40484
701720.0000   -0.51401
701760.0000   -0.43249
701800.0000   -0.42405
701840.0000   -0.15547
701880.0000   -0.13867
701920.0000   -0.35173
701960.0000   -0.10484
702000.0000    0.14345
702040.0000   -0.24447
702080.0000   -0.32716
702120.0000   -0.40604
702160.0000   -0.32385
702200.0000   -0.10742
702240.0000   -0.06183
702280.0000   -0.26600
702320.0000   -0.71075
702360.0000   -0.24936
702400.0000   -0.22854
702440.0000   -0.32342
702480.0000   -0.43969
702520.0000   -0.71794
702560.0000   -0.44780
702600.0000   -0.43497
702640.0000   -0.13844
702680.0000   -0.55557
702720.0000   -0.31504
702760.0000   -0.02350
702800.0000    0.05334
702840.0000   -0.03294
702880.0000   -0.00422
702920.0000   -0.30993
702960.0000   -0.30041
703000.0000   -0.27948
703040.0000   -0.19041
703080.0000   -0.02009
703120.0000   -0.07536
703160.0000   -0.28647
703200.0000   -0.36041
703240.0000   -0.21182
703280.0000   -0.20262
703320.0000   -0.76347
703360.0000   -0.70448
703400.0000   -0.59829
703440.0000   -0.70795
703480.0000   -0.38013
703520.0000   -0.47496
703560.0000   -0.62969
703600.0000   -0.59214
703640.0000   -0.75329
703680.0000   -0.69828
703720.0000   -0.53041
703760.0000   -0.43039
703800.0000   -0.42525
703840.0000   -0.44789
703880.0000   -0.53837
703920.0000   -0.27265
703960.0000   -0.33645
704000.0000   -0.55472
704040.0000   -0.63325
704080.0000   -0.57128
704120.0000   -0.23403
704160.0000   -0.33691
704200.0000   -0.65396
704240.0000   -0.47734
704280.0000   -0.13987
704320.0000   -0.43292
704360.0000   -0.58702
704400.0000   -0.50559
704440.0000   -0.52570
704480.0000   -0.36972
704520.0000   -0.52795
704560.0000   -0.76553
704600.0000   -0.62136
704640.0000   -0.47473
704680.0000   -0.45381
704720.0000   -0.39292
704760.0000   -0.35944
704800.0000   -0.36402
704840.0000   -0.44988
704880.0000   -0.69098
704920.0000   -0.68681
704960.0000   -0.62466
705000.0000   -0.72374
705040.0000   -0.72741
705080.0000   -0.81708
705120.0000   -0.54707
705160.0000   -0.54379
705200.0000   -0.64962
705240.0000   -0.60512
705280.0000   -0.66489
705320.0000   -0.46233
705360.0000   -0.63276
705400.0000   -0.29375
705440.0000   -0.43454
705480.0000   -0.46384
705520.0000   -0.47103
705560.0000   -0.44071
705600.0000   -0.35620
705640.0000   -0.40799
705680.0000   -0.32926
705720.0000   -0.51947
705760.0000   -0.66749
705800.0000   -0.58358
705840.0000   -0.39916
705880.0000   -0.49971
705920.0000   -0.61188
705960.0000   -0.61888
706000.0000   -0.79953
706040.0000   -0.63971
706080.0000   -0.47632
706120.0000   -0.40337
706160.0000   -0.71789
706200.0000   -0.88232
706240.0000   -0.61475
706280.0000   -0.67375
706320.0000   -0.67774
706360.0000   -0.39048
706400.0000   -0.30901
706440.0000   -0.48377
706480.0000   -0.55587
706520.0000   -0.44602
706560.0000   -0.55045
706600.0000   -0.37145
706640.0000   -0.35664
706680.0000   -0.12820
706720.0000   -0.34229
706760.0000   -0.68314
706800.0000   -0.51818
706840.0000   -0.54104
706880.0000   -0.43385
706920.0000   -0.75874
706960.0000   -0.57218
707000.0000   -0.71112
707040.0000   -0.82740
707080.0000   -0.38032
707120.0000   -0.10719
707160.0000   -0.29731
707200.0000   -0.21575
707240.0000   -0.35072
707280.0000   -0.15028
707320.0000    0.06980
707360.0000   -0.02617
707400.0000   -0.02615
707440.0000   -0.22482
707480.0000   -0.34324
707520.0000   -0.56433
707560.0000   -0.05223
707600.0000   -0.42517
707640.0000   -0.34699
707680.0000   -0.04685
707720.0000   -0.17299
707760.0000   -0.31149
707800.0000   -0.18708
707840.0000   -0.25092
707880.0000   -0.27180
707920.0000   -0.42974
707960.0000    0.06273
708000.0000   -0.07016
708040.0000   -0.26157
708080.0000   -0.38912
708120.0000   -0.59766
708160.0000   -0.52005
708200.0000   -0.38949
708240.0000   -0.64563
708280.0000   -0.69570
708320.0000   -0.37600
708360.0000   -0.00984
708400.0000   -0.08566
708440.0000   -0.26948
708480.0000   -0.17612
708520.0000   -0.22420
708560.0000   -0.04202
708600.0000    0.10598
708640.0000   -0.20465
708680.0000   -0.17722
708720.0000   -0.09969
708760.0000   -0.21197
708800.0000   -0.53276
708840.0000   -0.55077
708880.0000   -0.64692
708920.0000   -0.80134
708960.0000   -0.04152
709000.0000   -0.24122
709040.0000    0.05196
709080.0000    0.10376
709120.0000    0.02141
709160.0000   -0.05001
709200.0000   -0.35855
709240.0000   -0.30040
709280.0000   -0.45974
709320.0000   -0.40995
709360.0000   -0.37744
709400.0000   -0.32914
709440.0000   -0.02845
709480.0000   -0.47676
709520.0000   -0.65961
709560.0000   -0.56467
709600.0000   -0.53917
709640.0000   -0.39644
709680.0000   -0.24991
709720.0000   -0.02037
709760.0000   -0.48296
709800.0000   -0.59490
709840.0000   -0.25790
709880.0000   -0.31592
709920.0000   -0.29845
709960.0000   -0.25756
710000.0000   -0.42950
710040.0000   -0.25127
710080.0000   -0.44379
710120.0000   -0.02715
710160.0000   -0.14424
710200.0000   -0.18207
710240.0000    0.01868
710280.0000   -0.03108
710320.0000   -0.16922
710360.0000   -0.38468
710400.0000   -0.50240
710440.0000   -0.33110
710480.0000   -0.38200
710520.0000    0.16438
710560.0000    0.05099
710600.0000   -0.90786
710640.0000   -0.22809
710680.0000   -0.39737
710720.0000   -0.47366
710760.0000   -0.48651
710800.0000   -0.49680
710840.0000   -0.66777
710880.0000   -0.58401
710920.0000   -0.40483
710960.0000   -0.49144
711000.0000   -0.18214
711040.0000   -0.16197
711080.0000   -0.22367
711120.0000   -0.13994
711160.0000   -0.42525
711200.0000   -0.62166
711240.0000   -0.61084
711280.0000   -0.53223
711320.0000   -0.42181
711360.0000   -0.37424
711400.0000   -0.47946
711440.0000   -0.42284
711480.0000   -0.66821
711520.0000   -0.43910
711560.0000   -0.56544
711600.0000   -0.35660
711640.0000   -0.17821
711680.0000   -0.44519
711720.0000   -0.15755
711760.0000    0.04213
711800.0000   -0.23013
711840.0000   -0.46776
711880.0000   -0.03603
711920.0000   -0.12661
711960.0000   -0.33251
712000.0000   -0.29942
712040.0000   -0.72325
712080.0000   -0.61368
712120.0000   -0.52390
712160.0000   -0.45955
712200.0000   -0.56600
712240.0000   -0.54820
712280.0000   -0.50872
712320.0000   -0.52948
712360.0000   -0.59808
712400.0000   -0.49281
712440.0000   -0.72094
712480.0000   -0.19736
712520.0000    0.14543
712560.0000   -0.36906
712600.0000   -0.61833
712640.0000   -0.45490
712680.0000   -0.55617
712720.0000   -0.25037
712760.0000   -0.53246
712800.0000   -0.28750
712840.0000   -0.44353
712880.0000   -0.53644
712920.0000   -0.32273
712960.0000   -0.45070
713000.0000   -0.35851
713040.0000   -0.66995
713080.0000   -0.47479
713120.0000   -0.39094
713160.0000   -0.47868
713200.0000   -0.15094
713240.0000   -0.07525
713280.0000   -0.01223
713320.0000   -0.14481
713360.0000   -0.27655
713400.0000   -0.28734
713440.0000   -0.23718
713480.0000    0.01510
713520.0000   -0.15319
713560.0000   -0.04680
713600.0000    0.10530
713640.0000    0.02903
713680.0000    0.20372
713720.0000   -0.08641
713760.0000    0.19812
713800.0000   -0.03315
713840.0000   -0.28677
713880.0000   -0.35959
713920.0000   -0.17809
713960.0000   -0.27861
714000.0000   -0.17348
714040.0000   -0.65210
714080.0000   -0.62499
714120.0000   -0.38077
714160.0000   -0.34890
714200.0000   -0.73454
714240.0000   -0.48611
714280.0000   -0.60133
714320.0000   -0.19064
714360.0000   -0.51043
714400.0000   -0.66541
714440.0000   -0.37802
714480.0000   -0.14754
714520.0000   -0.36975
714560.0000   -0.25950
714600.0000   -0.53461
714640.0000   -0.32503
714680.0000   -0.22960
714720.0000   -0.18966
714760.0000   -0.42972
714800.0000    0.07699
714840.0000    0.33867
714880.0000    0.01732
714920.0000   -0.01945
714960.0000    0.08242
715000.0000    0.08287
715040.0000    0.01479
715080.0000    0.06708
715120.0000    0.10583
715160.0000    0.08726
715200.0000    0.34884
715240.0000    0.08670
715280.0000    0.05768
715320.0000   -0.12207
715360.0000   -0.16924
715400.0000   -0.52556
715440.0000   -0.26444
715480.0000   -0.41928
715520.0000   -0.22176
715560.0000   -0.49361
715600.0000   -0.19017
715640.0000   -0.80327
715680.0000   -0.36492
715720.0000   -0.14454
715760.0000    0.24544
715800.0000   -0.08309
715840.0000   -0.30572
715880.0000   -0.79612
715920.0000   -0.52432
715960.0000   -0.27774
716000.0000   -0.68863
716040.0000   -0.61189
716080.0000   -0.39608
716120.0000   -0.32567
716160.0000   -0.44731
716200.0000   -0.26088
716240.0000   -0.37679
716280.0000   -0.50731
716320.0000   -0.68521
716360.0000   -0.54135
716400.0000   -0.51956
716440.0000   -0.71541
716480.0000   -0.72064
716520.0000   -0.65470
716560.0000   -0.54371
716600.0000   -0.58357
716640.0000   -0.46502
716680.0000   -0.62097
716720.0000   -0.27546
716760.0000   -0.28454
716800.0000   -0.33224
716840.0000   -0.15697
716880.0000   -0.34158
716920.0000   -0.04915
716960.0000   -0.43331
717000.0000   -0.37069
717040.0000   -0.28987
717080.0000   -0.24801
717120.0000   -0.20085
717160.0000   -0.42427
717200.0000   -0.34123
717240.0000   -0.44550
717280.0000   -0.13904
717320.0000   -0.42674
717360.0000   -0.24423
717400.0000   -0.62661
717440.0000   -0.61498
717480.0000   -0.16757
717520.0000   -0.20168
717560.0000   -0.40296
717600.0000   -0.17655
717640.0000   -0.10658
717680.0000   -0.08464
717720.0000   -0.06147
717760.0000   -0.25461
717800.0000   -0.73659
717840.0000   -0.48365
717880.0000   -0.43287
717920.0000   -0.34817
717960.0000   -0.59472
718000.0000   -0.42778
718040.0000   -0.97298
718080.0000   -0.82459
718120.0000   -0.46174
718160.0000   -0.66191
718200.0000   -0.44609
718240.0000   -0.15071
718280.0000   -0.37643
718320.0000   -0.28282
718360.0000   -0.05868
718400.0000   -0.16834
718440.0000   -0.07813
718480.0000   -0.05658
718520.0000   -0.17788
718560.0000    0.03517
718600.0000   -0.47677
718640.0000   -0.47085
718680.0000   -0.70341
718720.0000   -0.57674
718760.0000   -0.16406
718800.0000   -0.44157
718840.0000   -0.23352
718880.0000   -0.36014
718920.0000   -0.46835
718960.0000   -0.37035
719000.0000   -0.34623
719040.0000   -0.00892
719080.0000   -0.58100
719120.0000   -0.11427
719160.0000   -0.36163
719200.0000   -0.54986
719240.0000   -0.31389
719280.0000   -0.24079
719320.0000   -0.40089
719360.0000   -0.43724
719400.0000   -0.48754
719440.0000   -0.42397
719480.0000   -0.53688
719520.0000   -0.59426
719560.0000   -0.41594
719600.0000   -0.63223
719640.0000   -0.48299
719680.0000   -0.14434
719720.0000   -0.30292
719760.0000   -0.32992
719800.0000   -0.29679
719840.0000   -0.37171
719880.0000   -0.46138
719920.0000   -0.45606
719960.0000   -0.41979
720000.0000   -0.67215
720040.0000   -0.82944
720080.0000   -0.85994
720120.0000   -0.64999
720160.0000   -0.76503
720200.0000   -0.57444
720240.0000   -0.41084
720280.0000   -0.55129
720320.0000   -0.41214
720360.0000    0.22006
720400.0000    0.11259
720440.0000    0.20267
720480.0000   -0.04002
720520.0000   -0.20374
720560.0000   -0.00372
720600.0000    0.04037
720640.0000   -0.10365
720680.0000    0.08632
720720.0000   -0.03007
720760.0000   -0.02395
720800.0000   -0.21506
720840.0000   -0.15176
720880.0000   -0.38694
720920.0000   -0.30406
720960.0000   -0.26677
721000.0000   -0.15079
721040.0000   -0.19191
721080.0000    0.13710
721120.0000   -0.06645
721160.0000   -0.54919
721200.0000   -0.59945
721240.0000   -0.37885
721280.0000   -0.48695
721320.0000   -0.46576
721360.0000   -0.71287
721400.0000   -0.24065
721440.0000    0.13636
721480.0000   -0.09984
721520.0000   -0.27676
721560.0000   -0.45875
721600.0000   -0.29772
721640.0000    0.05889
721680.0000    0.33998
721720.0000    0.20434
721760.0000    0.23432
721800.0000    0.24750
721840.0000    0.45876
721880.0000   -0.04063
721920.0000   -0.07079
721960.0000    0.21666
722000.0000    0.14622
722040.0000   -0.09326
722080.0000    0.04381
722120.0000    0.04963
722160.0000    0.02224
722200.0000   -0.05617
722240.0000    0.02601
722280.0000   -0.12761
722320.0000   -0.21328
722360.0000   -0.32873
722400.0000   -0.47653
722440.0000   -0.27838
722480.0000   -0.34605
722520.0000   -0.52610
722560.0000   -0.39067
722600.0000   -0.46369
722640.0000   -0.02928
722680.0000   -0.54972
722720.0000   -0.44378
722760.0000   -0.50238
722800.0000   -0.42814
722840.0000   -0.18736
722880.0000   -0.43626
722920.0000   -0.06173
722960.0000   -0.11828
723000.0000   -0.10087
723040.0000   -0.20242
723080.0000   -0.03465
723120.0000    0.12405
723160.0000   -0.24547
723200.0000   -0.00624
723240.0000   -0.16200
723280.0000    0.07961
723320.0000   -0.08369
723360.0000    0.13236
723400.0000    0.12425
723440.0000   -0.08760
723480.0000   -0.08352
723520.0000   -0.12524
723560.0000   -0.12459
723600.0000   -0.08884
723640.0000   -0.39125
723680.0000   -0.24184
723720.0000   -0.33710
723760.0000   -0.37296
723800.0000   -0.16485
723840.0000   -0.24604
[truncated: 158,795 more chars]
