# Supplementary material for: Comment on 'Valid molecular dynamics simulations of human hemoglobin require a surprisingly large box size'
Source: eLife. 2019 Jun 20;8:e44718. doi: 10.7554/eLife.44718 (PMC6586461; doi:10.7554/eLife.44718)
Supplement: Figure 4—source data 1. — The zip archive contains a README file describing which source files correspond to the different panels. [file elife-44718-fig4-data1.zip › figure4/panels_EF/charmm/box2/eq2/proj.xvg]

25000.0000   -0.58551
25040.0000   -0.40293
25080.0000   -0.34654
25120.0000   -0.49623
25160.0000   -0.81750
25200.0000   -0.75262
25240.0000   -0.94826
25280.0000   -0.78210
25320.0000   -0.40429
25360.0000   -0.40049
25400.0000   -0.62786
25440.0000   -0.87061
25480.0000   -0.71045
25520.0000   -0.47635
25560.0000   -0.77641
25600.0000   -0.60113
25640.0000   -0.91889
25680.0000   -0.40250
25720.0000   -0.19803
25760.0000   -0.35460
25800.0000   -0.62611
25840.0000   -0.47422
25880.0000   -0.33610
25920.0000   -0.11166
25960.0000   -0.38240
26000.0000   -0.67775
26040.0000   -0.57536
26080.0000   -0.43142
26120.0000   -0.03800
26160.0000   -0.02954
26200.0000   -0.04900
26240.0000   -0.01250
26280.0000   -0.15194
26320.0000   -0.00261
26360.0000   -0.17669
26400.0000    0.05993
26440.0000   -0.07250
26480.0000   -0.09530
26520.0000    0.03284
26560.0000    0.07349
26600.0000   -0.05874
26640.0000   -0.41981
26680.0000   -0.13375
26720.0000    0.08043
26760.0000   -0.10057
26800.0000   -0.03326
26840.0000   -0.06049
26880.0000   -0.28758
26920.0000   -0.36209
26960.0000    0.08531
27000.0000    0.01701
27040.0000   -0.10047
27080.0000   -0.26322
27120.0000   -0.33835
27160.0000   -0.55464
27200.0000   -0.79776
27240.0000   -0.57376
27280.0000   -0.35627
27320.0000   -0.43053
27360.0000   -0.44424
27400.0000   -0.57132
27440.0000   -0.90542
27480.0000   -0.51363
27520.0000   -0.54033
27560.0000   -0.40964
27600.0000   -0.72391
27640.0000   -0.51360
27680.0000   -0.46521
27720.0000   -0.55308
27760.0000   -0.12719
27800.0000   -0.37814
27840.0000   -0.31954
27880.0000   -0.34186
27920.0000   -0.39190
27960.0000   -0.16376
28000.0000    0.05324
28040.0000   -0.26513
28080.0000   -0.28090
28120.0000   -0.24281
28160.0000   -0.15044
28200.0000   -0.25036
28240.0000   -0.02755
28280.0000    0.09033
28320.0000    0.16761
28360.0000   -0.17610
28400.0000   -0.00537
28440.0000    0.12099
28480.0000    0.04377
28520.0000    0.13187
28560.0000   -0.01698
28600.0000    0.07338
28640.0000   -0.16019
28680.0000   -0.28316
28720.0000   -0.31698
28760.0000   -0.19765
28800.0000   -0.47697
28840.0000   -0.35179
28880.0000   -0.56100
28920.0000   -0.54334
28960.0000   -0.80008
29000.0000   -0.60895
29040.0000   -0.65640
29080.0000   -0.34843
29120.0000   -0.40262
29160.0000    0.20107
29200.0000   -0.10308
29240.0000   -0.04619
29280.0000   -0.10659
29320.0000    0.00712
29360.0000   -0.07774
29400.0000   -0.04239
29440.0000   -0.17827
29480.0000   -0.29735
29520.0000    0.01459
29560.0000   -0.02878
29600.0000   -0.11956
29640.0000    0.03007
29680.0000   -0.20457
29720.0000   -0.11965
29760.0000   -0.08647
29800.0000   -0.39306
29840.0000   -0.00573
29880.0000   -0.02919
29920.0000    0.04072
29960.0000    0.04374
30000.0000   -0.16847
30040.0000    0.15616
30080.0000   -0.00657
30120.0000    0.08997
30160.0000   -0.02288
30200.0000    0.01174
30240.0000    0.04113
30280.0000    0.00348
30320.0000    0.06688
30360.0000    0.15778
30400.0000    0.15277
30440.0000    0.04274
30480.0000    0.09813
30520.0000   -0.17068
30560.0000    0.01625
30600.0000   -0.00329
30640.0000   -0.08060
30680.0000    0.02973
30720.0000   -0.08380
30760.0000   -0.19501
30800.0000    0.12961
30840.0000    0.00737
30880.0000   -0.12540
30920.0000    0.06477
30960.0000   -0.08368
31000.0000    0.11065
31040.0000   -0.22628
31080.0000    0.00738
31120.0000   -0.02786
31160.0000   -0.11651
31200.0000    0.17555
31240.0000   -0.13719
31280.0000    0.07700
31320.0000    0.05148
31360.0000   -0.02592
31400.0000   -0.11887
31440.0000   -0.11211
31480.0000    0.04233
31520.0000   -0.12475
31560.0000    0.04707
31600.0000    0.00511
31640.0000   -0.10445
31680.0000    0.01019
31720.0000    0.11049
31760.0000   -0.12397
31800.0000   -0.05152
31840.0000    0.01531
31880.0000    0.01965
31920.0000    0.17199
31960.0000   -0.24242
32000.0000   -0.08501
32040.0000    0.05932
32080.0000    0.06527
32120.0000    0.15089
32160.0000   -0.02013
32200.0000   -0.00116
32240.0000    0.16657
32280.0000    0.14555
32320.0000   -0.17473
32360.0000   -0.53385
32400.0000   -0.53107
32440.0000   -0.55885
32480.0000   -0.54071
32520.0000   -0.38678
32560.0000   -0.34491
32600.0000   -0.39759
32640.0000   -0.22716
32680.0000   -0.07612
32720.0000   -0.01398
32760.0000   -0.00144
32800.0000   -0.12060
32840.0000    0.00062
32880.0000    0.00771
32920.0000    0.11021
32960.0000   -0.00199
33000.0000   -0.04865
33040.0000   -0.00414
33080.0000   -0.09968
33120.0000   -0.44623
33160.0000   -0.30467
33200.0000   -0.33774
33240.0000   -0.11807
33280.0000   -0.68758
33320.0000   -0.17419
33360.0000   -0.21853
33400.0000   -0.02023
33440.0000   -0.02820
33480.0000   -0.10074
33520.0000   -0.02842
33560.0000   -0.02446
33600.0000   -0.22877
33640.0000   -0.13959
33680.0000    0.06861
33720.0000    0.09903
33760.0000   -0.08884
33800.0000    0.04647
33840.0000    0.09990
33880.0000   -0.11509
33920.0000   -0.23368
33960.0000   -0.24211
34000.0000   -0.24952
34040.0000   -0.45133
34080.0000   -0.43457
34120.0000   -0.57189
34160.0000   -0.54442
34200.0000   -0.59394
34240.0000   -0.60749
34280.0000   -0.50635
34320.0000   -0.42736
34360.0000   -0.71967
34400.0000   -0.91196
34440.0000   -0.56435
34480.0000   -0.55634
34520.0000   -0.60043
34560.0000   -0.63541
34600.0000   -0.65598
34640.0000   -0.68066
34680.0000   -0.99035
34720.0000   -0.87640
34760.0000   -0.37302
34800.0000   -0.67618
34840.0000   -0.56851
34880.0000   -0.70610
34920.0000   -0.72012
34960.0000   -0.39010
35000.0000   -0.44842
35040.0000   -0.74745
35080.0000   -0.76771
35120.0000   -0.82789
35160.0000   -0.84291
35200.0000   -0.55859
35240.0000   -0.75615
35280.0000   -0.79976
35320.0000   -0.72820
35360.0000   -0.60890
35400.0000   -0.78168
35440.0000   -0.60306
35480.0000   -0.62354
35520.0000   -0.70889
35560.0000   -0.42823
35600.0000   -0.57430
35640.0000   -0.57158
35680.0000   -0.42562
35720.0000   -0.72367
35760.0000   -0.53281
35800.0000   -0.69598
35840.0000   -0.36483
35880.0000   -0.41167
35920.0000   -0.37657
35960.0000   -0.60871
36000.0000   -0.71019
36040.0000   -0.64047
36080.0000   -0.52599
36120.0000   -0.52199
36160.0000   -0.59390
36200.0000   -0.85997
36240.0000   -0.70235
36280.0000   -0.63328
36320.0000   -0.85390
36360.0000   -0.76173
36400.0000   -0.43700
36440.0000   -0.62231
36480.0000   -0.44961
36520.0000   -0.67301
36560.0000   -0.45294
36600.0000   -0.41281
36640.0000   -0.33941
36680.0000   -0.19308
36720.0000   -0.45933
36760.0000   -0.58425
36800.0000   -0.62598
36840.0000   -0.68242
36880.0000   -0.62903
36920.0000   -0.47018
36960.0000   -0.30476
37000.0000   -0.43712
37040.0000   -0.31542
37080.0000   -0.70176
37120.0000   -0.54665
37160.0000   -0.56986
37200.0000   -0.46806
37240.0000   -0.65738
37280.0000   -0.68539
37320.0000   -0.21332
37360.0000   -0.52662
37400.0000   -0.64450
37440.0000   -0.72825
37480.0000   -0.65981
37520.0000   -0.30620
37560.0000   -0.54660
37600.0000   -0.48609
37640.0000   -0.67466
37680.0000   -0.33624
37720.0000   -0.63484
37760.0000   -0.36483
37800.0000   -0.50691
37840.0000   -0.34712
37880.0000   -0.43761
37920.0000   -0.48556
37960.0000   -0.50793
38000.0000   -0.41139
38040.0000   -0.51723
38080.0000   -0.38935
38120.0000   -0.39239
38160.0000   -0.66639
38200.0000   -0.54654
38240.0000   -0.63204
38280.0000   -0.71047
38320.0000   -0.60464
38360.0000    0.04005
38400.0000    0.04485
38440.0000    0.12296
38480.0000   -0.00076
38520.0000    0.04868
38560.0000    0.14275
38600.0000   -0.01345
38640.0000    0.23488
38680.0000    0.07004
38720.0000    0.04003
38760.0000   -0.04379
38800.0000    0.11206
38840.0000    0.19591
38880.0000   -0.22537
38920.0000   -0.16000
38960.0000   -0.21224
39000.0000   -0.17998
39040.0000   -0.01291
39080.0000   -0.08822
39120.0000    0.09840
39160.0000   -0.13201
39200.0000    0.07043
39240.0000   -0.04265
39280.0000   -0.41537
39320.0000   -0.40441
39360.0000   -0.35099
39400.0000   -0.31874
39440.0000   -0.56765
39480.0000   -0.43041
39520.0000   -0.41176
39560.0000   -0.45395
39600.0000   -0.47819
39640.0000   -0.55191
39680.0000   -0.66577
39720.0000   -0.13700
39760.0000    0.02081
39800.0000   -0.89612
39840.0000   -0.67736
39880.0000   -0.48979
39920.0000   -0.55081
39960.0000   -0.79798
40000.0000   -0.58711
40040.0000   -0.52384
40080.0000   -0.35326
40120.0000   -0.63849
40160.0000   -0.28584
40200.0000   -0.36558
40240.0000   -0.51768
40280.0000   -0.40245
40320.0000   -0.06194
40360.0000   -0.20749
40400.0000   -0.41131
40440.0000   -0.74096
40480.0000   -0.47420
40520.0000   -0.48192
40560.0000   -0.53858
40600.0000   -0.49296
40640.0000   -0.56318
40680.0000   -0.16132
40720.0000   -0.43878
40760.0000   -0.13385
40800.0000   -0.41432
40840.0000   -0.66619
40880.0000   -0.31288
40920.0000   -0.53126
40960.0000   -0.22669
41000.0000   -0.04152
41040.0000   -0.25596
41080.0000   -0.49841
41120.0000   -0.72758
41160.0000   -0.50166
41200.0000   -0.59222
41240.0000   -0.56170
41280.0000   -0.42578
41320.0000   -0.45834
41360.0000   -0.85032
41400.0000   -0.94598
41440.0000   -0.79908
41480.0000   -0.98896
41520.0000   -0.49606
41560.0000   -0.57120
41600.0000   -0.48640
41640.0000   -0.42862
41680.0000   -0.23366
41720.0000   -0.41322
41760.0000   -0.33049
41800.0000    0.09326
41840.0000    0.08572
41880.0000   -0.00803
41920.0000    0.04755
41960.0000   -0.13394
42000.0000    0.07578
42040.0000   -0.03658
42080.0000    0.07891
42120.0000   -0.32165
42160.0000    0.01327
42200.0000   -0.24815
42240.0000   -0.53995
42280.0000   -0.37481
42320.0000   -0.24629
42360.0000    0.14802
42400.0000    0.01840
42440.0000    0.03660
42480.0000   -0.26321
42520.0000    0.17703
42560.0000   -0.03252
42600.0000    0.01842
42640.0000   -0.18191
42680.0000    0.07970
42720.0000    0.06857
42760.0000    0.26633
42800.0000   -0.28787
42840.0000    0.11240
42880.0000    0.05147
42920.0000    0.19301
42960.0000    0.21329
43000.0000    0.01639
43040.0000   -0.07596
43080.0000    0.08142
43120.0000   -0.18092
43160.0000    0.24925
43200.0000   -0.16060
43240.0000   -0.17850
43280.0000   -0.03032
43320.0000    0.08824
43360.0000    0.11127
43400.0000    0.16917
43440.0000   -0.03202
43480.0000    0.05928
43520.0000   -0.06853
43560.0000    0.03221
43600.0000   -0.06727
43640.0000    0.13781
43680.0000    0.10527
43720.0000   -0.01390
43760.0000   -0.02733
43800.0000   -0.23435
43840.0000   -0.18252
43880.0000   -0.01001
43920.0000   -0.22590
43960.0000    0.15419
44000.0000    0.11452
44040.0000    0.25756
44080.0000    0.18371
44120.0000    0.23059
44160.0000    0.31210
44200.0000    0.04991
44240.0000    0.08743
44280.0000    0.04535
44320.0000   -0.24936
44360.0000    0.22020
44400.0000   -0.05394
44440.0000   -0.11433
44480.0000   -0.29540
44520.0000   -0.11784
44560.0000   -0.00453
44600.0000   -0.16849
44640.0000    0.18276
44680.0000   -0.25584
44720.0000    0.04025
44760.0000   -0.04945
44800.0000   -0.22390
44840.0000   -0.07501
44880.0000   -0.06510
44920.0000    0.11098
44960.0000   -0.03383
45000.0000   -0.34569
45040.0000   -0.09930
45080.0000   -0.08626
45120.0000   -0.01535
45160.0000    0.04136
45200.0000    0.03734
45240.0000   -0.28743
45280.0000   -0.43945
45320.0000   -0.60179
45360.0000   -0.08943
45400.0000   -0.43798
45440.0000   -0.46670
45480.0000   -0.44736
45520.0000   -0.43429
45560.0000   -0.74840
45600.0000   -0.21445
45640.0000   -0.67271
45680.0000   -0.56283
45720.0000   -0.56678
45760.0000   -0.24417
45800.0000   -0.66908
45840.0000   -0.58368
45880.0000   -0.66328
45920.0000   -0.27509
45960.0000   -0.26815
46000.0000   -0.09142
46040.0000   -0.03879
46080.0000   -0.55431
46120.0000   -0.27757
46160.0000   -0.50017
46200.0000   -0.36831
46240.0000   -0.73381
46280.0000   -0.24939
46320.0000   -0.50739
46360.0000   -0.45853
46400.0000   -0.56166
46440.0000   -0.50827
46480.0000   -0.48549
46520.0000   -0.38926
46560.0000   -0.44233
46600.0000   -0.58784
46640.0000   -0.57187
46680.0000   -0.30553
46720.0000   -0.42531
46760.0000   -0.66417
46800.0000   -0.73617
46840.0000   -0.46154
46880.0000   -0.28681
46920.0000   -0.43808
46960.0000   -0.28384
47000.0000   -0.50350
47040.0000   -0.53814
47080.0000   -0.54036
47120.0000   -0.36877
47160.0000   -0.37278
47200.0000   -0.09282
47240.0000   -0.22842
47280.0000   -0.19395
47320.0000   -0.43056
47360.0000   -0.33090
47400.0000   -0.39264
47440.0000    0.05111
47480.0000    0.08996
47520.0000    0.08124
47560.0000    0.01154
47600.0000   -0.01910
47640.0000    0.00562
47680.0000    0.10296
47720.0000    0.02082
47760.0000    0.30693
47800.0000    0.10698
47840.0000    0.19970
47880.0000    0.15745
47920.0000   -0.02116
47960.0000   -0.16216
48000.0000    0.20376
48040.0000    0.03683
48080.0000   -0.25290
48120.0000   -0.58019
48160.0000   -0.45568
48200.0000   -0.33507
48240.0000   -0.39733
48280.0000   -0.37546
48320.0000   -0.24826
48360.0000   -0.28335
48400.0000   -0.24126
48440.0000    0.09901
48480.0000   -0.09827
48520.0000   -0.43096
48560.0000   -0.53081
48600.0000   -0.26007
48640.0000   -0.34434
48680.0000   -0.44458
48720.0000   -0.46148
48760.0000   -0.50625
48800.0000   -0.28304
48840.0000   -0.52432
48880.0000   -0.70384
48920.0000   -0.47020
48960.0000   -0.82370
49000.0000   -0.29266
49040.0000   -0.70704
49080.0000   -0.31672
49120.0000   -0.63157
49160.0000   -0.44673
49200.0000   -0.57984
49240.0000   -0.34964
49280.0000   -0.67594
49320.0000   -0.44951
49360.0000   -0.46133
49400.0000   -0.48371
49440.0000   -0.43668
49480.0000   -0.52552
49520.0000   -0.52789
49560.0000   -0.50538
49600.0000   -0.35771
49640.0000   -0.53165
49680.0000   -0.41858
49720.0000   -0.49679
49760.0000   -0.36716
49800.0000   -0.30162
49840.0000   -0.10825
49880.0000   -0.25212
49920.0000   -0.11864
49960.0000   -0.18035
50000.0000   -0.23624
50040.0000    0.00938
50080.0000   -0.03221
50120.0000    0.33703
50160.0000   -0.02266
50200.0000   -0.18933
50240.0000   -0.13636
50280.0000   -0.21780
50320.0000   -0.48300
50360.0000   -0.26957
50400.0000   -0.06412
50440.0000   -0.33265
50480.0000    0.10265
50520.0000   -0.28884
50560.0000   -0.08287
50600.0000    0.13839
50640.0000    0.21020
50680.0000    0.36866
50720.0000    0.40090
50760.0000    0.40578
50800.0000   -0.15575
50840.0000    0.03129
50880.0000   -0.05631
50920.0000    0.40255
50960.0000    0.55246
51000.0000    0.31294
51040.0000   -0.10860
51080.0000   -0.31279
51120.0000   -0.65940
51160.0000   -0.49822
51200.0000   -0.20175
51240.0000   -0.26269
51280.0000   -0.19210
51320.0000   -0.12081
51360.0000   -0.29344
51400.0000   -0.27241
51440.0000   -0.50590
51480.0000   -0.47877
51520.0000   -0.16043
51560.0000   -0.15225
51600.0000   -0.37510
51640.0000   -0.58794
51680.0000   -0.45532
51720.0000   -0.52646
51760.0000   -0.40524
51800.0000   -0.49451
51840.0000   -0.38263
51880.0000   -0.40339
51920.0000   -0.21101
51960.0000   -0.15169
52000.0000   -0.07034
52040.0000   -0.12021
52080.0000   -0.17704
52120.0000   -0.14701
52160.0000    0.14581
52200.0000   -0.00810
52240.0000   -0.11417
52280.0000   -0.04524
52320.0000   -0.00480
52360.0000    0.14704
52400.0000   -0.36865
52440.0000   -0.58718
52480.0000   -0.69207
52520.0000   -0.50625
52560.0000   -0.58793
52600.0000   -0.32363
52640.0000   -0.07930
52680.0000   -0.24779
52720.0000    0.00096
52760.0000    0.04589
52800.0000   -0.35879
52840.0000   -0.12522
52880.0000   -0.31468
52920.0000   -0.07314
52960.0000    0.26899
53000.0000   -0.14369
53040.0000    0.27830
53080.0000    0.25739
53120.0000   -0.28105
53160.0000    0.15852
53200.0000   -0.04141
53240.0000   -0.42411
53280.0000   -0.22306
53320.0000   -0.20307
53360.0000    0.41036
53400.0000    0.19090
53440.0000    0.13295
53480.0000    0.30806
53520.0000   -0.02968
53560.0000    0.33440
53600.0000    0.21895
53640.0000    0.16461
53680.0000    0.16204
53720.0000    0.21328
53760.0000    0.14294
53800.0000    0.05827
53840.0000    0.13952
53880.0000    0.15358
53920.0000    0.13563
53960.0000    0.09259
54000.0000    0.13249
54040.0000    0.23026
54080.0000    0.41232
54120.0000    0.23833
54160.0000    0.32237
54200.0000    0.09006
54240.0000    0.31582
54280.0000    0.36883
54320.0000    0.27765
54360.0000    0.11696
54400.0000    0.50524
54440.0000    0.39236
54480.0000    0.29451
54520.0000    0.15432
54560.0000    0.37635
54600.0000    0.51218
54640.0000    0.37785
54680.0000    0.20553
54720.0000    0.39380
54760.0000    0.50941
54800.0000    0.35619
54840.0000    0.32752
54880.0000    0.14881
54920.0000    0.19821
54960.0000    0.04952
55000.0000    0.37284
55040.0000    0.33580
55080.0000    0.21132
55120.0000    0.09572
55160.0000    0.13481
55200.0000    0.16065
55240.0000    0.11213
55280.0000    0.15399
55320.0000   -0.07304
55360.0000   -0.04422
55400.0000    0.27798
55440.0000    0.32244
55480.0000   -0.23899
55520.0000    0.15741
55560.0000    0.14767
55600.0000    0.03282
55640.0000   -0.05118
55680.0000   -0.03776
55720.0000    0.11140
55760.0000    0.00107
55800.0000   -0.08276
55840.0000    0.11079
55880.0000    0.24969
55920.0000   -0.04057
55960.0000   -0.09294
56000.0000    0.13065
56040.0000   -0.00299
56080.0000   -0.28020
56120.0000    0.08296
56160.0000    0.01108
56200.0000   -0.19913
56240.0000   -0.36297
56280.0000   -0.22439
56320.0000    0.05842
56360.0000   -0.00267
56400.0000   -0.08294
56440.0000   -0.11403
56480.0000    0.22904
56520.0000   -0.12381
56560.0000   -0.18012
56600.0000    0.36686
56640.0000    0.07051
56680.0000    0.07200
56720.0000   -0.57487
56760.0000   -0.03924
56800.0000   -0.27091
56840.0000    0.00865
56880.0000   -0.23323
56920.0000   -0.20385
56960.0000   -0.08457
57000.0000   -0.02853
57040.0000    0.02177
57080.0000    0.17623
57120.0000    0.12181
57160.0000   -0.03410
57200.0000    0.06022
57240.0000   -0.00850
57280.0000    0.21905
57320.0000    0.02288
57360.0000   -0.21323
57400.0000   -0.26598
57440.0000   -0.02385
57480.0000   -0.00651
57520.0000   -0.10471
57560.0000   -0.36636
57600.0000    0.14481
57640.0000    0.01272
57680.0000    0.16973
57720.0000    0.14988
57760.0000    0.17932
57800.0000   -0.03398
57840.0000   -0.08134
57880.0000   -0.27030
57920.0000   -0.33222
57960.0000    0.02234
58000.0000    0.12329
58040.0000    0.10471
58080.0000    0.16245
58120.0000    0.13291
58160.0000    0.24312
58200.0000    0.09584
58240.0000   -0.00668
58280.0000    0.10541
58320.0000    0.05490
58360.0000    0.31672
58400.0000    0.36168
58440.0000    0.37784
58480.0000    0.14808
58520.0000    0.31365
58560.0000    0.41699
58600.0000    0.38964
58640.0000    0.47863
58680.0000    0.21589
58720.0000    0.26086
58760.0000    0.25272
58800.0000    0.12124
58840.0000   -0.04154
58880.0000    0.02744
58920.0000    0.03200
58960.0000    0.25313
59000.0000   -0.04331
59040.0000   -0.00132
59080.0000   -0.02279
59120.0000    0.10756
59160.0000    0.13330
59200.0000   -0.21570
59240.0000   -0.32753
59280.0000   -0.14835
59320.0000    0.06702
59360.0000   -0.06883
59400.0000    0.10405
59440.0000    0.17033
59480.0000   -0.04684
59520.0000   -0.19526
59560.0000   -0.19744
59600.0000   -0.11161
59640.0000    0.03445
59680.0000   -0.16098
59720.0000   -0.15587
59760.0000    0.16906
59800.0000    0.09454
59840.0000   -0.27786
59880.0000   -0.06416
59920.0000    0.07680
59960.0000   -0.26903
60000.0000    0.00221
60040.0000    0.05443
60080.0000   -0.03910
60120.0000    0.18408
60160.0000   -0.16749
60200.0000   -0.58190
60240.0000   -0.26891
60280.0000   -0.02456
60320.0000   -0.22430
60360.0000   -0.01608
60400.0000   -0.19489
60440.0000   -0.28275
60480.0000   -0.10831
60520.0000   -0.35089
60560.0000   -0.03925
60600.0000   -0.39276
60640.0000   -0.18088
60680.0000   -0.00664
60720.0000   -0.11866
60760.0000   -0.10886
60800.0000   -0.07069
60840.0000   -0.05288
60880.0000    0.07659
60920.0000   -0.09131
60960.0000   -0.06287
61000.0000   -0.33130
61040.0000   -0.40466
61080.0000   -0.30166
61120.0000   -0.19363
61160.0000   -0.16854
61200.0000   -0.17571
61240.0000   -0.34498
61280.0000   -0.21291
61320.0000   -0.34522
61360.0000   -0.27354
61400.0000   -0.64189
61440.0000   -0.58034
61480.0000   -0.77919
61520.0000   -0.51765
61560.0000   -0.54954
61600.0000   -0.37377
61640.0000   -0.62269
61680.0000   -0.40152
61720.0000   -0.55584
61760.0000   -0.63130
61800.0000   -0.59060
61840.0000   -0.55819
61880.0000   -0.33703
61920.0000   -0.41337
61960.0000   -0.44180
62000.0000   -0.62010
62040.0000   -0.21519
62080.0000   -0.27974
62120.0000   -0.44871
62160.0000   -0.33960
62200.0000   -0.36512
62240.0000   -0.51176
62280.0000   -0.63421
62320.0000   -0.68161
62360.0000   -0.63864
62400.0000   -0.72490
62440.0000   -0.81677
62480.0000   -0.80816
62520.0000   -0.75401
62560.0000   -0.63985
62600.0000   -0.68857
62640.0000   -0.78562
62680.0000   -0.52895
62720.0000   -0.64616
62760.0000   -0.57347
62800.0000   -0.42641
62840.0000   -0.51550
62880.0000   -0.25302
62920.0000   -0.11964
62960.0000   -0.02211
63000.0000   -0.16722
63040.0000   -0.58048
63080.0000   -0.32717
63120.0000   -0.51425
63160.0000   -0.61317
63200.0000   -0.64559
63240.0000   -0.60616
63280.0000   -0.86958
63320.0000   -0.65195
63360.0000   -0.74031
63400.0000   -0.35383
63440.0000   -0.20089
63480.0000   -0.70403
63520.0000   -0.57838
63560.0000   -0.61906
63600.0000   -0.51614
63640.0000   -0.42448
63680.0000   -0.43418
63720.0000   -0.52483
63760.0000   -0.53070
63800.0000   -0.46974
63840.0000   -0.33640
63880.0000   -0.67110
63920.0000   -0.61323
63960.0000   -0.52329
64000.0000   -0.80412
64040.0000   -0.82666
64080.0000   -0.62512
64120.0000   -0.70285
64160.0000   -0.59109
64200.0000   -0.80450
64240.0000   -0.83759
64280.0000   -0.79069
64320.0000   -0.64770
64360.0000   -0.83168
64400.0000   -0.67103
64440.0000   -0.74578
64480.0000   -0.58169
64520.0000   -0.61723
64560.0000   -0.72874
64600.0000   -0.78867
64640.0000   -1.00685
64680.0000   -0.86706
64720.0000   -0.74643
64760.0000   -0.71372
64800.0000   -0.48178
64840.0000   -0.67590
64880.0000   -0.78121
64920.0000   -0.99086
64960.0000   -0.53822
65000.0000   -0.58200
65040.0000   -0.67964
65080.0000   -0.78672
65120.0000   -0.81581
65160.0000   -0.67227
65200.0000   -0.52357
65240.0000   -0.71555
65280.0000   -0.82560
65320.0000   -0.65724
65360.0000   -0.73176
65400.0000   -0.59744
65440.0000   -0.52244
65480.0000   -0.77664
65520.0000   -0.55927
65560.0000   -0.72120
65600.0000   -0.84476
65640.0000   -0.60458
65680.0000   -0.93956
65720.0000   -0.62055
65760.0000   -0.68465
65800.0000   -0.70915
65840.0000   -0.73111
65880.0000   -0.78292
65920.0000   -0.89228
65960.0000   -0.84073
66000.0000   -0.66063
66040.0000   -0.67198
66080.0000   -0.72151
66120.0000   -0.76770
66160.0000   -0.65984
66200.0000   -0.71114
66240.0000   -0.77551
66280.0000   -0.68259
66320.0000   -0.80484
66360.0000   -0.72273
66400.0000   -0.48052
66440.0000   -0.68265
66480.0000   -0.65324
66520.0000   -0.65031
66560.0000   -0.72992
66600.0000   -0.70580
66640.0000   -0.57668
66680.0000   -0.62848
66720.0000   -0.37979
66760.0000   -0.61179
66800.0000   -0.97799
66840.0000   -0.56743
66880.0000   -0.69920
66920.0000   -0.77515
66960.0000   -0.69262
67000.0000   -0.87513
67040.0000   -1.05347
67080.0000   -1.10077
67120.0000   -0.99670
67160.0000   -0.57321
67200.0000   -0.60248
67240.0000   -0.53297
67280.0000   -0.75316
67320.0000   -0.67904
67360.0000   -0.63944
67400.0000   -0.40657
67440.0000   -0.56906
67480.0000   -0.51568
67520.0000   -0.50308
67560.0000   -0.53196
67600.0000   -0.59514
67640.0000   -0.67184
67680.0000   -0.57078
67720.0000   -0.44627
67760.0000   -0.58438
67800.0000   -0.46989
67840.0000   -0.66835
67880.0000   -0.78389
67920.0000   -0.60221
67960.0000   -0.60336
68000.0000   -0.66837
68040.0000   -0.62885
68080.0000   -0.46083
68120.0000   -0.77807
68160.0000   -0.62577
68200.0000   -0.92860
68240.0000   -0.76058
68280.0000   -0.57420
68320.0000   -0.56691
68360.0000   -0.43141
68400.0000   -0.51879
68440.0000   -0.51886
68480.0000   -0.47295
68520.0000   -0.63098
68560.0000   -0.36697
68600.0000   -0.35240
68640.0000   -0.48116
68680.0000   -0.49553
68720.0000   -0.57403
68760.0000   -0.45725
68800.0000   -0.55597
68840.0000   -0.50199
68880.0000   -0.69752
68920.0000   -0.74876
68960.0000   -0.63835
69000.0000   -0.70801
69040.0000   -0.53903
69080.0000   -0.50562
69120.0000   -0.55263
69160.0000   -0.49084
69200.0000   -0.48626
69240.0000   -0.50196
69280.0000   -0.61446
69320.0000   -0.33904
69360.0000   -0.58029
69400.0000   -0.65427
69440.0000   -0.48787
69480.0000   -0.56981
69520.0000   -0.63106
69560.0000   -0.48246
69600.0000   -0.62169
69640.0000   -0.43603
69680.0000   -0.61699
69720.0000   -0.59411
69760.0000   -0.67737
69800.0000   -0.67730
69840.0000   -0.51364
69880.0000   -0.67889
69920.0000   -0.70095
69960.0000   -0.64313
70000.0000   -0.44629
70040.0000   -0.80602
70080.0000   -0.56297
70120.0000   -0.81915
70160.0000   -0.62519
70200.0000   -0.63582
70240.0000   -0.76808
70280.0000   -0.67632
70320.0000   -0.63932
70360.0000   -1.01522
70400.0000   -0.95984
70440.0000   -0.67990
70480.0000   -0.66842
70520.0000   -0.56448
70560.0000   -0.69544
70600.0000   -0.48917
70640.0000   -0.57373
70680.0000   -0.65758
70720.0000   -0.63529
70760.0000   -0.69816
70800.0000   -0.65274
70840.0000   -0.91751
70880.0000   -0.81657
70920.0000   -0.91557
70960.0000   -0.52818
71000.0000   -0.86509
71040.0000   -0.65864
71080.0000   -0.73264
71120.0000   -0.73074
71160.0000   -0.94965
71200.0000   -0.77243
71240.0000   -0.86681
71280.0000   -0.66863
71320.0000   -0.83615
71360.0000   -0.64196
71400.0000   -0.64415
71440.0000   -0.90045
71480.0000   -0.76760
71520.0000   -0.74124
71560.0000   -0.81570
71600.0000   -0.84992
71640.0000   -0.63108
71680.0000   -0.75788
71720.0000   -1.00901
71760.0000   -0.58124
71800.0000   -0.57034
71840.0000   -0.78871
71880.0000   -0.70310
71920.0000   -0.86030
71960.0000   -0.79054
72000.0000   -0.60703
72040.0000   -0.70306
72080.0000   -0.67698
72120.0000   -0.77330
72160.0000   -0.76374
72200.0000   -0.72325
72240.0000   -0.68008
72280.0000   -0.53912
72320.0000   -0.60800
72360.0000   -0.66951
72400.0000   -0.52734
72440.0000   -0.66928
72480.0000   -0.74447
72520.0000   -0.57204
72560.0000   -0.72690
72600.0000   -0.56287
72640.0000   -0.86750
72680.0000   -0.70171
72720.0000   -0.67885
72760.0000   -0.75077
72800.0000   -0.60833
72840.0000   -0.82863
72880.0000   -0.75776
72920.0000   -1.05131
72960.0000   -0.58113
73000.0000   -0.68819
73040.0000   -0.47143
73080.0000   -0.54797
73120.0000   -0.52317
73160.0000   -0.68849
73200.0000   -0.64728
73240.0000   -0.66387
73280.0000   -0.52624
73320.0000   -0.44308
73360.0000   -0.52377
73400.0000   -0.60393
73440.0000   -0.69486
73480.0000   -0.60413
73520.0000   -0.89061
73560.0000   -0.65698
73600.0000   -0.62600
73640.0000   -0.59897
73680.0000   -0.69154
73720.0000   -0.39481
73760.0000   -0.80716
73800.0000   -0.82653
73840.0000   -0.93525
73880.0000   -0.81453
73920.0000   -0.75411
73960.0000   -0.88821
74000.0000   -0.69820
74040.0000   -0.68152
74080.0000   -0.66119
74120.0000   -0.56369
74160.0000   -0.52704
74200.0000   -0.55352
74240.0000   -0.60077
74280.0000   -0.53885
74320.0000   -0.59981
74360.0000   -0.60713
74400.0000   -0.51820
74440.0000   -0.35425
74480.0000   -0.20295
74520.0000   -0.04358
74560.0000   -0.02258
74600.0000   -0.01227
74640.0000    0.06268
74680.0000   -0.06776
74720.0000   -0.11662
74760.0000   -0.08120
74800.0000   -0.06697
74840.0000    0.07811
74880.0000    0.01558
74920.0000   -0.19176
74960.0000   -0.01989
75000.0000   -0.34739
75040.0000   -0.12493
75080.0000   -0.01855
75120.0000    0.08807
75160.0000    0.08360
75200.0000    0.07076
75240.0000    0.02739
75280.0000   -0.01312
75320.0000   -0.31121
75360.0000   -0.33576
75400.0000   -0.23600
75440.0000   -0.26718
75480.0000   -0.13836
75520.0000   -0.53863
75560.0000   -0.11010
75600.0000   -0.10028
75640.0000   -0.12238
75680.0000   -0.13928
75720.0000   -0.09155
75760.0000   -0.17788
75800.0000   -0.09173
75840.0000    0.02293
75880.0000   -0.29966
75920.0000   -0.03533
75960.0000    0.06735
76000.0000   -0.34310
76040.0000   -0.55761
76080.0000   -0.03779
76120.0000   -0.11344
76160.0000   -0.11617
76200.0000   -0.22082
76240.0000   -0.18838
76280.0000   -0.29121
76320.0000   -0.68316
76360.0000   -0.67951
76400.0000   -0.44933
76440.0000   -0.73166
76480.0000   -0.44997
76520.0000   -0.37641
76560.0000   -0.67919
76600.0000   -0.69196
76640.0000   -0.48036
76680.0000   -0.54562
76720.0000   -0.34348
76760.0000   -0.43615
76800.0000   -0.53937
76840.0000   -0.19346
76880.0000    0.00165
76920.0000   -0.16966
76960.0000   -0.12496
77000.0000   -0.23789
77040.0000   -0.17702
77080.0000   -0.34530
77120.0000   -0.01066
77160.0000    0.05778
77200.0000   -0.23425
77240.0000   -0.10354
77280.0000   -0.15365
77320.0000   -0.33077
77360.0000   -0.28340
77400.0000   -0.62608
77440.0000   -0.31106
77480.0000   -0.00923
77520.0000   -0.48930
77560.0000   -0.11245
77600.0000    0.13207
77640.0000    0.01223
77680.0000   -0.16847
77720.0000    0.09763
77760.0000   -0.08962
77800.0000   -0.25579
77840.0000   -0.34279
77880.0000   -0.68126
77920.0000   -0.89724
77960.0000   -0.48442
78000.0000   -0.36303
78040.0000   -0.76085
78080.0000   -0.60866
78120.0000   -0.49081
78160.0000   -0.19089
78200.0000   -0.39957
78240.0000   -0.26170
78280.0000   -0.27085
78320.0000   -0.30166
78360.0000   -0.58923
78400.0000   -0.77777
78440.0000   -0.59580
78480.0000   -0.55933
78520.0000   -0.88850
78560.0000   -0.63475
78600.0000   -0.74797
78640.0000   -0.77745
78680.0000   -0.60959
78720.0000   -0.55207
78760.0000   -0.50194
78800.0000   -0.61553
78840.0000   -0.61502
78880.0000   -0.38780
78920.0000   -0.72608
78960.0000   -0.63188
79000.0000   -0.80773
79040.0000   -0.94876
79080.0000   -1.13080
79120.0000   -0.63141
79160.0000   -0.67012
79200.0000   -0.61538
79240.0000   -0.77785
79280.0000   -0.76522
79320.0000   -0.77388
79360.0000   -0.88659
79400.0000   -0.80143
79440.0000   -0.63567
79480.0000   -0.64544
79520.0000   -0.62853
79560.0000   -0.75493
79600.0000   -0.72577
79640.0000   -0.48553
79680.0000   -0.27561
79720.0000   -0.29917
79760.0000   -0.30286
79800.0000   -0.42634
79840.0000   -0.55716
79880.0000   -0.58763
79920.0000   -0.36684
79960.0000   -0.70192
80000.0000   -0.65231
80040.0000   -0.52894
80080.0000   -0.61064
80120.0000   -0.36247
80160.0000   -0.25947
80200.0000   -0.14375
80240.0000   -0.25742
80280.0000    0.00360
80320.0000   -0.36513
80360.0000   -0.08473
80400.0000   -0.08140
80440.0000    0.08487
80480.0000   -0.10724
80520.0000   -0.22497
80560.0000   -0.07453
80600.0000    0.06976
80640.0000    0.16486
80680.0000    0.28530
80720.0000   -0.18203
80760.0000   -0.21726
80800.0000    0.16883
80840.0000    0.01118
80880.0000   -0.02830
80920.0000   -0.40607
80960.0000   -0.70076
81000.0000   -0.20404
81040.0000   -0.42633
81080.0000   -0.20243
81120.0000   -0.19981
81160.0000    0.04233
81200.0000    0.06967
81240.0000   -0.14261
81280.0000    0.18049
81320.0000    0.07381
81360.0000   -0.03457
81400.0000    0.06000
81440.0000    0.02777
81480.0000   -0.09251
81520.0000   -0.27413
81560.0000   -0.65625
81600.0000   -0.31089
81640.0000   -0.30584
81680.0000   -0.46708
81720.0000   -0.55587
81760.0000   -0.02004
81800.0000    0.05328
81840.0000   -0.12634
81880.0000   -0.00919
81920.0000   -0.00292
81960.0000   -0.36795
82000.0000   -0.04469
82040.0000    0.05605
82080.0000   -0.08511
82120.0000   -0.29310
82160.0000    0.09122
82200.0000   -0.03249
82240.0000   -0.54271
82280.0000   -0.14265
82320.0000   -0.19357
82360.0000   -0.25647
82400.0000   -0.22810
82440.0000   -0.40910
82480.0000   -0.18351
82520.0000   -0.58749
82560.0000   -0.15949
82600.0000   -0.22171
82640.0000   -0.29755
82680.0000   -0.29140
82720.0000   -0.18780
82760.0000   -0.18378
82800.0000   -0.43240
82840.0000   -0.01930
82880.0000   -0.06791
82920.0000   -0.23122
82960.0000    0.17478
83000.0000    0.11996
83040.0000   -0.39622
83080.0000   -0.41339
83120.0000   -0.19423
83160.0000   -0.18548
83200.0000   -0.13588
83240.0000    0.06553
83280.0000   -0.17965
83320.0000   -0.03217
83360.0000   -0.05997
83400.0000   -0.00405
83440.0000    0.05486
83480.0000    0.12091
83520.0000   -0.02969
83560.0000   -0.04609
83600.0000    0.02839
83640.0000   -0.15219
83680.0000   -0.07775
83720.0000   -0.00554
83760.0000   -0.06984
83800.0000   -0.38551
83840.0000   -0.01390
83880.0000    0.17748
83920.0000   -0.05484
83960.0000   -0.02497
84000.0000   -0.13913
84040.0000    0.09945
84080.0000    0.11597
84120.0000   -0.12890
84160.0000    0.05329
84200.0000    0.07458
84240.0000   -0.32055
84280.0000   -0.16118
84320.0000    0.09882
84360.0000   -0.11325
84400.0000    0.26312
84440.0000   -0.10005
84480.0000    0.08229
84520.0000    0.26043
84560.0000   -0.03562
84600.0000   -0.12819
84640.0000   -0.11136
84680.0000   -0.02582
84720.0000    0.01488
84760.0000    0.23645
84800.0000   -0.03185
84840.0000    0.16365
84880.0000   -0.07501
84920.0000   -0.26830
84960.0000   -0.15082
85000.0000   -0.12157
85040.0000   -0.15531
85080.0000   -0.00509
85120.0000    0.40228
85160.0000    0.30141
85200.0000    0.14527
85240.0000    0.25075
85280.0000    0.26451
85320.0000   -0.02580
85360.0000    0.11845
85400.0000   -0.02545
85440.0000    0.04033
85480.0000   -0.15704
85520.0000    0.00878
85560.0000    0.01831
85600.0000    0.07642
85640.0000   -0.09790
85680.0000    0.11830
85720.0000   -0.00655
85760.0000   -0.10574
85800.0000    0.12906
85840.0000    0.16202
85880.0000    0.02820
85920.0000   -0.25359
85960.0000    0.00076
86000.0000    0.05095
86040.0000   -0.41881
86080.0000   -0.10529
86120.0000    0.12449
86160.0000   -0.11494
86200.0000    0.06686
86240.0000   -0.14395
86280.0000    0.08739
86320.0000    0.18040
86360.0000    0.37988
86400.0000   -0.08672
86440.0000    0.14226
86480.0000    0.16491
86520.0000    0.14174
86560.0000    0.03977
86600.0000   -0.03434
86640.0000    0.11493
86680.0000    0.13586
86720.0000    0.00981
86760.0000    0.17561
86800.0000    0.04321
86840.0000    0.23804
86880.0000    0.27324
86920.0000    0.17534
86960.0000    0.18878
87000.0000    0.20913
87040.0000    0.09318
87080.0000    0.12817
87120.0000   -0.40165
87160.0000   -0.35795
87200.0000   -0.26173
87240.0000    0.07041
87280.0000    0.16358
87320.0000    0.03382
87360.0000   -0.38690
87400.0000    0.01823
87440.0000   -0.02871
87480.0000    0.01219
87520.0000   -0.01843
87560.0000    0.34087
87600.0000    0.28884
87640.0000    0.05023
87680.0000    0.18892
87720.0000    0.16640
87760.0000    0.07832
87800.0000   -0.42802
87840.0000   -0.21762
87880.0000   -0.25509
87920.0000   -0.20506
87960.0000    0.09153
88000.0000    0.06649
88040.0000    0.24984
88080.0000    0.21097
88120.0000    0.38307
88160.0000    0.16614
88200.0000    0.06922
88240.0000    0.26174
88280.0000    0.10135
88320.0000   -0.14585
88360.0000    0.15794
88400.0000    0.02652
88440.0000   -0.03211
88480.0000    0.14980
88520.0000   -0.17549
88560.0000   -0.14406
88600.0000   -0.16612
88640.0000   -0.09099
88680.0000   -0.22734
88720.0000   -0.20404
88760.0000   -0.12236
88800.0000   -0.17160
88840.0000   -0.29274
88880.0000   -0.51557
88920.0000   -0.27524
88960.0000   -0.32658
89000.0000   -0.20903
89040.0000   -0.24396
89080.0000   -0.35794
89120.0000   -0.29947
89160.0000   -0.14896
89200.0000    0.08348
89240.0000   -0.01639
89280.0000    0.07448
89320.0000    0.24233
89360.0000   -0.02326
89400.0000    0.42481
89440.0000    0.15372
89480.0000    0.14848
89520.0000   -0.14169
89560.0000   -0.08980
89600.0000   -0.31050
89640.0000   -0.10147
89680.0000   -0.03875
89720.0000   -0.25323
89760.0000    0.09901
89800.0000    0.31241
89840.0000    0.25387
89880.0000    0.18048
89920.0000    0.04330
89960.0000    0.19223
90000.0000   -0.04925
90040.0000   -0.18131
90080.0000   -0.01355
90120.0000    0.15228
90160.0000    0.05833
90200.0000    0.31750
90240.0000    0.21801
90280.0000    0.03026
90320.0000   -0.06336
90360.0000    0.36805
90400.0000    0.02411
90440.0000    0.11902
90480.0000    0.20153
90520.0000    0.23492
90560.0000    0.09630
90600.0000   -0.01108
90640.0000   -0.02117
90680.0000    0.04385
90720.0000   -0.06870
90760.0000    0.05418
90800.0000   -0.10515
90840.0000    0.11252
90880.0000    0.21564
90920.0000    0.23856
90960.0000   -0.17033
91000.0000    0.01814
91040.0000    0.08165
91080.0000    0.04708
91120.0000   -0.01114
91160.0000   -0.03721
91200.0000    0.01257
91240.0000    0.35571
91280.0000    0.00340
91320.0000    0.08043
91360.0000    0.22199
91400.0000    0.13731
91440.0000    0.22550
91480.0000   -0.06103
91520.0000   -0.26418
91560.0000   -0.27093
91600.0000   -0.07799
91640.0000   -0.07282
91680.0000    0.06341
91720.0000   -0.07136
91760.0000    0.17126
91800.0000    0.20193
91840.0000    0.25001
91880.0000    0.28560
91920.0000    0.37777
91960.0000    0.38187
92000.0000    0.18152
92040.0000   -0.09148
92080.0000   -0.14186
92120.0000   -0.35007
92160.0000    0.06344
92200.0000   -0.09838
92240.0000    0.30771
92280.0000    0.20067
92320.0000    0.28682
92360.0000    0.19071
92400.0000    0.25389
92440.0000    0.25683
92480.0000    0.39686
92520.0000    0.21760
92560.0000    0.21825
92600.0000    0.31443
92640.0000   -0.01160
92680.0000    0.14625
92720.0000    0.14959
92760.0000    0.17200
92800.0000    0.27360
92840.0000    0.17820
92880.0000    0.39528
92920.0000    0.62502
92960.0000    0.42813
93000.0000    0.09526
93040.0000    0.31737
93080.0000    0.48482
93120.0000    0.36577
93160.0000    0.13151
93200.0000   -0.08264
93240.0000   -0.30577
93280.0000    0.06002
93320.0000    0.07153
93360.0000   -0.14222
93400.0000   -0.26368
93440.0000   -0.06411
93480.0000   -0.26957
93520.0000    0.02146
93560.0000    0.40461
93600.0000    0.03338
93640.0000   -0.14187
93680.0000   -0.15332
93720.0000    0.13336
93760.0000   -0.00433
93800.0000   -0.18922
93840.0000   -0.28072
93880.0000    0.19363
93920.0000   -0.12931
93960.0000    0.14314
94000.0000   -0.01355
94040.0000   -0.36588
94080.0000   -0.00452
94120.0000   -0.28644
94160.0000   -0.12073
94200.0000   -0.06593
94240.0000    0.02265
94280.0000    0.31558
94320.0000    0.22071
94360.0000    0.27780
94400.0000    0.25546
94440.0000    0.08071
94480.0000    0.17352
94520.0000    0.06647
94560.0000   -0.07998
94600.0000   -0.06958
94640.0000    0.19552
94680.0000    0.05698
94720.0000   -0.00445
94760.0000    0.04248
94800.0000   -0.19977
94840.0000    0.19243
94880.0000   -0.08138
94920.0000    0.01733
94960.0000    0.01777
95000.0000   -0.06326
95040.0000    0.12981
95080.0000   -0.06612
95120.0000   -0.31442
95160.0000   -0.54734
95200.0000   -0.18029
95240.0000   -0.45005
95280.0000   -0.32965
95320.0000   -0.29845
95360.0000   -0.26635
95400.0000   -0.22682
95440.0000   -0.38099
95480.0000   -0.51845
95520.0000   -0.32546
95560.0000   -0.28791
95600.0000   -0.38782
95640.0000   -0.40126
95680.0000   -0.45333
95720.0000   -0.24205
95760.0000   -0.21232
95800.0000   -0.25318
95840.0000   -0.46991
95880.0000   -0.30942
95920.0000   -0.22094
95960.0000   -0.23546
96000.0000   -0.41549
96040.0000   -0.24077
96080.0000   -0.20968
96120.0000   -0.07023
96160.0000    0.12245
96200.0000   -0.22210
96240.0000   -0.03335
96280.0000   -0.21147
96320.0000   -0.36305
96360.0000   -0.23832
96400.0000   -0.42528
96440.0000   -0.48832
96480.0000   -0.45725
96520.0000   -0.23027
96560.0000   -0.08834
96600.0000   -0.21745
96640.0000   -0.53137
96680.0000   -0.28475
96720.0000   -0.26143
96760.0000   -0.45987
96800.0000   -0.40858
96840.0000   -0.43438
96880.0000   -0.53852
96920.0000   -0.48083
96960.0000   -0.35639
97000.0000   -0.43726
97040.0000   -0.50729
97080.0000   -0.70990
97120.0000   -0.51569
97160.0000   -0.51329
97200.0000   -0.39922
97240.0000   -0.48711
97280.0000   -0.39839
97320.0000   -0.72951
97360.0000   -0.14830
97400.0000   -0.25561
97440.0000   -0.25437
97480.0000   -0.63908
97520.0000   -0.38560
97560.0000   -0.18415
97600.0000   -0.20694
97640.0000   -0.68399
97680.0000   -0.25959
97720.0000   -0.08586
97760.0000    0.00408
97800.0000   -0.27731
97840.0000   -0.15927
97880.0000   -0.57562
97920.0000   -0.73352
97960.0000   -0.69772
98000.0000   -0.32189
98040.0000   -0.29804
98080.0000   -0.42809
98120.0000   -0.34660
98160.0000   -0.13643
98200.0000   -0.07164
98240.0000   -0.04910
98280.0000    0.00381
98320.0000   -0.15228
98360.0000   -0.07593
98400.0000   -0.27582
98440.0000   -0.20892
98480.0000   -0.29925
98520.0000   -0.25541
98560.0000   -0.58623
98600.0000   -0.91388
98640.0000   -0.51649
98680.0000   -0.40534
98720.0000   -0.69098
98760.0000   -0.60088
98800.0000   -0.32267
98840.0000   -0.51121
98880.0000   -0.47303
98920.0000   -0.51219
98960.0000   -0.47992
99000.0000   -0.41395
99040.0000   -0.37231
99080.0000   -0.28296
99120.0000   -0.58580
99160.0000   -0.42003
99200.0000   -0.46949
99240.0000   -0.50478
99280.0000   -0.69694
99320.0000   -0.39695
99360.0000   -0.55034
99400.0000   -0.28555
99440.0000   -0.16816
99480.0000   -0.25256
99520.0000   -0.41035
99560.0000   -0.48271
99600.0000   -0.29556
99640.0000   -0.31534
99680.0000   -0.50817
99720.0000   -0.24937
99760.0000   -0.05579
99800.0000   -0.18488
99840.0000   -0.35785
99880.0000   -0.02676
99920.0000   -0.05882
99960.0000   -0.22838
100000.0000   -0.33904
100040.0000   -0.28240
100080.0000   -0.13682
100120.0000   -0.04356
100160.0000   -0.22005
100200.0000   -0.53202
100240.0000   -0.34198
100280.0000   -0.61054
100320.0000   -0.21795
100360.0000   -0.07706
100400.0000   -0.35132
100440.0000   -0.10769
100480.0000    0.00817
100520.0000    0.14445
100560.0000   -0.15253
100600.0000   -0.21992
100640.0000   -0.22363
100680.0000   -0.43286
100720.0000   -0.32528
100760.0000   -0.09083
100800.0000   -0.18586
100840.0000    0.20096
100880.0000   -0.06359
100920.0000   -0.11926
100960.0000    0.16335
101000.0000    0.17513
101040.0000    0.02088
101080.0000   -0.28050
101120.0000   -0.38027
101160.0000   -0.44752
101200.0000   -0.52960
101240.0000   -0.43316
101280.0000   -0.27067
101320.0000    0.35002
101360.0000    0.11370
101400.0000    0.15628
101440.0000    0.25264
101480.0000    0.16371
101520.0000   -0.13869
101560.0000   -0.19098
101600.0000    0.07580
101640.0000    0.25693
101680.0000    0.25019
101720.0000    0.20242
101760.0000   -0.01838
101800.0000    0.32261
101840.0000    0.29631
101880.0000    0.30303
101920.0000    0.10473
101960.0000    0.10103
102000.0000    0.09289
102040.0000   -0.17089
102080.0000   -0.14805
102120.0000   -0.27719
102160.0000   -0.49243
102200.0000   -0.21127
102240.0000   -0.10944
102280.0000   -0.42367
102320.0000   -0.31346
102360.0000   -0.16607
102400.0000   -0.45727
102440.0000   -0.42934
102480.0000   -0.06738
102520.0000    0.06097
102560.0000    0.05967
102600.0000    0.03473
102640.0000   -0.05599
102680.0000   -0.39554
102720.0000   -0.03034
102760.0000    0.25206
102800.0000   -0.00351
102840.0000    0.02109
102880.0000    0.07487
102920.0000   -0.03655
102960.0000   -0.08028
103000.0000   -0.47902
103040.0000   -0.39501
103080.0000    0.02494
103120.0000   -0.08885
103160.0000   -0.17898
103200.0000    0.34245
103240.0000    0.26729
103280.0000   -0.12909
103320.0000    0.24304
103360.0000    0.00971
103400.0000   -0.30728
103440.0000   -0.55318
103480.0000   -0.32441
103520.0000   -0.44169
103560.0000   -0.27513
103600.0000   -0.34967
103640.0000   -0.37798
103680.0000   -0.54559
103720.0000   -0.38215
103760.0000   -0.40538
103800.0000   -0.56624
103840.0000   -0.50157
103880.0000   -0.55435
103920.0000   -0.60682
103960.0000   -0.51702
104000.0000   -0.24051
104040.0000   -0.12466
104080.0000    0.03994
104120.0000   -0.09673
104160.0000   -0.58401
104200.0000   -0.31828
104240.0000   -0.32532
104280.0000   -0.34758
104320.0000   -0.53585
104360.0000   -0.36128
104400.0000   -0.48179
104440.0000   -0.35899
104480.0000   -0.44559
104520.0000   -0.51490
104560.0000   -0.50964
104600.0000   -0.26270
104640.0000   -0.24343
104680.0000   -0.12322
104720.0000    0.11878
104760.0000    0.13481
104800.0000   -0.00291
104840.0000    0.19429
104880.0000    0.11055
104920.0000    0.05545
104960.0000   -0.27602
105000.0000   -0.08280
105040.0000   -0.27039
105080.0000   -0.27433
105120.0000   -0.09551
105160.0000   -0.30189
105200.0000   -0.03967
105240.0000    0.08489
105280.0000    0.05939
105320.0000    0.15201
105360.0000    0.05785
105400.0000    0.16583
105440.0000   -0.19510
105480.0000   -0.40651
105520.0000   -0.16146
105560.0000   -0.49372
105600.0000   -0.31565
105640.0000   -0.27166
105680.0000   -0.38217
105720.0000   -0.47349
105760.0000   -0.40456
105800.0000   -0.49195
105840.0000   -0.18064
105880.0000    0.01163
105920.0000   -0.51979
105960.0000   -0.52176
106000.0000   -0.53662
106040.0000   -0.27925
106080.0000   -0.37918
106120.0000   -0.38454
106160.0000   -0.53792
106200.0000   -0.68570
106240.0000   -0.45977
106280.0000   -0.45489
106320.0000   -0.54377
106360.0000   -0.56700
106400.0000   -0.51501
106440.0000   -0.41216
106480.0000   -0.37429
106520.0000   -0.40779
106560.0000   -0.16247
106600.0000   -0.12983
106640.0000   -0.36011
106680.0000   -0.48604
106720.0000   -0.50991
106760.0000   -0.18621
106800.0000   -0.34105
106840.0000   -0.51813
106880.0000   -0.23115
106920.0000    0.13070
106960.0000   -0.32226
107000.0000   -0.34200
107040.0000   -0.25575
107080.0000   -0.26698
107120.0000   -0.29790
107160.0000   -0.37274
107200.0000   -0.41196
107240.0000   -0.37564
107280.0000   -0.24751
107320.0000   -0.47291
107360.0000   -0.31073
107400.0000   -0.37450
107440.0000   -0.33132
107480.0000   -0.34643
107520.0000   -0.47121
107560.0000   -0.38514
107600.0000   -0.57387
107640.0000   -0.40493
107680.0000   -0.53285
107720.0000   -0.22594
107760.0000   -0.17370
107800.0000    0.10675
107840.0000    0.11997
107880.0000    0.37050
107920.0000    0.12037
107960.0000    0.04033
108000.0000    0.22788
108040.0000    0.21814
108080.0000   -0.05083
108120.0000    0.02467
108160.0000    0.35535
108200.0000    0.04328
108240.0000    0.21624
108280.0000    0.17023
108320.0000   -0.06141
108360.0000    0.11744
108400.0000    0.06844
108440.0000    0.07628
108480.0000    0.03818
108520.0000    0.12074
108560.0000   -0.02344
108600.0000   -0.10160
108640.0000    0.10879
108680.0000    0.05384
108720.0000    0.09446
108760.0000    0.10168
108800.0000    0.21769
108840.0000    0.12903
108880.0000    0.19113
108920.0000    0.07752
108960.0000    0.19593
109000.0000    0.28563
109040.0000   -0.06070
109080.0000    0.25646
109120.0000    0.07874
109160.0000    0.03757
109200.0000    0.09038
109240.0000   -0.07548
109280.0000    0.08970
109320.0000   -0.06472
109360.0000    0.01913
109400.0000    0.02809
109440.0000    0.03192
109480.0000   -0.03783
109520.0000    0.11293
109560.0000   -0.26818
109600.0000   -0.17264
109640.0000   -0.06266
109680.0000    0.25876
109720.0000    0.17705
109760.0000   -0.02143
109800.0000    0.16936
109840.0000    0.21249
109880.0000    0.11411
109920.0000    0.14165
109960.0000    0.38892
110000.0000    0.22910
110040.0000    0.17593
110080.0000    0.19610
110120.0000    0.26269
110160.0000    0.24708
110200.0000    0.08004
110240.0000    0.20781
110280.0000    0.22196
110320.0000    0.15347
110360.0000    0.17674
110400.0000    0.20141
110440.0000    0.09529
110480.0000    0.21221
110520.0000    0.23330
110560.0000    0.29968
110600.0000    0.29664
110640.0000    0.03803
110680.0000   -0.10349
110720.0000    0.20554
110760.0000    0.41826
110800.0000    0.07232
110840.0000    0.15135
110880.0000    0.25472
110920.0000    0.35793
110960.0000    0.54390
111000.0000    0.51056
111040.0000    0.35124
111080.0000    0.30058
111120.0000    0.51382
111160.0000    0.25629
111200.0000   -0.03812
111240.0000    0.46887
111280.0000    0.34941
111320.0000    0.24967
111360.0000    0.28372
111400.0000    0.36820
111440.0000    0.41857
111480.0000    0.27534
111520.0000    0.24596
111560.0000    0.23354
111600.0000    0.07155
111640.0000    0.08435
111680.0000    0.25429
111720.0000    0.13485
111760.0000    0.05135
111800.0000   -0.22803
111840.0000   -0.04619
111880.0000    0.15915
111920.0000    0.28532
111960.0000    0.17658
112000.0000    0.18127
112040.0000   -0.02084
112080.0000   -0.19129
112120.0000   -0.40843
112160.0000   -0.51753
112200.0000    0.02737
112240.0000    0.14774
112280.0000    0.28351
112320.0000    0.08831
112360.0000    0.32890
112400.0000    0.16978
112440.0000   -0.03896
112480.0000    0.14236
112520.0000   -0.10728
112560.0000   -0.13881
112600.0000   -0.08344
112640.0000    0.35569
112680.0000    0.10565
112720.0000    0.19718
112760.0000   -0.10141
112800.0000    0.11176
112840.0000    0.30822
112880.0000    0.19451
112920.0000    0.12952
112960.0000   -0.03558
113000.0000    0.19909
113040.0000    0.19480
113080.0000    0.23603
113120.0000    0.38862
113160.0000    0.25040
113200.0000    0.25409
113240.0000    0.39118
113280.0000    0.17443
113320.0000    0.23042
113360.0000    0.15373
113400.0000    0.12309
113440.0000    0.08588
113480.0000   -0.01877
113520.0000    0.28565
113560.0000    0.41116
113600.0000    0.14184
113640.0000    0.06840
113680.0000    0.11071
113720.0000   -0.03233
113760.0000    0.21288
113800.0000    0.01503
113840.0000    0.02019
113880.0000    0.12505
113920.0000    0.19455
113960.0000    0.30920
114000.0000    0.12347
114040.0000    0.37117
114080.0000    0.21465
114120.0000    0.15391
114160.0000    0.25920
114200.0000    0.34283
114240.0000    0.08796
114280.0000   -0.16788
114320.0000    0.15824
114360.0000    0.19502
114400.0000   -0.12528
114440.0000   -0.06248
114480.0000    0.13601
114520.0000   -0.02098
114560.0000    0.15979
114600.0000    0.05432
114640.0000    0.14223
114680.0000    0.13743
114720.0000    0.14354
114760.0000   -0.13891
114800.0000   -0.14652
114840.0000   -0.35299
114880.0000   -0.36183
114920.0000   -0.39136
114960.0000   -0.22957
115000.0000   -0.28384
115040.0000   -0.51291
115080.0000   -0.24551
115120.0000   -0.20097
115160.0000    0.21292
115200.0000   -0.26178
115240.0000    0.23298
115280.0000    0.12397
115320.0000   -0.23228
115360.0000   -0.14564
115400.0000    0.11800
115440.0000   -0.00170
115480.0000    0.24294
115520.0000    0.54405
115560.0000    0.47174
115600.0000    0.09997
115640.0000    0.14461
115680.0000   -0.15164
115720.0000   -0.15095
115760.0000   -0.18853
115800.0000    0.20403
115840.0000    0.38224
115880.0000    0.05816
115920.0000   -0.17365
115960.0000    0.16271
116000.0000   -0.07047
116040.0000    0.09880
116080.0000   -0.02281
116120.0000   -0.07425
116160.0000   -0.16792
116200.0000    0.14353
116240.0000    0.16081
116280.0000    0.06797
116320.0000    0.17236
116360.0000    0.65804
116400.0000    0.35362
116440.0000    0.54375
116480.0000    0.25654
116520.0000    0.41172
116560.0000    0.30281
116600.0000    0.20843
116640.0000    0.15171
116680.0000    0.06024
116720.0000    0.25986
116760.0000    0.20642
116800.0000    0.20642
116840.0000    0.07713
116880.0000    0.08802
116920.0000    0.03426
116960.0000   -0.34995
117000.0000    0.02175
117040.0000    0.12788
117080.0000    0.09391
117120.0000    0.32171
117160.0000    0.14814
117200.0000    0.29887
117240.0000    0.20968
117280.0000    0.39419
117320.0000    0.25260
117360.0000    0.23566
117400.0000    0.13738
117440.0000    0.16265
117480.0000   -0.04127
117520.0000   -0.32180
117560.0000   -0.25610
117600.0000   -0.48667
117640.0000   -0.40728
117680.0000   -0.26517
117720.0000    0.02213
117760.0000   -0.14237
117800.0000    0.11687
117840.0000   -0.53344
117880.0000   -0.34970
117920.0000   -0.03679
117960.0000    0.31307
118000.0000    0.08676
118040.0000    0.27486
118080.0000    0.01903
118120.0000   -0.37524
118160.0000   -0.47347
118200.0000   -0.43164
118240.0000   -0.27778
118280.0000   -0.06267
118320.0000   -0.22040
118360.0000   -0.44602
118400.0000   -0.37631
118440.0000    0.12846
118480.0000   -0.19357
118520.0000   -0.17233
118560.0000   -0.16594
118600.0000    0.10443
118640.0000   -0.19157
118680.0000    0.00689
118720.0000   -0.10962
118760.0000   -0.23822
118800.0000    0.09450
118840.0000   -0.07090
118880.0000    0.01505
118920.0000    0.17789
118960.0000    0.08220
119000.0000    0.13848
119040.0000    0.13615
119080.0000    0.10670
119120.0000    0.11768
119160.0000    0.15173
119200.0000    0.02615
119240.0000    0.15574
119280.0000    0.03413
119320.0000   -0.05070
119360.0000    0.04380
119400.0000    0.10294
119440.0000    0.10502
119480.0000    0.17815
119520.0000    0.11259
119560.0000    0.12485
119600.0000   -0.12286
119640.0000    0.02900
119680.0000    0.11137
119720.0000   -0.03674
119760.0000    0.01628
119800.0000    0.13968
119840.0000   -0.24252
119880.0000    0.09328
119920.0000   -0.00829
119960.0000    0.09371
120000.0000    0.02343
120040.0000   -0.12973
120080.0000   -0.68144
120120.0000   -0.56251
120160.0000   -0.55894
120200.0000   -0.72053
120240.0000   -0.52426
120280.0000   -0.27880
120320.0000   -0.00944
120360.0000   -0.41018
120400.0000   -0.38872
120440.0000   -0.13263
120480.0000   -0.57407
120520.0000   -0.36166
120560.0000   -0.33324
120600.0000   -0.35491
120640.0000   -0.34875
120680.0000   -0.44644
120720.0000   -0.54681
120760.0000   -0.61203
120800.0000   -0.42375
120840.0000   -0.41024
120880.0000    0.09260
120920.0000   -0.09989
120960.0000    0.10255
121000.0000    0.04198
121040.0000    0.10364
121080.0000   -0.00132
121120.0000    0.19364
121160.0000   -0.41973
121200.0000   -0.25415
121240.0000   -0.70756
121280.0000   -0.50088
121320.0000   -0.44342
121360.0000   -0.28686
121400.0000   -0.56659
121440.0000   -0.27953
121480.0000   -0.49292
121520.0000   -0.32298
121560.0000   -0.15637
121600.0000   -0.17727
121640.0000   -0.34198
121680.0000   -0.29198
121720.0000   -0.35194
121760.0000   -0.50595
121800.0000   -0.54133
121840.0000   -0.42504
121880.0000   -0.53176
121920.0000   -0.34046
121960.0000   -0.24762
122000.0000    0.05716
122040.0000   -0.35279
122080.0000   -0.05026
122120.0000   -0.14035
122160.0000    0.15038
122200.0000    0.20265
122240.0000    0.23699
122280.0000    0.06159
122320.0000    0.20886
122360.0000    0.11501
122400.0000    0.24775
122440.0000   -0.13115
122480.0000   -0.28789
122520.0000    0.02195
122560.0000    0.19394
122600.0000    0.03705
122640.0000   -0.18575
122680.0000   -0.06123
122720.0000    0.00703
122760.0000   -0.02509
122800.0000    0.06640
122840.0000    0.10789
122880.0000    0.15617
122920.0000    0.27001
122960.0000    0.21480
123000.0000    0.03935
123040.0000    0.22751
123080.0000    0.35942
123120.0000    0.36932
123160.0000    0.23433
123200.0000   -0.03489
123240.0000   -0.04335
123280.0000   -0.02389
123320.0000    0.30275
123360.0000   -0.05628
123400.0000    0.50461
123440.0000    0.10917
123480.0000    0.04894
123520.0000   -0.00214
123560.0000   -0.27833
123600.0000   -0.10613
123640.0000    0.13225
123680.0000   -0.27018
123720.0000   -0.23038
123760.0000   -0.30048
123800.0000   -0.19990
123840.0000    0.08463
123880.0000    0.21713
123920.0000    0.07705
123960.0000    0.45089
124000.0000    0.28261
124040.0000    0.25055
124080.0000   -0.00315
124120.0000    0.20085
124160.0000    0.23618
124200.0000    0.17002
124240.0000    0.12392
124280.0000    0.24412
124320.0000    0.02158
124360.0000    0.16013
124400.0000   -0.12461
124440.0000    0.22173
124480.0000    0.06568
124520.0000    0.00589
124560.0000   -0.03435
124600.0000    0.29250
124640.0000    0.22179
124680.0000    0.28841
124720.0000    0.12875
124760.0000    0.12222
124800.0000   -0.21581
124840.0000   -0.25318
124880.0000    0.02647
124920.0000   -0.10411
124960.0000    0.24629
125000.0000    0.39047
125040.0000    0.33240
125080.0000    0.11843
125120.0000    0.34941
125160.0000    0.15691
125200.0000    0.19078
125240.0000    0.02671
125280.0000    0.41575
125320.0000    0.38863
125360.0000    0.20900
125400.0000    0.40214
125440.0000   -0.11102
125480.0000    0.27708
125520.0000    0.45826
125560.0000    0.32723
125600.0000    0.28196
125640.0000   -0.06369
125680.0000   -0.06369
125720.0000    0.10261
125760.0000    0.09583
125800.0000    0.33983
125840.0000    0.49602
125880.0000    0.31477
125920.0000    0.64843
125960.0000    0.77943
126000.0000    0.64633
126040.0000    0.59792
126080.0000    0.68314
126120.0000    0.65926
126160.0000    0.55371
126200.0000    0.77811
126240.0000    0.67813
126280.0000    0.62445
126320.0000    0.68007
126360.0000    0.59820
126400.0000    0.69373
126440.0000    0.73980
126480.0000    0.64178
126520.0000    0.64012
126560.0000    0.65720
126600.0000    0.57135
126640.0000    0.71806
126680.0000    0.56289
126720.0000    0.50597
126760.0000    0.52634
126800.0000    0.62837
126840.0000    0.70093
126880.0000    0.80067
126920.0000    0.74912
126960.0000    0.75287
127000.0000    0.76834
127040.0000    0.55262
127080.0000    0.92096
127120.0000    0.64543
127160.0000    0.48301
127200.0000    0.55543
127240.0000    0.74296
127280.0000    0.40024
127320.0000    0.18470
127360.0000    0.31753
127400.0000    0.38692
127440.0000    0.82416
127480.0000    0.42565
127520.0000    0.32814
127560.0000    0.38552
127600.0000    0.35400
127640.0000    0.40805
127680.0000    0.51261
127720.0000    0.34255
127760.0000    0.16885
127800.0000    0.37574
127840.0000    0.14641
127880.0000    0.33657
127920.0000    0.16339
127960.0000   -0.33700
128000.0000   -0.02751
128040.0000   -0.35077
128080.0000   -0.45278
128120.0000   -0.35818
128160.0000    0.25593
128200.0000   -0.02132
128240.0000    0.07113
128280.0000    0.14975
128320.0000   -0.08275
128360.0000    0.31340
128400.0000   -0.08132
128440.0000    0.13513
128480.0000    0.11594
128520.0000   -0.09478
128560.0000   -0.61826
128600.0000   -0.26462
128640.0000   -0.18463
128680.0000   -0.24628
128720.0000   -0.31370
128760.0000    0.02874
128800.0000   -0.19646
128840.0000   -0.03463
128880.0000   -0.07089
128920.0000    0.31057
128960.0000    0.27089
129000.0000    0.31374
129040.0000    0.53386
129080.0000    0.56906
129120.0000    0.44575
129160.0000    0.55022
129200.0000    0.74217
129240.0000    0.24652
129280.0000    0.43560
129320.0000    0.43284
129360.0000    0.51808
129400.0000    0.32064
129440.0000    0.23636
129480.0000    0.34498
129520.0000    0.18530
129560.0000   -0.03718
129600.0000   -0.35304
129640.0000   -0.37525
129680.0000   -0.01870
129720.0000    0.27182
129760.0000    0.39207
129800.0000    0.33674
129840.0000    0.25488
129880.0000    0.25970
129920.0000    0.56365
129960.0000    0.30873
130000.0000    0.34025
130040.0000    0.53936
130080.0000    0.41680
130120.0000    0.42565
130160.0000    0.52795
130200.0000    0.32699
130240.0000    0.44802
130280.0000    0.32515
130320.0000    0.43024
130360.0000    0.36000
130400.0000    0.34953
130440.0000    0.36677
130480.0000    0.42612
130520.0000    0.40611
130560.0000    0.31203
130600.0000    0.08508
130640.0000    0.32194
130680.0000    0.33214
130720.0000    0.46905
130760.0000    0.28098
130800.0000    0.39256
130840.0000    0.14844
130880.0000    0.22675
130920.0000    0.04532
130960.0000    0.06284
131000.0000    0.26058
131040.0000    0.53666
131080.0000    0.14029
131120.0000    0.31016
131160.0000   -0.10118
131200.0000   -0.15219
131240.0000    0.05508
131280.0000   -0.09702
131320.0000    0.24199
131360.0000    0.50759
131400.0000    0.57319
131440.0000    0.30145
131480.0000    0.71347
131520.0000    0.33085
131560.0000    0.37729
131600.0000    0.48486
131640.0000   -0.02303
131680.0000    0.41333
131720.0000    0.19158
131760.0000    0.56952
131800.0000    0.18388
131840.0000    0.16000
131880.0000    0.04820
131920.0000   -0.02736
131960.0000   -0.20164
132000.0000   -0.15546
132040.0000   -0.31867
132080.0000   -0.24935
132120.0000   -0.23793
132160.0000   -0.10376
132200.0000   -0.44640
132240.0000    0.01766
132280.0000    0.09282
132320.0000    0.25455
132360.0000    0.00701
132400.0000   -0.08752
132440.0000    0.15731
132480.0000   -0.14040
132520.0000   -0.09967
132560.0000    0.18702
132600.0000    0.23027
132640.0000    0.08222
132680.0000    0.05468
132720.0000    0.18938
132760.0000    0.28207
132800.0000    0.17039
132840.0000    0.06312
132880.0000    0.42812
132920.0000    0.25022
132960.0000    0.31971
133000.0000    0.14729
133040.0000   -0.22282
133080.0000   -0.04115
133120.0000   -0.23493
133160.0000   -0.49388
133200.0000    0.02760
133240.0000    0.11396
133280.0000    0.69205
133320.0000    0.52901
133360.0000   -0.04360
133400.0000    0.16658
133440.0000    0.50255
133480.0000    0.42351
133520.0000    0.22529
133560.0000   -0.07838
133600.0000   -0.00929
133640.0000    0.10643
133680.0000    0.02698
133720.0000   -0.19426
133760.0000   -0.28073
133800.0000   -0.12776
133840.0000   -0.12529
133880.0000   -0.31868
133920.0000    0.06786
133960.0000   -0.21906
134000.0000   -0.13173
134040.0000   -0.52566
134080.0000   -0.17951
134120.0000   -0.24800
134160.0000   -0.14220
134200.0000   -0.30144
134240.0000   -0.15849
134280.0000   -0.03609
134320.0000   -0.06908
134360.0000   -0.04139
134400.0000   -0.02157
134440.0000    0.04633
134480.0000   -0.14432
134520.0000   -0.19082
134560.0000    0.02270
134600.0000   -0.21942
134640.0000   -0.29685
134680.0000   -0.00716
134720.0000   -0.04737
134760.0000   -0.18616
134800.0000   -0.32187
134840.0000   -0.42217
134880.0000    0.15054
134920.0000    0.20752
134960.0000    0.21315
135000.0000    0.08637
135040.0000   -0.04271
135080.0000   -0.18205
135120.0000    0.01207
135160.0000   -0.26671
135200.0000    0.12487
135240.0000   -0.10330
135280.0000    0.32560
135320.0000   -0.09779
135360.0000   -0.19015
135400.0000    0.18646
135440.0000   -0.19952
135480.0000   -0.12093
135520.0000   -0.00003
135560.0000    0.02579
135600.0000   -0.09789
135640.0000    0.18864
135680.0000    0.00443
135720.0000    0.12971
135760.0000   -0.30979
135800.0000   -0.39847
135840.0000   -0.34464
135880.0000   -0.50382
135920.0000   -0.92524
135960.0000   -0.81649
136000.0000   -0.64438
136040.0000   -0.51556
136080.0000   -0.65974
136120.0000   -0.83039
136160.0000   -0.34702
136200.0000   -0.75472
136240.0000   -0.65362
136280.0000   -0.47673
136320.0000   -0.44771
136360.0000   -0.76519
136400.0000   -0.60586
136440.0000   -0.65769
136480.0000   -0.56326
136520.0000   -0.78278
136560.0000   -0.84702
136600.0000   -0.82072
136640.0000   -0.91313
136680.0000   -0.71965
136720.0000   -0.88069
136760.0000   -0.74717
136800.0000   -0.50504
136840.0000   -0.48196
136880.0000   -0.45467
136920.0000   -0.51077
136960.0000   -0.57344
137000.0000   -0.48322
137040.0000   -0.71062
137080.0000   -0.54642
137120.0000   -0.38849
137160.0000   -0.29755
137200.0000   -0.59374
137240.0000   -0.76937
137280.0000   -0.46552
137320.0000   -0.70055
137360.0000   -0.76154
137400.0000   -0.54972
137440.0000   -0.86492
137480.0000   -0.87522
137520.0000   -0.41197
137560.0000   -0.60020
137600.0000   -0.67741
137640.0000   -0.35907
137680.0000   -0.40626
137720.0000   -0.68518
137760.0000   -0.45725
137800.0000   -0.63270
137840.0000   -0.58652
137880.0000   -0.63967
137920.0000   -0.85301
137960.0000   -0.73673
138000.0000   -0.90008
138040.0000   -0.70762
138080.0000   -0.59134
138120.0000   -0.59239
138160.0000   -0.49075
138200.0000   -0.64483
138240.0000   -0.46849
138280.0000   -0.16261
138320.0000   -0.14851
138360.0000   -0.29597
138400.0000   -0.55112
138440.0000   -0.60843
138480.0000   -0.67593
138520.0000   -0.50598
138560.0000   -0.31092
138600.0000    0.06743
138640.0000   -0.20191
138680.0000   -0.35066
138720.0000    0.03978
138760.0000   -0.15881
138800.0000   -0.19185
138840.0000   -0.23011
138880.0000   -0.18705
138920.0000   -0.04988
138960.0000    0.08029
139000.0000    0.34314
139040.0000    0.51207
139080.0000    0.54295
139120.0000    0.61445
139160.0000    0.31218
139200.0000    0.41663
139240.0000    0.45177
139280.0000    0.39413
139320.0000    0.50053
139360.0000    0.49933
139400.0000    0.27827
139440.0000    0.14675
139480.0000    0.35045
139520.0000    0.23977
139560.0000    0.35011
139600.0000    0.47404
139640.0000    0.47448
139680.0000    0.39303
139720.0000    0.39893
139760.0000    0.42692
139800.0000    0.44213
139840.0000    0.34416
139880.0000    0.38631
139920.0000    0.37170
139960.0000    0.54750
140000.0000    0.59366
140040.0000    0.25055
140080.0000    0.23442
140120.0000    0.37380
140160.0000    0.44431
140200.0000    0.38566
140240.0000    0.17474
140280.0000    0.39093
140320.0000    0.46068
140360.0000    0.18279
140400.0000    0.09321
140440.0000    0.21236
140480.0000   -0.13494
140520.0000   -0.03830
140560.0000   -0.38399
140600.0000   -0.26784
140640.0000   -0.03622
140680.0000   -0.47079
140720.0000   -0.71367
140760.0000   -0.57609
140800.0000   -0.52563
140840.0000   -0.41704
140880.0000   -0.24219
140920.0000   -0.08120
140960.0000    0.04040
141000.0000   -0.05551
141040.0000   -0.25811
141080.0000   -0.62528
141120.0000   -0.50837
141160.0000   -0.66501
141200.0000   -0.40312
141240.0000   -0.45523
141280.0000   -0.35540
141320.0000   -0.50498
141360.0000   -0.63985
141400.0000   -0.39226
141440.0000   -0.44547
141480.0000   -1.00103
141520.0000   -0.41162
141560.0000   -0.62892
141600.0000   -0.53466
141640.0000   -0.62215
141680.0000   -0.50682
141720.0000   -0.50300
141760.0000   -0.46517
141800.0000   -0.36183
141840.0000   -0.32581
141880.0000   -0.32619
141920.0000   -0.45248
141960.0000   -0.53161
142000.0000   -0.35876
142040.0000   -0.51631
142080.0000   -0.20611
142120.0000   -0.30000
142160.0000   -0.35327
142200.0000   -0.33218
142240.0000    0.00386
142280.0000   -0.19463
142320.0000   -0.17006
142360.0000    0.31039
142400.0000    0.10134
142440.0000   -0.20971
142480.0000   -0.33747
142520.0000   -0.11745
142560.0000   -0.58569
142600.0000   -0.62227
142640.0000   -0.33185
142680.0000   -0.43377
142720.0000   -0.20008
142760.0000   -0.22754
142800.0000   -0.00599
142840.0000   -0.18914
142880.0000   -0.16768
142920.0000   -0.20182
142960.0000   -0.42202
143000.0000   -0.53521
143040.0000   -0.25972
143080.0000   -0.26420
143120.0000   -0.00304
143160.0000    0.00178
143200.0000   -0.02805
143240.0000   -0.06465
143280.0000    0.09931
143320.0000    0.25412
143360.0000    0.23502
143400.0000   -0.30442
143440.0000   -0.16511
143480.0000   -0.60150
143520.0000   -0.55827
143560.0000   -0.37064
143600.0000   -0.15663
143640.0000   -0.32669
143680.0000   -0.45959
143720.0000   -0.64415
143760.0000   -0.41646
143800.0000   -0.46831
143840.0000   -0.48616
143880.0000    0.00816
143920.0000   -0.19832
143960.0000   -0.12038
144000.0000   -0.07677
144040.0000   -0.09360
144080.0000    0.05503
144120.0000   -0.33925
144160.0000   -0.17809
144200.0000   -0.21139
144240.0000   -0.06724
144280.0000   -0.23531
144320.0000   -0.10587
144360.0000   -0.14187
144400.0000   -0.34067
144440.0000   -0.09281
144480.0000   -0.07707
144520.0000   -0.25753
144560.0000   -0.20777
144600.0000   -0.23524
144640.0000   -0.06300
144680.0000   -0.07248
144720.0000   -0.06261
144760.0000   -0.22306
144800.0000   -0.24437
144840.0000   -0.42505
144880.0000   -0.14181
144920.0000   -0.26538
144960.0000   -0.05969
145000.0000   -0.10554
145040.0000   -0.04609
145080.0000   -0.04271
145120.0000    0.09943
145160.0000    0.13136
145200.0000    0.04239
145240.0000   -0.22384
145280.0000   -0.05694
145320.0000    0.13001
145360.0000    0.11603
145400.0000   -0.23464
145440.0000    0.14424
145480.0000    0.11252
145520.0000   -0.27584
145560.0000   -0.02723
145600.0000    0.16392
145640.0000    0.16105
145680.0000   -0.26000
145720.0000    0.03312
145760.0000    0.18930
145800.0000    0.39061
145840.0000    0.65571
145880.0000    0.69048
145920.0000    0.61533
145960.0000    0.51717
146000.0000    0.56886
146040.0000    0.30184
146080.0000    0.39758
146120.0000    0.45958
146160.0000    0.35493
146200.0000    0.55778
146240.0000    0.17808
146280.0000    0.50205
146320.0000    0.53639
146360.0000    0.44371
146400.0000    0.17921
146440.0000   -0.02637
146480.0000    0.29519
146520.0000    0.21735
146560.0000    0.38821
146600.0000    0.07599
146640.0000    0.57256
146680.0000    0.30772
146720.0000    0.55377
146760.0000    0.55816
146800.0000    0.57976
146840.0000    0.32863
146880.0000    0.42166
146920.0000    0.26598
146960.0000    0.59691
147000.0000    0.30017
147040.0000    0.38257
147080.0000    0.61917
147120.0000    0.65090
147160.0000    0.58851
147200.0000    0.75293
147240.0000    0.38001
147280.0000    0.55223
147320.0000    0.34835
147360.0000    0.46578
147400.0000    0.47711
147440.0000    0.58025
147480.0000    0.47326
147520.0000    0.43317
147560.0000    0.51293
147600.0000    0.21565
147640.0000    0.47219
147680.0000    0.28758
147720.0000    0.42164
147760.0000    0.38729
147800.0000    0.41315
147840.0000    0.21699
147880.0000    0.46557
147920.0000    0.22836
147960.0000    0.38862
148000.0000    0.44720
148040.0000    0.27476
148080.0000    0.44744
148120.0000    0.32698
148160.0000    0.46110
148200.0000    0.22689
148240.0000    0.30572
148280.0000    0.53493
148320.0000    0.15083
148360.0000   -0.03718
148400.0000    0.33381
148440.0000    0.12186
148480.0000    0.00224
148520.0000    0.24757
148560.0000   -0.05462
148600.0000    0.14117
148640.0000    0.14411
148680.0000    0.05004
148720.0000   -0.13526
148760.0000    0.10252
148800.0000   -0.05865
148840.0000   -0.03006
148880.0000   -0.35529
148920.0000   -0.09475
148960.0000    0.08518
149000.0000    0.00780
149040.0000    0.44342
149080.0000    0.15649
149120.0000   -0.06031
149160.0000    0.05146
149200.0000    0.24164
149240.0000   -0.11358
149280.0000    0.11710
149320.0000    0.09889
149360.0000    0.18346
149400.0000   -0.02999
149440.0000    0.10927
149480.0000    0.09787
149520.0000    0.00916
149560.0000   -0.12183
149600.0000    0.00400
149640.0000   -0.00513
149680.0000    0.18974
149720.0000   -0.10780
149760.0000   -0.15909
149800.0000   -0.00983
149840.0000   -0.27221
149880.0000    0.01997
149920.0000   -0.12704
149960.0000   -0.05802
150000.0000   -0.28135
150040.0000   -0.10706
150080.0000   -0.38794
150120.0000   -0.10892
150160.0000   -0.17933
150200.0000   -0.11213
150240.0000    0.03593
150280.0000    0.08317
150320.0000   -0.01101
150360.0000   -0.24084
150400.0000   -0.53479
150440.0000   -0.40571
150480.0000   -0.40399
150520.0000   -0.69657
150560.0000   -0.38014
150600.0000   -0.45180
150640.0000   -0.05360
150680.0000   -0.42432
150720.0000   -0.20002
150760.0000   -0.10102
150800.0000    0.24013
150840.0000    0.21007
150880.0000    0.19394
150920.0000   -0.01809
150960.0000    0.30245
151000.0000   -0.29014
151040.0000   -0.54029
151080.0000   -0.24213
151120.0000   -0.49215
151160.0000   -0.11166
151200.0000    0.03410
151240.0000   -0.23040
151280.0000   -0.09524
151320.0000    0.25416
151360.0000   -0.13355
151400.0000    0.24722
151440.0000    0.23627
151480.0000    0.07050
151520.0000    0.08760
151560.0000   -0.28473
151600.0000   -0.33215
151640.0000   -0.04629
151680.0000   -0.06170
151720.0000   -0.03444
151760.0000    0.02654
151800.0000    0.07846
151840.0000   -0.08549
151880.0000    0.05514
151920.0000    0.07094
151960.0000    0.06628
152000.0000   -0.12068
152040.0000   -0.26583
152080.0000    0.02459
152120.0000   -0.21918
152160.0000   -0.38378
152200.0000   -0.31538
152240.0000    0.01274
152280.0000    0.20661
152320.0000   -0.01460
152360.0000   -0.13421
152400.0000    0.01480
152440.0000    0.10054
152480.0000    0.08361
152520.0000   -0.10589
152560.0000   -0.02616
152600.0000    0.14375
152640.0000    0.09053
152680.0000    0.09748
152720.0000    0.30173
152760.0000   -0.10330
152800.0000   -0.02473
152840.0000   -0.08889
152880.0000    0.19935
152920.0000   -0.36776
152960.0000    0.07851
153000.0000   -0.12978
153040.0000   -0.27984
153080.0000   -0.25066
153120.0000    0.01421
153160.0000    0.05837
153200.0000   -0.19909
153240.0000    0.08024
153280.0000   -0.47958
153320.0000   -0.22211
153360.0000   -0.14255
153400.0000   -0.34749
153440.0000   -0.44326
153480.0000   -0.34450
153520.0000    0.01848
153560.0000   -0.17731
153600.0000   -0.49958
153640.0000   -0.21027
153680.0000   -0.14136
153720.0000    0.00889
153760.0000    0.20849
153800.0000   -0.28581
153840.0000   -0.27799
153880.0000   -0.24566
153920.0000   -0.41469
153960.0000   -0.39203
154000.0000   -0.38144
154040.0000   -0.12478
154080.0000   -0.35382
154120.0000   -0.36022
154160.0000   -0.26652
154200.0000   -0.06841
154240.0000   -0.12535
154280.0000   -0.02400
154320.0000   -0.09737
154360.0000    0.06620
154400.0000    0.22952
154440.0000   -0.04448
154480.0000   -0.08354
154520.0000   -0.11080
154560.0000    0.04136
154600.0000   -0.08605
154640.0000   -0.10957
154680.0000   -0.50061
154720.0000   -0.44885
154760.0000   -0.63701
154800.0000   -0.59054
154840.0000   -0.60653
154880.0000   -0.63210
154920.0000   -0.59797
154960.0000   -0.47629
155000.0000   -0.37277
155040.0000   -0.00911
155080.0000   -0.09972
155120.0000   -0.23557
155160.0000   -0.20507
155200.0000   -0.23297
155240.0000   -0.08177
155280.0000   -0.23085
155320.0000   -0.21487
155360.0000   -0.00447
155400.0000   -0.09052
155440.0000   -0.24477
155480.0000   -0.07188
155520.0000   -0.04038
155560.0000    0.08936
155600.0000    0.00254
155640.0000    0.09013
155680.0000   -0.67097
155720.0000   -0.50705
155760.0000   -0.67895
155800.0000   -0.86678
155840.0000   -0.53371
155880.0000   -0.65537
155920.0000   -0.74108
155960.0000   -0.35155
156000.0000   -0.51552
156040.0000   -0.59339
156080.0000   -0.53739
156120.0000   -0.49001
156160.0000   -0.29828
156200.0000   -0.24610
156240.0000   -0.05279
156280.0000   -0.19583
156320.0000   -0.18233
156360.0000   -0.47379
156400.0000   -0.44443
156440.0000   -0.32830
156480.0000   -0.31765
156520.0000   -0.19490
156560.0000   -0.15741
156600.0000   -0.12908
156640.0000   -0.05374
156680.0000   -0.06265
156720.0000   -0.26743
156760.0000   -0.19518
156800.0000   -0.29072
156840.0000   -0.49045
156880.0000   -0.34922
156920.0000   -0.25238
156960.0000   -0.38579
157000.0000   -0.63043
157040.0000   -0.72535
157080.0000   -0.19051
157120.0000   -0.62417
157160.0000   -0.65991
157200.0000   -0.62461
157240.0000   -0.54536
157280.0000   -0.12334
157320.0000   -0.09397
157360.0000    0.06952
157400.0000    0.00451
157440.0000   -0.45784
157480.0000   -0.41210
157520.0000   -0.05717
157560.0000   -0.43375
157600.0000   -0.21125
157640.0000   -0.54569
157680.0000   -0.81189
157720.0000   -0.46828
157760.0000   -0.38028
157800.0000   -0.50427
157840.0000   -0.77177
157880.0000   -0.41170
157920.0000   -0.35473
157960.0000   -0.21978
158000.0000    0.10225
158040.0000   -0.08893
158080.0000    0.03903
158120.0000   -0.05069
158160.0000   -0.09412
158200.0000   -0.09073
158240.0000   -0.02147
158280.0000   -0.35411
158320.0000   -0.32890
158360.0000   -0.44201
158400.0000   -0.38578
158440.0000   -0.39146
158480.0000   -0.28938
158520.0000   -0.14252
158560.0000   -0.50616
158600.0000   -0.29508
158640.0000   -0.64027
158680.0000   -0.44027
158720.0000   -0.55123
158760.0000   -0.01098
158800.0000    0.13557
158840.0000   -0.11115
158880.0000   -0.06194
158920.0000   -0.11441
158960.0000   -0.13232
159000.0000   -0.06861
159040.0000   -0.37772
159080.0000   -0.62493
159120.0000   -0.41811
159160.0000   -0.41238
159200.0000   -0.57463
159240.0000   -0.76598
159280.0000   -0.38188
159320.0000   -0.48632
159360.0000   -0.11800
159400.0000   -0.36541
159440.0000   -0.12969
159480.0000   -0.48427
159520.0000   -0.45374
159560.0000   -0.25825
159600.0000   -0.47246
159640.0000   -0.43485
159680.0000   -0.64005
159720.0000   -0.39297
159760.0000   -0.50699
159800.0000   -0.40531
159840.0000   -0.47193
159880.0000   -0.68630
159920.0000   -0.80681
159960.0000   -0.58576
160000.0000   -1.20704
160040.0000   -0.69600
160080.0000   -0.58225
160120.0000   -0.67049
160160.0000   -0.71667
160200.0000   -0.54504
160240.0000   -0.50050
160280.0000   -0.55156
160320.0000   -0.54693
160360.0000   -0.83600
160400.0000   -0.37202
160440.0000   -0.84588
160480.0000   -0.87656
160520.0000   -0.72103
160560.0000   -0.67933
160600.0000   -0.59359
160640.0000   -0.25989
160680.0000   -0.35096
160720.0000   -0.35083
160760.0000   -0.59709
160800.0000   -0.09641
160840.0000   -0.07402
160880.0000    0.37068
160920.0000    0.38949
160960.0000    0.17680
161000.0000    0.27512
161040.0000    0.06222
161080.0000    0.15257
161120.0000    0.24769
161160.0000    0.07356
161200.0000    0.05982
161240.0000    0.10391
161280.0000   -0.08835
161320.0000    0.09721
161360.0000   -0.32279
161400.0000   -0.15807
161440.0000   -0.02466
161480.0000    0.00718
161520.0000    0.28034
161560.0000    0.04663
161600.0000   -0.11662
161640.0000    0.15124
161680.0000    0.16541
161720.0000    0.04128
161760.0000   -0.04810
161800.0000   -0.65664
161840.0000   -0.46461
161880.0000   -0.18962
161920.0000   -0.07814
161960.0000   -0.51368
162000.0000   -0.20505
162040.0000    0.04150
162080.0000   -0.42116
162120.0000   -0.11776
162160.0000    0.16088
162200.0000   -0.01546
162240.0000    0.04260
162280.0000    0.15548
162320.0000   -0.17520
162360.0000   -0.16379
162400.0000   -0.15236
162440.0000   -0.20732
162480.0000   -0.44737
162520.0000   -0.30996
162560.0000   -0.40869
162600.0000   -0.24554
162640.0000   -0.32125
162680.0000   -0.32814
162720.0000   -0.32078
162760.0000   -0.23090
162800.0000   -0.48091
162840.0000   -0.17807
162880.0000    0.03633
162920.0000   -0.05915
162960.0000   -0.04064
163000.0000   -0.06965
163040.0000   -0.14433
163080.0000   -0.06350
163120.0000   -0.09410
163160.0000   -0.26270
163200.0000   -0.32277
163240.0000   -0.45796
163280.0000    0.00397
163320.0000    0.09685
163360.0000   -0.50325
163400.0000   -0.42518
163440.0000   -0.64774
163480.0000   -0.35695
163520.0000   -0.49913
163560.0000    0.04310
163600.0000   -0.25357
163640.0000   -0.46194
163680.0000   -0.44877
163720.0000   -0.18942
163760.0000   -0.27781
163800.0000   -0.33816
163840.0000   -0.39197
163880.0000   -0.35092
163920.0000   -0.21560
163960.0000   -0.25725
164000.0000   -0.27739
164040.0000   -0.47758
164080.0000   -0.34046
164120.0000   -0.50469
164160.0000   -0.56486
164200.0000   -0.45260
164240.0000   -0.55258
164280.0000   -0.32369
164320.0000   -0.38808
164360.0000   -0.43814
164400.0000   -0.36965
164440.0000   -0.29353
164480.0000   -0.46623
164520.0000   -0.39304
164560.0000   -0.85706
164600.0000   -0.85394
164640.0000   -0.54761
164680.0000   -0.54179
164720.0000   -0.41586
164760.0000   -0.49978
164800.0000   -0.44968
164840.0000   -0.61651
164880.0000   -0.57343
164920.0000   -0.62764
164960.0000   -0.57561
165000.0000   -0.37534
165040.0000   -0.54088
165080.0000   -0.59223
165120.0000   -0.62645
165160.0000   -0.66197
165200.0000   -0.56491
165240.0000   -0.78542
165280.0000   -0.70328
165320.0000   -0.73520
165360.0000   -0.77051
165400.0000   -0.63440
165440.0000   -0.09700
165480.0000   -0.04284
165520.0000   -0.40630
165560.0000   -0.40411
165600.0000   -0.23804
165640.0000   -0.31231
165680.0000   -0.17602
165720.0000   -0.49386
165760.0000   -0.48000
165800.0000   -0.21949
165840.0000   -0.38940
165880.0000   -0.22509
165920.0000    0.07158
165960.0000   -0.09498
166000.0000   -0.26906
166040.0000   -0.65726
166080.0000   -0.15338
166120.0000   -0.48109
166160.0000   -0.38978
166200.0000   -0.86774
166240.0000   -0.63617
166280.0000   -0.57471
166320.0000   -0.65008
166360.0000   -0.46472
166400.0000   -0.67024
166440.0000   -0.58527
166480.0000   -0.27039
166520.0000   -0.24981
166560.0000   -0.48654
166600.0000   -0.19891
166640.0000   -0.61969
166680.0000   -0.27458
166720.0000   -0.37655
166760.0000   -0.41659
166800.0000   -0.22524
166840.0000   -0.72665
166880.0000   -0.59587
166920.0000   -0.67075
166960.0000   -0.36640
167000.0000   -0.68469
167040.0000   -0.81248
167080.0000   -0.69256
167120.0000   -0.67858
167160.0000   -0.51375
167200.0000   -0.77880
167240.0000   -0.58277
167280.0000   -0.63414
167320.0000   -0.61796
167360.0000   -0.54123
167400.0000   -0.74229
167440.0000   -0.67410
167480.0000   -0.22521
167520.0000   -0.49092
167560.0000   -0.51698
167600.0000   -0.53808
167640.0000   -0.70474
167680.0000   -0.71398
167720.0000   -0.00118
167760.0000   -0.08508
167800.0000   -0.32271
167840.0000   -0.34638
167880.0000   -0.37554
167920.0000   -0.27324
167960.0000   -0.30124
168000.0000   -0.05846
168040.0000   -0.51992
168080.0000   -0.08068
168120.0000   -0.49439
168160.0000   -0.41991
168200.0000   -0.43768
168240.0000   -0.13548
168280.0000   -0.46337
168320.0000   -0.02597
168360.0000   -0.17909
168400.0000    0.05640
168440.0000   -0.30745
168480.0000   -0.35420
168520.0000   -0.38672
168560.0000   -0.53964
168600.0000   -0.36383
168640.0000   -0.50981
168680.0000   -0.29015
168720.0000   -0.20569
168760.0000   -0.56408
168800.0000   -0.35503
168840.0000   -0.20731
168880.0000   -0.21424
168920.0000   -0.06680
168960.0000    0.04353
169000.0000    0.18981
169040.0000   -0.04564
169080.0000   -0.19474
169120.0000   -0.33691
169160.0000   -0.31968
169200.0000   -0.27393
169240.0000    0.18789
169280.0000    0.09056
169320.0000    0.24644
169360.0000    0.06266
169400.0000    0.09321
169440.0000   -0.14091
169480.0000    0.21634
169520.0000    0.23737
169560.0000   -0.16068
169600.0000   -0.37920
169640.0000   -0.59438
169680.0000   -0.62606
169720.0000   -0.50345
169760.0000   -0.28755
169800.0000   -0.66287
169840.0000   -0.53142
169880.0000   -0.13793
169920.0000   -0.00061
169960.0000   -0.02486
170000.0000   -0.26615
170040.0000   -0.21718
170080.0000   -0.09322
170120.0000   -0.39968
170160.0000   -0.10483
170200.0000   -0.00650
170240.0000   -0.31524
170280.0000   -0.43599
170320.0000   -0.58935
170360.0000   -0.57935
170400.0000   -0.48195
170440.0000   -0.65020
170480.0000   -0.16962
170520.0000   -0.45383
170560.0000   -0.23790
170600.0000   -0.58502
170640.0000   -0.51593
170680.0000   -0.53838
170720.0000   -0.46837
170760.0000   -0.63063
170800.0000   -0.33548
170840.0000   -0.68252
170880.0000   -0.73657
170920.0000   -0.52459
170960.0000   -0.37103
171000.0000   -0.37726
171040.0000   -0.23170
171080.0000   -0.51541
171120.0000   -0.42887
171160.0000   -0.18747
171200.0000   -0.28137
171240.0000   -0.51313
171280.0000   -0.64490
171320.0000   -0.63549
171360.0000   -0.78238
171400.0000   -0.54284
171440.0000   -0.02203
171480.0000   -0.40372
171520.0000   -0.30867
171560.0000    0.01424
171600.0000    0.12600
171640.0000   -0.18477
171680.0000   -0.33767
171720.0000   -0.50306
171760.0000   -0.51483
171800.0000   -0.49421
171840.0000   -0.54884
171880.0000   -0.29730
171920.0000   -0.61189
171960.0000   -0.55672
172000.0000   -0.23612
172040.0000   -0.45712
172080.0000   -0.66714
172120.0000   -0.28444
172160.0000   -0.50033
172200.0000   -0.32232
172240.0000   -0.52754
172280.0000   -0.49561
172320.0000   -0.66752
172360.0000   -0.88306
172400.0000   -0.66042
172440.0000   -0.79214
172480.0000   -0.79713
172520.0000   -0.64691
172560.0000   -0.57987
172600.0000   -0.64631
172640.0000   -0.93786
172680.0000   -0.54037
172720.0000   -0.83789
172760.0000   -0.33144
172800.0000   -0.53160
172840.0000   -0.35953
172880.0000   -0.15916
172920.0000   -0.00867
172960.0000   -0.26001
173000.0000   -0.55093
173040.0000   -0.53907
173080.0000   -0.49304
173120.0000   -0.40220
173160.0000   -0.42360
173200.0000   -0.03195
173240.0000    0.10444
173280.0000   -0.16142
173320.0000   -0.15171
173360.0000   -0.36437
173400.0000   -0.51444
173440.0000   -0.50642
173480.0000   -0.55386
173520.0000   -0.56932
173560.0000   -0.22135
173600.0000   -0.53872
173640.0000   -0.50326
173680.0000   -0.51867
173720.0000   -0.66597
173760.0000   -0.67620
173800.0000   -0.64822
173840.0000   -0.41936
173880.0000   -0.59009
173920.0000   -0.31436
173960.0000   -0.16411
174000.0000   -0.31101
174040.0000   -0.63842
174080.0000   -0.00414
174120.0000   -0.11484
174160.0000   -0.42994
174200.0000   -0.53891
174240.0000   -0.16734
174280.0000   -0.44354
174320.0000   -0.38552
174360.0000   -0.37465
174400.0000   -0.18548
174440.0000   -0.51023
174480.0000   -0.47649
174520.0000   -0.29207
174560.0000   -0.59527
174600.0000   -0.03541
174640.0000   -0.22879
174680.0000   -0.24247
174720.0000   -0.18919
174760.0000   -0.19554
174800.0000   -0.13202
174840.0000   -0.20084
174880.0000    0.40513
174920.0000    0.17813
174960.0000    0.32407
175000.0000    0.30225
175040.0000    0.46166
175080.0000    0.33955
175120.0000    0.26028
175160.0000    0.48604
175200.0000    0.44197
175240.0000    0.29257
175280.0000    0.35206
175320.0000    0.40809
175360.0000    0.17313
175400.0000   -0.09920
175440.0000    0.24555
175480.0000    0.01239
175520.0000    0.09831
175560.0000   -0.15915
175600.0000   -0.11934
175640.0000    0.25779
175680.0000    0.26197
175720.0000    0.37893
175760.0000    0.21321
175800.0000    0.21589
175840.0000    0.32522
175880.0000    0.20411
175920.0000    0.35663
175960.0000    0.55870
176000.0000    0.42936
176040.0000    0.22688
176080.0000    0.39139
176120.0000    0.51066
176160.0000    0.30181
176200.0000    0.41302
176240.0000    0.33478
176280.0000    0.15898
176320.0000    0.17117
176360.0000    0.25973
176400.0000    0.11578
176440.0000    0.18793
176480.0000    0.41100
176520.0000    0.42499
176560.0000    0.14568
176600.0000    0.38914
176640.0000    0.40454
176680.0000    0.30366
176720.0000    0.21831
176760.0000    0.21309
176800.0000    0.33035
176840.0000    0.17201
176880.0000    0.45675
176920.0000    0.27333
176960.0000    0.49711
177000.0000    0.24221
177040.0000    0.17748
177080.0000    0.59945
177120.0000    0.32533
177160.0000    0.57275
177200.0000    0.51838
177240.0000    0.19701
177280.0000    0.40804
177320.0000    0.40818
177360.0000    0.33227
177400.0000    0.42726
177440.0000    0.23631
177480.0000    0.39186
177520.0000    0.57738
177560.0000    0.31443
177600.0000    0.39469
177640.0000    0.62470
177680.0000    0.41045
177720.0000    0.64005
177760.0000    0.51378
177800.0000    0.44976
177840.0000    0.50800
177880.0000    0.44023
177920.0000    0.47568
177960.0000    0.60357
178000.0000    0.45553
178040.0000    0.50254
178080.0000    0.53130
178120.0000    0.47057
178160.0000    0.37465
178200.0000    0.53381
178240.0000    0.60183
178280.0000    0.39689
178320.0000    0.49346
178360.0000    0.52999
178400.0000    0.43384
178440.0000    0.22033
178480.0000    0.24218
178520.0000    0.30589
178560.0000    0.30957
178600.0000    0.24864
178640.0000    0.41809
178680.0000    0.41879
178720.0000    0.53296
178760.0000    0.28640
178800.0000    0.43814
178840.0000    0.07891
178880.0000    0.36066
178920.0000    0.19533
178960.0000    0.27629
179000.0000    0.13271
179040.0000    0.41192
179080.0000    0.23577
179120.0000    0.08936
179160.0000    0.14251
179200.0000    0.38562
179240.0000    0.02387
179280.0000    0.36194
179320.0000    0.27413
179360.0000    0.30744
179400.0000    0.35143
179440.0000    0.22592
179480.0000    0.30553
179520.0000    0.44521
179560.0000    0.59475
179600.0000    0.50341
179640.0000    0.63062
179680.0000    0.36549
179720.0000    0.39605
179760.0000    0.46109
179800.0000    0.60114
179840.0000    0.39697
179880.0000    0.24219
179920.0000    0.41364
179960.0000    0.52223
180000.0000    0.33619
180040.0000    0.59517
180080.0000    0.48206
180120.0000    0.38320
180160.0000    0.61380
180200.0000    0.42395
180240.0000    0.44223
180280.0000    0.49961
180320.0000    0.50251
180360.0000    0.44035
180400.0000    0.28497
180440.0000    0.29053
180480.0000    0.26488
180520.0000    0.13683
180560.0000    0.13878
180600.0000    0.33886
180640.0000    0.28076
180680.0000    0.20858
180720.0000    0.41948
180760.0000    0.36036
180800.0000    0.38293
180840.0000    0.39206
180880.0000    0.26020
180920.0000    0.51481
180960.0000    0.27812
181000.0000    0.43863
181040.0000    0.30873
181080.0000    0.30071
181120.0000    0.17184
181160.0000    0.20318
181200.0000    0.36933
181240.0000    0.48323
181280.0000    0.26280
181320.0000    0.48375
181360.0000    0.42840
181400.0000    0.36878
181440.0000    0.34948
181480.0000    0.37728
181520.0000   -0.07164
181560.0000    0.15850
181600.0000    0.03956
181640.0000   -0.14171
181680.0000    0.21049
181720.0000    0.09679
181760.0000    0.19769
181800.0000   -0.19913
181840.0000    0.09232
181880.0000    0.05807
181920.0000   -0.01157
181960.0000   -0.16529
182000.0000   -0.03664
182040.0000   -0.23731
182080.0000   -0.02889
182120.0000   -0.40102
182160.0000   -0.11744
182200.0000    0.05329
182240.0000   -0.42631
182280.0000    0.09437
182320.0000   -0.01145
182360.0000    0.06267
182400.0000   -0.03811
182440.0000   -0.11295
182480.0000   -0.02958
182520.0000   -0.10584
182560.0000    0.04155
182600.0000   -0.27842
182640.0000   -0.15455
182680.0000   -0.54726
182720.0000   -0.67914
182760.0000   -0.70408
182800.0000   -0.47945
182840.0000   -0.26296
182880.0000   -0.06665
182920.0000   -0.02008
182960.0000   -0.11327
183000.0000   -0.53677
183040.0000   -0.19581
183080.0000   -0.00561
183120.0000   -0.48460
183160.0000    0.09412
183200.0000   -0.05228
183240.0000   -0.03336
183280.0000   -0.01703
183320.0000    0.02143
183360.0000   -0.25658
183400.0000   -0.19978
183440.0000   -0.49767
183480.0000   -0.27776
183520.0000    0.19680
183560.0000    0.06404
183600.0000   -0.12593
183640.0000    0.15203
183680.0000   -0.24125
183720.0000   -0.17710
183760.0000    0.01125
183800.0000    0.14542
183840.0000    0.22204
183880.0000    0.47736
183920.0000    0.21990
183960.0000   -0.00033
184000.0000    0.07266
184040.0000    0.05016
184080.0000    0.10071
184120.0000   -0.06905
184160.0000   -0.09254
184200.0000   -0.06662
184240.0000   -0.16212
184280.0000   -0.14044
184320.0000    0.18906
184360.0000    0.20448
184400.0000    0.22019
184440.0000    0.01506
184480.0000    0.12633
184520.0000   -0.34198
184560.0000    0.01768
184600.0000    0.09221
184640.0000    0.01056
184680.0000    0.10051
184720.0000   -0.02567
184760.0000    0.15830
184800.0000   -0.09649
184840.0000   -0.21990
184880.0000   -0.22186
184920.0000   -0.14625
184960.0000    0.29781
185000.0000    0.39843
185040.0000    0.04658
185080.0000   -0.22334
185120.0000   -0.09252
185160.0000    0.01167
185200.0000   -0.03093
185240.0000    0.05550
185280.0000    0.21848
185320.0000   -0.13207
185360.0000   -0.42782
185400.0000   -0.17828
185440.0000    0.08094
185480.0000   -0.24300
185520.0000   -0.29343
185560.0000   -0.39840
185600.0000    0.10608
185640.0000   -0.32459
185680.0000   -0.07516
185720.0000    0.08009
185760.0000    0.11652
185800.0000   -0.11456
185840.0000   -0.06614
185880.0000   -0.08668
185920.0000   -0.18315
185960.0000   -0.11293
186000.0000    0.03435
186040.0000    0.19194
186080.0000    0.04622
186120.0000   -0.09887
186160.0000   -0.26819
186200.0000   -0.68982
186240.0000   -0.65119
186280.0000   -0.38589
186320.0000   -0.38081
186360.0000    0.14645
186400.0000    0.04019
186440.0000   -0.45426
186480.0000   -0.43920
186520.0000   -0.33557
186560.0000   -0.46729
186600.0000   -0.64890
186640.0000   -0.27914
186680.0000   -0.49593
186720.0000   -0.27489
186760.0000   -0.37016
186800.0000   -0.52942
186840.0000   -0.48593
186880.0000   -0.87352
186920.0000   -0.72320
186960.0000   -0.44843
187000.0000   -0.37366
187040.0000   -0.52982
187080.0000   -0.62530
187120.0000   -0.44357
187160.0000   -0.41250
187200.0000   -0.32438
187240.0000   -0.55461
187280.0000   -0.20493
187320.0000   -0.43443
187360.0000   -0.24393
187400.0000   -0.48220
187440.0000   -0.45555
187480.0000   -0.30726
187520.0000   -0.22699
187560.0000   -0.19651
187600.0000   -0.38957
187640.0000   -0.48354
187680.0000   -0.31728
187720.0000   -0.42448
187760.0000   -0.55998
187800.0000   -0.18689
187840.0000   -0.15190
187880.0000   -0.62418
187920.0000   -0.83082
187960.0000   -0.46875
188000.0000   -0.47421
188040.0000   -0.49310
188080.0000   -0.24276
188120.0000   -0.10834
188160.0000   -0.17748
188200.0000   -0.18460
188240.0000   -0.28815
188280.0000   -0.30113
188320.0000   -0.25977
188360.0000   -0.39924
188400.0000   -0.40564
188440.0000   -0.48743
188480.0000   -0.50091
188520.0000   -0.36002
188560.0000   -0.62378
188600.0000   -0.60935
188640.0000   -0.54635
188680.0000   -0.56774
188720.0000   -0.90365
188760.0000   -0.59287
188800.0000   -0.58755
188840.0000   -0.52817
188880.0000   -0.62636
188920.0000   -0.66591
188960.0000   -0.67024
189000.0000   -0.70217
189040.0000   -0.71002
189080.0000   -0.52825
189120.0000   -0.27497
189160.0000   -0.56850
189200.0000   -0.56654
189240.0000   -0.72767
189280.0000   -0.70151
189320.0000   -0.97807
189360.0000   -0.57743
189400.0000   -0.88184
189440.0000   -0.49039
189480.0000   -0.66836
189520.0000   -0.35895
189560.0000   -0.26037
189600.0000   -0.48351
189640.0000   -0.20145
189680.0000   -0.53836
189720.0000   -0.85647
189760.0000   -0.73033
189800.0000   -0.52604
189840.0000   -0.83956
189880.0000   -0.62004
189920.0000   -0.58453
189960.0000   -0.52159
190000.0000   -0.36433
190040.0000   -0.63787
190080.0000   -0.93497
190120.0000   -0.79776
190160.0000   -0.69325
190200.0000   -0.06299
190240.0000    0.05678
190280.0000    0.00513
190320.0000   -0.44000
190360.0000   -0.71637
190400.0000   -0.46399
190440.0000   -0.63400
190480.0000   -0.54762
190520.0000   -0.79527
190560.0000   -0.53160
190600.0000   -0.59158
190640.0000   -0.38954
190680.0000   -0.36045
190720.0000   -0.63547
190760.0000   -0.36401
190800.0000   -0.46001
190840.0000   -0.33502
190880.0000   -0.54028
190920.0000   -0.72232
190960.0000   -0.52640
191000.0000   -0.45597
191040.0000   -0.91186
191080.0000   -0.44816
191120.0000   -0.51507
191160.0000   -0.61507
191200.0000   -0.54967
191240.0000   -0.59169
191280.0000   -0.52821
191320.0000   -0.36415
191360.0000   -0.61607
191400.0000   -0.70128
191440.0000   -0.78337
191480.0000   -0.67152
191520.0000   -0.57275
191560.0000   -0.65621
191600.0000   -0.72277
191640.0000   -0.53285
191680.0000   -0.72324
191720.0000   -0.58416
191760.0000   -0.53000
191800.0000   -0.54844
191840.0000   -0.43834
191880.0000   -0.37449
191920.0000   -0.44711
191960.0000   -0.48329
192000.0000   -0.71418
192040.0000   -0.90213
192080.0000   -0.90224
192120.0000   -0.55337
192160.0000   -0.60269
192200.0000   -0.10369
192240.0000   -0.31536
192280.0000   -0.76045
192320.0000   -0.43962
192360.0000   -0.03071
192400.0000   -0.63683
192440.0000   -0.46633
192480.0000   -0.55680
192520.0000   -0.80738
192560.0000   -0.53522
192600.0000   -0.48198
192640.0000   -0.52782
192680.0000   -0.33976
192720.0000   -0.53674
192760.0000    0.01459
192800.0000    0.25728
192840.0000   -0.07745
192880.0000   -0.12631
192920.0000   -0.13998
192960.0000   -0.50475
193000.0000   -0.25619
193040.0000   -0.46579
193080.0000   -0.22450
193120.0000   -0.17248
193160.0000   -0.37592
193200.0000   -0.28665
193240.0000   -0.44410
193280.0000   -0.18051
193320.0000   -0.22633
193360.0000   -0.46317
193400.0000   -0.20959
193440.0000   -0.16662
193480.0000    0.23802
193520.0000   -0.21315
193560.0000    0.02100
193600.0000   -0.16912
193640.0000    0.06694
193680.0000    0.05560
193720.0000    0.14183
193760.0000   -0.31315
193800.0000   -0.01863
193840.0000   -0.41055
193880.0000   -0.16102
193920.0000   -0.49491
193960.0000   -0.43274
194000.0000   -0.43728
194040.0000   -0.32976
194080.0000   -0.49110
194120.0000   -0.79618
194160.0000   -0.57841
194200.0000   -0.56924
194240.0000   -0.67879
194280.0000   -0.73326
194320.0000   -0.70262
194360.0000   -0.78032
194400.0000   -0.86210
194440.0000   -0.66211
194480.0000   -0.69736
194520.0000   -0.65026
194560.0000   -0.74347
194600.0000   -0.74279
194640.0000   -0.72490
194680.0000   -0.52684
194720.0000   -0.55924
194760.0000   -0.82923
194800.0000   -0.74161
194840.0000   -0.74155
194880.0000   -0.83147
194920.0000   -0.66333
194960.0000   -0.71043
195000.0000   -0.61327
195040.0000   -0.52014
195080.0000   -0.65448
195120.0000   -0.85314
195160.0000   -0.62111
195200.0000   -0.49957
195240.0000   -0.70448
195280.0000   -0.71947
195320.0000   -0.67385
195360.0000   -0.49990
195400.0000   -0.48372
195440.0000   -0.54155
195480.0000   -0.77280
195520.0000   -0.49218
195560.0000   -0.24439
195600.0000   -0.31173
195640.0000   -0.35527
195680.0000   -0.38761
195720.0000   -0.58798
195760.0000   -0.67142
195800.0000   -0.88463
195840.0000   -0.44247
195880.0000   -0.65935
195920.0000   -0.58877
195960.0000   -0.65906
196000.0000   -0.77364
196040.0000   -0.71009
196080.0000   -0.43953
196120.0000   -0.27497
196160.0000   -0.45388
196200.0000   -0.53986
196240.0000   -0.21165
196280.0000   -0.13818
196320.0000   -0.06615
196360.0000   -0.11284
196400.0000    0.18248
196440.0000   -0.24393
196480.0000    0.19501
196520.0000    0.06481
196560.0000    0.13850
196600.0000    0.10463
196640.0000    0.07008
196680.0000    0.02077
196720.0000    0.00008
196760.0000   -0.11494
196800.0000   -0.04267
196840.0000   -0.07048
196880.0000    0.25406
196920.0000   -0.02599
196960.0000    0.38267
197000.0000    0.48901
197040.0000    0.44295
197080.0000   -0.04468
197120.0000   -0.22064
197160.0000   -0.16448
197200.0000   -0.39706
197240.0000   -0.40687
197280.0000    0.00992
197320.0000    0.04471
197360.0000   -0.20629
197400.0000   -0.65451
197440.0000   -0.28879
197480.0000   -0.32853
197520.0000   -0.27318
197560.0000    0.09888
197600.0000    0.26360
197640.0000    0.12720
197680.0000   -0.03235
197720.0000   -0.21902
197760.0000   -0.45231
197800.0000   -0.07484
197840.0000    0.28828
197880.0000    0.32617
197920.0000    0.09279
197960.0000    0.14045
198000.0000    0.01384
198040.0000    0.17161
198080.0000   -0.06510
198120.0000   -0.02671
198160.0000   -0.04780
198200.0000   -0.14989
198240.0000   -0.07515
198280.0000    0.55547
198320.0000    0.22753
198360.0000    0.17783
198400.0000    0.08042
198440.0000    0.06758
198480.0000    0.16864
198520.0000   -0.10655
198560.0000    0.46151
198600.0000    0.37098
198640.0000   -0.05017
198680.0000   -0.01708
198720.0000    0.47894
198760.0000    0.48947
198800.0000    0.44070
198840.0000    0.16109
198880.0000    0.22247
198920.0000   -0.07877
198960.0000    0.01158
199000.0000    0.04912
199040.0000   -0.05998
199080.0000    0.01979
199120.0000    0.05469
199160.0000   -0.53682
199200.0000   -0.21423
199240.0000   -0.21409
199280.0000    0.11964
199320.0000   -0.04176
199360.0000    0.34683
199400.0000    0.26178
199440.0000    0.09974
199480.0000    0.29523
199520.0000    0.14742
199560.0000   -0.03417
199600.0000   -0.58705
199640.0000   -0.39356
199680.0000   -0.52055
199720.0000   -0.11389
199760.0000   -0.13619
199800.0000   -0.52551
199840.0000    0.09020
199880.0000   -0.04963
199920.0000   -0.05330
199960.0000    0.42431
200000.0000    0.21991
200040.0000    0.25151
200080.0000    0.34075
200120.0000    0.42938
200160.0000    0.14985
200200.0000    0.45994
200240.0000    0.42230
200280.0000    0.46498
200320.0000    0.04942
200360.0000    0.43364
200400.0000   -0.13441
200440.0000    0.21732
200480.0000    0.36351
200520.0000    0.33197
200560.0000    0.19949
200600.0000    0.45723
200640.0000    0.34873
200680.0000    0.31450
200720.0000    0.37578
200760.0000    0.35544
200800.0000    0.24299
200840.0000    0.40883
200880.0000    0.57418
200920.0000    0.47873
200960.0000    0.44937
201000.0000    0.43808
201040.0000    0.49666
201080.0000    0.31572
201120.0000    0.66124
201160.0000    0.47040
201200.0000    0.45013
201240.0000    0.52573
201280.0000    0.34463
201320.0000    0.37544
201360.0000    0.53571
201400.0000    0.54292
201440.0000    0.64942
201480.0000    0.57161
201520.0000    0.51081
201560.0000    0.30918
201600.0000    0.43292
201640.0000    0.30749
201680.0000    0.52623
201720.0000    0.44637
201760.0000    0.24817
201800.0000    0.04014
201840.0000    0.36227
201880.0000    0.12739
201920.0000    0.28280
201960.0000    0.21367
202000.0000    0.27992
202040.0000    0.03771
202080.0000    0.08667
202120.0000    0.14369
202160.0000    0.33217
202200.0000    0.42683
202240.0000    0.36109
202280.0000    0.46438
202320.0000    0.64986
202360.0000    0.31190
202400.0000    0.15994
202440.0000    0.58361
202480.0000    0.45113
202520.0000    0.60639
202560.0000    0.43921
202600.0000    0.33803
202640.0000    0.56042
202680.0000    0.11091
202720.0000    0.43424
202760.0000    0.31869
202800.0000    0.27264
202840.0000    0.15783
202880.0000    0.20662
202920.0000    0.31165
202960.0000    0.42820
203000.0000    0.44017
203040.0000    0.15856
203080.0000    0.27725
203120.0000    0.35619
203160.0000    0.48358
203200.0000    0.43624
203240.0000    0.45030
203280.0000    0.53637
203320.0000    0.32596
203360.0000    0.45250
203400.0000    0.44073
203440.0000    0.45662
203480.0000    0.32150
203520.0000    0.29977
203560.0000    0.41165
203600.0000    0.37655
203640.0000    0.16734
203680.0000    0.16777
203720.0000    0.27933
203760.0000    0.38184
203800.0000    0.38999
203840.0000    0.38121
203880.0000    0.32630
203920.0000    0.45139
203960.0000    0.34452
204000.0000    0.36280
204040.0000    0.25983
204080.0000    0.30257
204120.0000    0.40022
204160.0000    0.35158
204200.0000    0.34960
204240.0000    0.24189
204280.0000    0.20097
204320.0000    0.30591
204360.0000    0.28081
204400.0000    0.17714
204440.0000    0.42956
204480.0000    0.41136
204520.0000    0.28000
204560.0000    0.32454
204600.0000    0.25880
204640.0000    0.42007
204680.0000    0.46390
204720.0000    0.24701
204760.0000    0.34233
204800.0000    0.29038
204840.0000    0.26553
204880.0000    0.46420
204920.0000    0.43837
204960.0000    0.40343
205000.0000    0.32594
205040.0000    0.51212
205080.0000    0.27054
205120.0000    0.25724
205160.0000    0.52460
205200.0000    0.44030
205240.0000    0.44814
205280.0000    0.41065
205320.0000    0.33646
205360.0000    0.43787
205400.0000    0.42130
205440.0000    0.35005
205480.0000    0.32046
205520.0000    0.49065
205560.0000    0.45677
205600.0000    0.30706
205640.0000    0.32910
205680.0000    0.55288
205720.0000    0.38096
205760.0000    0.43745
205800.0000    0.31809
205840.0000    0.44012
205880.0000    0.37940
205920.0000    0.34819
205960.0000    0.45318
206000.0000    0.47751
206040.0000    0.50070
206080.0000    0.57980
206120.0000    0.35340
206160.0000    0.45818
206200.0000    0.30303
206240.0000    0.39657
206280.0000    0.29147
206320.0000    0.62987
206360.0000    0.47291
206400.0000    0.43929
206440.0000    0.47378
206480.0000    0.34284
206520.0000    0.49744
206560.0000    0.36946
206600.0000    0.25496
206640.0000    0.40980
206680.0000    0.66561
206720.0000    0.41577
206760.0000    0.49759
206800.0000    0.44298
206840.0000    0.46495
206880.0000    0.40623
206920.0000    0.28120
206960.0000    0.19557
207000.0000    0.35533
207040.0000    0.34865
207080.0000    0.28547
207120.0000    0.18808
207160.0000    0.41469
207200.0000    0.41319
207240.0000    0.36701
207280.0000    0.39453
207320.0000    0.32067
207360.0000    0.12767
207400.0000    0.38416
207440.0000    0.22376
207480.0000    0.38388
207520.0000    0.52771
207560.0000    0.33352
207600.0000    0.53793
207640.0000    0.43026
207680.0000    0.42830
207720.0000    0.65353
207760.0000    0.40850
207800.0000    0.52724
207840.0000    0.42783
207880.0000    0.23064
207920.0000    0.39807
207960.0000    0.03006
208000.0000    0.26180
208040.0000    0.27760
208080.0000    0.34890
208120.0000    0.20906
208160.0000    0.26654
208200.0000    0.28445
208240.0000    0.19979
208280.0000    0.15513
208320.0000    0.09238
208360.0000    0.09211
208400.0000    0.07459
208440.0000    0.09076
208480.0000    0.07332
208520.0000    0.13678
208560.0000    0.26373
208600.0000    0.38249
208640.0000    0.38973
208680.0000    0.14439
208720.0000    0.19283
208760.0000   -0.04930
208800.0000    0.36638
208840.0000    0.15448
208880.0000    0.49160
208920.0000    0.28458
208960.0000    0.27670
209000.0000    0.42105
209040.0000    0.31686
209080.0000    0.45687
209120.0000    0.19192
209160.0000    0.44190
209200.0000   -0.04102
209240.0000    0.03050
209280.0000    0.06594
209320.0000    0.27363
209360.0000    0.20663
209400.0000    0.36759
209440.0000    0.02704
209480.0000    0.11819
209520.0000    0.26043
209560.0000    0.20125
209600.0000    0.05864
209640.0000   -0.05948
209680.0000    0.38781
209720.0000   -0.13553
209760.0000   -0.04940
209800.0000   -0.22429
209840.0000   -0.42688
209880.0000   -0.14082
209920.0000   -0.20589
209960.0000   -0.18701
210000.0000   -0.04014
210040.0000   -0.56046
210080.0000   -0.27227
210120.0000   -0.00910
210160.0000    0.20405
210200.0000   -0.23493
210240.0000    0.00009
210280.0000    0.03972
210320.0000    0.23966
210360.0000    0.07227
210400.0000    0.25493
210440.0000    0.07102
210480.0000    0.24762
210520.0000    0.12187
210560.0000    0.07125
210600.0000    0.42253
210640.0000    0.22623
210680.0000    0.29212
210720.0000    0.24553
210760.0000    0.37546
210800.0000    0.26231
210840.0000    0.36345
210880.0000   -0.29551
210920.0000   -0.53045
210960.0000    0.19465
211000.0000   -0.09315
211040.0000   -0.02099
211080.0000    0.18197
211120.0000    0.41557
211160.0000   -0.09534
211200.0000    0.20405
211240.0000    0.28032
211280.0000    0.22165
211320.0000    0.32651
211360.0000    0.23108
211400.0000    0.26391
211440.0000    0.32523
211480.0000    0.37113
211520.0000    0.34285
211560.0000    0.11965
211600.0000    0.24169
211640.0000    0.01015
211680.0000    0.38972
211720.0000    0.12292
211760.0000    0.01452
211800.0000    0.26858
211840.0000   -0.11010
211880.0000    0.44177
211920.0000    0.38558
211960.0000    0.39125
212000.0000    0.40552
212040.0000    0.53094
212080.0000    0.55963
212120.0000    0.44729
212160.0000    0.43334
212200.0000    0.36804
212240.0000    0.38233
212280.0000    0.29374
212320.0000    0.54688
212360.0000    0.16112
212400.0000   -0.13254
212440.0000    0.08133
212480.0000    0.09732
212520.0000    0.26641
212560.0000    0.37676
212600.0000    0.23524
212640.0000    0.22245
212680.0000    0.26619
212720.0000    0.30868
212760.0000    0.15444
212800.0000    0.67325
212840.0000    0.49519
212880.0000    0.33423
212920.0000    0.34367
212960.0000    0.38846
213000.0000    0.34306
213040.0000    0.32263
213080.0000   -0.05908
213120.0000    0.17155
213160.0000    0.32068
213200.0000    0.40405
213240.0000    0.21098
213280.0000    0.27310
213320.0000    0.31829
213360.0000    0.25876
213400.0000    0.43416
213440.0000    0.57313
213480.0000    0.40861
213520.0000    0.46020
213560.0000    0.39139
213600.0000    0.47594
213640.0000    0.44701
213680.0000    0.14303
213720.0000    0.15352
213760.0000    0.16081
213800.0000    0.38226
213840.0000    0.57310
213880.0000    0.33965
213920.0000    0.45115
213960.0000    0.35165
214000.0000    0.43676
214040.0000    0.43689
214080.0000    0.34721
214120.0000    0.12181
214160.0000    0.28924
214200.0000    0.28078
214240.0000    0.50162
214280.0000    0.61082
214320.0000    0.56506
214360.0000    0.57184
214400.0000    0.60756
214440.0000    0.46419
214480.0000    0.46903
214520.0000    0.25816
214560.0000    0.38685
214600.0000    0.33133
214640.0000    0.38900
214680.0000    0.33638
214720.0000    0.40426
214760.0000    0.51037
214800.0000    0.69600
214840.0000    0.69502
214880.0000    0.40936
214920.0000    0.39117
214960.0000    0.37862
215000.0000    0.64817
215040.0000    0.45741
215080.0000    0.35545
215120.0000    0.53886
215160.0000    0.67265
215200.0000    0.39451
215240.0000    0.42850
215280.0000    0.44181
215320.0000    0.44071
215360.0000    0.41745
215400.0000    0.56579
215440.0000    0.46847
215480.0000    0.53682
215520.0000    0.28492
215560.0000    0.58144
215600.0000    0.36245
215640.0000    0.45256
215680.0000    0.43055
215720.0000    0.69522
215760.0000    0.43534
215800.0000    0.32259
215840.0000    0.25390
215880.0000    0.43712
215920.0000    0.40685
215960.0000    0.53143
216000.0000    0.37625
216040.0000    0.46354
216080.0000    0.33844
216120.0000    0.51069
216160.0000    0.42791
216200.0000    0.23196
216240.0000    0.35922
216280.0000    0.38655
216320.0000    0.55980
216360.0000    0.48127
216400.0000    0.53146
216440.0000    0.09646
216480.0000    0.35355
216520.0000    0.39313
216560.0000    0.50968
216600.0000    0.38187
216640.0000    0.24878
216680.0000    0.40644
216720.0000    0.55426
216760.0000    0.23178
216800.0000    0.31003
216840.0000    0.22583
216880.0000    0.22529
216920.0000    0.31270
216960.0000    0.01870
217000.0000   -0.02040
217040.0000    0.07383
217080.0000   -0.68016
217120.0000    0.17402
217160.0000    0.46607
217200.0000    0.35921
217240.0000    0.46269
217280.0000    0.43743
217320.0000    0.44145
217360.0000    0.39477
217400.0000    0.22498
217440.0000    0.45837
217480.0000    0.17061
217520.0000    0.15502
217560.0000    0.31795
217600.0000    0.36951
217640.0000    0.17062
217680.0000    0.13322
217720.0000    0.11795
217760.0000    0.27382
217800.0000    0.30856
217840.0000    0.18871
217880.0000    0.05655
217920.0000    0.29663
217960.0000    0.17425
218000.0000    0.32830
218040.0000    0.28373
218080.0000    0.32730
218120.0000    0.10473
218160.0000    0.14096
218200.0000    0.27328
218240.0000    0.49660
218280.0000    0.27020
218320.0000    0.24617
218360.0000    0.45465
218400.0000    0.49337
218440.0000    0.31289
218480.0000    0.27114
218520.0000    0.24464
218560.0000    0.08842
218600.0000    0.26962
218640.0000    0.50150
218680.0000    0.41002
218720.0000    0.33493
218760.0000    0.18241
218800.0000    0.20560
218840.0000    0.24338
218880.0000    0.33103
218920.0000    0.23007
218960.0000    0.32453
219000.0000    0.18098
219040.0000    0.43833
219080.0000    0.29892
219120.0000    0.18913
219160.0000    0.29667
219200.0000    0.38402
219240.0000    0.46148
219280.0000    0.45166
219320.0000    0.25784
219360.0000    0.17977
219400.0000    0.21611
219440.0000    0.29919
219480.0000    0.44376
219520.0000    0.15012
219560.0000    0.20066
219600.0000    0.30050
219640.0000    0.28314
219680.0000    0.36481
219720.0000    0.16129
219760.0000    0.39365
219800.0000    0.27405
219840.0000    0.36149
219880.0000    0.41161
219920.0000    0.29417
219960.0000    0.15606
220000.0000    0.27461
220040.0000    0.41262
220080.0000    0.39552
220120.0000    0.24744
220160.0000    0.09366
220200.0000    0.35518
220240.0000    0.42195
220280.0000    0.23993
220320.0000    0.34038
220360.0000    0.28195
220400.0000    0.22548
220440.0000    0.18411
220480.0000    0.52099
220520.0000    0.30082
220560.0000    0.10078
220600.0000    0.40891
220640.0000    0.12814
220680.0000    0.31656
220720.0000    0.58202
220760.0000    0.48970
220800.0000    0.36597
220840.0000    0.26442
220880.0000    0.29638
220920.0000    0.35344
220960.0000    0.30405
221000.0000    0.33595
221040.0000    0.24607
221080.0000    0.27444
221120.0000    0.54816
221160.0000    0.22848
221200.0000    0.41844
221240.0000    0.32500
221280.0000    0.28335
221320.0000    0.33711
221360.0000    0.33272
221400.0000    0.38970
221440.0000    0.32973
221480.0000    0.29266
221520.0000    0.23003
221560.0000    0.35412
221600.0000    0.22143
221640.0000    0.38969
221680.0000    0.01688
221720.0000    0.25450
221760.0000    0.37218
221800.0000    0.10441
221840.0000    0.16603
221880.0000    0.12033
221920.0000    0.42137
221960.0000    0.28655
222000.0000    0.48041
222040.0000    0.23910
222080.0000    0.27481
222120.0000    0.25512
222160.0000    0.31580
222200.0000    0.37362
222240.0000    0.21044
222280.0000    0.20415
222320.0000    0.01982
222360.0000    0.02195
222400.0000    0.30898
222440.0000    0.39612
222480.0000    0.49285
222520.0000    0.11124
222560.0000    0.47430
222600.0000    0.24125
222640.0000    0.03816
222680.0000   -0.01143
222720.0000    0.42726
222760.0000    0.41474
222800.0000    0.29352
222840.0000    0.37523
222880.0000    0.24117
222920.0000    0.20787
222960.0000    0.26440
223000.0000    0.05497
223040.0000    0.07039
223080.0000    0.26963
223120.0000    0.26832
223160.0000    0.35966
223200.0000    0.31850
223240.0000    0.55266
223280.0000    0.26909
223320.0000    0.08542
223360.0000    0.03071
223400.0000    0.35625
223440.0000    0.33475
223480.0000    0.56517
223520.0000    0.28827
223560.0000    0.20761
223600.0000    0.27331
223640.0000    0.28895
223680.0000    0.29916
223720.0000    0.43919
223760.0000    0.13852
223800.0000    0.38691
223840.0000    0.32125
223880.0000    0.26255
223920.0000    0.11414
223960.0000   -0.13529
224000.0000    0.37151
224040.0000    0.33076
224080.0000   -0.09837
224120.0000    0.11139
224160.0000    0.13155
224200.0000    0.38205
224240.0000    0.25477
224280.0000    0.43626
224320.0000    0.29592
224360.0000    0.52393
224400.0000    0.33024
224440.0000    0.22398
224480.0000    0.34741
224520.0000    0.13383
224560.0000    0.15598
224600.0000    0.47225
224640.0000    0.20503
224680.0000    0.17991
224720.0000    0.42842
224760.0000    0.40539
224800.0000    0.44122
224840.0000    0.15283
224880.0000    0.24772
224920.0000    0.30731
224960.0000    0.25693
225000.0000    0.44254
225040.0000    0.57839
225080.0000    0.38853
225120.0000    0.38323
225160.0000    0.36749
225200.0000    0.24447
225240.0000    0.27020
225280.0000    0.47665
225320.0000    0.31378
225360.0000    0.47799
225400.0000    0.44931
225440.0000    0.27878
225480.0000   -0.03043
225520.0000   -0.14924
225560.0000    0.22104
225600.0000    0.21230
225640.0000    0.22601
225680.0000    0.22821
225720.0000   -0.04205
225760.0000    0.06552
225800.0000   -0.00799
225840.0000    0.16074
225880.0000    0.19352
225920.0000    0.08307
225960.0000    0.06982
226000.0000    0.21526
226040.0000    0.15512
226080.0000   -0.00186
226120.0000   -0.16271
226160.0000   -0.02794
226200.0000    0.02254
226240.0000    0.14500
226280.0000   -0.09655
226320.0000    0.03959
226360.0000    0.12627
226400.0000   -0.22787
226440.0000    0.00301
226480.0000   -0.08884
226520.0000    0.05170
226560.0000    0.09448
226600.0000    0.01221
226640.0000    0.04367
226680.0000    0.04600
226720.0000    0.19206
226760.0000    0.25929
226800.0000    0.12315
226840.0000    0.58391
226880.0000    0.31442
226920.0000   -0.37893
226960.0000   -0.30422
227000.0000   -0.09265
227040.0000   -0.23372
227080.0000    0.02395
227120.0000    0.23693
227160.0000   -0.19688
227200.0000    0.23560
227240.0000    0.35713
227280.0000    0.03505
227320.0000   -0.39512
227360.0000   -0.27112
227400.0000    0.08901
227440.0000   -0.09110
227480.0000   -0.01885
227520.0000   -0.31754
227560.0000   -0.27303
227600.0000   -0.37258
227640.0000   -0.14130
227680.0000   -0.34049
227720.0000   -0.49694
227760.0000   -0.46319
227800.0000   -0.41173
227840.0000   -0.60030
227880.0000   -0.21762
227920.0000   -0.10469
227960.0000   -0.34330
228000.0000    0.20793
228040.0000   -0.14275
228080.0000   -0.02755
228120.0000   -0.17594
228160.0000   -0.48827
228200.0000   -0.02385
228240.0000   -0.41496
228280.0000   -0.21149
228320.0000   -0.13183
228360.0000   -0.03625
228400.0000   -0.13484
228440.0000   -0.15754
228480.0000   -0.29015
228520.0000   -0.35732
228560.0000    0.02302
228600.0000   -0.14002
228640.0000   -0.17997
228680.0000    0.34435
228720.0000    0.21245
228760.0000    0.03166
228800.0000   -0.11456
228840.0000   -0.01646
228880.0000    0.18750
228920.0000   -0.06191
228960.0000    0.09456
229000.0000    0.08361
229040.0000   -0.29221
229080.0000    0.02396
229120.0000    0.06534
229160.0000   -0.23840
229200.0000    0.02379
229240.0000    0.15307
229280.0000   -0.04017
229320.0000   -0.08023
229360.0000   -0.05438
229400.0000   -0.35372
229440.0000   -0.19800
229480.0000   -0.11086
229520.0000   -0.11922
229560.0000   -0.18597
229600.0000   -0.42524
229640.0000   -0.22856
229680.0000   -0.48849
229720.0000   -0.42859
229760.0000   -0.21868
229800.0000    0.00737
229840.0000    0.04455
229880.0000    0.02331
229920.0000    0.12133
229960.0000    0.02247
230000.0000    0.00634
230040.0000   -0.05818
230080.0000    0.03979
230120.0000   -0.18130
230160.0000   -0.14380
230200.0000   -0.09831
230240.0000   -0.28021
230280.0000   -0.30717
230320.0000   -0.52941
230360.0000   -0.17502
230400.0000   -0.33138
230440.0000   -0.33024
230480.0000   -0.36925
230520.0000   -0.11260
230560.0000   -0.43061
230600.0000   -0.40284
230640.0000   -0.14039
230680.0000   -0.32448
230720.0000   -0.29889
230760.0000   -0.42119
230800.0000   -0.21729
230840.0000   -0.30124
230880.0000   -0.31844
230920.0000   -0.29968
230960.0000   -0.23033
231000.0000   -0.12345
231040.0000   -0.49306
231080.0000   -0.58833
231120.0000   -0.45960
231160.0000   -0.28635
231200.0000   -0.44163
231240.0000   -0.45944
231280.0000   -0.42586
231320.0000   -0.09748
231360.0000   -0.33427
231400.0000   -0.35125
231440.0000   -0.44640
231480.0000   -0.65925
231520.0000   -0.63615
231560.0000   -0.25013
231600.0000   -0.36383
231640.0000   -0.44822
231680.0000   -0.34199
231720.0000   -0.16796
231760.0000   -0.39678
231800.0000   -0.24520
231840.0000   -0.65510
231880.0000   -0.40379
231920.0000   -0.51412
231960.0000   -0.43203
232000.0000   -0.44916
232040.0000   -0.35073
232080.0000   -0.63325
232120.0000   -0.45088
232160.0000   -0.58744
232200.0000   -0.47023
232240.0000   -0.51751
232280.0000   -0.61832
232320.0000   -0.59225
232360.0000   -0.15886
232400.0000   -0.43199
232440.0000   -0.18182
232480.0000   -0.28835
232520.0000   -0.07424
232560.0000   -0.24228
232600.0000   -0.56962
232640.0000   -0.40377
232680.0000   -0.14410
232720.0000   -0.28547
232760.0000   -0.50941
232800.0000   -0.48314
232840.0000   -0.37464
232880.0000   -0.62565
232920.0000   -0.23417
232960.0000   -0.55678
233000.0000   -0.54325
233040.0000   -0.34764
233080.0000   -0.23777
233120.0000   -0.15914
233160.0000   -0.04136
233200.0000   -0.27300
233240.0000   -0.03836
233280.0000   -0.10474
233320.0000   -0.16735
233360.0000   -0.01827
233400.0000   -0.19349
233440.0000   -0.19902
233480.0000   -0.61064
233520.0000   -0.33828
233560.0000   -0.57487
233600.0000   -0.52651
233640.0000   -0.71040
233680.0000   -0.61853
233720.0000   -0.28234
233760.0000   -0.20968
233800.0000   -0.61503
233840.0000   -0.42639
233880.0000   -0.52114
233920.0000   -0.63508
233960.0000   -0.63900
234000.0000   -0.67314
234040.0000   -0.13407
234080.0000   -0.30889
234120.0000   -0.32254
234160.0000   -0.66862
234200.0000   -0.33507
234240.0000   -0.55321
234280.0000   -0.76610
234320.0000   -0.53356
234360.0000   -0.58666
234400.0000   -0.42420
234440.0000   -0.36121
234480.0000   -0.53504
234520.0000   -0.67758
234560.0000   -0.44852
234600.0000   -0.36697
234640.0000   -0.44435
234680.0000   -0.37962
234720.0000   -0.41972
234760.0000   -0.42470
234800.0000   -0.47476
234840.0000   -0.25155
234880.0000   -0.62867
234920.0000   -0.29696
234960.0000   -0.26903
235000.0000   -0.20834
235040.0000   -0.41698
235080.0000   -0.57415
235120.0000   -0.54119
235160.0000   -0.94285
235200.0000   -0.73208
235240.0000   -0.52480
235280.0000   -0.65712
235320.0000   -0.50587
235360.0000   -0.20989
235400.0000   -0.38477
235440.0000   -0.49836
235480.0000   -0.39056
235520.0000   -0.44023
235560.0000   -0.44980
235600.0000   -0.16059
235640.0000   -0.39659
235680.0000   -0.48256
235720.0000   -0.40584
235760.0000   -0.31156
235800.0000   -0.61281
235840.0000   -0.21325
235880.0000   -0.48212
235920.0000   -0.33849
235960.0000   -0.22789
236000.0000   -0.29932
236040.0000   -0.37178
236080.0000   -0.37581
236120.0000   -0.76877
236160.0000   -0.27968
236200.0000   -0.36848
236240.0000   -0.51353
236280.0000   -0.59957
236320.0000   -0.59061
236360.0000   -0.57293
236400.0000   -0.72668
236440.0000   -0.63870
236480.0000   -0.73638
236520.0000   -0.71383
236560.0000   -0.73152
236600.0000   -0.91983
236640.0000   -0.64637
236680.0000   -0.80267
236720.0000   -0.66442
236760.0000   -0.69538
236800.0000   -0.48588
236840.0000   -0.38009
236880.0000   -0.49091
236920.0000   -0.19603
236960.0000   -0.65487
237000.0000   -0.87877
237040.0000   -0.56899
237080.0000   -0.67689
237120.0000   -0.69357
237160.0000   -0.53396
237200.0000   -0.79706
237240.0000   -0.49303
237280.0000   -0.23702
237320.0000   -0.47870
237360.0000   -0.42779
237400.0000   -0.73224
237440.0000   -0.41328
237480.0000   -0.90831
237520.0000   -0.68994
237560.0000   -0.47093
237600.0000   -0.16781
237640.0000   -0.21023
237680.0000   -0.54087
237720.0000   -0.42672
237760.0000   -0.30920
237800.0000   -0.29649
237840.0000   -0.72187
237880.0000   -0.30676
237920.0000   -0.32055
237960.0000   -0.39945
238000.0000   -0.56390
238040.0000   -0.27725
238080.0000   -0.30786
238120.0000   -0.58100
238160.0000   -0.48488
238200.0000   -0.65700
238240.0000   -0.78973
238280.0000   -0.63508
238320.0000   -0.71678
238360.0000   -0.77272
238400.0000   -0.54249
238440.0000   -0.65745
238480.0000   -0.58436
238520.0000   -0.47794
238560.0000   -0.22317
238600.0000   -0.05452
238640.0000   -0.50494
238680.0000   -0.36127
238720.0000   -0.49038
238760.0000   -0.53272
238800.0000   -0.33116
238840.0000   -0.42079
238880.0000   -0.62710
238920.0000   -0.76103
238960.0000   -0.55807
239000.0000   -0.52600
239040.0000   -0.74576
239080.0000   -0.16352
239120.0000   -0.31966
239160.0000   -0.31785
239200.0000   -0.02043
239240.0000   -0.43191
239280.0000   -0.30535
239320.0000   -0.09574
239360.0000   -0.00178
239400.0000   -0.46417
239440.0000   -0.62514
239480.0000   -0.42063
239520.0000   -0.22042
239560.0000   -0.33688
239600.0000   -0.39783
239640.0000   -0.36688
239680.0000   -0.28277
239720.0000   -0.08384
239760.0000   -0.28541
239800.0000    0.03838
239840.0000   -0.11610
239880.0000   -0.43014
239920.0000   -0.36904
239960.0000   -0.44792
240000.0000   -0.21924
240040.0000   -0.46409
240080.0000   -0.38690
240120.0000   -0.73337
240160.0000   -0.39217
240200.0000   -0.46553
240240.0000   -0.32991
240280.0000   -0.32946
240320.0000   -0.20330
240360.0000   -0.54831
240400.0000   -0.41141
240440.0000   -0.15110
240480.0000   -0.25022
240520.0000   -0.33482
240560.0000   -0.57800
240600.0000   -0.47243
240640.0000   -0.31415
240680.0000   -0.80715
240720.0000   -0.66108
240760.0000   -0.52810
240800.0000   -0.28598
240840.0000   -0.10212
240880.0000   -0.23557
240920.0000   -0.34657
240960.0000   -0.42411
241000.0000   -0.40287
241040.0000   -0.38174
241080.0000   -0.64268
241120.0000   -0.37505
241160.0000   -0.38053
241200.0000   -0.51052
241240.0000   -0.26113
241280.0000   -0.17186
241320.0000   -0.09847
241360.0000   -0.24397
241400.0000   -0.51352
241440.0000   -0.49027
241480.0000   -0.23122
241520.0000   -0.55981
241560.0000   -0.51829
241600.0000   -0.51641
241640.0000   -0.54623
241680.0000   -0.54143
241720.0000   -0.23920
241760.0000   -0.57558
241800.0000   -0.40047
241840.0000   -0.11688
241880.0000   -0.54654
241920.0000   -0.38049
241960.0000   -0.00654
242000.0000   -0.13883
242040.0000   -0.37382
242080.0000   -0.36767
242120.0000   -0.31544
242160.0000   -0.52148
242200.0000   -0.27990
242240.0000   -0.43863
242280.0000   -0.33306
242320.0000   -0.58202
242360.0000   -0.46816
242400.0000   -0.10951
242440.0000   -0.24947
242480.0000   -0.29776
242520.0000   -0.09473
242560.0000   -0.00998
242600.0000   -0.35414
242640.0000   -0.35442
242680.0000   -0.49606
242720.0000   -0.38487
242760.0000   -0.41589
242800.0000   -0.44677
242840.0000   -0.48206
242880.0000   -0.50775
242920.0000   -0.44760
242960.0000   -0.45953
243000.0000   -0.47619
243040.0000   -0.40176
243080.0000   -0.58510
243120.0000   -0.56284
243160.0000   -0.56787
243200.0000   -0.75677
243240.0000   -0.12748
243280.0000   -0.00733
243320.0000   -0.09764
243360.0000   -0.04142
243400.0000   -0.07197
243440.0000   -0.24057
243480.0000   -0.47320
243520.0000   -0.43178
243560.0000   -0.40730
243600.0000    0.01767
243640.0000   -0.22708
243680.0000   -0.48907
243720.0000   -0.27888
243760.0000   -0.40331
243800.0000   -0.52510
243840.0000   -0.05980
243880.0000   -0.25384
243920.0000   -0.29673
243960.0000   -0.25591
244000.0000   -0.16378
244040.0000   -0.16823
244080.0000   -0.30837
244120.0000   -0.32886
244160.0000   -0.52541
244200.0000   -0.52492
244240.0000   -0.30568
244280.0000   -0.43755
244320.0000   -0.33561
244360.0000   -0.32050
244400.0000   -0.27232
244440.0000   -0.20298
244480.0000   -0.33127
244520.0000   -0.40118
244560.0000   -0.35033
244600.0000   -0.41754
244640.0000   -0.31245
244680.0000   -0.29267
244720.0000   -0.29464
244760.0000   -0.36950
244800.0000   -0.48460
244840.0000   -0.30415
244880.0000   -0.54210
244920.0000   -0.44259
244960.0000   -0.69110
245000.0000   -0.53634
245040.0000   -0.30723
245080.0000   -0.11127
245120.0000   -0.07785
245160.0000   -0.11320
245200.0000   -0.43980
245240.0000   -0.41490
245280.0000   -0.47761
245320.0000   -0.29422
245360.0000   -0.33778
245400.0000   -0.45715
245440.0000   -0.34725
245480.0000   -0.41674
245520.0000   -0.56604
245560.0000   -0.60604
245600.0000   -0.67832
245640.0000   -0.15874
245680.0000   -0.60903
245720.0000   -0.51430
245760.0000   -0.76295
245800.0000   -0.51528
245840.0000   -0.59834
245880.0000   -0.70362
245920.0000   -0.60007
245960.0000   -0.43370
246000.0000   -0.68114
246040.0000   -0.68535
246080.0000   -0.76903
246120.0000   -0.69315
246160.0000   -0.41797
246200.0000   -0.75970
246240.0000   -0.48546
246280.0000   -0.49776
246320.0000   -0.46149
246360.0000   -0.30465
246400.0000   -0.40465
246440.0000   -0.73630
246480.0000   -0.31381
246520.0000   -0.55370
246560.0000   -0.35546
246600.0000   -0.50836
246640.0000   -0.54455
246680.0000   -0.29568
246720.0000   -0.53673
246760.0000   -0.41909
246800.0000   -0.42820
246840.0000   -0.69568
246880.0000   -0.14567
246920.0000   -0.16655
246960.0000   -0.37840
247000.0000   -0.35473
247040.0000   -0.56025
247080.0000   -0.46330
247120.0000   -0.54734
247160.0000   -0.52070
247200.0000   -0.34317
247240.0000   -0.66316
247280.0000   -0.57605
247320.0000   -0.74474
247360.0000   -0.07778
247400.0000   -0.28458
247440.0000   -0.63252
247480.0000   -0.63808
247520.0000   -0.45970
247560.0000   -0.52623
247600.0000   -0.76942
247640.0000   -0.76804
247680.0000   -0.52630
247720.0000   -0.69832
247760.0000   -0.54582
247800.0000   -0.30768
247840.0000   -0.57273
247880.0000   -0.73473
247920.0000   -0.82969
247960.0000   -0.74352
248000.0000   -0.77927
248040.0000   -0.63097
248080.0000   -0.33266
248120.0000   -0.66623
248160.0000   -0.95853
248200.0000   -0.37783
248240.0000   -0.46879
248280.0000   -0.82617
248320.0000   -0.63555
248360.0000   -0.78681
248400.0000   -0.58406
248440.0000   -0.58631
248480.0000   -0.56839
248520.0000   -0.41301
248560.0000   -0.39893
248600.0000   -0.45101
248640.0000   -0.49379
248680.0000   -0.73731
248720.0000   -0.53705
248760.0000   -0.33973
248800.0000   -0.52953
248840.0000   -0.41968
248880.0000   -0.31860
248920.0000   -0.34808
248960.0000   -0.51951
249000.0000   -0.65606
249040.0000   -0.49510
249080.0000   -0.44553
249120.0000   -0.34449
249160.0000   -0.63814
249200.0000   -0.43163
249240.0000   -0.53360
249280.0000   -0.55607
249320.0000   -0.10496
249360.0000   -0.20998
249400.0000   -0.31635
249440.0000   -0.26412
249480.0000   -0.12477
249520.0000   -0.61034
249560.0000   -0.59818
249600.0000   -0.89641
249640.0000   -0.89158
249680.0000   -0.58767
249720.0000   -0.50828
249760.0000   -0.89952
249800.0000   -0.60792
249840.0000   -1.25911
249880.0000   -1.03932
249920.0000   -0.70404
249960.0000   -0.50735
250000.0000   -0.50225
250040.0000   -0.51764
250080.0000   -0.35180
250120.0000   -0.20680
250160.0000   -0.34962
250200.0000   -0.37366
250240.0000   -0.57726
250280.0000   -0.60486
250320.0000   -0.66833
250360.0000   -0.91061
250400.0000   -0.65001
250440.0000   -0.47035
250480.0000   -0.85814
250520.0000   -0.63319
250560.0000   -0.54535
250600.0000   -0.57031
250640.0000   -0.83587
250680.0000   -0.95211
250720.0000   -0.70685
250760.0000   -0.79641
250800.0000   -0.47505
250840.0000   -0.45469
250880.0000   -0.45787
250920.0000   -0.28214
250960.0000   -0.56456
251000.0000   -0.59033
251040.0000   -0.65332
251080.0000   -0.47962
251120.0000    0.18567
251160.0000    0.05514
251200.0000   -0.31512
251240.0000   -0.33314
251280.0000    0.32568
251320.0000   -0.11966
251360.0000   -0.34672
251400.0000   -0.06428
251440.0000   -0.30173
251480.0000   -0.25240
251520.0000   -0.44784
251560.0000   -0.06407
251600.0000    0.07855
251640.0000    0.10740
251680.0000   -0.20452
251720.0000    0.25122
251760.0000    0.14431
251800.0000    0.11480
251840.0000   -0.26577
251880.0000   -0.21416
251920.0000   -0.35900
251960.0000   -0.51344
252000.0000   -0.38973
252040.0000   -0.30939
252080.0000   -0.06897
252120.0000   -0.35421
252160.0000   -0.18889
252200.0000   -0.84958
252240.0000   -0.34442
252280.0000   -0.22325
252320.0000   -0.08444
252360.0000   -0.26335
252400.0000   -0.07414
252440.0000   -0.30178
252480.0000   -0.05726
252520.0000   -0.25820
252560.0000   -0.26532
252600.0000   -0.26934
252640.0000   -0.48252
252680.0000   -0.18878
252720.0000   -0.18691
252760.0000    0.21157
252800.0000   -0.08440
252840.0000   -0.07443
252880.0000   -0.62451
252920.0000   -0.44160
252960.0000   -0.12924
253000.0000   -0.13519
253040.0000   -0.20210
253080.0000   -0.31680
253120.0000   -0.30401
253160.0000   -0.38865
253200.0000   -0.41961
253240.0000   -0.19002
253280.0000   -0.25490
253320.0000   -0.00181
253360.0000    0.05419
253400.0000   -0.17311
253440.0000   -0.19090
253480.0000    0.04832
253520.0000   -0.16988
253560.0000   -0.30194
253600.0000   -0.32529
253640.0000   -0.23407
253680.0000   -0.20506
253720.0000   -0.35701
253760.0000   -0.04545
253800.0000   -0.05705
253840.0000   -0.34074
253880.0000   -0.04880
253920.0000   -0.37435
253960.0000   -0.39626
254000.0000   -0.15243
254040.0000   -0.08493
254080.0000   -0.11901
254120.0000   -0.20411
254160.0000   -0.26073
254200.0000   -0.29150
254240.0000   -0.47047
254280.0000   -0.49865
254320.0000   -0.28600
254360.0000   -0.41229
254400.0000   -0.42078
254440.0000   -0.33701
254480.0000   -0.39267
254520.0000   -0.46603
254560.0000   -0.51994
254600.0000   -0.43973
254640.0000   -0.28851
254680.0000   -0.47002
254720.0000   -0.48173
254760.0000   -0.18120
254800.0000   -0.74082
254840.0000   -0.43090
254880.0000   -0.35747
254920.0000   -0.47714
254960.0000   -0.36155
255000.0000   -0.48596
255040.0000   -0.48094
255080.0000   -0.48534
255120.0000   -0.47247
255160.0000   -0.44759
255200.0000   -0.78110
255240.0000   -0.51650
255280.0000   -0.48822
255320.0000   -0.22194
255360.0000   -0.20936
255400.0000    0.06788
255440.0000   -0.34617
255480.0000   -0.56905
255520.0000   -0.56991
255560.0000   -0.29351
255600.0000   -0.35213
255640.0000   -0.21213
255680.0000   -0.37763
255720.0000   -0.33862
255760.0000    0.03695
255800.0000   -0.17740
255840.0000   -0.05984
255880.0000    0.00707
255920.0000   -0.31597
255960.0000    0.02845
256000.0000   -0.10953
256040.0000    0.03018
256080.0000   -0.22113
256120.0000    0.20038
256160.0000   -0.17256
256200.0000    0.05578
256240.0000   -0.08029
256280.0000   -0.22481
256320.0000   -0.01898
256360.0000   -0.17441
256400.0000   -0.25107
256440.0000   -0.03603
256480.0000   -0.06676
256520.0000   -0.10417
256560.0000   -0.10282
256600.0000   -0.03629
256640.0000    0.06521
256680.0000   -0.11583
256720.0000   -0.26613
256760.0000   -0.42439
256800.0000   -0.07561
256840.0000   -0.21465
256880.0000   -0.23024
256920.0000   -0.14843
256960.0000   -0.01660
257000.0000    0.02460
257040.0000   -0.11056
257080.0000   -0.43170
257120.0000    0.05298
257160.0000   -0.18108
257200.0000   -0.09452
257240.0000   -0.26003
257280.0000   -0.30501
257320.0000   -0.28781
257360.0000   -0.39184
257400.0000   -0.24039
257440.0000   -0.61899
257480.0000   -0.35741
257520.0000   -0.27393
257560.0000   -0.37321
257600.0000   -0.76233
257640.0000   -0.11302
257680.0000   -0.38272
257720.0000   -0.21496
257760.0000   -0.38529
257800.0000   -0.16299
257840.0000   -0.12068
257880.0000   -0.36426
257920.0000   -0.08583
257960.0000   -0.19548
258000.0000   -0.16059
258040.0000    0.10638
258080.0000   -0.10217
258120.0000   -0.18446
258160.0000   -0.22368
258200.0000   -0.04635
258240.0000   -0.22131
258280.0000   -0.02984
258320.0000   -0.17298
258360.0000   -0.30958
258400.0000   -0.46800
258440.0000   -0.35362
258480.0000   -0.18121
258520.0000   -0.25206
258560.0000   -0.20491
258600.0000   -0.28047
258640.0000   -0.10477
258680.0000   -0.41005
258720.0000   -0.16400
258760.0000    0.05467
258800.0000    0.22549
258840.0000    0.00285
258880.0000   -0.18202
258920.0000   -0.35527
258960.0000   -0.12769
259000.0000   -0.15093
259040.0000   -0.34231
259080.0000   -0.13957
259120.0000    0.18396
259160.0000   -0.08160
259200.0000   -0.28724
259240.0000    0.02563
259280.0000    0.13395
259320.0000   -0.25639
259360.0000    0.02604
259400.0000   -0.07481
259440.0000   -0.06597
259480.0000   -0.37859
259520.0000   -0.11593
259560.0000   -0.19658
259600.0000   -0.22397
259640.0000   -0.31288
259680.0000    0.00230
259720.0000   -0.21543
259760.0000   -0.36586
259800.0000   -0.27495
259840.0000    0.05060
259880.0000    0.04700
259920.0000   -0.36224
259960.0000   -0.16638
260000.0000   -0.13933
260040.0000    0.06601
260080.0000   -0.10841
260120.0000   -0.24754
260160.0000   -0.44926
260200.0000   -0.15038
260240.0000    0.12063
260280.0000    0.12946
260320.0000    0.25475
260360.0000    0.13600
260400.0000   -0.11846
260440.0000   -0.08248
260480.0000   -0.45898
260520.0000   -0.24744
260560.0000   -0.15546
260600.0000   -0.10116
260640.0000   -0.26671
260680.0000   -0.12443
260720.0000    0.13123
260760.0000    0.07830
260800.0000   -0.13823
260840.0000   -0.31348
260880.0000   -0.35871
260920.0000   -0.44038
260960.0000    0.08585
261000.0000    0.16467
261040.0000    0.11371
261080.0000    0.09278
261120.0000   -0.19106
261160.0000    0.00990
261200.0000    0.16637
261240.0000   -0.05342
261280.0000   -0.33615
261320.0000   -0.19364
261360.0000   -0.07746
261400.0000   -0.26091
261440.0000   -0.24928
261480.0000   -0.05787
261520.0000   -0.33111
261560.0000   -0.23083
261600.0000   -0.31686
261640.0000   -0.23019
261680.0000   -0.34603
261720.0000   -0.38691
261760.0000   -0.25895
261800.0000   -0.31375
261840.0000   -0.41099
261880.0000   -0.16098
261920.0000   -0.43318
261960.0000   -0.22781
262000.0000   -0.44636
262040.0000   -0.53255
262080.0000   -0.20066
262120.0000   -0.46575
262160.0000   -0.21186
262200.0000   -0.36612
262240.0000   -0.20251
262280.0000   -0.17510
262320.0000   -0.24820
262360.0000   -0.18212
262400.0000   -0.35381
262440.0000    0.05138
262480.0000   -0.41661
262520.0000   -0.29937
262560.0000   -0.23526
262600.0000   -0.19825
262640.0000   -0.14103
262680.0000   -0.22134
262720.0000   -0.22602
262760.0000   -0.51438
262800.0000   -0.33765
262840.0000   -0.11051
262880.0000   -0.25348
262920.0000   -0.09435
262960.0000   -0.29789
263000.0000   -0.19896
263040.0000   -0.45226
263080.0000   -0.54177
263120.0000   -0.37977
263160.0000   -0.45855
263200.0000   -0.24514
263240.0000   -0.34475
263280.0000   -0.28937
263320.0000   -0.29855
263360.0000   -0.35305
263400.0000   -0.21879
263440.0000   -0.41413
263480.0000   -0.37469
263520.0000   -0.20941
263560.0000   -0.37010
263600.0000   -0.23633
263640.0000   -0.66674
263680.0000   -0.40190
263720.0000   -0.46161
263760.0000   -0.45630
263800.0000   -0.21921
263840.0000   -0.31449
263880.0000   -0.55102
263920.0000    0.01744
263960.0000   -0.26901
264000.0000   -0.17158
264040.0000   -0.24576
264080.0000   -0.17915
264120.0000   -0.39279
264160.0000   -0.26175
264200.0000   -0.37759
264240.0000   -0.79948
264280.0000   -0.82328
264320.0000   -0.80889
264360.0000   -0.80158
264400.0000   -0.61510
264440.0000   -0.86493
264480.0000   -0.59736
264520.0000   -0.49503
264560.0000   -0.74947
264600.0000   -0.66499
264640.0000   -0.57423
264680.0000   -0.79159
264720.0000   -0.73323
264760.0000   -0.74474
264800.0000   -0.56148
264840.0000   -0.73609
264880.0000   -0.79068
264920.0000   -0.70050
264960.0000   -0.77637
265000.0000   -0.22468
265040.0000   -0.11520
265080.0000   -0.62788
265120.0000   -0.42620
265160.0000   -0.31183
265200.0000   -0.81076
265240.0000   -0.59932
265280.0000   -0.58674
265320.0000   -0.32275
265360.0000   -0.64453
265400.0000   -0.52362
265440.0000   -0.18205
265480.0000    0.06577
265520.0000    0.07514
265560.0000   -0.15432
265600.0000    0.19675
265640.0000    0.00770
265680.0000   -0.03909
265720.0000    0.04543
265760.0000    0.07588
265800.0000    0.10727
265840.0000   -0.06372
265880.0000   -0.02070
265920.0000    0.04938
265960.0000   -0.26338
266000.0000   -0.12558
266040.0000    0.11232
266080.0000    0.13110
266120.0000    0.12249
266160.0000    0.04080
266200.0000    0.04908
266240.0000    0.10054
266280.0000   -0.35699
266320.0000   -0.43049
266360.0000   -0.31030
266400.0000    0.05294
266440.0000   -0.15137
266480.0000   -0.35995
266520.0000   -0.21491
266560.0000   -0.07873
266600.0000    0.05236
266640.0000   -0.49772
266680.0000   -0.14706
266720.0000   -0.47047
266760.0000   -0.15652
266800.0000    0.02242
266840.0000   -0.10010
266880.0000   -0.10442
266920.0000   -0.39088
266960.0000   -0.17139
267000.0000   -0.05523
267040.0000    0.04291
267080.0000   -0.13507
267120.0000   -0.15456
267160.0000   -0.12910
267200.0000   -0.07421
267240.0000   -0.34900
267280.0000   -0.42261
267320.0000   -0.16944
267360.0000   -0.21090
267400.0000   -0.14719
267440.0000   -0.35701
267480.0000   -0.08275
267520.0000    0.00789
267560.0000   -0.68745
267600.0000   -0.59718
267640.0000   -0.42564
267680.0000   -0.60259
267720.0000   -0.51423
267760.0000   -0.64988
267800.0000   -0.50958
267840.0000   -0.52797
267880.0000   -0.53832
267920.0000   -0.74557
267960.0000   -0.72121
268000.0000   -0.54545
268040.0000   -0.26990
268080.0000   -0.43307
268120.0000   -0.58191
268160.0000   -0.66058
268200.0000   -0.56226
268240.0000   -0.49791
268280.0000   -0.53803
268320.0000   -0.73859
268360.0000   -0.54051
268400.0000   -0.58907
268440.0000   -0.98718
268480.0000   -0.58428
268520.0000   -0.49018
268560.0000   -0.63504
268600.0000   -0.54283
268640.0000   -0.72041
268680.0000   -0.69815
268720.0000   -0.70631
268760.0000   -0.66280
268800.0000   -0.26334
268840.0000   -0.03871
268880.0000   -0.22024
268920.0000   -0.37548
268960.0000   -0.37079
269000.0000   -0.33562
269040.0000   -0.15163
269080.0000   -0.22687
269120.0000   -0.46788
269160.0000   -0.03163
269200.0000    0.28542
269240.0000    0.13328
269280.0000   -0.00464
269320.0000    0.13709
269360.0000   -0.00698
269400.0000   -0.11420
269440.0000    0.02988
269480.0000   -0.02693
269520.0000   -0.24479
269560.0000   -0.16728
269600.0000   -0.13995
269640.0000   -0.36911
269680.0000   -0.28678
269720.0000   -0.38728
269760.0000   -0.37074
269800.0000   -0.06243
269840.0000   -0.39306
269880.0000   -0.44592
269920.0000   -0.34043
269960.0000   -0.44801
270000.0000   -0.42053
270040.0000   -0.22471
270080.0000   -0.29161
270120.0000   -0.23597
270160.0000   -0.15277
270200.0000   -0.28222
270240.0000   -0.35909
270280.0000   -0.20795
270320.0000   -0.25534
270360.0000   -0.37798
270400.0000   -0.28458
270440.0000   -0.47564
270480.0000   -0.06530
270520.0000   -0.14445
270560.0000   -0.25461
270600.0000   -0.17035
270640.0000    0.19637
270680.0000   -0.00765
270720.0000   -0.03171
270760.0000   -0.29846
270800.0000   -0.30341
270840.0000   -0.14376
270880.0000    0.09012
270920.0000   -0.08316
270960.0000   -0.20763
271000.0000    0.14847
271040.0000   -0.03107
271080.0000    0.14910
271120.0000   -0.08813
271160.0000    0.06077
271200.0000   -0.00053
271240.0000    0.14096
271280.0000    0.01572
271320.0000   -0.18543
271360.0000   -0.08965
271400.0000    0.10922
271440.0000   -0.12361
271480.0000   -0.60028
271520.0000   -0.27139
271560.0000   -0.49748
271600.0000   -0.43891
271640.0000   -0.41657
271680.0000   -0.35959
271720.0000   -0.10510
271760.0000   -0.01774
271800.0000   -0.00476
271840.0000    0.01973
271880.0000   -0.03519
271920.0000    0.23225
271960.0000    0.25663
272000.0000    0.27777
272040.0000   -0.23611
272080.0000    0.16994
272120.0000    0.24609
272160.0000    0.10638
272200.0000    0.27419
272240.0000    0.14183
272280.0000    0.34833
272320.0000    0.53073
272360.0000    0.05948
272400.0000    0.29842
272440.0000    0.12528
272480.0000    0.11413
272520.0000    0.12426
272560.0000    0.06826
272600.0000    0.17752
272640.0000   -0.02993
272680.0000    0.09790
272720.0000    0.32972
272760.0000    0.27950
272800.0000    0.15439
272840.0000    0.27835
272880.0000    0.10847
272920.0000   -0.13189
272960.0000    0.12793
273000.0000    0.07724
273040.0000   -0.04854
273080.0000    0.23354
273120.0000    0.34913
273160.0000    0.25409
273200.0000    0.27465
273240.0000    0.19332
273280.0000    0.24682
273320.0000    0.30022
273360.0000   -0.01731
273400.0000    0.24257
273440.0000    0.12353
273480.0000    0.19238
273520.0000    0.23275
273560.0000   -0.06102
273600.0000    0.01226
273640.0000    0.13268
273680.0000    0.12719
273720.0000    0.24637
273760.0000   -0.10040
273800.0000    0.11530
273840.0000   -0.19866
273880.0000    0.08872
273920.0000    0.32007
273960.0000    0.29170
274000.0000    0.10785
274040.0000    0.22660
274080.0000    0.21543
274120.0000    0.44993
274160.0000    0.25571
274200.0000   -0.01864
274240.0000    0.13189
274280.0000    0.18651
274320.0000    0.10345
274360.0000    0.20379
274400.0000   -0.07471
274440.0000    0.04160
274480.0000    0.07151
274520.0000   -0.05927
274560.0000    0.18316
274600.0000    0.38954
274640.0000    0.59326
274680.0000    0.51362
274720.0000    0.49920
274760.0000    0.17384
274800.0000   -0.19319
274840.0000   -0.02995
274880.0000   -0.10921
274920.0000   -0.06137
274960.0000   -0.11807
275000.0000   -0.18621
275040.0000   -0.28061
275080.0000   -0.06851
275120.0000    0.00173
275160.0000    0.01596
275200.0000   -0.04818
275240.0000    0.17285
275280.0000    0.16507
275320.0000    0.35330
275360.0000    0.21804
275400.0000   -0.03039
275440.0000    0.15096
275480.0000   -0.14040
275520.0000   -0.04320
275560.0000    0.03343
275600.0000    0.26464
275640.0000    0.18486
275680.0000    0.13522
275720.0000    0.11495
275760.0000    0.04305
275800.0000    0.10542
275840.0000    0.23666
275880.0000    0.05773
275920.0000    0.01367
275960.0000    0.13804
276000.0000   -0.02222
276040.0000   -0.07101
276080.0000   -0.46554
276120.0000   -0.31616
276160.0000   -0.29284
276200.0000   -0.28950
276240.0000   -0.05727
276280.0000   -0.07925
276320.0000    0.00264
276360.0000    0.16465
276400.0000    0.20798
276440.0000   -0.10553
276480.0000    0.00987
276520.0000    0.07056
276560.0000    0.16885
276600.0000   -0.04834
276640.0000    0.10168
276680.0000   -0.11947
276720.0000    0.12386
276760.0000   -0.07248
276800.0000   -0.06927
276840.0000    0.13000
276880.0000   -0.08098
276920.0000    0.07501
276960.0000    0.24459
277000.0000    0.10619
277040.0000   -0.12622
277080.0000    0.20357
277120.0000    0.04679
277160.0000   -0.22534
277200.0000   -0.06273
277240.0000    0.08940
277280.0000    0.06413
277320.0000    0.12635
277360.0000    0.17613
277400.0000   -0.03278
277440.0000    0.26507
277480.0000   -0.02799
277520.0000   -0.05107
277560.0000    0.04586
277600.0000   -0.05966
277640.0000   -0.13743
277680.0000   -0.03305
277720.0000    0.18502
277760.0000    0.01843
277800.0000   -0.23546
277840.0000    0.15298
277880.0000   -0.15485
277920.0000   -0.10658
277960.0000   -0.20687
278000.0000   -0.13560
278040.0000   -0.07191
278080.0000    0.19410
278120.0000   -0.22595
278160.0000   -0.15957
278200.0000    0.00661
278240.0000   -0.16650
278280.0000   -0.14710
278320.0000   -0.04481
278360.0000    0.10411
278400.0000   -0.10878
278440.0000   -0.07177
278480.0000    0.03420
278520.0000   -0.02663
278560.0000    0.06333
278600.0000    0.11358
278640.0000    0.00918
278680.0000   -0.05421
278720.0000    0.20225
278760.0000   -0.11396
278800.0000   -0.05701
278840.0000   -0.01186
278880.0000   -0.14838
278920.0000    0.15237
278960.0000   -0.06794
279000.0000   -0.05464
279040.0000    0.07145
279080.0000   -0.14304
279120.0000    0.18258
279160.0000    0.03917
279200.0000   -0.06763
279240.0000    0.02412
279280.0000   -0.26223
279320.0000   -0.03825
279360.0000   -0.27122
279400.0000   -0.36973
279440.0000   -0.11772
279480.0000   -0.22768
279520.0000    0.00500
279560.0000    0.06035
279600.0000   -0.10573
279640.0000   -0.30973
279680.0000   -0.70864
279720.0000   -0.62171
279760.0000   -0.54020
279800.0000   -0.64293
279840.0000   -0.83001
279880.0000   -0.82750
279920.0000   -0.56827
279960.0000   -0.46685
280000.0000   -0.26473
280040.0000   -0.40544
280080.0000   -0.33574
280120.0000   -0.39097
280160.0000   -0.39262
280200.0000   -0.39797
280240.0000   -0.30249
280280.0000   -0.41849
280320.0000   -0.42963
280360.0000   -0.42661
280400.0000   -0.52783
280440.0000   -0.38846
280480.0000   -0.58678
280520.0000   -0.47871
280560.0000   -0.50283
280600.0000   -0.46474
280640.0000   -0.27719
280680.0000   -0.40648
280720.0000   -0.54651
280760.0000   -0.52540
280800.0000   -0.49785
280840.0000   -0.51767
280880.0000   -0.41105
280920.0000   -0.39190
280960.0000   -0.46404
281000.0000   -0.51198
281040.0000   -0.44644
281080.0000   -0.54525
281120.0000   -0.53078
281160.0000   -0.45555
281200.0000   -0.55862
281240.0000   -0.52566
281280.0000   -0.49369
281320.0000   -0.47397
281360.0000   -0.54792
281400.0000   -0.57505
281440.0000   -0.57232
281480.0000   -0.50550
281520.0000   -0.65155
281560.0000   -0.60078
281600.0000   -0.69546
281640.0000   -0.56293
281680.0000   -0.74314
281720.0000   -0.38449
281760.0000   -0.44867
281800.0000   -0.55409
281840.0000   -0.66113
281880.0000   -0.59545
281920.0000   -0.60136
281960.0000   -0.66604
282000.0000   -0.79979
282040.0000   -0.74663
282080.0000   -0.95903
282120.0000   -0.95156
282160.0000   -0.80120
282200.0000   -0.65817
282240.0000   -0.84095
282280.0000   -0.77030
282320.0000   -0.55386
282360.0000   -0.39946
282400.0000   -0.46316
282440.0000   -0.73960
282480.0000   -0.74472
282520.0000   -0.69126
282560.0000   -0.73270
282600.0000   -0.50190
282640.0000   -0.58824
282680.0000   -0.43205
282720.0000   -0.73465
282760.0000   -0.44345
282800.0000   -0.53255
282840.0000   -0.57810
282880.0000   -0.60307
282920.0000   -0.69100
282960.0000   -0.63287
283000.0000   -0.79902
283040.0000   -0.76772
283080.0000   -0.49526
283120.0000   -0.70134
283160.0000   -0.73633
283200.0000   -0.64324
283240.0000   -0.43541
283280.0000   -0.75098
283320.0000   -0.42597
283360.0000   -0.61795
283400.0000   -0.57057
283440.0000   -0.58529
283480.0000   -0.20934
283520.0000   -0.21415
283560.0000   -0.29247
283600.0000    0.02042
283640.0000   -0.08046
283680.0000   -0.06088
283720.0000   -0.11049
283760.0000   -0.05751
283800.0000   -0.03545
283840.0000   -0.04021
283880.0000   -0.05444
283920.0000    0.05045
283960.0000    0.11069
284000.0000    0.09314
284040.0000    0.15117
284080.0000    0.00202
284120.0000    0.18830
284160.0000    0.02597
284200.0000    0.02069
284240.0000   -0.04000
284280.0000    0.12360
284320.0000    0.12760
284360.0000    0.04200
284400.0000   -0.01164
284440.0000    0.05483
284480.0000   -0.14923
284520.0000   -0.04912
284560.0000   -0.05349
284600.0000   -0.06336
284640.0000   -0.03672
284680.0000   -0.08291
284720.0000    0.08583
284760.0000    0.03466
284800.0000   -0.07338
284840.0000   -0.11177
284880.0000   -0.16292
284920.0000   -0.14123
284960.0000   -0.49997
285000.0000   -0.50914
285040.0000   -0.71165
285080.0000   -0.23742
285120.0000   -0.31048
285160.0000   -0.05165
285200.0000    0.00659
285240.0000   -0.17532
285280.0000   -0.31767
285320.0000   -0.20879
285360.0000   -0.10663
285400.0000   -0.08679
285440.0000   -0.07591
285480.0000    0.06361
285520.0000   -0.04616
285560.0000   -0.10027
285600.0000   -0.09199
285640.0000   -0.13067
285680.0000   -0.16011
285720.0000   -0.18716
285760.0000   -0.10709
285800.0000   -0.23091
285840.0000   -0.06347
285880.0000   -0.42643
285920.0000   -0.25417
285960.0000   -0.27021
286000.0000   -0.34226
286040.0000   -0.10491
286080.0000   -0.23352
286120.0000   -0.40171
286160.0000   -0.29639
286200.0000   -0.28442
286240.0000   -0.22401
286280.0000   -0.26697
286320.0000   -0.14597
286360.0000   -0.22938
286400.0000   -0.21123
286440.0000   -0.02581
286480.0000   -0.11858
286520.0000   -0.22058
286560.0000   -0.11288
286600.0000   -0.19747
286640.0000   -0.14010
286680.0000   -0.17285
286720.0000   -0.28975
286760.0000   -0.37732
286800.0000   -0.58341
286840.0000   -0.47279
286880.0000   -0.63552
286920.0000   -0.71518
286960.0000   -0.73627
287000.0000   -0.46306
287040.0000   -0.57564
287080.0000   -0.57595
287120.0000   -0.55862
287160.0000   -0.44152
287200.0000   -0.56603
287240.0000   -0.41703
287280.0000   -0.52772
287320.0000   -0.58341
287360.0000   -0.58079
287400.0000   -0.36435
287440.0000   -0.34342
287480.0000   -0.32377
287520.0000   -0.47560
287560.0000   -0.58573
287600.0000   -0.53165
287640.0000   -0.35017
287680.0000   -0.60838
287720.0000   -0.71143
287760.0000   -0.24722
287800.0000   -0.51206
287840.0000   -0.52686
287880.0000   -0.44458
287920.0000   -0.56715
287960.0000   -0.68210
288000.0000   -0.51355
288040.0000   -0.43991
288080.0000   -0.57133
288120.0000   -0.50621
288160.0000   -0.61583
288200.0000   -0.47218
288240.0000   -0.50103
288280.0000   -0.44422
288320.0000   -0.42267
288360.0000   -0.68977
288400.0000   -0.56942
288440.0000   -0.52625
288480.0000   -0.36763
288520.0000   -0.35898
288560.0000   -0.39024
288600.0000   -0.46171
288640.0000   -0.30557
288680.0000   -0.34522
288720.0000   -0.53020
288760.0000   -0.59493
288800.0000   -0.63527
288840.0000   -0.56504
288880.0000   -0.55159
288920.0000   -0.47959
288960.0000   -0.15269
289000.0000   -0.46475
289040.0000   -0.41652
289080.0000   -0.58508
289120.0000   -0.47456
289160.0000   -0.72597
289200.0000   -0.70665
289240.0000   -0.50068
289280.0000   -0.49638
289320.0000   -0.39199
289360.0000   -0.72634
289400.0000   -0.43074
289440.0000   -0.62271
289480.0000   -0.46931
289520.0000   -0.44557
289560.0000   -0.14263
289600.0000   -0.47027
289640.0000   -0.62590
289680.0000   -0.51222
289720.0000   -0.46920
289760.0000   -0.40324
289800.0000   -0.62623
289840.0000   -0.54936
289880.0000   -0.68578
289920.0000   -0.53656
289960.0000   -0.68389
290000.0000   -0.71201
290040.0000   -0.80636
290080.0000   -0.61039
290120.0000   -0.47383
290160.0000   -0.48502
290200.0000   -0.60461
290240.0000   -0.38051
290280.0000   -0.37618
290320.0000   -0.09539
290360.0000   -0.57168
290400.0000   -0.52185
290440.0000   -0.37288
290480.0000   -0.22984
290520.0000   -0.03188
290560.0000   -0.24610
290600.0000   -0.26662
290640.0000   -0.55920
290680.0000   -0.46201
290720.0000   -0.48678
290760.0000   -0.43875
290800.0000   -0.46465
290840.0000   -0.36104
290880.0000   -0.76992
290920.0000   -0.47479
290960.0000   -0.81573
291000.0000   -0.61722
291040.0000   -0.32255
291080.0000   -0.29536
291120.0000   -0.59378
291160.0000   -0.85023
291200.0000   -0.44511
291240.0000   -0.35996
291280.0000   -0.53493
291320.0000   -0.29170
291360.0000   -0.59687
291400.0000   -0.87286
291440.0000   -0.54706
291480.0000   -0.48721
291520.0000   -0.52311
291560.0000   -0.65118
291600.0000   -0.57487
291640.0000   -0.39401
291680.0000   -0.31426
291720.0000   -0.41452
291760.0000   -0.51167
291800.0000   -0.35493
291840.0000   -0.40016
291880.0000   -0.78947
291920.0000   -0.60470
291960.0000   -0.35707
292000.0000   -0.72340
292040.0000   -0.62308
292080.0000   -0.90956
292120.0000   -0.79493
292160.0000   -0.57948
292200.0000   -0.99271
292240.0000   -0.64966
292280.0000   -0.64402
292320.0000   -0.57478
292360.0000   -0.24367
292400.0000   -0.21881
292440.0000   -0.41690
292480.0000   -0.36094
292520.0000   -0.10607
292560.0000   -0.15340
292600.0000    0.27821
292640.0000   -0.03593
292680.0000   -0.16258
292720.0000   -0.55211
292760.0000   -0.39540
292800.0000   -0.08322
292840.0000    0.38963
292880.0000   -0.31512
292920.0000   -0.31635
292960.0000   -0.24686
293000.0000    0.10174
293040.0000   -0.01189
293080.0000    0.03612
293120.0000    0.08903
293160.0000    0.00624
293200.0000   -0.07903
293240.0000   -0.11379
293280.0000   -0.07642
293320.0000   -0.39926
293360.0000   -0.22407
293400.0000   -0.43534
293440.0000   -0.56170
293480.0000   -0.51927
293520.0000   -0.34872
293560.0000    0.11914
293600.0000   -0.02026
293640.0000    0.02575
293680.0000    0.05409
293720.0000   -0.14544
293760.0000   -0.07302
293800.0000   -0.33044
293840.0000   -0.53863
293880.0000   -0.37944
293920.0000   -0.67936
293960.0000   -0.56088
294000.0000   -0.64790
294040.0000   -0.57574
294080.0000   -0.66097
294120.0000   -0.38351
294160.0000   -0.44375
294200.0000   -0.43184
294240.0000   -0.12389
294280.0000   -0.37500
294320.0000   -0.11885
294360.0000   -0.10636
294400.0000   -0.14661
294440.0000   -0.01267
294480.0000    0.12099
294520.0000    0.28133
294560.0000    0.16541
294600.0000   -0.09669
294640.0000    0.11614
294680.0000   -0.18886
294720.0000    0.42220
294760.0000   -0.05939
294800.0000    0.05666
294840.0000    0.26405
294880.0000    0.09966
294920.0000    0.13179
294960.0000    0.01895
295000.0000    0.00724
295040.0000    0.17983
295080.0000    0.17513
295120.0000    0.27008
295160.0000   -0.10184
295200.0000    0.17072
295240.0000    0.08106
295280.0000    0.03434
295320.0000    0.13839
295360.0000   -0.21661
295400.0000   -0.20233
295440.0000   -0.23719
295480.0000   -0.17511
295520.0000   -0.25867
295560.0000   -0.58396
295600.0000   -0.42918
295640.0000   -0.51495
295680.0000   -0.47785
295720.0000   -0.53019
295760.0000   -0.47657
295800.0000   -0.41258
295840.0000   -0.31053
295880.0000   -0.08280
295920.0000   -0.30481
295960.0000   -0.27801
296000.0000   -0.54615
296040.0000   -0.33800
296080.0000   -0.33183
296120.0000   -0.29240
296160.0000   -0.38215
296200.0000   -0.46863
296240.0000   -0.30442
296280.0000   -0.13014
296320.0000   -0.28439
296360.0000   -0.25944
296400.0000    0.02503
296440.0000   -0.01111
296480.0000   -0.29108
296520.0000   -0.48481
296560.0000   -0.52238
296600.0000   -0.18299
296640.0000    0.07527
296680.0000   -0.30525
296720.0000   -0.39211
296760.0000   -0.29313
296800.0000   -0.58057
296840.0000   -0.46263
296880.0000   -0.69748
296920.0000   -0.34944
296960.0000   -0.77271
297000.0000   -0.48649
297040.0000   -0.20306
297080.0000   -0.51577
297120.0000   -0.48791
297160.0000   -0.12828
297200.0000   -0.30251
297240.0000   -0.14584
297280.0000   -0.43905
297320.0000   -0.30049
297360.0000   -0.46762
297400.0000   -0.24856
297440.0000   -0.14012
297480.0000   -0.03199
297520.0000   -0.40148
297560.0000   -0.35053
297600.0000    0.10829
297640.0000   -0.20719
297680.0000   -0.32635
297720.0000   -0.32926
297760.0000   -0.24902
297800.0000   -0.29203
297840.0000   -0.06390
297880.0000   -0.19312
297920.0000   -0.33395
297960.0000   -0.18231
298000.0000   -0.20288
298040.0000   -0.33688
298080.0000   -0.26758
298120.0000   -0.27686
298160.0000   -0.35615
298200.0000   -0.06344
298240.0000    0.01783
298280.0000   -0.04323
298320.0000    0.00780
298360.0000    0.23513
298400.0000    0.30846
298440.0000    0.22394
298480.0000   -0.09154
298520.0000   -0.09708
298560.0000   -0.57208
298600.0000   -0.30654
298640.0000   -0.19855
298680.0000   -0.13945
298720.0000   -0.34625
298760.0000   -0.24575
298800.0000   -0.08301
298840.0000   -0.20964
298880.0000   -0.23955
298920.0000   -0.45430
298960.0000   -0.14403
299000.0000   -0.22147
299040.0000   -0.46584
299080.0000   -0.28532
299120.0000   -0.35982
299160.0000   -0.42148
299200.0000    0.06429
299240.0000    0.04169
299280.0000   -0.37551
299320.0000   -0.44873
299360.0000   -0.06619
299400.0000   -0.41672
299440.0000   -0.47022
299480.0000   -0.53135
299520.0000   -0.44138
299560.0000   -0.27220
299600.0000   -0.49389
299640.0000   -0.40834
299680.0000   -0.07781
299720.0000   -0.16059
299760.0000   -0.55584
299800.0000   -0.43175
299840.0000   -0.44179
299880.0000   -0.35494
299920.0000   -0.17917
299960.0000   -0.52243
300000.0000   -0.39011
300040.0000   -0.40248
300080.0000   -0.33313
300120.0000   -0.40553
300160.0000   -0.45924
300200.0000   -0.32494
300240.0000   -0.43165
300280.0000   -0.38700
300320.0000   -0.31090
300360.0000   -0.39452
300400.0000   -0.20055
300440.0000   -0.39060
300480.0000    0.18404
300520.0000    0.13199
300560.0000    0.21486
300600.0000   -0.12816
300640.0000   -0.27968
300680.0000   -0.52766
300720.0000   -0.33313
300760.0000   -0.27969
300800.0000   -0.20590
300840.0000   -0.37568
300880.0000   -0.37719
300920.0000   -0.26521
300960.0000   -0.46655
301000.0000   -0.40149
301040.0000   -0.35070
301080.0000   -0.44969
301120.0000   -0.44379
301160.0000   -0.43445
301200.0000   -0.29845
301240.0000   -0.33526
301280.0000   -0.46883
301320.0000   -0.23550
301360.0000   -0.25940
301400.0000   -0.52662
301440.0000   -0.59294
301480.0000   -0.21201
301520.0000   -0.19990
301560.0000   -0.54138
301600.0000   -0.43791
301640.0000   -0.62892
301680.0000   -0.73378
301720.0000   -0.50523
301760.0000   -0.77373
301800.0000   -0.71363
301840.0000   -0.42579
301880.0000   -0.40679
301920.0000   -0.44775
301960.0000   -0.33819
302000.0000   -0.29941
302040.0000   -0.46104
302080.0000   -0.35154
302120.0000   -0.41418
302160.0000   -0.31640
302200.0000   -0.70294
302240.0000   -0.69207
302280.0000   -0.36547
302320.0000   -0.44550
302360.0000   -0.48848
302400.0000   -0.81765
302440.0000   -0.68592
302480.0000   -0.60389
302520.0000   -0.63375
302560.0000   -0.64887
302600.0000   -0.43204
302640.0000   -0.55836
302680.0000   -0.46274
302720.0000   -0.48780
302760.0000   -0.57532
302800.0000   -0.39319
302840.0000   -0.50046
302880.0000   -0.62234
302920.0000   -0.35307
302960.0000   -0.61270
303000.0000   -0.53906
303040.0000   -0.41883
303080.0000   -0.70873
303120.0000   -0.81191
303160.0000   -0.51704
303200.0000   -0.45510
303240.0000   -0.20054
303280.0000   -0.30059
303320.0000   -0.55435
303360.0000   -0.88858
303400.0000   -0.87746
303440.0000   -0.55143
303480.0000   -0.51514
303520.0000   -0.79988
303560.0000   -0.56649
303600.0000   -0.82620
303640.0000   -0.78775
303680.0000   -0.37830
303720.0000   -0.53748
303760.0000   -0.58056
303800.0000   -0.55513
303840.0000   -0.49644
303880.0000   -0.52142
303920.0000   -0.57410
303960.0000   -0.68036
304000.0000   -0.50693
304040.0000   -0.60457
304080.0000   -0.70722
304120.0000   -0.53711
304160.0000   -0.49615
304200.0000   -0.41134
304240.0000   -0.54363
304280.0000   -0.27001
304320.0000   -0.62994
304360.0000   -0.28563
304400.0000   -0.66988
304440.0000   -0.40534
304480.0000   -0.63345
304520.0000   -0.65896
304560.0000   -0.85325
304600.0000   -0.52446
304640.0000   -0.63326
304680.0000   -0.37769
304720.0000   -0.48158
304760.0000   -0.63804
304800.0000   -0.41661
304840.0000   -0.56676
304880.0000   -0.49696
304920.0000   -0.45454
304960.0000   -0.37191
305000.0000   -0.67292
305040.0000   -0.69782
305080.0000   -0.25417
305120.0000   -0.58844
305160.0000   -0.36654
305200.0000   -0.31251
305240.0000   -0.27086
305280.0000   -0.61095
305320.0000   -0.15944
305360.0000   -0.56063
305400.0000   -0.47564
305440.0000   -0.37470
305480.0000   -0.56045
305520.0000   -0.94219
305560.0000   -0.46694
305600.0000   -0.61897
305640.0000   -0.87961
305680.0000   -0.70355
305720.0000   -0.51296
305760.0000   -0.51754
305800.0000   -0.82189
305840.0000   -0.64186
305880.0000   -0.62680
305920.0000   -0.58000
305960.0000   -0.32235
306000.0000   -0.45530
306040.0000   -0.53059
306080.0000   -0.51113
306120.0000   -0.56626
306160.0000   -0.64990
306200.0000   -0.58969
306240.0000   -0.62804
306280.0000   -0.51213
306320.0000   -0.61816
306360.0000   -0.45360
306400.0000   -0.10032
306440.0000   -0.29893
306480.0000   -0.39055
306520.0000   -0.66488
306560.0000   -0.48511
306600.0000   -0.35873
306640.0000   -0.54396
306680.0000   -0.54695
306720.0000   -0.84278
306760.0000   -1.00764
306800.0000   -0.63163
306840.0000   -0.58453
306880.0000   -0.53488
306920.0000   -0.64552
306960.0000   -0.46143
307000.0000   -0.60001
307040.0000   -0.57663
307080.0000   -0.78316
307120.0000   -0.75482
307160.0000   -0.67689
307200.0000   -0.68414
307240.0000   -0.55529
307280.0000   -0.93250
307320.0000   -0.52398
307360.0000   -0.94848
307400.0000   -0.64610
307440.0000   -0.70246
307480.0000   -0.58368
307520.0000   -0.68893
307560.0000   -0.59980
307600.0000   -0.94709
307640.0000   -0.63865
307680.0000   -0.76987
307720.0000   -0.51287
307760.0000   -0.69246
307800.0000   -0.81186
307840.0000   -0.53072
307880.0000   -0.73580
307920.0000   -0.60402
307960.0000   -0.53377
308000.0000   -0.73479
308040.0000   -0.52994
308080.0000   -0.76468
308120.0000   -0.69678
308160.0000   -0.56079
308200.0000   -0.34427
308240.0000   -0.32783
308280.0000    0.17849
308320.0000    0.10861
308360.0000    0.04387
308400.0000   -0.07473
308440.0000    0.00447
308480.0000    0.04523
308520.0000   -0.01207
308560.0000   -0.07716
308600.0000   -0.01014
308640.0000    0.21731
308680.0000   -0.16351
308720.0000   -0.07241
308760.0000   -0.32286
308800.0000    0.01143
308840.0000    0.03133
308880.0000   -0.11533
308920.0000   -0.13233
308960.0000   -0.51247
309000.0000   -0.73522
309040.0000   -0.48662
309080.0000   -0.22517
309120.0000    0.21608
309160.0000    0.15649
309200.0000    0.12290
309240.0000    0.07637
309280.0000   -0.10781
309320.0000    0.12030
309360.0000    0.01925
309400.0000    0.17113
309440.0000    0.00692
309480.0000   -0.04698
309520.0000   -0.21061
309560.0000   -0.06231
309600.0000   -0.15255
309640.0000   -0.14501
309680.0000    0.04549
309720.0000    0.02679
309760.0000    0.01481
309800.0000    0.20747
309840.0000    0.01948
309880.0000   -0.04548
309920.0000   -0.49746
309960.0000   -0.25039
310000.0000   -0.15854
310040.0000    0.03999
310080.0000   -0.29164
310120.0000    0.33687
310160.0000    0.12290
310200.0000    0.24995
310240.0000   -0.11233
310280.0000   -0.15157
310320.0000    0.16221
310360.0000   -0.00168
310400.0000    0.03590
310440.0000    0.04587
310480.0000    0.10700
310520.0000   -0.36805
310560.0000   -0.11847
310600.0000    0.08496
310640.0000   -0.52674
310680.0000    0.06369
310720.0000   -0.07835
310760.0000    0.12903
310800.0000   -0.46920
310840.0000   -0.68023
310880.0000   -0.48958
310920.0000   -0.50473
310960.0000   -0.56609
311000.0000   -0.42674
311040.0000   -0.66124
311080.0000   -0.41620
311120.0000   -0.35557
311160.0000   -0.30765
311200.0000    0.02796
311240.0000   -0.18434
311280.0000   -0.25869
311320.0000   -0.26383
311360.0000   -0.25634
311400.0000   -0.23605
311440.0000   -0.09455
311480.0000    0.04282
311520.0000    0.05936
311560.0000    0.07775
311600.0000    0.02158
311640.0000    0.14765
311680.0000    0.12032
311720.0000    0.33538
311760.0000    0.37169
311800.0000    0.17119
311840.0000   -0.06798
311880.0000    0.04112
311920.0000    0.28829
311960.0000    0.13267
312000.0000    0.09975
312040.0000   -0.29690
312080.0000   -0.06713
312120.0000   -0.31616
312160.0000    0.01500
312200.0000   -0.24510
312240.0000    0.01655
312280.0000   -0.31748
312320.0000   -0.17061
312360.0000   -0.43946
312400.0000   -0.47282
312440.0000   -0.50931
312480.0000   -0.45723
312520.0000   -0.34830
312560.0000   -0.53205
312600.0000   -0.49177
312640.0000   -0.53451
312680.0000   -0.45638
312720.0000   -0.46154
312760.0000   -0.38494
312800.0000   -0.46358
312840.0000   -0.44073
312880.0000   -0.45391
312920.0000   -0.30743
312960.0000    0.19257
313000.0000   -0.29203
313040.0000   -0.32442
313080.0000   -0.20417
313120.0000   -0.10498
313160.0000   -0.27993
313200.0000   -0.23805
313240.0000   -0.57704
313280.0000   -0.43426
313320.0000   -0.24387
313360.0000   -0.34840
313400.0000   -0.12070
313440.0000   -0.47072
313480.0000   -0.37007
313520.0000   -0.35710
313560.0000   -0.48116
313600.0000    0.24940
313640.0000    0.08758
313680.0000    0.05782
313720.0000    0.17449
313760.0000   -0.18544
313800.0000   -0.36193
313840.0000   -0.32090
313880.0000   -0.46494
313920.0000    0.16812
313960.0000   -0.19947
314000.0000   -0.05701
314040.0000    0.10293
314080.0000   -0.01410
314120.0000    0.23782
314160.0000   -0.09638
314200.0000    0.07212
314240.0000   -0.05662
314280.0000   -0.33719
314320.0000   -0.36105
314360.0000   -0.01967
314400.0000   -0.35038
314440.0000    0.03105
314480.0000   -0.06047
314520.0000   -0.05081
314560.0000    0.06471
314600.0000   -0.30111
314640.0000   -0.03413
314680.0000    0.09431
314720.0000    0.02365
314760.0000    0.01140
314800.0000   -0.06681
314840.0000    0.06101
314880.0000    0.25378
314920.0000    0.24912
314960.0000    0.01022
315000.0000    0.08106
315040.0000   -0.20254
315080.0000   -0.09452
315120.0000   -0.13825
315160.0000    0.24744
315200.0000   -0.06845
315240.0000    0.17484
315280.0000    0.01221
315320.0000    0.06323
315360.0000    0.06413
315400.0000   -0.00625
315440.0000    0.03878
315480.0000    0.12083
315520.0000   -0.00426
315560.0000    0.14042
315600.0000    0.12445
315640.0000    0.02227
315680.0000    0.31712
315720.0000   -0.00424
315760.0000    0.14825
315800.0000    0.03318
315840.0000    0.01026
315880.0000   -0.25051
315920.0000    0.12936
315960.0000   -0.23104
316000.0000   -0.17513
316040.0000    0.17511
316080.0000    0.35402
316120.0000   -0.09100
316160.0000   -0.35795
316200.0000   -0.42582
316240.0000   -0.34088
316280.0000   -0.15271
316320.0000   -0.32032
316360.0000    0.09696
316400.0000    0.31499
316440.0000    0.23066
316480.0000   -0.06299
316520.0000   -0.23068
316560.0000   -0.15544
316600.0000    0.08224
316640.0000   -0.19517
316680.0000    0.18491
316720.0000   -0.11669
316760.0000   -0.36578
316800.0000    0.25313
316840.0000    0.06588
316880.0000   -0.00820
316920.0000    0.05400
316960.0000    0.14701
317000.0000    0.03522
317040.0000    0.18103
317080.0000    0.03969
317120.0000   -0.02141
317160.0000   -0.20522
317200.0000    0.12726
317240.0000   -0.13307
317280.0000   -0.16179
317320.0000   -0.11563
317360.0000    0.09752
317400.0000    0.02878
317440.0000    0.01508
317480.0000   -0.23287
317520.0000    0.05353
317560.0000    0.09215
317600.0000   -0.15421
317640.0000    0.23900
317680.0000    0.16925
317720.0000    0.08169
317760.0000    0.22049
317800.0000    0.23583
317840.0000    0.16743
317880.0000    0.27937
317920.0000    0.18318
317960.0000    0.08702
318000.0000    0.09647
318040.0000    0.18539
318080.0000    0.10729
318120.0000    0.26485
318160.0000    0.11942
318200.0000    0.13527
318240.0000    0.11960
318280.0000    0.26987
318320.0000    0.00471
318360.0000    0.11625
318400.0000    0.07340
318440.0000   -0.07007
318480.0000   -0.19200
318520.0000    0.25228
318560.0000    0.13268
318600.0000    0.10987
318640.0000    0.18403
318680.0000    0.35993
318720.0000    0.24177
318760.0000    0.31167
318800.0000    0.27518
318840.0000    0.19486
318880.0000    0.08416
318920.0000    0.11605
318960.0000    0.26704
319000.0000    0.16125
319040.0000    0.12095
319080.0000    0.37576
319120.0000    0.37259
319160.0000    0.23184
319200.0000    0.13798
319240.0000    0.18821
319280.0000    0.13852
319320.0000    0.08243
319360.0000    0.09347
319400.0000    0.11155
319440.0000    0.30583
319480.0000    0.28493
319520.0000    0.21329
319560.0000    0.04438
319600.0000    0.03149
319640.0000   -0.17148
319680.0000    0.24963
319720.0000    0.06545
319760.0000   -0.01335
319800.0000   -0.06552
319840.0000   -0.01565
319880.0000    0.10900
319920.0000    0.14115
319960.0000    0.19542
320000.0000    0.17982
320040.0000    0.11763
320080.0000    0.21000
320120.0000    0.24148
320160.0000    0.13084
320200.0000    0.14286
320240.0000    0.12104
320280.0000    0.16990
320320.0000    0.52337
320360.0000    0.56422
320400.0000    0.40950
320440.0000    0.27881
320480.0000    0.36193
320520.0000    0.54671
320560.0000    0.64648
320600.0000    0.56477
320640.0000    0.48374
320680.0000    0.67768
320720.0000    0.57051
320760.0000    0.39403
320800.0000    0.62327
320840.0000    0.72752
320880.0000    0.73710
320920.0000    0.57462
320960.0000    0.61156
321000.0000    0.52555
321040.0000    0.95681
321080.0000    0.83544
321120.0000    0.98265
321160.0000    0.78287
321200.0000    0.54512
321240.0000    0.81993
321280.0000    0.78868
321320.0000    0.82257
321360.0000    0.71983
321400.0000    0.77384
321440.0000    0.79752
321480.0000    0.63070
321520.0000    0.72035
321560.0000    0.67409
321600.0000    0.59644
321640.0000    0.72459
321680.0000    0.78840
321720.0000    0.89546
321760.0000    0.64131
321800.0000    0.70039
321840.0000    0.65728
321880.0000    0.81937
321920.0000    0.78911
321960.0000    0.68675
322000.0000    0.78413
322040.0000    0.86709
322080.0000    0.77509
322120.0000    0.66484
322160.0000    0.78400
322200.0000    0.81773
322240.0000    0.92744
322280.0000    0.69929
322320.0000    0.77950
322360.0000    0.77125
322400.0000    0.85555
322440.0000    0.77419
322480.0000    0.65628
322520.0000    0.72950
322560.0000    0.67652
322600.0000    0.56013
322640.0000    0.79142
322680.0000    0.79094
322720.0000    0.79494
322760.0000    0.75396
322800.0000    0.86045
322840.0000    0.78879
322880.0000    0.78578
322920.0000    0.68024
322960.0000    0.72556
323000.0000    0.71654
323040.0000    0.59390
323080.0000    0.67536
323120.0000    0.70179
323160.0000    0.77018
323200.0000    0.68898
323240.0000    0.74860
323280.0000    0.72887
323320.0000    0.71198
323360.0000    0.81002
323400.0000    0.56719
323440.0000    0.80558
323480.0000    0.81911
323520.0000    0.72641
323560.0000    0.49197
323600.0000    0.57786
323640.0000    0.73723
323680.0000    0.88532
323720.0000    0.66431
323760.0000    0.75610
323800.0000    0.71079
323840.0000    0.83506
323880.0000    0.71625
323920.0000    0.74479
323960.0000    0.60963
324000.0000    0.77242
324040.0000    0.75554
324080.0000    0.81301
324120.0000    0.83110
324160.0000    0.72746
324200.0000    0.57131
324240.0000    0.78909
324280.0000    0.53603
324320.0000    0.77027
324360.0000    0.71019
324400.0000    0.65213
324440.0000    0.69792
324480.0000    0.81406
324520.0000    0.66381
324560.0000    0.75064
324600.0000    0.68000
324640.0000    0.89296
324680.0000    0.83146
324720.0000    0.74605
324760.0000    0.72110
324800.0000    0.78816
324840.0000    0.85573
324880.0000    0.80328
324920.0000    0.65652
324960.0000    0.75799
325000.0000    0.72561
325040.0000    0.90807
325080.0000    0.80429
325120.0000    0.82328
325160.0000    0.80545
325200.0000    0.64074
325240.0000    0.66978
325280.0000    0.76288
325320.0000    0.88500
325360.0000    0.75857
325400.0000    0.71903
325440.0000    0.81565
325480.0000    0.59456
325520.0000    0.62483
325560.0000    0.71866
325600.0000    0.74607
325640.0000    0.70759
325680.0000    0.83243
325720.0000    0.75449
325760.0000    0.51978
325800.0000    0.67384
325840.0000    0.60521
325880.0000    0.78196
325920.0000    0.69391
325960.0000    0.66845
326000.0000    0.76109
326040.0000    0.67091
326080.0000    0.82833
326120.0000    0.67958
326160.0000    0.74014
326200.0000    0.64234
326240.0000    0.70326
326280.0000    0.62601
326320.0000    0.64059
326360.0000    0.68062
326400.0000    0.78506
326440.0000    0.58689
326480.0000    0.79189
326520.0000    0.58722
326560.0000    0.70286
326600.0000    0.73827
326640.0000    0.77474
326680.0000    0.79272
326720.0000    0.80769
326760.0000    0.80348
326800.0000    0.66017
326840.0000    0.63700
326880.0000    0.66659
326920.0000    0.64888
326960.0000    0.66163
327000.0000    0.48087
327040.0000    0.82627
327080.0000    0.58968
327120.0000    0.68097
327160.0000    0.74794
327200.0000    0.72891
327240.0000    0.76677
327280.0000    0.66747
327320.0000    0.53052
327360.0000    0.69890
327400.0000    0.71546
327440.0000    0.79179
327480.0000    0.63891
327520.0000    0.55774
327560.0000    0.57947
327600.0000    0.86387
327640.0000    0.72431
327680.0000    0.70964
327720.0000    0.73762
327760.0000    0.76171
327800.0000    0.78616
327840.0000    0.81422
327880.0000    0.79904
327920.0000    0.75473
327960.0000    0.69926
328000.0000    0.65983
328040.0000    0.80855
328080.0000    0.71389
328120.0000    0.77271
328160.0000    0.79945
328200.0000    0.81024
328240.0000    0.76580
328280.0000    0.68390
328320.0000    0.66835
328360.0000    0.69651
328400.0000    0.66877
328440.0000    0.64707
328480.0000    0.89293
328520.0000    0.75802
328560.0000    0.71577
328600.0000    0.91904
328640.0000    0.95107
328680.0000    0.69067
328720.0000    0.44748
328760.0000    0.52940
328800.0000    0.74804
328840.0000    0.89095
328880.0000    0.81582
328920.0000    0.62136
328960.0000    0.63618
329000.0000    0.64194
329040.0000    0.86499
329080.0000    0.83280
329120.0000    0.50795
329160.0000    0.71304
329200.0000    0.71700
329240.0000    0.74017
329280.0000    0.69629
329320.0000    0.54175
329360.0000    0.65971
329400.0000    0.59047
329440.0000    0.68183
329480.0000    0.69599
329520.0000    0.70179
329560.0000    0.50983
329600.0000    0.75281
329640.0000    0.66495
329680.0000    0.76756
329720.0000    0.57423
329760.0000    0.60169
329800.0000    0.52624
329840.0000    0.88075
329880.0000    0.87997
329920.0000    0.48155
329960.0000    0.77290
330000.0000    0.81901
330040.0000    0.63327
330080.0000    0.91895
330120.0000    0.80793
330160.0000    0.92478
330200.0000    0.63192
330240.0000    0.80537
330280.0000    0.72879
330320.0000    0.78596
330360.0000    0.51068
330400.0000    0.64724
330440.0000    0.65799
330480.0000    0.63688
330520.0000    0.74121
330560.0000    0.74440
330600.0000    0.86513
330640.0000    0.76792
330680.0000    0.71337
330720.0000    0.76204
330760.0000    0.57383
330800.0000    0.75209
330840.0000    0.67332
330880.0000    0.63961
330920.0000    0.50574
330960.0000    0.66660
331000.0000    0.63753
331040.0000    0.71483
331080.0000    0.62571
331120.0000    0.76893
331160.0000    0.59222
331200.0000    0.55144
331240.0000    0.56832
331280.0000    0.60856
331320.0000    0.59882
331360.0000    0.59610
331400.0000    0.57982
331440.0000    0.72658
331480.0000    0.64596
331520.0000    0.75510
331560.0000    0.83756
331600.0000    0.52372
331640.0000    0.79494
331680.0000    0.50381
331720.0000    0.54926
331760.0000    0.57279
331800.0000    0.55222
331840.0000    0.77594
331880.0000    0.76107
331920.0000    0.86168
331960.0000    0.72694
332000.0000    0.74663
332040.0000    0.80769
332080.0000    0.76054
332120.0000    0.76693
332160.0000    0.74472
332200.0000    0.61117
332240.0000    0.77135
332280.0000    0.77826
332320.0000    0.68197
332360.0000    0.85384
332400.0000    0.69487
332440.0000    0.65668
332480.0000    0.73832
332520.0000    0.58047
332560.0000    0.43184
332600.0000    0.46526
332640.0000    0.50999
332680.0000    0.65739
332720.0000    0.76749
332760.0000    0.52006
332800.0000    0.48689
332840.0000    0.62501
332880.0000    0.39928
332920.0000    0.55558
332960.0000    0.36573
333000.0000    0.46989
333040.0000    0.27102
333080.0000    0.32196
333120.0000    0.56640
333160.0000    0.51555
333200.0000    0.55687
333240.0000    0.55399
333280.0000    0.29678
333320.0000    0.40807
333360.0000    0.30744
333400.0000    0.59278
333440.0000    0.46763
333480.0000    0.37235
333520.0000    0.48622
333560.0000    0.43905
333600.0000    0.52240
333640.0000    0.52324
333680.0000    0.49330
333720.0000    0.49434
333760.0000    0.39826
333800.0000    0.50026
333840.0000    0.36757
333880.0000    0.48965
333920.0000    0.55373
333960.0000    0.44645
334000.0000    0.43507
334040.0000    0.52527
334080.0000    0.30518
334120.0000    0.55408
334160.0000    0.09491
334200.0000    0.48268
334240.0000    0.47910
334280.0000    0.24231
334320.0000    0.51045
334360.0000    0.16959
334400.0000    0.28425
334440.0000   -0.19234
334480.0000    0.02262
334520.0000    0.23225
334560.0000   -0.09273
334600.0000    0.04928
334640.0000    0.06289
334680.0000    0.06406
334720.0000    0.28410
334760.0000    0.13906
334800.0000    0.47498
334840.0000    0.53025
334880.0000    0.48422
334920.0000    0.56693
334960.0000    0.52755
335000.0000    0.08394
335040.0000   -0.10978
335080.0000   -0.23961
335120.0000    0.06860
335160.0000    0.06373
335200.0000    0.04232
335240.0000    0.30391
335280.0000    0.15775
335320.0000    0.37704
335360.0000    0.40754
335400.0000    0.30152
335440.0000    0.59614
335480.0000    0.45384
335520.0000    0.55589
335560.0000    0.35516
335600.0000    0.22426
335640.0000    0.31246
335680.0000    0.46324
335720.0000    0.38703
335760.0000    0.31805
335800.0000    0.41650
335840.0000    0.29254
335880.0000    0.40132
335920.0000    0.23459
335960.0000    0.64675
336000.0000    0.54451
336040.0000    0.44793
336080.0000    0.62033
336120.0000    0.74286
336160.0000    0.53956
336200.0000    0.49669
336240.0000    0.40969
336280.0000    0.63928
336320.0000    0.53791
336360.0000    0.81653
336400.0000    0.45200
336440.0000    0.54022
336480.0000    0.52152
336520.0000    0.72122
336560.0000    0.48037
336600.0000    0.53285
336640.0000    0.59989
336680.0000    0.63201
336720.0000    0.54193
336760.0000    0.55464
336800.0000    0.74544
336840.0000    0.56083
336880.0000    0.64866
336920.0000    0.62464
336960.0000    0.60164
337000.0000    0.84732
337040.0000    0.87090
337080.0000    0.88692
337120.0000    0.74922
337160.0000    0.62955
337200.0000    0.71447
337240.0000    0.74338
337280.0000    0.56401
337320.0000    0.62259
337360.0000    0.58802
337400.0000    0.54012
337440.0000    0.57066
337480.0000    0.56540
337520.0000    0.58892
337560.0000    0.44425
337600.0000    0.66349
337640.0000    0.57123
337680.0000    0.37197
337720.0000    0.56690
337760.0000    0.50351
337800.0000    0.85827
337840.0000    0.65418
337880.0000    0.55738
337920.0000    0.57327
337960.0000    0.54638
338000.0000    0.42498
338040.0000    0.49327
338080.0000    0.39392
338120.0000    0.38977
338160.0000    0.25293
338200.0000    0.49115
338240.0000    0.70368
338280.0000    0.56113
338320.0000    0.44735
338360.0000    0.44773
338400.0000    0.57636
338440.0000    0.41236
338480.0000    0.44127
338520.0000    0.58373
338560.0000    0.49748
338600.0000    0.60595
338640.0000    0.63883
338680.0000    0.51767
338720.0000    0.51504
338760.0000    0.36660
338800.0000    0.42368
338840.0000    0.70543
338880.0000    0.39451
338920.0000    0.40092
338960.0000    0.58727
339000.0000    0.43055
339040.0000    0.56794
339080.0000    0.49408
339120.0000    0.42226
339160.0000    0.47320
339200.0000    0.60390
339240.0000    0.49040
339280.0000    0.50431
339320.0000    0.60893
339360.0000    0.49445
339400.0000    0.58361
339440.0000    0.58187
339480.0000    0.55728
339520.0000    0.44998
339560.0000    0.48311
339600.0000    0.46622
339640.0000    0.34274
339680.0000    0.47357
339720.0000    0.42757
339760.0000    0.44516
339800.0000    0.50362
339840.0000    0.44797
339880.0000    0.49381
339920.0000    0.47863
339960.0000    0.57540
340000.0000    0.39576
340040.0000    0.57082
340080.0000    0.43690
340120.0000    0.41798
340160.0000    0.46237
340200.0000    0.14795
340240.0000    0.49471
340280.0000    0.52359
340320.0000    0.47114
340360.0000    0.47070
340400.0000    0.55796
340440.0000    0.63172
340480.0000    0.45447
340520.0000    0.53768
340560.0000    0.53409
340600.0000    0.31876
340640.0000    0.44738
340680.0000    0.46507
340720.0000    0.43195
340760.0000    0.43642
340800.0000    0.44549
340840.0000    0.31051
340880.0000    0.38673
340920.0000    0.15988
340960.0000    0.41702
341000.0000    0.21381
341040.0000    0.44253
341080.0000    0.28431
341120.0000    0.40643
341160.0000    0.46537
341200.0000    0.44338
341240.0000    0.55981
341280.0000    0.36828
341320.0000    0.56202
341360.0000    0.48154
341400.0000    0.50050
341440.0000    0.64252
341480.0000    0.83792
341520.0000    0.81421
341560.0000    0.62658
341600.0000    0.86996
341640.0000    0.71148
341680.0000    0.79711
341720.0000    0.77952
341760.0000    0.57815
341800.0000    0.86015
341840.0000    0.77358
341880.0000    0.66518
341920.0000    0.70616
341960.0000    0.79005
342000.0000    0.81942
342040.0000    0.68648
342080.0000    0.87580
342120.0000    0.63857
342160.0000    0.81795
342200.0000    0.76330
342240.0000    0.76020
342280.0000    0.77156
342320.0000    0.64759
342360.0000    0.64754
342400.0000    0.77341
342440.0000    0.66949
342480.0000    0.70410
342520.0000    0.82609
342560.0000    0.56997
342600.0000    0.77322
342640.0000    0.78912
342680.0000    0.76881
342720.0000    0.76878
342760.0000    0.55692
342800.0000    0.81125
342840.0000    0.85556
342880.0000    0.77177
342920.0000    0.72721
342960.0000    0.77590
343000.0000    0.81574
343040.0000    0.86270
343080.0000    0.86220
343120.0000    0.85609
343160.0000    0.79848
343200.0000    0.81205
343240.0000    0.71019
343280.0000    0.49960
343320.0000    0.78381
343360.0000    0.85794
343400.0000    0.82813
343440.0000    0.77301
343480.0000    0.69756
343520.0000    0.51158
343560.0000    0.95270
343600.0000    0.75609
343640.0000    0.77022
343680.0000    0.79676
343720.0000    0.82066
343760.0000    0.73931
343800.0000    0.70639
343840.0000    0.81217
343880.0000    0.73566
343920.0000    0.63411
343960.0000    0.82942
344000.0000    0.51942
344040.0000    0.82910
344080.0000    0.84810
344120.0000    0.74264
344160.0000    0.80747
344200.0000    0.75278
344240.0000    0.79026
344280.0000    0.66238
344320.0000    0.58301
344360.0000    0.58126
344400.0000    0.44204
344440.0000    0.52445
344480.0000    0.46566
344520.0000    0.49622
344560.0000    0.61288
344600.0000    0.60614
344640.0000    0.47338
344680.0000    0.49829
344720.0000    0.50720
344760.0000    0.49748
344800.0000    0.50266
344840.0000    0.55013
344880.0000    0.53089
344920.0000    0.55843
344960.0000    0.59345
345000.0000    0.35610
345040.0000    0.43184
345080.0000    0.55257
345120.0000    0.42397
345160.0000    0.38934
345200.0000    0.53368
345240.0000    0.55759
345280.0000    0.45617
345320.0000    0.76949
345360.0000    0.50243
345400.0000    0.52178
345440.0000    0.55595
345480.0000    0.42780
345520.0000    0.60115
345560.0000    0.59510
345600.0000    0.48514
345640.0000    0.41646
345680.0000    0.48026
345720.0000    0.61900
345760.0000    0.77994
345800.0000    0.47011
345840.0000    0.45210
345880.0000    0.40724
345920.0000    0.72445
345960.0000    0.71347
346000.0000    0.53436
346040.0000    0.76421
346080.0000    0.61013
346120.0000    0.61789
346160.0000    0.49796
346200.0000    0.56589
346240.0000    0.51214
346280.0000    0.47436
346320.0000    0.87942
346360.0000    0.86535
346400.0000    0.63788
346440.0000    0.82805
346480.0000    0.79602
346520.0000    0.74021
346560.0000    0.78236
346600.0000    0.73015
346640.0000    0.72743
346680.0000    0.67012
346720.0000    0.63999
346760.0000    0.83552
346800.0000    0.65747
346840.0000    0.66279
346880.0000    0.64026
346920.0000    0.77455
346960.0000    0.76037
347000.0000    0.79848
347040.0000    0.97651
347080.0000    0.55539
347120.0000    0.37420
347160.0000    0.50903
347200.0000    0.40404
347240.0000    0.41263
347280.0000    0.60368
347320.0000    0.65618
347360.0000    0.64579
347400.0000    0.67030
347440.0000    0.46639
347480.0000    0.59318
347520.0000    0.59060
347560.0000    0.47369
347600.0000    0.56356
347640.0000    0.56649
347680.0000    0.50781
347720.0000    0.52996
347760.0000    0.40961
347800.0000    0.47528
347840.0000    0.56284
347880.0000    0.45978
347920.0000    0.51243
347960.0000    0.48362
348000.0000    0.49270
348040.0000    0.48620
348080.0000    0.48987
348120.0000    0.36492
348160.0000    0.73850
348200.0000    0.59911
348240.0000    0.66646
348280.0000    0.44970
348320.0000    0.47213
348360.0000    0.48959
348400.0000    0.43007
348440.0000    0.45328
348480.0000    0.37563
348520.0000    0.37067
348560.0000    0.40310
348600.0000    0.56249
348640.0000    0.51193
348680.0000    0.35418
348720.0000    0.50518
348760.0000    0.50158
348800.0000    0.37022
348840.0000    0.29203
348880.0000    0.60116
348920.0000    0.36738
348960.0000    0.50748
349000.0000    0.69800
349040.0000    0.44372
349080.0000    0.53901
349120.0000    0.42324
349160.0000    0.53987
349200.0000    0.49791
349240.0000    0.58315
349280.0000    0.77113
349320.0000    0.36595
349360.0000    0.59256
349400.0000    0.47876
349440.0000    0.45058
349480.0000    0.56048
349520.0000    0.72199
349560.0000    0.53544
349600.0000    0.04016
349640.0000    0.45306
349680.0000    0.49116
349720.0000    0.43925
349760.0000    0.37581
349800.0000    0.50525
349840.0000    0.32639
349880.0000    0.49879
349920.0000    0.55807
349960.0000    0.62901
350000.0000    0.54561
350040.0000    0.63571
350080.0000    0.64040
350120.0000    0.52723
350160.0000    0.41357
350200.0000    0.38863
350240.0000    0.63468
350280.0000    0.48623
350320.0000    0.47538
350360.0000    0.71426
350400.0000    0.60959
350440.0000    0.46865
350480.0000    0.44705
350520.0000    0.46052
350560.0000    0.46224
350600.0000    0.50920
350640.0000    0.71631
350680.0000    0.84070
350720.0000    0.69552
350760.0000    0.72844
350800.0000    0.60227
350840.0000    0.40954
350880.0000    0.33472
350920.0000    0.46860
350960.0000    0.32985
351000.0000    0.60422
351040.0000    0.26369
351080.0000    0.45451
351120.0000    0.51909
351160.0000    0.33089
351200.0000    0.44469
351240.0000    0.44066
351280.0000    0.30728
351320.0000    0.19964
351360.0000    0.46701
351400.0000    0.39209
351440.0000    0.45567
351480.0000    0.75723
351520.0000    0.46778
351560.0000    0.55840
351600.0000    0.44766
351640.0000    0.56547
351680.0000    0.51297
351720.0000    0.45161
351760.0000    0.71866
351800.0000    0.54736
351840.0000    0.42503
351880.0000    0.44820
351920.0000    0.55422
351960.0000    0.39930
352000.0000    0.48389
352040.0000    0.40876
352080.0000    0.31068
352120.0000    0.36035
352160.0000    0.53654
352200.0000    0.74409
352240.0000    0.71201
352280.0000    0.88213
352320.0000    0.76401
352360.0000    0.94290
352400.0000    0.52547
352440.0000    0.78155
352480.0000    0.77562
352520.0000    0.81932
352560.0000    0.84060
352600.0000    0.83983
352640.0000    0.69053
352680.0000    0.77226
352720.0000    1.03157
352760.0000    0.73076
352800.0000    0.70885
352840.0000    0.82293
352880.0000    0.83707
352920.0000    0.67140
352960.0000    0.95035
353000.0000    0.77999
353040.0000    0.84566
353080.0000    0.88118
353120.0000    0.72286
353160.0000    0.86106
353200.0000    0.73362
353240.0000    0.77830
353280.0000    0.85922
353320.0000    0.78237
353360.0000    0.78203
353400.0000    0.78632
353440.0000    0.72851
353480.0000    0.87267
353520.0000    0.78415
353560.0000    0.70607
353600.0000    0.71601
353640.0000    0.97647
353680.0000    0.78638
353720.0000    0.79320
353760.0000    0.58878
353800.0000    0.81659
353840.0000    0.59292
353880.0000    0.36614
353920.0000    0.38270
353960.0000    0.35299
354000.0000    0.53475
354040.0000    0.35629
354080.0000    0.49018
354120.0000    0.42992
354160.0000    0.40326
354200.0000    0.49523
354240.0000    0.62119
354280.0000    0.60239
354320.0000    0.80905
354360.0000    0.62337
354400.0000    0.41768
354440.0000    0.49891
354480.0000    0.61552
354520.0000    0.41729
354560.0000    0.38063
354600.0000    0.30268
354640.0000    0.10502
354680.0000    0.10908
354720.0000    0.57298
354760.0000    0.52807
354800.0000    0.53433
354840.0000    0.38102
354880.0000    0.70697
354920.0000    0.54993
354960.0000    0.38824
355000.0000    0.42332
355040.0000    0.41803
355080.0000    0.64316
355120.0000    0.34921
355160.0000    0.88205
355200.0000    0.80957
355240.0000    0.97628
355280.0000    0.75111
355320.0000    0.79658
355360.0000    0.92758
355400.0000    0.84262
355440.0000    1.07255
355480.0000    0.91136
355520.0000    0.54068
355560.0000    0.37104
355600.0000    0.63369
355640.0000    0.57598
355680.0000    0.38987
355720.0000    0.43908
355760.0000    0.66702
355800.0000    0.41566
355840.0000    0.50635
355880.0000    0.59704
355920.0000    0.61291
355960.0000    0.42011
356000.0000    0.60983
356040.0000    0.59595
356080.0000    0.55748
356120.0000    0.20481
356160.0000    0.52420
356200.0000    0.51875
356240.0000    0.47578
356280.0000    0.51022
356320.0000    0.51067
356360.0000    0.46544
356400.0000    0.17692
356440.0000    0.49520
356480.0000    0.44626
356520.0000    0.24254
356560.0000    0.46657
356600.0000    0.20494
356640.0000    0.38488
356680.0000    0.53117
356720.0000    0.25548
356760.0000    0.39351
356800.0000    0.42087
356840.0000    0.49693
356880.0000    0.59088
356920.0000    0.34209
356960.0000    0.66220
357000.0000    0.43348
357040.0000    0.36823
357080.0000   -0.03402
357120.0000    0.26066
357160.0000    0.44515
357200.0000    0.28191
357240.0000    0.33161
357280.0000    0.27558
357320.0000    0.43612
357360.0000    0.41082
357400.0000    0.01136
357440.0000    0.48589
357480.0000    0.33565
357520.0000    0.23989
357560.0000    0.22392
357600.0000    0.51724
357640.0000    0.35771
357680.0000    0.45128
357720.0000    0.62335
357760.0000    0.46381
357800.0000    0.63491
357840.0000    0.25805
357880.0000    0.75704
357920.0000    0.64706
357960.0000    0.81149
358000.0000    0.67120
358040.0000    0.75632
358080.0000    0.46308
358120.0000    0.44149
358160.0000   -0.19853
358200.0000    0.00631
358240.0000   -0.00874
358280.0000    0.31881
358320.0000   -0.06919
358360.0000    0.32246
358400.0000    0.02769
358440.0000    0.36341
358480.0000    0.25330
358520.0000    0.53975
358560.0000    0.61217
358600.0000    0.61963
358640.0000    0.41184
358680.0000    0.41391
358720.0000    0.54970
358760.0000    0.38195
358800.0000    0.51500
358840.0000    0.34816
358880.0000    0.29380
358920.0000    0.68263
358960.0000    0.75223
359000.0000    0.85143
359040.0000    0.86140
359080.0000    0.92037
359120.0000    0.86900
359160.0000    0.79900
359200.0000    0.89347
359240.0000    0.75646
359280.0000    0.88357
359320.0000    0.92883
359360.0000    0.97403
359400.0000    0.75284
359440.0000    0.74374
359480.0000    0.88632
359520.0000    0.73394
359560.0000    0.57565
359600.0000    0.88307
359640.0000    0.83345
359680.0000    0.88852
359720.0000    0.79082
359760.0000    0.71449
359800.0000    0.60113
359840.0000    0.82569
359880.0000    0.89626
359920.0000    0.74792
359960.0000    0.93030
360000.0000    0.64850
360040.0000    0.56036
360080.0000    0.50391
360120.0000    0.63400
360160.0000    0.49838
360200.0000    0.53667
360240.0000    0.62737
360280.0000    0.52694
360320.0000    0.50422
360360.0000    0.44415
360400.0000    0.50300
360440.0000    0.70709
360480.0000    0.44295
360520.0000    0.45014
360560.0000    0.49793
360600.0000    0.28982
360640.0000    0.18505
360680.0000    0.38612
360720.0000    0.61760
360760.0000    0.47928
360800.0000    0.49525
360840.0000    0.45683
360880.0000    0.44985
360920.0000    0.45170
360960.0000    0.44882
361000.0000    0.54855
361040.0000    0.38501
361080.0000    0.48308
361120.0000    0.76785
361160.0000    0.53832
361200.0000    0.41114
361240.0000    0.47818
361280.0000    0.50890
361320.0000    0.27427
361360.0000    0.50202
361400.0000    0.58979
361440.0000    0.28559
361480.0000    0.00986
361520.0000    0.64965
361560.0000    0.44104
361600.0000    0.42464
361640.0000    0.57732
361680.0000    0.49146
361720.0000    0.57580
361760.0000    0.36356
361800.0000    0.98191
361840.0000    0.91894
361880.0000    0.91328
361920.0000    0.90182
361960.0000    0.85382
362000.0000    0.92431
362040.0000    0.81770
362080.0000    0.83903
362120.0000    0.83180
362160.0000    0.93075
362200.0000    0.78735
362240.0000    0.65294
362280.0000    0.79940
362320.0000    0.62770
362360.0000    0.67075
362400.0000    0.71180
362440.0000    0.57612
362480.0000    0.35429
362520.0000    0.38057
362560.0000    0.34033
362600.0000    0.52988
362640.0000    0.69695
362680.0000    0.62323
362720.0000    0.41555
362760.0000    0.30349
362800.0000    0.64417
362840.0000    0.45541
362880.0000    0.41763
362920.0000    0.41075
362960.0000    0.41885
363000.0000    0.52995
363040.0000    0.55088
363080.0000    0.52142
363120.0000    0.39357
363160.0000    0.23245
363200.0000    0.23393
363240.0000    0.29068
363280.0000    0.41965
363320.0000    0.35675
363360.0000    0.52681
363400.0000    0.64628
363440.0000    0.67413
363480.0000    0.46627
363520.0000    0.40119
363560.0000    0.70997
363600.0000    0.46504
363640.0000    0.34760
363680.0000    0.55146
363720.0000    0.41883
363760.0000    0.52573
363800.0000    0.51393
363840.0000    0.59389
363880.0000    0.61866
363920.0000    0.29081
363960.0000    0.42946
364000.0000    0.61586
364040.0000    0.51328
364080.0000    0.49652
364120.0000    0.51131
364160.0000    0.52472
364200.0000    0.35975
364240.0000    0.47205
364280.0000    0.39729
364320.0000    0.52540
364360.0000    0.32810
364400.0000    0.33596
364440.0000    0.45354
364480.0000    0.46104
364520.0000    0.29636
364560.0000    0.39382
364600.0000    0.29258
364640.0000    0.52605
364680.0000    0.46362
364720.0000    0.34690
364760.0000    0.24781
364800.0000    0.49890
364840.0000    0.37844
364880.0000    0.29830
364920.0000    0.48419
364960.0000    0.31872
365000.0000    0.71180
365040.0000    0.45115
365080.0000    0.45143
365120.0000    0.48091
365160.0000    0.44058
365200.0000    0.54914
365240.0000    0.53114
365280.0000    0.63412
365320.0000    0.36491
365360.0000    0.33665
365400.0000    0.37355
365440.0000    0.35437
365480.0000    0.36286
365520.0000    0.45258
365560.0000    0.23508
365600.0000    0.54827
365640.0000    0.32881
365680.0000    0.43711
365720.0000    0.31975
365760.0000    0.44004
365800.0000    0.52825
365840.0000    0.62909
365880.0000    0.21159
365920.0000    0.41198
365960.0000    0.42288
366000.0000    0.56335
366040.0000    0.58952
366080.0000    0.36328
366120.0000    0.30920
366160.0000    0.46917
366200.0000    0.51817
366240.0000    0.33713
366280.0000    0.54217
366320.0000    0.45188
366360.0000    0.50646
366400.0000    0.68950
366440.0000    0.40583
366480.0000    0.52694
366520.0000    0.33924
366560.0000    0.46576
366600.0000    0.49061
366640.0000    0.49790
366680.0000    0.54408
366720.0000    0.52403
366760.0000    0.49566
366800.0000    0.90745
366840.0000    0.87087
366880.0000    0.90396
366920.0000    0.92160
366960.0000    0.85590
367000.0000    0.60975
367040.0000    0.56293
367080.0000    0.73116
367120.0000    0.76800
367160.0000    0.70425
367200.0000    0.56532
367240.0000    0.59813
367280.0000    0.53509
367320.0000    0.78632
367360.0000    0.79384
367400.0000    0.76183
367440.0000    0.31654
367480.0000    0.56979
367520.0000    0.61821
367560.0000    0.64984
367600.0000    0.37597
367640.0000    0.35957
367680.0000    0.58530
367720.0000    0.39013
367760.0000    0.41387
367800.0000    0.35832
367840.0000    0.54136
367880.0000    0.52926
367920.0000    0.30710
367960.0000    0.28573
368000.0000    0.29152
368040.0000    0.54491
368080.0000    0.45705
368120.0000    0.52852
368160.0000    0.52356
368200.0000    0.48280
368240.0000    0.49294
368280.0000    0.43989
368320.0000    0.47070
368360.0000    0.59350
368400.0000    0.47980
368440.0000    0.44107
368480.0000    0.51436
368520.0000    0.23199
368560.0000    0.34743
368600.0000    0.55166
368640.0000    0.44300
368680.0000    0.44437
368720.0000    0.39061
368760.0000    0.43604
368800.0000    0.41958
368840.0000    0.30797
368880.0000    0.58247
368920.0000    0.49286
368960.0000    0.26453
369000.0000    0.54074
369040.0000    0.50485
369080.0000    0.56180
369120.0000    0.64218
369160.0000    0.53754
369200.0000    0.49146
369240.0000    0.40175
369280.0000    0.44113
369320.0000    0.27174
369360.0000    0.44544
369400.0000    0.53912
369440.0000    0.46730
369480.0000    0.49704
369520.0000    0.48625
369560.0000    0.36172
369600.0000    0.38945
369640.0000    0.39338
369680.0000    0.53797
369720.0000    0.49752
369760.0000    0.62463
369800.0000    0.57188
369840.0000    0.67434
369880.0000    0.60923
369920.0000    0.50680
369960.0000    0.53086
370000.0000    0.26672
370040.0000    0.34611
370080.0000    0.37000
370120.0000    0.39185
370160.0000    0.44181
370200.0000    0.52671
370240.0000    0.25254
370280.0000    0.44695
370320.0000    0.42640
370360.0000    0.63554
370400.0000    0.27896
370440.0000    0.37326
370480.0000    0.22189
370520.0000    0.35474
370560.0000    0.44104
370600.0000    0.59453
370640.0000    0.53989
370680.0000    0.44882
370720.0000    0.32133
370760.0000    0.32495
370800.0000    0.35741
370840.0000    0.51942
370880.0000    0.47774
370920.0000    0.40805
370960.0000    0.38176
371000.0000    0.53521
371040.0000    0.38675
371080.0000    0.14385
371120.0000    0.52106
371160.0000    0.14602
371200.0000    0.33042
371240.0000    0.53152
371280.0000    0.25192
371320.0000    0.14481
371360.0000    0.45805
371400.0000    0.39035
371440.0000    0.66011
371480.0000    0.40119
371520.0000    0.67782
371560.0000    0.34952
371600.0000    0.49360
371640.0000    0.44256
371680.0000    0.39756
371720.0000    0.35007
371760.0000    0.37891
371800.0000    0.39554
371840.0000    0.37715
371880.0000    0.25718
371920.0000    0.37409
371960.0000    0.39519
372000.0000    0.33799
372040.0000    0.33919
372080.0000    0.38957
372120.0000    0.42166
372160.0000    0.53940
372200.0000    0.36937
372240.0000    0.43322
372280.0000    0.38894
372320.0000    0.39209
372360.0000    0.55541
372400.0000    0.63536
372440.0000    0.55538
372480.0000    0.37550
372520.0000    0.54428
372560.0000    0.52421
372600.0000    0.38098
372640.0000    0.42187
372680.0000    0.46465
372720.0000    0.59533
372760.0000    0.42161
372800.0000    0.57472
372840.0000    0.44216
372880.0000    0.47521
372920.0000    0.53883
372960.0000    0.34301
373000.0000    0.42132
373040.0000    0.21919
373080.0000    0.40804
373120.0000    0.52745
373160.0000    0.37054
373200.0000    0.32349
373240.0000    0.33894
373280.0000    0.32050
373320.0000    0.31422
373360.0000    0.24265
373400.0000    0.45433
373440.0000    0.61485
373480.0000    0.25228
373520.0000    0.38296
373560.0000    0.53634
373600.0000    0.38208
373640.0000    0.37223
373680.0000    0.40938
373720.0000    0.45842
373760.0000    0.49765
373800.0000    0.54242
373840.0000    0.57446
373880.0000    0.57256
373920.0000    0.50158
373960.0000    0.39693
374000.0000    0.41689
374040.0000    0.25478
374080.0000    0.45592
374120.0000    0.33260
374160.0000    0.50157
374200.0000    0.46480
374240.0000    0.45231
374280.0000    0.48108
374320.0000    0.48640
374360.0000    0.48477
374400.0000    0.47282
374440.0000    0.45646
374480.0000    0.33130
374520.0000    0.51326
374560.0000    0.51187
374600.0000    0.36654
374640.0000    0.36009
374680.0000    0.49578
374720.0000    0.53521
374760.0000    0.49151
374800.0000    0.38806
374840.0000    0.44889
374880.0000    0.21089
374920.0000    0.26261
374960.0000    0.28499
375000.0000    0.50570
375040.0000    0.11664
375080.0000    0.45732
375120.0000    0.67764
375160.0000    0.60556
375200.0000    0.62923
375240.0000    0.55962
375280.0000    0.48181
375320.0000    0.56238
375360.0000    0.43562
375400.0000    0.39811
375440.0000    0.45007
375480.0000    0.55042
375520.0000    0.54763
375560.0000    0.46133
375600.0000    0.49783
375640.0000    0.46400
375680.0000    0.37774
375720.0000    0.33389
375760.0000    0.26351
375800.0000    0.37137
375840.0000    0.47937
375880.0000    0.30718
375920.0000    0.44319
375960.0000    0.50491
376000.0000    0.47614
376040.0000    0.12311
376080.0000    0.39196
376120.0000    0.38764
376160.0000    0.17656
376200.0000    0.39536
376240.0000    0.63206
376280.0000    0.50071
376320.0000    0.18362
376360.0000    0.60247
376400.0000    0.44987
376440.0000    0.53769
376480.0000    0.41270
376520.0000    0.47791
376560.0000    0.33068
376600.0000    0.56987
376640.0000    0.52060
376680.0000    0.64838
376720.0000    0.36182
376760.0000    0.52606
376800.0000    0.38358
376840.0000   -0.03441
376880.0000    0.39195
376920.0000    0.43334
376960.0000    0.74911
377000.0000    0.10344
377040.0000    0.33767
377080.0000    0.41906
377120.0000    0.20368
377160.0000    0.43800
377200.0000    0.35373
377240.0000    0.39618
377280.0000    0.48880
377320.0000    0.49077
377360.0000    0.36261
377400.0000    0.42389
377440.0000    0.48642
377480.0000    0.45963
377520.0000    0.53900
377560.0000    0.29631
377600.0000    0.46897
377640.0000    0.42971
377680.0000    0.59730
377720.0000    0.60898
377760.0000    0.37743
377800.0000    0.48420
377840.0000    0.53886
377880.0000    0.46652
377920.0000    0.41907
377960.0000    0.54742
378000.0000    0.35127
378040.0000    0.45495
378080.0000    0.43098
378120.0000    0.42642
378160.0000    0.57014
378200.0000    0.47936
378240.0000    0.44596
378280.0000    0.55684
378320.0000    0.55460
378360.0000    0.36941
378400.0000    0.45174
378440.0000    0.68779
378480.0000    0.47044
378520.0000    0.44921
378560.0000    0.53678
378600.0000    0.60153
378640.0000    0.48537
378680.0000    0.38948
378720.0000    0.38666
378760.0000    0.29717
378800.0000    0.50380
378840.0000    0.36000
378880.0000    0.28028
378920.0000    0.40959
378960.0000    0.22821
379000.0000    0.24621
379040.0000    0.43589
379080.0000    0.33672
379120.0000    0.26413
379160.0000    0.54717
379200.0000    0.43919
379240.0000    0.31161
379280.0000    0.38343
379320.0000    0.50667
379360.0000    0.37631
379400.0000    0.44781
379440.0000    0.29892
379480.0000    0.12661
379520.0000   -0.08447
379560.0000    0.24384
379600.0000    0.53104
379640.0000    0.35522
379680.0000    0.52826
379720.0000    0.36130
379760.0000    0.10502
379800.0000    0.24931
379840.0000    0.20799
379880.0000    0.33329
379920.0000    0.46222
379960.0000    0.62083
380000.0000    0.53855
380040.0000    0.45187
380080.0000    0.35268
380120.0000    0.43336
380160.0000    0.38387
380200.0000    0.30799
380240.0000    0.58375
380280.0000    0.35149
380320.0000    0.42045
380360.0000    0.39748
380400.0000    0.40051
380440.0000    0.45247
380480.0000    0.36303
380520.0000    0.31623
380560.0000    0.17377
380600.0000    0.35204
380640.0000    0.41084
380680.0000    0.31768
380720.0000    0.34142
380760.0000    0.27603
380800.0000    0.34387
380840.0000    0.43716
380880.0000    0.45320
380920.0000    0.44536
380960.0000    0.47626
381000.0000    0.47534
381040.0000    0.41592
381080.0000    0.49073
381120.0000    0.44578
381160.0000    0.38437
381200.0000    0.36345
381240.0000    0.26425
381280.0000    0.59440
381320.0000    0.45606
381360.0000    0.43375
381400.0000    0.61950
381440.0000    0.58719
381480.0000    0.39581
381520.0000    0.26530
381560.0000    0.48915
381600.0000    0.40994
381640.0000    0.56379
381680.0000    0.47480
381720.0000    0.41714
381760.0000    0.39205
381800.0000    0.47456
381840.0000    0.46849
381880.0000    0.55631
381920.0000    0.45579
381960.0000    0.51282
382000.0000    0.60811
382040.0000    0.28276
382080.0000    0.44333
382120.0000    0.49316
382160.0000    0.46859
382200.0000    0.42455
382240.0000    0.51401
382280.0000    0.46438
382320.0000    0.49600
382360.0000    0.50404
382400.0000    0.41151
382440.0000    0.56523
382480.0000    0.50830
382520.0000    0.46017
382560.0000    0.50215
382600.0000    0.43056
382640.0000    0.10575
382680.0000    0.52200
382720.0000    0.49022
382760.0000    0.56995
382800.0000    0.50811
382840.0000    0.65479
382880.0000    0.51179
382920.0000    0.43808
382960.0000    0.60685
383000.0000    0.41980
383040.0000    0.41234
383080.0000    0.25702
383120.0000    0.54505
383160.0000    0.63400
383200.0000    0.47487
383240.0000    0.47825
383280.0000    0.36237
383320.0000    0.48449
383360.0000    0.61486
383400.0000    0.51427
383440.0000    0.46262
383480.0000    0.54546
383520.0000    0.49235
383560.0000    0.25406
383600.0000    0.32447
383640.0000    0.47825
383680.0000    0.33018
383720.0000    0.33732
383760.0000    0.29611
383800.0000    0.60328
383840.0000    0.48300
383880.0000    0.34840
383920.0000    0.45134
383960.0000    0.40660
384000.0000    0.46240
384040.0000    0.50104
384080.0000    0.53843
384120.0000    0.39225
384160.0000    0.48046
384200.0000    0.32867
384240.0000    0.55552
384280.0000    0.42366
384320.0000    0.48196
384360.0000    0.49265
384400.0000    0.49786
384440.0000    0.50790
384480.0000    0.46413
384520.0000    0.38675
384560.0000    0.48052
384600.0000    0.46555
384640.0000    0.39212
384680.0000    0.41707
384720.0000    0.49870
384760.0000    0.50184
384800.0000    0.36057
384840.0000    0.47473
384880.0000    0.51149
384920.0000    0.49854
384960.0000    0.41567
385000.0000    0.37077
385040.0000    0.35657
385080.0000    0.51750
385120.0000    0.48248
385160.0000    0.18572
385200.0000    0.59703
385240.0000    0.46240
385280.0000    0.51233
385320.0000    0.48517
385360.0000    0.39175
385400.0000    0.36785
385440.0000    0.43605
385480.0000    0.37617
385520.0000   -0.14972
385560.0000    0.29722
385600.0000    0.51115
385640.0000    0.40510
385680.0000    0.31043
385720.0000    0.43250
385760.0000    0.52747
385800.0000    0.33071
385840.0000    0.36712
385880.0000    0.53639
385920.0000    0.40774
385960.0000    0.41398
386000.0000    0.38565
386040.0000    0.45376
386080.0000    0.39603
386120.0000    0.27854
386160.0000    0.39474
386200.0000    0.33875
386240.0000    0.38930
386280.0000    0.13491
386320.0000    0.40275
386360.0000    0.19963
386400.0000    0.31687
386440.0000    0.32684
386480.0000    0.28082
386520.0000    0.18875
386560.0000    0.38586
386600.0000    0.26029
386640.0000    0.14000
386680.0000    0.18794
386720.0000    0.28324
386760.0000    0.22933
386800.0000    0.44472
386840.0000   -0.18486
386880.0000   -0.09061
386920.0000    0.49502
386960.0000    0.51903
387000.0000    0.42035
387040.0000    0.48026
387080.0000    0.42596
387120.0000    0.31440
387160.0000    0.48113
387200.0000    0.01036
387240.0000    0.22639
387280.0000    0.34254
387320.0000    0.25506
387360.0000    0.52693
387400.0000    0.40647
387440.0000    0.48631
387480.0000    0.24570
387520.0000    0.23829
387560.0000    0.42630
387600.0000    0.36442
387640.0000    0.53788
387680.0000    0.38313
387720.0000    0.36733
387760.0000    0.09035
387800.0000    0.27119
387840.0000    0.36914
387880.0000    0.27525
387920.0000    0.27850
387960.0000    0.48265
388000.0000    0.47468
388040.0000   -0.35072
388080.0000    0.16677
388120.0000    0.28279
388160.0000    0.19286
388200.0000    0.28729
388240.0000    0.10942
388280.0000   -0.00101
388320.0000    0.20974
388360.0000    0.11017
388400.0000    0.08766
388440.0000    0.06324
388480.0000    0.18069
388520.0000    0.27012
388560.0000    0.37799
388600.0000    0.18865
388640.0000    0.41734
388680.0000    0.29400
388720.0000    0.17956
388760.0000    0.29509
388800.0000    0.11671
388840.0000    0.13026
388880.0000    0.22727
388920.0000   -0.10429
388960.0000    0.03909
389000.0000    0.17857
389040.0000    0.25314
389080.0000    0.30280
389120.0000   -0.04793
389160.0000    0.00006
389200.0000    0.05906
389240.0000    0.22212
389280.0000    0.17055
389320.0000   -0.22152
389360.0000    0.10376
389400.0000    0.03092
389440.0000    0.12453
389480.0000    0.09320
389520.0000   -0.18367
389560.0000    0.23085
389600.0000    0.37838
389640.0000    0.07181
389680.0000    0.14678
389720.0000    0.03057
389760.0000    0.21352
389800.0000    0.13205
389840.0000   -0.19649
389880.0000    0.16544
389920.0000   -0.09367
389960.0000   -0.00178
390000.0000    0.03975
390040.0000   -0.06954
390080.0000    0.15623
390120.0000   -0.16219
390160.0000    0.19364
390200.0000    0.02558
390240.0000    0.17142
390280.0000    0.02306
390320.0000    0.07993
390360.0000    0.20053
390400.0000    0.29898
390440.0000    0.24492
390480.0000    0.28743
390520.0000    0.13659
390560.0000    0.11985
390600.0000    0.13039
390640.0000    0.07611
390680.0000   -0.06013
390720.0000    0.38128
390760.0000    0.01622
390800.0000    0.22803
390840.0000    0.06035
390880.0000    0.27487
390920.0000    0.22284
390960.0000    0.06758
391000.0000    0.29817
391040.0000    0.04999
391080.0000    0.08752
391120.0000   -0.26614
391160.0000   -0.08434
391200.0000   -0.02865
391240.0000    0.17097
391280.0000    0.01365
391320.0000    0.07731
391360.0000    0.23470
391400.0000   -0.10774
391440.0000   -0.10515
391480.0000    0.09157
391520.0000    0.35341
391560.0000    0.34581
391600.0000   -0.06358
391640.0000    0.37438
391680.0000    0.43240
391720.0000    0.34300
391760.0000    0.31912
391800.0000    0.18897
391840.0000    0.40257
391880.0000    0.30151
391920.0000    0.21210
391960.0000    0.43999
392000.0000    0.23388
392040.0000    0.39695
392080.0000    0.33481
392120.0000    0.49371
392160.0000    0.56927
392200.0000    0.30128
392240.0000    0.32545
392280.0000    0.32857
392320.0000    0.42941
392360.0000    0.27692
392400.0000    0.54879
392440.0000    0.50453
392480.0000    0.34523
392520.0000    0.44530
392560.0000    0.48391
392600.0000    0.43058
392640.0000    0.46470
392680.0000    0.50463
392720.0000    0.37444
392760.0000    0.37449
392800.0000    0.36078
392840.0000    0.40416
392880.0000    0.44011
392920.0000    0.38240
392960.0000    0.29109
393000.0000    0.15023
393040.0000    0.57032
393080.0000    0.03926
393120.0000    0.31620
393160.0000    0.49476
393200.0000    0.44715
393240.0000    0.26926
393280.0000    0.46835
393320.0000    0.51546
393360.0000    0.27193
393400.0000    0.58099
393440.0000    0.41911
393480.0000    0.53109
393520.0000    0.55669
393560.0000    0.48361
393600.0000    0.49719
393640.0000    0.45161
393680.0000    0.56191
393720.0000    0.60074
393760.0000    0.49138
393800.0000    0.51831
393840.0000    0.52402
393880.0000    0.47844
393920.0000    0.38836
393960.0000    0.35161
394000.0000    0.59787
394040.0000    0.51396
394080.0000    0.44605
394120.0000    0.38950
394160.0000    0.50951
394200.0000    0.42822
394240.0000    0.43406
394280.0000    0.22716
394320.0000    0.48799
394360.0000    0.60643
394400.0000    0.53509
394440.0000    0.56364
394480.0000    0.29788
394520.0000    0.09334
394560.0000    0.41727
394600.0000    0.42198
394640.0000    0.43196
394680.0000    0.48680
394720.0000    0.60286
394760.0000    0.65377
394800.0000    0.23242
394840.0000    0.43525
394880.0000    0.71279
394920.0000    0.66493
394960.0000    0.52440
395000.0000    0.67175
395040.0000    0.85803
395080.0000    0.88259
395120.0000    0.66253
395160.0000    0.69252
395200.0000    0.57539
395240.0000    0.60414
395280.0000    0.62042
395320.0000    0.73384
395360.0000    0.73345
395400.0000    0.53602
395440.0000    0.53138
395480.0000    0.60719
395520.0000    0.60463
395560.0000    0.58847
395600.0000    0.83351
395640.0000    0.60464
395680.0000    0.59608
395720.0000    0.66163
395760.0000    0.53800
395800.0000    0.55783
395840.0000    0.72087
395880.0000    0.62423
395920.0000    0.78699
395960.0000    0.77519
396000.0000    0.45366
396040.0000    0.73815
396080.0000    0.51108
396120.0000    0.65596
396160.0000    0.74944
396200.0000    0.53671
396240.0000    0.60692
396280.0000    0.69640
396320.0000    0.86076
396360.0000    0.80353
396400.0000    0.66823
396440.0000    0.63264
396480.0000    0.64840
396520.0000    0.75019
396560.0000    0.64029
396600.0000    0.76033
396640.0000    0.69040
396680.0000    0.64437
396720.0000    0.56776
396760.0000    0.52307
396800.0000    0.76320
396840.0000    0.66856
396880.0000    0.78922
396920.0000    0.74526
396960.0000    0.66638
397000.0000    0.53205
397040.0000    0.31211
397080.0000    0.32844
397120.0000    0.47397
397160.0000    0.67327
397200.0000    0.62851
397240.0000    0.53892
397280.0000    0.51608
397320.0000    0.50647
397360.0000    0.55264
397400.0000    0.43211
397440.0000    0.47603
397480.0000    0.58951
397520.0000    0.66862
397560.0000    0.62169
397600.0000    0.50485
397640.0000    0.40463
397680.0000    0.75946
397720.0000    0.63565
397760.0000    0.75129
397800.0000    0.77536
397840.0000    0.73900
397880.0000    0.62517
397920.0000    0.58251
397960.0000    0.70007
398000.0000    0.69757
398040.0000    0.69287
398080.0000    0.67632
398120.0000    0.53556
398160.0000    0.66243
398200.0000    0.56470
398240.0000    0.45105
398280.0000    0.89825
398320.0000    0.73840
398360.0000    0.78576
398400.0000    0.81024
398440.0000    0.52246
398480.0000    0.53874
398520.0000    0.62950
398560.0000    0.63342
398600.0000    0.65993
398640.0000    0.71046
398680.0000    0.50973
398720.0000    0.56975
398760.0000    0.49307
398800.0000    0.55378
398840.0000    0.66684
398880.0000    0.51317
398920.0000    0.64040
398960.0000    0.55790
399000.0000    0.49554
399040.0000    0.58439
399080.0000    0.44718
399120.0000    0.46070
399160.0000    0.51783
399200.0000    0.59075
399240.0000    0.59625
399280.0000    0.45594
399320.0000    0.53261
399360.0000    0.46746
399400.0000    0.49728
399440.0000    0.49582
399480.0000    0.56450
399520.0000    0.48962
399560.0000    0.56005
399600.0000    0.55657
399640.0000    0.55564
399680.0000    0.79518
399720.0000    0.49462
399760.0000    0.56394
399800.0000    0.39244
399840.0000    0.70229
399880.0000    0.58432
399920.0000    0.48025
399960.0000    0.24139
400000.0000    0.12718
400040.0000    0.81395
400080.0000    0.76403
400120.0000    0.64856
400160.0000    0.67876
400200.0000    0.35054
400240.0000    0.49313
400280.0000    0.75953
400320.0000    0.82288
400360.0000    0.75782
400400.0000    0.93256
400440.0000    0.58709
400480.0000    0.59263
400520.0000    0.69723
400560.0000    0.59390
400600.0000    0.50197
400640.0000    0.77137
400680.0000    0.84905
400720.0000    0.61598
400760.0000    0.72482
400800.0000    0.65059
400840.0000    0.75270
400880.0000    0.89451
400920.0000    0.61110
400960.0000    0.80115
401000.0000    0.54747
401040.0000    0.69180
401080.0000    0.71656
401120.0000    0.77616
401160.0000    0.81635
401200.0000    0.60165
401240.0000    0.41947
401280.0000    0.40322
401320.0000    0.64491
401360.0000    0.44541
401400.0000    0.41569
401440.0000    0.38710
401480.0000    0.57613
401520.0000    0.65944
401560.0000    0.53483
401600.0000    0.80001
401640.0000    0.64451
401680.0000    0.46648
401720.0000    0.52846
401760.0000    0.36990
401800.0000    0.11627
401840.0000    0.35853
401880.0000    0.31291
401920.0000    0.42113
401960.0000    0.30169
402000.0000    0.33797
402040.0000    0.40594
402080.0000    0.27429
402120.0000    0.40239
402160.0000    0.56444
402200.0000    0.46643
402240.0000    0.32402
402280.0000    0.38029
402320.0000    0.43726
402360.0000    0.59990
402400.0000    0.30121
402440.0000    0.37707
402480.0000    0.38453
402520.0000    0.42521
402560.0000    0.34855
402600.0000    0.49210
402640.0000    0.15455
402680.0000    0.34623
402720.0000    0.21878
402760.0000    0.30713
402800.0000    0.30548
402840.0000    0.39220
402880.0000    0.51388
402920.0000    0.60383
402960.0000    0.27519
403000.0000    0.20218
403040.0000   -0.17851
403080.0000    0.36490
403120.0000    0.39765
403160.0000    0.39296
403200.0000    0.32237
403240.0000    0.71580
403280.0000    0.31715
403320.0000    0.52598
403360.0000    0.43484
403400.0000    0.37904
403440.0000    0.48497
403480.0000    0.41193
403520.0000    0.32027
403560.0000    0.34329
403600.0000    0.40270
403640.0000    0.39723
403680.0000    0.72572
403720.0000    0.55546
403760.0000    0.37397
403800.0000    0.45713
403840.0000    0.59646
403880.0000    0.40640
403920.0000    0.56879
403960.0000    0.50630
404000.0000    0.49760
404040.0000    0.35141
404080.0000    0.66511
404120.0000    0.52554
404160.0000    0.51234
404200.0000    0.35812
404240.0000    0.47645
404280.0000    0.54079
404320.0000    0.50233
404360.0000    0.65571
404400.0000    0.57356
404440.0000    0.71939
404480.0000    0.68198
404520.0000    0.32198
404560.0000    0.49859
404600.0000    0.24764
404640.0000    0.43420
404680.0000    0.37866
404720.0000    0.45258
404760.0000    0.52764
404800.0000    0.38713
404840.0000    0.39622
404880.0000    0.31923
404920.0000    0.63142
404960.0000    0.42267
405000.0000    0.59791
405040.0000    0.50424
405080.0000    0.41071
405120.0000    0.51950
405160.0000    0.66823
405200.0000    0.73091
405240.0000    0.56361
405280.0000    0.66753
405320.0000    0.47907
405360.0000    0.52764
405400.0000    0.68979
405440.0000    0.52182
405480.0000    0.48429
405520.0000    0.62389
405560.0000    0.36428
405600.0000    0.56342
405640.0000    0.45602
405680.0000    0.58871
405720.0000    0.35015
405760.0000    0.39856
405800.0000    0.38051
405840.0000    0.42702
405880.0000    0.40759
405920.0000    0.40037
405960.0000    0.26483
406000.0000    0.41615
406040.0000    0.52530
406080.0000    0.35336
406120.0000    0.41720
406160.0000    0.35787
406200.0000    0.38512
406240.0000    0.34429
406280.0000    0.39926
406320.0000    0.33958
406360.0000    0.39360
406400.0000    0.52799
406440.0000    0.34594
406480.0000    0.55356
406520.0000    0.37256
406560.0000    0.39537
406600.0000    0.47528
406640.0000    0.44650
406680.0000    0.43155
406720.0000    0.58284
406760.0000    0.39110
406800.0000    0.47773
406840.0000    0.41524
406880.0000    0.27140
406920.0000    0.26001
406960.0000    0.30030
407000.0000    0.39696
407040.0000    0.30449
407080.0000    0.16274
407120.0000    0.50842
407160.0000    0.51724
407200.0000    0.54187
407240.0000    0.51027
407280.0000    0.33890
407320.0000    0.46371
407360.0000    0.45088
407400.0000    0.39895
407440.0000    0.39867
407480.0000    0.34279
407520.0000    0.38790
407560.0000    0.39508
407600.0000    0.44133
407640.0000    0.43777
407680.0000    0.55242
407720.0000    0.53464
407760.0000    0.40749
407800.0000    0.29372
407840.0000    0.59091
407880.0000    0.46624
407920.0000    0.55497
407960.0000    0.66509
408000.0000    0.47144
408040.0000    0.38350
408080.0000    0.47066
408120.0000    0.52315
408160.0000    0.42262
408200.0000    0.47141
408240.0000    0.47775
408280.0000    0.36405
408320.0000    0.59225
408360.0000    0.49869
408400.0000    0.58225
408440.0000    0.54416
408480.0000    0.47532
408520.0000    0.66801
408560.0000    0.51719
408600.0000    0.51999
408640.0000    0.71354
408680.0000    0.42380
408720.0000    0.48994
408760.0000    0.46659
408800.0000    0.30596
408840.0000    0.41572
408880.0000    0.59100
408920.0000    0.70193
408960.0000    0.72032
409000.0000    0.54855
409040.0000    0.56394
409080.0000    0.35244
409120.0000    0.53070
409160.0000    0.45587
409200.0000    0.61084
409240.0000    0.42766
409280.0000    0.26458
409320.0000    0.49625
409360.0000    0.32763
409400.0000    0.27312
409440.0000    0.47832
409480.0000    0.51581
409520.0000    0.64279
409560.0000    0.38824
409600.0000    0.41017
409640.0000    0.60959
409680.0000    0.57737
409720.0000    0.55075
409760.0000    0.53740
409800.0000    0.60917
409840.0000    0.58864
409880.0000    0.60881
409920.0000    0.42259
409960.0000    0.47117
410000.0000    0.47257
410040.0000    0.48392
410080.0000    0.49809
410120.0000    0.54494
410160.0000    0.51957
410200.0000    0.35721
410240.0000    0.39018
410280.0000    0.43233
410320.0000    0.40060
410360.0000    0.14265
410400.0000    0.50232
410440.0000    0.46123
410480.0000    0.36123
410520.0000    0.41883
410560.0000    0.47203
410600.0000    0.47251
410640.0000    0.44878
410680.0000    0.40372
410720.0000    0.40635
410760.0000    0.38793
410800.0000    0.47447
410840.0000    0.37671
410880.0000    0.42082
410920.0000    0.51152
410960.0000    0.43452
411000.0000    0.49207
411040.0000    0.52116
411080.0000    0.47284
411120.0000    0.42029
411160.0000    0.51708
411200.0000    0.54954
411240.0000    0.35857
411280.0000    0.46874
411320.0000    0.55613
411360.0000    0.52741
411400.0000    0.54608
411440.0000    0.54907
411480.0000    0.51975
411520.0000    0.53095
411560.0000    0.56934
411600.0000    0.45624
411640.0000    0.47183
411680.0000    0.42716
411720.0000    0.58825
411760.0000    0.43729
411800.0000    0.40614
411840.0000    0.46295
411880.0000    0.43757
411920.0000    0.46110
411960.0000    0.43557
412000.0000    0.44463
412040.0000    0.37673
412080.0000    0.39221
412120.0000    0.50379
412160.0000    0.46333
412200.0000    0.34396
412240.0000    0.45010
412280.0000    0.48392
412320.0000    0.56400
412360.0000    0.51993
412400.0000    0.46876
412440.0000    0.46382
412480.0000    0.51280
412520.0000    0.34394
412560.0000    0.47088
412600.0000    0.37826
412640.0000    0.50142
412680.0000    0.50468
412720.0000    0.57539
412760.0000    0.41216
412800.0000    0.47586
412840.0000    0.51712
412880.0000    0.41348
412920.0000    0.34368
412960.0000    0.49212
413000.0000    0.39528
413040.0000    0.48491
413080.0000    0.42965
413120.0000    0.42561
413160.0000    0.55693
413200.0000    0.45419
413240.0000    0.48354
413280.0000    0.34358
413320.0000    0.47191
413360.0000    0.57776
413400.0000    0.44274
413440.0000    0.53701
413480.0000    0.48604
413520.0000    0.39712
413560.0000    0.49024
413600.0000    0.61136
413640.0000    0.55531
413680.0000    0.65023
413720.0000    0.53697
413760.0000    0.49025
413800.0000    0.55107
413840.0000    0.50491
413880.0000    0.42088
413920.0000    0.59270
413960.0000    0.67152
414000.0000    0.53534
414040.0000    0.60519
414080.0000    0.66446
414120.0000    0.44732
414160.0000    0.43928
414200.0000    0.59826
414240.0000    0.76574
414280.0000    0.75942
414320.0000    0.67482
414360.0000    0.76033
414400.0000    0.72763
414440.0000    0.76975
414480.0000    0.70830
414520.0000    0.78607
414560.0000    0.73972
414600.0000    0.71502
414640.0000    0.80514
414680.0000    0.70985
414720.0000    0.76812
414760.0000    0.82148
414800.0000    0.61645
414840.0000    0.69907
414880.0000    0.66326
414920.0000    0.70314
414960.0000    0.60018
415000.0000    0.61171
415040.0000    0.56349
415080.0000    0.47813
415120.0000    0.39452
415160.0000    0.35465
415200.0000    0.23750
415240.0000    0.50921
415280.0000    0.72557
415320.0000    0.65095
415360.0000    0.74000
415400.0000    0.83781
415440.0000    0.58489
415480.0000    0.56709
415520.0000    0.52073
415560.0000    0.48512
415600.0000    0.58508
415640.0000    0.59282
415680.0000    0.41557
415720.0000    0.54129
415760.0000    0.51551
415800.0000    0.52533
415840.0000    0.44054
415880.0000    0.45427
415920.0000    0.70270
415960.0000    0.92651
416000.0000    0.72186
416040.0000    0.75009
416080.0000    0.46236
416120.0000    0.58657
416160.0000    0.56123
416200.0000    0.65681
416240.0000    0.54290
416280.0000    0.29630
416320.0000    0.67681
416360.0000    0.50602
416400.0000    0.37489
416440.0000    0.56555
416480.0000    0.52510
416520.0000    0.41882
416560.0000    0.48981
416600.0000    0.50100
416640.0000    0.67669
416680.0000    0.44901
416720.0000    0.50283
416760.0000    0.60366
416800.0000    0.47772
416840.0000    0.45099
416880.0000    0.41583
416920.0000    0.47510
416960.0000    0.31695
417000.0000    0.61517
417040.0000    0.57071
417080.0000    0.39754
417120.0000    0.46269
417160.0000    0.20709
417200.0000    0.47824
417240.0000    0.53704
417280.0000    0.46565
417320.0000    0.49184
417360.0000    0.43293
417400.0000    0.48533
417440.0000    0.40951
417480.0000    0.54986
417520.0000    0.47486
417560.0000    0.51263
417600.0000    0.51559
417640.0000    0.52683
417680.0000    0.55067
417720.0000    0.51779
417760.0000    0.60140
417800.0000    0.46297
417840.0000    0.50992
417880.0000    0.32570
417920.0000    0.53079
417960.0000    0.39852
418000.0000    0.64372
418040.0000    0.72108
418080.0000    0.45648
418120.0000    0.48385
418160.0000    0.47772
418200.0000    0.39719
418240.0000    0.40662
418280.0000    0.29612
418320.0000    0.27872
418360.0000    0.36660
418400.0000    0.45211
418440.0000    0.54098
418480.0000    0.44192
418520.0000    0.38427
418560.0000    0.09108
418600.0000    0.35037
418640.0000    0.47458
418680.0000    0.39267
418720.0000    0.46134
418760.0000    0.26450
418800.0000    0.23096
418840.0000    0.47160
418880.0000    0.45016
418920.0000    0.45282
418960.0000    0.33160
419000.0000    0.44898
419040.0000    0.47144
419080.0000    0.32872
419120.0000   -0.02828
419160.0000   -0.07719
419200.0000    0.21267
419240.0000    0.06052
419280.0000   -0.02098
419320.0000    0.10242
419360.0000    0.09983
419400.0000   -0.04297
419440.0000    0.18401
419480.0000   -0.42214
419520.0000    0.03150
419560.0000   -0.07600
419600.0000   -0.24065
419640.0000    0.03343
419680.0000   -0.08018
419720.0000   -0.02850
419760.0000   -0.09471
419800.0000    0.25631
419840.0000    0.33777
419880.0000    0.75977
419920.0000    0.37855
419960.0000   -0.02464
420000.0000    0.12974
420040.0000    0.16045
420080.0000    0.36547
420120.0000    0.41117
420160.0000    0.21352
420200.0000    0.27781
420240.0000    0.34855
420280.0000    0.01272
420320.0000    0.03942
420360.0000    0.25902
420400.0000    0.08559
420440.0000    0.13341
420480.0000    0.06859
420520.0000    0.22223
420560.0000    0.16136
420600.0000   -0.09825
420640.0000    0.10224
420680.0000   -0.06924
420720.0000    0.15353
420760.0000    0.19699
420800.0000    0.23970
420840.0000   -0.05663
420880.0000    0.53846
420920.0000    0.28014
420960.0000    0.38843
421000.0000    0.47247
421040.0000    0.47738
421080.0000    0.55064
421120.0000    0.48369
421160.0000    0.74698
421200.0000    0.59311
421240.0000    0.60484
421280.0000    0.59866
421320.0000    0.57144
421360.0000    0.52333
421400.0000    0.64876
421440.0000    0.53950
421480.0000    0.46513
421520.0000    0.57602
421560.0000    0.55016
421600.0000    0.45744
421640.0000    0.33854
421680.0000    0.43546
421720.0000    0.45193
421760.0000    0.67033
421800.0000    0.57366
421840.0000    0.58534
421880.0000    0.74105
421920.0000    0.60765
421960.0000    0.53004
422000.0000    0.52456
422040.0000    0.56031
422080.0000    0.46256
422120.0000    0.57800
422160.0000    0.46145
422200.0000    0.64900
422240.0000    0.51339
422280.0000    0.48609
422320.0000    0.51465
422360.0000    0.46818
422400.0000    0.44450
422440.0000    0.03931
422480.0000    0.69489
422520.0000    0.45682
422560.0000    0.26750
422600.0000    0.52719
422640.0000    0.39147
422680.0000    0.49676
422720.0000    0.62552
422760.0000    0.60215
422800.0000    0.39137
422840.0000    0.42991
422880.0000    0.36502
422920.0000    0.56498
422960.0000    0.54134
423000.0000    0.61108
423040.0000    0.53990
423080.0000    0.54597
423120.0000    0.45639
423160.0000    0.41794
423200.0000    0.39564
423240.0000    0.48037
423280.0000    0.23949
423320.0000    0.54538
423360.0000    0.67964
423400.0000    0.54790
423440.0000    0.36961
423480.0000    0.38165
423520.0000    0.39076
423560.0000    0.43965
423600.0000    0.35404
423640.0000    0.48494
423680.0000    0.33600
423720.0000    0.51962
423760.0000    0.32688
423800.0000    0.32678
423840.0000    0.43950
423880.0000    0.30826
423920.0000    0.30829
423960.0000    0.41774
424000.0000    0.46222
424040.0000    0.40024
424080.0000    0.39300
424120.0000    0.33664
424160.0000    0.21724
424200.0000    0.31476
424240.0000    0.46781
424280.0000    0.44476
424320.0000    0.26710
424360.0000    0.44944
424400.0000    0.27314
424440.0000    0.42092
424480.0000    0.51260
424520.0000    0.44790
424560.0000    0.51387
424600.0000    0.47264
424640.0000    0.41658
424680.0000    0.41405
424720.0000    0.41460
424760.0000    0.41801
424800.0000    0.35631
424840.0000    0.13122
424880.0000    0.18153
424920.0000    0.33745
424960.0000    0.41236
425000.0000    0.39793
425040.0000    0.33912
425080.0000    0.49491
425120.0000    0.41649
425160.0000    0.48844
425200.0000    0.51269
425240.0000    0.54508
425280.0000    0.62000
425320.0000    0.58787
425360.0000    0.74163
425400.0000    0.91366
425440.0000    0.88886
425480.0000    1.04730
425520.0000    0.84140
425560.0000    1.04762
425600.0000    1.14585
425640.0000    0.89874
425680.0000    0.99243
425720.0000    1.10434
425760.0000    0.87202
425800.0000    0.88861
425840.0000    1.02912
425880.0000    1.02050
425920.0000    0.80005
425960.0000    0.92120
426000.0000    0.99496
426040.0000    0.49697
426080.0000    0.68366
426120.0000    0.58982
426160.0000    0.85419
426200.0000    0.62728
426240.0000    0.53121
426280.0000    0.53290
426320.0000    0.75486
426360.0000    0.66862
426400.0000    0.72163
426440.0000    0.55146
426480.0000    0.67699
426520.0000    0.73295
426560.0000    0.65793
426600.0000    0.54397
426640.0000    0.57683
426680.0000    0.51191
426720.0000    0.59898
426760.0000    0.50616
426800.0000    0.67976
426840.0000    0.50371
426880.0000    0.52790
426920.0000    0.77022
426960.0000    0.68511
427000.0000    0.55652
427040.0000    0.55324
427080.0000    0.66453
427120.0000    0.70807
427160.0000    0.75305
427200.0000    0.81003
427240.0000    0.69522
427280.0000    0.61285
427320.0000    0.69440
427360.0000    0.55738
427400.0000    0.54675
427440.0000    0.48655
427480.0000    0.54804
427520.0000    0.52917
427560.0000    0.59910
427600.0000    0.58183
427640.0000    0.70611
427680.0000    0.62630
427720.0000    0.73673
427760.0000    0.75803
427800.0000    0.71279
427840.0000    0.62887
427880.0000    0.69766
427920.0000    0.69173
427960.0000    0.77713
428000.0000    0.74349
428040.0000    0.78811
428080.0000    0.65444
428120.0000    0.48179
428160.0000    0.51085
428200.0000    0.63099
428240.0000    0.69972
428280.0000    0.67340
428320.0000    0.75260
428360.0000    0.54146
428400.0000    0.55176
428440.0000    0.38136
428480.0000    0.53351
428520.0000    0.31268
428560.0000    0.74676
428600.0000    0.67700
428640.0000    0.62180
428680.0000    0.53803
428720.0000    0.35133
428760.0000    0.48920
428800.0000    0.52906
428840.0000    0.54702
428880.0000    0.73238
428920.0000    0.35264
428960.0000    0.40791
429000.0000    0.16678
429040.0000    0.47581
429080.0000    0.56285
429120.0000    0.46219
429160.0000    0.48630
429200.0000    0.35168
429240.0000    0.71734
429280.0000    0.72186
429320.0000    0.64209
429360.0000    0.67866
429400.0000    0.60701
429440.0000    0.52164
429480.0000    0.66111
429520.0000    0.72870
429560.0000    0.70927
429600.0000    0.63392
429640.0000    0.63762
429680.0000    0.78614
429720.0000    0.72914
429760.0000    0.72127
429800.0000    0.59637
429840.0000    0.54685
429880.0000    0.68086
429920.0000    0.81762
429960.0000    0.70555
430000.0000    0.74583
430040.0000    0.57724
430080.0000    0.63707
430120.0000    0.62581
430160.0000    0.61464
430200.0000    0.76430
430240.0000    0.74884
430280.0000    0.72545
430320.0000    0.64809
430360.0000    0.76035
430400.0000    0.61802
430440.0000    0.36563
430480.0000    0.74891
430520.0000    0.53238
430560.0000    0.47725
430600.0000    0.78439
430640.0000    0.71712
430680.0000    0.52818
430720.0000    0.65081
430760.0000    0.50644
430800.0000    0.58328
430840.0000    0.45018
430880.0000    0.65401
430920.0000    0.66958
430960.0000    0.58319
431000.0000    0.57373
431040.0000    0.53415
431080.0000    0.62699
431120.0000    0.61652
431160.0000    0.55937
431200.0000    0.52395
431240.0000    0.61227
431280.0000    0.70060
431320.0000    0.66572
431360.0000    0.67665
431400.0000    0.77305
431440.0000    0.70338
431480.0000    0.71169
431520.0000    0.59155
431560.0000    0.71868
431600.0000    0.78399
431640.0000    0.66382
431680.0000    0.83449
431720.0000    0.55330
431760.0000    0.75243
431800.0000    0.61455
431840.0000    0.63361
431880.0000    0.63686
431920.0000    0.58022
431960.0000    0.71192
432000.0000    0.77279
432040.0000    0.54378
432080.0000    0.70001
432120.0000    0.76296
432160.0000    0.61200
432200.0000    0.68007
432240.0000    0.67193
432280.0000    0.65511
432320.0000    0.71003
432360.0000    0.81606
432400.0000    0.73938
432440.0000    0.77654
432480.0000    0.72558
432520.0000    0.85944
432560.0000    0.77701
432600.0000    0.78270
432640.0000    0.68049
432680.0000    0.79850
432720.0000    0.83877
432760.0000    0.56558
432800.0000    0.66328
432840.0000    0.61478
432880.0000    0.62827
432920.0000    0.62162
432960.0000    0.67978
433000.0000    0.67162
433040.0000    0.77415
433080.0000    0.80404
433120.0000    0.77673
433160.0000    0.83841
433200.0000    0.59282
433240.0000    0.73430
433280.0000    0.81288
433320.0000    0.68706
433360.0000    0.69537
433400.0000    0.73064
433440.0000    0.56648
433480.0000    0.66100
433520.0000    0.65666
433560.0000    0.79464
433600.0000    0.72431
433640.0000    0.66340
433680.0000    0.89732
433720.0000    0.67614
433760.0000    0.71142
433800.0000    0.89661
433840.0000    0.80761
433880.0000    0.81999
433920.0000    0.86897
433960.0000    0.85253
434000.0000    0.93890
434040.0000    0.75363
434080.0000    0.81540
434120.0000    0.72727
434160.0000    0.94011
434200.0000    0.76993
434240.0000    0.83651
434280.0000    0.86320
434320.0000    0.82912
434360.0000    0.69007
434400.0000    0.78378
434440.0000    0.71168
434480.0000    0.78548
434520.0000    0.70175
434560.0000    0.76838
434600.0000    0.80616
434640.0000    0.74229
434680.0000    0.80692
434720.0000    0.63727
434760.0000    0.68106
434800.0000    0.83211
434840.0000    0.68216
434880.0000    0.70972
434920.0000    0.66908
434960.0000    0.76411
435000.0000    0.30259
435040.0000    0.21921
435080.0000    0.42319
435120.0000    0.38725
435160.0000    0.40042
435200.0000   -0.00252
435240.0000    0.37562
435280.0000    0.56165
435320.0000    0.60016
435360.0000    0.31648
435400.0000    0.37178
435440.0000    0.41731
435480.0000    0.53268
435520.0000    0.27749
435560.0000    0.17988
435600.0000    0.44573
435640.0000    0.35597
435680.0000    0.53084
435720.0000    0.37417
435760.0000    0.60704
435800.0000    0.49483
435840.0000    0.53688
435880.0000    0.49220
435920.0000    0.40867
435960.0000    0.40411
436000.0000    0.45747
436040.0000    0.51952
436080.0000    0.48785
436120.0000    0.35682
436160.0000    0.43947
436200.0000    0.51431
436240.0000    0.55404
436280.0000    0.22414
436320.0000    0.38895
436360.0000    0.37053
436400.0000    0.38300
436440.0000    0.40876
436480.0000    0.59203
436520.0000    0.67383
436560.0000    0.06323
436600.0000    0.25915
436640.0000    0.31151
436680.0000    0.44444
436720.0000    0.48753
436760.0000    0.35604
436800.0000    0.48809
436840.0000    0.41104
436880.0000    0.36966
436920.0000    0.06934
436960.0000    0.65958
437000.0000    0.62800
437040.0000    0.48095
437080.0000    0.80987
437120.0000    0.67825
437160.0000    0.74022
437200.0000    0.68046
437240.0000    0.49550
437280.0000    0.75437
437320.0000    0.82865
437360.0000    0.78436
437400.0000    0.34863
437440.0000    0.84653
437480.0000    0.54354
437520.0000    0.54664
437560.0000    0.65753
437600.0000    0.84792
437640.0000    0.64171
437680.0000    0.50585
437720.0000    0.81512
437760.0000    0.88915
437800.0000    0.80580
437840.0000    0.92181
437880.0000    0.80624
437920.0000    0.79552
437960.0000    0.03546
438000.0000    0.06898
438040.0000    0.07525
438080.0000    0.01892
438120.0000   -0.02478
438160.0000    0.41787
438200.0000    0.28178
438240.0000    0.19334
438280.0000    0.51760
438320.0000    0.23845
438360.0000    0.36318
438400.0000    0.42367
438440.0000    0.46024
438480.0000    0.45949
438520.0000    0.41347
438560.0000    0.38718
438600.0000    0.61444
438640.0000    0.61207
438680.0000    0.61382
438720.0000    0.33858
438760.0000    0.38221
438800.0000    0.48705
438840.0000   -0.03523
438880.0000   -0.02480
438920.0000   -0.06603
438960.0000    0.14175
439000.0000    0.53676
439040.0000    0.19993
439080.0000    0.04018
439120.0000    0.16870
439160.0000    0.27760
439200.0000    0.38822
439240.0000    0.24089
439280.0000    0.01092
439320.0000    0.41346
439360.0000    0.33961
439400.0000   -0.02718
439440.0000    0.29907
439480.0000    0.10317
439520.0000    0.34472
439560.0000    0.27896
439600.0000    0.40723
439640.0000    0.25782
439680.0000    0.34482
439720.0000    0.31988
439760.0000    0.43866
439800.0000    0.37665
439840.0000    0.29189
439880.0000    0.36662
439920.0000    0.21019
439960.0000    0.33366
440000.0000    0.23234
440040.0000    0.26922
440080.0000    0.37849
440120.0000    0.42023
440160.0000    0.39848
440200.0000    0.39329
440240.0000    0.41094
440280.0000    0.44811
440320.0000    0.49317
440360.0000    0.55768
440400.0000    0.36928
440440.0000    0.24213
440480.0000    0.31893
440520.0000    0.41645
440560.0000    0.32187
440600.0000    0.24180
440640.0000    0.23865
440680.0000    0.30051
440720.0000    0.16448
440760.0000    0.18017
440800.0000    0.42678
440840.0000    0.31024
440880.0000    0.57926
440920.0000    0.51434
440960.0000    0.40422
441000.0000    0.42697
441040.0000    0.58989
441080.0000    0.22477
441120.0000    0.31233
441160.0000    0.12540
441200.0000    0.33045
441240.0000    0.23639
441280.0000    0.24094
441320.0000    0.48185
441360.0000    0.34361
441400.0000    0.38208
441440.0000    0.41667
441480.0000    0.31321
441520.0000    0.43898
441560.0000    0.52384
441600.0000    0.53565
441640.0000    0.36438
441680.0000    0.45963
441720.0000    0.41562
441760.0000    0.36800
441800.0000    0.36682
441840.0000    0.39943
441880.0000    0.30197
441920.0000    0.35632
441960.0000    0.40713
442000.0000    0.27305
442040.0000    0.28230
442080.0000    0.21764
442120.0000    0.33034
442160.0000    0.14683
442200.0000    0.47482
442240.0000    0.37017
442280.0000    0.25312
442320.0000    0.27708
442360.0000    0.59880
442400.0000    0.40316
442440.0000    0.43598
442480.0000    0.43637
442520.0000    0.41545
442560.0000    0.42703
442600.0000    0.15916
442640.0000    0.41189
442680.0000    0.38887
442720.0000    0.09079
442760.0000    0.45497
442800.0000    0.60153
442840.0000    0.56138
442880.0000    0.43121
442920.0000    0.22457
442960.0000    0.29983
443000.0000    0.35397
443040.0000    0.37798
443080.0000    0.33530
443120.0000    0.49096
443160.0000    0.57811
443200.0000    0.54818
443240.0000    0.39255
443280.0000    0.47597
443320.0000    0.11902
443360.0000    0.28462
443400.0000    0.21673
443440.0000    0.43819
443480.0000   -0.04092
443520.0000    0.35099
443560.0000    0.37951
443600.0000    0.36065
443640.0000    0.32659
443680.0000    0.24344
443720.0000    0.28282
443760.0000    0.42576
443800.0000    0.41394
443840.0000    0.43045
443880.0000    0.33694
443920.0000    0.44171
443960.0000    0.48373
444000.0000    0.31750
444040.0000    0.49837
444080.0000    0.27647
444120.0000    0.37619
444160.0000    0.31310
444200.0000    0.36678
444240.0000    0.52478
444280.0000    0.24876
444320.0000    0.20960
444360.0000    0.52230
444400.0000    0.35288
444440.0000    0.25909
444480.0000    0.35410
444520.0000    0.42197
444560.0000    0.22529
444600.0000    0.23393
444640.0000    0.54191
444680.0000    0.40261
444720.0000    0.40028
444760.0000    0.15274
444800.0000    0.34712
444840.0000    0.33008
444880.0000    0.39189
444920.0000    0.37291
444960.0000    0.28043
445000.0000    0.44683
445040.0000    0.54563
445080.0000    0.44093
445120.0000    0.37520
445160.0000    0.44585
445200.0000    0.43188
445240.0000    0.39653
445280.0000    0.49919
445320.0000    0.39274
445360.0000    0.46264
445400.0000    0.59254
445440.0000    0.77352
445480.0000    0.50146
445520.0000    0.49898
445560.0000    0.44031
445600.0000    0.24998
445640.0000    0.45459
445680.0000    0.45789
445720.0000    0.40780
445760.0000    0.62064
445800.0000    0.55834
445840.0000    0.54824
445880.0000    0.59915
445920.0000    0.50958
445960.0000    0.10501
446000.0000    0.34747
446040.0000    0.57530
446080.0000    0.44482
446120.0000    0.47596
446160.0000    0.45068
446200.0000    0.47286
446240.0000    0.46385
446280.0000    0.39928
446320.0000    0.51963
446360.0000    0.41858
446400.0000    0.39060
446440.0000    0.34339
446480.0000    0.33798
446520.0000    0.48399
446560.0000    0.49097
446600.0000    0.40607
446640.0000    0.57321
446680.0000    0.47657
446720.0000    0.50965
446760.0000    0.51958
446800.0000    0.38569
446840.0000    0.33154
446880.0000    0.49803
446920.0000    0.41183
446960.0000    0.46995
447000.0000    0.49324
447040.0000    0.48249
447080.0000    0.53804
447120.0000    0.47980
447160.0000    0.50053
447200.0000    0.36506
447240.0000    0.30575
447280.0000    0.43332
447320.0000    0.48134
447360.0000    0.44992
447400.0000    0.36676
447440.0000    0.48016
447480.0000    0.38185
447520.0000    0.45594
447560.0000    0.36268
447600.0000    0.57398
447640.0000    0.47280
447680.0000    0.40764
447720.0000    0.45394
447760.0000    0.42407
447800.0000    0.48293
447840.0000    0.43990
447880.0000    0.39882
447920.0000    0.23255
447960.0000    0.37153
448000.0000    0.45574
448040.0000    0.32394
448080.0000    0.36937
448120.0000    0.40611
448160.0000    0.28631
448200.0000    0.47497
448240.0000    0.44250
448280.0000    0.30803
448320.0000    0.53496
448360.0000    0.05636
448400.0000    0.71334
448440.0000    0.41454
448480.0000    0.34195
448520.0000    0.52504
448560.0000    0.49031
448600.0000    0.36148
448640.0000    0.41319
448680.0000    0.42888
448720.0000    0.45058
448760.0000    0.90904
448800.0000    0.84161
448840.0000    0.51268
448880.0000    0.65762
448920.0000    0.73190
448960.0000    0.65208
449000.0000    0.59758
449040.0000    0.49659
449080.0000    0.57956
449120.0000    0.68133
449160.0000    0.57726
449200.0000    0.61044
449240.0000    0.66973
449280.0000    0.68870
449320.0000    0.72227
449360.0000    0.54735
449400.0000    0.67333
449440.0000    0.56085
449480.0000    0.59145
449520.0000    0.48094
449560.0000    0.50338
449600.0000    0.74286
449640.0000    0.74671
449680.0000    0.46836
449720.0000    0.45895
449760.0000    0.52689
449800.0000    0.51709
449840.0000    0.44265
449880.0000    0.44815
449920.0000    0.41693
449960.0000    0.43594
450000.0000    0.53900
450040.0000    0.31440
450080.0000    0.47714
450120.0000    0.37456
450160.0000    0.35244
450200.0000    0.21678
450240.0000    0.47022
450280.0000    0.32991
450320.0000    0.18995
450360.0000    0.41301
450400.0000    0.54918
450440.0000    0.33754
450480.0000    0.46408
450520.0000    0.55544
450560.0000    0.40348
450600.0000    0.68910
450640.0000    0.37999
450680.0000    0.18049
450720.0000    0.46135
450760.0000    0.41693
450800.0000    0.29759
450840.0000    0.49139
450880.0000    0.38890
450920.0000    0.30014
450960.0000    0.50529
451000.0000    0.54431
451040.0000    0.58771
451080.0000    0.53507
451120.0000    0.29009
451160.0000    0.54004
451200.0000    0.55124
451240.0000    0.36141
451280.0000    0.50181
451320.0000    0.49246
451360.0000    0.49580
451400.0000    0.62621
451440.0000    0.39716
451480.0000    0.55599
451520.0000    0.59706
451560.0000    0.43576
451600.0000    0.45493
451640.0000    0.56344
451680.0000    0.53051
451720.0000    0.37657
451760.0000    0.38731
451800.0000    0.40703
451840.0000    0.50060
451880.0000    0.40490
451920.0000    0.43617
451960.0000    0.40647
452000.0000    0.47574
452040.0000    0.41421
452080.0000    0.36577
452120.0000    0.55200
452160.0000    0.26996
452200.0000    0.22125
452240.0000    0.22878
452280.0000    0.36673
452320.0000    0.25280
452360.0000    0.31099
452400.0000    0.35356
452440.0000    0.41257
452480.0000    0.38205
452520.0000    0.30969
452560.0000    0.23641
452600.0000    0.47370
452640.0000    0.33963
452680.0000    0.33219
452720.0000    0.37765
452760.0000    0.41538
452800.0000    0.47145
452840.0000    0.50936
452880.0000    0.53473
452920.0000    0.44741
452960.0000    0.55803
453000.0000    0.59252
453040.0000    0.48605
453080.0000    0.37265
453120.0000    0.51237
453160.0000    0.50291
453200.0000    0.60666
453240.0000    0.54043
453280.0000    0.45636
453320.0000    0.31101
453360.0000    0.35473
453400.0000    0.26944
453440.0000    0.49662
453480.0000    0.52316
453520.0000    0.46971
453560.0000    0.57368
453600.0000    0.50552
453640.0000    0.34515
453680.0000    0.41922
453720.0000    0.46768
453760.0000    0.40197
453800.0000    0.58658
453840.0000    0.50744
453880.0000    0.42681
453920.0000    0.31342
453960.0000    0.19006
454000.0000    0.36185
454040.0000    0.24475
454080.0000    0.24055
454120.0000    0.22624
454160.0000    0.42368
454200.0000    0.22091
454240.0000    0.05560
454280.0000    0.33526
454320.0000    0.19424
454360.0000    0.13478
454400.0000    0.18599
454440.0000    0.24272
454480.0000    0.12191
454520.0000    0.32910
454560.0000    0.48873
454600.0000    0.25136
454640.0000    0.10644
454680.0000   -0.01529
454720.0000    0.16347
454760.0000    0.08911
454800.0000    0.44686
454840.0000    0.23928
454880.0000    0.33117
454920.0000    0.09027
454960.0000    0.30815
455000.0000    0.21383
455040.0000    0.20744
455080.0000    0.17343
455120.0000    0.09960
455160.0000    0.37994
455200.0000    0.13495
455240.0000    0.28998
455280.0000   -0.07763
455320.0000    0.24479
455360.0000   -0.00824
455400.0000   -0.09373
455440.0000    0.01144
455480.0000   -0.08621
455520.0000   -0.24152
455560.0000    0.09244
455600.0000    0.11028
455640.0000    0.18854
455680.0000    0.21050
455720.0000    0.38849
455760.0000    0.34224
455800.0000    0.10284
455840.0000    0.34201
455880.0000    0.42513
455920.0000    0.25004
455960.0000    0.30489
456000.0000    0.48479
456040.0000    0.32568
456080.0000    0.28903
456120.0000    0.57937
456160.0000    0.34847
456200.0000    0.24600
456240.0000    0.35306
456280.0000    0.41747
456320.0000    0.29318
456360.0000    0.47993
456400.0000    0.47280
456440.0000    0.36730
456480.0000    0.63579
456520.0000    0.59740
456560.0000    0.43996
456600.0000    0.45357
456640.0000    0.40303
456680.0000    0.37833
456720.0000    0.48496
456760.0000    0.40708
456800.0000    0.41202
456840.0000    0.35390
456880.0000    0.33160
456920.0000    0.55598
456960.0000    0.32703
457000.0000    0.39204
457040.0000    0.50123
457080.0000    0.39236
457120.0000    0.29540
457160.0000    0.35279
457200.0000    0.40934
457240.0000    0.49477
457280.0000    0.38438
457320.0000    0.19456
457360.0000    0.44022
457400.0000    0.19545
457440.0000    0.38770
457480.0000    0.24524
457520.0000    0.42027
457560.0000    0.39373
457600.0000    0.18780
457640.0000    0.36121
457680.0000    0.29765
457720.0000    0.39355
457760.0000    0.33587
457800.0000    0.31968
457840.0000    0.27202
457880.0000    0.46492
457920.0000    0.43270
457960.0000    0.13888
458000.0000    0.43811
458040.0000    0.47337
458080.0000    0.56584
458120.0000    0.57319
458160.0000    0.44441
458200.0000    0.53010
458240.0000    0.50717
458280.0000    0.45604
458320.0000    0.58845
458360.0000    0.38790
458400.0000    0.50900
458440.0000    0.52299
458480.0000    0.40083
458520.0000    0.50545
458560.0000    0.48027
458600.0000    0.53770
458640.0000    0.35741
458680.0000    0.35312
458720.0000    0.50913
458760.0000    0.46063
458800.0000    0.36231
458840.0000    0.41944
458880.0000    0.36064
458920.0000    0.49103
458960.0000    0.50591
459000.0000    0.45030
459040.0000    0.30137
459080.0000    0.49440
459120.0000    0.45998
459160.0000    0.51049
459200.0000    0.45456
459240.0000    0.30014
459280.0000    0.47322
459320.0000    0.36482
459360.0000    0.35284
459400.0000    0.50316
459440.0000    0.35354
459480.0000    0.24267
459520.0000    0.21858
459560.0000    0.20841
459600.0000    0.19151
459640.0000    0.36155
459680.0000    0.09635
459720.0000   -0.08001
459760.0000    0.29166
459800.0000    0.08431
459840.0000    0.17777
459880.0000    0.27430
459920.0000    0.31551
459960.0000    0.30340
460000.0000    0.34982
460040.0000    0.30475
460080.0000    0.22944
460120.0000    0.31916
460160.0000   -0.18248
460200.0000    0.37907
460240.0000    0.04769
460280.0000    0.32048
460320.0000    0.21369
460360.0000    0.26683
460400.0000    0.31295
460440.0000    0.32141
460480.0000    0.19961
460520.0000    0.28409
460560.0000    0.01752
460600.0000    0.22345
460640.0000    0.36906
460680.0000    0.30157
460720.0000    0.19243
460760.0000    0.43355
460800.0000    0.33882
460840.0000    0.31482
460880.0000    0.49031
460920.0000    0.31111
460960.0000    0.43613
461000.0000    0.38069
461040.0000    0.33899
461080.0000    0.38971
461120.0000    0.25418
461160.0000    0.38567
461200.0000    0.15485
461240.0000    0.13284
461280.0000    0.43911
461320.0000    0.58220
461360.0000    0.48370
461400.0000    0.56587
461440.0000    0.27191
461480.0000    0.41215
461520.0000    0.31517
461560.0000    0.36462
461600.0000    0.35332
461640.0000   -0.12049
461680.0000    0.29300
461720.0000    0.39968
461760.0000    0.60491
461800.0000    0.11323
461840.0000    0.00864
461880.0000    0.14466
461920.0000    0.16869
461960.0000    0.11569
462000.0000   -0.05761
462040.0000    0.33147
462080.0000    0.15079
462120.0000    0.08843
462160.0000    0.35498
462200.0000    0.50697
462240.0000    0.39073
462280.0000    0.35933
462320.0000    0.01420
462360.0000    0.09629
462400.0000    0.12562
462440.0000    0.32962
462480.0000    0.23627
462520.0000    0.38285
462560.0000    0.15612
462600.0000    0.32466
462640.0000    0.33961
462680.0000    0.20525
462720.0000    0.32159
462760.0000    0.22795
462800.0000    0.28494
462840.0000    0.11193
462880.0000    0.15945
462920.0000    0.24994
462960.0000    0.31246
463000.0000   -0.29467
463040.0000    0.30008
463080.0000    0.35456
463120.0000    0.22439
463160.0000    0.24755
463200.0000    0.47842
463240.0000    0.26198
463280.0000    0.37825
463320.0000    0.20935
463360.0000    0.38949
463400.0000    0.16722
463440.0000    0.50373
463480.0000    0.41019
463520.0000    0.44399
463560.0000    0.46467
463600.0000    0.45801
463640.0000    0.38745
463680.0000    0.31954
463720.0000    0.38875
463760.0000    0.17236
463800.0000    0.36726
463840.0000    0.09449
463880.0000    0.62148
463920.0000    0.46717
463960.0000    0.48296
464000.0000    0.37226
464040.0000    0.51035
464080.0000    0.35497
464120.0000    0.33538
464160.0000    0.23776
464200.0000    0.24245
464240.0000    0.41037
464280.0000    0.38874
464320.0000    0.60192
464360.0000    0.44722
464400.0000    0.38860
464440.0000    0.32869
464480.0000    0.43172
464520.0000    0.38442
464560.0000    0.70314
464600.0000    0.47807
464640.0000    0.51667
464680.0000    0.72360
464720.0000    0.38676
464760.0000    0.47054
464800.0000    0.15881
464840.0000    0.00565
464880.0000    0.21937
464920.0000    0.33022
464960.0000    0.24753
465000.0000    0.38405
465040.0000    0.07496
465080.0000    0.46679
465120.0000    0.37260
465160.0000    0.30817
465200.0000    0.37994
465240.0000    0.41124
465280.0000    0.38457
465320.0000    0.28615
465360.0000    0.32713
465400.0000    0.33375
465440.0000    0.39473
465480.0000    0.35820
465520.0000    0.32962
465560.0000    0.43270
465600.0000    0.45994
465640.0000    0.36092
465680.0000    0.17951
465720.0000    0.40365
465760.0000    0.42053
465800.0000    0.23667
465840.0000    0.09842
465880.0000    0.21283
465920.0000    0.12862
465960.0000    0.20384
466000.0000    0.33781
466040.0000    0.20062
466080.0000    0.23257
466120.0000    0.24061
466160.0000    0.28299
466200.0000    0.36182
466240.0000    0.23110
466280.0000    0.30781
466320.0000    0.21087
466360.0000    0.42910
466400.0000    0.46568
466440.0000    0.32048
466480.0000    0.19982
466520.0000    0.31491
466560.0000   -0.27536
466600.0000    0.13521
466640.0000    0.38576
466680.0000    0.22082
466720.0000    0.20333
466760.0000    0.43446
466800.0000    0.50304
466840.0000    0.51610
466880.0000    0.36759
466920.0000    0.42715
466960.0000    0.26474
467000.0000    0.38518
467040.0000    0.04067
467080.0000    0.28578
467120.0000    0.26980
467160.0000    0.13456
467200.0000    0.25770
467240.0000   -0.09613
467280.0000    0.13357
467320.0000   -0.22586
467360.0000    0.06458
467400.0000   -0.05477
467440.0000    0.00918
467480.0000    0.33470
467520.0000    0.32239
467560.0000    0.19751
467600.0000    0.20576
467640.0000    0.23026
467680.0000    0.42557
467720.0000    0.31105
467760.0000    0.28262
467800.0000    0.26965
467840.0000    0.32697
467880.0000    0.11596
467920.0000    0.07741
467960.0000    0.10379
468000.0000    0.23892
468040.0000    0.30528
468080.0000    0.48408
468120.0000    0.41760
468160.0000    0.35147
468200.0000    0.27836
468240.0000    0.52582
468280.0000    0.39077
468320.0000    0.34153
468360.0000    0.43537
468400.0000    0.42618
468440.0000    0.35209
468480.0000    0.38491
468520.0000    0.48136
468560.0000    0.46215
468600.0000    0.23318
468640.0000    0.10622
468680.0000    0.45339
468720.0000    0.34354
468760.0000    0.41368
468800.0000    0.19999
468840.0000    0.24259
468880.0000    0.47971
468920.0000    0.38012
468960.0000    0.24793
469000.0000    0.27852
469040.0000    0.08906
469080.0000    0.46498
469120.0000    0.37583
469160.0000    0.39719
469200.0000    0.55575
469240.0000    0.16806
469280.0000    0.38583
469320.0000    0.38986
469360.0000    0.42793
469400.0000    0.33775
469440.0000    0.45500
469480.0000    0.29508
469520.0000    0.30193
469560.0000    0.41770
469600.0000    0.24185
469640.0000    0.42375
469680.0000    0.47010
469720.0000    0.43230
469760.0000    0.34835
469800.0000    0.47032
469840.0000    0.28358
469880.0000    0.32162
469920.0000    0.37234
469960.0000    0.43020
470000.0000    0.42646
470040.0000    0.60747
470080.0000    0.45903
470120.0000    0.34419
470160.0000    0.68315
470200.0000    0.43940
470240.0000    0.54004
470280.0000    0.40508
470320.0000    0.23402
470360.0000    0.48809
470400.0000    0.44582
470440.0000    0.51012
470480.0000    0.44196
470520.0000    0.24630
470560.0000    0.37758
470600.0000    0.44834
470640.0000    0.42437
470680.0000    0.37256
470720.0000    0.02052
470760.0000    0.32030
470800.0000    0.25068
470840.0000    0.19443
470880.0000    0.38996
470920.0000    0.45871
470960.0000    0.31651
471000.0000    0.38703
471040.0000    0.32996
471080.0000    0.34474
471120.0000    0.48903
471160.0000    0.29004
471200.0000    0.40112
471240.0000    0.16798
471280.0000    0.55267
471320.0000    0.30147
471360.0000    0.20775
471400.0000    0.39406
471440.0000    0.56781
471480.0000    0.34879
471520.0000    0.37268
471560.0000    0.36460
471600.0000    0.45879
471640.0000    0.54498
471680.0000    0.59450
471720.0000    0.42861
471760.0000    0.34118
471800.0000    0.51488
471840.0000    0.47796
471880.0000    0.48080
471920.0000    0.34053
471960.0000    0.49663
472000.0000    0.57244
472040.0000    0.50113
472080.0000    0.40922
472120.0000    0.51002
472160.0000    0.39878
472200.0000    0.15033
472240.0000    0.16449
472280.0000   -0.09273
472320.0000    0.18378
472360.0000    0.48131
472400.0000    0.57814
472440.0000    0.48551
472480.0000    0.38180
472520.0000    0.43638
472560.0000    0.45364
472600.0000    0.63635
472640.0000    0.53799
472680.0000    0.44170
472720.0000    0.48746
472760.0000    0.52703
472800.0000    0.27892
472840.0000    0.52376
472880.0000    0.53314
472920.0000    0.52914
472960.0000    0.24746
473000.0000    0.53872
473040.0000    0.28693
473080.0000    0.43625
473120.0000    0.49870
473160.0000    0.48649
473200.0000    0.41087
473240.0000    0.65935
473280.0000    0.47523
473320.0000    0.49306
473360.0000    0.36272
473400.0000    0.16662
473440.0000    0.52327
473480.0000    0.21294
473520.0000    0.39313
473560.0000    0.35076
473600.0000    0.16047
473640.0000    0.23017
473680.0000    0.32228
473720.0000    0.26067
473760.0000    0.38712
473800.0000    0.30498
473840.0000    0.28255
473880.0000   -0.00714
473920.0000    0.35789
473960.0000    0.46440
474000.0000   -0.05014
474040.0000    0.34366
474080.0000    0.60947
474120.0000    0.39396
474160.0000    0.28713
474200.0000    0.39906
474240.0000    0.58486
474280.0000    0.51696
474320.0000    0.40630
474360.0000    0.49145
474400.0000    0.46521
474440.0000    0.52490
474480.0000    0.39252
474520.0000    0.41154
474560.0000    0.32596
474600.0000    0.48336
474640.0000    0.41608
474680.0000    0.44868
474720.0000    0.45593
474760.0000    0.48855
474800.0000    0.41504
474840.0000    0.34672
474880.0000    0.28872
474920.0000    0.23557
474960.0000    0.31567
475000.0000    0.28011
475040.0000    0.51985
475080.0000    0.38102
475120.0000    0.45584
475160.0000    0.44613
475200.0000    0.55676
475240.0000    0.45128
475280.0000    0.29493
475320.0000    0.40357
475360.0000    0.16519
475400.0000    0.07138
475440.0000    0.25826
475480.0000    0.30949
475520.0000    0.13503
475560.0000    0.07695
475600.0000    0.19212
475640.0000    0.02075
475680.0000    0.45419
475720.0000    0.43442
475760.0000    0.39459
475800.0000    0.35952
475840.0000    0.32058
475880.0000    0.55119
475920.0000    0.55281
475960.0000    0.47410
476000.0000    0.44648
476040.0000    0.46499
476080.0000    0.50710
476120.0000    0.48857
476160.0000    0.58245
476200.0000    0.40141
476240.0000    0.55825
476280.0000    0.34183
476320.0000    0.51102
476360.0000    0.50548
476400.0000    0.34538
476440.0000    0.43435
476480.0000    0.69705
476520.0000    0.38943
476560.0000   -0.24313
476600.0000    0.60874
476640.0000    0.46053
476680.0000    0.35672
476720.0000    0.48930
476760.0000    0.48059
476800.0000    0.41651
476840.0000    0.67895
476880.0000    0.47643
476920.0000    0.50290
476960.0000    0.40499
477000.0000    0.51720
477040.0000    0.38503
477080.0000    0.45126
477120.0000    0.45759
477160.0000    0.40602
477200.0000    0.51777
477240.0000    0.50988
477280.0000    0.36503
477320.0000    0.22710
477360.0000    0.56455
477400.0000    0.33340
477440.0000    0.43040
477480.0000    0.52366
477520.0000    0.36575
477560.0000    0.56747
477600.0000    0.48003
477640.0000    0.50060
477680.0000    0.49293
477720.0000    0.25467
477760.0000    0.59095
477800.0000    0.43138
477840.0000    0.42260
477880.0000    0.42100
477920.0000    0.35730
477960.0000    0.41517
478000.0000    0.35658
478040.0000    0.35168
478080.0000    0.16988
478120.0000    0.40728
478160.0000    0.21228
478200.0000    0.15843
478240.0000    0.24169
478280.0000    0.55224
478320.0000    0.18330
478360.0000    0.30153
478400.0000    0.38773
478440.0000    0.43080
478480.0000    0.35270
478520.0000    0.32697
478560.0000    0.36491
478600.0000    0.25891
478640.0000    0.44609
478680.0000    0.33707
478720.0000    0.32067
478760.0000    0.35965
478800.0000    0.46107
478840.0000    0.43718
478880.0000    0.54718
478920.0000    0.37976
478960.0000    0.50572
479000.0000    0.56443
479040.0000    0.36185
479080.0000    0.39992
479120.0000    0.54396
479160.0000    0.45995
479200.0000    0.32932
479240.0000    0.55602
479280.0000    0.31218
479320.0000    0.28852
479360.0000    0.35962
479400.0000    0.42021
479440.0000    0.45661
479480.0000    0.28028
479520.0000    0.44995
479560.0000    0.36942
479600.0000    0.40310
479640.0000    0.29750
479680.0000    0.36524
479720.0000    0.44807
479760.0000    0.34462
479800.0000    0.35085
479840.0000    0.34369
479880.0000    0.41147
479920.0000    0.45573
479960.0000    0.45060
480000.0000    0.35266
480040.0000    0.36853
480080.0000    0.36990
480120.0000    0.48392
480160.0000    0.34417
480200.0000    0.46189
480240.0000    0.32913
480280.0000    0.35717
480320.0000    0.38833
480360.0000    0.48390
480400.0000    0.43215
480440.0000    0.35048
480480.0000    0.22428
480520.0000    0.16723
480560.0000    0.29249
480600.0000    0.32474
480640.0000    0.57215
480680.0000    0.47230
480720.0000    0.32256
480760.0000    0.42436
480800.0000    0.53461
480840.0000    0.42202
480880.0000    0.43076
480920.0000    0.47959
480960.0000    0.50949
481000.0000    0.47098
481040.0000    0.41481
481080.0000    0.47562
481120.0000    0.42094
481160.0000    0.21324
481200.0000    0.33445
481240.0000    0.53027
481280.0000    0.36547
481320.0000    0.27177
481360.0000    0.43649
481400.0000   -0.01909
481440.0000    0.19367
481480.0000    0.33132
481520.0000    0.34263
481560.0000    0.37382
481600.0000    0.43230
481640.0000    0.30264
481680.0000    0.52340
481720.0000    0.45407
481760.0000    0.15193
481800.0000    0.38926
481840.0000    0.47886
481880.0000    0.48781
481920.0000    0.37850
481960.0000    0.23660
482000.0000    0.42229
482040.0000    0.26625
482080.0000    0.44402
482120.0000    0.52955
482160.0000    0.36715
482200.0000    0.22618
482240.0000    0.42114
482280.0000    0.45551
482320.0000    0.47049
482360.0000    0.44767
482400.0000    0.39600
482440.0000    0.54364
482480.0000    0.49005
482520.0000    0.49236
482560.0000    0.42758
482600.0000    0.49881
482640.0000    0.56307
482680.0000    0.37633
482720.0000    0.49525
482760.0000    0.62823
482800.0000    0.54531
482840.0000    0.55418
482880.0000    0.51552
482920.0000    0.49134
482960.0000    0.35055
483000.0000    0.43002
483040.0000    0.43114
483080.0000    0.52613
483120.0000    0.54397
483160.0000    0.44233
483200.0000    0.51352
483240.0000    0.53174
483280.0000    0.44503
483320.0000    0.43387
483360.0000    0.44345
483400.0000    0.29613
483440.0000    0.39716
483480.0000    0.29989
483520.0000    0.40367
483560.0000    0.36564
483600.0000    0.36077
483640.0000    0.41505
483680.0000    0.43525
483720.0000    0.21879
483760.0000    0.41007
483800.0000    0.11424
483840.0000    0.13732
483880.0000    0.34295
483920.0000    0.31220
483960.0000    0.39965
484000.0000    0.31897
484040.0000    0.33435
484080.0000    0.40021
484120.0000    0.49271
484160.0000    0.39041
484200.0000    0.52823
484240.0000    0.51817
484280.0000    0.48821
484320.0000    0.53968
484360.0000    0.45137
484400.0000    0.56486
484440.0000    0.41263
484480.0000    0.42705
484520.0000    0.48348
484560.0000    0.20988
484600.0000    0.35602
484640.0000    0.39718
484680.0000    0.41636
484720.0000    0.41777
484760.0000    0.32920
484800.0000    0.47119
484840.0000    0.52267
484880.0000    0.46936
484920.0000    0.54014
484960.0000    0.51501
485000.0000    0.29973
485040.0000    0.58071
485080.0000    0.29626
485120.0000    0.26663
485160.0000    0.33948
485200.0000    0.40694
485240.0000    0.44523
485280.0000    0.44579
485320.0000    0.36481
485360.0000    0.55729
485400.0000    0.34503
485440.0000    0.42521
485480.0000    0.41130
485520.0000    0.47218
485560.0000    0.46731
485600.0000    0.43564
485640.0000    0.41707
485680.0000    0.43705
485720.0000    0.53059
485760.0000    0.19390
485800.0000    0.31045
485840.0000    0.32155
485880.0000    0.42506
485920.0000    0.51146
485960.0000    0.50384
486000.0000    0.37159
486040.0000    0.40515
486080.0000    0.32631
486120.0000    0.26116
486160.0000    0.48090
486200.0000    0.39639
486240.0000    0.31597
486280.0000    0.46557
486320.0000    0.40451
486360.0000    0.41864
486400.0000    0.47051
486440.0000    0.38914
486480.0000    0.60497
486520.0000    0.51204
486560.0000    0.48127
486600.0000    0.41065
486640.0000    0.45494
486680.0000    0.15282
486720.0000    0.48161
486760.0000    0.33288
486800.0000    0.38240
486840.0000    0.31573
486880.0000    0.31227
486920.0000    0.53412
486960.0000    0.50159
487000.0000    0.55667
487040.0000    0.47362
487080.0000    0.44796
487120.0000    0.54110
487160.0000    0.49213
487200.0000    0.45450
487240.0000    0.44200
487280.0000    0.29507
487320.0000    0.33495
487360.0000    0.35081
487400.0000    0.38798
487440.0000    0.40297
487480.0000    0.44516
487520.0000    0.36169
487560.0000    0.51143
487600.0000    0.48894
487640.0000    0.52799
487680.0000    0.56945
487720.0000    0.37859
487760.0000    0.42387
487800.0000    0.28431
487840.0000    0.41115
487880.0000    0.29900
487920.0000    0.16802
487960.0000    0.31966
488000.0000    0.33179
488040.0000    0.25223
488080.0000    0.43299
488120.0000    0.47265
488160.0000    0.41900
488200.0000    0.37570
488240.0000    0.32116
488280.0000    0.51649
488320.0000    0.50103
488360.0000    0.03430
488400.0000    0.39573
488440.0000    0.52853
488480.0000    0.50071
488520.0000    0.49789
488560.0000    0.29408
488600.0000    0.34886
488640.0000    0.58873
488680.0000    0.37469
488720.0000    0.43384
488760.0000    0.41643
488800.0000    0.32293
488840.0000    0.55358
488880.0000    0.49020
488920.0000    0.43627
488960.0000    0.47835
489000.0000    0.57577
489040.0000    0.49739
489080.0000    0.36504
489120.0000    0.09592
489160.0000    0.37749
489200.0000    0.17099
489240.0000    0.17240
489280.0000    0.35283
489320.0000    0.52637
489360.0000    0.32963
489400.0000    0.30477
489440.0000    0.37930
489480.0000    0.40108
489520.0000    0.35973
489560.0000    0.48854
489600.0000    0.48073
489640.0000    0.51091
489680.0000    0.46042
489720.0000    0.50652
489760.0000    0.31732
489800.0000    0.37657
489840.0000    0.40854
489880.0000    0.47764
489920.0000    0.42856
489960.0000    0.18950
490000.0000    0.37476
490040.0000    0.30363
490080.0000    0.28544
490120.0000    0.19585
490160.0000    0.32845
490200.0000    0.48012
490240.0000    0.23265
490280.0000    0.51247
490320.0000    0.46339
490360.0000    0.18347
490400.0000    0.31209
490440.0000    0.51381
490480.0000    0.15049
490520.0000    0.43139
490560.0000    0.46288
490600.0000    0.52110
490640.0000    0.20162
490680.0000    0.44810
490720.0000    0.38098
490760.0000    0.19032
490800.0000    0.37604
490840.0000    0.42732
490880.0000    0.41333
490920.0000    0.35903
490960.0000    0.32655
491000.0000    0.30669
491040.0000    0.36200
491080.0000    0.43938
491120.0000    0.26980
491160.0000    0.27928
491200.0000    0.30005
491240.0000    0.27757
491280.0000    0.29534
491320.0000    0.27207
491360.0000    0.38951
491400.0000    0.51567
491440.0000    0.39057
491480.0000    0.44797
491520.0000    0.39793
491560.0000    0.41590
491600.0000    0.52439
491640.0000    0.38153
491680.0000    0.38574
491720.0000    0.43557
491760.0000    0.42906
491800.0000    0.46145
491840.0000    0.42506
491880.0000    0.46824
491920.0000    0.46497
491960.0000    0.40769
492000.0000    0.51815
492040.0000    0.48972
492080.0000    0.37930
492120.0000    0.44614
492160.0000    0.55249
492200.0000    0.45441
492240.0000    0.38061
492280.0000    0.34377
492320.0000    0.30532
492360.0000    0.75966
492400.0000    0.45775
492440.0000    0.34412
492480.0000    0.50353
492520.0000    0.33083
492560.0000    0.42970
492600.0000    0.44488
492640.0000    0.49829
492680.0000    0.52665
492720.0000    0.49423
492760.0000    0.51297
492800.0000    0.41909
492840.0000    0.41124
492880.0000    0.46952
492920.0000    0.46340
492960.0000    0.52667
493000.0000    0.42924
493040.0000    0.49218
493080.0000    0.24498
493120.0000    0.52394
493160.0000    0.71707
493200.0000    0.45981
493240.0000    0.62982
493280.0000    0.50962
493320.0000    0.48244
493360.0000    0.47528
493400.0000    0.46337
493440.0000    0.55205
493480.0000    0.56778
493520.0000    0.32772
493560.0000    0.52676
493600.0000    0.42022
493640.0000    0.48447
493680.0000    0.41567
493720.0000    0.55358
493760.0000    0.54234
493800.0000    0.46464
493840.0000    0.42212
493880.0000    0.44377
493920.0000    0.43788
493960.0000    0.56707
494000.0000    0.44388
494040.0000    0.43034
494080.0000    0.19273
494120.0000    0.60092
494160.0000    0.33501
494200.0000    0.32565
494240.0000    0.36015
494280.0000    0.60496
494320.0000    0.55807
494360.0000    0.30625
494400.0000    0.28828
494440.0000    0.48783
494480.0000    0.41974
494520.0000    0.34456
494560.0000    0.61440
494600.0000    0.53371
494640.0000    0.47542
494680.0000    0.35568
494720.0000    0.34167
494760.0000    0.50349
494800.0000    0.58766
494840.0000    0.51976
494880.0000    0.47598
494920.0000    0.53461
494960.0000    0.52172
495000.0000   -0.03758
495040.0000    0.38595
495080.0000    0.49089
495120.0000    0.45952
495160.0000    0.31811
495200.0000    0.38363
495240.0000    0.35717
495280.0000    0.41866
495320.0000    0.43317
495360.0000    0.38497
495400.0000    0.49954
495440.0000    0.25438
495480.0000    0.20805
495520.0000    0.46773
495560.0000    0.44499
495600.0000    0.41790
495640.0000    0.32852
495680.0000    0.63918
495720.0000    0.38494
495760.0000    0.41825
495800.0000    0.53221
495840.0000    0.32654
495880.0000    0.49954
495920.0000    0.32831
495960.0000    0.37874
496000.0000    0.38374
496040.0000    0.28646
496080.0000    0.45413
496120.0000    0.60066
496160.0000    0.21269
496200.0000    0.27463
496240.0000    0.25773
496280.0000    0.24391
496320.0000    0.44240
496360.0000    0.46761
496400.0000    0.41493
496440.0000    0.49249
496480.0000    0.37147
496520.0000    0.60471
496560.0000    0.45407
496600.0000    0.54902
496640.0000    0.50228
496680.0000    0.43229
496720.0000    0.45262
496760.0000    0.46430
496800.0000    0.57215
496840.0000    0.47282
496880.0000    0.41145
496920.0000    0.59731
496960.0000    0.54373
497000.0000    0.50790
497040.0000    0.51928
497080.0000    0.42019
497120.0000    0.43409
497160.0000    0.42671
497200.0000    0.49459
497240.0000    0.47344
497280.0000    0.57665
497320.0000    0.53518
497360.0000    0.55748
497400.0000    0.45933
497440.0000    0.55439
497480.0000    0.58732
497520.0000    0.59775
497560.0000    0.48156
497600.0000    0.25277
497640.0000    0.37780
497680.0000    0.26115
497720.0000    0.46055
497760.0000    0.60045
497800.0000    0.59230
497840.0000    0.44618
497880.0000    0.38297
497920.0000    0.51481
497960.0000    0.45749
498000.0000    0.56140
498040.0000    0.55835
498080.0000    0.45963
498120.0000    0.33185
498160.0000    0.63994
498200.0000    0.50748
498240.0000    0.37398
498280.0000    0.41887
498320.0000    0.44070
498360.0000    0.30654
498400.0000    0.51821
498440.0000    0.50420
498480.0000    0.41269
498520.0000    0.54265
498560.0000    0.49309
498600.0000    0.59288
498640.0000    0.51836
498680.0000    0.66265
498720.0000    0.49830
498760.0000    0.43455
498800.0000    0.51343
498840.0000    0.33206
498880.0000    0.50033
498920.0000    0.47894
498960.0000    0.52626
499000.0000    0.46233
499040.0000    0.15501
499080.0000    0.17572
499120.0000    0.53839
499160.0000    0.14636
499200.0000    0.78879
499240.0000    0.75557
499280.0000    0.47387
499320.0000    0.43765
499360.0000    0.35916
499400.0000    0.34849
499440.0000    0.37580
499480.0000    0.34457
499520.0000    0.38926
499560.0000    0.50707
499600.0000    0.20165
499640.0000    0.23922
499680.0000    0.32892
499720.0000    0.49254
499760.0000    0.30990
499800.0000    0.30353
499840.0000    0.48523
499880.0000    0.16809
499920.0000    0.32042
499960.0000    0.18468
500000.0000    0.05197
500040.0000    0.21615
500080.0000    0.47634
500120.0000    0.30563
500160.0000    0.45349
500200.0000    0.34617
500240.0000    0.26225
500280.0000    0.43303
500320.0000    0.52333
500360.0000    0.40321
500400.0000    0.42553
500440.0000    0.30679
500480.0000    0.29667
500520.0000    0.43314
500560.0000    0.44316
500600.0000    0.30764
500640.0000    0.28581
500680.0000    0.41877
500720.0000    0.43701
500760.0000    0.36120
500800.0000    0.21667
500840.0000    0.31744
500880.0000    0.32003
500920.0000    0.43670
500960.0000    0.42375
501000.0000    0.37308
501040.0000    0.49788
501080.0000    0.43273
501120.0000    0.40185
501160.0000    0.39466
501200.0000    0.33631
501240.0000    0.46200
501280.0000    0.24781
501320.0000    0.50854
501360.0000    0.35729
501400.0000    0.39395
501440.0000    0.29095
501480.0000    0.33544
501520.0000    0.38348
501560.0000    0.32613
501600.0000    0.41798
501640.0000    0.35626
501680.0000    0.52319
501720.0000    0.50206
501760.0000    0.43352
501800.0000    0.50573
501840.0000    0.55372
501880.0000    0.37436
501920.0000    0.43131
501960.0000    0.43713
502000.0000    0.20899
502040.0000    0.20067
502080.0000    0.52815
502120.0000    0.41515
502160.0000    0.34679
502200.0000    0.41279
502240.0000    0.39650
502280.0000    0.45507
502320.0000    0.40972
502360.0000    0.48572
502400.0000    0.35856
502440.0000    0.41647
502480.0000    0.14257
502520.0000    0.36259
502560.0000    0.39437
502600.0000    0.50828
502640.0000    0.41227
502680.0000    0.48421
502720.0000    0.42007
502760.0000    0.43058
502800.0000    0.28428
502840.0000    0.15231
502880.0000    0.42257
502920.0000    0.30113
502960.0000    0.42580
503000.0000    0.57550
503040.0000    0.37300
503080.0000    0.32181
503120.0000    0.35960
503160.0000    0.29312
503200.0000    0.39399
503240.0000    0.21964
503280.0000    0.22542
503320.0000    0.30917
503360.0000    0.41813
503400.0000    0.31923
503440.0000    0.31672
503480.0000    0.34777
503520.0000    0.45007
503560.0000    0.27319
503600.0000    0.36109
503640.0000    0.19407
503680.0000    0.44144
503720.0000    0.26913
503760.0000    0.30767
503800.0000    0.30690
503840.0000    0.15258
503880.0000    0.40886
503920.0000    0.41730
503960.0000    0.46987
504000.0000    0.15917
504040.0000    0.45860
504080.0000    0.33527
504120.0000    0.31765
504160.0000    0.45606
504200.0000    0.35735
504240.0000    0.39823
504280.0000    0.37120
504320.0000    0.49681
504360.0000    0.43017
504400.0000    0.38282
504440.0000    0.44593
504480.0000    0.40805
504520.0000    0.47026
504560.0000    0.32236
504600.0000    0.28464
504640.0000    0.13827
504680.0000    0.06944
504720.0000    0.18121
504760.0000    0.00475
504800.0000    0.01400
504840.0000    0.34270
504880.0000    0.21036
504920.0000    0.12193
504960.0000    0.11218
505000.0000    0.36079
505040.0000    0.37005
505080.0000    0.49939
505120.0000    0.54313
505160.0000    0.57681
505200.0000    0.27953
505240.0000    0.34798
505280.0000    0.43917
505320.0000    0.56107
505360.0000    0.41269
505400.0000    0.42632
505440.0000    0.32994
505480.0000    0.36518
505520.0000    0.34641
505560.0000    0.24151
505600.0000    0.24145
505640.0000    0.40462
505680.0000    0.30652
505720.0000    0.38974
505760.0000    0.50223
505800.0000    0.45002
505840.0000    0.35724
505880.0000    0.35892
505920.0000    0.55226
505960.0000    0.38503
506000.0000    0.55832
506040.0000    0.56135
506080.0000    0.34333
506120.0000    0.59476
506160.0000    0.49531
506200.0000    0.51289
506240.0000    0.56349
506280.0000    0.39956
506320.0000    0.43520
506360.0000    0.49338
506400.0000    0.53581
506440.0000    0.44481
506480.0000    0.54641
506520.0000    0.32561
506560.0000    0.43847
506600.0000    0.48458
506640.0000    0.50397
506680.0000    0.47175
506720.0000    0.48911
506760.0000    0.61248
506800.0000    0.52311
506840.0000    0.57296
506880.0000    0.55940
506920.0000    0.57008
506960.0000    0.54630
507000.0000    0.53762
507040.0000    0.48373
507080.0000    0.40960
507120.0000    0.49326
507160.0000    0.37304
507200.0000    0.47677
507240.0000    0.47554
507280.0000    0.42520
507320.0000    0.34222
507360.0000    0.34906
507400.0000    0.59303
507440.0000    0.27593
507480.0000    0.28909
507520.0000    0.21497
507560.0000    0.44303
507600.0000    0.23065
507640.0000    0.48636
507680.0000    0.35583
507720.0000    0.49519
507760.0000    0.33801
507800.0000    0.48407
507840.0000    0.30253
507880.0000    0.36217
507920.0000    0.23683
507960.0000    0.26886
508000.0000   -0.00838
508040.0000    0.26954
508080.0000    0.40184
508120.0000    0.41855
508160.0000    0.19069
508200.0000    0.36225
508240.0000    0.51766
508280.0000    0.50783
508320.0000    0.24274
508360.0000    0.30881
508400.0000    0.34115
508440.0000    0.35036
508480.0000    0.29607
508520.0000    0.26315
508560.0000    0.27550
508600.0000    0.32913
508640.0000    0.45106
508680.0000    0.54371
508720.0000    0.60210
508760.0000    0.32713
508800.0000    0.53349
508840.0000    0.52816
508880.0000    0.38499
508920.0000    0.28417
508960.0000    0.23344
509000.0000    0.30556
509040.0000    0.20096
509080.0000    0.43412
509120.0000   -0.04513
509160.0000    0.33046
509200.0000    0.46324
509240.0000    0.37068
509280.0000    0.13987
509320.0000    0.45984
509360.0000    0.62805
509400.0000    0.51547
509440.0000    0.53784
509480.0000    0.42571
509520.0000    0.47754
509560.0000    0.51140
509600.0000    0.53010
509640.0000    0.28652
509680.0000    0.55379
509720.0000    0.54223
509760.0000    0.54442
509800.0000    0.48885
509840.0000    0.41751
509880.0000    0.55666
509920.0000    0.67215
509960.0000    0.65417
510000.0000    0.64165
510040.0000    0.41151
510080.0000    0.37013
510120.0000    0.21990
510160.0000    0.42151
510200.0000    0.41095
510240.0000    0.25904
510280.0000    0.47195
510320.0000    0.48334
510360.0000    0.52104
510400.0000    0.37815
510440.0000    0.40397
510480.0000    0.49348
510520.0000    0.02976
510560.0000    0.42726
510600.0000    0.35246
510640.0000    0.58062
510680.0000    0.42478
510720.0000    0.43752
510760.0000    0.33095
510800.0000    0.11301
510840.0000    0.45662
510880.0000    0.28501
510920.0000    0.21501
510960.0000    0.28612
511000.0000    0.29606
511040.0000    0.16696
511080.0000    0.12140
511120.0000    0.30698
511160.0000    0.35912
511200.0000    0.06716
511240.0000    0.33323
511280.0000    0.29084
511320.0000    0.37605
511360.0000    0.30599
511400.0000    0.38711
511440.0000    0.43738
511480.0000    0.49985
511520.0000    0.42237
511560.0000    0.10188
511600.0000    0.27267
511640.0000    0.38469
511680.0000    0.30407
511720.0000    0.45099
511760.0000    0.51199
511800.0000    0.56364
511840.0000    0.63654
511880.0000    0.65811
511920.0000    0.67001
511960.0000    0.63352
512000.0000    0.64199
512040.0000    0.48414
512080.0000    0.11296
512120.0000    0.28053
512160.0000    0.22586
512200.0000    0.51333
512240.0000    0.02028
512280.0000    0.39673
512320.0000    0.26874
512360.0000    0.20958
512400.0000    0.44818
512440.0000    0.62954
512480.0000    0.54116
512520.0000    0.40523
512560.0000    0.48293
512600.0000    0.64715
512640.0000    0.33233
512680.0000    0.27898
512720.0000    0.26113
512760.0000    0.28446
512800.0000    0.04660
512840.0000    0.20091
512880.0000    0.25852
512920.0000    0.46540
512960.0000    0.28728
513000.0000    0.34927
513040.0000    0.40462
513080.0000    0.39321
513120.0000    0.19745
513160.0000    0.27739
513200.0000    0.29031
513240.0000    0.34115
513280.0000    0.44965
513320.0000    0.28194
513360.0000    0.25087
513400.0000    0.15381
513440.0000    0.34452
513480.0000    0.31766
513520.0000    0.35064
513560.0000    0.42200
513600.0000    0.19533
513640.0000    0.27732
513680.0000    0.50124
513720.0000    0.37183
513760.0000    0.30262
513800.0000    0.24605
513840.0000    0.20508
513880.0000    0.55742
513920.0000    0.16021
513960.0000    0.03182
514000.0000    0.38604
514040.0000    0.04273
514080.0000    0.21469
514120.0000    0.16479
514160.0000    0.45507
514200.0000    0.47892
514240.0000    0.08185
514280.0000    0.37399
514320.0000    0.40973
514360.0000    0.40986
514400.0000    0.24564
514440.0000    0.42183
514480.0000    0.52629
514520.0000    0.22460
514560.0000    0.38146
514600.0000    0.31306
514640.0000    0.35360
514680.0000    0.37871
514720.0000    0.40757
514760.0000    0.31456
514800.0000    0.43880
514840.0000    0.32783
514880.0000    0.37147
514920.0000    0.54411
514960.0000    0.38344
515000.0000    0.54815
515040.0000    0.43585
515080.0000    0.58449
515120.0000    0.36229
515160.0000    0.33620
515200.0000    0.33705
515240.0000    0.20226
515280.0000    0.02599
515320.0000    0.35969
515360.0000    0.44733
515400.0000    0.41114
515440.0000    0.45174
515480.0000    0.59550
515520.0000    0.43332
515560.0000    0.45417
515600.0000    0.57805
515640.0000    0.31228
515680.0000    0.51403
515720.0000    0.28911
515760.0000    0.28316
515800.0000    0.26902
515840.0000    0.52279
515880.0000    0.49431
515920.0000    0.31959
515960.0000    0.44992
516000.0000    0.31859
516040.0000    0.41450
516080.0000    0.39390
516120.0000    0.50552
516160.0000    0.38661
516200.0000    0.35883
516240.0000    0.49253
516280.0000    0.33886
516320.0000    0.34881
516360.0000    0.50106
516400.0000    0.34370
516440.0000    0.34928
516480.0000    0.18404
516520.0000    0.52128
516560.0000    0.47414
516600.0000    0.33025
516640.0000    0.38242
516680.0000    0.04015
516720.0000    0.26768
516760.0000    0.14808
516800.0000    0.55981
516840.0000    0.34634
516880.0000    0.41178
516920.0000    0.55149
516960.0000    0.47032
517000.0000    0.37993
517040.0000    0.42122
517080.0000    0.38168
517120.0000    0.01467
517160.0000    0.47018
517200.0000    0.25965
517240.0000    0.44106
517280.0000    0.40373
517320.0000    0.45225
517360.0000    0.43723
517400.0000    0.48549
517440.0000    0.33295
517480.0000    0.28382
517520.0000    0.35774
517560.0000    0.43076
517600.0000    0.45409
517640.0000    0.39045
517680.0000    0.55628
517720.0000    0.55082
517760.0000    0.35881
517800.0000    0.38407
517840.0000    0.43653
517880.0000    0.59704
517920.0000    0.67738
517960.0000    0.66954
518000.0000    0.57289
518040.0000    0.57942
518080.0000    0.40981
518120.0000    0.59033
518160.0000    0.42737
518200.0000    0.35533
518240.0000    0.36665
518280.0000    0.35310
518320.0000    0.37486
518360.0000    0.34404
518400.0000    0.42221
518440.0000    0.56312
518480.0000    0.50802
518520.0000    0.33873
518560.0000    0.44637
518600.0000    0.52899
518640.0000    0.20907
518680.0000    0.34500
518720.0000    0.60917
518760.0000    0.51573
518800.0000    0.39733
518840.0000    0.48416
518880.0000    0.58878
518920.0000    0.42722
518960.0000    0.42093
519000.0000    0.43614
519040.0000    0.42254
519080.0000    0.42806
519120.0000    0.44054
519160.0000    0.43423
519200.0000    0.64744
519240.0000    0.48925
519280.0000    0.49329
519320.0000    0.40500
519360.0000    0.23882
519400.0000    0.50391
519440.0000    0.49314
519480.0000    0.53258
519520.0000    0.49305
519560.0000    0.55642
519600.0000    0.41209
519640.0000    0.53732
519680.0000    0.57932
519720.0000    0.63884
519760.0000    0.26178
519800.0000    0.35059
519840.0000    0.32789
519880.0000    0.38362
519920.0000    0.59948
519960.0000    0.35173
520000.0000    0.35383
520040.0000    0.26207
520080.0000    0.38978
520120.0000    0.53181
520160.0000    0.33915
520200.0000    0.54019
520240.0000    0.70767
520280.0000    0.58795
520320.0000    0.64674
520360.0000    0.60772
520400.0000    0.68394
520440.0000    0.63299
520480.0000    0.62533
520520.0000    0.36921
520560.0000    0.53778
520600.0000    0.56992
520640.0000    0.53973
520680.0000    0.66772
520720.0000    0.78778
520760.0000    0.59093
520800.0000    0.76394
520840.0000    0.76458
520880.0000    0.74652
520920.0000    0.53696
520960.0000    0.56298
521000.0000    0.31140
521040.0000    0.84121
521080.0000    0.76829
521120.0000    0.78699
521160.0000    0.79686
521200.0000    0.81602
521240.0000    0.80521
521280.0000    0.73181
521320.0000    0.87975
521360.0000    0.83063
521400.0000    0.45734
521440.0000    0.55453
521480.0000    0.56852
521520.0000    0.60490
521560.0000    0.65203
521600.0000    0.74913
521640.0000    0.59972
521680.0000    0.72548
521720.0000    0.76076
521760.0000    0.77901
521800.0000    0.82972
521840.0000    0.76991
521880.0000    0.74404
521920.0000    0.93236
521960.0000    0.88384
522000.0000    0.78050
522040.0000    0.79959
522080.0000    0.84296
522120.0000    0.77099
522160.0000    0.57538
522200.0000    0.77035
522240.0000    0.74610
522280.0000    0.66960
522320.0000    0.83098
522360.0000    0.74491
522400.0000    0.65930
522440.0000    0.71201
522480.0000    0.66697
522520.0000    0.68975
522560.0000    0.77565
522600.0000    0.79803
522640.0000    0.92172
522680.0000    0.72622
522720.0000    0.66326
522760.0000    0.64687
522800.0000    0.71339
522840.0000    0.62353
522880.0000    0.71251
522920.0000    0.58329
522960.0000    0.76149
523000.0000    0.70961
523040.0000    0.70499
523080.0000    0.57254
523120.0000    0.73683
523160.0000    0.65620
523200.0000    0.66637
523240.0000    0.82043
523280.0000    0.76483
523320.0000    0.79118
523360.0000    0.74019
523400.0000    0.63830
523440.0000    0.66627
523480.0000    0.58109
523520.0000    0.78031
523560.0000    0.57976
523600.0000    0.50667
523640.0000    0.83639
523680.0000    0.67529
523720.0000    0.62626
523760.0000    0.72572
523800.0000    0.72769
523840.0000    0.67654
523880.0000    0.83440
523920.0000    0.75409
523960.0000    0.71539
524000.0000    0.77581
524040.0000    0.72145
524080.0000    0.80383
524120.0000    0.83159
524160.0000    0.81972
524200.0000    0.74016
524240.0000    0.68171
524280.0000    0.79110
524320.0000    0.77718
524360.0000    0.77796
524400.0000    0.68480
524440.0000    0.80343
524480.0000    0.77839
524520.0000    0.82976
524560.0000    0.66987
524600.0000    0.65071
524640.0000    0.67639
524680.0000    0.74685
524720.0000    0.74626
524760.0000    0.74719
524800.0000    0.51194
524840.0000    0.53517
524880.0000    0.52251
524920.0000    0.59264
524960.0000    0.09918
525000.0000    0.47205
525040.0000    0.46593
525080.0000    0.54347
525120.0000    0.48353
525160.0000    0.32091
525200.0000    0.53107
525240.0000    0.41345
525280.0000    0.56604
525320.0000    0.56537
525360.0000    0.38696
525400.0000    0.45081
525440.0000    0.47019
525480.0000    0.45866
525520.0000    0.64891
525560.0000    0.49605
525600.0000    0.50165
525640.0000    0.80755
525680.0000    0.44805
525720.0000    0.40000
525760.0000    0.41861
525800.0000    0.48656
525840.0000    0.48849
525880.0000    0.19866
525920.0000    0.51843
525960.0000    0.57161
526000.0000    0.55652
526040.0000    0.44634
526080.0000    0.20117
526120.0000    0.37277
526160.0000    0.44531
526200.0000    0.42067
526240.0000    0.45240
526280.0000    0.57039
526320.0000    0.48717
526360.0000    0.65377
526400.0000    0.47690
526440.0000    0.53165
526480.0000    0.41768
526520.0000    0.54884
526560.0000    0.47436
526600.0000    0.51262
526640.0000    0.64522
526680.0000    0.43059
526720.0000    0.52638
526760.0000    0.58273
526800.0000    0.43970
526840.0000    0.41985
526880.0000    0.49760
526920.0000    0.50010
526960.0000    0.33955
527000.0000    0.42534
527040.0000    0.46618
527080.0000    0.59929
527120.0000    0.46847
527160.0000    0.42887
527200.0000    0.39902
527240.0000    0.50581
527280.0000    0.47205
527320.0000    0.43867
527360.0000    0.35266
527400.0000    0.48347
527440.0000    0.49402
527480.0000    0.57634
527520.0000    0.50418
527560.0000    0.40022
527600.0000    0.65178
527640.0000    0.47828
527680.0000    0.55410
527720.0000    0.45647
527760.0000    0.45819
527800.0000    0.63392
527840.0000    0.47820
527880.0000    0.46986
527920.0000    0.49204
527960.0000    0.40345
528000.0000    0.37245
528040.0000    0.37638
528080.0000    0.37825
528120.0000    0.25976
528160.0000    0.56989
528200.0000    0.53040
528240.0000    0.50441
528280.0000    0.54857
528320.0000    0.57439
528360.0000    0.38142
528400.0000    0.66354
528440.0000    0.59898
528480.0000    0.46695
528520.0000    0.49991
528560.0000    0.46579
528600.0000    0.49886
528640.0000    0.61709
528680.0000    0.55668
528720.0000    0.54770
528760.0000    0.43808
528800.0000    0.35678
528840.0000    0.42500
528880.0000    0.51471
528920.0000    0.82404
528960.0000    0.63259
529000.0000    0.26707
529040.0000    0.60199
529080.0000    0.49265
529120.0000    0.46719
529160.0000    0.32487
529200.0000    0.29023
529240.0000    0.24831
529280.0000    0.40416
529320.0000    0.56412
529360.0000    0.62018
529400.0000    0.62230
529440.0000    0.56942
529480.0000    0.51336
529520.0000    0.57812
529560.0000    0.66646
529600.0000    0.51950
529640.0000    0.75083
529680.0000    0.74199
529720.0000    0.87013
529760.0000    0.74943
529800.0000    0.79954
529840.0000    0.77519
529880.0000    0.76825
529920.0000    0.82558
529960.0000    0.73952
530000.0000    0.68137
530040.0000    0.83046
530080.0000    0.60665
530120.0000    0.83593
530160.0000    0.86265
530200.0000    0.72906
530240.0000    0.74663
530280.0000    0.57482
530320.0000    0.76455
530360.0000    0.66977
530400.0000    0.59201
530440.0000    0.48104
530480.0000    0.75301
530520.0000    0.63674
530560.0000    0.65890
530600.0000    0.49981
530640.0000    0.82744
530680.0000    0.76372
530720.0000    0.59123
530760.0000    0.63343
530800.0000    0.81909
530840.0000    0.69506
530880.0000    0.84451
530920.0000    0.59096
530960.0000    0.48191
531000.0000    0.43369
531040.0000    0.70950
531080.0000    0.74834
531120.0000    0.71946
531160.0000    0.82410
531200.0000    0.65133
531240.0000    0.66036
531280.0000    0.80915
531320.0000    0.77435
531360.0000    0.63681
531400.0000    0.76362
531440.0000    0.65176
531480.0000    0.71123
531520.0000    0.20131
531560.0000    0.22863
531600.0000   -0.01115
531640.0000    0.40644
531680.0000    0.22158
531720.0000    0.41582
531760.0000    0.29914
531800.0000    0.39817
531840.0000    0.27397
531880.0000    0.49610
531920.0000    0.20588
531960.0000    0.17103
532000.0000    0.33225
532040.0000    0.34806
532080.0000    0.53728
532120.0000    0.33580
532160.0000    0.37808
532200.0000    0.14975
532240.0000    0.21054
532280.0000    0.41928
532320.0000   -0.09832
532360.0000    0.44974
532400.0000    0.30795
532440.0000    0.42566
532480.0000    0.50469
532520.0000    0.35102
532560.0000    0.35055
532600.0000    0.28755
532640.0000    0.17528
532680.0000    0.36385
532720.0000    0.25105
532760.0000    0.27915
532800.0000    0.51418
532840.0000    0.49797
532880.0000    0.51354
532920.0000    0.48199
532960.0000    0.48159
533000.0000    0.52110
533040.0000    0.53402
533080.0000    0.74620
533120.0000    0.47894
533160.0000    0.66966
533200.0000    0.43243
533240.0000    0.52125
533280.0000    0.62701
533320.0000    0.31508
533360.0000    0.36468
533400.0000    0.58558
533440.0000    0.59740
533480.0000    0.24265
533520.0000    0.12948
533560.0000    0.24659
533600.0000    0.23072
533640.0000    0.32807
533680.0000    0.23185
533720.0000    0.19601
533760.0000    0.33822
533800.0000    0.24246
533840.0000    0.28580
533880.0000    0.28867
533920.0000    0.15099
533960.0000    0.36911
534000.0000    0.43853
534040.0000    0.37095
534080.0000    0.35044
534120.0000    0.36989
534160.0000    0.25422
534200.0000    0.04398
534240.0000    0.44802
534280.0000    0.53464
534320.0000    0.63503
534360.0000    0.75374
534400.0000    0.56184
534440.0000    0.52567
534480.0000    0.49137
534520.0000    0.57644
534560.0000    0.78969
534600.0000    0.77599
534640.0000    0.81864
534680.0000    0.58657
534720.0000    0.64451
534760.0000    0.51053
534800.0000    0.71851
534840.0000    0.37510
534880.0000   -0.02398
534920.0000    0.05338
534960.0000    0.38518
535000.0000    0.10313
535040.0000    0.29063
535080.0000    0.28941
535120.0000    0.30959
535160.0000    0.44091
535200.0000    0.50708
535240.0000    0.45497
535280.0000    0.51952
535320.0000    0.31855
535360.0000    0.40784
535400.0000    0.47393
535440.0000    0.43349
535480.0000    0.53270
535520.0000    0.41507
535560.0000    0.34063
535600.0000    0.21056
535640.0000    0.20920
535680.0000   -0.01899
535720.0000   -0.14079
535760.0000    0.04539
535800.0000    0.29724
535840.0000    0.20750
535880.0000    0.17181
535920.0000    0.28285
535960.0000    0.40622
536000.0000    0.41975
536040.0000    0.35051
536080.0000    0.49167
536120.0000    0.49894
536160.0000    0.61447
536200.0000    0.44740
536240.0000    0.35215
536280.0000    0.48081
536320.0000    0.47713
536360.0000    0.52527
536400.0000    0.55178
536440.0000    0.45307
536480.0000    0.43395
536520.0000    0.51063
536560.0000    0.70654
536600.0000    0.45271
536640.0000    0.44186
536680.0000    0.59315
536720.0000    0.52153
536760.0000    0.46329
536800.0000    0.51927
536840.0000    0.51036
536880.0000    0.53326
536920.0000    0.55742
536960.0000    0.52898
537000.0000    0.44601
537040.0000    0.06059
537080.0000    0.42261
537120.0000    0.28918
537160.0000    0.31355
537200.0000    0.51603
537240.0000    0.27755
537280.0000    0.27250
537320.0000    0.25216
537360.0000    0.45049
537400.0000    0.41573
537440.0000    0.54372
537480.0000    0.57984
537520.0000    0.39482
537560.0000    0.60233
537600.0000    0.47712
537640.0000    0.50883
537680.0000    0.59634
537720.0000    0.46222
537760.0000    0.48752
537800.0000    0.39499
537840.0000    0.44698
537880.0000    0.40913
537920.0000    0.47461
537960.0000    0.41477
538000.0000    0.26657
538040.0000    0.27740
538080.0000    0.34581
538120.0000    0.51562
538160.0000    0.50999
538200.0000    0.48218
538240.0000    0.46036
538280.0000    0.19084
538320.0000    0.50890
538360.0000    0.52977
538400.0000    0.40084
538440.0000    0.35309
538480.0000    0.30874
538520.0000    0.44866
538560.0000    0.31348
538600.0000    0.26985
538640.0000    0.15905
538680.0000    0.54162
538720.0000    0.32143
538760.0000    0.35633
538800.0000    0.36800
538840.0000    0.55528
538880.0000    0.57059
538920.0000    0.50659
538960.0000    0.55983
539000.0000    0.38300
539040.0000    0.47590
539080.0000    0.26048
539120.0000    0.45939
539160.0000    0.59295
539200.0000    0.38881
539240.0000    0.44574
539280.0000    0.51561
539320.0000    0.50411
539360.0000    0.35883
539400.0000    0.44698
539440.0000    0.41268
539480.0000    0.47627
539520.0000    0.46281
539560.0000    0.39474
539600.0000    0.44975
539640.0000    0.57272
539680.0000    0.29812
539720.0000    0.45001
539760.0000    0.48880
539800.0000    0.50887
539840.0000    0.55200
539880.0000    0.47783
539920.0000    0.33532
539960.0000    0.49862
540000.0000    0.49291
540040.0000    0.60778
540080.0000    0.54396
540120.0000    0.50751
540160.0000    0.44170
540200.0000    0.42706
540240.0000    0.45745
540280.0000    0.37639
540320.0000    0.39431
540360.0000    0.27498
540400.0000    0.54373
540440.0000    0.44265
540480.0000    0.61425
540520.0000    0.42540
540560.0000    0.21006
540600.0000    0.76518
540640.0000    0.65015
540680.0000    0.87944
540720.0000    0.71478
540760.0000    0.70099
540800.0000    0.46510
540840.0000    0.45588
540880.0000    0.71315
540920.0000    0.66314
540960.0000    0.65458
541000.0000    0.69618
541040.0000    0.55713
541080.0000    0.70760
541120.0000    0.64202
541160.0000    0.73972
541200.0000    0.51218
541240.0000    0.59979
541280.0000    0.46346
541320.0000    0.29719
541360.0000    0.39053
541400.0000    0.35182
541440.0000    0.49404
541480.0000    0.12705
541520.0000    0.15825
541560.0000    0.13363
541600.0000    0.44413
541640.0000    0.41057
541680.0000    0.50236
541720.0000    0.54290
541760.0000    0.39215
541800.0000    0.08092
541840.0000    0.48028
541880.0000    0.29647
541920.0000    0.34637
541960.0000    0.32674
542000.0000    0.32201
542040.0000    0.34100
542080.0000    0.42975
542120.0000    0.47609
542160.0000    0.55306
542200.0000    0.38810
542240.0000    0.56397
542280.0000    0.41806
542320.0000    0.39706
542360.0000    0.57481
542400.0000    0.59622
542440.0000    0.51086
542480.0000    0.33600
542520.0000    0.33780
542560.0000    0.32105
542600.0000   -0.07146
542640.0000    0.29052
542680.0000    0.37729
542720.0000    0.26866
542760.0000    0.50935
542800.0000    0.32588
542840.0000    0.49118
542880.0000    0.41866
542920.0000    0.63093
542960.0000    0.55630
543000.0000    0.52577
543040.0000    0.21694
543080.0000    0.53254
543120.0000    0.44643
543160.0000    0.24066
543200.0000    0.40923
543240.0000    0.50201
543280.0000    0.09674
543320.0000    0.28407
543360.0000    0.46130
543400.0000    0.45043
543440.0000    0.30811
543480.0000    0.54356
543520.0000    0.46995
543560.0000    0.39402
543600.0000    0.04422
543640.0000    0.05529
543680.0000    0.25810
543720.0000    0.42404
543760.0000    0.26015
543800.0000   -0.04296
543840.0000    0.17988
543880.0000    0.19170
543920.0000    0.31074
543960.0000    0.24156
544000.0000    0.45837
544040.0000    0.40456
544080.0000    0.50107
544120.0000    0.64170
544160.0000    0.45409
544200.0000    0.44110
544240.0000    0.47345
544280.0000    0.38396
544320.0000    0.30432
544360.0000    0.20971
544400.0000    0.18620
544440.0000    0.35463
544480.0000    0.43683
544520.0000    0.50173
544560.0000    0.22584
544600.0000    0.18464
544640.0000    0.45656
544680.0000    0.33961
544720.0000    0.40724
544760.0000    0.42970
544800.0000    0.30461
544840.0000    0.43568
544880.0000    0.59816
544920.0000    0.66643
544960.0000    0.38089
545000.0000    0.19184
545040.0000    0.23451
545080.0000    0.35232
545120.0000    0.32988
545160.0000    0.46114
545200.0000    0.43504
545240.0000    0.54192
545280.0000    0.35379
545320.0000    0.52728
545360.0000    0.32235
545400.0000    0.53814
545440.0000    0.46701
545480.0000    0.42858
545520.0000    0.32614
545560.0000    0.60434
545600.0000    0.52642
545640.0000    0.31227
545680.0000    0.50928
545720.0000    0.59833
545760.0000    0.42759
545800.0000    0.45887
545840.0000    0.61186
545880.0000    0.62659
545920.0000    0.51048
545960.0000    0.42959
546000.0000    0.53873
546040.0000    0.63044
546080.0000    0.55744
546120.0000    0.48783
546160.0000    0.56675
546200.0000    0.51846
546240.0000    0.06664
546280.0000    0.43089
546320.0000    0.49733
546360.0000    0.52331
546400.0000    0.48798
546440.0000    0.56997
546480.0000    0.70351
546520.0000    0.47440
546560.0000    0.07746
546600.0000    0.39556
546640.0000    0.50950
546680.0000    0.52605
546720.0000    0.61488
546760.0000    0.52999
546800.0000    0.48332
546840.0000    0.41514
546880.0000    0.25124
546920.0000    0.53713
546960.0000    0.65393
547000.0000    0.40354
547040.0000    0.37609
547080.0000    0.00633
547120.0000    0.45284
547160.0000    0.58846
547200.0000    0.22399
547240.0000    0.19864
547280.0000    0.26921
547320.0000    0.48718
547360.0000    0.65067
547400.0000    0.54703
547440.0000    0.50699
547480.0000    0.60176
547520.0000    0.46406
547560.0000    0.59980
547600.0000    0.50763
547640.0000    0.48567
547680.0000    0.74234
547720.0000    0.69073
547760.0000    0.58263
547800.0000    0.55461
547840.0000    0.63037
547880.0000    0.64946
547920.0000    0.53633
547960.0000    0.61645
548000.0000    0.68842
548040.0000    0.60775
548080.0000    0.65033
548120.0000    0.60273
548160.0000    0.66145
548200.0000    0.55752
548240.0000    0.65803
548280.0000    0.48457
548320.0000    0.50382
548360.0000    0.58745
548400.0000    0.51060
548440.0000    0.49319
548480.0000    0.57358
548520.0000    0.61568
548560.0000    0.62700
548600.0000    0.52314
548640.0000    0.64781
548680.0000    0.66143
548720.0000    0.43001
548760.0000    0.51054
548800.0000    0.59348
548840.0000    0.52304
548880.0000    0.71430
548920.0000    0.65521
548960.0000    0.58012
549000.0000    0.50268
549040.0000    0.61614
549080.0000    0.42648
549120.0000    0.28551
549160.0000    0.48108
549200.0000    0.71892
549240.0000    0.62923
549280.0000    0.55085
549320.0000    0.49638
549360.0000    0.49312
549400.0000    0.52191
549440.0000    0.49433
549480.0000    0.17182
549520.0000    0.56504
549560.0000    0.58734
549600.0000    0.61201
549640.0000    0.67611
549680.0000    0.55558
549720.0000    0.49400
549760.0000    0.35755
549800.0000    0.34633
549840.0000    0.35979
549880.0000    0.50937
549920.0000    0.50853
549960.0000    0.41592
550000.0000    0.48871
550040.0000    0.41477
550080.0000    0.65727
550120.0000    0.58082
550160.0000    0.50134
550200.0000    0.67211
550240.0000    0.53650
550280.0000    0.55129
550320.0000    0.54293
550360.0000    0.60412
550400.0000    0.64734
550440.0000    0.65791
550480.0000    0.58844
550520.0000    0.53249
550560.0000    0.61010
550600.0000    0.54190
550640.0000    0.53396
550680.0000    0.53135
550720.0000    0.69319
550760.0000    0.54612
550800.0000    0.58717
550840.0000    0.44433
550880.0000    0.50487
550920.0000    0.46937
550960.0000    0.48126
551000.0000    0.34825
551040.0000    0.47018
551080.0000    0.50332
551120.0000    0.40914
551160.0000    0.47989
551200.0000    0.46299
551240.0000    0.36976
551280.0000    0.61923
551320.0000    0.61811
551360.0000    0.50376
551400.0000    0.53398
551440.0000    0.57812
551480.0000    0.59687
551520.0000    0.45625
551560.0000    0.48757
551600.0000    0.54365
551640.0000    0.51928
551680.0000    0.42753
551720.0000    0.48146
551760.0000    0.42312
551800.0000    0.40455
551840.0000    0.40979
551880.0000    0.21345
551920.0000    0.55155
551960.0000    0.04937
552000.0000    0.18914
552040.0000    0.37984
552080.0000    0.40558
552120.0000    0.31384
552160.0000   -0.05248
552200.0000    0.03736
552240.0000    0.19175
552280.0000    0.22361
552320.0000    0.20017
552360.0000    0.07058
552400.0000   -0.11448
552440.0000    0.09499
552480.0000   -0.03341
552520.0000   -0.06532
552560.0000    0.01799
552600.0000   -0.40123
552640.0000   -0.31543
552680.0000   -0.63839
552720.0000   -0.49208
552760.0000   -0.01360
552800.0000   -0.20319
552840.0000    0.01566
552880.0000   -0.19512
552920.0000   -0.04646
552960.0000   -0.17113
553000.0000   -0.15412
553040.0000   -0.18722
553080.0000   -0.09063
553120.0000   -0.27070
553160.0000   -0.21874
553200.0000    0.03722
553240.0000    0.33747
553280.0000    0.10347
553320.0000    0.08784
553360.0000    0.50505
553400.0000    0.53299
553440.0000    0.57507
553480.0000    0.33166
553520.0000    0.39547
553560.0000    0.08863
553600.0000    0.39634
553640.0000    0.24270
553680.0000    0.41973
553720.0000    0.40740
553760.0000    0.43506
553800.0000    0.55272
553840.0000    0.51123
553880.0000    0.14829
553920.0000   -0.21387
553960.0000    0.42387
554000.0000    0.38582
554040.0000    0.35415
554080.0000    0.44454
554120.0000    0.36198
554160.0000    0.55153
554200.0000    0.37652
554240.0000    0.52363
554280.0000    0.23119
554320.0000    0.50293
554360.0000    0.34251
554400.0000    0.28353
554440.0000    0.45910
554480.0000    0.82065
554520.0000    0.79781
554560.0000    0.68417
554600.0000    0.50111
554640.0000    0.55073
554680.0000    0.44003
554720.0000    0.42229
554760.0000    0.53211
554800.0000    0.40814
554840.0000    0.25151
554880.0000    0.14336
554920.0000    0.35466
554960.0000    0.08305
555000.0000    0.38506
555040.0000    0.44621
555080.0000    0.51371
555120.0000    0.69829
555160.0000    0.55610
555200.0000    0.43228
555240.0000    0.33934
555280.0000    0.41898
555320.0000    0.32941
555360.0000    0.23003
555400.0000    0.25508
555440.0000    0.18146
555480.0000    0.18890
555520.0000    0.03082
555560.0000    0.73632
555600.0000    0.70621
555640.0000    0.83810
555680.0000    0.44195
555720.0000    0.34722
555760.0000    0.77156
555800.0000    0.83764
555840.0000    0.87519
555880.0000    0.83910
555920.0000    0.74317
555960.0000    0.84157
556000.0000    0.68985
556040.0000    0.85577
556080.0000    0.76338
556120.0000    0.84193
556160.0000    0.57898
556200.0000    0.82531
556240.0000    0.80772
556280.0000    0.87674
556320.0000    0.70706
556360.0000    0.89071
556400.0000    0.82058
556440.0000    0.81004
556480.0000    0.96181
556520.0000    0.75862
556560.0000    0.63117
556600.0000    0.47657
556640.0000    0.53934
556680.0000    0.64276
556720.0000    0.85252
556760.0000    0.68576
556800.0000    0.62963
556840.0000    0.66591
556880.0000    0.65642
556920.0000    0.48589
556960.0000    0.72825
557000.0000    0.83988
557040.0000    0.74147
557080.0000    0.49096
557120.0000    0.62284
557160.0000    0.86568
557200.0000    0.82820
557240.0000    0.78497
557280.0000    0.72121
557320.0000    0.34052
557360.0000    0.42273
557400.0000    0.33821
557440.0000    0.48830
557480.0000    0.32982
557520.0000    0.40471
557560.0000    0.43577
557600.0000    0.12571
557640.0000    0.43134
557680.0000    0.65687
557720.0000    0.78698
557760.0000    0.58985
557800.0000    0.37784
557840.0000    0.02714
557880.0000    0.11111
557920.0000    0.10134
557960.0000    0.11934
558000.0000   -0.02486
558040.0000    0.01736
558080.0000    0.07882
558120.0000    0.45358
558160.0000    0.40299
558200.0000    0.62435
558240.0000    0.63140
558280.0000    0.57242
558320.0000    0.63575
558360.0000    0.59351
558400.0000    0.42472
558440.0000    0.63836
558480.0000    0.62801
558520.0000    0.75846
558560.0000    0.62293
558600.0000    0.68881
558640.0000    0.14084
558680.0000    0.28680
558720.0000    0.20969
558760.0000    0.14551
558800.0000    0.41572
558840.0000    0.26201
558880.0000    0.12723
558920.0000    0.10112
558960.0000   -0.07898
559000.0000    0.19570
559040.0000    0.13215
559080.0000    0.04014
559120.0000    0.19789
559160.0000    0.03235
559200.0000    0.04018
559240.0000    0.17298
559280.0000    0.13649
559320.0000    0.00178
559360.0000    0.29987
559400.0000    0.23403
559440.0000    0.13660
559480.0000    0.33620
559520.0000    0.07522
559560.0000    0.27866
559600.0000    0.01403
559640.0000    0.15187
559680.0000    0.10210
559720.0000    0.25066
559760.0000    0.02032
559800.0000    0.06280
559840.0000    0.07862
559880.0000    0.10552
559920.0000    0.11219
559960.0000    0.15101
560000.0000    0.37128
560040.0000    0.24519
560080.0000    0.21498
560120.0000    0.24570
560160.0000    0.05766
560200.0000    0.28774
560240.0000    0.09933
560280.0000    0.21674
560320.0000    0.20473
560360.0000    0.12522
560400.0000   -0.11116
560440.0000    0.04040
560480.0000    0.13880
560520.0000    0.02899
560560.0000   -0.31199
560600.0000   -0.21106
560640.0000    0.34657
560680.0000    0.47542
560720.0000    0.09729
560760.0000    0.09824
560800.0000    0.08189
560840.0000    0.23484
560880.0000    0.17632
560920.0000    0.26194
560960.0000   -0.18672
561000.0000   -0.11435
561040.0000    0.20211
561080.0000   -0.01321
561120.0000    0.07059
561160.0000    0.15606
561200.0000    0.25153
561240.0000    0.12944
561280.0000   -0.06318
561320.0000   -0.04893
561360.0000    0.64680
561400.0000    0.62467
561440.0000    0.39604
561480.0000    0.39292
561520.0000    0.01127
561560.0000   -0.32865
561600.0000    0.37133
561640.0000    0.35986
561680.0000    0.22425
561720.0000   -0.02438
561760.0000    0.36072
561800.0000    0.32841
561840.0000    0.22499
561880.0000    0.51299
561920.0000    0.47792
561960.0000    0.31229
562000.0000    0.15693
562040.0000    0.41540
562080.0000    0.25380
562120.0000    0.18920
562160.0000    0.31443
562200.0000    0.43500
562240.0000    0.48677
562280.0000    0.40859
562320.0000    0.41922
562360.0000    0.53300
562400.0000    0.47764
562440.0000    0.14377
562480.0000    0.37823
562520.0000    0.40692
562560.0000    0.67974
562600.0000    0.35226
562640.0000    0.53278
562680.0000    0.17719
562720.0000   -0.10300
562760.0000    0.02656
562800.0000    0.23290
562840.0000   -0.04499
562880.0000    0.15295
562920.0000    0.10994
562960.0000    0.28180
563000.0000    0.23061
563040.0000    0.14701
563080.0000   -0.10095
563120.0000    0.36045
563160.0000    0.40423
563200.0000    0.39178
563240.0000    0.50778
563280.0000    0.54441
563320.0000    0.55417
563360.0000    0.51636
563400.0000    0.58143
563440.0000    0.78572
563480.0000    0.83888
563520.0000    0.33084
563560.0000    0.52627
563600.0000    0.46733
563640.0000    0.40836
563680.0000    0.56835
563720.0000    0.49683
563760.0000    0.46694
563800.0000    0.41792
563840.0000    0.48150
563880.0000    0.52293
563920.0000    0.49062
563960.0000    0.61846
564000.0000    0.45713
564040.0000    0.53377
564080.0000    0.60889
564120.0000    0.76935
564160.0000    0.80776
564200.0000    0.75685
564240.0000    0.64061
564280.0000    0.53241
564320.0000    0.61223
564360.0000    0.47577
564400.0000    0.60534
564440.0000    0.73632
564480.0000    0.58698
564520.0000    0.33075
564560.0000    0.65097
564600.0000    0.20695
564640.0000    0.20211
564680.0000    0.16017
564720.0000   -0.22183
564760.0000    0.23815
564800.0000    0.22685
564840.0000   -0.28110
564880.0000   -0.26056
564920.0000    0.35242
564960.0000    0.32894
565000.0000    0.47830
565040.0000    0.13856
565080.0000    0.59677
565120.0000    0.59627
565160.0000    0.71761
565200.0000    0.72864
565240.0000    0.64402
565280.0000    0.82537
565320.0000    0.85954
565360.0000    0.62883
565400.0000    0.70689
565440.0000    0.69212
565480.0000    0.70716
565520.0000    0.73081
565560.0000    0.59821
565600.0000    0.59023
565640.0000    0.65657
565680.0000    0.58407
565720.0000    0.76049
565760.0000    0.71773
565800.0000    0.66951
565840.0000    0.64692
565880.0000    0.62098
565920.0000    0.40846
565960.0000    0.60740
566000.0000    0.67019
566040.0000    0.51247
566080.0000    0.55079
566120.0000    0.45852
566160.0000    0.65500
566200.0000    0.48075
566240.0000    0.49124
566280.0000    0.55648
566320.0000    0.59341
566360.0000    0.64524
566400.0000    0.58827
566440.0000    0.64937
566480.0000    0.61978
566520.0000    0.67222
566560.0000    0.61818
566600.0000    0.61866
566640.0000    0.57061
566680.0000    0.64307
566720.0000    0.71363
566760.0000    0.65339
566800.0000    0.78668
566840.0000    0.58418
566880.0000    0.70202
566920.0000    0.64021
566960.0000    0.58525
567000.0000    0.52480
567040.0000    0.70181
567080.0000    0.77457
567120.0000    0.68103
567160.0000    0.83082
567200.0000    0.64406
567240.0000    0.64945
567280.0000    0.58308
567320.0000    0.56149
567360.0000    0.58536
567400.0000    0.61227
567440.0000    0.37529
567480.0000    0.66405
567520.0000    0.44583
567560.0000    0.59217
567600.0000    0.45675
567640.0000    0.59896
567680.0000    0.66947
567720.0000    0.75241
567760.0000    0.76486
567800.0000    0.53715
567840.0000    0.58718
567880.0000    0.58029
567920.0000    0.46356
567960.0000    0.45988
568000.0000    0.45920
568040.0000    0.46284
568080.0000    0.42541
568120.0000    0.38115
568160.0000    0.51908
568200.0000    0.59857
568240.0000    0.63031
568280.0000    0.53611
568320.0000    0.43659
568360.0000    0.62005
568400.0000    0.43573
568440.0000    0.57825
568480.0000    0.57811
568520.0000    0.24542
568560.0000    0.52928
568600.0000    0.49482
568640.0000    0.54467
568680.0000    0.43123
568720.0000    0.68095
568760.0000    0.56223
568800.0000    0.61818
568840.0000    0.48475
568880.0000    0.54857
568920.0000    0.38521
568960.0000    0.64466
569000.0000    0.60654
569040.0000    0.42016
569080.0000    0.38185
569120.0000    0.61418
569160.0000    0.57601
569200.0000    0.73724
569240.0000    0.62555
569280.0000    0.50349
569320.0000    0.64785
569360.0000    0.66275
569400.0000    0.78684
569440.0000    0.66720
569480.0000    0.60413
569520.0000    0.40341
569560.0000    0.55626
569600.0000    0.64301
569640.0000    0.71070
569680.0000    0.70911
569720.0000    0.86951
569760.0000    0.74011
569800.0000    0.74516
569840.0000    0.76518
569880.0000    0.69950
569920.0000    0.68561
569960.0000    0.74832
570000.0000    0.68939
570040.0000    0.68430
570080.0000    0.72793
570120.0000    0.85031
570160.0000    0.79313
570200.0000    0.75160
570240.0000    0.46740
570280.0000    0.66468
570320.0000    0.59085
570360.0000    0.72644
570400.0000    0.72427
570440.0000    0.57400
570480.0000    0.59601
570520.0000    0.63223
570560.0000    0.46226
570600.0000    0.69074
570640.0000    0.41154
570680.0000    0.25012
570720.0000    0.55210
570760.0000    0.59905
570800.0000    0.68076
570840.0000    0.53249
570880.0000    0.72306
570920.0000    0.57826
570960.0000    0.58607
571000.0000    0.54089
571040.0000    0.79863
571080.0000    0.60135
571120.0000    0.58203
571160.0000    0.78234
571200.0000    0.56001
571240.0000    0.66613
571280.0000    0.63934
571320.0000    0.55814
571360.0000    0.59424
571400.0000    0.67917
571440.0000    0.68045
571480.0000    0.66065
571520.0000    0.68843
571560.0000    0.54021
571600.0000    0.72768
571640.0000    0.73599
571680.0000    0.74216
571720.0000    0.50809
571760.0000    0.53390
571800.0000    0.59946
571840.0000    0.60772
571880.0000    0.54029
571920.0000    0.59319
571960.0000    0.51697
572000.0000    0.60547
572040.0000    0.48536
572080.0000    0.52617
572120.0000    0.62151
572160.0000    0.48489
572200.0000    0.51311
572240.0000    0.52069
572280.0000    0.46313
572320.0000    0.65237
572360.0000    0.68041
572400.0000    0.55844
572440.0000    0.55251
572480.0000    0.48417
572520.0000    0.54009
572560.0000    0.66363
572600.0000    0.52096
572640.0000    0.67394
572680.0000    0.51349
572720.0000    0.56706
572760.0000    0.69863
572800.0000    0.76822
572840.0000    0.37883
572880.0000    0.64961
572920.0000    0.50956
572960.0000    0.44628
573000.0000    0.43272
573040.0000    0.40115
573080.0000    0.46519
573120.0000    0.46188
573160.0000    0.59016
573200.0000    0.62291
573240.0000    0.61018
573280.0000    0.66379
573320.0000    0.68851
573360.0000    0.59257
573400.0000    0.58986
573440.0000    0.46248
573480.0000    0.32848
573520.0000    0.47253
573560.0000    0.44780
573600.0000    0.57550
573640.0000    0.52466
573680.0000    0.36614
573720.0000    0.20540
573760.0000    0.60480
573800.0000    0.52463
573840.0000    0.68654
573880.0000    0.41467
573920.0000    0.48674
573960.0000    0.43505
574000.0000    0.25410
574040.0000    0.34652
574080.0000    0.52448
574120.0000    0.40071
574160.0000    0.66643
574200.0000    0.69125
574240.0000    0.49015
574280.0000    0.59805
574320.0000    0.52808
574360.0000    0.65926
574400.0000    0.46575
574440.0000    0.55135
574480.0000    0.55052
574520.0000    0.60508
574560.0000    0.52780
574600.0000    0.62955
574640.0000    0.63607
574680.0000    0.74479
574720.0000    0.50708
574760.0000    0.67932
574800.0000    0.86876
574840.0000    0.67713
574880.0000    0.56812
574920.0000    0.57012
574960.0000    0.68160
575000.0000    0.57045
575040.0000    0.61259
575080.0000    0.56866
575120.0000    0.61856
575160.0000    0.63426
575200.0000    0.58813
575240.0000    0.38453
575280.0000    0.41642
575320.0000    0.34504
575360.0000    0.61932
575400.0000    0.52946
575440.0000    0.58440
575480.0000    0.46647
575520.0000    0.63243
575560.0000    0.46131
575600.0000    0.58087
575640.0000    0.54232
575680.0000    0.75045
575720.0000    0.61871
575760.0000    0.73863
575800.0000    0.53238
575840.0000    0.31057
575880.0000    0.32382
575920.0000    0.39085
575960.0000    0.46006
576000.0000    0.59969
576040.0000    0.69916
576080.0000    0.39447
576120.0000    0.63622
576160.0000    0.65403
576200.0000    0.64274
576240.0000    0.61850
576280.0000    0.39565
576320.0000    0.49539
576360.0000    0.54848
576400.0000    0.45649
576440.0000    0.65238
576480.0000    0.35282
576520.0000    0.36023
576560.0000    0.55493
576600.0000    0.77959
576640.0000    0.46514
576680.0000    0.58954
576720.0000    0.59793
576760.0000    0.60414
576800.0000    0.49328
576840.0000    0.53465
576880.0000    0.48181
576920.0000    0.35414
576960.0000    0.24619
577000.0000    0.49516
577040.0000    0.29481
577080.0000    0.35599
577120.0000    0.46545
577160.0000    0.43880
577200.0000    0.59031
577240.0000    0.30786
577280.0000    0.39770
577320.0000    0.13807
577360.0000    0.42753
577400.0000    0.54318
577440.0000    0.56236
577480.0000    0.44565
577520.0000    0.52753
577560.0000    0.47108
577600.0000    0.43260
577640.0000    0.49793
577680.0000    0.54936
577720.0000    0.48480
577760.0000    0.51879
577800.0000    0.39047
577840.0000    0.29532
577880.0000    0.68437
577920.0000    0.43901
577960.0000    0.58120
578000.0000    0.55256
578040.0000    0.74747
578080.0000    0.69912
578120.0000    0.51594
578160.0000    0.46216
578200.0000    0.72847
578240.0000    0.79272
578280.0000    0.79656
578320.0000    0.87491
578360.0000    0.78780
578400.0000    0.92092
578440.0000    0.73062
578480.0000    0.74720
578520.0000    0.85144
578560.0000    0.57536
578600.0000    0.91434
578640.0000    0.90211
578680.0000    0.82218
578720.0000    0.66793
578760.0000    0.49517
578800.0000    0.58558
578840.0000    0.62656
578880.0000    0.50920
578920.0000    0.32353
578960.0000    0.50938
579000.0000    0.56594
579040.0000    0.37832
579080.0000    0.22228
579120.0000    0.58012
579160.0000    0.73669
579200.0000    0.49586
579240.0000    0.51475
579280.0000    0.38899
579320.0000    0.45206
579360.0000    0.47090
579400.0000    0.50723
579440.0000    0.58625
579480.0000    0.39711
579520.0000    0.58464
579560.0000    0.41820
579600.0000    0.63419
579640.0000    0.55248
579680.0000    0.50891
579720.0000    0.37198
579760.0000    0.34275
579800.0000    0.23789
579840.0000    0.49073
579880.0000    0.75204
579920.0000    0.46898
579960.0000    0.29972
580000.0000    0.34937
580040.0000    0.50532
580080.0000    0.34454
580120.0000    0.16735
580160.0000    0.26608
580200.0000    0.56789
580240.0000    0.29369
580280.0000    0.57919
580320.0000    0.23578
580360.0000    0.47045
580400.0000    0.04629
580440.0000    0.14968
580480.0000    0.36687
580520.0000   -0.15912
580560.0000   -0.00180
580600.0000   -0.09785
580640.0000    0.06308
580680.0000    0.08199
580720.0000    0.06866
580760.0000    0.25102
580800.0000   -0.03513
580840.0000    0.29992
580880.0000    0.24780
580920.0000    0.54072
580960.0000    0.52792
581000.0000    0.36164
581040.0000    0.27906
581080.0000    0.09887
581120.0000    0.04578
581160.0000   -0.04370
581200.0000    0.17017
581240.0000    0.12304
581280.0000   -0.02232
581320.0000    0.34624
581360.0000    0.50926
581400.0000    0.38338
581440.0000    0.46443
581480.0000    0.46650
581520.0000    0.12760
581560.0000    0.33817
581600.0000    0.42208
581640.0000    0.19187
581680.0000    0.16525
581720.0000    0.17303
581760.0000    0.30679
581800.0000    0.27673
581840.0000    0.37396
581880.0000    0.36234
581920.0000    0.47319
581960.0000    0.11942
582000.0000    0.34572
582040.0000    0.35983
582080.0000    0.00668
582120.0000    0.25524
582160.0000    0.38282
582200.0000    0.48786
582240.0000    0.16640
582280.0000    0.23754
582320.0000   -0.12354
582360.0000    0.03266
582400.0000   -0.10184
582440.0000    0.10303
582480.0000    0.02708
582520.0000    0.47744
582560.0000    0.62072
582600.0000    0.58909
582640.0000    0.47989
582680.0000    0.67283
582720.0000    0.61396
582760.0000    0.85856
582800.0000    0.77217
582840.0000    0.71117
582880.0000    0.73228
582920.0000    0.66162
582960.0000    0.77339
583000.0000    0.63388
583040.0000    0.60618
583080.0000    0.60131
583120.0000    0.58069
583160.0000    0.34912
583200.0000    0.08428
583240.0000    0.21232
583280.0000    0.23613
583320.0000    0.46150
583360.0000    0.54852
583400.0000    0.33246
583440.0000    0.55526
583480.0000    0.51646
583520.0000    0.42197
583560.0000    0.45309
583600.0000    0.46075
583640.0000    0.31811
583680.0000    0.36108
583720.0000    0.35558
583760.0000    0.41290
583800.0000    0.50468
583840.0000    0.47641
583880.0000    0.30198
583920.0000    0.50172
583960.0000    0.35683
584000.0000    0.44503
584040.0000    0.37889
584080.0000    0.33886
584120.0000    0.56278
584160.0000    0.49022
584200.0000    0.48928
584240.0000    0.41417
584280.0000    0.20310
584320.0000    0.48332
584360.0000    0.29165
584400.0000    0.30838
584440.0000    0.27737
584480.0000    0.45073
584520.0000    0.43888
584560.0000    0.50426
584600.0000    0.53587
584640.0000    0.46170
584680.0000    0.48017
584720.0000    0.43643
584760.0000    0.50109
584800.0000    0.48798
584840.0000    0.48100
584880.0000    0.51186
584920.0000    0.40166
584960.0000    0.48704
585000.0000    0.61029
585040.0000    0.54411
585080.0000    0.50823
585120.0000    0.46283
585160.0000    0.32291
585200.0000    0.41998
585240.0000    0.47904
585280.0000    0.71166
585320.0000    0.60996
585360.0000    0.56025
585400.0000    0.48845
585440.0000    0.44075
585480.0000    0.35216
585520.0000    0.60120
585560.0000    0.63500
585600.0000    0.56111
585640.0000    0.68916
585680.0000    0.64845
585720.0000    0.71791
585760.0000    0.67011
585800.0000    0.93812
585840.0000    0.87948
585880.0000    0.73786
585920.0000    0.65227
585960.0000    0.74425
586000.0000    0.72036
586040.0000    0.86554
586080.0000    0.84361
586120.0000    0.74549
586160.0000    0.87847
586200.0000    0.72659
586240.0000    0.72246
586280.0000    0.76337
586320.0000    0.83540
586360.0000    0.73624
586400.0000    0.64256
586440.0000    0.61203
586480.0000    0.80794
586520.0000    0.71422
586560.0000    0.64312
586600.0000    0.71195
586640.0000    0.57208
586680.0000    0.66776
586720.0000    0.64471
586760.0000    0.46836
586800.0000    0.56124
586840.0000    0.61696
586880.0000    0.66914
586920.0000    0.85731
586960.0000    0.73975
587000.0000    0.88080
587040.0000    0.58957
587080.0000    0.45080
587120.0000    0.67511
587160.0000    0.40813
587200.0000    0.50484
587240.0000    0.48046
587280.0000    0.57972
587320.0000    0.50723
587360.0000    0.53632
587400.0000    0.30545
587440.0000    0.44940
587480.0000    0.48419
587520.0000    0.65368
587560.0000    0.45484
587600.0000    0.63433
587640.0000    0.63433
587680.0000    0.68481
587720.0000    0.51161
587760.0000    0.61722
587800.0000    0.51129
587840.0000    0.49723
587880.0000    0.41990
587920.0000    0.53930
587960.0000    0.55847
588000.0000    0.45773
588040.0000    0.52083
588080.0000    0.57514
588120.0000    0.63630
588160.0000    0.60900
588200.0000    0.61269
588240.0000    0.70028
588280.0000    0.61376
588320.0000    0.69062
588360.0000    0.69142
588400.0000    0.61870
588440.0000    0.63244
588480.0000    0.77957
588520.0000    0.55869
588560.0000    0.71475
588600.0000    0.65684
588640.0000    0.78524
588680.0000    0.59971
588720.0000    0.71388
588760.0000    0.55414
588800.0000    0.54198
588840.0000    0.61338
588880.0000    0.60120
588920.0000    0.67674
588960.0000    0.64181
589000.0000    0.63142
589040.0000    0.50894
589080.0000    0.66558
589120.0000    0.58469
589160.0000    0.52644
589200.0000    0.54258
589240.0000    0.51994
589280.0000    0.64238
589320.0000    0.83867
589360.0000    0.58661
589400.0000    0.66129
589440.0000    0.52379
589480.0000    0.60701
589520.0000    0.58892
589560.0000    0.73190
589600.0000    0.72235
589640.0000    0.72642
589680.0000    0.62136
589720.0000    0.63088
589760.0000    0.74993
589800.0000    0.66732
589840.0000    0.63374
589880.0000    0.48932
589920.0000    0.66889
589960.0000    0.72147
590000.0000    0.66069
590040.0000    0.70611
590080.0000    0.54373
590120.0000    0.50066
590160.0000    0.35533
590200.0000    0.28870
590240.0000    0.29146
590280.0000    0.32375
590320.0000    0.27529
590360.0000    0.32563
590400.0000    0.34487
590440.0000    0.59694
590480.0000    0.47337
590520.0000    0.40063
590560.0000    0.42118
590600.0000    0.66949
590640.0000    0.31742
590680.0000    0.70956
590720.0000    0.67002
590760.0000    0.36852
590800.0000    0.60220
590840.0000    0.50850
590880.0000    0.38959
590920.0000    0.46399
590960.0000    0.24165
591000.0000    0.46406
591040.0000    0.34933
591080.0000    0.40896
591120.0000    0.45176
591160.0000    0.43127
591200.0000    0.59508
591240.0000    0.30048
591280.0000    0.42939
591320.0000    0.35896
591360.0000    0.39172
591400.0000    0.30048
591440.0000    0.36199
591480.0000    0.40403
591520.0000    0.46382
591560.0000    0.34952
591600.0000    0.38464
591640.0000    0.26463
591680.0000    0.60485
591720.0000    0.47417
591760.0000    0.44170
591800.0000    0.66452
591840.0000    0.74262
591880.0000    0.66051
591920.0000    0.60912
591960.0000    0.76674
592000.0000    0.49496
592040.0000    0.64338
592080.0000    0.49951
592120.0000    0.75854
592160.0000    0.51135
592200.0000    0.73508
592240.0000    0.63209
592280.0000    0.68895
592320.0000    0.56392
592360.0000    0.75384
592400.0000    0.70880
592440.0000    0.70461
592480.0000    0.79693
592520.0000    0.45293
592560.0000    0.81452
592600.0000    0.57441
592640.0000    0.63062
592680.0000    0.76381
592720.0000    0.73488
592760.0000    0.78644
592800.0000    0.71537
592840.0000    0.81577
592880.0000    0.71451
592920.0000    0.74471
592960.0000    0.68136
593000.0000    0.63334
593040.0000    0.72893
593080.0000    0.69781
593120.0000    0.71199
593160.0000    0.50903
593200.0000    0.60885
593240.0000    0.57866
593280.0000    0.79749
593320.0000    0.73166
593360.0000    0.64134
593400.0000    0.63869
593440.0000    0.77251
593480.0000    0.61462
593520.0000    0.63204
593560.0000    0.74249
593600.0000    0.74733
593640.0000    0.77643
593680.0000    0.65402
593720.0000    0.74327
593760.0000    0.64369
593800.0000    0.63894
593840.0000    0.63602
593880.0000    0.69194
593920.0000    0.61001
593960.0000    0.50658
594000.0000    0.73919
594040.0000    0.67349
594080.0000    0.83918
594120.0000    0.49132
594160.0000    0.34099
594200.0000    0.42417
594240.0000    0.36946
594280.0000    0.41806
594320.0000    0.55972
594360.0000    0.15978
594400.0000    0.31798
594440.0000    0.07670
594480.0000    0.26290
594520.0000    0.42472
594560.0000    0.31609
594600.0000    0.27914
594640.0000    0.22245
594680.0000    0.08411
594720.0000    0.26802
594760.0000    0.40168
594800.0000    0.44864
594840.0000    0.28799
594880.0000    0.39589
594920.0000    0.40258
594960.0000    0.40375
595000.0000    0.36346
595040.0000    0.37553
595080.0000    0.22268
595120.0000    0.44657
595160.0000    0.25956
595200.0000    0.43652
595240.0000    0.38467
595280.0000    0.57422
595320.0000    0.31582
595360.0000    0.39980
595400.0000    0.36895
595440.0000    0.46736
595480.0000    0.65358
595520.0000    0.41544
595560.0000    0.40597
595600.0000    0.26561
595640.0000    0.56502
595680.0000    0.48403
595720.0000    0.42975
595760.0000    0.35627
595800.0000    0.42599
595840.0000    0.48015
595880.0000    0.49848
595920.0000    0.39344
595960.0000    0.59033
596000.0000    0.48244
596040.0000    0.41733
596080.0000    0.47926
596120.0000    0.52608
596160.0000    0.49281
596200.0000    0.49059
596240.0000    0.44884
596280.0000    0.25033
596320.0000    0.35943
596360.0000    0.53065
596400.0000    0.44732
596440.0000    0.35622
596480.0000    0.44701
596520.0000    0.36395
596560.0000    0.46002
596600.0000    0.52989
596640.0000    0.55843
596680.0000    0.39419
596720.0000    0.42998
596760.0000   -0.05360
596800.0000    0.46039
596840.0000    0.43988
596880.0000    0.25821
596920.0000    0.41286
596960.0000    0.50006
597000.0000    0.52884
597040.0000    0.55472
597080.0000    0.32363
597120.0000    0.38988
597160.0000    0.47124
597200.0000    0.43616
597240.0000    0.45183
597280.0000    0.47768
597320.0000    0.49649
597360.0000    0.55753
597400.0000    0.58736
597440.0000    0.47125
597480.0000    0.48529
597520.0000    0.48773
597560.0000    0.75863
597600.0000    0.61609
597640.0000    0.53375
597680.0000    0.53470
597720.0000    0.46933
597760.0000    0.43446
597800.0000    0.44097
597840.0000    0.39970
597880.0000    0.63149
597920.0000    0.31010
597960.0000    0.50597
598000.0000    0.39963
598040.0000    0.47481
598080.0000    0.36459
598120.0000    0.33972
598160.0000    0.49092
598200.0000    0.43184
598240.0000    0.44111
598280.0000    0.29297
598320.0000    0.49640
598360.0000    0.44223
598400.0000    0.45606
598440.0000    0.45823
598480.0000    0.37490
598520.0000    0.42098
598560.0000    0.30922
598600.0000    0.48760
598640.0000    0.26829
598680.0000    0.37870
598720.0000    0.45015
598760.0000    0.35735
598800.0000    0.44938
598840.0000    0.37223
598880.0000    0.49933
598920.0000    0.29095
598960.0000    0.37665
599000.0000    0.43859
599040.0000    0.25837
599080.0000    0.31199
599120.0000    0.47362
599160.0000    0.51921
599200.0000    0.42286
599240.0000    0.41389
599280.0000    0.13004
599320.0000    0.19730
599360.0000    0.41803
599400.0000    0.45802
599440.0000    0.43522
599480.0000    0.62316
599520.0000    0.47792
599560.0000    0.38641
599600.0000    0.45229
599640.0000    0.34635
599680.0000    0.49024
599720.0000    0.45049
599760.0000    0.37483
599800.0000    0.33171
599840.0000    0.14538
599880.0000    0.07122
599920.0000    0.40322
599960.0000    0.36494
600000.0000    0.39989
600040.0000    0.18986
600080.0000    0.41452
600120.0000    0.55093
600160.0000    0.34791
600200.0000    0.47642
600240.0000    0.25270
600280.0000    0.03470
600320.0000    0.12275
600360.0000    0.05166
600400.0000    0.18899
600440.0000    0.22569
600480.0000    0.31567
600520.0000    0.55345
600560.0000    0.44218
600600.0000    0.37149
600640.0000    0.30679
600680.0000    0.37482
600720.0000    0.56283
600760.0000    0.05102
600800.0000    0.03576
600840.0000    0.35863
600880.0000   -0.01198
600920.0000    0.17138
600960.0000    0.24720
601000.0000    0.28832
601040.0000    0.20110
601080.0000    0.03910
601120.0000   -0.16454
601160.0000    0.19894
601200.0000    0.06649
601240.0000    0.31200
601280.0000    0.22287
601320.0000   -0.27001
601360.0000   -0.38203
601400.0000   -0.31813
601440.0000   -0.04428
601480.0000    0.24845
601520.0000    0.00976
601560.0000    0.02668
601600.0000    0.45907
601640.0000    0.38468
601680.0000    0.52326
601720.0000    0.50621
601760.0000    0.48210
601800.0000    0.73755
601840.0000    0.44399
601880.0000    0.50437
601920.0000    0.59221
601960.0000    0.55947
602000.0000    0.62160
602040.0000    0.44138
602080.0000    0.49402
602120.0000    0.35097
602160.0000    0.55925
602200.0000    0.33357
602240.0000    0.39476
602280.0000    0.43604
602320.0000    0.56856
602360.0000    0.66889
602400.0000    0.98991
602440.0000    1.11311
602480.0000    1.14258
602520.0000    1.27549
602560.0000    1.19499
602600.0000    1.03446
602640.0000    1.26093
602680.0000    1.16743
602720.0000    1.02696
602760.0000    0.80987
602800.0000    0.72786
602840.0000    0.68534
602880.0000    0.92975
602920.0000    0.88630
602960.0000    0.72220
603000.0000    0.89019
603040.0000    0.74413
603080.0000    0.78040
603120.0000    0.72313
603160.0000    0.73784
603200.0000    0.81865
603240.0000    0.67728
603280.0000    0.68568
603320.0000    0.81565
603360.0000    0.76553
603400.0000    0.88063
603440.0000    0.87538
603480.0000    0.83873
603520.0000    0.87292
603560.0000    0.77645
603600.0000    0.74394
603640.0000    0.62123
603680.0000    0.78412
603720.0000    0.63189
603760.0000    0.54085
603800.0000    0.75415
603840.0000    0.46961
603880.0000    0.54843
603920.0000    0.59315
603960.0000    0.69389
604000.0000    0.63637
604040.0000    0.51224
604080.0000    0.57430
604120.0000    0.57370
604160.0000    0.65141
604200.0000    0.35100
604240.0000    0.61770
604280.0000    0.55358
604320.0000    0.51319
604360.0000    0.55210
604400.0000    0.56570
604440.0000    0.53596
604480.0000    0.79222
604520.0000    0.79556
604560.0000    0.81889
604600.0000    0.63651
604640.0000    0.62106
604680.0000    0.51237
604720.0000    0.53246
604760.0000    0.47663
604800.0000    0.14341
604840.0000    0.60042
604880.0000    0.66523
604920.0000    0.59806
604960.0000    0.62961
605000.0000    0.51089
605040.0000    0.69941
605080.0000    0.64074
605120.0000    0.70796
605160.0000    0.60432
605200.0000    0.49534
605240.0000    0.56107
605280.0000    0.73444
605320.0000    0.48526
605360.0000    0.58549
605400.0000    0.48318
605440.0000    0.71331
605480.0000    0.46071
605520.0000    0.51540
605560.0000    0.53912
605600.0000    0.44642
605640.0000    0.50140
605680.0000    0.56387
605720.0000    0.56923
605760.0000    0.58950
605800.0000    0.60667
605840.0000    0.72324
605880.0000    0.79778
605920.0000    0.75949
605960.0000    0.46050
606000.0000    0.55983
606040.0000    0.53276
606080.0000    0.40743
606120.0000    0.43948
606160.0000    0.44730
606200.0000    0.73581
606240.0000    0.59144
606280.0000    0.51893
606320.0000    0.42815
606360.0000    0.58839
606400.0000    0.46222
606440.0000    0.54926
606480.0000    0.49051
606520.0000    0.57814
606560.0000    0.53492
606600.0000    0.55358
606640.0000    0.46590
606680.0000    0.48778
606720.0000    0.42029
606760.0000    0.57854
606800.0000    0.42212
606840.0000    0.42608
606880.0000    0.57114
606920.0000    0.28539
606960.0000    0.39186
607000.0000    0.48109
607040.0000    0.45590
607080.0000    0.41276
607120.0000    0.55074
607160.0000    0.31761
607200.0000    0.42396
607240.0000    0.43087
607280.0000    0.42125
607320.0000    0.55499
607360.0000    0.37976
607400.0000    0.49692
607440.0000    0.55985
607480.0000    0.25128
607520.0000    0.55315
607560.0000    0.26705
607600.0000    0.37561
607640.0000    0.42718
607680.0000    0.46345
607720.0000    0.46422
607760.0000    0.61306
607800.0000    0.59419
607840.0000    0.55547
607880.0000    0.38502
607920.0000    0.26294
607960.0000    0.38732
608000.0000    0.37278
608040.0000    0.35868
608080.0000    0.65300
608120.0000    0.55257
608160.0000    0.56103
608200.0000    0.55388
608240.0000    0.43612
608280.0000    0.55310
608320.0000    0.29991
608360.0000    0.48453
608400.0000    0.38590
608440.0000    0.57690
608480.0000    0.64877
608520.0000    0.51345
608560.0000    0.44354
608600.0000    0.44868
608640.0000    0.59191
608680.0000    0.56196
608720.0000    0.47205
608760.0000    0.31225
608800.0000    0.52415
608840.0000    0.32578
608880.0000    0.32641
608920.0000    0.50387
608960.0000    0.53487
609000.0000    0.63123
609040.0000    0.65125
609080.0000    0.56372
609120.0000    0.64841
609160.0000    0.64407
609200.0000    0.54398
609240.0000    0.20275
609280.0000    0.13714
609320.0000    0.50320
609360.0000    0.45527
609400.0000    0.63238
609440.0000    0.67177
609480.0000    0.70420
609520.0000    0.75085
609560.0000    0.57591
609600.0000    0.59793
609640.0000    0.61774
609680.0000    0.69567
609720.0000    0.59892
609760.0000    0.54925
609800.0000    0.75197
609840.0000    0.57342
609880.0000    0.59249
609920.0000    0.72216
609960.0000    0.51089
610000.0000    0.49757
610040.0000    0.68671
610080.0000    0.66270
610120.0000    0.59003
610160.0000    0.60306
610200.0000    0.70031
610240.0000    0.68540
610280.0000    0.59693
610320.0000    0.59745
610360.0000    0.48838
610400.0000    0.57651
610440.0000    0.53672
610480.0000    0.39297
610520.0000    0.48583
610560.0000    0.65899
610600.0000    0.43538
610640.0000    0.37375
610680.0000    0.53221
610720.0000    0.49857
610760.0000    0.49856
610800.0000    0.35306
610840.0000    0.53815
610880.0000    0.39058
610920.0000    0.45511
610960.0000    0.55737
611000.0000    0.63270
611040.0000    0.59080
611080.0000    0.65108
611120.0000    0.50875
611160.0000    0.12805
611200.0000    0.12922
611240.0000    0.34961
611280.0000    0.37471
611320.0000    0.21513
611360.0000    0.62609
611400.0000    0.45061
611440.0000    0.47424
611480.0000    0.50771
611520.0000    0.51063
611560.0000    0.68958
611600.0000    0.36654
611640.0000    0.48142
611680.0000    0.34216
611720.0000    0.46375
611760.0000    0.46718
611800.0000    0.35230
611840.0000    0.54867
611880.0000    0.43945
611920.0000    0.41249
611960.0000    0.44572
612000.0000    0.54194
612040.0000    0.72491
612080.0000    0.47740
612120.0000    0.38883
612160.0000    0.44022
612200.0000    0.69813
612240.0000    0.63019
612280.0000    0.59570
612320.0000    0.74196
612360.0000    0.48613
612400.0000    0.51181
612440.0000    0.22428
612480.0000    0.55451
612520.0000    0.74987
612560.0000    0.56396
612600.0000    0.64236
612640.0000    0.68239
612680.0000    0.62559
612720.0000    0.61581
612760.0000    0.54166
612800.0000    0.51283
612840.0000    0.60513
612880.0000    0.66413
612920.0000    0.74764
612960.0000    0.62344
613000.0000    0.60961
613040.0000    0.54062
613080.0000    0.65258
613120.0000    0.62686
613160.0000    0.64861
613200.0000    0.60084
613240.0000    0.59241
613280.0000    0.72937
613320.0000    0.79022
613360.0000    0.90251
613400.0000    0.84740
613440.0000    0.82825
613480.0000    0.82730
613520.0000    0.62161
613560.0000    0.31280
613600.0000    0.51435
613640.0000    0.56801
613680.0000    0.51010
613720.0000    0.47259
613760.0000    0.54976
613800.0000    0.62744
613840.0000    0.59653
613880.0000    0.47887
613920.0000    0.45833
613960.0000    0.57029
614000.0000    0.48464
614040.0000    0.50071
614080.0000    0.42253
614120.0000    0.46760
614160.0000    0.58644
614200.0000    0.57674
614240.0000    0.58613
614280.0000    0.59590
614320.0000    0.63102
614360.0000    0.60966
614400.0000    0.48603
614440.0000    0.69979
614480.0000    0.56572
614520.0000    0.51847
614560.0000    0.65054
614600.0000    0.56049
614640.0000    0.58276
614680.0000    0.54617
614720.0000    0.58197
614760.0000    0.58475
614800.0000    0.39168
614840.0000    0.36060
614880.0000    0.42804
614920.0000    0.47728
614960.0000    0.44814
615000.0000    0.46095
615040.0000    0.53028
615080.0000    0.58423
615120.0000    0.41055
615160.0000    0.35709
615200.0000    0.66094
615240.0000    0.45532
615280.0000    0.70535
615320.0000    0.47593
615360.0000    0.43107
615400.0000    0.49064
615440.0000    0.38405
615480.0000    0.50447
615520.0000    0.25797
615560.0000    0.48384
615600.0000    0.51406
615640.0000    0.30809
615680.0000    0.66551
615720.0000    0.52052
615760.0000    0.47987
615800.0000    0.49980
615840.0000    0.53166
615880.0000    0.36232
615920.0000    0.58684
615960.0000    0.45957
616000.0000    0.48288
616040.0000    0.56264
616080.0000    0.58810
616120.0000    0.48562
616160.0000    0.43617
616200.0000    0.48458
616240.0000    0.49540
616280.0000    0.41845
616320.0000    0.58134
616360.0000    0.42265
616400.0000    0.55819
616440.0000    0.49824
616480.0000    0.66143
616520.0000    0.57873
616560.0000    0.45790
616600.0000    0.54803
616640.0000    0.62993
616680.0000    0.52167
616720.0000    0.51671
616760.0000    0.48302
616800.0000    0.46786
616840.0000    0.42964
616880.0000    0.37321
616920.0000    0.35325
616960.0000    0.35462
617000.0000    0.45737
617040.0000    0.52902
617080.0000    0.51564
617120.0000    0.36323
617160.0000    0.32414
617200.0000    0.43702
617240.0000    0.34810
617280.0000    0.48212
617320.0000    0.32164
617360.0000    0.59089
617400.0000    0.44912
617440.0000    0.30440
617480.0000    0.41284
617520.0000    0.57298
617560.0000    0.50839
617600.0000    0.71365
617640.0000    0.46789
617680.0000    0.38905
617720.0000    0.48816
617760.0000    0.49751
617800.0000    0.53735
617840.0000    0.59606
617880.0000    0.46406
617920.0000    0.43928
617960.0000    0.54649
618000.0000    0.50743
618040.0000    0.56769
618080.0000    0.56999
618120.0000    0.61722
618160.0000    0.40185
618200.0000    0.57976
618240.0000    0.56892
618280.0000    0.41980
618320.0000    0.36260
618360.0000    0.52869
618400.0000    0.45215
618440.0000    0.40985
618480.0000    0.52830
618520.0000    0.69603
618560.0000    0.37868
618600.0000    0.43613
618640.0000    0.56188
618680.0000    0.71861
618720.0000    0.68439
618760.0000    0.67558
618800.0000    0.66792
618840.0000    0.73138
618880.0000    0.64992
618920.0000    0.90109
618960.0000    0.77332
619000.0000    0.73661
619040.0000    0.82608
619080.0000    0.73589
619120.0000    0.61634
619160.0000    0.68362
619200.0000    0.86452
619240.0000    0.66881
619280.0000    0.60045
619320.0000    0.50150
619360.0000    0.66522
619400.0000    0.80304
619440.0000    0.77509
619480.0000    0.69871
619520.0000    0.71016
619560.0000    0.63187
619600.0000    0.63647
619640.0000    0.65195
619680.0000    0.82953
619720.0000    0.76766
619760.0000    0.63064
619800.0000    0.72094
619840.0000    0.62104
619880.0000    0.72357
619920.0000    0.70307
619960.0000    0.74936
620000.0000    0.71373
620040.0000    0.62492
620080.0000    0.67817
620120.0000    0.62667
620160.0000    0.80553
620200.0000    0.74902
620240.0000    0.70162
620280.0000    0.52682
620320.0000    0.65034
620360.0000    0.63362
620400.0000    0.43036
620440.0000    0.46570
620480.0000    0.49924
620520.0000    0.39785
620560.0000    0.40520
620600.0000    0.43281
620640.0000    0.10128
620680.0000    0.25759
620720.0000    0.35524
620760.0000    0.42332
620800.0000    0.16536
620840.0000    0.28131
620880.0000    0.16417
620920.0000    0.06238
620960.0000   -0.15623
621000.0000    0.42454
621040.0000    0.41078
621080.0000    0.34627
621120.0000    0.36048
621160.0000    0.45354
621200.0000    0.51436
621240.0000    0.48280
621280.0000    0.34245
621320.0000    0.56709
621360.0000    0.51698
621400.0000    0.68805
621440.0000    0.35299
621480.0000    0.41516
621520.0000    0.50860
621560.0000    0.40238
621600.0000    0.52911
621640.0000    0.31832
621680.0000    0.49880
621720.0000    0.43096
621760.0000    0.45448
621800.0000    0.41123
621840.0000    0.50994
621880.0000    0.48234
621920.0000    0.54659
621960.0000    0.44717
622000.0000    0.48661
622040.0000    0.49929
622080.0000    0.50364
622120.0000    0.55132
622160.0000    0.44676
622200.0000    0.53941
622240.0000    0.57438
622280.0000    0.47591
622320.0000    0.51595
622360.0000    0.51704
622400.0000    0.36530
622440.0000    0.64764
622480.0000    0.29464
622520.0000    0.51006
622560.0000    0.52781
622600.0000    0.53707
622640.0000    0.48605
622680.0000    0.48605
622720.0000    0.59004
622760.0000    0.64004
622800.0000    0.54477
622840.0000    0.58779
622880.0000    0.62523
622920.0000    0.43283
622960.0000    0.43727
623000.0000    0.44721
623040.0000    0.52901
623080.0000    0.52465
623120.0000    0.55489
623160.0000    0.52649
623200.0000    0.55007
623240.0000    0.50618
623280.0000    0.56943
623320.0000    0.51303
623360.0000    0.51050
623400.0000    0.43569
623440.0000    0.64151
623480.0000    0.61060
623520.0000    0.53820
623560.0000    0.36197
623600.0000    0.35248
623640.0000    0.40899
623680.0000    0.67286
623720.0000    0.60469
623760.0000    0.51442
623800.0000    0.64823
623840.0000    0.47412
623880.0000    0.50434
623920.0000    0.57647
623960.0000    0.64859
624000.0000    0.54322
624040.0000    0.48503
624080.0000    0.52242
624120.0000    0.42605
624160.0000    0.36066
624200.0000    0.60354
624240.0000    0.57308
624280.0000    0.36198
624320.0000    0.56049
624360.0000    0.69464
624400.0000    0.48926
624440.0000    0.50382
624480.0000    0.45759
624520.0000    0.51706
624560.0000    0.52418
624600.0000    0.36380
624640.0000    0.46467
624680.0000    0.62111
624720.0000    0.53873
624760.0000    0.73765
624800.0000    0.80379
624840.0000    0.77085
624880.0000    0.79949
624920.0000    0.77179
624960.0000    0.76690
625000.0000    0.66418
625040.0000    0.67649
625080.0000    0.74543
625120.0000    0.86059
625160.0000    0.74900
625200.0000    0.52194
625240.0000    0.49698
625280.0000    0.53885
625320.0000    0.66210
625360.0000    0.66699
625400.0000    0.60109
625440.0000    0.44035
625480.0000    0.62816
625520.0000    0.55962
625560.0000    0.53490
625600.0000    0.53885
625640.0000    0.49960
625680.0000    0.58650
625720.0000    0.51420
625760.0000    0.38013
625800.0000    0.51300
625840.0000    0.42724
625880.0000    0.41690
625920.0000    0.41291
625960.0000    0.43099
626000.0000    0.47352
626040.0000    0.50901
626080.0000    0.43555
626120.0000    0.62384
626160.0000    0.58388
626200.0000    0.68789
626240.0000    0.76242
626280.0000    0.83327
626320.0000    0.71930
626360.0000    0.76631
626400.0000    0.78845
626440.0000    0.71227
626480.0000    0.89136
626520.0000    0.69133
626560.0000    0.49341
626600.0000    0.64517
626640.0000    0.65676
626680.0000    0.86395
626720.0000    0.66141
626760.0000    0.70521
626800.0000    0.74808
626840.0000    0.52346
626880.0000    0.60537
626920.0000    0.66477
626960.0000    0.56765
627000.0000    0.66696
627040.0000    0.56295
627080.0000    0.64453
627120.0000    0.57927
627160.0000    0.56852
627200.0000    0.59549
627240.0000    0.62981
627280.0000    0.76103
627320.0000    0.61374
627360.0000    0.60774
627400.0000    0.58858
627440.0000    0.62437
627480.0000    0.60346
627520.0000    0.74658
627560.0000    0.63846
627600.0000    0.70408
627640.0000    0.69910
627680.0000    0.66196
627720.0000    0.75605
627760.0000    0.71046
627800.0000    0.69048
627840.0000    0.69325
627880.0000    0.56248
627920.0000    0.68539
627960.0000    0.65594
628000.0000    0.72297
628040.0000    0.57217
628080.0000    0.76750
628120.0000    0.57136
628160.0000    0.65442
628200.0000    0.68839
628240.0000    0.67352
628280.0000    0.67072
628320.0000    0.66015
628360.0000    0.64819
628400.0000    0.66145
628440.0000    0.61935
628480.0000    0.64754
628520.0000    0.70177
628560.0000    0.70521
628600.0000    0.65243
628640.0000    0.55106
628680.0000    0.54057
628720.0000    0.47312
628760.0000    0.58541
628800.0000    0.62440
628840.0000    0.62057
628880.0000    0.49566
628920.0000    0.60867
628960.0000    0.65017
629000.0000    0.64930
629040.0000    0.67321
629080.0000    0.66606
629120.0000    0.83162
629160.0000    0.80966
629200.0000    0.84427
629240.0000    0.79775
629280.0000    0.79257
629320.0000    0.62567
629360.0000    0.62957
629400.0000    0.57298
629440.0000    0.70650
629480.0000    0.76704
629520.0000    0.57790
629560.0000    0.77946
629600.0000    0.65231
629640.0000    0.64999
629680.0000    0.69334
629720.0000    0.68091
629760.0000    0.77290
629800.0000    0.90207
629840.0000    0.66388
629880.0000    0.59517
629920.0000    0.67337
629960.0000    0.71058
630000.0000    0.59236
630040.0000    0.58249
630080.0000    0.69996
630120.0000    0.69706
630160.0000    0.67006
630200.0000    0.76567
630240.0000    0.71749
630280.0000    0.62072
630320.0000    0.63675
630360.0000    0.65715
630400.0000    0.69475
630440.0000    0.60440
630480.0000    0.73989
630520.0000    0.79239
630560.0000    0.70354
630600.0000    0.75178
630640.0000    0.68524
630680.0000    0.76674
630720.0000    0.69060
630760.0000    0.73776
630800.0000    0.65126
630840.0000    0.69916
630880.0000    0.71801
630920.0000    0.81320
630960.0000    0.59122
631000.0000    0.72561
631040.0000    0.76471
631080.0000    0.65469
631120.0000    0.63871
631160.0000    0.75166
631200.0000    0.76031
631240.0000    0.63698
631280.0000    0.76307
631320.0000    0.74426
631360.0000    0.63292
631400.0000    0.66896
631440.0000    0.83210
631480.0000    0.69309
631520.0000    0.75702
631560.0000    0.48501
631600.0000    0.65043
631640.0000    0.81584
631680.0000    0.82303
631720.0000    0.97359
631760.0000    0.71398
631800.0000    0.77785
631840.0000    0.77566
631880.0000    0.48201
631920.0000    0.68617
631960.0000    0.74543
632000.0000    0.70034
632040.0000    0.68493
632080.0000    0.77139
632120.0000    0.72561
632160.0000    0.52537
632200.0000    0.58904
632240.0000    0.68500
632280.0000    0.73793
632320.0000    0.67539
632360.0000    0.75560
632400.0000    0.67184
632440.0000    0.62583
632480.0000    0.73102
632520.0000    0.63118
632560.0000    0.82374
632600.0000    0.73632
632640.0000    0.58665
632680.0000    0.73333
632720.0000    0.75631
632760.0000    0.74122
632800.0000    0.66698
632840.0000    0.66086
632880.0000    0.68323
632920.0000    0.71965
632960.0000    0.66873
633000.0000    0.69805
633040.0000    0.69491
633080.0000    0.61943
633120.0000    0.68742
633160.0000    0.62245
633200.0000    0.75225
633240.0000    0.71075
633280.0000    0.82072
633320.0000    0.71976
633360.0000    0.54209
633400.0000    0.43091
633440.0000    0.80150
633480.0000    0.67417
633520.0000    0.67189
633560.0000    0.58152
633600.0000    0.59124
633640.0000    0.71121
633680.0000    0.70945
633720.0000    0.65465
633760.0000    0.65045
633800.0000    0.69356
633840.0000    0.77041
633880.0000    0.74870
633920.0000    0.74655
633960.0000    0.65587
634000.0000    0.74895
634040.0000    0.64830
634080.0000    0.63085
634120.0000    0.72015
634160.0000    0.57445
634200.0000    0.61536
634240.0000    0.67413
634280.0000    0.63771
634320.0000    0.71394
634360.0000    0.48353
634400.0000    0.64056
634440.0000    0.73804
634480.0000    0.53496
634520.0000    0.63427
634560.0000    0.72629
634600.0000    0.67484
634640.0000    0.65567
634680.0000    0.72781
634720.0000    0.74267
634760.0000    0.57213
634800.0000    0.68762
634840.0000    0.73179
634880.0000    0.69516
634920.0000    0.65364
634960.0000    0.65713
635000.0000    0.77974
635040.0000    0.72453
635080.0000    0.67012
635120.0000    0.70025
635160.0000    0.70313
635200.0000    0.74341
635240.0000    0.67970
635280.0000    0.63684
635320.0000    0.67472
635360.0000    0.62432
635400.0000    0.61593
635440.0000    0.73419
635480.0000    0.64750
635520.0000    0.57201
635560.0000    0.54831
635600.0000    0.55817
635640.0000    0.42336
635680.0000    0.61391
635720.0000    0.43975
635760.0000    0.43525
635800.0000    0.16691
635840.0000    0.51301
635880.0000    0.37216
635920.0000    0.43928
635960.0000    0.54542
636000.0000    0.56859
636040.0000    0.52551
636080.0000    0.36155
636120.0000    0.30882
636160.0000    0.59675
636200.0000    0.66288
636240.0000    0.70990
636280.0000    0.36519
636320.0000    0.53778
636360.0000    0.49772
636400.0000    0.50278
636440.0000    0.84765
636480.0000    0.75267
636520.0000    0.88107
636560.0000    0.71345
636600.0000    0.63921
636640.0000    0.44646
636680.0000    0.52644
636720.0000    0.48476
636760.0000    0.52694
636800.0000    0.58435
636840.0000    0.49838
636880.0000    0.56122
636920.0000    0.46808
636960.0000    0.59949
637000.0000    0.48702
637040.0000    0.48888
637080.0000    0.59030
637120.0000    0.55167
637160.0000    0.78960
637200.0000    0.61173
637240.0000    0.52334
637280.0000    0.46435
637320.0000    0.46615
637360.0000    0.63241
637400.0000    0.68452
637440.0000    0.40578
637480.0000    0.30743
637520.0000    0.55642
637560.0000    0.50767
637600.0000    0.68020
637640.0000    0.58498
637680.0000    0.60836
637720.0000    0.27015
637760.0000    0.48467
637800.0000    0.62992
637840.0000    0.48507
637880.0000    0.70129
637920.0000    0.57038
637960.0000    0.44413
638000.0000    0.69058
638040.0000    0.74172
638080.0000    0.63054
638120.0000    0.54805
638160.0000    0.73507
638200.0000    0.69015
638240.0000    0.74656
638280.0000    0.48835
638320.0000    0.77450
638360.0000    0.50373
638400.0000    0.69065
638440.0000    0.59777
638480.0000    0.47277
638520.0000    0.50476
638560.0000    0.55936
638600.0000    0.53499
638640.0000    0.56753
638680.0000    0.66763
638720.0000    0.72279
638760.0000    0.50637
638800.0000    0.31111
638840.0000    0.52249
638880.0000    0.47575
638920.0000    0.55669
638960.0000    0.17937
639000.0000    0.48509
639040.0000    0.37643
639080.0000    0.46019
639120.0000    0.53749
639160.0000    0.54064
639200.0000    0.44565
639240.0000    0.66775
639280.0000    0.63619
639320.0000    0.63832
639360.0000    0.56849
639400.0000    0.48605
639440.0000    0.44540
639480.0000    0.44626
639520.0000    0.38505
639560.0000    0.45197
639600.0000    0.36660
639640.0000    0.34134
639680.0000    0.42291
639720.0000    0.27265
639760.0000    0.28430
639800.0000   -0.17641
639840.0000    0.36591
639880.0000    0.35632
639920.0000    0.25937
639960.0000    0.52390
640000.0000    0.40209
640040.0000    0.33008
640080.0000    0.42971
640120.0000    0.17261
640160.0000    0.48464
640200.0000    0.32336
640240.0000    0.54891
640280.0000    0.28901
640320.0000    0.53799
640360.0000    0.55892
640400.0000    0.47431
640440.0000    0.34354
640480.0000    0.61288
640520.0000    0.53479
640560.0000    0.39171
640600.0000    0.34946
640640.0000    0.41223
640680.0000    0.52101
640720.0000    0.67399
640760.0000    0.58372
640800.0000    0.59103
640840.0000    0.54156
640880.0000    0.65004
640920.0000    0.47869
640960.0000    0.76591
641000.0000    0.77659
641040.0000    0.67465
641080.0000    0.42848
641120.0000    0.60399
641160.0000    0.53636
641200.0000    0.58970
641240.0000    0.46757
641280.0000    0.42899
641320.0000    0.68571
641360.0000    0.68169
641400.0000    0.54763
641440.0000    0.80267
641480.0000    0.50193
641520.0000    0.40413
641560.0000    0.64640
641600.0000    0.67061
641640.0000    0.50151
641680.0000    0.69546
641720.0000    0.48045
641760.0000    0.67276
641800.0000    0.63441
641840.0000    0.57283
641880.0000    0.56052
641920.0000    0.50688
641960.0000    0.18842
642000.0000    0.29111
642040.0000    0.23521
642080.0000    0.14898
642120.0000    0.47629
642160.0000    0.51981
642200.0000    0.43206
642240.0000    0.59431
642280.0000    0.47472
642320.0000    0.54615
642360.0000    0.36023
642400.0000    0.50606
642440.0000    0.51410
642480.0000    0.36590
642520.0000    0.43660
642560.0000    0.39789
642600.0000    0.48971
642640.0000    0.44242
642680.0000    0.62126
642720.0000    0.42620
642760.0000    0.28113
642800.0000    0.02920
642840.0000    0.19944
642880.0000    0.22116
642920.0000    0.31822
642960.0000    0.61510
643000.0000    0.57334
643040.0000    0.55339
643080.0000    0.64368
643120.0000    0.38013
643160.0000    0.60800
643200.0000    0.53121
643240.0000    0.37270
643280.0000    0.56853
643320.0000    0.66479
643360.0000    0.77427
643400.0000    0.64309
643440.0000    0.82944
643480.0000    0.74069
643520.0000    0.87144
643560.0000    0.65105
643600.0000    0.61627
643640.0000    0.76967
643680.0000    0.84818
643720.0000    0.74624
643760.0000    0.83331
643800.0000    0.77625
643840.0000    0.76454
643880.0000    0.82313
643920.0000    0.66220
643960.0000    0.51405
644000.0000    0.45193
644040.0000    0.73902
644080.0000    0.51398
644120.0000    0.60018
644160.0000    0.62142
644200.0000    0.38098
644240.0000    0.31773
644280.0000    0.63653
644320.0000    0.46824
644360.0000    0.48756
644400.0000    0.58881
644440.0000    0.51530
644480.0000    0.59933
644520.0000    0.59642
644560.0000    0.55195
644600.0000    0.59530
644640.0000    0.54928
644680.0000    0.67547
644720.0000    0.37765
644760.0000    0.56997
644800.0000    0.48951
644840.0000    0.43265
644880.0000    0.38018
644920.0000    0.55526
644960.0000    0.53253
645000.0000    0.46826
645040.0000    0.45870
645080.0000    0.51881
645120.0000    0.35493
645160.0000    0.61735
645200.0000    0.54067
645240.0000    0.70523
645280.0000    0.59301
645320.0000    0.70436
645360.0000    0.75202
645400.0000    0.60378
645440.0000    0.57240
645480.0000    0.56722
645520.0000    0.50439
645560.0000    0.69634
645600.0000    0.71272
645640.0000    0.80075
645680.0000    0.89594
645720.0000    0.83773
645760.0000    0.69112
645800.0000    0.79661
645840.0000    0.80771
645880.0000    0.73015
645920.0000    0.79343
645960.0000    0.61791
646000.0000    0.81167
646040.0000    0.80252
646080.0000    0.85308
646120.0000    0.71764
646160.0000    0.63894
646200.0000    0.83470
646240.0000    0.56159
646280.0000    0.49041
646320.0000    0.77536
646360.0000    0.64625
646400.0000    0.57449
646440.0000    0.50894
646480.0000    0.78030
646520.0000    0.96879
646560.0000    0.84141
646600.0000    0.80494
646640.0000    0.81410
646680.0000    0.78262
646720.0000    0.53140
646760.0000    0.51225
646800.0000    0.47205
646840.0000    0.70492
646880.0000    0.48771
646920.0000    0.48486
646960.0000    0.62450
647000.0000    0.69125
647040.0000    0.65333
647080.0000    0.61272
647120.0000    0.71779
647160.0000    0.73843
647200.0000    0.58342
647240.0000    0.78761
647280.0000    0.90010
647320.0000    0.72023
647360.0000    0.87000
647400.0000    0.74581
647440.0000    0.70449
647480.0000    0.55117
647520.0000    0.61707
647560.0000    0.70086
647600.0000    0.61299
647640.0000    0.62281
647680.0000    0.54819
647720.0000    0.51995
647760.0000    0.69574
647800.0000    0.59035
647840.0000    0.62462
647880.0000    0.87982
647920.0000    1.11336
647960.0000    0.88143
648000.0000    0.84979
648040.0000    1.12181
648080.0000    0.90891
648120.0000    0.85423
648160.0000    0.62305
648200.0000    0.94544
648240.0000    0.56876
648280.0000    0.70268
648320.0000    0.78325
648360.0000    0.50585
648400.0000    0.67283
648440.0000    0.44878
648480.0000    0.64132
648520.0000    0.59831
648560.0000    0.58927
648600.0000    0.72514
648640.0000    0.71371
648680.0000    0.88807
648720.0000    0.51751
648760.0000    0.53461
648800.0000    0.53936
648840.0000    0.74566
648880.0000    0.52946
648920.0000    0.35399
648960.0000    0.56567
649000.0000    0.54029
649040.0000    0.38833
649080.0000    0.42213
649120.0000    0.79885
649160.0000    0.49284
649200.0000    0.62617
649240.0000    0.69732
649280.0000    0.73767
649320.0000    0.59480
649360.0000    0.31595
649400.0000    0.35024
649440.0000    0.42807
649480.0000    0.37179
649520.0000    0.19113
649560.0000    0.52299
649600.0000    0.10498
649640.0000    0.10659
649680.0000    0.07068
649720.0000    0.06636
649760.0000   -0.07420
649800.0000    0.22388
649840.0000    0.17980
649880.0000    0.18447
649920.0000    0.20928
649960.0000    0.22002
650000.0000    0.02124
650040.0000    0.07719
650080.0000    0.26874
650120.0000   -0.04476
650160.0000    0.29276
650200.0000    0.33552
650240.0000    0.35824
650280.0000    0.10930
650320.0000    0.18526
650360.0000    0.11159
650400.0000    0.40935
650440.0000    0.20253
650480.0000    0.11431
650520.0000    0.05292
650560.0000    0.16122
650600.0000    0.14947
650640.0000    0.39565
650680.0000    0.30647
650720.0000    0.36940
650760.0000    0.53492
650800.0000    0.10662
650840.0000    0.21099
650880.0000    0.18386
650920.0000    0.28271
650960.0000    0.19034
651000.0000    0.23626
651040.0000    0.12197
651080.0000    0.32466
651120.0000    0.12381
651160.0000    0.29856
651200.0000    0.16962
651240.0000   -0.00993
651280.0000    0.27894
651320.0000   -0.07150
651360.0000    0.44991
651400.0000    0.63314
651440.0000    0.61830
651480.0000    0.55363
651520.0000    0.66595
651560.0000    0.61283
651600.0000    0.48674
651640.0000    0.62438
651680.0000    0.59535
651720.0000    0.59566
651760.0000    0.53643
651800.0000    0.73452
651840.0000    0.66963
651880.0000    0.63181
651920.0000    0.72115
651960.0000    0.73141
652000.0000    0.77869
652040.0000    0.61746
652080.0000    0.52586
652120.0000    0.67734
652160.0000    0.82574
652200.0000    0.80723
652240.0000    0.71409
652280.0000    0.45191
652320.0000    0.55698
652360.0000    0.61719
652400.0000    0.65285
652440.0000    0.39860
652480.0000    0.32636
652520.0000    0.54491
652560.0000    0.59828
652600.0000    0.56366
652640.0000    0.58018
652680.0000    0.46624
652720.0000    0.66507
652760.0000    0.79269
652800.0000    0.78104
652840.0000    0.67747
652880.0000    0.68995
652920.0000    0.66762
652960.0000    0.79164
653000.0000    0.64841
653040.0000    0.69041
653080.0000    0.62888
653120.0000    0.63041
653160.0000    0.69738
653200.0000    0.69061
653240.0000    0.65353
653280.0000    0.72310
653320.0000    0.70527
653360.0000    0.65945
653400.0000    0.72416
653440.0000    0.71243
653480.0000    0.77908
653520.0000    0.72131
653560.0000    0.78170
653600.0000    0.71151
653640.0000    0.64429
653680.0000    0.78082
653720.0000    0.71069
653760.0000    0.73912
653800.0000    0.72372
653840.0000    0.51815
653880.0000    0.34120
653920.0000    0.24205
653960.0000    0.26823
654000.0000    0.73874
654040.0000    0.71785
654080.0000    0.47440
654120.0000    0.68407
654160.0000    0.61929
654200.0000    0.55167
654240.0000    0.64836
654280.0000    0.78487
654320.0000    0.59560
654360.0000    0.73240
654400.0000    0.60876
654440.0000    0.71446
654480.0000    0.54969
654520.0000    0.76212
654560.0000    0.67919
654600.0000    0.64692
654640.0000    0.58812
654680.0000    0.74685
654720.0000    0.70637
654760.0000    0.62423
654800.0000    0.61322
654840.0000    0.59047
654880.0000    0.62180
654920.0000    0.60148
654960.0000    0.59087
655000.0000    0.65405
655040.0000    0.63317
655080.0000    0.63585
655120.0000    0.60720
655160.0000    0.74784
655200.0000    0.58683
655240.0000    0.58911
655280.0000    0.52466
655320.0000    0.51948
655360.0000    0.51068
655400.0000    0.31507
655440.0000    0.65977
655480.0000    0.77129
655520.0000    0.57619
655560.0000    0.62773
655600.0000    0.68677
655640.0000    0.73219
655680.0000    0.38220
655720.0000    0.89617
655760.0000    0.73906
655800.0000    0.78207
655840.0000    0.72146
655880.0000    0.53960
655920.0000    0.38542
655960.0000    0.52789
656000.0000    0.78026
656040.0000    0.53865
656080.0000    0.66853
656120.0000    0.71028
656160.0000    0.88425
656200.0000    0.67524
656240.0000    0.93240
656280.0000    0.67760
656320.0000    0.85987
656360.0000    0.75808
656400.0000    0.81221
656440.0000    0.71266
656480.0000    0.75989
656520.0000    0.78856
656560.0000    0.76513
656600.0000    0.87999
656640.0000    0.68620
656680.0000    0.70155
656720.0000    0.68699
656760.0000    0.57934
656800.0000    0.76641
656840.0000    0.78256
656880.0000    0.74443
656920.0000    0.67945
656960.0000    0.58639
657000.0000    0.75237
657040.0000    0.66383
657080.0000    0.62747
657120.0000    0.56605
657160.0000    0.61510
657200.0000    0.66760
657240.0000    0.63927
657280.0000    0.69078
657320.0000    0.71192
657360.0000    0.57936
657400.0000    0.59590
657440.0000    0.64160
657480.0000    0.77473
657520.0000    0.48820
657560.0000    0.48467
657600.0000    0.58187
657640.0000    0.58080
657680.0000    0.59688
657720.0000    0.66408
657760.0000    0.58536
657800.0000    0.63786
657840.0000    0.70600
657880.0000    0.61571
657920.0000    0.56230
657960.0000    0.75841
658000.0000    0.44820
658040.0000    0.73138
658080.0000    0.49937
658120.0000    0.71149
658160.0000    0.62260
658200.0000    0.62951
658240.0000    0.54706
658280.0000    0.63255
658320.0000    0.55707
658360.0000    0.62884
658400.0000    0.53239
658440.0000    0.57785
658480.0000    0.49191
658520.0000    0.86686
658560.0000    0.61365
658600.0000    0.55741
658640.0000    0.69699
658680.0000    0.60547
658720.0000    0.85426
658760.0000    0.79404
658800.0000    0.60990
658840.0000    0.64326
658880.0000    0.62499
658920.0000    0.74504
658960.0000    0.74172
659000.0000    0.65291
659040.0000    0.57395
659080.0000    0.62177
659120.0000    0.57730
659160.0000    0.70914
659200.0000    0.59598
659240.0000    0.63248
659280.0000    0.59110
659320.0000    0.70984
659360.0000    0.62423
659400.0000    0.71606
659440.0000    0.77339
659480.0000    0.86354
659520.0000    0.63147
659560.0000    0.64728
659600.0000    0.83358
659640.0000    0.74546
659680.0000    0.74045
659720.0000    0.60392
659760.0000    0.74883
659800.0000    0.56163
659840.0000    0.85419
659880.0000    0.84768
659920.0000    0.73322
659960.0000    0.57138
660000.0000    0.65634
660040.0000    0.59172
660080.0000    0.51770
660120.0000    0.10210
660160.0000    0.22819
660200.0000    0.14422
660240.0000    0.46418
660280.0000    0.16259
660320.0000    0.00647
660360.0000    0.45543
660400.0000    0.33304
660440.0000    0.67686
660480.0000    0.44749
660520.0000    0.32133
660560.0000    0.49957
660600.0000    0.46611
660640.0000    0.45340
660680.0000    0.42242
660720.0000    0.87361
660760.0000    0.87135
660800.0000    0.65441
660840.0000    0.75623
660880.0000    0.55895
660920.0000    0.38037
660960.0000    0.25010
661000.0000    0.38571
661040.0000    0.14045
661080.0000    0.03434
661120.0000    0.01900
661160.0000    0.64868
661200.0000    0.36167
661240.0000    0.32041
661280.0000    0.35097
661320.0000    0.01975
661360.0000    0.04439
661400.0000    0.36236
661440.0000    0.42302
661480.0000    0.43618
661520.0000    0.23845
661560.0000    0.30997
661600.0000    0.39599
661640.0000    0.35536
661680.0000    0.47490
661720.0000    0.46004
661760.0000    0.37517
661800.0000    0.48902
661840.0000    0.45550
661880.0000    0.24079
661920.0000    0.09192
661960.0000    0.32218
662000.0000    0.50356
662040.0000    0.07314
662080.0000    0.40416
662120.0000    0.27483
662160.0000    0.28130
662200.0000    0.53619
662240.0000    0.51025
662280.0000    0.09078
662320.0000    0.26182
662360.0000    0.19367
662400.0000    0.27495
662440.0000    0.08904
662480.0000    0.37450
662520.0000    0.30641
662560.0000    0.24678
662600.0000    0.24345
662640.0000    0.28619
662680.0000    0.31144
662720.0000    0.30546
662760.0000    0.36029
662800.0000    0.34688
662840.0000    0.38375
662880.0000    0.46045
662920.0000    0.30549
662960.0000    0.20495
663000.0000    0.19475
663040.0000   -0.04703
663080.0000    0.01527
663120.0000    0.28409
663160.0000    0.43018
663200.0000    0.54340
663240.0000    0.62967
663280.0000    0.38465
663320.0000    0.13644
663360.0000    0.32501
663400.0000    0.38330
663440.0000    0.33934
663480.0000    0.38223
663520.0000    0.30482
663560.0000    0.28068
663600.0000    0.48394
663640.0000    0.47561
663680.0000    0.29413
663720.0000    0.59058
663760.0000    0.27388
663800.0000    0.16948
663840.0000    0.45405
663880.0000    0.54361
663920.0000    0.42393
663960.0000    0.46412
664000.0000    0.42661
664040.0000    0.29905
664080.0000    0.31056
664120.0000    0.23694
664160.0000    0.34341
664200.0000    0.36472
664240.0000    0.47663
664280.0000    0.29661
664320.0000    0.22698
664360.0000    0.38804
664400.0000    0.50444
664440.0000    0.32879
664480.0000    0.43191
664520.0000    0.34548
664560.0000    0.33265
664600.0000    0.29715
664640.0000    0.47286
664680.0000    0.27366
664720.0000    0.26530
664760.0000    0.37200
664800.0000    0.24478
664840.0000    0.39798
664880.0000    0.21014
664920.0000    0.68825
664960.0000    0.56122
665000.0000    0.38881
665040.0000    0.51647
665080.0000    0.52655
665120.0000    0.28128
665160.0000    0.50471
665200.0000    0.39012
665240.0000    0.21460
665280.0000    0.32039
665320.0000    0.32902
665360.0000    0.41571
665400.0000    0.46129
665440.0000    0.60895
665480.0000    0.40045
665520.0000    0.43581
665560.0000    0.51348
665600.0000    0.34425
665640.0000   -0.00228
665680.0000    0.17150
665720.0000    0.14649
665760.0000    0.34737
665800.0000    0.51637
665840.0000    0.60259
665880.0000    0.30036
665920.0000    0.64813
665960.0000    0.55564
666000.0000    0.49879
666040.0000    0.56239
666080.0000    0.65582
666120.0000    0.54355
666160.0000    0.62242
666200.0000    0.46548
666240.0000    0.20980
666280.0000    0.13732
666320.0000    0.26148
666360.0000    0.32584
666400.0000    0.45509
666440.0000    0.75010
666480.0000    0.55905
666520.0000    0.48344
666560.0000    0.34161
666600.0000    0.36081
666640.0000    0.32498
666680.0000    0.34522
666720.0000    0.35240
666760.0000    0.40404
666800.0000    0.33760
666840.0000    0.08754
666880.0000    0.39966
666920.0000    0.43418
666960.0000    0.57068
667000.0000    0.47309
667040.0000    0.57486
667080.0000    0.58184
667120.0000    0.38777
667160.0000    0.36648
667200.0000    0.53247
667240.0000    0.43999
667280.0000    0.62621
667320.0000    0.16900
667360.0000    0.47393
667400.0000    0.59317
667440.0000    0.54919
667480.0000    0.59096
667520.0000    0.64633
667560.0000    0.61745
667600.0000    0.50617
667640.0000    0.62556
667680.0000    0.50075
667720.0000    0.56042
667760.0000    0.50108
667800.0000    0.56402
667840.0000    0.41841
667880.0000    0.47355
667920.0000    0.53464
667960.0000    0.40968
668000.0000    0.45268
668040.0000    0.60643
668080.0000    0.32787
668120.0000    0.54523
668160.0000    0.59892
668200.0000    0.74926
668240.0000    0.33686
668280.0000    0.34312
668320.0000    0.61432
668360.0000    0.38501
668400.0000    0.70526
668440.0000    0.37431
668480.0000    0.49104
668520.0000    0.54134
668560.0000    0.52244
668600.0000    0.33852
668640.0000    0.36425
668680.0000    0.22295
668720.0000    0.55342
668760.0000    0.57199
668800.0000    0.50896
668840.0000    0.43549
668880.0000    0.42356
668920.0000    0.39339
668960.0000    0.68637
669000.0000    0.78864
669040.0000    0.68433
669080.0000    0.85858
669120.0000    0.78723
669160.0000    0.70427
669200.0000    0.39212
669240.0000    0.27108
669280.0000    0.41767
669320.0000    0.33316
669360.0000    0.60882
669400.0000    0.45306
669440.0000    0.32897
669480.0000    0.47180
669520.0000    0.49026
669560.0000    0.23419
669600.0000    0.60644
669640.0000    0.14907
669680.0000    0.27714
669720.0000    0.41545
669760.0000    0.51458
669800.0000    0.31651
669840.0000    0.53375
669880.0000    0.47439
669920.0000    0.46746
669960.0000    0.55745
670000.0000    0.46496
670040.0000    0.41699
670080.0000    0.47529
670120.0000    0.46564
670160.0000    0.55696
670200.0000    0.71176
670240.0000    0.56565
670280.0000    0.53574
670320.0000    0.62209
670360.0000    0.66073
670400.0000    0.77907
670440.0000    0.69633
670480.0000    0.62544
670520.0000    0.54011
670560.0000    0.67994
670600.0000    0.78605
670640.0000    0.66362
670680.0000    0.69999
670720.0000    0.55745
670760.0000    0.70204
670800.0000    0.78099
670840.0000    0.76577
670880.0000    0.65218
670920.0000    0.65489
670960.0000    0.59460
671000.0000    0.80259
671040.0000    0.73762
671080.0000    0.62121
671120.0000    0.76697
671160.0000    0.88096
671200.0000    0.71147
671240.0000    0.85846
671280.0000    0.68865
671320.0000    0.70175
671360.0000    0.82457
671400.0000    0.84603
671440.0000    0.39351
671480.0000    0.61792
671520.0000    0.70641
671560.0000    0.65273
671600.0000    0.77572
671640.0000    0.69476
671680.0000    0.82623
671720.0000    0.75283
671760.0000    0.57716
671800.0000    0.70689
671840.0000    0.68050
671880.0000    0.49369
671920.0000    0.52053
671960.0000    0.71988
672000.0000    0.68330
672040.0000    0.61558
672080.0000    0.71061
672120.0000    0.65710
672160.0000    0.61810
672200.0000    0.56529
672240.0000    0.62350
672280.0000    0.44138
672320.0000    0.55543
672360.0000    0.45297
672400.0000    0.52166
672440.0000    0.70973
672480.0000    0.49696
672520.0000    0.65273
672560.0000    0.76053
672600.0000    0.73323
672640.0000    0.77325
672680.0000    0.61233
672720.0000    0.62383
672760.0000    0.69067
672800.0000    0.54432
672840.0000    0.53487
672880.0000    0.64020
672920.0000    0.55464
672960.0000    0.68355
673000.0000    0.60582
673040.0000    0.52301
673080.0000    0.64279
673120.0000    0.62926
673160.0000    0.73763
673200.0000    0.72207
673240.0000    0.65251
673280.0000    0.60964
673320.0000    0.61488
673360.0000    0.65257
673400.0000    0.53330
673440.0000    0.59239
673480.0000    0.70037
673520.0000    0.75957
673560.0000    0.56090
673600.0000    0.59412
673640.0000    0.78230
673680.0000    0.81160
673720.0000    0.79238
673760.0000    0.53032
673800.0000    0.68267
673840.0000    0.62134
673880.0000    0.65348
673920.0000    0.80055
673960.0000    0.76144
674000.0000    0.72500
674040.0000    0.78799
674080.0000    0.73037
674120.0000    0.78308
674160.0000    0.65517
674200.0000    0.83544
674240.0000    0.86987
674280.0000    0.80526
674320.0000    0.77462
674360.0000    0.90078
674400.0000    0.82327
674440.0000    0.84163
674480.0000    0.87312
674520.0000    0.75768
674560.0000    0.79978
674600.0000    0.78714
674640.0000    0.66791
674680.0000    0.80284
674720.0000    0.59306
674760.0000    0.77213
674800.0000    0.68285
674840.0000    0.66737
674880.0000    0.73075
674920.0000    0.59390
674960.0000    0.66306
675000.0000    0.64369
675040.0000    0.64263
675080.0000    0.69016
675120.0000    0.60001
675160.0000    0.47373
675200.0000    0.61992
675240.0000    0.61484
675280.0000    0.69723
675320.0000    0.83818
675360.0000    0.57629
675400.0000    0.81958
675440.0000    0.67206
675480.0000    0.61379
675520.0000    0.54725
675560.0000    0.51892
675600.0000    0.66871
675640.0000    0.69202
675680.0000    0.61048
675720.0000    0.69933
675760.0000    0.36129
675800.0000    0.54229
675840.0000    0.40255
675880.0000    0.59078
675920.0000    0.38427
675960.0000    0.67866
676000.0000    0.44111
676040.0000    0.48667
676080.0000    0.73086
676120.0000    0.61025
676160.0000    0.84835
676200.0000    0.64769
676240.0000    0.56510
676280.0000    0.87994
676320.0000    0.66189
676360.0000    0.45984
676400.0000    0.68037
676440.0000    0.61089
676480.0000    0.52762
676520.0000    0.53795
676560.0000    0.45639
676600.0000    0.50211
676640.0000    0.33237
676680.0000    0.48950
676720.0000    0.45090
676760.0000    0.39237
676800.0000    0.61851
676840.0000    0.34573
676880.0000    0.52153
676920.0000    0.73254
676960.0000    0.52998
677000.0000    0.39215
677040.0000    0.54974
677080.0000    0.47440
677120.0000    0.44946
677160.0000    0.64452
677200.0000    0.71204
677240.0000    0.55359
677280.0000    0.71250
677320.0000    0.60333
677360.0000    0.53048
677400.0000    0.58801
677440.0000    0.46899
677480.0000    0.82674
677520.0000    0.60577
677560.0000    0.80417
677600.0000    0.71947
677640.0000    0.65342
677680.0000    0.54100
677720.0000    0.56212
677760.0000    0.55189
677800.0000    0.46039
677840.0000    0.66115
677880.0000    0.78930
677920.0000    0.77243
677960.0000    0.64209
678000.0000    0.59715
678040.0000    0.76311
678080.0000    0.77006
678120.0000    0.78349
678160.0000    0.63586
678200.0000    0.63933
678240.0000    0.62231
678280.0000    0.60375
678320.0000    0.55055
678360.0000    0.63196
678400.0000    0.68470
678440.0000    0.62584
678480.0000    0.64142
678520.0000    0.51530
678560.0000    0.60403
678600.0000    0.74293
678640.0000    0.47741
678680.0000    0.55523
678720.0000    0.61223
678760.0000    0.19901
678800.0000    0.50885
678840.0000    0.65319
678880.0000    0.70601
678920.0000    0.64448
678960.0000    0.60780
679000.0000    0.27197
679040.0000    0.35637
679080.0000    0.55839
679120.0000    0.23914
679160.0000    0.49066
679200.0000    0.59356
679240.0000    0.49441
679280.0000    0.48276
679320.0000    0.49594
679360.0000    0.37655
679400.0000    0.53509
679440.0000    0.57630
679480.0000    0.62976
679520.0000    0.53853
679560.0000    0.12122
679600.0000    0.19176
679640.0000    0.21786
679680.0000    0.36398
679720.0000    0.38598
679760.0000    0.45882
679800.0000    0.49815
679840.0000    0.49133
679880.0000    0.49001
679920.0000    0.28415
679960.0000    0.52216
680000.0000    0.40721
680040.0000    0.39212
680080.0000    0.45208
680120.0000    0.28622
680160.0000    0.54790
680200.0000    0.50368
680240.0000    0.38936
680280.0000    0.50520
680320.0000    0.55021
680360.0000    0.37192
680400.0000    0.47555
680440.0000    0.54670
680480.0000    0.48861
680520.0000    0.68245
680560.0000    0.70258
680600.0000    0.43416
680640.0000    0.53502
680680.0000    0.62856
680720.0000    0.68364
680760.0000    0.49264
680800.0000    0.55444
680840.0000    0.55221
680880.0000    0.72069
680920.0000    0.64176
680960.0000    0.62650
681000.0000    0.59786
681040.0000    0.28261
681080.0000    0.32413
681120.0000    0.18187
681160.0000    0.39881
681200.0000    0.46354
681240.0000    0.47454
681280.0000    0.64853
681320.0000    0.52218
681360.0000    0.37408
681400.0000    0.60212
681440.0000    0.62800
681480.0000    0.53632
681520.0000    0.71432
681560.0000    0.53553
681600.0000    0.16783
681640.0000    0.46767
681680.0000    0.31344
681720.0000    0.41712
681760.0000    0.38143
681800.0000    0.48018
681840.0000    0.50259
681880.0000    0.43704
681920.0000    0.48796
681960.0000    0.48641
682000.0000    0.33836
682040.0000    0.41012
682080.0000    0.65780
682120.0000    0.48640
682160.0000    0.56460
682200.0000    0.44109
682240.0000    0.63462
682280.0000    0.61926
682320.0000    0.84130
682360.0000    0.86642
682400.0000    0.70837
682440.0000    0.55849
682480.0000    0.68879
682520.0000    0.70391
682560.0000    0.78243
682600.0000    0.54747
682640.0000    0.68996
682680.0000    0.60708
682720.0000    0.66908
682760.0000    0.60736
682800.0000    0.51272
682840.0000    0.62155
682880.0000    0.38394
682920.0000    0.55882
682960.0000    0.56196
683000.0000    0.65177
683040.0000    0.58311
683080.0000    0.72112
683120.0000    0.73988
683160.0000    1.00081
683200.0000    0.74155
683240.0000    0.53607
683280.0000    0.50966
683320.0000    0.46475
683360.0000   -0.02275
683400.0000    0.30062
683440.0000    0.46574
683480.0000    0.44927
683520.0000    0.51345
683560.0000    0.50716
683600.0000    0.40709
683640.0000   -0.11789
683680.0000   -0.02025
683720.0000   -0.17169
683760.0000    0.05605
683800.0000    0.66458
683840.0000    0.44289
683880.0000    0.74088
683920.0000    0.45196
683960.0000    0.56776
684000.0000    0.42067
684040.0000    0.23287
684080.0000    0.66816
684120.0000    0.54994
684160.0000    0.52779
684200.0000    0.62411
684240.0000    0.70971
684280.0000    0.70243
684320.0000    0.59569
684360.0000    0.78225
684400.0000    0.85364
684440.0000    0.77129
684480.0000    0.77065
684520.0000    0.71673
684560.0000    0.55992
684600.0000    0.76841
684640.0000    0.75303
684680.0000    0.73238
684720.0000    0.72256
684760.0000    0.67612
684800.0000    0.56686
684840.0000    0.54157
684880.0000    0.71191
684920.0000    0.46023
684960.0000    0.52311
685000.0000    0.59738
685040.0000    0.78445
685080.0000    0.78751
685120.0000    0.85678
685160.0000    0.79013
685200.0000    0.69377
685240.0000    0.89363
685280.0000    0.67800
685320.0000    0.47154
685360.0000    0.57677
685400.0000    0.66388
685440.0000    0.73929
685480.0000    0.80395
685520.0000    0.66578
685560.0000    0.56050
685600.0000    0.62137
685640.0000    0.73606
685680.0000    0.69418
685720.0000    0.39560
685760.0000    0.56793
685800.0000    0.68503
685840.0000    0.59392
685880.0000    0.64680
685920.0000    0.74723
685960.0000    0.47280
686000.0000    0.73418
686040.0000    0.58475
686080.0000    0.51778
686120.0000    0.69424
686160.0000    0.63958
686200.0000    0.57237
686240.0000    0.63987
686280.0000    0.37244
686320.0000    0.36993
686360.0000    0.43595
686400.0000    0.55601
686440.0000    0.67284
686480.0000    0.51579
686520.0000    0.63393
686560.0000    0.72228
686600.0000    0.52840
686640.0000    0.66755
686680.0000    0.72580
686720.0000    0.74068
686760.0000    0.71454
686800.0000    0.80505
686840.0000    0.69523
686880.0000    0.53384
686920.0000    0.62863
686960.0000    0.90551
687000.0000    0.44752
687040.0000    0.81238
687080.0000    0.76366
687120.0000    0.67144
687160.0000    0.64605
687200.0000    0.80663
687240.0000    0.51781
687280.0000    0.52172
687320.0000    0.57338
687360.0000    0.67021
687400.0000    0.49785
687440.0000    0.74628
687480.0000    0.65310
687520.0000    0.70036
687560.0000    0.52333
687600.0000    0.81670
687640.0000    0.74568
687680.0000    0.74168
687720.0000    0.69663
687760.0000    0.62307
687800.0000    0.57642
687840.0000    0.66905
687880.0000    0.49556
687920.0000    0.75372
687960.0000    0.72876
688000.0000    0.75946
688040.0000    0.81939
688080.0000    0.88402
688120.0000    0.51072
688160.0000    0.77797
688200.0000    0.63455
688240.0000    0.48918
688280.0000    0.52809
688320.0000    0.72492
688360.0000    0.58726
688400.0000    0.88487
688440.0000    0.39289
688480.0000    0.38403
688520.0000    0.53546
688560.0000    0.52709
688600.0000    0.73596
688640.0000    0.57101
688680.0000    0.60967
688720.0000    0.42979
688760.0000    0.64284
688800.0000    0.66306
688840.0000    0.73817
688880.0000    0.66143
688920.0000    0.56251
688960.0000    0.55629
689000.0000    0.55656
689040.0000    0.56796
689080.0000    0.60629
689120.0000    0.53967
689160.0000    0.46323
689200.0000    0.58525
689240.0000    0.71134
689280.0000    0.54540
689320.0000    0.36510
689360.0000    0.50658
689400.0000    0.50656
689440.0000    0.50967
689480.0000    0.45784
689520.0000    0.56244
689560.0000    0.77365
689600.0000    0.54564
689640.0000    0.52374
689680.0000    0.50359
689720.0000    0.70987
689760.0000    0.36729
689800.0000    0.59239
689840.0000    0.44317
689880.0000    0.38883
689920.0000    0.44018
689960.0000    0.22353
690000.0000    0.23224
690040.0000    0.36032
690080.0000    0.43694
690120.0000    0.50562
690160.0000    0.34232
690200.0000    0.33920
690240.0000    0.22576
690280.0000    0.30769
690320.0000    0.53986
690360.0000    0.52906
690400.0000    0.30572
690440.0000    0.44256
690480.0000    0.56550
690520.0000    0.49466
690560.0000    0.76766
690600.0000    0.54506
690640.0000    0.59016
690680.0000    0.87065
690720.0000    0.51567
690760.0000    0.51232
690800.0000    0.70528
690840.0000    0.70193
690880.0000    0.85523
690920.0000    0.66622
690960.0000    0.72126
691000.0000    0.73340
691040.0000    0.66900
691080.0000    0.50948
691120.0000    0.62447
691160.0000    0.74374
691200.0000    0.78377
691240.0000    0.80867
691280.0000    0.76229
691320.0000    0.68483
691360.0000    0.82471
691400.0000    0.71810
691440.0000    0.79847
691480.0000    0.77731
691520.0000    0.68318
691560.0000    0.93309
691600.0000    0.94161
691640.0000    0.70718
691680.0000    0.56150
691720.0000    0.73456
691760.0000    0.81881
691800.0000    0.71255
691840.0000    0.73077
691880.0000    0.75868
691920.0000    0.80631
691960.0000    0.68692
692000.0000    0.71246
692040.0000    0.84285
692080.0000    0.96042
692120.0000    0.73168
692160.0000    0.68679
692200.0000    0.80775
692240.0000    0.69479
692280.0000    0.77103
692320.0000    0.58328
692360.0000    0.84097
692400.0000    0.74766
692440.0000    0.68395
692480.0000    0.61983
692520.0000    0.54993
692560.0000    0.63912
692600.0000    0.75510
692640.0000    0.62431
692680.0000    0.61317
692720.0000    0.70447
692760.0000    0.75633
692800.0000    0.76754
692840.0000    0.75041
692880.0000    0.58964
692920.0000    0.74515
692960.0000    0.83015
693000.0000    0.76195
693040.0000    0.80549
693080.0000    0.69702
693120.0000    0.56974
693160.0000    0.76364
693200.0000    0.80672
693240.0000    0.82512
693280.0000    0.72481
693320.0000    0.69911
693360.0000    0.67860
693400.0000    0.82388
693440.0000    0.59600
693480.0000    0.54871
693520.0000    0.58013
693560.0000    0.63419
693600.0000    0.69879
693640.0000    0.61005
693680.0000    0.70247
693720.0000    0.64599
693760.0000    0.60207
693800.0000    0.74361
693840.0000    0.63248
693880.0000    0.90544
693920.0000    0.74637
693960.0000    0.61825
694000.0000    0.49664
694040.0000    0.61842
694080.0000    0.46677
694120.0000    0.83317
694160.0000    0.67846
694200.0000    0.69311
694240.0000    0.71701
694280.0000    0.62316
694320.0000    0.67116
694360.0000    0.48936
694400.0000    0.68783
694440.0000    0.61483
694480.0000    0.50313
694520.0000    0.54063
694560.0000    0.63597
694600.0000    0.60497
694640.0000    0.88966
694680.0000    0.67987
694720.0000    0.57880
694760.0000    0.67069
694800.0000    0.64574
694840.0000    0.67624
694880.0000    0.51499
694920.0000    0.57979
694960.0000    0.72369
695000.0000    0.78343
695040.0000    0.65482
695080.0000    0.56124
695120.0000    0.64186
695160.0000    0.64341
695200.0000    0.72904
695240.0000    0.76241
695280.0000    0.62131
695320.0000    0.77643
695360.0000    0.72817
695400.0000    0.86184
695440.0000    0.62944
695480.0000    0.65817
695520.0000    0.69710
695560.0000    0.66871
695600.0000    0.65339
695640.0000    0.79144
695680.0000    0.62171
695720.0000    0.56185
695760.0000    0.61433
695800.0000    0.57610
695840.0000    0.66803
695880.0000    0.60251
695920.0000    0.63262
695960.0000    0.74136
696000.0000    0.69955
696040.0000    0.60439
696080.0000    0.70420
696120.0000    0.85326
696160.0000    0.65956
696200.0000    0.82238
696240.0000    0.70291
696280.0000    0.59106
696320.0000    0.76450
696360.0000    0.63733
696400.0000    0.65432
696440.0000    0.62814
696480.0000    0.68229
696520.0000    0.67652
696560.0000    0.83445
696600.0000    0.64348
696640.0000    0.77033
696680.0000    0.79639
696720.0000    0.62163
696760.0000    0.64742
696800.0000    0.68377
696840.0000    0.64325
696880.0000    0.69454
696920.0000    0.68089
696960.0000    0.80722
697000.0000    0.66199
697040.0000    0.73678
697080.0000    0.89167
697120.0000    0.65164
697160.0000    0.57772
697200.0000    0.71754
697240.0000    0.76901
697280.0000    0.77099
697320.0000    0.81825
697360.0000    0.66774
697400.0000    0.64067
697440.0000    0.59673
697480.0000    0.71391
697520.0000    0.61236
697560.0000    0.76745
697600.0000    0.75091
697640.0000    0.73197
697680.0000    0.69639
697720.0000    0.68393
697760.0000    0.74548
697800.0000    0.68535
697840.0000    0.74429
697880.0000    0.69555
697920.0000    0.69704
697960.0000    0.64758
698000.0000    0.67574
698040.0000    0.65608
698080.0000    0.62422
698120.0000    0.85519
698160.0000    0.60038
698200.0000    0.72063
698240.0000    0.80118
698280.0000    0.72413
698320.0000    0.68580
698360.0000    0.67859
698400.0000    0.77551
698440.0000    0.77041
698480.0000    0.82206
698520.0000    0.81491
698560.0000    0.83274
698600.0000    0.69486
698640.0000    0.77559
698680.0000    0.86063
698720.0000    0.67889
698760.0000    0.80834
698800.0000    0.80497
698840.0000    0.73958
698880.0000    0.80093
698920.0000    0.85498
698960.0000    0.53207
699000.0000    0.67307
699040.0000    0.78936
699080.0000    0.78863
699120.0000    0.70840
699160.0000    0.70031
699200.0000    0.71763
699240.0000    0.77780
699280.0000    0.70885
699320.0000    0.88836
699360.0000    0.75785
699400.0000    0.76711
699440.0000    0.63118
699480.0000    0.74481
699520.0000    0.87933
699560.0000    0.71354
699600.0000    0.85639
699640.0000    0.73233
699680.0000    0.80218
699720.0000    0.72235
699760.0000    0.79167
699800.0000    0.83848
699840.0000    0.64711
699880.0000    0.77993
699920.0000    0.92874
699960.0000    0.87562
700000.0000    0.66972
700040.0000    0.57649
700080.0000    0.87616
700120.0000    0.85929
700160.0000    0.67426
700200.0000    0.74357
700240.0000    0.80803
700280.0000    0.71080
700320.0000    0.74065
700360.0000    0.70236
700400.0000    0.73024
700440.0000    0.80273
700480.0000    0.74099
700520.0000    0.76599
700560.0000    0.65171
700600.0000    0.75001
700640.0000    0.75554
700680.0000    0.54844
700720.0000    0.63988
700760.0000    0.73146
700800.0000    0.70048
700840.0000    0.76226
700880.0000    0.76663
700920.0000    0.69794
700960.0000    0.69122
701000.0000    0.78303
701040.0000    0.67649
701080.0000    0.79096
701120.0000    0.59010
701160.0000    0.75444
701200.0000    0.72348
701240.0000    0.82657
701280.0000    0.78158
701320.0000    0.83209
701360.0000    0.73693
701400.0000    0.60786
701440.0000    0.73837
701480.0000    0.69610
701520.0000    0.74043
701560.0000    0.86901
701600.0000    0.65837
701640.0000    0.82584
701680.0000    0.73068
701720.0000    0.80667
701760.0000    0.92319
701800.0000    0.81382
701840.0000    0.65627
701880.0000    0.66306
701920.0000    0.63499
701960.0000    0.60953
702000.0000    0.56705
702040.0000    0.66726
702080.0000    0.79276
702120.0000    0.64431
702160.0000    0.68087
702200.0000    0.80204
702240.0000    0.69613
702280.0000    0.72648
702320.0000    0.76252
702360.0000    0.60935
702400.0000    0.68206
702440.0000    0.68129
702480.0000    0.73849
702520.0000    0.65111
702560.0000    0.59603
702600.0000    0.77988
702640.0000    0.81711
702680.0000    0.71029
702720.0000    0.63326
702760.0000    0.69342
702800.0000    0.54805
702840.0000    0.70253
702880.0000    0.70350
702920.0000    0.65755
702960.0000    0.62125
703000.0000    0.64981
703040.0000    0.81248
703080.0000    0.64213
703120.0000    0.66664
703160.0000    0.66560
703200.0000    0.71592
703240.0000    0.81340
703280.0000    0.65361
703320.0000    0.62407
703360.0000    0.62553
703400.0000    0.52940
703440.0000    0.60625
703480.0000    0.64014
703520.0000    0.60418
703560.0000    0.70441
703600.0000    0.80971
703640.0000    0.66261
703680.0000    0.59432
703720.0000    0.65714
703760.0000    0.42990
703800.0000    0.54280
703840.0000    0.67265
703880.0000    0.43655
703920.0000    0.66631
703960.0000    0.77849
704000.0000    0.80730
704040.0000    0.71440
704080.0000    0.69826
704120.0000    0.79334
704160.0000    0.83679
704200.0000    0.66707
704240.0000    0.82206
704280.0000    0.52577
704320.0000    0.71155
704360.0000    0.77945
704400.0000    0.75938
704440.0000    0.57343
704480.0000    0.71157
704520.0000    0.75747
704560.0000    0.71202
704600.0000    0.85308
704640.0000    0.70486
704680.0000    0.86768
704720.0000    0.76452
704760.0000    0.75491
704800.0000    0.72133
704840.0000    0.77547
704880.0000    0.80462
704920.0000    0.86190
704960.0000    0.90321
705000.0000    0.86000
705040.0000    0.65973
705080.0000    0.72094
705120.0000    0.67997
705160.0000    0.80919
705200.0000    0.73432
705240.0000    0.67055
705280.0000    0.85971
705320.0000    0.56455
705360.0000    0.58641
705400.0000    0.74960
705440.0000    0.73618
705480.0000    0.67430
705520.0000    0.78101
705560.0000    0.80956
705600.0000    0.82389
705640.0000    0.73011
705680.0000    0.66106
705720.0000    0.68644
705760.0000    0.84378
705800.0000    0.76325
705840.0000    0.76189
705880.0000    0.83377
705920.0000    0.77516
705960.0000    0.72503
706000.0000    0.87568
706040.0000    0.57542
706080.0000    0.68562
706120.0000    0.54385
706160.0000    0.70125
706200.0000    0.75224
706240.0000    0.52296
706280.0000    0.79283
706320.0000    0.64849
706360.0000    0.65004
706400.0000    0.57599
706440.0000    0.78600
706480.0000    0.82456
706520.0000    0.74391
706560.0000    0.74455
706600.0000    0.89493
706640.0000    0.76035
706680.0000    0.80095
706720.0000    0.85265
706760.0000    0.82457
706800.0000    0.86036
706840.0000    0.52065
706880.0000    0.63542
706920.0000    0.77715
706960.0000    0.63192
707000.0000    0.69346
707040.0000    0.79116
707080.0000    0.52265
707120.0000    0.77909
707160.0000    0.74748
707200.0000    0.75312
707240.0000    0.68334
707280.0000    0.78190
707320.0000    0.84375
707360.0000    0.80479
707400.0000    0.78379
707440.0000    0.76394
707480.0000    0.66292
707520.0000    0.92194
707560.0000    0.56344
707600.0000    0.89503
707640.0000    0.54844
707680.0000    0.64436
707720.0000    0.58272
707760.0000    0.66508
707800.0000    0.64501
707840.0000    0.61521
707880.0000    0.63259
707920.0000    0.87585
707960.0000    0.65660
708000.0000    0.55946
708040.0000    0.67031
708080.0000    0.71987
708120.0000    0.74294
708160.0000    0.59614
708200.0000    0.58996
708240.0000    0.71526
708280.0000    0.66528
708320.0000    0.76306
708360.0000    0.68650
708400.0000    0.69939
708440.0000    0.58573
708480.0000    0.70132
708520.0000    0.59975
708560.0000    0.69869
708600.0000    0.59477
708640.0000    0.61224
708680.0000    0.57077
708720.0000    0.43049
708760.0000    0.48389
708800.0000    0.56291
708840.0000    0.61410
708880.0000    0.61693
708920.0000    0.40819
708960.0000    0.60697
709000.0000    0.54194
709040.0000    0.79047
709080.0000    0.46735
709120.0000    0.66251
709160.0000    0.66895
709200.0000    0.72331
709240.0000    0.59580
709280.0000    0.72937
709320.0000    0.40052
709360.0000    0.76422
709400.0000    0.72184
709440.0000    0.57892
709480.0000    0.56858
709520.0000    0.49878
709560.0000    0.51468
709600.0000    0.68809
709640.0000    0.42664
709680.0000    0.55305
709720.0000    0.66082
709760.0000    0.63167
709800.0000    0.62373
709840.0000    0.38144
709880.0000    0.67943
709920.0000    0.76462
709960.0000    0.63473
710000.0000    0.51640
710040.0000    0.48047
710080.0000    0.83336
710120.0000    0.47518
710160.0000    0.42994
710200.0000    0.15407
710240.0000    0.23274
710280.0000    0.09635
710320.0000    0.07601
710360.0000    0.32245
710400.0000    0.17591
710440.0000    0.29608
710480.0000    0.20459
710520.0000    0.25891
710560.0000    0.29481
710600.0000    0.48816
710640.0000    0.24165
710680.0000    0.42624
710720.0000    0.29068
710760.0000    0.32662
710800.0000    0.23044
710840.0000    0.41803
710880.0000    0.45917
710920.0000    0.36662
710960.0000    0.45433
711000.0000    0.46096
711040.0000    0.32098
711080.0000    0.36773
711120.0000    0.11798
711160.0000    0.33160
711200.0000    0.34855
711240.0000    0.34232
711280.0000    0.42401
711320.0000    0.39137
711360.0000    0.15244
711400.0000    0.43093
711440.0000    0.38959
711480.0000    0.37616
711520.0000    0.25248
711560.0000    0.18024
711600.0000    0.27648
711640.0000    0.29430
711680.0000    0.17130
711720.0000    0.47352
711760.0000    0.30097
711800.0000    0.17120
711840.0000    0.42813
711880.0000    0.35780
711920.0000    0.07304
711960.0000    0.29037
712000.0000   -0.02151
712040.0000    0.30319
712080.0000    0.34529
712120.0000   -0.33554
712160.0000   -0.14935
712200.0000    0.50230
712240.0000    0.42445
712280.0000    0.37063
712320.0000    0.06529
712360.0000    0.44776
712400.0000    0.65683
712440.0000    0.61039
712480.0000    0.54947
712520.0000    0.41710
712560.0000    0.43645
712600.0000    0.37610
712640.0000    0.54022
712680.0000    0.55532
712720.0000    0.71123
712760.0000    0.36010
712800.0000    0.54235
712840.0000    0.68130
712880.0000    0.60171
712920.0000    0.39465
712960.0000    0.64581
713000.0000    0.57271
713040.0000    0.42609
713080.0000    0.39141
713120.0000    0.17012
713160.0000    0.45116
713200.0000    0.56596
713240.0000    0.30169
713280.0000    0.21391
713320.0000    0.43925
713360.0000    0.56597
713400.0000    0.43733
713440.0000    0.51597
713480.0000    0.51355
713520.0000    0.30543
713560.0000    0.67047
713600.0000    0.52708
713640.0000    0.51754
713680.0000    0.53022
713720.0000    0.45899
713760.0000    0.53136
713800.0000    0.59491
713840.0000    0.50861
713880.0000    0.39723
713920.0000    0.57831
713960.0000    0.30223
714000.0000    0.48386
714040.0000    0.43336
714080.0000    0.49837
714120.0000    0.62972
714160.0000    0.49649
714200.0000    0.48145
714240.0000    0.43194
714280.0000    0.35681
714320.0000    0.39258
714360.0000    0.54159
714400.0000    0.54957
714440.0000    0.65781
714480.0000    0.41280
714520.0000    0.42095
714560.0000    0.50120
714600.0000    0.39230
714640.0000    0.57214
714680.0000    0.64299
714720.0000    0.51767
714760.0000    0.49174
714800.0000    0.49761
714840.0000    0.14103
714880.0000    0.37026
714920.0000    0.44510
714960.0000    0.42461
715000.0000    0.47604
715040.0000    0.63805
715080.0000    0.51540
715120.0000    0.47297
715160.0000    0.63311
715200.0000    0.40858
715240.0000    0.78408
715280.0000    0.57102
715320.0000    0.56129
715360.0000    0.82868
715400.0000    0.71812
715440.0000    0.67973
715480.0000    0.64241
715520.0000    0.42275
715560.0000    0.51686
715600.0000    0.63284
715640.0000    0.79950
715680.0000    0.52875
715720.0000    0.66743
715760.0000    0.74202
715800.0000    0.27713
715840.0000    0.46103
715880.0000    0.22384
715920.0000    0.47024
715960.0000    0.69035
716000.0000    0.66813
716040.0000    0.35450
716080.0000    0.57771
716120.0000    0.66653
716160.0000    0.63645
716200.0000    0.79980
716240.0000    0.68822
716280.0000    0.54106
716320.0000    0.68376
716360.0000    0.80508
716400.0000    0.50998
716440.0000    0.68568
716480.0000    0.66851
716520.0000    0.68204
716560.0000    0.69867
716600.0000    0.62950
716640.0000    0.43208
716680.0000    0.50287
716720.0000    0.37474
716760.0000    0.14526
716800.0000    0.51154
716840.0000    0.54838
716880.0000    0.42808
716920.0000    0.68262
716960.0000    0.72737
717000.0000    0.53537
717040.0000    0.71940
717080.0000    0.56972
717120.0000    0.44631
717160.0000    0.59976
717200.0000    0.70754
717240.0000    0.63407
717280.0000    0.69246
717320.0000    0.48825
717360.0000    0.61702
717400.0000    0.71884
717440.0000    0.62962
717480.0000    0.81911
717520.0000    0.70540
717560.0000    0.73578
717600.0000    0.55259
717640.0000    0.47205
717680.0000    0.72879
717720.0000    0.23699
717760.0000    0.38095
717800.0000    0.40202
717840.0000    0.43242
717880.0000    0.56861
717920.0000    0.67217
717960.0000    0.59750
718000.0000    0.28872
718040.0000    0.67168
718080.0000    0.75745
718120.0000    0.21586
718160.0000    0.53203
718200.0000    0.51275
718240.0000    0.68831
718280.0000    0.76811
718320.0000    0.59080
718360.0000    0.71973
718400.0000    0.46523
718440.0000    0.73261
718480.0000    0.58555
718520.0000    0.55520
718560.0000    0.45533
718600.0000    0.59221
718640.0000    0.47899
718680.0000    0.53639
718720.0000    0.56384
718760.0000    0.61733
718800.0000    0.51676
718840.0000    0.53641
718880.0000    0.60969
718920.0000    0.56534
718960.0000    0.10211
719000.0000    0.25298
719040.0000    0.45033
719080.0000    0.61859
719120.0000    0.25342
719160.0000    0.57743
719200.0000    0.47568
719240.0000    0.51287
719280.0000    0.52955
719320.0000    0.61609
719360.0000    0.60022
719400.0000    0.71040
719440.0000    0.56498
719480.0000    0.64442
719520.0000    0.49297
719560.0000    0.57080
719600.0000    0.38090
719640.0000    0.66000
719680.0000    0.64498
719720.0000    0.58016
719760.0000    0.62190
719800.0000    0.68072
719840.0000    0.51461
719880.0000    0.60251
719920.0000    0.52909
719960.0000    0.58053
720000.0000    0.61312
720040.0000    0.52446
720080.0000    0.47420
720120.0000    0.67819
720160.0000    0.68513
720200.0000    0.54497
720240.0000    0.69860
720280.0000    0.57824
720320.0000    0.49973
720360.0000    0.62307
720400.0000    0.39362
720440.0000    0.61738
720480.0000    0.42378
720520.0000    0.70560
720560.0000    0.73281
720600.0000    0.41566
720640.0000    0.66185
720680.0000    0.49932
720720.0000    0.53849
720760.0000    0.53109
720800.0000    0.47631
720840.0000    0.55246
720880.0000    0.37627
720920.0000    0.23187
720960.0000    0.58119
721000.0000    0.75678
721040.0000    0.85398
721080.0000    0.45777
721120.0000    0.55016
721160.0000    0.77240
721200.0000    0.66050
721240.0000    0.73917
721280.0000    0.50610
721320.0000    0.61654
721360.0000    0.41768
721400.0000    0.54973
721440.0000    0.30563
721480.0000    0.43551
721520.0000    0.44756
721560.0000    0.45667
721600.0000    0.61814
721640.0000    0.67276
721680.0000    0.56103
721720.0000    0.44457
721760.0000    0.42723
721800.0000    0.76411
721840.0000    0.62779
721880.0000    0.67315
721920.0000    0.73035
721960.0000    0.75189
722000.0000    0.28894
722040.0000    0.60960
722080.0000    0.38775
722120.0000    0.65946
722160.0000    0.56124
722200.0000    0.40733
722240.0000    0.37622
722280.0000    0.30971
722320.0000    0.31816
722360.0000    0.45829
722400.0000    0.46478
722440.0000    0.68962
722480.0000    0.60980
722520.0000    0.70396
722560.0000    0.47055
722600.0000    0.44005
722640.0000    0.36784
722680.0000    0.26587
722720.0000    0.35314
722760.0000    0.32901
722800.0000    0.30958
722840.0000    0.43592
722880.0000    0.41614
722920.0000    0.38354
722960.0000    0.30466
723000.0000    0.31318
723040.0000    0.42571
723080.0000    0.58831
723120.0000    0.50170
723160.0000    0.51070
723200.0000    0.33257
723240.0000    0.48525
723280.0000    0.30771
723320.0000    0.37557
723360.0000    0.14171
723400.0000   -0.08575
723440.0000    0.46829
723480.0000    0.53667
723520.0000    0.68822
723560.0000    0.57047
723600.0000    0.53067
723640.0000    0.46251
723680.0000    0.09864
723720.0000    0.51565
723760.0000    0.50092
723800.0000    0.33604
723840.0000    0.43947
[truncated: 158,795 more chars]
