# Supplementary material for: Comment on 'Valid molecular dynamics simulations of human hemoglobin require a surprisingly large box size'
Source: eLife. 2019 Jun 20;8:e44718. doi: 10.7554/eLife.44718 (PMC6586461; doi:10.7554/eLife.44718)
Supplement: Figure 4—source data 1. — The zip archive contains a README file describing which source files correspond to the different panels. [file elife-44718-fig4-data1.zip › figure4/panels_EF/charmm/box2/eq15/proj.xvg]

25000.0000    0.21684
25040.0000    0.07904
25080.0000    0.32828
25120.0000    0.38440
25160.0000    0.26125
25200.0000    0.33296
25240.0000    0.26531
25280.0000    0.30064
25320.0000    0.07473
25360.0000    0.34115
25400.0000    0.33592
25440.0000    0.29881
25480.0000    0.22829
25520.0000    0.14684
25560.0000   -0.13120
25600.0000   -0.16750
25640.0000    0.09434
25680.0000   -0.13446
25720.0000    0.10660
25760.0000    0.22788
25800.0000    0.32246
25840.0000    0.20452
25880.0000    0.21898
25920.0000    0.41582
25960.0000    0.36640
26000.0000    0.13619
26040.0000    0.16295
26080.0000    0.19105
26120.0000    0.35613
26160.0000    0.30341
26200.0000    0.41175
26240.0000    0.30447
26280.0000    0.36146
26320.0000    0.28198
26360.0000    0.34160
26400.0000    0.26545
26440.0000    0.47976
26480.0000    0.33003
26520.0000    0.49817
26560.0000    0.62315
26600.0000    0.40191
26640.0000    0.35481
26680.0000    0.45504
26720.0000    0.44612
26760.0000    0.21820
26800.0000    0.25519
26840.0000    0.31813
26880.0000    0.30415
26920.0000    0.37270
26960.0000    0.46456
27000.0000    0.37161
27040.0000    0.23970
27080.0000    0.31476
27120.0000    0.15090
27160.0000    0.18445
27200.0000    0.00790
27240.0000    0.21164
27280.0000    0.18101
27320.0000   -0.03173
27360.0000    0.19139
27400.0000    0.11294
27440.0000    0.51129
27480.0000    0.53541
27520.0000    0.43617
27560.0000    0.13982
27600.0000    0.22283
27640.0000    0.27857
27680.0000    0.19961
27720.0000    0.12144
27760.0000   -0.02178
27800.0000    0.11115
27840.0000    0.04123
27880.0000    0.05969
27920.0000    0.14368
27960.0000    0.07419
28000.0000   -0.14788
28040.0000   -0.17457
28080.0000    0.23663
28120.0000   -0.06451
28160.0000    0.20159
28200.0000    0.29611
28240.0000    0.20918
28280.0000    0.03627
28320.0000    0.21020
28360.0000   -0.11618
28400.0000    0.18076
28440.0000    0.29808
28480.0000    0.16750
28520.0000   -0.04675
28560.0000   -0.05573
28600.0000    0.06550
28640.0000   -0.10041
28680.0000   -0.10695
28720.0000    0.03599
28760.0000    0.08084
28800.0000    0.00805
28840.0000   -0.04150
28880.0000    0.03515
28920.0000    0.06611
28960.0000    0.07435
29000.0000    0.06935
29040.0000    0.07605
29080.0000   -0.12182
29120.0000    0.00829
29160.0000   -0.09308
29200.0000    0.11645
29240.0000    0.00319
29280.0000    0.09266
29320.0000    0.10970
29360.0000   -0.07934
29400.0000    0.01314
29440.0000    0.24627
29480.0000    0.01658
29520.0000   -0.06526
29560.0000    0.11837
29600.0000    0.11831
29640.0000    0.11769
29680.0000    0.00277
29720.0000   -0.01532
29760.0000    0.26759
29800.0000    0.09107
29840.0000    0.06908
29880.0000   -0.03526
29920.0000    0.06961
29960.0000   -0.36738
30000.0000   -0.01032
30040.0000    0.04374
30080.0000    0.31492
30120.0000    0.40255
30160.0000    0.25993
30200.0000    0.29657
30240.0000   -0.07560
30280.0000    0.35058
30320.0000   -0.00791
30360.0000    0.27251
30400.0000    0.03066
30440.0000   -0.11386
30480.0000   -0.02259
30520.0000    0.01986
30560.0000   -0.16139
30600.0000    0.01928
30640.0000    0.11386
30680.0000   -0.18360
30720.0000   -0.06657
30760.0000    0.20177
30800.0000   -0.13464
30840.0000   -0.16940
30880.0000   -0.20336
30920.0000   -0.17147
30960.0000    0.04164
31000.0000    0.15034
31040.0000    0.25235
31080.0000   -0.04819
31120.0000    0.15632
31160.0000    0.29266
31200.0000   -0.01268
31240.0000    0.13670
31280.0000    0.31148
31320.0000    0.21423
31360.0000   -0.22015
31400.0000   -0.04525
31440.0000   -0.17677
31480.0000   -0.33134
31520.0000   -0.13651
31560.0000   -0.14982
31600.0000   -0.31951
31640.0000   -0.10753
31680.0000   -0.02865
31720.0000   -0.02541
31760.0000   -0.11680
31800.0000    0.11255
31840.0000   -0.10094
31880.0000   -0.17561
31920.0000   -0.55512
31960.0000   -0.21154
32000.0000   -0.25624
32040.0000   -0.10710
32080.0000   -0.43346
32120.0000   -0.08359
32160.0000    0.02438
32200.0000    0.13787
32240.0000    0.29886
32280.0000    0.03746
32320.0000    0.08267
32360.0000   -0.17820
32400.0000    0.02196
32440.0000    0.03995
32480.0000   -0.14484
32520.0000    0.22713
32560.0000    0.29005
32600.0000    0.13910
32640.0000    0.18876
32680.0000    0.34730
32720.0000    0.25226
32760.0000    0.39648
32800.0000    0.35940
32840.0000    0.51074
32880.0000    0.54257
32920.0000    0.51088
32960.0000    0.57803
33000.0000    0.60587
33040.0000    0.69341
33080.0000    0.77164
33120.0000    0.69690
33160.0000    0.34640
33200.0000    0.70009
33240.0000    0.49281
33280.0000    0.59673
33320.0000    0.56198
33360.0000    0.67262
33400.0000    0.34042
33440.0000    0.55163
33480.0000    0.70114
33520.0000    0.58452
33560.0000    0.66608
33600.0000    0.66230
33640.0000    0.69122
33680.0000    0.91051
33720.0000    0.86598
33760.0000    0.89524
33800.0000    0.85383
33840.0000    0.72448
33880.0000    0.93170
33920.0000    0.74266
33960.0000    0.85265
34000.0000    0.63364
34040.0000    0.40789
34080.0000    0.55067
34120.0000    0.49129
34160.0000    0.19352
34200.0000    0.31249
34240.0000    0.31338
34280.0000    0.37169
34320.0000    0.19166
34360.0000    0.21526
34400.0000    0.22420
34440.0000    0.30389
34480.0000    0.35882
34520.0000    0.43164
34560.0000    0.27220
34600.0000    0.25236
34640.0000    0.32645
34680.0000    0.43979
34720.0000    0.29096
34760.0000    0.32957
34800.0000    0.31317
34840.0000    0.39167
34880.0000    0.40838
34920.0000    0.48008
34960.0000    0.53371
35000.0000    0.44196
35040.0000    0.41390
35080.0000    0.45525
35120.0000    0.31502
35160.0000    0.35036
35200.0000    0.46082
35240.0000    0.39852
35280.0000    0.38613
35320.0000    0.31833
35360.0000    0.28892
35400.0000    0.20374
35440.0000    0.42511
35480.0000    0.57110
35520.0000    0.37672
35560.0000    0.24775
35600.0000    0.13469
35640.0000    0.30364
35680.0000    0.39882
35720.0000    0.50049
35760.0000    0.52300
35800.0000    0.59256
35840.0000    0.36677
35880.0000    0.39399
35920.0000   -0.01295
35960.0000    0.33682
36000.0000    0.45428
36040.0000    0.58391
36080.0000    0.45614
36120.0000    0.50545
36160.0000    0.52366
36200.0000    0.46641
36240.0000    0.37761
36280.0000    0.22435
36320.0000    0.35093
36360.0000    0.22733
36400.0000    0.15092
36440.0000    0.48350
36480.0000    0.47863
36520.0000    0.61574
36560.0000    0.47014
36600.0000    0.31606
36640.0000    0.32023
36680.0000    0.37805
36720.0000    0.34547
36760.0000    0.59054
36800.0000    0.51774
36840.0000    0.63031
36880.0000    0.63289
36920.0000    0.62907
36960.0000    0.66010
37000.0000    0.51063
37040.0000    0.61985
37080.0000    0.52006
37120.0000    0.46301
37160.0000    0.73954
37200.0000    0.74007
37240.0000    0.77807
37280.0000    0.73916
37320.0000    0.91620
37360.0000    0.64667
37400.0000    0.78184
37440.0000    0.64571
37480.0000    0.74725
37520.0000    0.68362
37560.0000    0.64914
37600.0000    0.62781
37640.0000    0.68107
37680.0000    0.83189
37720.0000    0.65477
37760.0000    0.61519
37800.0000    0.83856
37840.0000    0.65801
37880.0000    0.76870
37920.0000    0.70074
37960.0000    0.78048
38000.0000    0.86039
38040.0000    0.69631
38080.0000    0.63974
38120.0000    0.70212
38160.0000    0.70784
38200.0000    0.70506
38240.0000    0.55420
38280.0000    0.63056
38320.0000    0.83501
38360.0000    0.66997
38400.0000    0.71352
38440.0000    0.71091
38480.0000    0.68276
38520.0000    0.68798
38560.0000    0.70183
38600.0000    0.51873
38640.0000    0.77408
38680.0000    0.64478
38720.0000    0.66453
38760.0000    0.71327
38800.0000    0.86976
38840.0000    0.63128
38880.0000    0.62343
38920.0000    0.67397
38960.0000    0.65246
39000.0000    0.78021
39040.0000    0.74505
39080.0000    0.77320
39120.0000    0.76269
39160.0000    0.81962
39200.0000    0.62135
39240.0000    0.79400
39280.0000    0.75456
39320.0000    0.63494
39360.0000    0.82408
39400.0000    0.91865
39440.0000    0.76442
39480.0000    0.82228
39520.0000    0.70310
39560.0000    0.81156
39600.0000    0.74218
39640.0000    0.72637
39680.0000    0.82898
39720.0000    0.65521
39760.0000    0.60216
39800.0000    0.74549
39840.0000    0.78479
39880.0000    0.66687
39920.0000    0.96803
39960.0000    0.72538
40000.0000    0.65904
40040.0000    0.84628
40080.0000    0.78634
40120.0000    0.85100
40160.0000    0.67126
40200.0000    0.93387
40240.0000    0.84761
40280.0000    0.75928
40320.0000    0.75688
40360.0000    0.69968
40400.0000    0.83552
40440.0000    0.85859
40480.0000    0.87515
40520.0000    0.83028
40560.0000    0.80562
40600.0000    0.82793
40640.0000    0.71391
40680.0000    0.84014
40720.0000    0.96399
40760.0000    0.83928
40800.0000    0.60578
40840.0000    0.81888
40880.0000    0.83802
40920.0000    0.76391
40960.0000    0.77353
41000.0000    0.84028
41040.0000    0.77252
41080.0000    0.79878
41120.0000    0.81869
41160.0000    0.75543
41200.0000    0.93948
41240.0000    0.55604
41280.0000    0.84751
41320.0000    0.86046
41360.0000    0.64403
41400.0000    0.82080
41440.0000    0.73641
41480.0000    0.60614
41520.0000    0.84135
41560.0000    0.83800
41600.0000    0.64138
41640.0000    0.97327
41680.0000    0.84669
41720.0000    0.86599
41760.0000    0.83991
41800.0000    0.60470
41840.0000    0.72232
41880.0000    0.68012
41920.0000    0.87899
41960.0000    0.71430
42000.0000    0.81869
42040.0000    0.93706
42080.0000    0.82230
42120.0000    0.99336
42160.0000    0.68200
42200.0000    0.93334
42240.0000    0.87195
42280.0000    0.80563
42320.0000    0.90040
42360.0000    0.94004
42400.0000    0.79335
42440.0000    0.89240
42480.0000    0.72931
42520.0000    0.81635
42560.0000    0.76677
42600.0000    0.88463
42640.0000    0.94396
42680.0000    0.86469
42720.0000    0.93788
42760.0000    1.02039
42800.0000    1.02766
42840.0000    0.87601
42880.0000    0.64752
42920.0000    0.85420
42960.0000    0.62906
43000.0000    1.00313
43040.0000    0.79027
43080.0000    0.77901
43120.0000    0.80938
43160.0000    0.71589
43200.0000    0.87970
43240.0000    0.72566
43280.0000    0.84020
43320.0000    0.73534
43360.0000    0.82083
43400.0000    0.80825
43440.0000    0.80670
43480.0000    0.77568
43520.0000    0.54389
43560.0000    0.76247
43600.0000    0.91677
43640.0000    0.79672
43680.0000    0.70182
43720.0000    0.71918
43760.0000    0.86792
43800.0000    0.78351
43840.0000    0.80967
43880.0000    0.96769
43920.0000    0.76743
43960.0000    0.69356
44000.0000    0.53311
44040.0000    0.58368
44080.0000    0.61460
44120.0000    0.59835
44160.0000    0.81431
44200.0000    0.79993
44240.0000    0.71739
44280.0000    0.55432
44320.0000    0.66062
44360.0000    0.89524
44400.0000    0.95381
44440.0000    0.70264
44480.0000    0.76137
44520.0000    0.88257
44560.0000    0.76649
44600.0000    0.93438
44640.0000    0.55086
44680.0000    0.70260
44720.0000    0.53528
44760.0000    0.65248
44800.0000    0.52100
44840.0000    0.54881
44880.0000    0.62272
44920.0000    0.57740
44960.0000    0.72035
45000.0000    0.63077
45040.0000    0.65402
45080.0000    0.86570
45120.0000    0.87424
45160.0000    0.88593
45200.0000    0.75008
45240.0000    0.66746
45280.0000    0.62160
45320.0000    0.53523
45360.0000    0.60070
45400.0000    0.77444
45440.0000    0.82589
45480.0000    0.60120
45520.0000    0.75205
45560.0000    0.60614
45600.0000    0.85245
45640.0000    0.59912
45680.0000    0.85813
45720.0000    0.67889
45760.0000    0.75961
45800.0000    0.53437
45840.0000    0.74597
45880.0000    0.77604
45920.0000    0.79191
45960.0000    0.66279
46000.0000    0.74465
46040.0000    0.82135
46080.0000    0.88946
46120.0000    0.71261
46160.0000    0.63780
46200.0000    0.72231
46240.0000    0.69298
46280.0000    0.82556
46320.0000    0.66899
46360.0000    0.87913
46400.0000    0.67977
46440.0000    0.47538
46480.0000    0.79412
46520.0000    0.87111
46560.0000    0.95417
46600.0000    0.80810
46640.0000    0.72653
46680.0000    0.81264
46720.0000    0.63934
46760.0000    0.66157
46800.0000    0.54528
46840.0000    0.57525
46880.0000    0.53548
46920.0000    0.54414
46960.0000    0.47726
47000.0000    0.42356
47040.0000    0.46825
47080.0000    0.50481
47120.0000    0.65698
47160.0000    0.57594
47200.0000    0.43509
47240.0000    0.50442
47280.0000    0.76766
47320.0000    0.83756
47360.0000    0.91096
47400.0000    0.83726
47440.0000    0.90544
47480.0000    0.91672
47520.0000    0.78666
47560.0000    0.82540
47600.0000    0.85792
47640.0000    0.76916
47680.0000    0.80960
47720.0000    0.76547
47760.0000    0.76196
47800.0000    0.85036
47840.0000    0.90247
47880.0000    0.80904
47920.0000    1.01462
47960.0000    0.98629
48000.0000    0.96881
48040.0000    0.79843
48080.0000    0.82260
48120.0000    0.84179
48160.0000    0.76814
48200.0000    0.74241
48240.0000    0.80629
48280.0000    0.96556
48320.0000    0.86960
48360.0000    0.93626
48400.0000    0.92947
48440.0000    0.78624
48480.0000    0.79448
48520.0000    0.89975
48560.0000    0.78591
48600.0000    0.65505
48640.0000    0.83431
48680.0000    0.72525
48720.0000    0.82137
48760.0000    1.02679
48800.0000    0.84472
48840.0000    0.87409
48880.0000    0.88283
48920.0000    0.83116
48960.0000    0.86292
49000.0000    0.84863
49040.0000    0.84691
49080.0000    0.82385
49120.0000    0.81318
49160.0000    0.72783
49200.0000    0.75095
49240.0000    0.81790
49280.0000    0.73206
49320.0000    0.82526
49360.0000    0.77894
49400.0000    0.68556
49440.0000    0.87564
49480.0000    0.84143
49520.0000    0.80408
49560.0000    0.77198
49600.0000    0.84649
49640.0000    0.75379
49680.0000    0.64086
49720.0000    0.79936
49760.0000    0.95305
49800.0000    0.71681
49840.0000    0.85604
49880.0000    0.86642
49920.0000    0.69579
49960.0000    0.82045
50000.0000    0.75040
50040.0000    0.80885
50080.0000    0.70598
50120.0000    0.70680
50160.0000    0.92318
50200.0000    0.84781
50240.0000    0.85238
50280.0000    0.80697
50320.0000    0.68885
50360.0000    0.68836
50400.0000    0.69478
50440.0000    0.81607
50480.0000    0.76800
50520.0000    0.68307
50560.0000    0.75512
50600.0000    0.77334
50640.0000    0.79473
50680.0000    0.73653
50720.0000    0.60432
50760.0000    0.73463
50800.0000    0.83290
50840.0000    0.76683
50880.0000    0.76871
50920.0000    0.92591
50960.0000    0.91891
51000.0000    0.82881
51040.0000    0.85558
51080.0000    0.83993
51120.0000    0.95650
51160.0000    0.81242
51200.0000    0.88061
51240.0000    0.80792
51280.0000    0.86531
51320.0000    0.66576
51360.0000    0.75738
51400.0000    0.65730
51440.0000    0.59509
51480.0000    0.63260
51520.0000    0.52975
51560.0000    0.77167
51600.0000    0.66392
51640.0000    0.60716
51680.0000    0.62571
51720.0000    0.77679
51760.0000    0.56964
51800.0000    0.58514
51840.0000    0.61622
51880.0000    0.76053
51920.0000    0.85155
51960.0000    0.92156
52000.0000    0.73368
52040.0000    0.70692
52080.0000    0.73100
52120.0000    0.76935
52160.0000    0.84571
52200.0000    0.79944
52240.0000    0.84434
52280.0000    0.73735
52320.0000    0.79371
52360.0000    0.54372
52400.0000    0.83100
52440.0000    0.83016
52480.0000    0.96705
52520.0000    0.86278
52560.0000    0.79122
52600.0000    0.95667
52640.0000    0.94256
52680.0000    0.88142
52720.0000    0.85116
52760.0000    0.88762
52800.0000    0.86075
52840.0000    0.89945
52880.0000    0.87575
52920.0000    0.82928
52960.0000    0.92077
53000.0000    0.84723
53040.0000    0.84143
53080.0000    0.78080
53120.0000    0.88153
53160.0000    0.83645
53200.0000    0.82018
53240.0000    0.79070
53280.0000    0.83229
53320.0000    0.88065
53360.0000    0.84999
53400.0000    0.93615
53440.0000    0.91907
53480.0000    0.69856
53520.0000    0.77744
53560.0000    0.91129
53600.0000    0.81956
53640.0000    0.82917
53680.0000    0.87332
53720.0000    0.74119
53760.0000    0.79298
53800.0000    0.85797
53840.0000    0.79170
53880.0000    0.98645
53920.0000    0.95229
53960.0000    0.87580
54000.0000    0.83128
54040.0000    0.84689
54080.0000    0.78346
54120.0000    0.95805
54160.0000    0.88314
54200.0000    0.91984
54240.0000    0.72475
54280.0000    0.77913
54320.0000    0.98477
54360.0000    0.81288
54400.0000    0.80569
54440.0000    0.86621
54480.0000    0.86294
54520.0000    0.77854
54560.0000    0.93390
54600.0000    0.84632
54640.0000    0.92377
54680.0000    0.93179
54720.0000    0.70415
54760.0000    0.63161
54800.0000    0.69159
54840.0000    0.62074
54880.0000    0.89611
54920.0000    0.67825
54960.0000    0.74962
55000.0000    0.63891
55040.0000    0.67905
55080.0000    0.82519
55120.0000    0.75652
55160.0000    0.64508
55200.0000    0.63300
55240.0000    0.93859
55280.0000    0.85031
55320.0000    0.94229
55360.0000    0.70862
55400.0000    0.88506
55440.0000    0.77715
55480.0000    0.77935
55520.0000    0.73834
55560.0000    0.93795
55600.0000    0.90587
55640.0000    0.83992
55680.0000    0.90641
55720.0000    0.91812
55760.0000    0.93339
55800.0000    0.91587
55840.0000    1.04310
55880.0000    0.75005
55920.0000    0.82021
55960.0000    0.93204
56000.0000    0.76391
56040.0000    0.86561
56080.0000    0.80532
56120.0000    0.83276
56160.0000    0.87702
56200.0000    0.95741
56240.0000    1.00489
56280.0000    0.79924
56320.0000    0.90611
56360.0000    0.95307
56400.0000    0.99589
56440.0000    0.88128
56480.0000    0.73898
56520.0000    0.94417
56560.0000    0.97950
56600.0000    1.11199
56640.0000    0.95098
56680.0000    0.96000
56720.0000    0.87791
56760.0000    0.89683
56800.0000    0.93826
56840.0000    0.95472
56880.0000    0.87562
56920.0000    0.93881
56960.0000    0.88765
57000.0000    0.95214
57040.0000    0.94816
57080.0000    1.04101
57120.0000    0.94882
57160.0000    0.96504
57200.0000    0.87078
57240.0000    0.87507
57280.0000    0.90245
57320.0000    0.87746
57360.0000    0.93669
57400.0000    0.97182
57440.0000    0.93852
57480.0000    0.93761
57520.0000    0.93004
57560.0000    0.80502
57600.0000    0.88328
57640.0000    0.83366
57680.0000    0.98704
57720.0000    1.02535
57760.0000    1.02993
57800.0000    0.88853
57840.0000    0.90739
57880.0000    0.96249
57920.0000    0.78874
57960.0000    0.92709
58000.0000    0.87870
58040.0000    0.93410
58080.0000    0.82585
58120.0000    0.98675
58160.0000    1.00251
58200.0000    1.08613
58240.0000    1.03290
58280.0000    0.89908
58320.0000    0.89734
58360.0000    0.92972
58400.0000    1.04073
58440.0000    0.92869
58480.0000    0.88883
58520.0000    0.81413
58560.0000    0.87725
58600.0000    0.95670
58640.0000    0.91232
58680.0000    0.91692
58720.0000    0.85115
58760.0000    0.97165
58800.0000    1.03214
58840.0000    0.78378
58880.0000    0.91739
58920.0000    0.81645
58960.0000    1.00259
59000.0000    0.88699
59040.0000    0.99579
59080.0000    0.69829
59120.0000    0.92113
59160.0000    0.93075
59200.0000    0.65556
59240.0000    0.89243
59280.0000    0.96395
59320.0000    0.85129
59360.0000    0.83378
59400.0000    0.75321
59440.0000    0.87543
59480.0000    0.79676
59520.0000    0.87444
59560.0000    0.82346
59600.0000    0.97685
59640.0000    0.90309
59680.0000    0.75582
59720.0000    0.89679
59760.0000    1.00937
59800.0000    0.97829
59840.0000    0.90734
59880.0000    0.93540
59920.0000    0.91314
59960.0000    0.79547
60000.0000    0.89308
60040.0000    0.80833
60080.0000    0.89592
60120.0000    0.84028
60160.0000    0.90419
60200.0000    0.93977
60240.0000    0.94994
60280.0000    0.95550
60320.0000    0.96768
60360.0000    0.83030
60400.0000    0.81366
60440.0000    0.92999
60480.0000    0.85492
60520.0000    0.91763
60560.0000    0.85487
60600.0000    0.93741
60640.0000    0.93961
60680.0000    0.98686
60720.0000    0.94811
60760.0000    0.80616
60800.0000    0.88990
60840.0000    0.80781
60880.0000    0.82828
60920.0000    0.80504
60960.0000    0.89240
61000.0000    0.89298
61040.0000    0.80717
61080.0000    0.85464
61120.0000    0.95779
61160.0000    0.84161
61200.0000    0.87055
61240.0000    0.84557
61280.0000    0.93197
61320.0000    0.86950
61360.0000    0.97569
61400.0000    0.93245
61440.0000    0.98662
61480.0000    0.90167
61520.0000    0.97249
61560.0000    0.79210
61600.0000    0.87240
61640.0000    1.04372
61680.0000    1.12692
61720.0000    1.02787
61760.0000    0.94353
61800.0000    1.03500
61840.0000    0.92120
61880.0000    1.08697
61920.0000    0.98179
61960.0000    0.95021
62000.0000    0.91245
62040.0000    0.90543
62080.0000    0.73856
62120.0000    0.79037
62160.0000    0.75828
62200.0000    0.87908
62240.0000    0.91427
62280.0000    0.91520
62320.0000    0.77637
62360.0000    0.97719
62400.0000    0.82527
62440.0000    0.92800
62480.0000    0.74794
62520.0000    0.82537
62560.0000    0.89993
62600.0000    0.82994
62640.0000    1.03945
62680.0000    0.88648
62720.0000    0.86714
62760.0000    0.95338
62800.0000    0.81777
62840.0000    0.86733
62880.0000    0.91582
62920.0000    0.91784
62960.0000    1.10263
63000.0000    1.00032
63040.0000    0.95463
63080.0000    0.94424
63120.0000    0.96392
63160.0000    0.73059
63200.0000    0.71013
63240.0000    0.75156
63280.0000    0.99423
63320.0000    0.88694
63360.0000    0.81444
63400.0000    0.97683
63440.0000    0.94830
63480.0000    0.99573
63520.0000    0.83665
63560.0000    0.89509
63600.0000    1.01288
63640.0000    0.90788
63680.0000    1.13878
63720.0000    1.08097
63760.0000    0.90403
63800.0000    0.90693
63840.0000    0.93986
63880.0000    0.95778
63920.0000    0.96591
63960.0000    0.98631
64000.0000    0.98149
64040.0000    0.97844
64080.0000    0.88421
64120.0000    0.96328
64160.0000    0.92394
64200.0000    0.67672
64240.0000    0.97815
64280.0000    0.75997
64320.0000    0.84585
64360.0000    0.77408
64400.0000    0.73969
64440.0000    0.87911
64480.0000    0.92128
64520.0000    0.90989
64560.0000    1.07713
64600.0000    0.93676
64640.0000    0.97683
64680.0000    0.81632
64720.0000    0.98904
64760.0000    0.99225
64800.0000    0.76997
64840.0000    0.86234
64880.0000    0.79437
64920.0000    0.96984
64960.0000    0.79944
65000.0000    0.88053
65040.0000    0.77388
65080.0000    0.77494
65120.0000    0.85208
65160.0000    0.80038
65200.0000    0.88868
65240.0000    0.94233
65280.0000    0.88237
65320.0000    0.92047
65360.0000    0.73619
65400.0000    0.86942
65440.0000    1.03380
65480.0000    0.84855
65520.0000    0.84912
65560.0000    0.89647
65600.0000    0.90414
65640.0000    0.91925
65680.0000    0.87020
65720.0000    0.84854
65760.0000    0.82754
65800.0000    0.93174
65840.0000    0.97293
65880.0000    0.83308
65920.0000    0.90509
65960.0000    0.79080
66000.0000    0.99034
66040.0000    0.91150
66080.0000    0.90912
66120.0000    0.85347
66160.0000    0.91107
66200.0000    0.89466
66240.0000    0.84859
66280.0000    0.91741
66320.0000    0.85772
66360.0000    0.95106
66400.0000    1.02209
66440.0000    0.96830
66480.0000    0.98710
66520.0000    1.00218
66560.0000    1.06760
66600.0000    1.02513
66640.0000    0.92615
66680.0000    0.97124
66720.0000    0.97706
66760.0000    0.95828
66800.0000    0.87643
66840.0000    1.02297
66880.0000    0.93554
66920.0000    0.90874
66960.0000    0.99330
67000.0000    1.09905
67040.0000    1.04437
67080.0000    1.02702
67120.0000    1.03842
67160.0000    1.08353
67200.0000    0.90109
67240.0000    0.92574
67280.0000    1.01303
67320.0000    1.06727
67360.0000    0.98041
67400.0000    1.05299
67440.0000    1.01110
67480.0000    1.09450
67520.0000    1.07747
67560.0000    1.00151
67600.0000    0.93561
67640.0000    1.08141
67680.0000    1.13085
67720.0000    1.01210
67760.0000    1.11124
67800.0000    0.96639
67840.0000    1.06598
67880.0000    1.09051
67920.0000    1.12817
67960.0000    1.01721
68000.0000    1.06929
68040.0000    0.86861
68080.0000    0.97977
68120.0000    0.90372
68160.0000    0.96016
68200.0000    0.90495
68240.0000    0.85922
68280.0000    0.86722
68320.0000    1.02532
68360.0000    0.89005
68400.0000    0.99313
68440.0000    0.85697
68480.0000    0.85304
68520.0000    1.00375
68560.0000    0.99730
68600.0000    0.98052
68640.0000    0.98142
68680.0000    1.11344
68720.0000    0.91498
68760.0000    0.95602
68800.0000    0.86816
68840.0000    0.94612
68880.0000    0.89322
68920.0000    0.81888
68960.0000    1.03725
69000.0000    0.97368
69040.0000    0.94630
69080.0000    1.01691
69120.0000    0.94892
69160.0000    0.97886
69200.0000    1.09312
69240.0000    1.01765
69280.0000    1.04091
69320.0000    1.06770
69360.0000    1.02816
69400.0000    1.01141
69440.0000    1.00299
69480.0000    0.95996
69520.0000    0.98186
69560.0000    1.02862
69600.0000    1.03015
69640.0000    1.07322
69680.0000    1.15068
69720.0000    0.93787
69760.0000    1.05411
69800.0000    1.16701
69840.0000    0.90042
69880.0000    1.11912
69920.0000    0.99573
69960.0000    1.00195
70000.0000    0.96029
70040.0000    1.10638
70080.0000    0.99881
70120.0000    0.84675
70160.0000    0.97453
70200.0000    1.01690
70240.0000    0.92071
70280.0000    1.14457
70320.0000    1.06943
70360.0000    1.05456
70400.0000    0.95455
70440.0000    1.00243
70480.0000    0.98550
70520.0000    1.02614
70560.0000    1.01928
70600.0000    0.94996
70640.0000    0.98573
70680.0000    0.97988
70720.0000    1.01705
70760.0000    0.97718
70800.0000    1.00750
70840.0000    0.97585
70880.0000    0.97584
70920.0000    1.08566
70960.0000    0.94105
71000.0000    1.02067
71040.0000    0.97109
71080.0000    0.88945
71120.0000    0.91667
71160.0000    0.88495
71200.0000    0.79959
71240.0000    0.91756
71280.0000    1.02442
71320.0000    0.82140
71360.0000    0.90597
71400.0000    0.85707
71440.0000    0.84823
71480.0000    0.95358
71520.0000    1.04453
71560.0000    0.85605
71600.0000    0.94018
71640.0000    0.78304
71680.0000    0.94024
71720.0000    0.86125
71760.0000    0.87235
71800.0000    0.87689
71840.0000    0.96069
71880.0000    0.83987
71920.0000    0.97243
71960.0000    1.06564
72000.0000    0.85072
72040.0000    0.79616
72080.0000    1.02233
72120.0000    0.87593
72160.0000    1.01026
72200.0000    0.72459
72240.0000    0.89843
72280.0000    0.86838
72320.0000    0.88970
72360.0000    0.95190
72400.0000    0.88342
72440.0000    1.07339
72480.0000    0.94963
72520.0000    0.92323
72560.0000    0.87777
72600.0000    0.92203
72640.0000    0.95203
72680.0000    0.95231
72720.0000    0.99873
72760.0000    0.91987
72800.0000    0.93467
72840.0000    0.93161
72880.0000    0.85991
72920.0000    1.01343
72960.0000    1.00232
73000.0000    0.95798
73040.0000    0.99432
73080.0000    0.85434
73120.0000    0.93588
73160.0000    0.91516
73200.0000    1.03931
73240.0000    0.92796
73280.0000    0.86830
73320.0000    1.00058
73360.0000    0.88677
73400.0000    0.95841
73440.0000    1.01409
73480.0000    0.99381
73520.0000    0.96425
73560.0000    0.84552
73600.0000    0.93904
73640.0000    0.85680
73680.0000    0.94916
73720.0000    0.83684
73760.0000    1.02837
73800.0000    0.86496
73840.0000    0.98019
73880.0000    1.07902
73920.0000    1.16290
73960.0000    1.13571
74000.0000    1.00173
74040.0000    1.09770
74080.0000    1.01722
74120.0000    0.81350
74160.0000    1.02482
74200.0000    1.02652
74240.0000    0.92155
74280.0000    1.01939
74320.0000    1.04283
74360.0000    1.11650
74400.0000    0.98996
74440.0000    1.00076
74480.0000    0.95547
74520.0000    1.01475
74560.0000    1.01310
74600.0000    1.04117
74640.0000    0.94439
74680.0000    1.16164
74720.0000    1.00218
74760.0000    1.15618
74800.0000    0.95995
74840.0000    1.06685
74880.0000    0.99228
74920.0000    1.04877
74960.0000    1.00133
75000.0000    1.03209
75040.0000    1.01808
75080.0000    1.06829
75120.0000    1.05652
75160.0000    1.01367
75200.0000    1.10315
75240.0000    0.97434
75280.0000    0.99113
75320.0000    1.10665
75360.0000    1.10564
75400.0000    1.02864
75440.0000    1.03947
75480.0000    1.09093
75520.0000    1.07152
75560.0000    1.14546
75600.0000    0.97302
75640.0000    0.82719
75680.0000    1.08582
75720.0000    0.92038
75760.0000    1.06995
75800.0000    0.96619
75840.0000    0.84539
75880.0000    0.95143
75920.0000    0.90819
75960.0000    0.96813
76000.0000    0.99908
76040.0000    1.16283
76080.0000    1.14689
76120.0000    0.98905
76160.0000    1.02508
76200.0000    0.84397
76240.0000    0.96564
76280.0000    1.01364
76320.0000    0.89443
76360.0000    1.07402
76400.0000    0.97409
76440.0000    0.96702
76480.0000    0.95849
76520.0000    1.06885
76560.0000    1.08631
76600.0000    1.16864
76640.0000    0.97920
76680.0000    1.08169
76720.0000    1.14095
76760.0000    0.79325
76800.0000    1.04052
76840.0000    0.98733
76880.0000    1.02051
76920.0000    1.01033
76960.0000    0.93777
77000.0000    0.92496
77040.0000    1.03018
77080.0000    1.09282
77120.0000    1.04537
77160.0000    0.95060
77200.0000    0.89094
77240.0000    0.94318
77280.0000    0.96759
77320.0000    0.80103
77360.0000    0.82586
77400.0000    0.99380
77440.0000    0.91190
77480.0000    0.78463
77520.0000    1.03021
77560.0000    0.87835
77600.0000    0.93200
77640.0000    0.89048
77680.0000    0.85357
77720.0000    0.76353
77760.0000    0.90912
77800.0000    0.78837
77840.0000    0.94103
77880.0000    0.90577
77920.0000    0.91851
77960.0000    0.81319
78000.0000    1.03730
78040.0000    0.97537
78080.0000    0.74993
78120.0000    0.94130
78160.0000    0.90000
78200.0000    0.98496
78240.0000    0.95057
78280.0000    0.90836
78320.0000    0.99969
78360.0000    1.05068
78400.0000    1.00715
78440.0000    1.08679
78480.0000    0.89160
78520.0000    0.95805
78560.0000    1.05650
78600.0000    0.92252
78640.0000    0.87471
78680.0000    0.91111
78720.0000    0.98967
78760.0000    0.96851
78800.0000    0.92564
78840.0000    0.96981
78880.0000    0.93558
78920.0000    0.97737
78960.0000    0.95891
79000.0000    0.86842
79040.0000    0.82835
79080.0000    0.97499
79120.0000    0.79971
79160.0000    1.09727
79200.0000    0.88161
79240.0000    1.03879
79280.0000    1.05212
79320.0000    0.92778
79360.0000    1.01361
79400.0000    0.98004
79440.0000    0.84615
79480.0000    0.97463
79520.0000    0.97926
79560.0000    0.80715
79600.0000    0.75064
79640.0000    0.93167
79680.0000    0.75632
79720.0000    0.83750
79760.0000    0.71697
79800.0000    0.90347
79840.0000    0.79981
79880.0000    0.84469
79920.0000    0.81811
79960.0000    0.94024
80000.0000    0.86938
80040.0000    0.91209
80080.0000    0.91154
80120.0000    0.85286
80160.0000    0.91444
80200.0000    0.81418
80240.0000    0.97265
80280.0000    0.87723
80320.0000    0.81142
80360.0000    0.91455
80400.0000    0.77120
80440.0000    0.80909
80480.0000    0.88064
80520.0000    0.83714
80560.0000    0.78089
80600.0000    0.76937
80640.0000    0.93511
80680.0000    0.66183
80720.0000    0.77748
80760.0000    0.83917
80800.0000    0.92630
80840.0000    0.70097
80880.0000    0.93346
80920.0000    0.81221
80960.0000    0.71564
81000.0000    0.86747
81040.0000    0.83527
81080.0000    0.81307
81120.0000    0.73366
81160.0000    0.78023
81200.0000    0.75153
81240.0000    0.85586
81280.0000    0.73911
81320.0000    0.84877
81360.0000    0.84679
81400.0000    0.81987
81440.0000    0.84374
81480.0000    0.76859
81520.0000    0.97963
81560.0000    0.88568
81600.0000    0.80193
81640.0000    0.76820
81680.0000    0.85513
81720.0000    0.81768
81760.0000    0.74960
81800.0000    0.81533
81840.0000    0.84613
81880.0000    0.88662
81920.0000    0.88163
81960.0000    0.77414
82000.0000    0.88381
82040.0000    0.81871
82080.0000    0.79996
82120.0000    0.98768
82160.0000    0.72690
82200.0000    0.77239
82240.0000    0.66908
82280.0000    0.88164
82320.0000    0.80093
82360.0000    0.77723
82400.0000    0.71950
82440.0000    0.77704
82480.0000    0.71373
82520.0000    0.80739
82560.0000    0.87780
82600.0000    0.83417
82640.0000    0.69897
82680.0000    0.89948
82720.0000    0.79963
82760.0000    0.88419
82800.0000    0.79891
82840.0000    0.69617
82880.0000    0.85637
82920.0000    0.78401
82960.0000    0.90804
83000.0000    0.73728
83040.0000    0.88250
83080.0000    0.84229
83120.0000    0.83052
83160.0000    0.82970
83200.0000    0.95240
83240.0000    0.73262
83280.0000    0.77229
83320.0000    0.86584
83360.0000    0.84666
83400.0000    0.86480
83440.0000    0.90440
83480.0000    0.81119
83520.0000    0.82198
83560.0000    0.78864
83600.0000    0.76590
83640.0000    0.84773
83680.0000    0.77498
83720.0000    0.82379
83760.0000    0.84786
83800.0000    0.91781
83840.0000    0.69663
83880.0000    0.81854
83920.0000    0.79855
83960.0000    0.80928
84000.0000    0.85163
84040.0000    0.80861
84080.0000    0.93957
84120.0000    0.86212
84160.0000    0.83867
84200.0000    0.81319
84240.0000    0.97323
84280.0000    0.94955
84320.0000    0.97268
84360.0000    0.71153
84400.0000    0.74744
84440.0000    0.81230
84480.0000    0.82848
84520.0000    0.96233
84560.0000    0.81949
84600.0000    0.86924
84640.0000    0.81592
84680.0000    0.82330
84720.0000    0.83178
84760.0000    0.76025
84800.0000    0.74269
84840.0000    0.79613
84880.0000    0.89318
84920.0000    0.86397
84960.0000    0.87803
85000.0000    0.96029
85040.0000    0.89610
85080.0000    0.84932
85120.0000    0.82779
85160.0000    0.76581
85200.0000    0.99111
85240.0000    0.78615
85280.0000    0.86958
85320.0000    0.72954
85360.0000    0.85181
85400.0000    0.87972
85440.0000    0.86057
85480.0000    0.67677
85520.0000    0.84737
85560.0000    0.83776
85600.0000    0.85604
85640.0000    0.81813
85680.0000    0.79808
85720.0000    0.72408
85760.0000    0.77209
85800.0000    0.74651
85840.0000    0.82889
85880.0000    0.68477
85920.0000    0.64325
85960.0000    0.59229
86000.0000    0.65353
86040.0000    0.79281
86080.0000    0.85169
86120.0000    0.90370
86160.0000    0.74858
86200.0000    0.78044
86240.0000    0.69714
86280.0000    0.87783
86320.0000    0.77865
86360.0000    0.70200
86400.0000    0.69735
86440.0000    0.68288
86480.0000    0.75249
86520.0000    0.66632
86560.0000    0.70373
86600.0000    0.77564
86640.0000    0.88369
86680.0000    0.95327
86720.0000    0.90101
86760.0000    0.94703
86800.0000    0.93291
86840.0000    0.82297
86880.0000    0.95856
86920.0000    0.87376
86960.0000    0.78742
87000.0000    0.94093
87040.0000    0.98341
87080.0000    0.94493
87120.0000    0.90997
87160.0000    0.72500
87200.0000    0.81328
87240.0000    0.84369
87280.0000    0.93801
87320.0000    0.88153
87360.0000    0.88920
87400.0000    0.87951
87440.0000    0.94474
87480.0000    0.86998
87520.0000    0.88889
87560.0000    1.02617
87600.0000    1.02087
87640.0000    0.91698
87680.0000    0.93586
87720.0000    0.84506
87760.0000    0.71903
87800.0000    0.83440
87840.0000    0.79954
87880.0000    0.94579
87920.0000    0.85931
87960.0000    0.79572
88000.0000    0.83325
88040.0000    0.93942
88080.0000    0.76201
88120.0000    0.75062
88160.0000    0.86378
88200.0000    0.82313
88240.0000    0.80223
88280.0000    0.86199
88320.0000    0.87335
88360.0000    0.69165
88400.0000    0.76654
88440.0000    0.71346
88480.0000    0.45786
88520.0000    0.45647
88560.0000    0.40047
88600.0000    0.57703
88640.0000    0.48725
88680.0000    0.39654
88720.0000    0.52306
88760.0000    0.41480
88800.0000    0.52517
88840.0000    0.43587
88880.0000    0.35521
88920.0000    0.38993
88960.0000    0.25119
89000.0000    0.22225
89040.0000    0.54142
89080.0000    0.42385
89120.0000    0.44207
89160.0000    0.35461
89200.0000    0.64530
89240.0000    0.71121
89280.0000    0.82346
89320.0000    0.69640
89360.0000    0.89593
89400.0000    0.55374
89440.0000    0.49295
89480.0000    0.57243
89520.0000    0.42040
89560.0000    0.51712
89600.0000    0.66270
89640.0000    0.19641
89680.0000    0.55809
89720.0000    0.53976
89760.0000    0.66043
89800.0000    0.38078
89840.0000    0.37535
89880.0000    0.47301
89920.0000    0.47447
89960.0000    0.51041
90000.0000    0.53065
90040.0000    0.50806
90080.0000    0.43261
90120.0000    0.36567
90160.0000    0.46141
90200.0000    0.30009
90240.0000    0.43523
90280.0000    0.37965
90320.0000    0.49596
90360.0000    0.91925
90400.0000    0.66582
90440.0000    0.77176
90480.0000    0.97931
90520.0000    0.84446
90560.0000    0.91231
90600.0000    0.80461
90640.0000    0.87238
90680.0000    0.74900
90720.0000    0.77285
90760.0000    0.64679
90800.0000    0.55967
90840.0000    0.36138
90880.0000    0.53743
90920.0000    0.57068
90960.0000    0.40019
91000.0000    0.54460
91040.0000    0.61787
91080.0000    0.73770
91120.0000    1.03605
91160.0000    1.17371
91200.0000    1.17135
91240.0000    0.98799
91280.0000    1.06842
91320.0000    0.95755
91360.0000    1.09886
91400.0000    1.02530
91440.0000    0.87150
91480.0000    0.99265
91520.0000    1.06697
91560.0000    1.01459
91600.0000    0.88736
91640.0000    0.96640
91680.0000    0.97930
91720.0000    0.98662
91760.0000    1.06192
91800.0000    1.02614
91840.0000    0.91060
91880.0000    0.97386
91920.0000    0.97685
91960.0000    0.86932
92000.0000    0.98330
92040.0000    0.97693
92080.0000    1.01864
92120.0000    1.03713
92160.0000    1.12340
92200.0000    1.03391
92240.0000    1.05879
92280.0000    1.05261
92320.0000    1.00048
92360.0000    0.99316
92400.0000    1.00129
92440.0000    0.89941
92480.0000    0.95491
92520.0000    0.89816
92560.0000    0.86064
92600.0000    0.98992
92640.0000    0.98321
92680.0000    0.92096
92720.0000    0.97261
92760.0000    1.08591
92800.0000    0.91823
92840.0000    0.99314
92880.0000    0.85248
92920.0000    0.89311
92960.0000    0.91739
93000.0000    0.89503
93040.0000    0.93132
93080.0000    0.90660
93120.0000    1.10253
93160.0000    0.97323
93200.0000    0.90302
93240.0000    0.93292
93280.0000    1.10807
93320.0000    0.83416
93360.0000    0.95186
93400.0000    0.99915
93440.0000    0.91811
93480.0000    0.90454
93520.0000    0.84682
93560.0000    0.95326
93600.0000    0.88210
93640.0000    0.87130
93680.0000    0.88648
93720.0000    0.93846
93760.0000    0.99250
93800.0000    1.00337
93840.0000    0.90608
93880.0000    0.98000
93920.0000    0.97163
93960.0000    0.80148
94000.0000    0.92581
94040.0000    0.90599
94080.0000    0.94627
94120.0000    0.92653
94160.0000    0.96367
94200.0000    0.98289
94240.0000    0.89869
94280.0000    0.94677
94320.0000    0.85656
94360.0000    0.99594
94400.0000    1.01003
94440.0000    1.07358
94480.0000    0.89455
94520.0000    0.91886
94560.0000    0.58575
94600.0000    0.52572
94640.0000    0.40547
94680.0000    0.42428
94720.0000    0.49794
94760.0000    0.50660
94800.0000    0.28337
94840.0000    0.35556
94880.0000    0.43537
94920.0000    0.41355
94960.0000    0.37895
95000.0000    0.54500
95040.0000    0.67129
95080.0000    0.41905
95120.0000    0.55521
95160.0000    0.40915
95200.0000    0.39073
95240.0000    0.45037
95280.0000    0.37414
95320.0000    0.63827
95360.0000    0.41101
95400.0000    0.66385
95440.0000    0.63059
95480.0000    0.81735
95520.0000    0.54972
95560.0000    0.54125
95600.0000    0.43757
95640.0000    0.33385
95680.0000    0.51314
95720.0000    0.43392
95760.0000    0.56585
95800.0000    0.63149
95840.0000    0.38428
95880.0000    0.46061
95920.0000    0.52394
95960.0000    0.43363
96000.0000    0.72448
96040.0000    0.57254
96080.0000    0.52937
96120.0000    0.62883
96160.0000    0.63181
96200.0000    0.49111
96240.0000    0.49397
96280.0000    0.26405
96320.0000    0.28032
96360.0000    0.60824
96400.0000    0.53986
96440.0000    0.48993
96480.0000    0.61585
96520.0000    0.61027
96560.0000    0.42224
96600.0000    0.50179
96640.0000    0.63607
96680.0000    0.52813
96720.0000    0.31688
96760.0000    0.48123
96800.0000    0.41580
96840.0000    0.47567
96880.0000    0.15089
96920.0000    0.36277
96960.0000    0.49238
97000.0000    0.32500
97040.0000    0.40194
97080.0000    0.28593
97120.0000    0.45502
97160.0000    0.39003
97200.0000    0.51485
97240.0000    0.66539
97280.0000    0.65243
97320.0000    0.74835
97360.0000    0.77237
97400.0000    0.92749
97440.0000    0.93106
97480.0000    0.92002
97520.0000    1.02533
97560.0000    0.82605
97600.0000    0.96068
97640.0000    0.99992
97680.0000    1.03074
97720.0000    0.94648
97760.0000    0.87095
97800.0000    0.87437
97840.0000    0.96746
97880.0000    0.90037
97920.0000    0.89502
97960.0000    1.03947
98000.0000    0.95112
98040.0000    1.01745
98080.0000    0.93891
98120.0000    0.94740
98160.0000    0.93456
98200.0000    1.04629
98240.0000    0.89635
98280.0000    0.82993
98320.0000    0.98466
98360.0000    0.98300
98400.0000    0.80692
98440.0000    0.85675
98480.0000    0.77694
98520.0000    0.92007
98560.0000    0.94896
98600.0000    1.03229
98640.0000    0.96512
98680.0000    0.87626
98720.0000    0.93866
98760.0000    0.86346
98800.0000    0.83038
98840.0000    0.95859
98880.0000    0.83917
98920.0000    0.54384
98960.0000    0.84848
99000.0000    0.85498
99040.0000    0.87993
99080.0000    1.03953
99120.0000    0.93913
99160.0000    0.93162
99200.0000    1.02675
99240.0000    1.02319
99280.0000    0.95088
99320.0000    0.93214
99360.0000    0.85300
99400.0000    1.01069
99440.0000    0.89187
99480.0000    0.86943
99520.0000    1.04884
99560.0000    0.90873
99600.0000    0.88513
99640.0000    1.00300
99680.0000    1.02640
99720.0000    0.93722
99760.0000    0.95790
99800.0000    0.95134
99840.0000    0.99137
99880.0000    1.01753
99920.0000    0.98571
99960.0000    1.02163
100000.0000    0.88345
100040.0000    0.69515
100080.0000    0.84187
100120.0000    0.73033
100160.0000    0.65496
100200.0000    0.78316
100240.0000    0.82979
100280.0000    0.66994
100320.0000    0.49865
100360.0000    0.86351
100400.0000    0.66930
100440.0000    0.88397
100480.0000    0.66894
100520.0000    1.05545
100560.0000    0.45399
100600.0000    0.50684
100640.0000    0.27352
100680.0000    0.27562
100720.0000    0.53980
100760.0000    0.39985
100800.0000    0.53406
100840.0000    0.58714
100880.0000    0.53898
100920.0000    0.93656
100960.0000    0.81376
101000.0000    0.84607
101040.0000    0.86805
101080.0000    0.84496
101120.0000    1.08448
101160.0000    0.80633
101200.0000    0.77702
101240.0000    0.94427
101280.0000    0.91487
101320.0000    0.81960
101360.0000    0.91244
101400.0000    0.93639
101440.0000    0.93288
101480.0000    0.94283
101520.0000    0.88334
101560.0000    0.76016
101600.0000    0.92516
101640.0000    0.90827
101680.0000    0.99212
101720.0000    0.83969
101760.0000    0.88064
101800.0000    0.98311
101840.0000    0.90414
101880.0000    0.92973
101920.0000    0.91354
101960.0000    1.04100
102000.0000    0.83298
102040.0000    0.98169
102080.0000    0.92684
102120.0000    0.87435
102160.0000    0.84083
102200.0000    0.97342
102240.0000    0.91658
102280.0000    0.86003
102320.0000    0.93778
102360.0000    0.81258
102400.0000    1.01722
102440.0000    0.88737
102480.0000    0.92566
102520.0000    0.96953
102560.0000    0.87011
102600.0000    0.97652
102640.0000    0.80202
102680.0000    1.00696
102720.0000    0.92716
102760.0000    0.97881
102800.0000    0.99005
102840.0000    0.96010
102880.0000    1.01118
102920.0000    0.97711
102960.0000    0.95599
103000.0000    0.90179
103040.0000    0.94766
103080.0000    0.99024
103120.0000    0.99650
103160.0000    0.86087
103200.0000    0.95389
103240.0000    0.90408
103280.0000    0.91613
103320.0000    1.06708
103360.0000    0.92728
103400.0000    1.07234
103440.0000    0.98186
103480.0000    0.90098
103520.0000    1.09238
103560.0000    0.95205
103600.0000    1.04125
103640.0000    0.91403
103680.0000    1.11231
103720.0000    0.95687
103760.0000    0.92745
103800.0000    1.03911
103840.0000    1.01845
103880.0000    0.88098
103920.0000    0.95694
103960.0000    1.00357
104000.0000    1.03143
104040.0000    0.97729
104080.0000    1.01817
104120.0000    1.00181
104160.0000    1.03143
104200.0000    0.97201
104240.0000    1.09078
104280.0000    0.91176
104320.0000    0.95844
104360.0000    0.97140
104400.0000    0.95481
104440.0000    0.93828
104480.0000    0.89734
104520.0000    0.94876
104560.0000    0.94343
104600.0000    0.95081
104640.0000    0.95608
104680.0000    0.88342
104720.0000    1.01824
104760.0000    0.85310
104800.0000    0.95195
104840.0000    0.93544
104880.0000    0.97599
104920.0000    0.93089
104960.0000    0.95113
105000.0000    0.98595
105040.0000    0.94736
105080.0000    0.90023
105120.0000    0.96611
105160.0000    0.84245
105200.0000    0.93984
105240.0000    0.79726
105280.0000    1.02259
105320.0000    0.85033
105360.0000    1.00315
105400.0000    0.94071
105440.0000    0.89319
105480.0000    0.83430
105520.0000    0.91691
105560.0000    0.97608
105600.0000    0.91537
105640.0000    0.97520
105680.0000    0.87612
105720.0000    0.79948
105760.0000    1.03792
105800.0000    1.09442
105840.0000    1.05676
105880.0000    0.98252
105920.0000    0.85178
105960.0000    0.92904
106000.0000    0.82576
106040.0000    0.99305
106080.0000    0.94893
106120.0000    0.86378
106160.0000    0.90719
106200.0000    0.86941
106240.0000    0.87078
106280.0000    0.92184
106320.0000    0.91203
106360.0000    0.92101
106400.0000    0.96197
106440.0000    0.99573
106480.0000    0.87673
106520.0000    1.03287
106560.0000    0.94425
106600.0000    0.94933
106640.0000    0.91695
106680.0000    0.95909
106720.0000    0.99500
106760.0000    0.92737
106800.0000    1.16258
106840.0000    0.79088
106880.0000    0.88460
106920.0000    0.86756
106960.0000    0.92220
107000.0000    0.92073
107040.0000    0.96463
107080.0000    0.87796
107120.0000    0.93096
107160.0000    1.04400
107200.0000    1.00596
107240.0000    0.96254
107280.0000    0.87169
107320.0000    0.85481
107360.0000    0.84046
107400.0000    0.75246
107440.0000    0.69766
107480.0000    0.95521
107520.0000    0.89886
107560.0000    0.85597
107600.0000    0.95706
107640.0000    0.95057
107680.0000    1.11316
107720.0000    0.99805
107760.0000    0.92543
107800.0000    0.98044
107840.0000    0.90691
107880.0000    0.85098
107920.0000    0.89811
107960.0000    0.99302
108000.0000    0.90244
108040.0000    0.89675
108080.0000    0.89610
108120.0000    0.84273
108160.0000    0.85958
108200.0000    0.94480
108240.0000    0.92901
108280.0000    0.93468
108320.0000    0.92125
108360.0000    0.95968
108400.0000    0.95299
108440.0000    0.90154
108480.0000    0.88708
108520.0000    0.88726
108560.0000    0.91108
108600.0000    0.86176
108640.0000    0.91841
108680.0000    0.90961
108720.0000    0.74346
108760.0000    0.90003
108800.0000    1.01956
108840.0000    0.92535
108880.0000    0.80887
108920.0000    0.91360
108960.0000    0.84091
109000.0000    0.88305
109040.0000    1.08751
109080.0000    0.87821
109120.0000    0.96993
109160.0000    0.97076
109200.0000    0.95928
109240.0000    0.94121
109280.0000    0.94768
109320.0000    0.94297
109360.0000    1.05749
109400.0000    0.97439
109440.0000    0.85569
109480.0000    0.88075
109520.0000    0.87297
109560.0000    0.93560
109600.0000    0.90893
109640.0000    0.94464
109680.0000    0.86967
109720.0000    0.78345
109760.0000    0.81331
109800.0000    0.96457
109840.0000    0.94562
109880.0000    0.82509
109920.0000    0.90288
109960.0000    0.88027
110000.0000    1.02140
110040.0000    0.99149
110080.0000    0.95350
110120.0000    0.93174
110160.0000    0.89747
110200.0000    0.95461
110240.0000    0.82474
110280.0000    1.00894
110320.0000    1.01846
110360.0000    0.99405
110400.0000    0.95014
110440.0000    0.85036
110480.0000    0.92861
110520.0000    0.91907
110560.0000    0.92295
110600.0000    0.90280
110640.0000    0.92914
110680.0000    0.92937
110720.0000    0.93892
110760.0000    1.03922
110800.0000    0.92159
110840.0000    1.00718
110880.0000    0.81778
110920.0000    0.80887
110960.0000    0.97113
111000.0000    0.96928
111040.0000    1.00581
111080.0000    0.99604
111120.0000    0.98860
111160.0000    0.84812
111200.0000    0.88654
111240.0000    0.82727
111280.0000    0.93715
111320.0000    1.05920
111360.0000    0.92890
111400.0000    0.92745
111440.0000    1.00722
111480.0000    0.92036
111520.0000    0.98562
111560.0000    1.02327
111600.0000    0.92140
111640.0000    1.07680
111680.0000    0.93935
111720.0000    0.89270
111760.0000    0.98347
111800.0000    0.91148
111840.0000    0.98771
111880.0000    0.86509
111920.0000    0.89745
111960.0000    0.95284
112000.0000    1.00264
112040.0000    0.91618
112080.0000    0.90887
112120.0000    0.92334
112160.0000    0.90952
112200.0000    0.88703
112240.0000    0.88723
112280.0000    1.02703
112320.0000    0.84575
112360.0000    0.88682
112400.0000    0.87662
112440.0000    0.87856
112480.0000    0.98414
112520.0000    0.89075
112560.0000    0.97088
112600.0000    1.01972
112640.0000    0.83260
112680.0000    0.89443
112720.0000    1.08305
112760.0000    0.94032
112800.0000    0.88425
112840.0000    0.88297
112880.0000    0.89249
112920.0000    0.94669
112960.0000    0.91960
113000.0000    0.75249
113040.0000    0.89354
113080.0000    0.97626
113120.0000    0.86154
113160.0000    0.86259
113200.0000    0.88093
113240.0000    0.92500
113280.0000    0.91085
113320.0000    0.84593
113360.0000    0.86077
113400.0000    0.97265
113440.0000    0.82552
113480.0000    0.88800
113520.0000    0.92311
113560.0000    1.03283
113600.0000    0.84332
113640.0000    0.91496
113680.0000    0.92773
113720.0000    0.89356
113760.0000    0.87451
113800.0000    0.95025
113840.0000    0.91980
113880.0000    0.87280
113920.0000    0.81853
113960.0000    0.98249
114000.0000    0.83781
114040.0000    0.91934
114080.0000    0.94519
114120.0000    0.82194
114160.0000    0.93562
114200.0000    0.98833
114240.0000    0.86333
114280.0000    0.87953
114320.0000    1.06471
114360.0000    0.76565
114400.0000    0.82984
114440.0000    1.01855
114480.0000    0.86085
114520.0000    0.96278
114560.0000    1.06325
114600.0000    1.09501
114640.0000    0.81234
114680.0000    0.91813
114720.0000    0.98238
114760.0000    0.94932
114800.0000    0.80324
114840.0000    0.92685
114880.0000    0.79088
114920.0000    0.86182
114960.0000    0.97109
115000.0000    0.90980
115040.0000    0.80622
115080.0000    1.02845
115120.0000    0.77426
115160.0000    0.93979
115200.0000    0.88141
115240.0000    0.85475
115280.0000    0.89175
115320.0000    0.98315
115360.0000    1.02058
115400.0000    0.87332
115440.0000    1.02375
115480.0000    0.80465
115520.0000    0.91895
115560.0000    0.92548
115600.0000    0.87409
115640.0000    0.89538
115680.0000    0.92408
115720.0000    0.84118
115760.0000    0.85702
115800.0000    0.93579
115840.0000    0.86802
115880.0000    0.88965
115920.0000    0.94548
115960.0000    0.81502
116000.0000    0.88897
116040.0000    0.87485
116080.0000    0.86707
116120.0000    0.78984
116160.0000    0.90425
116200.0000    0.90735
116240.0000    0.91442
116280.0000    0.87418
116320.0000    0.88564
116360.0000    0.78630
116400.0000    0.92794
116440.0000    0.92471
116480.0000    0.97205
116520.0000    0.87876
116560.0000    0.83815
116600.0000    0.91449
116640.0000    1.11005
116680.0000    1.09563
116720.0000    0.95102
116760.0000    0.79093
116800.0000    0.94421
116840.0000    1.12779
116880.0000    0.92481
116920.0000    0.93595
116960.0000    0.87678
117000.0000    1.04885
117040.0000    0.92076
117080.0000    0.96691
117120.0000    0.95039
117160.0000    0.97283
117200.0000    0.94937
117240.0000    0.94509
117280.0000    1.03844
117320.0000    1.03158
117360.0000    0.98093
117400.0000    0.87051
117440.0000    0.97298
117480.0000    1.04326
117520.0000    1.04697
117560.0000    0.87911
117600.0000    1.01695
117640.0000    0.98604
117680.0000    1.11084
117720.0000    0.88540
117760.0000    0.92356
117800.0000    0.73089
117840.0000    1.01795
117880.0000    0.99812
117920.0000    1.07596
117960.0000    1.01647
118000.0000    1.07895
118040.0000    1.04892
118080.0000    0.94033
118120.0000    0.97896
118160.0000    0.85769
118200.0000    0.96206
118240.0000    1.03905
118280.0000    1.03659
118320.0000    0.92748
118360.0000    0.99668
118400.0000    0.98750
118440.0000    0.98661
118480.0000    0.97088
118520.0000    0.95793
118560.0000    0.89296
118600.0000    0.93187
118640.0000    0.93843
118680.0000    1.02687
118720.0000    1.03760
118760.0000    1.12622
118800.0000    0.95514
118840.0000    0.96313
118880.0000    0.96660
118920.0000    0.88944
118960.0000    1.00778
119000.0000    0.81090
119040.0000    0.78553
119080.0000    1.00543
119120.0000    0.87740
119160.0000    0.89115
119200.0000    0.89957
119240.0000    0.83625
119280.0000    0.91621
119320.0000    0.96340
119360.0000    0.99892
119400.0000    0.88934
119440.0000    0.85048
119480.0000    0.84909
119520.0000    0.98724
119560.0000    1.03190
119600.0000    0.83607
119640.0000    0.78800
119680.0000    0.90144
119720.0000    1.01944
119760.0000    0.99896
119800.0000    0.88575
119840.0000    0.98635
119880.0000    0.93200
119920.0000    0.91668
119960.0000    0.81169
120000.0000    0.88170
120040.0000    0.98801
120080.0000    0.84313
120120.0000    0.99508
120160.0000    1.03056
120200.0000    0.96078
120240.0000    0.87730
120280.0000    0.97084
120320.0000    0.94606
120360.0000    0.92763
120400.0000    1.06516
120440.0000    1.17135
120480.0000    0.87561
120520.0000    0.90884
120560.0000    1.03706
120600.0000    0.93987
120640.0000    0.94283
120680.0000    1.05459
120720.0000    0.99096
120760.0000    1.03369
120800.0000    0.98814
120840.0000    0.97583
120880.0000    0.94971
120920.0000    1.18656
120960.0000    1.05919
121000.0000    1.02307
121040.0000    0.97420
121080.0000    0.90644
121120.0000    0.88146
121160.0000    1.10141
121200.0000    1.11340
121240.0000    0.96185
121280.0000    1.06539
121320.0000    1.15164
121360.0000    1.12439
121400.0000    1.13549
121440.0000    1.08257
121480.0000    0.85005
121520.0000    1.13199
121560.0000    1.06094
121600.0000    1.16868
121640.0000    1.03146
121680.0000    0.92090
121720.0000    0.98785
121760.0000    1.16425
121800.0000    0.99966
121840.0000    1.02340
121880.0000    1.17769
121920.0000    1.11104
121960.0000    1.11243
122000.0000    1.00599
122040.0000    0.96506
122080.0000    0.96171
122120.0000    1.10494
122160.0000    1.05226
122200.0000    1.14973
122240.0000    1.12351
122280.0000    1.03078
122320.0000    1.07132
122360.0000    1.03830
122400.0000    1.03869
122440.0000    0.92186
122480.0000    1.09666
122520.0000    1.06272
122560.0000    1.04357
122600.0000    0.93750
122640.0000    1.04239
122680.0000    0.96473
122720.0000    0.97773
122760.0000    1.19943
122800.0000    1.09526
122840.0000    0.96088
122880.0000    1.16564
122920.0000    0.96235
122960.0000    1.00075
123000.0000    0.97937
123040.0000    1.11278
123080.0000    1.03033
123120.0000    0.95343
123160.0000    1.19597
123200.0000    1.08635
123240.0000    1.06064
123280.0000    1.00125
123320.0000    0.97951
123360.0000    1.06054
123400.0000    1.09712
123440.0000    1.10878
123480.0000    0.96981
123520.0000    1.09126
123560.0000    1.17522
123600.0000    1.13757
123640.0000    0.97526
123680.0000    0.85105
123720.0000    0.99468
123760.0000    1.13795
123800.0000    1.02545
123840.0000    0.96261
123880.0000    1.06070
123920.0000    1.04014
123960.0000    1.00482
124000.0000    1.03303
124040.0000    1.02175
124080.0000    1.08465
124120.0000    0.97160
124160.0000    1.03161
124200.0000    0.98741
124240.0000    0.98428
124280.0000    0.95367
124320.0000    1.09751
124360.0000    1.03021
124400.0000    0.90669
124440.0000    0.98871
124480.0000    0.86370
124520.0000    0.96825
124560.0000    0.90773
124600.0000    0.96369
124640.0000    0.90523
124680.0000    0.88685
124720.0000    0.86054
124760.0000    0.97299
124800.0000    0.75984
124840.0000    0.97301
124880.0000    1.00041
124920.0000    0.96255
124960.0000    1.03397
125000.0000    1.00940
125040.0000    0.95053
125080.0000    1.03583
125120.0000    0.91806
125160.0000    0.96874
125200.0000    1.04643
125240.0000    0.99343
125280.0000    1.08219
125320.0000    1.09190
125360.0000    1.02141
125400.0000    1.09117
125440.0000    0.94765
125480.0000    1.14841
125520.0000    1.10988
125560.0000    1.00600
125600.0000    0.96359
125640.0000    0.93848
125680.0000    1.16511
125720.0000    1.03325
125760.0000    1.02304
125800.0000    1.10533
125840.0000    1.00438
125880.0000    0.91287
125920.0000    1.05831
125960.0000    1.00108
126000.0000    0.87645
126040.0000    0.98287
126080.0000    0.89337
126120.0000    1.07605
126160.0000    0.82718
126200.0000    0.99895
126240.0000    1.00307
126280.0000    0.88917
126320.0000    0.98543
126360.0000    1.02267
126400.0000    0.87643
126440.0000    0.99866
126480.0000    0.90485
126520.0000    0.91865
126560.0000    1.16531
126600.0000    0.89701
126640.0000    0.93889
126680.0000    0.94029
126720.0000    1.05917
126760.0000    1.05789
126800.0000    0.86751
126840.0000    1.07704
126880.0000    0.90483
126920.0000    0.97614
126960.0000    0.99311
127000.0000    0.97041
127040.0000    0.97923
127080.0000    0.86279
127120.0000    1.03144
127160.0000    0.95440
127200.0000    1.01269
127240.0000    1.10048
127280.0000    0.99264
127320.0000    0.81086
127360.0000    1.04299
127400.0000    1.00123
127440.0000    1.02394
127480.0000    1.08454
127520.0000    1.01425
127560.0000    0.90512
127600.0000    0.92487
127640.0000    1.08429
127680.0000    1.03023
127720.0000    0.94771
127760.0000    1.01102
127800.0000    1.17256
127840.0000    1.01616
127880.0000    0.99548
127920.0000    1.05009
127960.0000    0.92593
128000.0000    0.88609
128040.0000    1.06591
128080.0000    1.05602
128120.0000    1.10670
128160.0000    1.03551
128200.0000    1.04495
128240.0000    0.95146
128280.0000    0.94569
128320.0000    0.91477
128360.0000    0.85772
128400.0000    0.93205
128440.0000    1.10122
128480.0000    1.08641
128520.0000    1.06930
128560.0000    1.00641
128600.0000    0.97032
128640.0000    1.05835
128680.0000    0.92744
128720.0000    1.03054
128760.0000    1.16608
128800.0000    1.00108
128840.0000    1.11893
128880.0000    0.83565
128920.0000    1.03153
128960.0000    0.94860
129000.0000    0.98851
129040.0000    0.95668
129080.0000    0.89424
129120.0000    1.05315
129160.0000    0.93143
129200.0000    0.93142
129240.0000    0.90493
129280.0000    0.77030
129320.0000    0.94824
129360.0000    0.92967
129400.0000    0.87927
129440.0000    0.93011
129480.0000    1.04407
129520.0000    1.05665
129560.0000    1.06881
129600.0000    0.86740
129640.0000    0.89783
129680.0000    1.01760
129720.0000    0.97057
129760.0000    1.13065
129800.0000    1.01334
129840.0000    0.94210
129880.0000    0.98460
129920.0000    0.96424
129960.0000    0.90641
130000.0000    0.89496
130040.0000    1.00193
130080.0000    1.00015
130120.0000    0.88283
130160.0000    0.97133
130200.0000    1.10959
130240.0000    0.96356
130280.0000    1.12296
130320.0000    1.08496
130360.0000    0.93889
130400.0000    0.92978
130440.0000    0.92472
130480.0000    0.71713
130520.0000    1.00018
130560.0000    0.83345
130600.0000    0.91921
130640.0000    0.95698
130680.0000    1.01327
130720.0000    0.91465
130760.0000    0.93050
130800.0000    0.93963
130840.0000    0.75012
130880.0000    1.05029
130920.0000    1.05231
130960.0000    0.95032
131000.0000    0.98558
131040.0000    0.81718
131080.0000    0.94095
131120.0000    0.88214
131160.0000    0.91657
131200.0000    1.08766
131240.0000    1.03043
131280.0000    1.12348
131320.0000    0.94440
131360.0000    1.03942
131400.0000    1.06389
131440.0000    1.08462
131480.0000    1.02183
131520.0000    1.15669
131560.0000    1.06562
131600.0000    1.04494
131640.0000    0.88956
131680.0000    1.01527
131720.0000    1.01391
131760.0000    0.93481
131800.0000    0.88162
131840.0000    1.00396
131880.0000    1.04453
131920.0000    0.89687
131960.0000    0.93720
132000.0000    1.08027
132040.0000    1.05760
132080.0000    0.92952
132120.0000    0.81143
132160.0000    0.92041
132200.0000    0.81671
132240.0000    0.91369
132280.0000    1.02715
132320.0000    0.88747
132360.0000    0.98453
132400.0000    0.95749
132440.0000    0.82936
132480.0000    0.86983
132520.0000    0.82204
132560.0000    0.88058
132600.0000    0.78368
132640.0000    1.06023
132680.0000    0.24005
132720.0000    0.42959
132760.0000    0.43965
132800.0000    0.42043
132840.0000    0.21439
132880.0000    0.28328
132920.0000    0.24985
132960.0000    0.33348
133000.0000    0.55466
133040.0000    0.46598
133080.0000    0.65506
133120.0000    0.66125
133160.0000    0.41934
133200.0000    0.76228
133240.0000    1.09893
133280.0000    0.70271
133320.0000    0.91931
133360.0000    0.74961
133400.0000    0.80389
133440.0000    0.95816
133480.0000    0.89225
133520.0000    0.90172
133560.0000    0.77768
133600.0000    0.84849
133640.0000    0.60831
133680.0000    0.59236
133720.0000    0.67782
133760.0000    0.50565
133800.0000    0.81386
133840.0000    0.79510
133880.0000    0.97238
133920.0000    0.75571
133960.0000    0.67569
134000.0000    0.42923
134040.0000    0.32811
134080.0000    0.34646
134120.0000    0.53834
134160.0000    0.65994
134200.0000    0.66955
134240.0000    0.61248
134280.0000    0.55428
134320.0000    0.90185
134360.0000    1.09336
134400.0000    0.85703
134440.0000    0.97716
134480.0000    0.97401
134520.0000    1.15198
134560.0000    0.95070
134600.0000    0.94070
134640.0000    0.90816
134680.0000    0.93890
134720.0000    0.88500
134760.0000    0.91330
134800.0000    0.71513
134840.0000    0.71639
134880.0000    1.04073
134920.0000    0.72958
134960.0000    0.82585
135000.0000    0.79739
135040.0000    0.90985
135080.0000    0.78262
135120.0000    0.80062
135160.0000    0.75593
135200.0000    0.92561
135240.0000    0.84180
135280.0000    0.79439
135320.0000    0.79608
135360.0000    0.88457
135400.0000    0.92428
135440.0000    0.79413
135480.0000    0.94458
135520.0000    0.86359
135560.0000    0.80908
135600.0000    0.85560
135640.0000    0.98759
135680.0000    0.81791
135720.0000    0.89820
135760.0000    0.91158
135800.0000    0.84303
135840.0000    0.93684
135880.0000    0.77510
135920.0000    0.84020
135960.0000    0.65573
136000.0000    0.83606
136040.0000    0.82325
136080.0000    0.80133
136120.0000    0.82715
136160.0000    0.80610
136200.0000    0.89094
136240.0000    0.78997
136280.0000    0.80603
136320.0000    0.95547
136360.0000    0.71091
136400.0000    0.61606
136440.0000    0.82997
136480.0000    0.72501
136520.0000    0.68590
136560.0000    0.79321
136600.0000    0.72708
136640.0000    0.93338
136680.0000    0.66317
136720.0000    0.81860
136760.0000    0.84567
136800.0000    0.67465
136840.0000    0.66914
136880.0000    0.66895
136920.0000    0.69223
136960.0000    0.81463
137000.0000    0.72480
137040.0000    0.75188
137080.0000    0.94519
137120.0000    1.04174
137160.0000    0.99226
137200.0000    1.01962
137240.0000    0.75308
137280.0000    0.84989
137320.0000    1.04430
137360.0000    0.66706
137400.0000    0.59377
137440.0000    0.34432
137480.0000    0.58805
137520.0000    0.50130
137560.0000    0.52644
137600.0000    0.69621
137640.0000    0.94813
137680.0000    0.89996
137720.0000    0.60450
137760.0000    0.91880
137800.0000    0.48133
137840.0000    0.77575
137880.0000    1.04730
137920.0000    0.48224
137960.0000    0.30443
138000.0000    0.41941
138040.0000    0.53946
138080.0000    0.70275
138120.0000    0.79348
138160.0000    0.75967
138200.0000    0.30274
138240.0000    0.31432
138280.0000    0.33620
138320.0000    0.53129
138360.0000    0.44235
138400.0000    0.74624
138440.0000    0.51915
138480.0000    0.23455
138520.0000    0.30003
138560.0000    0.55688
138600.0000    0.80039
138640.0000    0.91205
138680.0000    0.88547
138720.0000    0.93070
138760.0000    0.83677
138800.0000    0.84512
138840.0000    0.92907
138880.0000    0.97882
138920.0000    0.85554
138960.0000    0.90818
139000.0000    0.77129
139040.0000    0.95534
139080.0000    0.76381
139120.0000    0.84265
139160.0000    0.87822
139200.0000    0.92935
139240.0000    0.85244
139280.0000    0.81971
139320.0000    0.91797
139360.0000    0.83658
139400.0000    0.91668
139440.0000    0.81169
139480.0000    0.82894
139520.0000    0.81332
139560.0000    0.88347
139600.0000    1.05575
139640.0000    0.88397
139680.0000    0.82844
139720.0000    0.87471
139760.0000    0.88913
139800.0000    0.83605
139840.0000    0.91859
139880.0000    0.82240
139920.0000    1.09407
139960.0000    0.96812
140000.0000    0.80713
140040.0000    1.00073
140080.0000    1.03760
140120.0000    0.98362
140160.0000    0.91274
140200.0000    0.88428
140240.0000    0.98709
140280.0000    0.86549
140320.0000    0.80108
140360.0000    0.86883
140400.0000    0.86480
140440.0000    0.85568
140480.0000    0.82319
140520.0000    1.06393
140560.0000    0.93756
140600.0000    0.87769
140640.0000    0.86984
140680.0000    0.91690
140720.0000    0.97024
140760.0000    1.01532
140800.0000    1.03059
140840.0000    0.89840
140880.0000    0.88708
140920.0000    0.89937
140960.0000    0.85157
141000.0000    0.85453
141040.0000    0.81717
141080.0000    0.80434
141120.0000    0.97191
141160.0000    0.88870
141200.0000    0.89607
141240.0000    0.80087
141280.0000    0.88165
141320.0000    0.84812
141360.0000    0.74770
141400.0000    0.85270
141440.0000    0.84822
141480.0000    0.92943
141520.0000    0.95209
141560.0000    0.73629
141600.0000    0.80796
141640.0000    0.76700
141680.0000    0.77502
141720.0000    0.89770
141760.0000    0.93505
141800.0000    0.78027
141840.0000    0.92612
141880.0000    1.02441
141920.0000    0.76749
141960.0000    0.82519
142000.0000    0.97562
142040.0000    1.04024
142080.0000    0.87024
142120.0000    0.78347
142160.0000    0.89751
142200.0000    0.78873
142240.0000    0.83930
142280.0000    0.97203
142320.0000    0.90525
142360.0000    0.92068
142400.0000    0.97753
142440.0000    0.82762
142480.0000    0.85487
142520.0000    0.85597
142560.0000    0.93457
142600.0000    0.89929
142640.0000    0.85253
142680.0000    0.75722
142720.0000    0.96585
142760.0000    0.88170
142800.0000    0.67167
142840.0000    0.81605
142880.0000    0.81029
142920.0000    0.88534
142960.0000    0.75096
143000.0000    0.83284
143040.0000    0.76869
143080.0000    0.77443
143120.0000    0.91620
143160.0000    0.87386
143200.0000    0.94138
143240.0000    0.82203
143280.0000    0.81616
143320.0000    0.92925
143360.0000    0.87929
143400.0000    0.79684
143440.0000    0.83691
143480.0000    0.80607
143520.0000    0.82639
143560.0000    0.70057
143600.0000    0.75278
143640.0000    0.81660
143680.0000    0.93597
143720.0000    0.77756
143760.0000    0.96140
143800.0000    0.94600
143840.0000    0.86498
143880.0000    0.93352
143920.0000    0.98647
143960.0000    0.73071
144000.0000    0.92259
144040.0000    0.82270
144080.0000    0.81747
144120.0000    0.89459
144160.0000    0.78208
144200.0000    0.80019
144240.0000    0.87633
144280.0000    0.94398
144320.0000    0.98037
144360.0000    0.85359
144400.0000    0.91565
144440.0000    0.89920
144480.0000    0.91174
144520.0000    1.04847
144560.0000    0.90132
144600.0000    0.84418
144640.0000    0.86058
144680.0000    0.89713
144720.0000    0.86486
144760.0000    1.04848
144800.0000    0.91958
144840.0000    0.90062
144880.0000    0.80698
144920.0000    0.90957
144960.0000    0.87672
145000.0000    0.77693
145040.0000    0.97826
145080.0000    0.89805
145120.0000    0.95481
145160.0000    0.96453
145200.0000    0.85933
145240.0000    0.98083
145280.0000    0.93326
145320.0000    0.87072
145360.0000    0.77975
145400.0000    0.80601
145440.0000    0.89497
145480.0000    0.89109
145520.0000    0.95505
145560.0000    0.89980
145600.0000    0.79011
145640.0000    0.91731
145680.0000    0.85996
145720.0000    0.93991
145760.0000    0.87367
145800.0000    0.91392
145840.0000    0.88287
145880.0000    0.85969
145920.0000    0.88924
145960.0000    0.83718
146000.0000    0.92893
146040.0000    0.82999
146080.0000    0.81670
146120.0000    0.94556
146160.0000    1.00703
146200.0000    0.85985
146240.0000    0.80607
146280.0000    0.77165
146320.0000    0.81634
146360.0000    0.93222
146400.0000    0.78057
146440.0000    0.79633
146480.0000    0.95730
146520.0000    0.91103
146560.0000    0.89660
146600.0000    0.76335
146640.0000    0.78408
146680.0000    0.78159
146720.0000    0.80513
146760.0000    0.71489
146800.0000    1.03657
146840.0000    0.81113
146880.0000    0.76945
146920.0000    1.03306
146960.0000    0.98579
147000.0000    1.04371
147040.0000    1.00601
147080.0000    0.79844
147120.0000    0.76808
147160.0000    0.84464
147200.0000    0.86574
147240.0000    0.84960
147280.0000    0.85351
147320.0000    0.95124
147360.0000    0.95175
147400.0000    0.85047
147440.0000    0.74481
147480.0000    0.67573
147520.0000    0.86679
147560.0000    0.79462
147600.0000    0.91765
147640.0000    0.79362
147680.0000    0.90912
147720.0000    0.97030
147760.0000    1.00288
147800.0000    0.91810
147840.0000    0.95194
147880.0000    1.03881
147920.0000    0.85816
147960.0000    0.84945
148000.0000    0.94205
148040.0000    0.85970
148080.0000    0.81939
148120.0000    0.86648
148160.0000    0.92380
148200.0000    0.75058
148240.0000    0.93491
148280.0000    0.94836
148320.0000    0.94043
148360.0000    0.88404
148400.0000    0.74004
148440.0000    0.82648
148480.0000    0.96649
148520.0000    0.91606
148560.0000    0.92308
148600.0000    1.02287
148640.0000    0.95689
148680.0000    0.81271
148720.0000    0.81940
148760.0000    0.92076
148800.0000    0.78599
148840.0000    0.74159
148880.0000    0.85459
148920.0000    0.81381
148960.0000    0.96659
149000.0000    0.84641
149040.0000    0.80948
149080.0000    0.97547
149120.0000    1.00403
149160.0000    0.93807
149200.0000    0.82783
149240.0000    0.78857
149280.0000    0.73152
149320.0000    0.65978
149360.0000    0.76064
149400.0000    0.77772
149440.0000    0.74512
149480.0000    0.86272
149520.0000    0.79316
149560.0000    0.98946
149600.0000    0.83849
149640.0000    0.90907
149680.0000    0.93954
149720.0000    0.82027
149760.0000    0.90358
149800.0000    0.90187
149840.0000    0.83411
149880.0000    0.87407
149920.0000    0.83709
149960.0000    0.88621
150000.0000    0.69375
150040.0000    0.82704
150080.0000    0.82043
150120.0000    0.77749
150160.0000    0.89049
150200.0000    0.75596
150240.0000    0.86185
150280.0000    0.83579
150320.0000    0.77275
150360.0000    0.78212
150400.0000    0.82686
150440.0000    0.93608
150480.0000    0.95794
150520.0000    0.92369
150560.0000    0.86556
150600.0000    0.68988
150640.0000    0.91012
150680.0000    0.84663
150720.0000    0.81074
150760.0000    0.80063
150800.0000    0.92960
150840.0000    0.87045
150880.0000    0.77282
150920.0000    0.82558
150960.0000    0.87365
151000.0000    0.74418
151040.0000    0.72672
151080.0000    0.63057
151120.0000    0.70220
151160.0000    0.76328
151200.0000    0.80743
151240.0000    0.95224
151280.0000    0.94627
151320.0000    0.95432
151360.0000    0.73544
151400.0000    0.90821
151440.0000    0.79650
151480.0000    0.81589
151520.0000    0.96585
151560.0000    0.81594
151600.0000    0.68779
151640.0000    0.70343
151680.0000    0.93194
151720.0000    0.74386
151760.0000    0.79120
151800.0000    0.90481
151840.0000    0.80177
151880.0000    0.81450
151920.0000    0.86872
151960.0000    0.71638
152000.0000    1.04556
152040.0000    1.04068
152080.0000    0.87261
152120.0000    0.81150
152160.0000    0.81565
152200.0000    0.82637
152240.0000    0.84696
152280.0000    1.00183
152320.0000    0.96700
152360.0000    0.88580
152400.0000    0.82192
152440.0000    0.86608
152480.0000    0.84554
152520.0000    0.82905
152560.0000    0.94352
152600.0000    0.90997
152640.0000    0.99015
152680.0000    0.88178
152720.0000    0.93992
152760.0000    0.83020
152800.0000    0.87286
152840.0000    0.85170
152880.0000    0.88866
152920.0000    0.81253
152960.0000    0.75480
153000.0000    0.73780
153040.0000    0.88289
153080.0000    0.80553
153120.0000    0.74601
153160.0000    0.84525
153200.0000    0.80908
153240.0000    0.82777
153280.0000    0.75939
153320.0000    0.80746
153360.0000    0.82354
153400.0000    0.74398
153440.0000    0.79381
153480.0000    0.85535
153520.0000    0.73058
153560.0000    0.78061
153600.0000    0.76003
153640.0000    0.72685
153680.0000    0.89747
153720.0000    0.85648
153760.0000    0.85634
153800.0000    0.85118
153840.0000    0.92314
153880.0000    0.87635
153920.0000    0.79616
153960.0000    0.90896
154000.0000    0.74306
154040.0000    0.72181
154080.0000    0.78103
154120.0000    0.86091
154160.0000    0.75738
154200.0000    0.87725
154240.0000    0.91557
154280.0000    0.79513
154320.0000    0.78892
154360.0000    0.92174
154400.0000    0.69955
154440.0000    0.81984
154480.0000    0.84160
154520.0000    0.85453
154560.0000    0.97767
154600.0000    0.71919
154640.0000    0.81743
154680.0000    0.80160
154720.0000    0.84149
154760.0000    0.83300
154800.0000    0.86051
154840.0000    0.89034
154880.0000    0.77765
154920.0000    0.98474
154960.0000    0.83894
155000.0000    0.72527
155040.0000    0.87359
155080.0000    0.88219
155120.0000    0.82386
155160.0000    0.88967
155200.0000    0.94963
155240.0000    0.98767
155280.0000    0.83076
155320.0000    0.83829
155360.0000    0.74135
155400.0000    0.86216
155440.0000    0.92681
155480.0000    0.81154
155520.0000    1.03827
155560.0000    0.79110
155600.0000    0.94126
155640.0000    0.83644
155680.0000    0.77009
155720.0000    0.73663
155760.0000    0.82953
155800.0000    0.78271
155840.0000    0.82981
155880.0000    0.77617
155920.0000    0.77330
155960.0000    1.00941
156000.0000    0.74940
156040.0000    0.72542
156080.0000    0.73929
156120.0000    0.88083
156160.0000    0.90669
156200.0000    0.89770
156240.0000    0.90421
156280.0000    1.01077
156320.0000    0.89598
156360.0000    0.92759
156400.0000    0.86764
156440.0000    0.80543
156480.0000    0.72158
156520.0000    0.88756
156560.0000    0.69086
156600.0000    0.81317
156640.0000    0.91904
156680.0000    0.91874
156720.0000    0.92954
156760.0000    0.81877
156800.0000    0.93809
156840.0000    0.87958
156880.0000    0.79429
156920.0000    0.82339
156960.0000    0.93868
157000.0000    0.91861
157040.0000    0.88522
157080.0000    0.88975
157120.0000    0.80383
157160.0000    0.81298
157200.0000    0.78701
157240.0000    0.86191
157280.0000    0.85005
157320.0000    0.86648
157360.0000    0.76460
157400.0000    0.82165
157440.0000    0.93141
157480.0000    0.94371
157520.0000    0.85224
157560.0000    0.91559
157600.0000    0.79688
157640.0000    0.85264
157680.0000    0.89980
157720.0000    0.75000
157760.0000    0.77251
157800.0000    0.85886
157840.0000    0.80574
157880.0000    0.86311
157920.0000    0.77427
157960.0000    0.85145
158000.0000    0.97978
158040.0000    0.94493
158080.0000    0.71453
158120.0000    0.90929
158160.0000    0.93084
158200.0000    0.86562
158240.0000    0.83151
158280.0000    0.79466
158320.0000    0.84787
158360.0000    0.78563
158400.0000    0.87945
158440.0000    0.96881
158480.0000    1.01291
158520.0000    0.93325
158560.0000    0.85845
158600.0000    0.72878
158640.0000    0.66657
158680.0000    0.88240
158720.0000    0.81027
158760.0000    0.85689
158800.0000    0.87569
158840.0000    0.98150
158880.0000    1.11056
158920.0000    0.88182
158960.0000    0.94034
159000.0000    0.93145
159040.0000    0.85157
159080.0000    1.00079
159120.0000    0.82328
159160.0000    0.96649
159200.0000    0.85163
159240.0000    0.71591
159280.0000    0.81923
159320.0000    0.84810
159360.0000    0.76401
159400.0000    0.87763
159440.0000    0.95261
159480.0000    0.95910
159520.0000    0.65350
159560.0000    0.80091
159600.0000    0.85861
159640.0000    0.91357
159680.0000    0.72480
159720.0000    0.87418
159760.0000    0.92959
159800.0000    0.94080
159840.0000    0.75083
159880.0000    0.86593
159920.0000    1.01484
159960.0000    0.93834
160000.0000    0.75397
160040.0000    0.63979
160080.0000    0.60631
160120.0000    0.83675
160160.0000    0.87119
160200.0000    0.69124
160240.0000    0.46582
160280.0000    0.50353
160320.0000    0.36989
160360.0000    1.04994
160400.0000    0.35933
160440.0000    0.68632
160480.0000    0.33453
160520.0000    0.45963
160560.0000    0.28091
160600.0000    0.57615
160640.0000    0.63391
160680.0000    0.73880
160720.0000    0.71784
160760.0000    0.53896
160800.0000    0.50310
160840.0000    0.49493
160880.0000    0.29361
160920.0000    0.46857
160960.0000    0.23208
161000.0000    0.45719
161040.0000    0.72414
161080.0000    0.52104
161120.0000    0.49179
161160.0000    0.37878
161200.0000    0.54639
161240.0000    0.45960
161280.0000    0.78101
161320.0000    0.39313
161360.0000    0.28626
161400.0000    0.48321
161440.0000    0.41701
161480.0000    0.75345
161520.0000    0.51521
161560.0000    0.38857
161600.0000    0.12921
161640.0000    0.30289
161680.0000    0.23622
161720.0000    0.31039
161760.0000    0.17780
161800.0000    0.39843
161840.0000    0.36140
161880.0000    0.54157
161920.0000    0.42362
161960.0000    0.30347
162000.0000    0.45690
162040.0000    0.41849
162080.0000    0.72578
162120.0000    0.56681
162160.0000    0.23780
162200.0000    0.52305
162240.0000    0.24158
162280.0000    0.48187
162320.0000    0.46444
162360.0000    0.76545
162400.0000    0.47365
162440.0000    0.60227
162480.0000    0.34852
162520.0000    0.34269
162560.0000    0.56938
162600.0000    0.36550
162640.0000    0.76919
162680.0000    0.35572
162720.0000    0.24779
162760.0000    0.47364
162800.0000    0.31612
162840.0000    0.44649
162880.0000    0.64422
162920.0000    0.59986
162960.0000    0.25411
163000.0000    0.86619
163040.0000    0.54722
163080.0000    0.40611
163120.0000    0.54304
163160.0000    0.59624
163200.0000    0.57980
163240.0000    0.55971
163280.0000    0.48997
163320.0000    0.57212
163360.0000    0.76652
163400.0000    0.58671
163440.0000    0.54662
163480.0000    0.24195
163520.0000    0.34250
163560.0000    0.30289
163600.0000    0.75479
163640.0000    0.70336
163680.0000    0.85851
163720.0000    0.54512
163760.0000    0.47126
163800.0000    0.43591
163840.0000    0.59457
163880.0000    0.39464
163920.0000    0.28539
163960.0000    0.46420
164000.0000    0.54646
164040.0000    0.54996
164080.0000    0.55301
164120.0000    0.56815
164160.0000    0.60973
164200.0000    0.44320
164240.0000    0.31733
164280.0000    0.27011
164320.0000    0.35007
164360.0000    0.28234
164400.0000    0.48826
164440.0000    0.42944
164480.0000    0.79068
164520.0000    0.36411
164560.0000    0.35215
164600.0000    0.30950
164640.0000   -0.04564
164680.0000    0.13661
164720.0000    0.27488
164760.0000    0.37042
164800.0000    0.68914
164840.0000    0.69194
164880.0000    0.37959
164920.0000    0.17101
164960.0000    0.25553
165000.0000    0.27565
165040.0000    0.35153
165080.0000    0.34055
165120.0000    0.39437
165160.0000    0.51629
165200.0000    0.25440
165240.0000    0.52150
165280.0000    0.39111
165320.0000    0.26913
165360.0000    0.37023
165400.0000    0.39055
165440.0000    0.39230
165480.0000    0.45171
165520.0000    0.40851
165560.0000    0.56645
165600.0000    0.43281
165640.0000    0.43569
165680.0000    0.59838
165720.0000    0.41086
165760.0000    0.45921
165800.0000    0.51179
165840.0000    0.45753
165880.0000    0.46353
165920.0000    0.42420
165960.0000    0.38974
166000.0000    0.39816
166040.0000    0.46393
166080.0000    0.40388
166120.0000    0.35977
166160.0000    0.41534
166200.0000    0.39598
166240.0000    0.20414
166280.0000    0.37828
166320.0000    0.43830
166360.0000    0.59562
166400.0000    0.41080
166440.0000    0.14432
166480.0000    0.21490
166520.0000    0.18903
166560.0000    0.38048
166600.0000    0.42854
166640.0000    0.44471
166680.0000    0.19993
166720.0000    0.27477
166760.0000    0.20586
166800.0000    0.28218
166840.0000    0.43509
166880.0000    0.53839
166920.0000    0.55279
166960.0000    0.67166
167000.0000    0.52752
167040.0000    0.88979
167080.0000    0.42827
167120.0000    0.54019
167160.0000    0.52127
167200.0000    0.73253
167240.0000    0.78503
167280.0000    0.78839
167320.0000    0.13670
167360.0000    0.15269
167400.0000    0.26782
167440.0000    0.39725
167480.0000    0.34202
167520.0000    0.33417
167560.0000    0.42735
167600.0000    0.37681
167640.0000    0.35662
167680.0000    0.58404
167720.0000    0.62870
167760.0000    0.23665
167800.0000    0.31416
167840.0000    0.29993
167880.0000    0.64749
167920.0000    0.37069
167960.0000    0.41220
168000.0000    0.33434
168040.0000    0.29979
168080.0000    0.51776
168120.0000    0.30097
168160.0000    0.45013
168200.0000    0.20237
168240.0000    0.34105
168280.0000    0.38739
168320.0000    0.46867
168360.0000    0.30545
168400.0000    0.17392
168440.0000    0.25382
168480.0000    0.23590
168520.0000    0.24219
168560.0000    0.40726
168600.0000    0.31112
168640.0000    0.28226
168680.0000    0.46073
168720.0000    0.28929
168760.0000    0.48836
168800.0000    0.44350
168840.0000    0.29451
168880.0000    0.35811
168920.0000    0.35472
168960.0000    0.32406
169000.0000    0.37141
169040.0000    0.30791
169080.0000    0.42792
169120.0000    0.49936
169160.0000    0.30128
169200.0000    0.56112
169240.0000    0.36889
169280.0000    0.44748
169320.0000    0.37970
169360.0000    0.36942
169400.0000    0.36639
169440.0000    0.40061
169480.0000    0.39209
169520.0000    0.54735
169560.0000    0.34686
169600.0000    0.41376
169640.0000    0.25751
169680.0000    0.31362
169720.0000    0.48962
169760.0000    0.42920
169800.0000    0.37739
169840.0000    0.49473
169880.0000    0.41416
169920.0000    0.50225
169960.0000    0.20422
170000.0000    0.36509
170040.0000    0.39629
170080.0000    0.38284
170120.0000    0.41267
170160.0000    0.52411
170200.0000    0.55810
170240.0000    0.32162
170280.0000    0.36865
170320.0000    0.46751
170360.0000    0.37848
170400.0000    0.26252
170440.0000    0.34327
170480.0000    0.31264
170520.0000    0.45408
170560.0000    0.43988
170600.0000    0.26603
170640.0000    0.33240
170680.0000    0.56897
170720.0000    0.27756
170760.0000    0.42894
170800.0000    0.29854
170840.0000    0.25075
170880.0000    0.44959
170920.0000    0.34409
170960.0000    0.43050
171000.0000    0.47778
171040.0000    0.44619
171080.0000    0.35050
171120.0000    0.42101
171160.0000    0.42047
171200.0000    0.39904
171240.0000    0.31182
171280.0000    0.44747
171320.0000    0.32982
171360.0000    0.28545
171400.0000    0.38916
171440.0000    0.35158
171480.0000    0.34906
171520.0000    0.30629
171560.0000    0.32329
171600.0000    0.30984
171640.0000    0.46448
171680.0000    0.46419
171720.0000    0.36238
171760.0000    0.40374
171800.0000    0.13997
171840.0000    0.34914
171880.0000    0.40283
171920.0000    0.25401
171960.0000    0.41286
172000.0000    0.22984
172040.0000    0.20052
172080.0000    0.10492
172120.0000    0.10191
172160.0000    0.26930
172200.0000    0.15651
172240.0000    0.20225
172280.0000    0.17068
172320.0000    0.18168
172360.0000    0.13064
172400.0000    0.20283
172440.0000    0.34440
172480.0000   -0.00775
172520.0000    0.33091
172560.0000    0.13628
172600.0000    0.08828
172640.0000    0.11612
172680.0000    0.36524
172720.0000    0.23702
172760.0000    0.25855
172800.0000    0.15866
172840.0000    0.00811
172880.0000    0.09229
172920.0000    0.04315
172960.0000    0.04224
173000.0000    0.07842
173040.0000    0.02338
173080.0000    0.05005
173120.0000    0.23666
173160.0000    0.06036
173200.0000    0.01058
173240.0000   -0.08306
173280.0000    0.02661
173320.0000   -0.14133
173360.0000   -0.02753
173400.0000   -0.13457
173440.0000    0.01159
173480.0000   -0.18206
173520.0000    0.05369
173560.0000   -0.08324
173600.0000   -0.02202
173640.0000   -0.06882
173680.0000   -0.03396
173720.0000   -0.22212
173760.0000   -0.12626
173800.0000    0.02325
173840.0000    0.09377
173880.0000   -0.10002
173920.0000    0.05992
173960.0000    0.03083
174000.0000   -0.09301
174040.0000    0.01037
174080.0000   -0.05376
174120.0000   -0.06599
174160.0000   -0.07016
174200.0000   -0.03030
174240.0000   -0.08395
174280.0000    0.10007
174320.0000   -0.13724
174360.0000   -0.06225
174400.0000    0.02923
174440.0000   -0.14048
174480.0000   -0.02867
174520.0000   -0.15009
174560.0000   -0.10235
174600.0000   -0.13235
174640.0000    0.01446
174680.0000    0.24967
174720.0000    0.41502
174760.0000    0.28401
174800.0000    0.29345
174840.0000    0.38171
174880.0000    0.42615
174920.0000    0.39617
174960.0000    0.31558
175000.0000    0.41349
175040.0000    0.08547
175080.0000    0.36359
175120.0000    0.42763
175160.0000    0.52540
175200.0000    0.45129
175240.0000    0.56554
175280.0000    0.50705
175320.0000    0.55415
175360.0000    0.62260
175400.0000    0.54868
175440.0000    0.43117
175480.0000    0.40080
175520.0000    0.48881
175560.0000    0.60224
175600.0000    0.47653
175640.0000    0.68348
175680.0000    0.56852
175720.0000    0.40482
175760.0000    0.59887
175800.0000    0.53032
175840.0000    0.54418
175880.0000    0.42495
175920.0000    0.43073
175960.0000    0.60391
176000.0000    0.51438
176040.0000    0.43553
176080.0000    0.55473
176120.0000    0.30686
176160.0000    0.42651
176200.0000    0.32488
176240.0000    0.32973
176280.0000    0.50505
176320.0000    0.32245
176360.0000    0.39418
176400.0000    0.55036
176440.0000    0.42795
176480.0000    0.56665
176520.0000    0.47625
176560.0000    0.54823
176600.0000    0.39646
176640.0000    0.42305
176680.0000   -0.03802
176720.0000    0.02884
176760.0000   -0.08484
176800.0000   -0.01098
176840.0000   -0.05239
176880.0000   -0.04494
176920.0000    0.01421
176960.0000    0.23982
177000.0000    0.04338
177040.0000    0.22515
177080.0000    0.41305
177120.0000    0.27303
177160.0000    0.48662
177200.0000    0.47933
177240.0000    0.83505
177280.0000    0.95028
177320.0000    1.02576
177360.0000    0.68259
177400.0000    0.86509
177440.0000    0.81748
177480.0000    0.94776
177520.0000    0.74335
177560.0000    1.01606
177600.0000    0.86659
177640.0000    0.93337
177680.0000    0.84959
177720.0000    1.02252
177760.0000    0.97947
177800.0000    0.93039
177840.0000    0.78746
177880.0000    0.92543
177920.0000    0.99368
177960.0000    0.83149
178000.0000    0.89581
178040.0000    0.90750
178080.0000    0.81883
178120.0000    0.79890
178160.0000    0.78202
178200.0000    0.68046
178240.0000    0.84091
178280.0000    0.90559
178320.0000    0.80365
178360.0000    0.89144
178400.0000    0.84429
178440.0000    0.91862
178480.0000    0.80327
178520.0000    0.79702
178560.0000    0.89009
178600.0000    0.71532
178640.0000    0.72786
178680.0000    0.88317
178720.0000    0.79233
178760.0000    0.82876
178800.0000    0.95463
178840.0000    0.90851
178880.0000    0.90129
178920.0000    1.08678
178960.0000    0.80955
179000.0000    0.85137
179040.0000    0.73703
179080.0000    0.81191
179120.0000    0.79238
179160.0000    0.81943
179200.0000    0.92561
179240.0000    0.75007
179280.0000    0.74553
179320.0000    0.99309
179360.0000    0.79174
179400.0000    0.70675
179440.0000    0.83710
179480.0000    0.85943
179520.0000    0.88950
179560.0000    0.93978
179600.0000    0.84332
179640.0000    0.92949
179680.0000    0.93825
179720.0000    0.72771
179760.0000    0.80702
179800.0000    0.82578
179840.0000    0.86901
179880.0000    0.86609
179920.0000    0.93102
179960.0000    0.94105
180000.0000    0.95066
180040.0000    0.86605
180080.0000    1.02475
180120.0000    1.00390
180160.0000    0.91271
180200.0000    1.15192
180240.0000    1.16042
180280.0000    1.01947
180320.0000    0.92643
180360.0000    1.00926
180400.0000    1.18004
180440.0000    1.04074
180480.0000    1.09761
180520.0000    1.11173
180560.0000    1.08308
180600.0000    0.96320
180640.0000    1.09865
180680.0000    1.07578
180720.0000    1.19255
180760.0000    1.21389
180800.0000    1.10855
180840.0000    1.09925
180880.0000    0.90290
180920.0000    0.69894
180960.0000    0.66344
181000.0000    0.93512
181040.0000    0.94710
181080.0000    0.77192
181120.0000    0.66916
181160.0000    0.82000
181200.0000    0.79685
181240.0000    0.77394
181280.0000    0.71428
181320.0000    0.81116
181360.0000    0.70148
181400.0000    0.80603
181440.0000    0.82910
181480.0000    0.73042
181520.0000    0.87335
181560.0000    0.57174
181600.0000    0.73704
181640.0000    0.78059
181680.0000    0.90196
181720.0000    0.76021
181760.0000    0.81569
181800.0000    0.73672
181840.0000    0.78922
181880.0000    0.76129
181920.0000    0.73099
181960.0000    0.86629
182000.0000    0.95785
182040.0000    0.98469
182080.0000    0.96116
182120.0000    0.82950
182160.0000    1.03555
182200.0000    1.06473
182240.0000    0.85366
182280.0000    0.80921
182320.0000    0.62592
182360.0000    0.87816
182400.0000    0.87025
182440.0000    0.95021
182480.0000    0.63174
182520.0000    1.09570
182560.0000    0.86449
182600.0000    0.92765
182640.0000    0.74169
182680.0000    1.00816
182720.0000    0.95836
182760.0000    0.84993
182800.0000    0.92276
182840.0000    0.83021
182880.0000    0.79900
182920.0000    1.02494
182960.0000    0.76975
183000.0000    0.77170
183040.0000    0.73914
183080.0000    1.08154
183120.0000    1.02031
183160.0000    0.80606
183200.0000    0.85789
183240.0000    1.07537
183280.0000    1.01228
183320.0000    0.70748
183360.0000    0.77455
183400.0000    0.80430
183440.0000    0.80427
183480.0000    0.91799
183520.0000    1.00197
183560.0000    1.06787
183600.0000    0.93370
183640.0000    0.89228
183680.0000    0.86424
183720.0000    0.82851
183760.0000    1.00327
183800.0000    0.88372
183840.0000    0.88268
183880.0000    0.85478
183920.0000    1.01524
183960.0000    1.04464
184000.0000    1.06808
184040.0000    1.04065
184080.0000    0.97965
184120.0000    0.92956
184160.0000    0.88364
184200.0000    0.78721
184240.0000    0.89104
184280.0000    0.89892
184320.0000    0.89018
184360.0000    0.75160
184400.0000    0.79663
184440.0000    1.01431
184480.0000    0.87226
184520.0000    0.68742
184560.0000    0.87869
184600.0000    0.87866
184640.0000    0.89842
184680.0000    0.88212
184720.0000    0.81552
184760.0000    0.96788
184800.0000    0.93054
184840.0000    0.95115
184880.0000    0.96735
184920.0000    0.86711
184960.0000    0.88006
185000.0000    0.86522
185040.0000    1.03359
185080.0000    1.14855
185120.0000    0.92225
185160.0000    0.98598
185200.0000    1.01379
185240.0000    0.74951
185280.0000    1.03468
185320.0000    0.95952
185360.0000    0.78765
185400.0000    1.04275
185440.0000    0.93439
185480.0000    0.90784
185520.0000    0.85351
185560.0000    1.05132
185600.0000    1.00006
185640.0000    0.91623
185680.0000    0.94744
185720.0000    0.83729
185760.0000    1.03998
185800.0000    1.12246
185840.0000    0.95011
185880.0000    1.02197
185920.0000    1.02386
185960.0000    1.13593
186000.0000    0.91538
186040.0000    0.97653
186080.0000    0.80576
186120.0000    1.08994
186160.0000    1.10160
186200.0000    0.99816
186240.0000    0.97880
186280.0000    1.08363
186320.0000    1.02026
186360.0000    0.90090
186400.0000    0.85505
186440.0000    0.86592
186480.0000    0.78485
186520.0000    1.02912
186560.0000    1.04330
186600.0000    0.88304
186640.0000    0.83484
186680.0000    0.96258
186720.0000    0.88595
186760.0000    0.99716
186800.0000    0.97434
186840.0000    0.87806
186880.0000    0.91579
186920.0000    0.93757
186960.0000    0.68632
187000.0000    0.80915
187040.0000    0.87823
187080.0000    0.79673
187120.0000    0.82454
187160.0000    0.74987
187200.0000    0.92815
187240.0000    1.01424
187280.0000    0.89980
187320.0000    0.95703
187360.0000    0.86356
187400.0000    0.89655
187440.0000    0.68044
187480.0000    0.89094
187520.0000    0.83208
187560.0000    0.63206
187600.0000    0.88125
187640.0000    0.87324
187680.0000    0.81249
187720.0000    0.75868
187760.0000    0.69429
187800.0000    0.78493
187840.0000    0.73547
187880.0000    0.87966
187920.0000    0.76873
187960.0000    0.47429
188000.0000    0.66141
188040.0000    0.43662
188080.0000    0.53402
188120.0000    0.64099
188160.0000    0.48608
188200.0000    0.58548
188240.0000    0.59299
188280.0000    0.47434
188320.0000    0.53561
188360.0000    0.66270
188400.0000    0.81780
188440.0000    0.83526
188480.0000    0.50469
188520.0000    0.89014
188560.0000    0.84970
188600.0000    0.54774
188640.0000    0.65140
188680.0000    0.61924
188720.0000    0.68792
188760.0000    0.73264
188800.0000    0.56751
188840.0000    0.33448
188880.0000    0.22062
188920.0000    0.46626
188960.0000    0.70258
189000.0000    0.50614
189040.0000    0.38677
189080.0000    0.26847
189120.0000    0.45647
189160.0000    0.44915
189200.0000    0.57443
189240.0000    0.37181
189280.0000    0.53722
189320.0000    0.61674
189360.0000    0.54270
189400.0000    0.43786
189440.0000    0.77716
189480.0000    0.89136
189520.0000    0.68929
189560.0000    0.68573
189600.0000    0.77235
189640.0000    0.82732
189680.0000    0.83130
189720.0000    0.82249
189760.0000    0.83225
189800.0000    0.62485
189840.0000    0.73472
189880.0000    0.90450
189920.0000    0.85118
189960.0000    0.86217
190000.0000    0.92685
190040.0000    0.89782
190080.0000    0.83381
190120.0000    0.52252
190160.0000    0.42817
190200.0000    0.56806
190240.0000    0.38388
190280.0000    0.62868
190320.0000    0.49771
190360.0000    0.46164
190400.0000    0.63625
190440.0000    0.59397
190480.0000    0.63056
190520.0000    0.41298
190560.0000    0.39868
190600.0000    0.55699
190640.0000    0.38335
190680.0000    0.57057
190720.0000    0.34164
190760.0000    0.63491
190800.0000    0.45449
190840.0000    0.36234
190880.0000    0.64252
190920.0000    0.76322
190960.0000    0.74642
191000.0000    0.73602
191040.0000    0.89186
191080.0000    0.80839
191120.0000    0.86227
191160.0000    0.88205
191200.0000    0.88625
191240.0000    0.67281
191280.0000    0.56791
191320.0000    0.72370
191360.0000    0.88592
191400.0000    0.81352
191440.0000    0.93848
191480.0000    0.81476
191520.0000    0.83546
191560.0000    0.39937
191600.0000    0.75281
191640.0000    0.59251
191680.0000    0.86016
191720.0000    0.96628
191760.0000    0.89619
191800.0000    0.85470
191840.0000    0.75471
191880.0000    0.82527
191920.0000    0.87184
191960.0000    0.77737
192000.0000    0.75100
192040.0000    0.78316
192080.0000    0.89130
192120.0000    0.87609
192160.0000    0.76886
192200.0000    0.88428
192240.0000    0.90649
192280.0000    0.75447
192320.0000    0.86529
192360.0000    0.66294
192400.0000    0.78394
192440.0000    0.76390
192480.0000    0.94790
192520.0000    0.89705
192560.0000    0.89935
192600.0000    0.79306
192640.0000    0.86987
192680.0000    0.77026
192720.0000    0.81023
192760.0000    0.77382
192800.0000    0.88851
192840.0000    0.80849
192880.0000    0.74372
192920.0000    0.92697
192960.0000    0.81711
193000.0000    0.71199
193040.0000    0.89544
193080.0000    0.72205
193120.0000    0.70242
193160.0000    0.81071
193200.0000    0.75964
193240.0000    0.77437
193280.0000    0.67061
193320.0000    0.86750
193360.0000    0.88299
193400.0000    0.80544
193440.0000    0.97287
193480.0000    0.92444
193520.0000    0.72907
193560.0000    0.73532
193600.0000    0.87077
193640.0000    0.85140
193680.0000    0.93800
193720.0000    0.85526
193760.0000    0.89499
193800.0000    0.68625
193840.0000    0.81250
193880.0000    0.86225
193920.0000    0.86775
193960.0000    0.83722
194000.0000    0.93487
194040.0000    0.82339
194080.0000    0.92685
194120.0000    0.93308
194160.0000    0.90296
194200.0000    1.06332
194240.0000    0.98415
194280.0000    0.85473
194320.0000    1.12844
194360.0000    0.99399
194400.0000    0.92138
194440.0000    1.04203
194480.0000    0.99378
194520.0000    0.99643
194560.0000    0.73507
194600.0000    0.86124
194640.0000    0.86017
194680.0000    0.99917
194720.0000    0.87425
194760.0000    1.07449
194800.0000    1.03650
194840.0000    0.85489
194880.0000    0.73502
194920.0000    0.96268
194960.0000    0.79237
195000.0000    0.87937
195040.0000    0.69390
195080.0000    0.61958
195120.0000    0.37479
195160.0000    0.50304
195200.0000    0.61805
195240.0000    0.67171
195280.0000    0.25496
195320.0000    0.54573
195360.0000    0.66412
195400.0000    0.59053
195440.0000    0.54495
195480.0000    0.70251
195520.0000    0.67176
195560.0000    0.67918
195600.0000    0.73415
195640.0000    0.58093
195680.0000    0.41483
195720.0000    0.50230
195760.0000    0.64570
195800.0000    0.62903
195840.0000    0.64707
195880.0000    0.47107
195920.0000    0.47668
195960.0000    0.61780
196000.0000    0.32902
196040.0000    0.36984
196080.0000    0.59672
196120.0000    0.53673
196160.0000    0.65744
196200.0000    0.47694
196240.0000    0.52598
196280.0000    0.50547
196320.0000    0.47842
196360.0000    0.58083
196400.0000    0.33480
196440.0000    0.37010
196480.0000    0.44003
196520.0000    0.33957
196560.0000    0.44694
196600.0000    0.48810
196640.0000    0.47778
196680.0000    0.46322
196720.0000    0.31914
196760.0000    0.21733
196800.0000    0.43956
196840.0000    0.59671
196880.0000    0.63825
196920.0000    0.18678
196960.0000    0.17955
197000.0000   -0.03088
197040.0000    0.16877
197080.0000    0.30490
197120.0000    0.11693
197160.0000    0.23857
197200.0000    0.32281
197240.0000    0.34921
197280.0000    0.35145
197320.0000    0.30296
197360.0000    0.13853
197400.0000    0.26585
197440.0000    0.47670
197480.0000    0.31567
197520.0000   -0.00763
197560.0000    0.37991
197600.0000    0.35670
197640.0000    0.30166
197680.0000    0.58780
197720.0000   -0.01525
197760.0000    0.24070
197800.0000    0.47143
197840.0000    0.43260
197880.0000    0.45451
197920.0000    0.59594
197960.0000    0.78938
198000.0000    0.47384
198040.0000    0.41435
198080.0000    0.47992
198120.0000    0.38112
198160.0000    0.52587
198200.0000    0.57331
198240.0000    0.12760
198280.0000    0.51710
198320.0000    0.54131
198360.0000    0.33739
198400.0000    0.53779
198440.0000    0.21856
198480.0000    0.55225
198520.0000    0.62745
198560.0000    0.68243
198600.0000    0.71870
198640.0000    0.42422
198680.0000    0.69021
198720.0000    0.60024
198760.0000    0.86871
198800.0000    0.36792
198840.0000    0.68930
198880.0000    0.66383
198920.0000    0.59933
198960.0000    0.23043
199000.0000    0.25107
199040.0000    0.25207
199080.0000    0.56898
199120.0000    0.36589
199160.0000    0.58371
199200.0000    0.50782
199240.0000    0.39517
199280.0000    0.69025
199320.0000    0.79308
199360.0000    0.38451
199400.0000    0.32241
199440.0000    0.56831
199480.0000    0.34632
199520.0000    0.43337
199560.0000    0.34594
199600.0000    0.35489
199640.0000    0.44703
199680.0000    0.48358
199720.0000    0.58882
199760.0000    0.68812
199800.0000    0.30954
199840.0000    0.72129
199880.0000    0.85886
199920.0000    0.75111
199960.0000    0.36408
200000.0000    0.66943
200040.0000    0.46529
200080.0000    0.48355
200120.0000    0.06313
200160.0000    0.29830
200200.0000    0.31521
200240.0000    0.27664
200280.0000    0.26171
200320.0000    0.34641
200360.0000    0.49425
200400.0000    0.44500
200440.0000    0.29462
200480.0000    0.42340
200520.0000    0.51005
200560.0000    0.13523
200600.0000    0.16447
200640.0000    0.26559
200680.0000    0.60513
200720.0000    0.38537
200760.0000    0.35623
200800.0000    0.29181
200840.0000    0.53499
200880.0000    0.32877
200920.0000    0.12667
200960.0000    0.17519
201000.0000    0.26118
201040.0000    0.29066
201080.0000    0.54655
201120.0000    0.39637
201160.0000    0.59030
201200.0000    0.32144
201240.0000    0.34906
201280.0000    0.40264
201320.0000    0.27440
201360.0000    0.41755
201400.0000    0.27519
201440.0000    0.45517
201480.0000    0.18248
201520.0000    0.24006
201560.0000    0.47429
201600.0000    0.53095
201640.0000    0.39651
201680.0000    0.48049
201720.0000    0.63625
201760.0000    0.30801
201800.0000    0.65725
201840.0000    0.45516
201880.0000    0.48878
201920.0000    0.27679
201960.0000    0.42445
202000.0000    0.27923
202040.0000    0.37794
202080.0000    0.39691
202120.0000    0.30212
202160.0000    0.41149
202200.0000    0.42653
202240.0000    0.09454
202280.0000    0.31083
202320.0000    0.50761
202360.0000    0.33543
202400.0000    0.33276
202440.0000    0.51278
202480.0000    0.53735
202520.0000    0.55050
202560.0000    0.47279
202600.0000    0.64434
202640.0000    0.42512
202680.0000    0.58298
202720.0000    0.58178
202760.0000    0.42249
202800.0000    0.24919
202840.0000    0.46671
202880.0000    0.63444
202920.0000    0.14683
202960.0000    0.64180
203000.0000    0.53631
203040.0000    0.28632
203080.0000    0.26043
203120.0000    0.30654
203160.0000    0.37463
203200.0000    0.17484
203240.0000    0.34764
203280.0000    0.61415
203320.0000    0.40545
203360.0000    0.38471
203400.0000    0.51055
203440.0000    0.36526
203480.0000    0.46526
203520.0000    0.38809
203560.0000    0.16384
203600.0000   -0.01427
203640.0000    0.18998
203680.0000    0.31991
203720.0000    0.36018
203760.0000    0.33651
203800.0000    0.39285
203840.0000    0.38972
203880.0000    0.36821
203920.0000    0.59449
203960.0000    0.57672
204000.0000    0.40234
204040.0000    0.30133
204080.0000    0.19043
204120.0000    0.23226
204160.0000    0.10741
204200.0000    0.45015
204240.0000    0.06099
204280.0000    0.35613
204320.0000    0.36716
204360.0000    0.50357
204400.0000    0.49445
204440.0000    0.30214
204480.0000    0.38954
204520.0000    0.62017
204560.0000    0.22031
204600.0000    0.45607
204640.0000    0.44997
204680.0000    0.27000
204720.0000    0.33117
204760.0000    0.45669
204800.0000    0.22098
204840.0000    0.62659
204880.0000    0.38456
204920.0000    0.14456
204960.0000    0.22282
205000.0000    0.54892
205040.0000    0.40620
205080.0000    0.14263
205120.0000    0.43090
205160.0000    0.39363
205200.0000    0.32780
205240.0000    0.08343
205280.0000   -0.00666
205320.0000    0.32009
205360.0000    0.44609
205400.0000    0.40526
205440.0000    0.51922
205480.0000    0.38115
205520.0000    0.65209
205560.0000    0.06257
205600.0000    0.46897
205640.0000    0.15125
205680.0000    0.22529
205720.0000    0.68577
205760.0000    0.47879
205800.0000    0.40315
205840.0000    0.32081
205880.0000    0.43925
205920.0000   -0.02896
205960.0000    0.24707
206000.0000    0.28726
206040.0000    0.34280
206080.0000    0.30443
206120.0000    0.26602
206160.0000    0.34316
206200.0000    0.47804
206240.0000    0.52052
206280.0000    0.39705
206320.0000    0.13158
206360.0000    0.45998
206400.0000    0.37140
206440.0000    0.33672
206480.0000    0.05835
206520.0000    0.25128
206560.0000    0.52603
206600.0000    0.24170
206640.0000    0.27754
206680.0000    0.16533
206720.0000    0.05731
206760.0000    0.08108
206800.0000    0.42630
206840.0000    0.36953
206880.0000    0.35284
206920.0000    0.32389
206960.0000    0.55458
207000.0000    0.19759
207040.0000    0.47288
207080.0000    0.48772
207120.0000    0.35567
207160.0000    0.55145
207200.0000    0.42755
207240.0000    0.33585
207280.0000    0.48158
207320.0000    0.27345
207360.0000    0.55424
207400.0000    0.17757
207440.0000    0.47733
207480.0000    0.52509
207520.0000    0.55950
207560.0000    0.32431
207600.0000    0.27244
207640.0000    0.34794
207680.0000    0.06977
207720.0000    0.42434
207760.0000    0.52553
207800.0000    0.24363
207840.0000    0.36705
207880.0000    0.28602
207920.0000    0.04227
207960.0000    0.27620
208000.0000    0.41049
208040.0000    0.41523
208080.0000    0.54720
208120.0000    0.52620
208160.0000    0.52227
208200.0000    0.18388
208240.0000    0.17661
208280.0000    0.47913
208320.0000    0.26736
208360.0000    0.48766
208400.0000    0.33146
208440.0000    0.37795
208480.0000    0.56365
208520.0000    0.58658
208560.0000    0.31851
208600.0000    0.46684
208640.0000    0.76639
208680.0000    0.42999
208720.0000    0.48019
208760.0000    0.52208
208800.0000    0.59029
208840.0000    0.57594
208880.0000    0.65249
208920.0000    0.56020
208960.0000    0.40859
209000.0000    0.53899
209040.0000    0.73657
209080.0000    0.61002
209120.0000    0.33822
209160.0000    0.52025
209200.0000    0.37610
209240.0000    0.34599
209280.0000    0.42696
209320.0000    0.68376
209360.0000    0.41498
209400.0000    0.14607
209440.0000    0.50184
209480.0000    0.68353
209520.0000    0.47443
209560.0000    0.41043
209600.0000    0.27046
209640.0000    0.31358
209680.0000    0.45875
209720.0000    0.76734
209760.0000    0.32004
209800.0000    0.54408
209840.0000    0.75786
209880.0000    0.88111
209920.0000    0.74790
209960.0000    0.63396
210000.0000    0.64208
210040.0000    0.84425
210080.0000    0.59221
210120.0000    0.43465
210160.0000    0.75034
210200.0000    0.62082
210240.0000    0.59013
210280.0000    0.76766
210320.0000    0.82772
210360.0000    0.74021
210400.0000    0.79368
210440.0000    0.83544
210480.0000    0.79843
210520.0000    0.56916
210560.0000    0.14572
210600.0000    0.41240
210640.0000    0.68761
210680.0000    0.96656
210720.0000    0.71154
210760.0000    0.80377
210800.0000    0.64555
210840.0000    0.71670
210880.0000    0.51190
210920.0000    0.55187
210960.0000    0.83006
211000.0000    0.85959
211040.0000    0.54450
211080.0000    0.54732
211120.0000    0.44708
211160.0000    0.58761
211200.0000    0.43170
211240.0000    0.52656
211280.0000    0.67331
211320.0000    0.41046
211360.0000    0.78264
211400.0000    0.67507
211440.0000    0.73575
211480.0000    0.51046
211520.0000    0.66241
211560.0000    0.59612
211600.0000    0.79901
211640.0000    0.55575
211680.0000    0.67476
211720.0000    0.47753
211760.0000    0.39712
211800.0000    0.60095
211840.0000    0.64031
211880.0000    0.63532
211920.0000    0.77414
211960.0000    0.96711
212000.0000    0.55316
212040.0000    0.38478
212080.0000    0.45798
212120.0000    0.70359
212160.0000    0.84000
212200.0000    0.62037
212240.0000    0.59864
212280.0000    0.58080
212320.0000    0.63925
212360.0000    0.63704
212400.0000    0.56209
212440.0000    0.79273
212480.0000    1.23378
212520.0000    1.01107
212560.0000    1.22801
212600.0000    1.10772
212640.0000    1.32842
212680.0000    1.02524
212720.0000    1.20313
212760.0000    1.22407
212800.0000    1.17996
212840.0000    1.20450
212880.0000    0.86794
212920.0000    0.90113
212960.0000    1.12182
213000.0000    1.00941
213040.0000    1.15601
213080.0000    0.64085
213120.0000    0.59098
213160.0000    0.70388
213200.0000    0.94860
213240.0000    0.89750
213280.0000    0.82056
213320.0000    0.72476
213360.0000    0.63528
213400.0000    0.93413
213440.0000    0.51931
213480.0000    0.79940
213520.0000    0.68628
213560.0000    0.74433
213600.0000    0.84993
213640.0000    0.54625
213680.0000    0.50826
213720.0000    0.61452
213760.0000    0.78461
213800.0000    0.52168
213840.0000    0.53667
213880.0000    0.56110
213920.0000    0.87500
213960.0000    0.75896
214000.0000    0.96672
214040.0000    0.85447
214080.0000    0.78080
214120.0000    0.61625
214160.0000    0.81581
214200.0000    0.41793
214240.0000    0.91186
214280.0000    0.66934
214320.0000    0.66879
214360.0000    0.76397
214400.0000    0.85502
214440.0000    0.87283
214480.0000    0.54253
214520.0000    0.81097
214560.0000    0.84198
214600.0000    0.67041
214640.0000    0.75437
214680.0000    0.60361
214720.0000    0.49972
214760.0000    0.85987
214800.0000    0.75028
214840.0000    0.60886
214880.0000    0.70067
214920.0000    0.67260
214960.0000    0.71379
215000.0000    0.92622
215040.0000    0.97093
215080.0000    0.94435
215120.0000    0.64398
215160.0000    0.84866
215200.0000    0.88711
215240.0000    0.86511
215280.0000    0.83992
215320.0000    1.02693
215360.0000    0.87993
215400.0000    1.02503
215440.0000    1.09809
215480.0000    1.03122
215520.0000    1.02985
215560.0000    0.45503
215600.0000    0.82552
215640.0000    0.68565
215680.0000    0.70162
215720.0000    0.82137
215760.0000    0.23300
215800.0000    0.51365
215840.0000    0.51201
215880.0000    0.73948
215920.0000    0.81057
215960.0000    0.84555
216000.0000    0.66931
216040.0000    0.75492
216080.0000    0.84304
216120.0000    0.76675
216160.0000    0.85630
216200.0000    0.65550
216240.0000    0.88490
216280.0000    0.87683
216320.0000    1.04534
216360.0000    0.84151
216400.0000    0.95846
216440.0000    0.86530
216480.0000    0.72860
216520.0000    0.93799
216560.0000    0.88241
216600.0000    0.72536
216640.0000    0.81327
216680.0000    0.75900
216720.0000    0.79061
216760.0000    0.67593
216800.0000    0.47254
216840.0000    0.83963
216880.0000    0.85012
216920.0000    0.30446
216960.0000    0.48405
217000.0000    0.36114
217040.0000    0.56695
217080.0000    0.42746
217120.0000    0.92318
217160.0000    0.89043
217200.0000    0.82849
217240.0000    1.01145
217280.0000    1.00412
217320.0000    1.01133
217360.0000    0.82173
217400.0000    0.83430
217440.0000    0.86896
217480.0000    0.90504
217520.0000    0.77937
217560.0000    0.82133
217600.0000    0.89988
217640.0000    0.69834
217680.0000    0.85734
217720.0000    0.99642
217760.0000    1.00684
217800.0000    0.89725
217840.0000    0.58473
217880.0000    0.56402
217920.0000    0.48386
217960.0000    0.48055
218000.0000    0.47116
218040.0000    0.57264
218080.0000    0.43222
218120.0000    0.39035
218160.0000    0.44586
218200.0000    0.50389
218240.0000    0.59656
218280.0000    0.68692
218320.0000    0.45582
218360.0000    0.73201
218400.0000    0.66179
218440.0000    0.69206
218480.0000    0.65422
218520.0000    0.80470
218560.0000    0.66014
218600.0000    0.69907
218640.0000    0.55288
218680.0000    0.57912
218720.0000    0.42313
218760.0000    0.77547
218800.0000    0.81296
218840.0000    0.67911
218880.0000    0.52916
218920.0000    0.39343
218960.0000    0.56191
219000.0000    0.58293
219040.0000    0.65856
219080.0000    0.59809
219120.0000    0.49331
219160.0000    0.74782
219200.0000    0.51445
219240.0000    0.43786
219280.0000    0.71300
219320.0000    0.76214
219360.0000    0.82207
219400.0000    0.65130
219440.0000    0.58733
219480.0000    0.50868
219520.0000    0.55724
219560.0000    0.58078
219600.0000    0.53498
219640.0000    0.67354
219680.0000    0.36968
219720.0000    0.63096
219760.0000    0.54471
219800.0000    0.68162
219840.0000    0.65595
219880.0000    0.72781
219920.0000    0.39609
219960.0000    0.72906
220000.0000    0.73477
220040.0000    0.52802
220080.0000    0.48986
220120.0000    0.71285
220160.0000    0.51943
220200.0000    0.65891
220240.0000    0.72792
220280.0000    0.65283
220320.0000    0.43450
220360.0000    0.19021
220400.0000    0.53000
220440.0000    0.59658
220480.0000    0.60800
220520.0000    0.60325
220560.0000    0.86870
220600.0000    0.62699
220640.0000    0.47876
220680.0000    0.60434
220720.0000    0.89563
220760.0000    0.87595
220800.0000    0.93555
220840.0000    0.73981
220880.0000    0.41955
220920.0000    0.51364
220960.0000    0.78136
221000.0000    0.47853
221040.0000    0.67679
221080.0000    0.96109
221120.0000    0.97596
221160.0000    0.67311
221200.0000    0.93553
221240.0000    0.95465
221280.0000    0.93181
221320.0000    0.59643
221360.0000    0.93599
221400.0000    0.72848
221440.0000    0.86982
221480.0000    1.15801
221520.0000    1.22060
221560.0000    0.96700
221600.0000    0.84477
221640.0000    0.77857
221680.0000    0.79898
221720.0000    0.98193
221760.0000    0.76276
221800.0000    0.61194
221840.0000    0.83463
221880.0000    0.85145
221920.0000    0.73451
221960.0000    0.92086
222000.0000    0.83047
222040.0000    0.79453
222080.0000    1.02915
222120.0000    0.92144
222160.0000    0.81297
222200.0000    0.53788
222240.0000    0.61025
222280.0000    0.68465
222320.0000    0.53840
222360.0000    0.77860
222400.0000    0.60174
222440.0000    0.68450
222480.0000    0.51825
222520.0000    0.88064
222560.0000    1.03189
222600.0000    1.02410
222640.0000    0.65240
222680.0000    0.64020
222720.0000    0.92952
222760.0000    0.68790
222800.0000    0.75599
222840.0000    0.79086
222880.0000    0.37426
222920.0000    0.71682
222960.0000    0.84819
223000.0000    0.54719
223040.0000    0.90414
223080.0000    0.91785
223120.0000    0.76533
223160.0000    1.08317
223200.0000    0.91377
223240.0000    0.93707
223280.0000    0.61302
223320.0000    0.93125
223360.0000    0.76993
223400.0000    0.92571
223440.0000    0.84725
223480.0000    1.26502
223520.0000    1.20054
223560.0000    1.00528
223600.0000    1.19016
223640.0000    1.23912
223680.0000    1.20922
223720.0000    1.04682
223760.0000    1.38557
223800.0000    1.14278
223840.0000    0.92588
223880.0000    1.03045
223920.0000    0.49703
223960.0000    0.81155
224000.0000    0.79372
224040.0000    0.72863
224080.0000    0.58533
224120.0000    0.49491
224160.0000    0.57843
224200.0000    0.37973
224240.0000    0.44759
224280.0000    0.48027
224320.0000    0.42480
224360.0000    0.64578
224400.0000    0.59579
224440.0000    0.42982
224480.0000    0.65261
224520.0000    0.47141
224560.0000    0.60341
224600.0000    0.56880
224640.0000    0.47292
224680.0000    0.41025
224720.0000    0.62827
224760.0000    0.67829
224800.0000    0.56409
224840.0000    0.57103
224880.0000    0.57099
224920.0000    0.93387
224960.0000    0.67920
225000.0000    0.71942
225040.0000    0.65554
225080.0000    0.38608
225120.0000    0.78578
225160.0000    0.79328
225200.0000    0.51678
225240.0000    0.45833
225280.0000    0.64437
225320.0000    0.53992
225360.0000    0.47744
225400.0000    0.33507
225440.0000    0.60227
225480.0000    0.62490
225520.0000   -0.00817
225560.0000    0.76870
225600.0000    0.58521
225640.0000    0.50296
225680.0000    0.36817
225720.0000    0.50472
225760.0000    0.64309
225800.0000    0.45857
225840.0000    0.46775
225880.0000    0.21657
225920.0000    0.59685
225960.0000    0.65625
226000.0000    0.50585
226040.0000    0.52612
226080.0000    0.29785
226120.0000    0.18309
226160.0000    0.73856
226200.0000    0.48180
226240.0000    0.59682
226280.0000    0.21136
226320.0000    0.42277
226360.0000    0.52569
226400.0000    0.65079
226440.0000    0.35653
226480.0000    0.55721
226520.0000    0.87635
226560.0000    0.55759
226600.0000    0.77075
226640.0000    0.74953
226680.0000    0.82967
226720.0000    0.71278
226760.0000    0.31923
226800.0000    0.28451
226840.0000    0.39472
226880.0000    0.46785
226920.0000    0.53283
226960.0000    0.41366
227000.0000    0.39809
227040.0000    0.60928
227080.0000    0.86389
227120.0000    0.34468
227160.0000    0.46352
227200.0000    0.63964
227240.0000    0.35641
227280.0000    0.05028
227320.0000    0.51923
227360.0000    0.56741
227400.0000    0.40811
227440.0000    0.39023
227480.0000    0.49893
227520.0000    0.47267
227560.0000    0.26897
227600.0000    0.02417
227640.0000    0.54807
227680.0000    0.45585
227720.0000    0.38529
227760.0000    0.27457
227800.0000    0.57552
227840.0000    0.70319
227880.0000    0.57940
227920.0000    0.78250
227960.0000    0.77273
228000.0000    0.76130
228040.0000    0.55554
228080.0000    0.15061
228120.0000    0.43018
228160.0000    0.35726
228200.0000    0.48151
228240.0000    0.46545
228280.0000    0.81258
228320.0000    0.45075
228360.0000    0.39969
228400.0000    0.57729
228440.0000    0.51624
228480.0000    0.40412
228520.0000    0.63840
228560.0000    0.93463
228600.0000    1.04870
228640.0000    0.77652
228680.0000    0.84361
228720.0000    0.89203
228760.0000    0.67095
228800.0000    0.72960
228840.0000    0.73085
228880.0000    0.61642
228920.0000    0.51688
228960.0000    0.63633
229000.0000    0.56272
229040.0000    0.84820
229080.0000    0.77280
229120.0000    0.90599
229160.0000    0.78330
229200.0000    0.91506
229240.0000    0.51881
229280.0000    0.45150
229320.0000    0.45752
229360.0000    0.70368
229400.0000    0.54223
229440.0000    0.54834
229480.0000    0.42981
229520.0000    0.41464
229560.0000    0.42903
229600.0000    0.26697
229640.0000    0.25122
229680.0000    0.52472
229720.0000    0.53360
229760.0000    0.61344
229800.0000    0.60041
229840.0000    0.73668
229880.0000    0.75623
229920.0000    0.62612
229960.0000    0.53101
230000.0000    0.52357
230040.0000    0.70306
230080.0000    0.63387
230120.0000    0.50629
230160.0000    0.70972
230200.0000    0.51967
230240.0000    0.57911
230280.0000    0.64734
230320.0000    0.63600
230360.0000    0.55389
230400.0000    0.54576
230440.0000    0.56651
230480.0000    0.70006
230520.0000    0.81122
230560.0000    0.69752
230600.0000    0.69706
230640.0000    0.60826
230680.0000    0.20340
230720.0000   -0.05422
230760.0000   -0.06144
230800.0000    0.40014
230840.0000    0.36674
230880.0000    0.69164
230920.0000    0.67515
230960.0000    0.60702
231000.0000    0.28959
231040.0000   -0.02825
231080.0000    1.13718
231120.0000    0.72878
231160.0000    0.78037
231200.0000    0.70716
231240.0000    0.66539
231280.0000    0.83592
231320.0000    0.56059
231360.0000    0.65755
231400.0000    0.79333
231440.0000    0.84618
231480.0000    0.70838
231520.0000    0.49796
231560.0000    0.47226
231600.0000    0.69182
231640.0000    0.84216
231680.0000    0.86086
231720.0000    0.55427
231760.0000    0.60089
231800.0000    0.61345
231840.0000    0.64591
231880.0000    0.90455
231920.0000    0.34265
231960.0000    0.48284
232000.0000    0.76645
232040.0000    0.71088
232080.0000    0.82187
232120.0000    0.60054
232160.0000    0.72113
232200.0000    0.72359
232240.0000    0.99824
232280.0000    0.94377
232320.0000    0.70760
232360.0000    0.66991
232400.0000    0.67713
232440.0000    0.68434
232480.0000    0.62261
232520.0000    0.69195
232560.0000    0.60199
232600.0000    0.62492
232640.0000    0.53029
232680.0000    0.82550
232720.0000    0.93889
232760.0000    1.01266
232800.0000    0.77103
232840.0000    0.76492
232880.0000    0.71361
232920.0000    0.68861
232960.0000    0.57711
233000.0000    0.79334
233040.0000    0.64340
233080.0000    0.38907
233120.0000    0.51848
233160.0000    0.63954
233200.0000    0.59058
233240.0000    0.73580
233280.0000    0.79112
233320.0000    0.79183
233360.0000    0.56645
233400.0000    0.51869
233440.0000    0.68811
233480.0000    0.54750
233520.0000    0.65221
233560.0000    0.61434
233600.0000    0.60672
233640.0000    0.53771
233680.0000    0.73110
233720.0000    0.59526
233760.0000    0.70766
233800.0000    0.72290
233840.0000    0.69249
233880.0000    0.41304
233920.0000    0.51938
233960.0000    0.66683
234000.0000    0.66567
234040.0000    0.75281
234080.0000    0.63889
234120.0000    0.65664
234160.0000    0.54761
234200.0000    0.69138
234240.0000    0.70050
234280.0000    0.68538
234320.0000    0.83528
234360.0000    0.63973
234400.0000    0.58746
234440.0000    0.58509
234480.0000    0.66645
234520.0000    0.84729
234560.0000    0.64973
234600.0000    0.74682
234640.0000    0.64960
234680.0000    0.61907
234720.0000    0.63318
234760.0000    0.84941
234800.0000    1.01578
234840.0000    0.96340
234880.0000    0.71583
234920.0000    0.86673
234960.0000    1.01480
235000.0000    0.82802
235040.0000    0.93180
235080.0000    1.00982
235120.0000    0.79843
235160.0000    0.89127
235200.0000    0.64934
235240.0000    0.32756
235280.0000    0.66756
235320.0000    0.65333
235360.0000    0.82788
235400.0000    0.76346
235440.0000    0.59250
235480.0000    0.66381
235520.0000    0.76215
235560.0000    0.66451
235600.0000    0.71708
235640.0000    0.63580
235680.0000    0.14166
235720.0000    0.54087
235760.0000    0.66510
235800.0000    0.41039
235840.0000    0.57024
235880.0000    0.44395
235920.0000    0.58354
235960.0000    0.57030
236000.0000    0.49731
236040.0000    0.40256
236080.0000    0.58335
236120.0000    0.55617
236160.0000    0.70493
236200.0000    0.55811
236240.0000    0.85284
236280.0000    0.68957
236320.0000    0.66465
236360.0000    0.56154
236400.0000    0.97660
236440.0000    0.97434
236480.0000    0.95148
236520.0000    0.82584
236560.0000    0.99237
236600.0000    1.06451
236640.0000    0.76158
236680.0000    0.93450
236720.0000    0.84200
236760.0000    0.84034
236800.0000    0.89373
236840.0000    0.93349
236880.0000    0.81740
236920.0000    0.96767
236960.0000    0.87023
237000.0000    0.75226
237040.0000    0.81648
237080.0000    0.79330
237120.0000    0.97548
237160.0000    0.92361
237200.0000    1.00432
237240.0000    0.97678
237280.0000    0.93994
237320.0000    0.93200
237360.0000    0.95597
237400.0000    1.07115
237440.0000    0.98949
237480.0000    1.07250
237520.0000    0.88736
237560.0000    0.84555
237600.0000    0.95557
237640.0000    0.87980
237680.0000    0.85427
237720.0000    0.87375
237760.0000    0.70623
237800.0000    0.83016
237840.0000    0.82271
237880.0000    0.88232
237920.0000    0.89328
237960.0000    0.69120
238000.0000    0.67010
238040.0000    0.91057
238080.0000    0.60892
238120.0000    0.85071
238160.0000    0.95609
238200.0000    0.67077
238240.0000    1.01286
238280.0000    0.73489
238320.0000    1.01086
238360.0000    1.00651
238400.0000    0.89324
238440.0000    0.76951
238480.0000    0.88427
238520.0000    0.74792
238560.0000    0.80670
238600.0000    0.78007
238640.0000    0.99717
238680.0000    1.07670
238720.0000    0.92396
238760.0000    0.88906
238800.0000    1.01602
238840.0000    0.90802
238880.0000    1.05822
238920.0000    1.09216
238960.0000    0.91483
239000.0000    0.83737
239040.0000    1.06995
239080.0000    1.08382
239120.0000    0.99850
239160.0000    1.09166
239200.0000    0.78983
239240.0000    1.02537
239280.0000    0.94407
239320.0000    0.66914
239360.0000    0.85269
239400.0000    1.00671
239440.0000    0.91509
239480.0000    0.55921
239520.0000    0.66379
239560.0000    0.53267
239600.0000    0.90589
239640.0000    0.81918
239680.0000    0.76539
239720.0000    1.13436
239760.0000    0.85770
239800.0000    0.71770
239840.0000    0.62895
239880.0000    0.80730
239920.0000    0.57936
239960.0000    0.78223
240000.0000    0.72846
240040.0000    0.52474
240080.0000    0.52681
240120.0000    0.58111
240160.0000    0.58586
240200.0000    0.75711
240240.0000    0.65764
240280.0000    0.59192
240320.0000    0.63234
240360.0000    0.63902
240400.0000    0.60108
240440.0000    0.50268
240480.0000    0.42111
240520.0000    0.51134
240560.0000    0.67263
240600.0000    0.78730
240640.0000    0.78375
240680.0000    0.74945
240720.0000    0.56246
240760.0000    0.52143
240800.0000    0.54839
240840.0000    0.59987
240880.0000    0.64072
240920.0000    1.01379
240960.0000    0.90159
241000.0000    0.83329
241040.0000    0.85864
241080.0000    0.91737
241120.0000    0.93280
241160.0000    0.64590
241200.0000    0.62594
241240.0000    0.80833
241280.0000    0.70884
241320.0000    0.67867
241360.0000    0.60453
241400.0000    0.65275
241440.0000    0.39118
241480.0000    0.57731
241520.0000    0.53643
241560.0000    0.42213
241600.0000    0.67416
241640.0000    0.54169
241680.0000    0.57907
241720.0000    0.54546
241760.0000    0.65122
241800.0000    0.84596
241840.0000    0.82911
241880.0000    0.61296
241920.0000    0.81448
241960.0000    0.68300
242000.0000    0.53204
242040.0000    0.65009
242080.0000    0.54224
242120.0000    0.96807
242160.0000    0.55136
242200.0000    0.32580
242240.0000    0.65057
242280.0000    0.74815
242320.0000    0.62641
242360.0000    0.81067
242400.0000    0.83625
242440.0000    0.54468
242480.0000    0.61676
242520.0000    0.73599
242560.0000    0.80566
242600.0000    0.67187
242640.0000    0.81329
242680.0000    0.56605
242720.0000    0.61290
242760.0000    0.56603
242800.0000    0.81092
242840.0000    0.37270
242880.0000    0.66084
242920.0000    0.58956
242960.0000    0.66723
243000.0000    0.48020
243040.0000    0.33926
243080.0000    0.64389
243120.0000    0.54440
243160.0000    0.42631
243200.0000    0.39870
243240.0000    0.64279
243280.0000    0.57009
243320.0000    0.52166
243360.0000    0.75633
243400.0000    0.58037
243440.0000    0.60647
243480.0000    0.47779
243520.0000    0.36278
243560.0000    0.77760
243600.0000    0.68260
243640.0000    0.65354
243680.0000    0.66143
243720.0000    0.71312
243760.0000    0.75025
243800.0000    0.83347
243840.0000    0.77380
243880.0000    0.70633
243920.0000    0.74011
243960.0000    0.33283
244000.0000    0.52909
244040.0000    0.70586
244080.0000    0.51705
244120.0000    0.80270
244160.0000    0.52761
244200.0000    0.77986
244240.0000    0.54005
244280.0000    0.50675
244320.0000    0.63320
244360.0000    0.61458
244400.0000    0.58849
244440.0000    0.58645
244480.0000    0.64458
244520.0000    0.51127
244560.0000    0.60573
244600.0000    1.08800
244640.0000    0.43480
244680.0000    0.46568
244720.0000    0.65773
244760.0000    0.48718
244800.0000    0.46172
244840.0000    0.24338
244880.0000    0.09591
244920.0000    0.56642
244960.0000    0.49223
245000.0000    0.58846
245040.0000    0.46867
245080.0000    0.36934
245120.0000    0.52502
245160.0000    0.41432
245200.0000    0.47366
245240.0000    0.39740
245280.0000    0.53550
245320.0000    0.71707
245360.0000    0.82167
245400.0000    0.59848
245440.0000    0.73367
245480.0000    0.80045
245520.0000    0.69117
245560.0000    0.70750
245600.0000    0.64626
245640.0000    1.07741
245680.0000    1.16071
245720.0000    1.16703
245760.0000    0.33806
245800.0000    0.77825
245840.0000    0.59809
245880.0000    0.67384
245920.0000    0.76366
245960.0000    0.62015
246000.0000    0.71330
246040.0000    0.81328
246080.0000    0.92684
246120.0000    0.78833
246160.0000    0.71172
246200.0000    0.55088
246240.0000    0.75473
246280.0000    0.90977
246320.0000    0.50565
246360.0000    0.58272
246400.0000    0.62429
246440.0000    0.53602
246480.0000    0.81002
246520.0000    1.00530
246560.0000    0.63774
246600.0000    0.43542
246640.0000    0.61480
246680.0000    0.70858
246720.0000    0.55395
246760.0000    0.49564
246800.0000    0.58654
246840.0000    0.88570
246880.0000    0.86953
246920.0000    0.75931
246960.0000    0.82254
247000.0000    0.75171
247040.0000    0.70815
247080.0000    0.76603
247120.0000    1.01404
247160.0000    1.09523
247200.0000    1.25463
247240.0000    1.04945
247280.0000    1.17625
247320.0000    0.98304
247360.0000    0.65078
247400.0000    0.96473
247440.0000    0.49710
247480.0000    0.99425
247520.0000    0.65262
247560.0000    0.61439
247600.0000    0.54867
247640.0000    0.61586
247680.0000    0.60290
247720.0000    0.62812
247760.0000    0.52219
247800.0000    0.70301
247840.0000    0.74807
247880.0000    0.56326
247920.0000    0.47340
247960.0000    0.63974
248000.0000    0.70774
248040.0000    0.80529
248080.0000    0.48248
248120.0000    0.62558
248160.0000    0.62917
248200.0000    0.72431
248240.0000    0.66593
248280.0000    0.62234
248320.0000    0.53837
248360.0000    0.62973
248400.0000    0.61929
248440.0000    0.74173
248480.0000    0.42317
248520.0000    0.66731
248560.0000    0.38246
248600.0000    0.41851
248640.0000    0.43233
248680.0000    0.53693
248720.0000    0.15249
248760.0000    0.34705
248800.0000    0.49332
248840.0000    0.66558
248880.0000    0.50814
248920.0000    0.65139
248960.0000    0.45442
249000.0000    0.96824
249040.0000    0.53388
249080.0000    0.64156
249120.0000    0.99475
249160.0000    1.15389
249200.0000    1.18271
249240.0000    0.99261
249280.0000    0.97365
249320.0000    1.16214
249360.0000    1.05002
249400.0000    1.07666
249440.0000    1.20716
249480.0000    1.20668
249520.0000    1.27960
249560.0000    1.28504
249600.0000    1.36907
249640.0000    1.38772
249680.0000    1.14344
249720.0000    0.87380
249760.0000    1.17943
249800.0000    1.01667
249840.0000    1.43899
249880.0000    1.25491
249920.0000    1.36698
249960.0000    1.09833
250000.0000    0.79855
250040.0000    0.48343
250080.0000    0.71363
250120.0000    0.67874
250160.0000    0.82134
250200.0000    0.60002
250240.0000    0.54498
250280.0000    0.88089
250320.0000    0.66092
250360.0000    0.82800
250400.0000    0.79502
250440.0000    0.49397
250480.0000    0.42803
250520.0000    0.49346
250560.0000    0.51585
250600.0000    0.31073
250640.0000    0.53183
250680.0000    0.43588
250720.0000   -0.02605
250760.0000    0.30260
250800.0000    0.34917
250840.0000    0.37174
250880.0000    0.52196
250920.0000    0.41646
250960.0000    0.76664
251000.0000    0.59180
251040.0000    0.58772
251080.0000    0.59397
251120.0000    0.47823
251160.0000    0.53655
251200.0000    0.46620
251240.0000    0.41255
251280.0000    0.53404
251320.0000    0.46400
251360.0000    1.00786
251400.0000    0.84003
251440.0000    0.91210
251480.0000    0.91433
251520.0000    0.76597
251560.0000    0.63689
251600.0000    0.65486
251640.0000    0.56400
251680.0000    0.67715
251720.0000    0.58208
251760.0000    0.58835
251800.0000    0.46102
251840.0000    0.50597
251880.0000    0.56230
251920.0000    0.60133
251960.0000    0.24774
252000.0000    0.77180
252040.0000    0.54833
252080.0000    0.41334
252120.0000    0.62474
252160.0000    0.42384
252200.0000    0.42052
252240.0000    0.36520
252280.0000    0.33190
252320.0000    0.49517
252360.0000    0.41922
252400.0000    0.44121
252440.0000    0.52318
252480.0000    0.36794
252520.0000    0.50257
252560.0000    0.62582
252600.0000    0.37942
252640.0000    0.34331
252680.0000    0.65137
252720.0000    0.41258
252760.0000    0.38875
252800.0000    0.30494
252840.0000    0.41333
252880.0000    0.36370
252920.0000    0.35702
252960.0000    0.33577
253000.0000    0.42379
253040.0000    0.36162
253080.0000    0.40570
253120.0000    0.60400
253160.0000    0.36345
253200.0000    0.36309
253240.0000    0.39107
253280.0000    0.37138
253320.0000    0.42194
253360.0000    0.46825
253400.0000    0.44681
253440.0000    0.49333
253480.0000    0.46649
253520.0000    0.56247
253560.0000    0.54205
253600.0000    0.39575
253640.0000    0.44655
253680.0000    0.54516
253720.0000    0.44266
253760.0000    0.36406
253800.0000    0.57804
253840.0000    0.43576
253880.0000    0.52014
253920.0000    0.32343
253960.0000    0.38834
254000.0000    0.43502
254040.0000    0.37074
254080.0000    0.25322
254120.0000    0.40948
254160.0000    0.25983
254200.0000    0.34835
254240.0000    0.38686
254280.0000    0.20227
254320.0000    0.15528
254360.0000    0.27718
254400.0000    0.47488
254440.0000    0.51303
254480.0000    0.70055
254520.0000    0.84858
254560.0000    0.84184
254600.0000    1.01881
254640.0000    0.86291
254680.0000    0.94520
254720.0000    0.97236
254760.0000    0.75607
254800.0000    0.88750
254840.0000    0.88925
254880.0000    0.90697
254920.0000    0.87607
254960.0000    0.96225
255000.0000    0.83050
255040.0000    0.85727
255080.0000    0.90637
255120.0000    0.86922
255160.0000    0.87729
255200.0000    0.83010
255240.0000    0.87182
255280.0000    0.93610
255320.0000    0.78859
255360.0000    0.93357
255400.0000    0.81242
255440.0000    0.86408
255480.0000    0.79264
255520.0000    0.70462
255560.0000    0.82811
255600.0000    0.77830
255640.0000    0.70509
255680.0000    0.86222
255720.0000    1.04463
255760.0000    0.95432
255800.0000    0.85445
255840.0000    0.76573
255880.0000    0.97470
255920.0000    0.80235
255960.0000    0.87634
256000.0000    0.66743
256040.0000    0.76763
256080.0000    1.04967
256120.0000    0.78021
256160.0000    0.71477
256200.0000    0.57154
256240.0000    0.76680
256280.0000    0.79474
256320.0000    0.84820
256360.0000    0.84725
256400.0000    0.77882
256440.0000    0.74591
256480.0000    0.97323
256520.0000    0.84191
256560.0000    0.91147
256600.0000    0.90624
256640.0000    0.73489
256680.0000    0.75702
256720.0000    0.56953
256760.0000    0.83316
256800.0000    0.73946
256840.0000    0.47582
256880.0000    0.85628
256920.0000    0.93504
256960.0000    1.04978
257000.0000    0.88910
257040.0000    0.89137
257080.0000    1.04510
257120.0000    0.94653
257160.0000    1.10667
257200.0000    0.97703
257240.0000    0.92479
257280.0000    0.93097
257320.0000    0.94376
257360.0000    1.09814
257400.0000    1.04802
257440.0000    1.03713
257480.0000    1.07885
257520.0000    0.95968
257560.0000    0.89609
257600.0000    1.05509
257640.0000    1.06806
257680.0000    1.11098
257720.0000    0.94379
257760.0000    0.98478
257800.0000    0.98596
257840.0000    1.04421
257880.0000    1.03337
257920.0000    0.91221
257960.0000    0.78700
258000.0000    0.91990
258040.0000    0.75700
258080.0000    0.92899
258120.0000    0.93151
258160.0000    1.09148
258200.0000    1.11796
258240.0000    1.01323
258280.0000    1.09699
258320.0000    1.07492
258360.0000    0.87604
258400.0000    1.05717
258440.0000    1.16332
258480.0000    1.02801
258520.0000    1.10249
258560.0000    1.09140
258600.0000    1.09740
258640.0000    0.96453
258680.0000    1.10969
258720.0000    0.80329
258760.0000    0.89790
258800.0000    0.85404
258840.0000    0.75840
258880.0000    0.85232
258920.0000    0.81573
258960.0000    1.08087
259000.0000    0.99831
259040.0000    0.90834
259080.0000    0.95221
259120.0000    1.05409
259160.0000    0.89856
259200.0000    0.95579
259240.0000    0.91789
259280.0000    0.86112
259320.0000    1.10394
259360.0000    1.07745
259400.0000    1.09241
259440.0000    0.89884
259480.0000    1.02377
259520.0000    1.12362
259560.0000    0.88734
259600.0000    0.94975
259640.0000    0.99365
259680.0000    0.95374
259720.0000    1.03917
259760.0000    0.95220
259800.0000    1.03453
259840.0000    0.95696
259880.0000    0.98712
259920.0000    0.99651
259960.0000    0.93138
260000.0000    0.90147
260040.0000    0.81186
260080.0000    0.89542
260120.0000    0.89919
260160.0000    0.88729
260200.0000    0.86797
260240.0000    0.94112
260280.0000    0.92882
260320.0000    0.98612
260360.0000    1.07796
260400.0000    0.97427
260440.0000    0.93502
260480.0000    0.89213
260520.0000    0.98399
260560.0000    0.93208
260600.0000    0.80326
260640.0000    0.80736
260680.0000    0.93190
260720.0000    0.73767
260760.0000    0.84532
260800.0000    0.91857
260840.0000    0.91788
260880.0000    0.92112
260920.0000    1.03438
260960.0000    0.94826
261000.0000    0.81495
261040.0000    0.85146
261080.0000    0.88890
261120.0000    0.82659
261160.0000    0.98013
261200.0000    0.78726
261240.0000    1.02522
261280.0000    0.95087
261320.0000    0.69935
261360.0000    0.94839
261400.0000    0.88794
261440.0000    0.70305
261480.0000    0.80197
261520.0000    0.91312
261560.0000    0.89879
261600.0000    0.76147
261640.0000    0.73336
261680.0000    0.86367
261720.0000    0.82564
261760.0000    1.02732
261800.0000    0.71753
261840.0000    0.76028
261880.0000    0.80113
261920.0000    0.83586
261960.0000    0.85415
262000.0000    0.68570
262040.0000    0.94594
262080.0000    0.94340
262120.0000    1.04411
262160.0000    1.00852
262200.0000    1.02808
262240.0000    1.14621
262280.0000    0.89723
262320.0000    1.07758
262360.0000    1.12261
262400.0000    1.02998
262440.0000    1.08135
262480.0000    1.13776
262520.0000    1.01019
262560.0000    1.07382
262600.0000    1.08248
262640.0000    1.11714
262680.0000    0.87289
262720.0000    1.06039
262760.0000    1.04916
262800.0000    0.98445
262840.0000    1.12604
262880.0000    0.89359
262920.0000    1.11508
262960.0000    0.96062
263000.0000    1.12240
263040.0000    1.04008
263080.0000    0.87465
263120.0000    0.92068
263160.0000    1.09951
263200.0000    0.81440
263240.0000    1.07373
263280.0000    0.83875
263320.0000    0.87893
263360.0000    0.84214
263400.0000    0.90335
263440.0000    1.15643
263480.0000    1.21208
263520.0000    1.15722
263560.0000    1.08583
263600.0000    1.06311
263640.0000    1.14017
263680.0000    0.90587
263720.0000    1.00569
263760.0000    0.96581
263800.0000    0.97485
263840.0000    1.03846
263880.0000    1.03628
263920.0000    1.00580
263960.0000    0.98951
264000.0000    1.03252
264040.0000    0.91801
264080.0000    1.05186
264120.0000    1.06053
264160.0000    0.99648
264200.0000    0.94348
264240.0000    0.95437
264280.0000    1.09726
264320.0000    0.95825
264360.0000    0.98976
264400.0000    0.97765
264440.0000    0.94018
264480.0000    1.05330
264520.0000    0.99113
264560.0000    1.08158
264600.0000    1.03198
264640.0000    1.10511
264680.0000    1.02890
264720.0000    1.11818
264760.0000    1.02271
264800.0000    0.93410
264840.0000    1.12475
264880.0000    1.16865
264920.0000    0.98017
264960.0000    1.13288
265000.0000    0.92707
265040.0000    1.09651
265080.0000    0.93878
265120.0000    1.02223
265160.0000    1.10117
265200.0000    1.08731
265240.0000    1.06752
265280.0000    0.93427
265320.0000    0.94036
265360.0000    0.89170
265400.0000    1.02141
265440.0000    1.01966
265480.0000    1.05283
265520.0000    1.09816
265560.0000    0.99582
265600.0000    1.02988
265640.0000    1.09421
265680.0000    1.04504
265720.0000    1.03496
265760.0000    0.80071
265800.0000    1.06460
265840.0000    0.89899
265880.0000    0.90246
265920.0000    0.89165
265960.0000    1.10849
266000.0000    0.92520
266040.0000    0.86071
266080.0000    1.09185
266120.0000    1.06491
266160.0000    1.05228
266200.0000    0.95587
266240.0000    1.19559
266280.0000    1.09663
266320.0000    0.98151
266360.0000    1.11061
266400.0000    0.82032
266440.0000    0.96515
266480.0000    0.97307
266520.0000    1.13526
266560.0000    0.89813
266600.0000    0.89730
266640.0000    1.01905
266680.0000    0.94245
266720.0000    0.92678
266760.0000    1.01378
266800.0000    1.08331
266840.0000    1.04425
266880.0000    1.04111
266920.0000    1.02562
266960.0000    1.00634
267000.0000    1.08858
267040.0000    0.91400
267080.0000    0.95755
267120.0000    1.09934
267160.0000    1.10518
267200.0000    1.05015
267240.0000    0.97003
267280.0000    0.93262
267320.0000    0.95946
267360.0000    1.05248
267400.0000    0.99778
267440.0000    1.07122
267480.0000    1.23126
267520.0000    1.02593
267560.0000    0.97092
267600.0000    0.73578
267640.0000    0.92939
267680.0000    0.89364
267720.0000    0.86089
267760.0000    0.99801
267800.0000    1.24568
267840.0000    0.92099
267880.0000    1.03550
267920.0000    0.98111
267960.0000    0.87291
268000.0000    1.08350
268040.0000    1.15453
268080.0000    0.88957
268120.0000    0.84386
268160.0000    1.11229
268200.0000    1.12753
268240.0000    1.08367
268280.0000    1.21068
268320.0000    0.85079
268360.0000    1.05731
268400.0000    1.00214
268440.0000    0.95158
268480.0000    0.89651
268520.0000    0.96253
268560.0000    1.08256
268600.0000    0.90832
268640.0000    1.12215
268680.0000    0.99822
268720.0000    1.07152
268760.0000    1.09003
268800.0000    0.94692
268840.0000    1.02503
268880.0000    0.98770
268920.0000    1.05738
268960.0000    1.06442
269000.0000    0.76454
269040.0000    0.95766
269080.0000    0.83343
269120.0000    0.71381
269160.0000    0.96692
269200.0000    0.97463
269240.0000    1.11637
269280.0000    0.84169
269320.0000    1.06771
269360.0000    1.07884
269400.0000    1.09616
269440.0000    1.09880
269480.0000    0.85852
269520.0000    1.02033
269560.0000    1.03292
269600.0000    0.85307
269640.0000    0.86347
269680.0000    0.93586
269720.0000    0.99209
269760.0000    0.90757
269800.0000    0.74435
269840.0000    0.92666
269880.0000    0.91757
269920.0000    0.97023
269960.0000    0.81726
270000.0000    0.98669
270040.0000    0.92396
270080.0000    0.50698
270120.0000    0.85122
270160.0000    1.05370
270200.0000    0.78124
270240.0000    0.98744
270280.0000    1.00368
270320.0000    0.97642
270360.0000    1.02756
270400.0000    0.91186
270440.0000    0.64780
270480.0000    1.13481
270520.0000    1.02264
270560.0000    0.87333
270600.0000    0.98563
270640.0000    0.88722
270680.0000    1.03869
270720.0000    0.92146
270760.0000    0.90632
270800.0000    0.94123
270840.0000    0.86506
270880.0000    0.91681
270920.0000    1.00873
270960.0000    0.96644
271000.0000    0.97358
271040.0000    0.76340
271080.0000    1.02227
271120.0000    1.06314
271160.0000    0.76789
271200.0000    0.90691
271240.0000    0.68826
271280.0000    0.84027
271320.0000    0.97297
271360.0000    1.11566
271400.0000    1.17281
271440.0000    0.90046
271480.0000    0.85717
271520.0000    0.76180
271560.0000    0.95713
271600.0000    0.85759
271640.0000    0.75084
271680.0000    0.90246
271720.0000    0.82200
271760.0000    0.84237
271800.0000    0.89151
271840.0000    0.86695
271880.0000    1.04583
271920.0000    0.79605
271960.0000    0.83315
272000.0000    0.80569
272040.0000    0.81703
272080.0000    0.88923
272120.0000    0.97031
272160.0000    0.98828
272200.0000    0.91314
272240.0000    0.97312
272280.0000    1.14960
272320.0000    1.09333
272360.0000    1.10557
272400.0000    1.10714
272440.0000    1.01876
272480.0000    0.91748
272520.0000    0.98329
272560.0000    1.12925
272600.0000    1.03253
272640.0000    0.95128
272680.0000    0.92105
272720.0000    0.87435
272760.0000    1.05026
272800.0000    0.95882
272840.0000    0.91351
272880.0000    0.88687
272920.0000    1.03727
272960.0000    0.94140
273000.0000    0.94349
273040.0000    1.06999
273080.0000    0.95196
273120.0000    1.00254
273160.0000    1.02129
273200.0000    1.05814
273240.0000    0.78282
273280.0000    0.92585
273320.0000    0.95789
273360.0000    0.92780
273400.0000    0.96234
273440.0000    0.98914
273480.0000    0.81443
273520.0000    0.96035
273560.0000    1.06131
273600.0000    1.09996
273640.0000    1.02898
273680.0000    0.84060
273720.0000    0.94106
273760.0000    0.95721
273800.0000    0.88931
273840.0000    1.01646
273880.0000    1.00601
273920.0000    1.03162
273960.0000    0.97389
274000.0000    0.91224
274040.0000    1.04464
274080.0000    0.94775
274120.0000    1.08784
274160.0000    0.93462
274200.0000    1.03389
274240.0000    1.14073
274280.0000    1.04961
274320.0000    0.96840
274360.0000    0.92376
274400.0000    0.91848
274440.0000    0.79847
274480.0000    0.98127
274520.0000    0.75567
274560.0000    0.86941
274600.0000    0.97058
274640.0000    0.75883
274680.0000    0.79759
274720.0000    0.87079
274760.0000    0.69720
274800.0000    0.72409
274840.0000    0.65673
274880.0000    0.83071
274920.0000    0.72794
274960.0000    0.83859
275000.0000    0.83203
275040.0000    0.70320
275080.0000    0.79750
275120.0000    0.47734
275160.0000    0.16540
275200.0000    0.05593
275240.0000    0.02611
275280.0000   -0.01245
275320.0000    0.03667
275360.0000    0.02724
275400.0000    0.14260
275440.0000   -0.01842
275480.0000    0.22065
275520.0000    0.17449
275560.0000    0.21015
275600.0000    0.07673
275640.0000    0.24507
275680.0000    0.17256
275720.0000    0.10178
275760.0000    0.15375
275800.0000    0.35106
275840.0000    0.03456
275880.0000    0.02223
275920.0000    0.18382
275960.0000    0.04871
276000.0000    0.14161
276040.0000    0.14513
276080.0000    0.25274
276120.0000    0.10136
276160.0000    0.22970
276200.0000    0.11746
276240.0000    0.24043
276280.0000    0.30296
276320.0000    0.15958
276360.0000   -0.00791
276400.0000   -0.11468
276440.0000   -0.12629
276480.0000    0.29762
276520.0000    0.33202
276560.0000    0.18951
276600.0000    0.17552
276640.0000    0.24916
276680.0000    0.25986
276720.0000    0.20570
276760.0000    0.08672
276800.0000    0.28432
276840.0000   -0.01040
276880.0000    0.07971
276920.0000    0.22326
276960.0000    0.27609
277000.0000    0.17581
277040.0000    0.21595
277080.0000    0.18532
277120.0000    0.12522
277160.0000    0.21209
277200.0000    0.34286
277240.0000    0.14969
277280.0000   -0.11388
277320.0000    0.14984
277360.0000   -0.01386
277400.0000   -0.12658
277440.0000   -0.08338
277480.0000    0.07992
277520.0000    0.10139
277560.0000    0.11559
277600.0000    0.24943
277640.0000    0.21366
277680.0000    0.09615
277720.0000    0.38363
277760.0000    0.02948
277800.0000    0.29882
277840.0000    0.52948
277880.0000    0.62108
277920.0000    0.43086
277960.0000    0.54855
278000.0000    0.55670
278040.0000    0.73668
278080.0000    0.67399
278120.0000    0.41921
278160.0000    0.38689
278200.0000    0.62109
278240.0000    0.49809
278280.0000    0.60369
278320.0000    0.59988
278360.0000    0.62109
278400.0000    0.80727
278440.0000    0.54435
278480.0000    0.37974
278520.0000    0.45023
278560.0000    0.16841
278600.0000    0.09561
278640.0000    0.03987
278680.0000   -0.12907
278720.0000   -0.05797
278760.0000    0.35894
278800.0000   -0.08791
278840.0000   -0.01037
278880.0000   -0.08477
278920.0000   -0.07777
278960.0000    0.08196
279000.0000   -0.00716
279040.0000    0.00434
279080.0000    0.21107
279120.0000   -0.05664
279160.0000    0.16657
279200.0000    0.10662
279240.0000    0.18295
279280.0000    0.05544
279320.0000    0.27136
279360.0000   -0.12376
279400.0000    0.01012
279440.0000    0.04204
279480.0000    0.06746
279520.0000   -0.03215
279560.0000   -0.16707
279600.0000   -0.25851
279640.0000   -0.19618
279680.0000   -0.19626
279720.0000   -0.06640
279760.0000    0.21864
279800.0000    0.25584
279840.0000    0.01900
279880.0000    0.40344
279920.0000    0.24996
279960.0000   -0.06698
280000.0000   -0.00653
280040.0000    0.05535
280080.0000   -0.00689
280120.0000   -0.04388
280160.0000   -0.00350
280200.0000   -0.01186
280240.0000   -0.14389
280280.0000   -0.00723
280320.0000   -0.16804
280360.0000   -0.06156
280400.0000    0.13488
280440.0000   -0.02435
280480.0000   -0.12373
280520.0000   -0.08835
280560.0000    0.06884
280600.0000   -0.01129
280640.0000   -0.11836
280680.0000   -0.03500
280720.0000    0.05313
280760.0000    0.06202
280800.0000   -0.04215
280840.0000    0.37042
280880.0000    0.33587
280920.0000    0.46673
280960.0000    0.35572
281000.0000    0.40008
281040.0000   -0.05257
281080.0000   -0.23321
281120.0000   -0.03938
281160.0000   -0.08444
281200.0000   -0.09326
281240.0000   -0.17825
281280.0000    0.06883
281320.0000   -0.06883
281360.0000   -0.15984
281400.0000   -0.15917
281440.0000   -0.05550
281480.0000    0.02675
281520.0000    0.07520
281560.0000    0.02182
281600.0000   -0.03961
281640.0000    0.05939
281680.0000   -0.12214
281720.0000   -0.06578
281760.0000   -0.17850
281800.0000   -0.01520
281840.0000   -0.14894
281880.0000   -0.05972
281920.0000   -0.05637
281960.0000    0.02665
282000.0000   -0.07890
282040.0000   -0.10903
282080.0000    0.01929
282120.0000    0.15426
282160.0000   -0.02235
282200.0000   -0.07150
282240.0000   -0.04445
282280.0000   -0.03664
282320.0000   -0.14353
282360.0000   -0.17339
282400.0000   -0.10865
282440.0000    0.18576
282480.0000    0.22581
282520.0000    0.08919
282560.0000    0.12907
282600.0000   -0.08081
282640.0000   -0.04178
282680.0000    0.04989
282720.0000    0.00645
282760.0000    0.03005
282800.0000    0.08344
282840.0000   -0.05505
282880.0000    0.09951
282920.0000   -0.06750
282960.0000    0.11924
283000.0000    0.01370
283040.0000   -0.08217
283080.0000   -0.00682
283120.0000    0.04296
283160.0000   -0.01286
283200.0000    0.05262
283240.0000   -0.00300
283280.0000   -0.04564
283320.0000    0.09853
283360.0000    0.02382
283400.0000    0.07088
283440.0000   -0.00201
283480.0000    0.10693
283520.0000    0.07512
283560.0000   -0.00653
283600.0000    0.11096
283640.0000    0.17813
283680.0000   -0.18132
283720.0000    0.05897
283760.0000   -0.02736
283800.0000    0.22532
283840.0000    0.23160
283880.0000    0.19308
283920.0000    0.05598
283960.0000    0.08610
284000.0000   -0.13145
284040.0000    0.09420
284080.0000    0.01673
284120.0000    0.15143
284160.0000    0.02897
284200.0000    0.19684
284240.0000    0.11021
284280.0000    0.02008
284320.0000    0.08729
284360.0000    0.02568
284400.0000    0.09974
284440.0000    0.07282
284480.0000    0.12690
284520.0000   -0.00279
284560.0000   -0.04472
284600.0000    0.08243
284640.0000    0.07195
284680.0000    0.06947
284720.0000    0.08690
284760.0000    0.08244
284800.0000    0.13672
284840.0000    0.11127
284880.0000   -0.15567
284920.0000   -0.04246
284960.0000    0.06160
285000.0000   -0.10866
285040.0000   -0.04168
285080.0000   -0.17740
285120.0000   -0.03237
285160.0000   -0.07430
285200.0000   -0.04888
285240.0000    0.13136
285280.0000   -0.02560
285320.0000   -0.15287
285360.0000   -0.07611
285400.0000   -0.10189
285440.0000    0.16455
285480.0000   -0.07353
285520.0000   -0.05241
285560.0000   -0.15856
285600.0000   -0.00979
285640.0000   -0.00074
285680.0000    0.18082
285720.0000    0.36370
285760.0000    0.43759
285800.0000    0.40088
285840.0000    0.27268
285880.0000    0.49841
285920.0000    0.34751
285960.0000    0.27404
286000.0000    0.41255
286040.0000    0.43097
286080.0000    0.65528
286120.0000    0.31286
286160.0000    0.23209
286200.0000    0.48271
286240.0000    0.43122
286280.0000    0.50415
286320.0000    0.35559
286360.0000    0.34199
286400.0000    0.35330
286440.0000    0.35655
286480.0000    0.58365
286520.0000    0.27231
286560.0000    0.56374
286600.0000    0.49643
286640.0000    0.32494
286680.0000    0.39323
286720.0000    0.40799
286760.0000    0.33632
286800.0000    0.44798
286840.0000    0.37526
286880.0000    0.37055
286920.0000    0.20324
286960.0000    0.27099
287000.0000    0.59613
287040.0000    0.39446
287080.0000    0.65306
287120.0000    0.69542
287160.0000    0.36702
287200.0000    0.56841
287240.0000    0.52131
287280.0000    0.48191
287320.0000    0.71252
287360.0000    0.60265
287400.0000    0.65281
287440.0000    0.50013
287480.0000    0.53307
287520.0000    0.45973
287560.0000    0.45768
287600.0000    0.54962
287640.0000    0.67424
287680.0000    0.58896
287720.0000    0.95223
287760.0000    0.75005
287800.0000    0.76751
287840.0000    0.84825
287880.0000    0.76785
287920.0000    0.60349
287960.0000    0.47993
288000.0000    0.68357
288040.0000    0.53571
288080.0000    0.70796
288120.0000    1.06551
288160.0000    0.76110
288200.0000    0.99899
288240.0000    0.85652
288280.0000    0.85003
288320.0000    0.92382
288360.0000    0.82127
288400.0000    0.89990
288440.0000    0.73658
288480.0000    0.75948
288520.0000    0.96644
288560.0000    0.84083
288600.0000    0.69788
288640.0000    0.70202
288680.0000    0.73907
288720.0000    0.84000
288760.0000    0.78952
288800.0000    1.03320
288840.0000    0.90515
288880.0000    0.93036
288920.0000    1.06794
288960.0000    1.11507
289000.0000    0.88724
289040.0000    1.01533
289080.0000    0.89694
289120.0000    1.10871
289160.0000    0.98430
289200.0000    0.82627
289240.0000    0.62106
289280.0000    0.35299
289320.0000    0.54385
289360.0000    0.70786
289400.0000    0.59109
289440.0000    0.73259
289480.0000    0.67158
289520.0000    0.70558
289560.0000    0.69072
289600.0000    0.82449
289640.0000    0.59288
289680.0000    0.60152
289720.0000    0.61107
289760.0000    0.51435
289800.0000    0.69270
289840.0000    0.67563
289880.0000    0.74590
289920.0000    0.65253
289960.0000    0.80804
290000.0000    0.47014
290040.0000    0.49741
290080.0000    0.61827
290120.0000    0.59808
290160.0000    0.63805
290200.0000    0.58696
290240.0000    0.61857
290280.0000    0.64945
290320.0000    0.80822
290360.0000    0.65124
290400.0000    0.72784
290440.0000    0.63755
290480.0000    0.63817
290520.0000    0.73007
290560.0000    0.85303
290600.0000    0.75700
290640.0000    0.80237
290680.0000    0.74127
290720.0000    0.66846
290760.0000    0.86633
290800.0000    0.59921
290840.0000    0.85081
290880.0000    0.76000
290920.0000    0.47851
290960.0000    0.69714
291000.0000    0.71052
291040.0000    0.72090
291080.0000    0.76835
291120.0000    0.60803
291160.0000    0.87726
291200.0000    0.68734
291240.0000    0.52390
291280.0000    0.56618
291320.0000    0.60005
291360.0000    0.74937
291400.0000    0.98327
291440.0000    0.67210
291480.0000    0.71740
291520.0000    0.59454
291560.0000    0.72213
291600.0000    0.61506
291640.0000    0.65865
291680.0000    0.81508
291720.0000    0.73702
291760.0000    0.51600
291800.0000    0.86420
291840.0000    0.86960
291880.0000    0.55086
291920.0000    0.78789
291960.0000    0.72489
292000.0000    0.73956
292040.0000    0.72902
292080.0000    0.68201
292120.0000    0.74250
292160.0000    0.80975
292200.0000    0.69837
292240.0000    0.71478
292280.0000    0.81015
292320.0000    0.53618
292360.0000    0.85551
292400.0000    0.64184
292440.0000    0.57942
292480.0000    0.64083
292520.0000    0.75843
292560.0000    0.65540
292600.0000    0.75814
292640.0000    0.75535
292680.0000    0.59122
292720.0000    0.57200
292760.0000    0.72659
292800.0000    0.66023
292840.0000    0.69794
292880.0000    0.75341
292920.0000    0.63963
292960.0000    0.70557
293000.0000    0.36121
293040.0000    0.47198
293080.0000    0.32257
293120.0000    0.38691
293160.0000    0.37393
293200.0000    0.72121
293240.0000    0.60067
293280.0000    0.81766
293320.0000    0.77961
293360.0000    0.75918
293400.0000    0.71484
293440.0000    0.52224
293480.0000    0.65195
293520.0000    0.54206
293560.0000    0.62374
293600.0000    0.72698
293640.0000    0.69370
293680.0000    0.78306
293720.0000    0.59593
293760.0000    0.46516
293800.0000    0.55478
293840.0000    0.78368
293880.0000    0.50353
293920.0000    0.77907
293960.0000    0.55255
294000.0000    0.33305
294040.0000    0.41250
294080.0000    0.61423
294120.0000    0.28022
294160.0000    0.69292
294200.0000    0.68517
294240.0000    0.70764
294280.0000    0.69640
294320.0000    0.81404
294360.0000    0.78944
294400.0000    0.79365
294440.0000    0.87316
294480.0000    0.82291
294520.0000    0.77813
294560.0000    0.71195
294600.0000    0.73665
294640.0000    0.70247
294680.0000    0.77570
294720.0000    0.78239
294760.0000    0.70083
294800.0000    0.75719
294840.0000    0.74041
294880.0000    0.69379
294920.0000    0.78304
294960.0000    0.67248
295000.0000    0.70204
295040.0000    0.70478
295080.0000    0.68664
295120.0000    0.87086
295160.0000    0.57777
295200.0000    0.74984
295240.0000    0.78089
295280.0000    0.77632
295320.0000    0.66596
295360.0000    0.78740
295400.0000    0.58599
295440.0000    0.77822
295480.0000    0.76885
295520.0000    0.77781
295560.0000    0.71594
295600.0000    0.72043
295640.0000    0.65787
295680.0000    0.76900
295720.0000    0.49735
295760.0000    0.98529
295800.0000    0.72473
295840.0000    0.60177
295880.0000    0.76188
295920.0000    0.83449
295960.0000    0.75178
296000.0000    0.79076
296040.0000    0.71855
296080.0000    0.49916
296120.0000    0.49668
296160.0000    0.66988
296200.0000    0.40386
296240.0000    0.62457
296280.0000    0.69520
296320.0000    0.53965
296360.0000    0.74563
296400.0000    0.60978
296440.0000    0.58218
296480.0000    0.70970
296520.0000    0.62410
296560.0000    0.64699
296600.0000    0.69978
296640.0000    0.59561
296680.0000    0.94824
296720.0000    0.58358
296760.0000    0.86099
296800.0000    0.68702
296840.0000    0.74356
296880.0000    0.70969
296920.0000    0.76471
296960.0000    0.49952
297000.0000    0.56471
297040.0000    0.82966
297080.0000    0.75937
297120.0000    0.65977
297160.0000    0.74938
297200.0000    0.65101
297240.0000    0.67132
297280.0000    0.80183
297320.0000    0.61957
297360.0000    0.57066
297400.0000    0.60705
297440.0000    0.66860
297480.0000    0.82943
297520.0000    1.03497
297560.0000    0.85789
297600.0000    0.81304
297640.0000    0.75245
297680.0000    0.64864
297720.0000    0.74680
297760.0000    0.78068
297800.0000    0.59356
297840.0000    0.80944
297880.0000    0.82421
297920.0000    0.59566
297960.0000    0.78716
298000.0000    0.74653
298040.0000    0.75470
298080.0000    0.68145
298120.0000    0.94643
298160.0000    0.76789
298200.0000    0.77699
298240.0000    0.90087
298280.0000    0.68958
298320.0000    0.81223
298360.0000    0.72132
298400.0000    0.72974
298440.0000    0.59820
298480.0000    0.52110
298520.0000    0.54411
298560.0000    0.65567
298600.0000    0.76833
298640.0000    0.75229
298680.0000    0.95027
298720.0000    0.68175
298760.0000    0.91361
298800.0000    0.92157
298840.0000    0.77796
298880.0000    0.77147
298920.0000    0.76869
298960.0000    1.04193
299000.0000    0.97663
299040.0000    0.86154
299080.0000    0.91478
299120.0000    0.81797
299160.0000    0.88390
299200.0000    0.63679
299240.0000    0.71291
299280.0000    0.73495
299320.0000    0.68347
299360.0000    0.82019
299400.0000    0.78112
299440.0000    0.81659
299480.0000    0.90766
299520.0000    0.83086
299560.0000    0.87236
299600.0000    0.75809
299640.0000    0.56552
299680.0000    0.74411
299720.0000    0.80696
299760.0000    0.73985
299800.0000    0.72155
299840.0000    0.84278
299880.0000    0.76117
299920.0000    0.69028
299960.0000    0.72882
300000.0000    0.69105
300040.0000    0.68495
300080.0000    0.70027
300120.0000    0.58032
300160.0000    0.83622
300200.0000    0.70542
300240.0000    0.52751
300280.0000    0.67016
300320.0000    0.71736
300360.0000    0.70028
300400.0000    0.65284
300440.0000    0.79106
300480.0000    0.77770
300520.0000    0.59241
300560.0000    0.51930
300600.0000    0.80266
300640.0000    0.74752
300680.0000    0.78632
300720.0000    0.86464
300760.0000    0.71399
300800.0000    0.93292
300840.0000    0.76483
300880.0000    0.61546
300920.0000    0.84671
300960.0000    0.71505
301000.0000    0.40428
301040.0000    0.34633
301080.0000    0.58988
301120.0000    0.52520
301160.0000    0.61183
301200.0000    0.63286
301240.0000    0.73551
301280.0000    0.67500
301320.0000    0.66205
301360.0000    0.73128
301400.0000    0.48515
301440.0000    0.78562
301480.0000    0.99154
301520.0000    0.36795
301560.0000    0.57947
301600.0000    0.63579
301640.0000    0.50456
301680.0000    0.54917
301720.0000    0.43353
301760.0000    0.44848
301800.0000    0.51538
301840.0000    0.34553
301880.0000    0.44260
301920.0000    0.47967
301960.0000    0.39702
302000.0000    0.49293
302040.0000    0.54798
302080.0000    0.53501
302120.0000    0.49940
302160.0000    0.54417
302200.0000    0.49319
302240.0000    0.70008
302280.0000    0.79110
302320.0000    0.51116
302360.0000    0.70555
302400.0000    0.73378
302440.0000    0.49011
302480.0000    0.68166
302520.0000    0.42856
302560.0000    0.35734
302600.0000    0.51392
302640.0000    0.41845
302680.0000    0.45300
302720.0000    0.34862
302760.0000    0.54258
302800.0000    0.56974
302840.0000    0.62178
302880.0000    0.52674
302920.0000    0.31684
302960.0000    0.40435
303000.0000    0.60797
303040.0000    0.61476
303080.0000    0.29340
303120.0000    0.54264
303160.0000    0.37770
303200.0000    0.44759
303240.0000    0.40581
303280.0000    0.37804
303320.0000    0.55015
303360.0000    0.54411
303400.0000    0.57504
303440.0000    0.62776
303480.0000    0.44734
303520.0000    0.67803
303560.0000    0.42933
303600.0000    0.47766
303640.0000    0.57138
303680.0000    0.37805
303720.0000    0.68897
303760.0000    0.44723
303800.0000    0.51863
303840.0000    0.42203
303880.0000    0.40029
303920.0000    0.47955
303960.0000    0.65477
304000.0000    0.53458
304040.0000    0.49346
304080.0000    0.44157
304120.0000    0.71686
304160.0000    0.74132
304200.0000    0.38079
304240.0000    0.68378
304280.0000    0.43733
304320.0000    0.49701
304360.0000    0.58469
304400.0000    0.51048
304440.0000    0.50217
304480.0000    0.51148
304520.0000    0.63194
304560.0000    0.55618
304600.0000    0.26291
304640.0000    0.68061
304680.0000    0.69633
304720.0000    0.82556
304760.0000    0.87985
304800.0000    0.70120
304840.0000    0.89588
304880.0000    0.88024
304920.0000    0.85891
304960.0000    0.74407
305000.0000    0.81163
305040.0000    0.74749
305080.0000    0.62475
305120.0000    0.67478
305160.0000    0.45400
305200.0000    0.72235
305240.0000    0.94415
305280.0000    0.76983
305320.0000    0.74432
305360.0000    0.63900
305400.0000    0.64174
305440.0000    0.87343
305480.0000    0.63370
305520.0000    0.69137
305560.0000    0.72991
305600.0000    0.90546
305640.0000    0.87261
305680.0000    0.57516
305720.0000    0.74557
305760.0000    0.70809
305800.0000    0.71752
305840.0000    0.66800
305880.0000    0.69454
305920.0000    0.76441
305960.0000    0.60838
306000.0000    0.50737
306040.0000    0.57930
306080.0000    0.72239
306120.0000    0.55747
306160.0000    0.67343
306200.0000    0.64046
306240.0000    0.60530
306280.0000    0.48889
306320.0000    0.48400
306360.0000    0.56842
306400.0000    0.59156
306440.0000    0.56836
306480.0000    0.58547
306520.0000    0.44668
306560.0000    0.63912
306600.0000    0.64540
306640.0000    0.78523
306680.0000    0.61920
306720.0000    0.50048
306760.0000    0.70792
306800.0000    0.52905
306840.0000    0.51189
306880.0000    0.71446
306920.0000    0.60808
306960.0000    0.90852
307000.0000    0.76172
307040.0000    0.75549
307080.0000    0.40851
307120.0000    0.76262
307160.0000    0.67357
307200.0000    0.68083
307240.0000    0.69065
307280.0000    0.77423
307320.0000    0.75957
307360.0000    0.69505
307400.0000    0.68658
307440.0000    0.61146
307480.0000    0.60017
307520.0000    0.60527
307560.0000    0.66013
307600.0000    0.70441
307640.0000    0.45707
307680.0000    0.77512
307720.0000    0.54023
307760.0000    0.56204
307800.0000    0.58449
307840.0000    0.83123
307880.0000    0.79919
307920.0000    0.92052
307960.0000    0.81558
308000.0000    0.74591
308040.0000    0.91040
308080.0000    0.67568
308120.0000    0.52010
308160.0000    0.55442
308200.0000    0.64221
308240.0000    0.80392
308280.0000    0.59793
308320.0000    0.70408
308360.0000    0.72991
308400.0000    0.68195
308440.0000    0.76716
308480.0000    0.70996
308520.0000    0.76746
308560.0000    0.69794
308600.0000    0.93613
308640.0000    0.75963
308680.0000    0.59224
308720.0000    0.72849
308760.0000    0.74277
308800.0000    0.55901
308840.0000    0.82897
308880.0000    0.75539
308920.0000    0.69097
308960.0000    0.74865
309000.0000    0.77909
309040.0000    0.72598
309080.0000    0.75118
309120.0000    0.65903
309160.0000    0.85760
309200.0000    0.86186
309240.0000    1.04136
309280.0000    0.66730
309320.0000    0.79464
309360.0000    0.72857
309400.0000    0.96603
309440.0000    0.56686
309480.0000    0.73245
309520.0000    0.90119
309560.0000    0.90694
309600.0000    0.59194
309640.0000    0.48863
309680.0000    0.70444
309720.0000    0.58016
309760.0000    0.62636
309800.0000    0.74801
309840.0000    0.81356
309880.0000    0.65837
309920.0000    0.75482
309960.0000    0.61868
310000.0000    0.83348
310040.0000    0.92958
310080.0000    0.79674
310120.0000    0.86824
310160.0000    0.75014
310200.0000    0.82624
310240.0000    0.48699
310280.0000    0.89968
310320.0000    0.64930
310360.0000    0.71656
310400.0000    0.62697
310440.0000    0.72998
310480.0000    0.76531
310520.0000    0.81662
310560.0000    0.85004
310600.0000    0.37579
310640.0000    0.29113
310680.0000    0.10074
310720.0000    0.23823
310760.0000    0.40906
310800.0000    0.55838
310840.0000    0.53360
310880.0000    0.49622
310920.0000    0.50881
310960.0000    0.47951
311000.0000    0.38315
311040.0000    0.62781
311080.0000    0.58301
311120.0000    0.49706
311160.0000    0.22581
311200.0000    0.36788
311240.0000    0.54085
311280.0000    0.60521
311320.0000    0.66595
311360.0000    0.32498
311400.0000    0.50672
311440.0000    0.34098
311480.0000    0.42674
311520.0000    0.33079
311560.0000    0.38439
311600.0000    0.36028
311640.0000    0.50200
311680.0000    0.42405
311720.0000    0.47278
311760.0000    0.60583
311800.0000    0.64367
311840.0000    0.56415
311880.0000    0.73289
311920.0000    0.66386
311960.0000    0.59348
312000.0000    0.46266
312040.0000    0.51119
312080.0000    0.40627
312120.0000    0.56921
312160.0000    0.80123
312200.0000    0.61654
312240.0000    0.46825
312280.0000    0.45630
312320.0000    0.48889
312360.0000    0.60362
312400.0000    0.45686
312440.0000    0.29153
312480.0000    0.40522
312520.0000    0.35217
312560.0000    0.52341
312600.0000    0.46871
312640.0000    0.37602
312680.0000    0.31009
312720.0000    0.49056
312760.0000    0.47391
312800.0000    0.38929
312840.0000    0.63231
312880.0000    0.35866
312920.0000    0.39676
312960.0000    0.56043
313000.0000    0.37288
313040.0000    0.51245
313080.0000    0.23956
313120.0000    0.36001
313160.0000    0.40289
313200.0000    0.17026
313240.0000    0.59789
313280.0000    0.18760
313320.0000    0.40137
313360.0000    0.44349
313400.0000    0.28067
313440.0000    0.19394
313480.0000    0.28655
313520.0000    0.35568
313560.0000    0.37880
313600.0000    0.38367
313640.0000    0.29973
313680.0000    0.18027
313720.0000    0.16058
313760.0000    0.27936
313800.0000    0.26050
313840.0000    0.33262
313880.0000    0.42528
313920.0000    0.37322
313960.0000    0.28856
314000.0000    0.36841
314040.0000    0.26199
314080.0000    0.34242
314120.0000    0.15531
314160.0000    0.39645
314200.0000    0.35702
314240.0000    0.30794
314280.0000    0.39605
314320.0000    0.38653
314360.0000    0.50252
314400.0000    0.32956
314440.0000    0.49276
314480.0000    0.45214
314520.0000    0.50105
314560.0000    0.44787
314600.0000    0.19944
314640.0000    0.44480
314680.0000    0.34099
314720.0000    0.32801
314760.0000    0.28863
314800.0000    0.33332
314840.0000    0.34175
314880.0000    0.34266
314920.0000    0.04397
314960.0000    0.26964
315000.0000    0.25884
315040.0000    0.30503
315080.0000    0.24103
315120.0000    0.04794
315160.0000    0.28752
315200.0000    0.26991
315240.0000    0.30833
315280.0000    0.25551
315320.0000    0.28741
315360.0000    0.38491
315400.0000    0.25322
315440.0000    0.25162
315480.0000    0.28027
315520.0000    0.03027
315560.0000    0.25633
315600.0000    0.20753
315640.0000    0.05445
315680.0000    0.18084
315720.0000    0.10569
315760.0000    0.22570
315800.0000    0.14042
315840.0000    0.16298
315880.0000    0.20242
315920.0000    0.16089
315960.0000    0.13611
316000.0000    0.21702
316040.0000    0.28500
316080.0000    0.34866
316120.0000    0.24443
316160.0000    0.15410
316200.0000    0.37052
316240.0000    0.25849
316280.0000    0.33372
316320.0000    0.35007
316360.0000    0.30683
316400.0000    0.30431
316440.0000    0.24780
316480.0000    0.32601
316520.0000    0.35518
316560.0000    0.36257
316600.0000    0.26395
316640.0000    0.39961
316680.0000    0.42746
316720.0000    0.44942
316760.0000    0.31566
316800.0000    0.34842
316840.0000    0.26381
316880.0000    0.41932
316920.0000    0.09294
316960.0000    0.43747
317000.0000    0.33099
317040.0000    0.30565
317080.0000    0.26053
317120.0000    0.27762
317160.0000    0.27048
317200.0000    0.34465
317240.0000    0.01314
317280.0000    0.43622
317320.0000    0.27109
317360.0000    0.47058
317400.0000    0.27923
317440.0000    0.37495
317480.0000    0.32119
317520.0000    0.30219
317560.0000    0.38969
317600.0000    0.34671
317640.0000    0.44508
317680.0000    0.39489
317720.0000    0.33301
317760.0000    0.33778
317800.0000    0.34432
317840.0000    0.29190
317880.0000    0.38721
317920.0000    0.49317
317960.0000    0.40139
318000.0000    0.28355
318040.0000    0.38263
318080.0000    0.48981
318120.0000    0.29806
318160.0000    0.40065
318200.0000    0.35293
318240.0000    0.42833
318280.0000    0.22321
318320.0000    0.41500
318360.0000    0.53758
318400.0000    0.32961
318440.0000    0.40348
318480.0000    0.23678
318520.0000    0.16514
318560.0000    0.02789
318600.0000   -0.08316
318640.0000    0.23269
318680.0000    0.12022
318720.0000    0.13923
318760.0000    0.26503
318800.0000    0.28117
318840.0000    0.32449
318880.0000    0.17633
318920.0000    0.36723
318960.0000    0.22782
319000.0000    0.47133
319040.0000    0.37012
319080.0000    0.30603
319120.0000    0.27053
319160.0000    0.35463
319200.0000    0.32402
319240.0000    0.27534
319280.0000    0.27954
319320.0000    0.21897
319360.0000    0.29778
319400.0000    0.11634
319440.0000    0.17618
319480.0000    0.28798
319520.0000    0.21562
319560.0000    0.21841
319600.0000    0.20062
319640.0000    0.38649
319680.0000    0.41751
319720.0000    0.35565
319760.0000    0.37136
319800.0000    0.47286
319840.0000    0.50366
319880.0000    0.25169
319920.0000    0.28395
319960.0000    0.20112
320000.0000    0.56107
320040.0000    0.59095
320080.0000    0.49377
320120.0000    0.20420
320160.0000    0.22867
320200.0000    0.34699
320240.0000    0.40610
320280.0000    0.47759
320320.0000    0.13719
320360.0000    0.13358
320400.0000    0.14149
320440.0000    0.16221
320480.0000   -0.08387
320520.0000    0.07596
320560.0000    0.12917
320600.0000   -0.00076
320640.0000    0.01567
320680.0000   -0.01820
320720.0000    0.01096
320760.0000    0.01069
320800.0000    0.16513
320840.0000    0.11014
320880.0000    0.17066
320920.0000   -0.00723
320960.0000    0.29354
321000.0000    0.14625
321040.0000    0.25933
321080.0000    0.18697
321120.0000    0.02930
321160.0000    0.30235
321200.0000    0.28360
321240.0000    0.19884
321280.0000    0.16715
321320.0000    0.13829
321360.0000    0.06976
321400.0000    0.23095
321440.0000    0.22805
321480.0000    0.15272
321520.0000    0.35337
321560.0000    0.07372
321600.0000    0.27459
321640.0000    0.22234
321680.0000    0.15149
321720.0000    0.18740
321760.0000    0.39667
321800.0000    0.37856
321840.0000    0.02459
321880.0000   -0.03089
321920.0000    0.11483
321960.0000    0.20827
322000.0000    0.18737
322040.0000    0.17342
322080.0000    0.19828
322120.0000    0.10118
322160.0000    0.26813
322200.0000   -0.00873
322240.0000    0.15203
322280.0000    0.03820
322320.0000    0.17341
322360.0000    0.16603
322400.0000    0.17933
322440.0000    0.16720
322480.0000    0.29253
322520.0000    0.39786
322560.0000    0.49477
322600.0000    0.23273
322640.0000    0.47575
322680.0000    0.30931
322720.0000    0.38875
322760.0000    0.30963
322800.0000    0.34648
322840.0000    0.44065
322880.0000    0.41323
322920.0000    0.20156
322960.0000    0.52577
323000.0000    0.38198
323040.0000    0.29435
323080.0000    0.40217
323120.0000    0.43956
323160.0000    0.32938
323200.0000    0.42656
323240.0000    0.39133
323280.0000    0.30939
323320.0000    0.44627
323360.0000    0.21604
323400.0000    0.48943
323440.0000    0.45970
323480.0000    0.26045
323520.0000   -0.09451
323560.0000    0.09098
323600.0000    0.21458
323640.0000    0.26061
323680.0000    0.32015
323720.0000    0.36696
323760.0000    0.30660
323800.0000    0.48887
323840.0000    0.40059
323880.0000    0.35474
323920.0000    0.46736
323960.0000    0.21420
324000.0000    0.42802
324040.0000    0.44493
324080.0000    0.32730
324120.0000    0.28115
324160.0000    0.38928
324200.0000    0.21895
324240.0000    0.36089
324280.0000    0.31813
324320.0000    0.28232
324360.0000    0.30662
324400.0000    0.30268
324440.0000    0.30701
324480.0000    0.15090
324520.0000    0.38462
324560.0000    0.23475
324600.0000    0.20037
324640.0000    0.37670
324680.0000    0.21743
324720.0000    0.33767
324760.0000    0.22253
324800.0000    0.46405
324840.0000    0.45808
324880.0000    0.26397
324920.0000    0.29152
324960.0000    0.32378
325000.0000    0.17305
325040.0000    0.06741
325080.0000    0.14268
325120.0000    0.20840
325160.0000    0.35692
325200.0000    0.41185
325240.0000    0.34518
325280.0000    0.20715
325320.0000    0.44877
325360.0000    0.27527
325400.0000    0.48772
325440.0000    0.33536
325480.0000    0.01414
325520.0000    0.30967
325560.0000    0.27044
325600.0000    0.34194
325640.0000    0.27502
325680.0000    0.21660
325720.0000    0.23138
325760.0000    0.15254
325800.0000    0.36475
325840.0000    0.14233
325880.0000    0.23505
325920.0000    0.27231
325960.0000    0.32548
326000.0000    0.46752
326040.0000    0.43706
326080.0000    0.41688
326120.0000    0.54949
326160.0000    0.30727
326200.0000    0.44192
326240.0000    0.52604
326280.0000    0.61557
326320.0000    0.48072
326360.0000    0.47011
326400.0000    0.44646
326440.0000    0.40275
326480.0000    0.60046
326520.0000    0.34717
326560.0000    0.42368
326600.0000    0.26784
326640.0000    0.33531
326680.0000    0.20306
326720.0000    0.12166
326760.0000    0.43057
326800.0000    0.16165
326840.0000    0.23515
326880.0000    0.52828
326920.0000    0.39221
326960.0000    0.51156
327000.0000    0.36277
327040.0000    0.06992
327080.0000    0.18839
327120.0000    0.34776
327160.0000    0.27134
327200.0000    0.31265
327240.0000    0.28287
327280.0000    0.43986
327320.0000    0.44404
327360.0000    0.47241
327400.0000    0.46152
327440.0000    0.44600
327480.0000    0.50067
327520.0000    0.49883
327560.0000    0.41902
327600.0000    0.43676
327640.0000    0.37989
327680.0000    0.35259
327720.0000    0.29997
327760.0000    0.47100
327800.0000    0.45879
327840.0000    0.34447
327880.0000    0.43045
327920.0000    0.34356
327960.0000    0.40323
328000.0000    0.52909
328040.0000    0.32543
328080.0000    0.27437
328120.0000    0.41383
328160.0000    0.40934
328200.0000    0.08334
328240.0000    0.34068
328280.0000    0.22566
328320.0000    0.34770
328360.0000    0.46611
328400.0000    0.38244
328440.0000    0.26553
328480.0000    0.31012
328520.0000    0.30348
328560.0000    0.00643
328600.0000   -0.13040
328640.0000    0.15771
328680.0000    0.17719
328720.0000    0.13190
328760.0000    0.30337
328800.0000   -0.06017
328840.0000    0.08885
328880.0000   -0.05169
328920.0000    0.21609
328960.0000    0.14181
329000.0000    0.05594
329040.0000    0.26913
329080.0000    0.06768
329120.0000    0.31304
329160.0000    0.30259
329200.0000    0.12696
329240.0000    0.26816
329280.0000    0.24089
329320.0000    0.21832
329360.0000    0.12602
329400.0000    0.07320
329440.0000    0.46176
329480.0000    0.24277
329520.0000    0.21831
329560.0000    0.36729
329600.0000    0.09403
329640.0000    0.19848
329680.0000    0.05540
329720.0000    0.28070
329760.0000    0.17589
329800.0000    0.26374
329840.0000    0.44827
329880.0000    0.42716
329920.0000    0.28450
329960.0000    0.33785
330000.0000    0.44667
330040.0000    0.29151
330080.0000    0.18941
330120.0000    0.31670
330160.0000    0.40777
330200.0000    0.21959
330240.0000    0.30943
330280.0000    0.37410
330320.0000    0.38324
330360.0000    0.34438
330400.0000    0.27517
330440.0000    0.31031
330480.0000    0.25196
330520.0000    0.31182
330560.0000    0.30013
330600.0000    0.37528
330640.0000    0.48118
330680.0000    0.44672
330720.0000    0.17698
330760.0000    0.07326
330800.0000    0.16399
330840.0000    0.02733
330880.0000    0.05858
330920.0000    0.36008
330960.0000    0.39819
331000.0000    0.35097
331040.0000    0.27172
331080.0000    0.25370
331120.0000    0.23270
331160.0000    0.40044
331200.0000    0.25297
331240.0000    0.39699
331280.0000    0.26464
331320.0000    0.30223
331360.0000    0.44603
331400.0000    0.22844
331440.0000    0.30639
331480.0000    0.26711
331520.0000    0.44134
331560.0000    0.16981
331600.0000    0.19842
331640.0000    0.10970
331680.0000    0.16968
331720.0000   -0.07836
331760.0000    0.26579
331800.0000   -0.00554
331840.0000    0.13332
331880.0000    0.22492
331920.0000    0.27700
331960.0000    0.26498
332000.0000    0.31468
332040.0000    0.44462
332080.0000    0.06687
332120.0000    0.23858
332160.0000    0.09801
332200.0000    0.15663
332240.0000    0.40393
332280.0000    0.36129
332320.0000    0.54379
332360.0000    0.11248
332400.0000    0.17167
332440.0000    0.14109
332480.0000    0.41215
332520.0000    0.37541
332560.0000    0.28595
332600.0000    0.12521
332640.0000    0.33472
332680.0000    0.27756
332720.0000    0.02484
332760.0000    0.21909
332800.0000    0.28332
332840.0000    0.14971
332880.0000    0.16096
332920.0000    0.25166
332960.0000    0.10721
333000.0000    0.10003
333040.0000    0.14096
333080.0000    0.08657
333120.0000    0.15055
333160.0000   -0.05524
333200.0000    0.07729
333240.0000    0.04513
333280.0000    0.24818
333320.0000    0.26238
333360.0000    0.22068
333400.0000   -0.03004
333440.0000    0.09653
333480.0000    0.01827
333520.0000    0.22572
333560.0000    0.06033
333600.0000    0.15238
333640.0000    0.20716
333680.0000    0.32020
333720.0000    0.24032
333760.0000    0.19800
333800.0000    0.30916
333840.0000    0.40817
333880.0000    0.18037
333920.0000    0.16588
333960.0000    0.33869
334000.0000    0.19967
334040.0000    0.16366
334080.0000    0.06468
334120.0000    0.22527
334160.0000    0.18783
334200.0000    0.29379
334240.0000    0.03317
334280.0000    0.11940
334320.0000    0.14183
334360.0000    0.03384
334400.0000    0.07517
334440.0000    0.35522
334480.0000   -0.02319
334520.0000    0.18670
334560.0000    0.21340
334600.0000    0.15525
334640.0000    0.10597
334680.0000    0.28711
334720.0000    0.21897
334760.0000    0.39556
334800.0000    0.14683
334840.0000    0.23676
334880.0000    0.18787
334920.0000    0.32227
334960.0000    0.13920
335000.0000    0.35536
335040.0000    0.24262
335080.0000    0.27859
335120.0000    0.35073
335160.0000    0.26735
335200.0000    0.12123
335240.0000    0.11780
335280.0000    0.29531
335320.0000    0.43021
335360.0000    0.23883
335400.0000    0.03894
335440.0000    0.28874
335480.0000    0.24600
335520.0000    0.04446
335560.0000    0.12882
335600.0000    0.23599
335640.0000    0.15062
335680.0000    0.33271
335720.0000    0.07419
335760.0000    0.21626
335800.0000    0.09434
335840.0000    0.12666
335880.0000    0.04467
335920.0000    0.34200
335960.0000    0.16244
336000.0000    0.27412
336040.0000    0.32116
336080.0000    0.25788
336120.0000    0.20908
336160.0000    0.03299
336200.0000    0.20490
336240.0000    0.39200
336280.0000    0.15103
336320.0000    0.10427
336360.0000    0.19951
336400.0000    0.27828
336440.0000    0.45145
336480.0000    0.43776
336520.0000    0.30632
336560.0000    0.31836
336600.0000    0.49966
336640.0000    0.24608
336680.0000    0.38724
336720.0000    0.29747
336760.0000    0.38871
336800.0000    0.15068
336840.0000    0.13031
336880.0000    0.24668
336920.0000    0.26344
336960.0000    0.28065
337000.0000    0.32098
337040.0000    0.23934
337080.0000    0.10320
337120.0000    0.26144
337160.0000    0.10479
337200.0000    0.49289
337240.0000    0.37628
337280.0000    0.30526
337320.0000    0.32004
337360.0000    0.43822
337400.0000    0.20784
337440.0000    0.43915
337480.0000    0.60026
337520.0000    0.34407
337560.0000    0.45425
337600.0000    0.29405
337640.0000    0.33607
337680.0000    0.25046
337720.0000    0.29723
337760.0000    0.39262
337800.0000    0.39511
337840.0000    0.21970
337880.0000    0.34877
337920.0000    0.22216
337960.0000    0.40751
338000.0000    0.28968
338040.0000    0.13986
338080.0000    0.49482
338120.0000    0.54617
338160.0000    0.47701
338200.0000    0.59247
338240.0000    0.58941
338280.0000    0.60155
338320.0000    0.42474
338360.0000    0.57317
338400.0000    0.38877
338440.0000    0.36862
338480.0000    0.25747
338520.0000    0.39776
338560.0000    0.72458
338600.0000    0.73786
338640.0000    0.60758
338680.0000    0.65002
338720.0000    0.44536
338760.0000    0.47134
338800.0000    0.22920
338840.0000    0.57101
338880.0000    0.41928
338920.0000    0.27484
338960.0000    0.13032
339000.0000    0.33892
339040.0000    0.09385
339080.0000    0.06123
339120.0000    0.28006
339160.0000    0.14930
339200.0000    0.10398
339240.0000    0.20630
339280.0000    0.52009
339320.0000    0.24819
339360.0000    0.35343
339400.0000    0.20189
339440.0000    0.21219
339480.0000    0.23463
339520.0000    0.14128
339560.0000    0.19031
339600.0000    0.79390
339640.0000    0.68452
339680.0000    0.59820
339720.0000    0.76843
339760.0000    0.31585
339800.0000    0.36801
339840.0000    0.49662
339880.0000    0.46553
339920.0000    0.49051
339960.0000    0.29847
340000.0000    0.35284
340040.0000    0.50975
340080.0000    0.55978
340120.0000    0.83100
340160.0000    0.45819
340200.0000    0.53555
340240.0000    0.42066
340280.0000    0.63201
340320.0000    0.42362
340360.0000    0.45096
340400.0000    0.35851
340440.0000    0.39217
340480.0000    0.37663
340520.0000    0.23378
340560.0000    0.26370
340600.0000    0.25699
340640.0000    0.20666
340680.0000    0.17418
340720.0000    0.32870
340760.0000    0.48269
340800.0000    0.37402
340840.0000    0.45730
340880.0000    0.38562
340920.0000    0.37978
340960.0000    0.42483
341000.0000    0.38012
341040.0000    0.53130
341080.0000    0.21865
341120.0000    0.12547
341160.0000    0.40428
341200.0000    0.39510
341240.0000    0.33523
341280.0000    0.24949
341320.0000    0.34406
341360.0000    0.23953
341400.0000    0.37632
341440.0000    0.37786
341480.0000    0.35320
341520.0000    0.34087
341560.0000    0.49950
341600.0000    0.43320
341640.0000    0.37228
341680.0000    0.51232
341720.0000    0.38609
341760.0000    0.45653
341800.0000    0.35236
341840.0000    0.39644
341880.0000    0.45032
341920.0000    0.30165
341960.0000    0.33251
342000.0000    0.34724
342040.0000    0.22867
342080.0000    0.37064
342120.0000    0.30982
342160.0000    0.28905
342200.0000    0.13495
342240.0000    0.16687
342280.0000    0.26805
342320.0000    0.32770
342360.0000    0.24679
342400.0000    0.47477
342440.0000    0.39173
342480.0000    0.27842
342520.0000    0.28051
342560.0000    0.39566
342600.0000    0.34082
342640.0000    0.24596
342680.0000    0.38002
342720.0000    0.19990
342760.0000    0.35282
342800.0000    0.35633
342840.0000    0.04732
342880.0000    0.44087
342920.0000    0.26231
342960.0000    0.14914
343000.0000    0.41835
343040.0000    0.18870
343080.0000    0.35248
343120.0000    0.30058
343160.0000    0.36039
343200.0000    0.22662
343240.0000    0.17995
343280.0000    0.17458
343320.0000    0.13014
343360.0000    0.19180
343400.0000    0.25925
343440.0000    0.27589
343480.0000    0.12743
343520.0000    0.21603
343560.0000    0.14780
343600.0000    0.27543
343640.0000    0.28587
343680.0000    0.10396
343720.0000    0.33080
343760.0000    0.28165
343800.0000    0.17641
343840.0000    0.11055
343880.0000    0.27056
343920.0000    0.33125
343960.0000    0.26079
344000.0000    0.31784
344040.0000    0.19821
344080.0000    0.24136
344120.0000    0.23082
344160.0000    0.12608
344200.0000   -0.03076
344240.0000    0.09904
344280.0000    0.02993
344320.0000    0.22545
344360.0000    0.12373
344400.0000    0.22082
344440.0000    0.26877
344480.0000    0.21883
344520.0000    0.24846
344560.0000    0.32657
344600.0000    0.11219
344640.0000    0.12375
344680.0000    0.12504
344720.0000    0.22707
344760.0000    0.19566
344800.0000   -0.02666
344840.0000    0.02599
344880.0000    0.11982
344920.0000    0.13984
344960.0000    0.26321
345000.0000    0.31817
345040.0000    0.35156
345080.0000    0.40159
345120.0000    0.26641
345160.0000    0.38863
345200.0000    0.28852
345240.0000    0.40079
345280.0000    0.20565
345320.0000    0.23702
345360.0000    0.27808
345400.0000    0.37289
345440.0000    0.18644
345480.0000    0.27660
345520.0000    0.31760
345560.0000    0.16557
345600.0000    0.03969
345640.0000    0.01646
345680.0000    0.06579
345720.0000    0.30147
345760.0000    0.23565
345800.0000    0.21085
345840.0000    0.24956
345880.0000    0.11105
345920.0000    0.24990
345960.0000    0.08799
346000.0000    0.02213
346040.0000    0.20644
346080.0000    0.42619
346120.0000    0.25882
346160.0000    0.18361
346200.0000    0.42044
346240.0000    0.44631
346280.0000    0.36010
346320.0000    0.49097
346360.0000    0.30657
346400.0000    0.32527
346440.0000    0.23170
346480.0000    0.26341
346520.0000    0.38540
346560.0000    0.24751
346600.0000    0.47357
346640.0000    0.22542
346680.0000    0.44381
346720.0000    0.28709
346760.0000    0.33030
346800.0000    0.28614
346840.0000    0.31669
346880.0000    0.23592
346920.0000    0.28944
346960.0000    0.45885
347000.0000    0.38848
347040.0000    0.36783
347080.0000    0.40450
347120.0000    0.29536
347160.0000    0.28396
347200.0000    0.36248
347240.0000    0.32918
347280.0000    0.36475
347320.0000    0.37524
347360.0000    0.54114
347400.0000    0.40292
347440.0000    0.37902
347480.0000    0.40856
347520.0000    0.29586
347560.0000    0.35654
347600.0000    0.45723
347640.0000    0.06203
347680.0000    0.40228
347720.0000    0.35959
347760.0000    0.17804
347800.0000    0.28986
347840.0000    0.23140
347880.0000    0.33167
347920.0000    0.14803
347960.0000    0.34471
348000.0000    0.16074
348040.0000    0.35311
348080.0000    0.15958
348120.0000    0.35505
348160.0000    0.23176
348200.0000    0.29636
348240.0000    0.23758
348280.0000    0.34756
348320.0000    0.41268
348360.0000    0.44291
348400.0000    0.24517
348440.0000    0.16496
348480.0000    0.30919
348520.0000    0.25165
348560.0000    0.22296
348600.0000    0.24239
348640.0000    0.31264
348680.0000    0.26457
348720.0000    0.22939
348760.0000    0.19743
348800.0000    0.07710
348840.0000    0.11481
348880.0000    0.14396
348920.0000    0.21456
348960.0000    0.25954
349000.0000    0.25266
349040.0000    0.12156
349080.0000    0.26011
349120.0000    0.20998
349160.0000    0.33984
349200.0000    0.26168
349240.0000    0.06304
349280.0000    0.21938
349320.0000    0.23869
349360.0000    0.16313
349400.0000    0.08240
349440.0000    0.03799
349480.0000    0.12153
349520.0000    0.08112
349560.0000    0.08364
349600.0000    0.11267
349640.0000    0.19896
349680.0000    0.13608
349720.0000    0.04770
349760.0000    0.06605
349800.0000    0.14372
349840.0000    0.20746
349880.0000    0.02357
349920.0000    0.11058
349960.0000    0.29523
350000.0000   -0.04450
350040.0000    0.25608
350080.0000    0.27857
350120.0000    0.09276
350160.0000    0.14865
350200.0000    0.19239
350240.0000    0.22785
350280.0000    0.28355
350320.0000    0.26381
350360.0000    0.20911
350400.0000    0.10819
350440.0000    0.10878
350480.0000    0.25300
350520.0000    0.15053
350560.0000    0.19610
350600.0000    0.14006
350640.0000    0.18025
350680.0000    0.25090
350720.0000    0.14623
350760.0000    0.25577
350800.0000    0.37522
350840.0000    0.41235
350880.0000    0.46623
350920.0000    0.00343
350960.0000    0.18544
351000.0000   -0.05259
351040.0000    0.17128
351080.0000    0.15044
351120.0000    0.35153
351160.0000    0.36742
351200.0000    0.41374
351240.0000    0.48865
351280.0000    0.48881
351320.0000    0.16934
351360.0000    0.16357
351400.0000    0.34205
351440.0000    0.41858
351480.0000    0.28276
351520.0000    0.30103
351560.0000    0.26216
351600.0000    0.07248
351640.0000    0.00572
351680.0000    0.17392
351720.0000    0.16766
351760.0000    0.36139
351800.0000    0.30617
351840.0000    0.22000
351880.0000    0.46423
351920.0000    0.29460
351960.0000    0.31821
352000.0000    0.07959
352040.0000   -0.00390
352080.0000    0.03109
352120.0000    0.09416
352160.0000    0.09295
352200.0000    0.05988
352240.0000    0.14391
352280.0000    0.21132
352320.0000    0.16638
352360.0000    0.14678
352400.0000    0.02280
352440.0000    0.08860
352480.0000    0.28927
352520.0000    0.24241
352560.0000    0.03487
352600.0000    0.14892
352640.0000    0.19340
352680.0000    0.21475
352720.0000    0.17231
352760.0000    0.08955
352800.0000    0.05210
352840.0000    0.23861
352880.0000    0.27607
352920.0000    0.19163
352960.0000    0.20070
353000.0000    0.11672
353040.0000    0.19840
353080.0000    0.20973
353120.0000    0.16911
353160.0000    0.24832
353200.0000    0.06638
353240.0000    0.08849
353280.0000    0.08960
353320.0000    0.17913
353360.0000    0.17226
353400.0000    0.14886
353440.0000    0.25793
353480.0000    0.25864
353520.0000    0.29826
353560.0000    0.31300
353600.0000    0.22431
353640.0000    0.02983
353680.0000    0.50742
353720.0000    0.59666
353760.0000    0.48085
353800.0000    0.53799
353840.0000    0.67368
353880.0000    0.62604
353920.0000    0.80283
353960.0000    0.69098
354000.0000    0.12597
354040.0000    0.13661
354080.0000    0.25174
354120.0000    0.02825
354160.0000    0.30681
354200.0000    0.51086
354240.0000    0.34015
354280.0000    0.24770
354320.0000    0.18649
354360.0000    0.16704
354400.0000    0.36940
354440.0000    0.20269
354480.0000    0.29259
354520.0000    0.26109
354560.0000    0.23752
354600.0000    0.21340
354640.0000    0.32667
354680.0000    0.20050
354720.0000    0.24839
354760.0000    0.26554
354800.0000    0.21866
354840.0000    0.26630
354880.0000    0.56992
354920.0000    0.54702
354960.0000    0.42918
355000.0000    0.28483
355040.0000   -0.00261
355080.0000    0.38198
355120.0000    0.13920
355160.0000    0.23532
355200.0000    0.19232
355240.0000    0.13386
355280.0000    0.22822
355320.0000    0.20691
355360.0000    0.26945
355400.0000    0.25379
355440.0000    0.27515
355480.0000    0.23879
355520.0000    0.37824
355560.0000    0.48718
355600.0000    0.16986
355640.0000    0.23224
355680.0000    0.40121
355720.0000    0.18127
355760.0000    0.18705
355800.0000   -0.18173
355840.0000    0.55355
355880.0000    0.59341
355920.0000    0.28538
355960.0000    0.34891
356000.0000    0.67347
356040.0000    0.40970
356080.0000    0.08835
356120.0000    0.49345
356160.0000    0.58312
356200.0000    0.74537
356240.0000    0.67696
356280.0000    0.61375
356320.0000    0.60328
356360.0000    0.18369
356400.0000    0.29337
356440.0000    0.69728
356480.0000    0.61527
356520.0000    0.64952
356560.0000    0.59135
356600.0000    0.48344
356640.0000    0.64706
356680.0000    0.65143
356720.0000    0.57925
356760.0000    0.60149
356800.0000    0.61515
356840.0000    0.63036
356880.0000    0.55019
356920.0000    0.29936
356960.0000    0.53386
357000.0000    0.66741
357040.0000    0.69198
357080.0000    0.57595
357120.0000    0.76619
357160.0000    0.57647
357200.0000    0.47724
357240.0000    0.70035
357280.0000    0.79841
357320.0000    0.51488
357360.0000    0.36998
357400.0000    0.71641
357440.0000    0.79988
357480.0000    0.62239
357520.0000    0.72815
357560.0000    0.53790
357600.0000    0.50015
357640.0000    0.62546
357680.0000    0.27303
357720.0000    0.51755
357760.0000    0.74252
357800.0000    0.59647
357840.0000    0.60890
357880.0000    0.70734
357920.0000    0.59853
357960.0000    0.60374
358000.0000    0.50469
358040.0000    0.89369
358080.0000    0.63456
358120.0000    0.89074
358160.0000    0.73086
358200.0000    0.94096
358240.0000    0.65063
358280.0000    0.90033
358320.0000    0.84597
358360.0000    0.86963
358400.0000    1.09569
358440.0000    0.82477
358480.0000    0.83141
358520.0000    0.82144
358560.0000    0.58617
358600.0000    0.82182
358640.0000    0.53893
358680.0000    0.38203
358720.0000    0.20232
358760.0000    0.30439
358800.0000    0.47036
358840.0000    0.37424
358880.0000    0.38304
358920.0000    0.19878
358960.0000    0.72012
359000.0000    0.76516
359040.0000    0.12761
359080.0000    0.88241
359120.0000    0.41120
359160.0000    0.22339
359200.0000    0.59663
359240.0000    0.60415
359280.0000    0.32526
359320.0000    0.85577
359360.0000    0.99197
359400.0000    0.94515
359440.0000    1.09172
359480.0000    0.98550
359520.0000    0.94515
359560.0000    1.03061
359600.0000    0.92856
359640.0000    0.78226
359680.0000    0.86032
359720.0000    0.72287
359760.0000    0.67512
359800.0000    0.55737
359840.0000    0.86436
359880.0000    0.53414
359920.0000    0.19893
359960.0000    0.38832
360000.0000    0.26137
360040.0000    0.46928
360080.0000    0.19546
360120.0000    0.33453
360160.0000    0.44207
360200.0000    0.18974
360240.0000    0.24188
360280.0000    0.37914
360320.0000    0.74254
360360.0000    0.47281
360400.0000    0.20144
360440.0000    0.55796
360480.0000    0.44993
360520.0000    0.81913
360560.0000    0.44226
360600.0000    0.22708
360640.0000    0.28079
360680.0000    0.29978
360720.0000    0.37312
360760.0000    0.44214
360800.0000    0.48757
360840.0000    0.43314
360880.0000    0.60236
360920.0000    0.33366
360960.0000    0.35469
361000.0000    0.55738
361040.0000    0.67220
361080.0000    0.38536
361120.0000    0.39666
361160.0000    0.78036
361200.0000    0.41366
361240.0000    0.25111
361280.0000    0.69186
361320.0000    0.34690
361360.0000    0.47289
361400.0000    0.52190
361440.0000    0.18898
361480.0000    0.56470
361520.0000    1.03615
361560.0000    0.86746
361600.0000    0.59264
361640.0000    0.37319
361680.0000    0.39795
361720.0000    0.43815
361760.0000    0.55903
361800.0000    0.81822
361840.0000    0.85928
361880.0000    1.11137
361920.0000    0.95431
361960.0000    0.85037
362000.0000    0.94136
362040.0000    0.84158
362080.0000    0.92002
362120.0000    0.80794
362160.0000    0.67296
362200.0000    0.78927
362240.0000    0.63022
362280.0000    0.57664
362320.0000    0.52501
362360.0000    0.31812
362400.0000    0.23813
362440.0000    0.37476
362480.0000    0.42861
362520.0000   -0.00820
362560.0000    0.40182
362600.0000    0.20637
362640.0000    0.56932
362680.0000    0.65437
362720.0000    0.81176
362760.0000    0.88636
362800.0000    0.46769
362840.0000    0.39840
362880.0000    0.53630
362920.0000    0.98303
362960.0000    0.70711
363000.0000    0.61693
363040.0000    0.57460
363080.0000    0.61305
363120.0000    0.92659
363160.0000    0.52024
363200.0000    0.33743
363240.0000    0.22161
363280.0000    0.61490
363320.0000    0.15276
363360.0000    0.28976
363400.0000    0.44448
363440.0000    0.49473
363480.0000    0.69398
363520.0000    0.36091
363560.0000    0.49551
363600.0000    0.63190
363640.0000    0.42241
363680.0000    0.57771
363720.0000    0.80269
363760.0000    0.51879
363800.0000    0.55784
363840.0000    0.84255
363880.0000    0.42221
363920.0000    0.42810
363960.0000    0.55168
364000.0000    0.75874
364040.0000    0.70532
364080.0000    0.60110
364120.0000    0.59874
364160.0000    0.55632
364200.0000    0.77437
364240.0000    0.48780
364280.0000    0.64387
364320.0000    0.68817
364360.0000    0.34397
364400.0000    0.30113
364440.0000    0.42507
364480.0000    0.68572
364520.0000    0.38606
364560.0000    0.27955
364600.0000    0.33863
364640.0000    0.63030
364680.0000    0.64461
364720.0000    0.21374
364760.0000    0.60616
364800.0000    0.47358
364840.0000    0.52344
364880.0000    0.58116
364920.0000    0.88847
364960.0000    0.69778
365000.0000    0.54509
365040.0000    0.54486
365080.0000    0.35912
365120.0000    0.49348
365160.0000    0.68799
365200.0000    0.54888
365240.0000    0.25804
365280.0000    0.42108
365320.0000    0.46562
365360.0000    0.52716
365400.0000    0.51072
365440.0000    0.58130
365480.0000    0.36521
365520.0000    0.38789
365560.0000    0.80532
365600.0000    0.67675
365640.0000    0.47102
365680.0000    0.46352
365720.0000    0.48244
365760.0000    0.67324
365800.0000    0.50777
365840.0000    0.53268
365880.0000    0.67483
365920.0000    0.32631
365960.0000    0.46401
366000.0000    0.29733
366040.0000    0.34519
366080.0000    0.36341
366120.0000    0.40356
366160.0000    0.72695
366200.0000    0.85539
366240.0000    0.51543
366280.0000    0.36317
366320.0000    0.56519
366360.0000    0.92597
366400.0000    0.78869
366440.0000    0.74926
366480.0000    0.75789
366520.0000    0.73276
366560.0000    0.27021
366600.0000    0.59220
366640.0000    0.30925
366680.0000    0.29186
366720.0000    0.38542
366760.0000    0.81734
366800.0000    0.77613
366840.0000    1.06596
366880.0000    0.96568
366920.0000    0.99130
366960.0000    0.99858
367000.0000    0.82648
367040.0000    0.71165
367080.0000    0.70336
367120.0000    0.99616
367160.0000    0.91956
367200.0000    1.22825
367240.0000    0.89309
367280.0000    0.70028
367320.0000    1.04151
367360.0000    0.44242
367400.0000    0.49056
367440.0000    0.53973
367480.0000    0.58000
367520.0000    0.62151
367560.0000    0.90484
367600.0000    1.07711
367640.0000    0.74945
367680.0000    0.99524
367720.0000    0.80241
367760.0000    0.86776
367800.0000    0.93476
367840.0000    0.65923
367880.0000    0.62580
367920.0000    0.83493
367960.0000    0.72599
368000.0000    0.89588
368040.0000    0.90220
368080.0000    0.94326
368120.0000    0.94811
368160.0000    0.90237
368200.0000    0.81056
368240.0000    0.99410
368280.0000    0.90262
368320.0000    1.02302
368360.0000    0.78328
368400.0000    1.10835
368440.0000    0.89605
368480.0000    0.50096
368520.0000    0.16910
368560.0000    0.46035
368600.0000    0.26392
368640.0000    0.42302
368680.0000    0.48205
368720.0000    0.96913
368760.0000    1.02184
368800.0000    0.68705
368840.0000    0.28341
368880.0000    0.55985
368920.0000    0.30840
368960.0000    0.36719
369000.0000    0.29064
369040.0000    0.25630
369080.0000    0.32888
369120.0000    0.18139
369160.0000    0.28738
369200.0000    0.27749
369240.0000    0.20614
369280.0000    0.23686
369320.0000    0.64431
369360.0000    0.50573
369400.0000    0.90397
369440.0000    0.58791
369480.0000    0.21952
369520.0000    0.30545
369560.0000    0.41690
369600.0000    0.21547
369640.0000    0.34465
369680.0000    0.34349
369720.0000    0.57098
369760.0000    0.67495
369800.0000    0.71865
369840.0000    0.62369
369880.0000    0.72842
369920.0000    0.68398
369960.0000    0.38392
370000.0000    0.66037
370040.0000    0.82035
370080.0000    0.85421
370120.0000    0.78226
370160.0000    0.58490
370200.0000    0.94495
370240.0000    1.03134
370280.0000    0.80218
370320.0000    0.85958
370360.0000    0.74100
370400.0000    0.66164
370440.0000    0.82980
370480.0000    0.71600
370520.0000    0.45438
370560.0000    0.50381
370600.0000    0.62435
370640.0000    0.84683
370680.0000    0.74799
370720.0000    0.56323
370760.0000    0.83472
370800.0000    0.43152
370840.0000    0.52981
370880.0000    0.59728
370920.0000    0.49684
370960.0000    0.24579
371000.0000    0.00773
371040.0000    0.33105
371080.0000    0.36566
371120.0000    0.05982
371160.0000    0.15715
371200.0000    0.73811
371240.0000    0.55055
371280.0000    0.21974
371320.0000    0.32297
371360.0000    0.16981
371400.0000    0.36144
371440.0000    0.22084
371480.0000    0.20361
371520.0000    0.31319
371560.0000    0.52223
371600.0000    0.92235
371640.0000    0.52224
371680.0000    0.42712
371720.0000    0.14422
371760.0000    0.22479
371800.0000    0.20797
371840.0000    0.44129
371880.0000    0.24569
371920.0000    0.39991
371960.0000    0.47619
372000.0000    0.38657
372040.0000    0.53190
372080.0000    0.45264
372120.0000    0.66125
372160.0000    0.43476
372200.0000    0.58578
372240.0000    0.43389
372280.0000    0.69222
372320.0000    0.75034
372360.0000    0.57499
372400.0000    0.67928
372440.0000    0.60765
372480.0000    0.05429
372520.0000    0.06813
372560.0000    0.38057
372600.0000    0.14945
372640.0000    0.02285
372680.0000    0.23077
372720.0000    0.09083
372760.0000    0.49624
372800.0000    0.09224
372840.0000    0.28582
372880.0000    0.32944
372920.0000    0.11178
372960.0000    0.28521
373000.0000    0.62635
373040.0000    0.41049
373080.0000    0.05887
373120.0000    0.33262
373160.0000    0.34590
373200.0000    0.21362
373240.0000    0.39340
373280.0000    0.29944
373320.0000    0.53397
373360.0000    0.67872
373400.0000    0.42500
373440.0000    0.08551
373480.0000   -0.16330
373520.0000    0.14493
373560.0000    0.32369
373600.0000    0.21310
373640.0000    0.34981
373680.0000   -0.07177
373720.0000    0.10400
373760.0000    0.03476
373800.0000    0.21954
373840.0000    0.24781
373880.0000    0.27307
373920.0000    0.05156
373960.0000    0.35343
374000.0000    0.38360
374040.0000    0.41204
374080.0000    0.49599
374120.0000    0.19434
374160.0000    0.30806
374200.0000    0.57444
374240.0000    0.25911
374280.0000    0.40462
374320.0000    0.09735
374360.0000    0.23122
374400.0000    0.19204
374440.0000    0.36357
374480.0000    0.57925
374520.0000    0.33536
374560.0000    0.25036
374600.0000    0.40869
374640.0000    0.11718
374680.0000    0.41350
374720.0000    0.40788
374760.0000    0.54809
374800.0000    0.36843
374840.0000    0.94795
374880.0000    0.75347
374920.0000    0.43917
374960.0000    0.44274
375000.0000    0.09317
375040.0000    0.45230
375080.0000    0.51678
375120.0000    0.49654
375160.0000    0.15805
375200.0000    0.44795
375240.0000    0.55151
375280.0000    0.30094
375320.0000    0.62691
375360.0000    0.39604
375400.0000    0.32494
375440.0000    0.57868
375480.0000    0.70935
375520.0000    1.08978
375560.0000    1.10680
375600.0000    0.77932
375640.0000    0.78703
375680.0000    0.54746
375720.0000    0.94294
375760.0000    0.57821
375800.0000    0.83138
375840.0000    0.75626
375880.0000    0.73676
375920.0000    0.60867
375960.0000    0.80365
376000.0000    0.73760
376040.0000    1.09072
376080.0000    0.58426
376120.0000    0.47557
376160.0000    0.83378
376200.0000    0.77735
376240.0000    0.80597
376280.0000    0.38705
376320.0000    0.36123
376360.0000    0.48200
376400.0000    0.44552
376440.0000    0.63497
376480.0000    0.71172
376520.0000    0.93138
376560.0000    0.83719
376600.0000    0.46472
376640.0000    0.62446
376680.0000    0.13265
376720.0000    0.39408
376760.0000    0.28577
376800.0000    0.21990
376840.0000    0.51926
376880.0000    0.69540
376920.0000    0.80075
376960.0000    0.96384
377000.0000    0.80777
377040.0000    0.78964
377080.0000    0.61586
377120.0000    0.49727
377160.0000    0.37525
377200.0000   -0.04649
377240.0000    0.16980
377280.0000    0.77495
377320.0000    0.49209
377360.0000    0.28891
377400.0000    0.49728
377440.0000    0.49178
377480.0000    0.38180
377520.0000    0.57501
377560.0000    0.45443
377600.0000    0.66281
377640.0000    0.50355
377680.0000    0.39720
377720.0000    0.48657
377760.0000    0.63429
377800.0000    0.51189
377840.0000    0.47166
377880.0000    0.39859
377920.0000    0.50315
377960.0000    0.45889
378000.0000    0.33617
378040.0000    0.70351
378080.0000    0.88144
378120.0000    1.00798
378160.0000    1.05829
378200.0000    1.01289
378240.0000    0.92254
378280.0000    0.72122
378320.0000    0.83557
378360.0000    0.70952
378400.0000    0.71077
378440.0000    0.22376
378480.0000    0.21379
378520.0000    0.30508
378560.0000    0.11639
378600.0000    0.17522
378640.0000    0.58059
378680.0000    0.46029
378720.0000    0.48691
378760.0000    0.59778
378800.0000    0.61060
378840.0000    0.42382
378880.0000    0.48603
378920.0000    0.56625
378960.0000    0.35619
379000.0000    0.11114
379040.0000    0.13892
379080.0000    0.15400
379120.0000    0.28763
379160.0000    0.26264
379200.0000    0.25875
379240.0000    0.70919
379280.0000    0.53064
379320.0000    0.49236
379360.0000    0.27248
379400.0000    0.33312
379440.0000    0.00091
379480.0000    0.49994
379520.0000    0.60317
379560.0000    0.47043
379600.0000    0.28609
379640.0000    0.46740
379680.0000    0.63350
379720.0000    0.63409
379760.0000    0.42256
379800.0000    0.36394
379840.0000    0.30216
379880.0000    0.83407
379920.0000    0.77480
379960.0000    0.74923
380000.0000    0.60505
380040.0000    0.77461
380080.0000    0.38291
380120.0000    0.40787
380160.0000    0.47524
380200.0000    0.54106
380240.0000    0.35911
380280.0000    0.45174
380320.0000    0.82248
380360.0000    0.84731
380400.0000    0.24946
380440.0000    0.31478
380480.0000    0.49454
380520.0000    0.39193
380560.0000    0.10123
380600.0000    0.16545
380640.0000    0.19296
380680.0000    0.13159
380720.0000    0.48184
380760.0000    0.17581
380800.0000    0.21189
380840.0000    0.42090
380880.0000    0.33781
380920.0000    0.36430
380960.0000    0.41227
381000.0000    0.41843
381040.0000    0.20457
381080.0000    0.42242
381120.0000    0.49044
381160.0000    0.46384
381200.0000    0.16752
381240.0000    0.24883
381280.0000    0.56977
381320.0000    0.47709
381360.0000    0.39622
381400.0000    0.74273
381440.0000    0.00845
381480.0000    0.39424
381520.0000    0.23445
381560.0000    0.40604
381600.0000    0.18319
381640.0000    0.31091
381680.0000    0.45650
381720.0000    0.77319
381760.0000    0.94118
381800.0000    0.81369
381840.0000    0.68871
381880.0000    0.93919
381920.0000    0.53269
381960.0000    0.66375
382000.0000    0.55970
382040.0000    0.79975
382080.0000    0.50519
382120.0000    0.51017
382160.0000    0.65819
382200.0000    0.60926
382240.0000    0.82291
382280.0000    1.08984
382320.0000    0.74246
382360.0000    0.78022
382400.0000    0.79357
382440.0000    0.32140
382480.0000    0.45042
382520.0000    0.28469
382560.0000    0.50558
382600.0000    0.69673
382640.0000    0.87756
382680.0000    0.54756
382720.0000    0.54055
382760.0000    0.28927
382800.0000    0.63969
382840.0000    0.33734
382880.0000    0.45368
382920.0000    0.57032
382960.0000    0.52694
383000.0000    0.21948
383040.0000    0.76070
383080.0000    0.64728
383120.0000    0.94244
383160.0000    0.71258
383200.0000    0.62655
383240.0000    0.66865
383280.0000    0.72511
383320.0000    0.56961
383360.0000    0.44810
383400.0000    0.04901
383440.0000    0.41504
383480.0000    0.50395
383520.0000    0.64735
383560.0000    0.20716
383600.0000    0.71433
383640.0000    0.15949
383680.0000    0.63527
383720.0000    0.63017
383760.0000    0.73677
383800.0000    0.62420
383840.0000    0.54989
383880.0000    0.53840
383920.0000    0.71948
383960.0000    0.62631
384000.0000    0.50905
384040.0000    0.23240
384080.0000    0.56940
384120.0000    0.25404
384160.0000    0.26681
384200.0000    0.41148
384240.0000    0.69296
384280.0000    0.51079
384320.0000    0.71297
384360.0000    0.79422
384400.0000    0.79292
384440.0000    0.40379
384480.0000    0.30566
384520.0000    0.28256
384560.0000    0.66778
384600.0000    0.35753
384640.0000    0.27329
384680.0000    0.30924
384720.0000    0.30486
384760.0000    0.15491
384800.0000    0.44806
384840.0000    0.45430
384880.0000    0.60777
384920.0000    0.18140
384960.0000    0.34832
385000.0000    0.74907
385040.0000    0.20563
385080.0000    0.90539
385120.0000    0.46262
385160.0000    0.79247
385200.0000    0.54301
385240.0000    0.73607
385280.0000    0.70972
385320.0000    0.94113
385360.0000    0.40594
385400.0000    0.82620
385440.0000    0.76910
385480.0000    0.71744
385520.0000    0.74452
385560.0000    0.76185
385600.0000    0.84142
385640.0000    0.60520
385680.0000    0.76352
385720.0000    0.61803
385760.0000    0.54634
385800.0000    0.60534
385840.0000    0.60447
385880.0000    0.74896
385920.0000    0.89742
385960.0000    0.54202
386000.0000    0.64250
386040.0000    0.85028
386080.0000    0.59472
386120.0000    0.33918
386160.0000    0.49404
386200.0000    0.56503
386240.0000    0.55153
386280.0000    0.73270
386320.0000    0.34327
386360.0000    0.60904
386400.0000    0.56374
386440.0000    0.51022
386480.0000    0.49191
386520.0000    0.49183
386560.0000    0.41579
386600.0000    0.49086
386640.0000    0.51916
386680.0000    0.58266
386720.0000    0.59749
386760.0000    0.44468
386800.0000    0.46467
386840.0000    0.66378
386880.0000    0.55872
386920.0000    0.53442
386960.0000    0.38654
387000.0000    0.68741
387040.0000    0.40892
387080.0000    0.20468
387120.0000    0.27549
387160.0000    0.76141
387200.0000    0.63977
387240.0000    0.60413
387280.0000    0.59962
387320.0000    0.58505
387360.0000    0.51006
387400.0000    0.72666
387440.0000    0.48482
387480.0000    0.39024
387520.0000    0.49375
387560.0000    0.43105
387600.0000    0.31986
387640.0000    0.33255
387680.0000    0.71162
387720.0000    0.62783
387760.0000    0.56887
387800.0000    0.37390
387840.0000    0.65070
387880.0000    0.34665
387920.0000    0.32768
387960.0000    0.51866
388000.0000    0.63181
388040.0000    0.59603
388080.0000    0.36933
388120.0000    0.27540
388160.0000    0.77141
388200.0000    0.72603
388240.0000    0.44939
388280.0000    0.58330
388320.0000    0.41088
388360.0000    0.72415
388400.0000    0.36371
388440.0000    0.42991
388480.0000    0.48333
388520.0000    0.37006
388560.0000    0.60110
388600.0000    0.45454
388640.0000    0.60099
388680.0000    0.26423
388720.0000    0.47776
388760.0000    0.36167
388800.0000    0.45697
388840.0000    0.34268
388880.0000    0.32963
388920.0000    0.29262
388960.0000    0.54175
389000.0000    0.50366
389040.0000    0.70641
389080.0000    0.10673
389120.0000    0.55041
389160.0000    0.45502
389200.0000    0.56912
389240.0000    0.58149
389280.0000    0.60638
389320.0000    0.69565
389360.0000    0.96657
389400.0000    0.95233
389440.0000    0.79816
389480.0000    0.89035
389520.0000    0.67524
389560.0000    0.15737
389600.0000   -0.02503
389640.0000    0.18561
389680.0000    0.14708
389720.0000   -0.03484
389760.0000    0.30096
389800.0000    0.06677
389840.0000    0.17383
389880.0000    0.50716
389920.0000    0.30331
389960.0000    0.13710
390000.0000    0.44956
390040.0000    0.41372
390080.0000    0.55006
390120.0000    0.70911
390160.0000    0.54860
390200.0000    0.70253
390240.0000    0.50884
390280.0000    0.47247
390320.0000    0.47561
390360.0000    0.57303
390400.0000    0.32480
390440.0000    0.35594
390480.0000    0.42963
390520.0000    0.55734
390560.0000    0.37054
390600.0000    0.64525
390640.0000    0.52440
390680.0000    0.46455
390720.0000    0.77627
390760.0000    0.66165
390800.0000    0.62798
390840.0000    0.54451
390880.0000    0.48553
390920.0000    0.47965
390960.0000    0.31773
391000.0000    0.31741
391040.0000    0.07130
391080.0000    0.11027
391120.0000    0.27655
391160.0000    0.34526
391200.0000    0.52055
391240.0000    0.68283
391280.0000    0.72165
391320.0000    0.40694
391360.0000    0.46626
391400.0000    0.60365
391440.0000    0.55272
391480.0000    0.61141
391520.0000    0.77449
391560.0000    0.77021
391600.0000    0.25548
391640.0000    0.40902
391680.0000    0.56614
391720.0000    0.30005
391760.0000    0.53017
391800.0000    0.30618
391840.0000    0.26903
391880.0000    0.18774
391920.0000    0.29734
391960.0000    0.26207
392000.0000    0.48805
392040.0000    0.36821
392080.0000    0.33970
392120.0000    0.59071
392160.0000    0.55720
392200.0000    0.57706
392240.0000    0.53516
392280.0000    0.62174
392320.0000    0.26950
392360.0000    0.34153
392400.0000    0.12706
392440.0000    0.45928
392480.0000    0.51706
392520.0000    0.45816
392560.0000    0.44003
392600.0000    0.62781
392640.0000    0.56864
392680.0000    0.40691
392720.0000    0.47224
392760.0000    0.18363
392800.0000    0.09587
392840.0000    0.54420
392880.0000    0.43185
392920.0000    0.15673
392960.0000    0.16653
393000.0000    0.48651
393040.0000    0.46668
393080.0000    0.44324
393120.0000    0.21462
393160.0000    0.13018
393200.0000    0.37098
393240.0000    0.15855
393280.0000    0.01458
393320.0000    0.61148
393360.0000    0.22732
393400.0000    0.21461
393440.0000    0.28852
393480.0000    0.51606
393520.0000    0.48754
393560.0000    0.30892
393600.0000    0.39484
393640.0000    0.50972
393680.0000    0.35837
393720.0000    0.43411
393760.0000    0.43148
393800.0000    0.60540
393840.0000    0.65347
393880.0000    0.57910
393920.0000    0.55951
393960.0000    0.33846
394000.0000    0.58616
394040.0000    0.79586
394080.0000    0.75530
394120.0000    0.62655
394160.0000    0.55938
394200.0000    0.67904
394240.0000    0.46511
394280.0000    0.85434
394320.0000    0.52941
394360.0000    0.48793
394400.0000    0.51603
394440.0000    0.52848
394480.0000    0.70928
394520.0000    0.69483
394560.0000    0.58270
394600.0000    0.55616
394640.0000    0.62953
394680.0000    0.58968
394720.0000    0.62818
394760.0000    0.39701
394800.0000    0.65121
394840.0000    0.17329
394880.0000    0.27580
394920.0000    0.43340
394960.0000    0.21504
395000.0000    0.42277
395040.0000    0.61304
395080.0000    0.37270
395120.0000    0.53888
395160.0000    0.45609
395200.0000    0.14618
395240.0000    0.30264
395280.0000    0.46984
395320.0000    0.27099
395360.0000    0.35599
395400.0000    0.28372
395440.0000    0.43102
395480.0000    0.10984
395520.0000    0.43537
395560.0000    0.33264
395600.0000    0.34668
395640.0000    0.36367
395680.0000    0.65676
395720.0000    0.27445
395760.0000    0.50543
395800.0000    0.29762
395840.0000    0.40157
395880.0000    0.40671
395920.0000    0.10234
395960.0000    0.22985
396000.0000    0.34316
396040.0000    0.52748
396080.0000    0.13718
396120.0000    0.19948
396160.0000    0.43465
396200.0000    0.04075
396240.0000    0.37129
396280.0000    0.30314
396320.0000    0.50245
396360.0000    0.53242
396400.0000    0.38776
396440.0000    0.28137
396480.0000    0.44231
396520.0000    0.45539
396560.0000    0.57583
396600.0000    0.29820
396640.0000    0.59969
396680.0000    0.60079
396720.0000    0.46169
396760.0000    0.56965
396800.0000    0.62385
396840.0000    0.52827
396880.0000    0.49580
396920.0000    0.42550
396960.0000    0.64076
397000.0000    0.67979
397040.0000    0.42132
397080.0000    0.36245
397120.0000    0.35538
397160.0000    0.58078
397200.0000    0.65406
397240.0000    0.60141
397280.0000    0.76752
397320.0000    0.26346
397360.0000    0.21543
397400.0000    0.39784
397440.0000    0.54643
397480.0000    0.48613
397520.0000    0.71794
397560.0000    0.72981
397600.0000    0.78203
397640.0000    0.61260
397680.0000    0.56236
397720.0000    0.57921
397760.0000    0.62909
397800.0000    0.52239
397840.0000    0.77031
397880.0000    0.98209
397920.0000    0.72742
397960.0000    0.47746
398000.0000    0.33818
398040.0000    0.70039
398080.0000    0.66278
398120.0000    0.78042
398160.0000    0.72231
398200.0000    0.83164
398240.0000    0.78091
398280.0000    0.71572
398320.0000    0.71628
398360.0000    0.67114
398400.0000    0.60779
398440.0000    0.79089
398480.0000    0.84474
398520.0000    0.65651
398560.0000    0.52104
398600.0000    0.60985
398640.0000    0.08638
398680.0000    0.34223
398720.0000    0.26371
398760.0000    0.30888
398800.0000    0.15719
398840.0000    0.52707
398880.0000    0.38790
398920.0000    0.58183
398960.0000    0.61426
399000.0000    0.54008
399040.0000    0.41720
399080.0000    0.54979
399120.0000    0.51913
399160.0000    0.45757
399200.0000    0.37334
399240.0000    0.53697
399280.0000    0.66883
399320.0000    0.51050
399360.0000    0.42100
399400.0000    0.63607
399440.0000    0.62514
399480.0000    0.56381
399520.0000    0.58360
399560.0000    0.54624
399600.0000    0.45956
399640.0000    0.19495
399680.0000   -0.02200
399720.0000    0.57102
399760.0000    0.62112
399800.0000    0.47349
399840.0000    0.60981
399880.0000    0.67913
399920.0000    0.44269
399960.0000    0.42332
400000.0000    0.70133
400040.0000    0.61675
400080.0000    0.74342
400120.0000    0.64475
400160.0000    0.59059
400200.0000    0.75276
400240.0000    0.65313
400280.0000    0.66887
400320.0000    0.40154
400360.0000    0.47347
400400.0000    0.49639
400440.0000    0.39850
400480.0000    0.55720
400520.0000    0.53078
400560.0000    0.69192
400600.0000    0.45943
400640.0000    0.62407
400680.0000    0.53140
400720.0000    0.52130
400760.0000    0.63700
400800.0000    0.42275
400840.0000    0.46060
400880.0000    0.59327
400920.0000    0.69447
400960.0000    0.68163
401000.0000    0.62806
401040.0000    0.85135
401080.0000    0.85219
401120.0000    1.18747
401160.0000    1.15835
401200.0000    0.86776
401240.0000    0.95338
401280.0000    0.64308
401320.0000    0.39603
401360.0000    0.61887
401400.0000    0.30431
401440.0000    0.16334
401480.0000    0.42512
401520.0000    0.46759
401560.0000    0.59998
401600.0000    0.48865
401640.0000    0.07440
401680.0000    0.55400
401720.0000    0.53489
401760.0000    0.64001
401800.0000    0.52071
401840.0000    0.60445
401880.0000    0.53836
401920.0000    0.60624
401960.0000    0.42661
402000.0000    0.49568
402040.0000    0.50576
402080.0000    0.65508
402120.0000    0.64357
402160.0000    0.72295
402200.0000    1.11506
402240.0000    1.26621
402280.0000    1.27731
402320.0000    1.08107
402360.0000    1.02819
402400.0000    1.25486
402440.0000    1.14630
402480.0000    0.93772
402520.0000    1.16805
402560.0000    1.18622
402600.0000    1.14812
402640.0000    0.96693
402680.0000    1.29478
402720.0000    0.96533
402760.0000    1.17314
402800.0000    0.78524
402840.0000    1.21875
402880.0000    1.05220
402920.0000    1.07052
402960.0000    1.16336
403000.0000    1.11651
403040.0000    1.13952
403080.0000    1.07504
403120.0000    1.14568
403160.0000    1.08357
403200.0000    1.22717
403240.0000    1.16787
403280.0000    1.04504
403320.0000    1.25536
403360.0000    1.14064
403400.0000    1.25125
403440.0000    1.14694
403480.0000    1.00916
403520.0000    1.28080
403560.0000    0.79632
403600.0000    1.08961
403640.0000    0.52674
403680.0000    0.62751
403720.0000    0.22736
403760.0000    0.55010
403800.0000    1.00276
403840.0000    0.96641
403880.0000    0.91729
403920.0000    0.78245
403960.0000    0.93109
404000.0000    0.89160
404040.0000    0.96321
404080.0000    0.85169
404120.0000    1.00042
404160.0000    1.29034
404200.0000    1.07890
404240.0000    0.85858
404280.0000    1.19129
404320.0000    1.03639
404360.0000    0.83710
404400.0000    0.88549
404440.0000    0.82440
404480.0000    0.69571
404520.0000    0.78035
404560.0000    0.51467
404600.0000    0.80488
404640.0000    0.44428
404680.0000    0.82272
404720.0000    0.82624
404760.0000    0.44001
404800.0000    0.39613
404840.0000    0.52446
404880.0000    0.37698
404920.0000    0.47143
404960.0000    0.47579
405000.0000    0.49238
405040.0000    0.63182
405080.0000    0.72011
405120.0000    0.57508
405160.0000    0.85115
405200.0000    0.57714
405240.0000    1.03517
405280.0000    0.93507
405320.0000    0.91961
405360.0000    0.81230
405400.0000    0.83729
405440.0000    0.52564
405480.0000    0.72341
405520.0000    1.11530
405560.0000    0.83355
405600.0000    0.87012
405640.0000    0.77379
405680.0000    0.59949
405720.0000    0.69490
405760.0000    0.74169
405800.0000    0.68077
405840.0000    0.82015
405880.0000    0.90789
405920.0000    1.03197
405960.0000    0.80343
406000.0000    0.96841
406040.0000    1.20388
406080.0000    1.18534
406120.0000    1.02385
406160.0000    1.27567
406200.0000    1.07346
406240.0000    1.33378
406280.0000    1.04312
406320.0000    1.10347
406360.0000    1.11762
406400.0000    0.95065
406440.0000    1.33981
406480.0000    0.92718
406520.0000    0.71776
406560.0000    0.87570
406600.0000    0.58850
406640.0000    0.56770
406680.0000    0.91371
406720.0000    0.91879
406760.0000    1.16603
406800.0000    0.84555
406840.0000    1.02614
406880.0000    1.06443
406920.0000    1.20385
406960.0000    0.97483
407000.0000    1.12908
407040.0000    1.04038
407080.0000    0.97228
407120.0000    1.05300
407160.0000    0.97546
407200.0000    1.01100
407240.0000    0.83261
407280.0000    0.35691
407320.0000    0.85667
407360.0000    0.67784
407400.0000    0.78618
407440.0000    0.70462
407480.0000    0.74597
407520.0000    0.86430
407560.0000    0.77393
407600.0000    0.69413
407640.0000    0.65386
407680.0000    0.68740
407720.0000    0.81889
407760.0000    0.67435
407800.0000    1.09867
407840.0000    1.11952
407880.0000    1.14861
407920.0000    0.97188
407960.0000    1.12095
408000.0000    0.98120
408040.0000    1.09570
408080.0000    0.96630
408120.0000    1.09591
408160.0000    1.09791
408200.0000    0.99150
408240.0000    1.04657
408280.0000    1.11192
408320.0000    1.23727
408360.0000    1.00490
408400.0000    1.06571
408440.0000    0.70399
408480.0000    1.00440
408520.0000    1.02044
408560.0000    1.04825
408600.0000    0.93978
408640.0000    0.98025
408680.0000    1.05853
408720.0000    0.88152
408760.0000    0.80486
408800.0000    0.79701
408840.0000    0.87345
408880.0000    0.96723
408920.0000    0.78021
408960.0000    0.92478
409000.0000    1.06535
409040.0000    1.03646
409080.0000    0.97826
409120.0000    0.74297
409160.0000    0.80712
409200.0000    1.07853
409240.0000    0.98574
409280.0000    0.51613
409320.0000    0.73998
409360.0000    0.99350
409400.0000    0.75162
409440.0000    0.97365
409480.0000    0.78656
409520.0000    0.89205
409560.0000    1.04035
409600.0000    0.88281
409640.0000    0.94600
409680.0000    1.01360
409720.0000    1.18047
409760.0000    1.04074
409800.0000    0.77494
409840.0000    0.96622
409880.0000    0.91918
409920.0000    0.81580
409960.0000    0.74439
410000.0000    0.61920
410040.0000    0.86903
410080.0000    0.86587
410120.0000    0.64502
410160.0000    0.61428
410200.0000    0.80158
410240.0000    0.87771
410280.0000    0.81260
410320.0000    0.98354
410360.0000    0.91963
410400.0000    0.88451
410440.0000    0.78377
410480.0000    0.86602
410520.0000    0.94585
410560.0000    0.92493
410600.0000    0.87591
410640.0000    1.03276
410680.0000    0.72431
410720.0000    0.70919
410760.0000    0.80040
410800.0000    0.63279
410840.0000    0.62647
410880.0000    0.81690
410920.0000    0.70118
410960.0000    0.52984
411000.0000    0.80798
411040.0000    0.72916
411080.0000    0.75893
411120.0000    0.50578
411160.0000    0.36134
411200.0000    0.87101
411240.0000    0.86032
411280.0000    1.07811
411320.0000    1.09124
411360.0000    0.91795
411400.0000    1.06229
411440.0000    1.08609
411480.0000    0.33660
411520.0000    0.67995
411560.0000    0.61182
411600.0000    1.04426
411640.0000    0.87101
411680.0000    0.67057
411720.0000    1.14253
411760.0000    0.90776
411800.0000    0.63310
411840.0000    0.68174
411880.0000    0.79745
411920.0000    0.89756
411960.0000    0.43582
412000.0000    0.32339
412040.0000    0.45955
412080.0000    0.43200
412120.0000    0.06718
412160.0000    0.02613
412200.0000    0.28733
412240.0000    0.00873
412280.0000    0.16328
412320.0000   -0.02421
412360.0000    0.24590
412400.0000    0.40351
412440.0000    0.13364
412480.0000    0.10330
412520.0000    0.53675
412560.0000    0.25149
412600.0000    0.32969
412640.0000    0.23824
412680.0000    0.21776
412720.0000    0.63744
412760.0000    0.05743
412800.0000    0.10885
412840.0000    0.32000
412880.0000    0.51496
412920.0000    0.42537
412960.0000    0.25996
413000.0000    0.30196
413040.0000    0.18959
413080.0000    0.58192
413120.0000    0.33260
413160.0000    0.24568
413200.0000    0.21032
413240.0000    0.38375
413280.0000    0.25007
413320.0000    0.32544
413360.0000    0.37574
413400.0000    0.33121
413440.0000    0.60225
413480.0000    0.40879
413520.0000    0.25832
413560.0000    0.26064
413600.0000    0.59379
413640.0000    0.42133
413680.0000    0.44730
413720.0000    0.13599
413760.0000    0.17161
413800.0000    0.13365
413840.0000    0.31295
413880.0000    0.23970
413920.0000    0.69960
413960.0000    0.35388
414000.0000    0.37730
414040.0000    0.47846
414080.0000    0.41649
414120.0000    0.31052
414160.0000    0.34160
414200.0000    0.07800
414240.0000    0.26753
414280.0000    0.48070
414320.0000    0.33217
414360.0000    0.47988
414400.0000    0.13103
414440.0000    0.40098
414480.0000    0.39510
414520.0000    0.28377
414560.0000    0.47144
414600.0000    0.22396
414640.0000    0.29153
414680.0000    0.45817
414720.0000    0.59190
414760.0000    0.51392
414800.0000    0.34152
414840.0000    0.46806
414880.0000    0.38768
414920.0000    0.42193
414960.0000    0.28242
415000.0000    0.42132
415040.0000    0.29178
415080.0000    0.23834
415120.0000    0.39286
415160.0000    0.21577
415200.0000    0.43479
415240.0000    0.34387
415280.0000    0.39065
415320.0000    0.41588
415360.0000    0.44565
415400.0000    0.20471
415440.0000    0.50697
415480.0000    0.31674
415520.0000    0.59313
415560.0000    0.38360
415600.0000    0.34208
415640.0000    0.35545
415680.0000    0.34020
415720.0000    0.10491
415760.0000    0.14365
415800.0000    0.24039
415840.0000    0.08606
415880.0000    0.13441
415920.0000    0.18976
415960.0000    0.24048
416000.0000    0.15590
416040.0000    0.12015
416080.0000    0.03395
416120.0000    0.28952
416160.0000   -0.15588
416200.0000    0.31921
416240.0000   -0.00018
416280.0000    0.05687
416320.0000    0.07572
416360.0000    0.01556
416400.0000    0.00334
416440.0000    0.08040
416480.0000    0.17031
416520.0000   -0.07724
416560.0000    0.22282
416600.0000    0.06586
416640.0000   -0.17002
416680.0000    0.28469
416720.0000   -0.09631
416760.0000    0.13477
416800.0000    0.15759
416840.0000    0.10214
416880.0000    0.07799
416920.0000   -0.00129
416960.0000    0.11772
417000.0000   -0.06039
417040.0000    0.22882
417080.0000   -0.04704
417120.0000   -0.00305
417160.0000   -0.03557
417200.0000    0.11981
417240.0000    0.05687
417280.0000    0.07841
417320.0000    0.15631
417360.0000   -0.21143
417400.0000   -0.04995
417440.0000    0.00424
417480.0000    0.11782
417520.0000    0.12561
417560.0000   -0.03615
417600.0000    0.07360
417640.0000   -0.04605
417680.0000   -0.01960
417720.0000   -0.13280
417760.0000   -0.01953
417800.0000    0.02099
417840.0000    0.01509
417880.0000    0.19408
417920.0000   -0.12709
417960.0000    0.15282
418000.0000   -0.09327
418040.0000    0.13583
418080.0000   -0.15537
418120.0000    0.24105
418160.0000    0.19017
418200.0000   -0.02037
418240.0000   -0.02925
418280.0000    0.02836
418320.0000   -0.02204
418360.0000    0.21768
418400.0000    0.01474
418440.0000   -0.00921
418480.0000   -0.07226
418520.0000   -0.02531
418560.0000    0.18589
418600.0000   -0.03496
418640.0000    0.05811
418680.0000    0.15394
418720.0000    0.00283
418760.0000    0.30938
418800.0000    0.19762
418840.0000   -0.02630
418880.0000    0.10543
418920.0000    0.23709
418960.0000   -0.00224
419000.0000    0.16342
419040.0000    0.08582
419080.0000    0.11082
419120.0000    0.10719
419160.0000    0.24365
419200.0000    0.08228
419240.0000    0.21173
419280.0000    0.38474
419320.0000    0.08189
419360.0000   -0.02619
419400.0000    0.07917
419440.0000   -0.04044
419480.0000    0.17097
419520.0000    0.10369
419560.0000    0.11534
419600.0000    0.08284
419640.0000   -0.01005
419680.0000    0.20384
419720.0000    0.07162
419760.0000    0.38421
419800.0000    0.28042
419840.0000    0.08763
419880.0000    0.04933
419920.0000   -0.30054
419960.0000    0.25460
420000.0000   -0.03355
420040.0000   -0.03284
420080.0000   -0.10733
420120.0000    0.05458
420160.0000    0.17354
420200.0000    0.39802
420240.0000    0.27088
420280.0000    0.22099
420320.0000    0.21912
420360.0000   -0.08466
420400.0000   -0.00405
420440.0000    0.18301
420480.0000   -0.09729
420520.0000    0.09506
420560.0000   -0.04677
420600.0000    0.40679
420640.0000   -0.06299
420680.0000    0.17138
420720.0000    0.20957
420760.0000   -0.15112
420800.0000    0.16329
420840.0000   -0.00804
420880.0000    0.05831
420920.0000    0.20301
420960.0000   -0.21631
421000.0000    0.11068
421040.0000   -0.17162
421080.0000    0.18280
421120.0000    0.31221
421160.0000    0.02224
421200.0000    0.30394
421240.0000    0.40537
421280.0000    0.39350
421320.0000    0.24847
421360.0000    0.30172
421400.0000    0.32121
421440.0000    0.12643
421480.0000    0.34100
421520.0000    0.48350
421560.0000    0.09319
421600.0000    0.27264
421640.0000    0.24573
421680.0000    0.48551
421720.0000    0.07351
421760.0000   -0.02972
421800.0000    0.20103
421840.0000    0.05873
421880.0000    0.23348
421920.0000   -0.02032
421960.0000    0.24174
422000.0000    0.44984
422040.0000    0.20722
422080.0000   -0.32678
422120.0000   -0.48053
422160.0000    0.07468
422200.0000   -0.09262
422240.0000    0.07747
422280.0000    0.01611
422320.0000   -0.13521
422360.0000    0.33154
422400.0000    0.63742
422440.0000    0.15275
422480.0000    0.33111
422520.0000    0.03484
422560.0000    0.26154
422600.0000    0.36184
422640.0000    0.31664
422680.0000    0.13937
422720.0000    0.28861
422760.0000    0.42196
422800.0000    0.41564
422840.0000    0.26571
422880.0000    0.07846
422920.0000   -0.31795
422960.0000   -0.40401
423000.0000   -0.32915
423040.0000   -0.29616
423080.0000   -0.15302
423120.0000   -0.28669
423160.0000   -0.16994
423200.0000   -0.19188
423240.0000   -0.09124
423280.0000   -0.16166
423320.0000   -0.27631
423360.0000   -0.44708
423400.0000   -0.01770
423440.0000   -0.33168
423480.0000   -0.13516
423520.0000   -0.49642
423560.0000   -0.05515
423600.0000   -0.42415
423640.0000   -0.41474
423680.0000   -0.05706
423720.0000   -0.23890
423760.0000   -0.19936
423800.0000   -0.33038
423840.0000   -0.40926
423880.0000   -0.48318
423920.0000   -0.19351
423960.0000   -0.25963
424000.0000   -0.28939
424040.0000   -0.08245
424080.0000   -0.32399
424120.0000   -0.28236
424160.0000   -0.24422
424200.0000   -0.30227
424240.0000   -0.11710
424280.0000   -0.44208
424320.0000   -0.35124
424360.0000   -0.25171
424400.0000    0.15118
424440.0000   -0.30861
424480.0000   -0.13836
424520.0000    0.16929
424560.0000    0.12185
424600.0000   -0.15007
424640.0000    0.29816
424680.0000    0.13418
424720.0000   -0.09350
424760.0000   -0.58289
424800.0000   -0.07374
424840.0000   -0.10061
424880.0000    0.09442
424920.0000    0.42359
424960.0000   -0.16073
425000.0000   -0.33620
425040.0000   -0.24507
425080.0000   -0.26012
425120.0000   -0.34688
425160.0000   -0.22133
425200.0000   -0.27774
425240.0000   -0.24922
425280.0000    0.18119
425320.0000   -0.18523
425360.0000    0.13384
425400.0000   -0.01817
425440.0000    0.04267
425480.0000    0.06190
425520.0000   -0.05453
425560.0000   -0.02676
425600.0000   -0.24856
425640.0000   -0.08916
425680.0000   -0.24720
425720.0000   -0.41475
425760.0000    0.17930
425800.0000    0.05512
425840.0000   -0.08448
425880.0000   -0.04142
425920.0000   -0.07723
425960.0000   -0.09065
426000.0000    0.02848
426040.0000   -0.22259
426080.0000    0.03663
426120.0000   -0.09952
426160.0000    0.19386
426200.0000    0.72344
426240.0000    0.29146
426280.0000    0.21767
426320.0000    0.17124
426360.0000    0.18124
426400.0000    0.09850
426440.0000    0.59702
426480.0000    0.86675
426520.0000    0.75504
426560.0000    0.39514
426600.0000    0.57864
426640.0000    0.54575
426680.0000    0.33429
426720.0000    0.71288
426760.0000    0.67195
426800.0000    0.64026
426840.0000    0.77520
426880.0000    0.92936
426920.0000    0.86118
426960.0000    0.95269
427000.0000    0.87736
427040.0000    0.77159
427080.0000    0.77773
427120.0000    0.82494
427160.0000    0.77116
427200.0000    0.86222
427240.0000    1.07560
427280.0000    0.62078
427320.0000    0.98286
427360.0000    0.71944
427400.0000    0.93643
427440.0000    0.95909
427480.0000    1.09532
427520.0000    1.06793
427560.0000    0.97938
427600.0000    0.69715
427640.0000    0.81079
427680.0000    0.69253
427720.0000    0.97592
427760.0000    1.03022
427800.0000    0.84450
427840.0000    0.76198
427880.0000    0.98447
427920.0000    0.98562
427960.0000    0.88324
428000.0000    0.71542
428040.0000    0.82763
428080.0000    0.51605
428120.0000    0.50630
428160.0000    0.59327
428200.0000    0.36253
428240.0000    0.40345
428280.0000    0.40736
428320.0000    0.75690
428360.0000    0.86273
428400.0000    0.86122
428440.0000    1.02362
428480.0000    0.67061
428520.0000    0.74750
428560.0000    0.77286
428600.0000    0.79760
428640.0000    0.82959
428680.0000    0.36088
428720.0000    0.66662
428760.0000    0.47731
428800.0000    0.46797
428840.0000    0.92402
428880.0000    0.61067
428920.0000    0.57430
428960.0000    0.77288
429000.0000    0.75790
429040.0000    0.61005
429080.0000    0.72236
429120.0000    0.56861
429160.0000    0.40347
429200.0000    0.51809
429240.0000    0.55052
429280.0000    0.35800
429320.0000    0.52160
429360.0000    0.64531
429400.0000    0.47843
429440.0000    0.87038
429480.0000    1.04288
429520.0000    0.99269
429560.0000    0.93430
429600.0000    0.91584
429640.0000    1.00235
429680.0000    1.08238
429720.0000    1.05162
429760.0000    1.06564
429800.0000    1.03183
429840.0000    0.68822
429880.0000    1.06160
429920.0000    0.96940
429960.0000    0.88966
430000.0000    1.14880
430040.0000    1.18090
430080.0000    1.17218
430120.0000    0.99046
430160.0000    1.25922
430200.0000    0.94219
430240.0000    1.10688
430280.0000    1.12079
430320.0000    1.01927
430360.0000    1.04787
430400.0000    0.83169
430440.0000    0.91922
430480.0000    0.74866
430520.0000    0.96752
430560.0000    1.02657
430600.0000    1.11421
430640.0000    1.10410
430680.0000    1.12248
430720.0000    1.04601
430760.0000    0.82594
430800.0000    0.92061
430840.0000    1.13913
430880.0000    0.53530
430920.0000    0.77507
430960.0000    0.84572
431000.0000    0.77369
431040.0000    0.78334
431080.0000    1.09078
431120.0000    0.93981
431160.0000    1.16245
431200.0000    1.16747
431240.0000    1.10222
431280.0000    1.49698
431320.0000    1.36397
431360.0000    1.36707
431400.0000    1.27420
431440.0000    1.25668
431480.0000    1.33641
431520.0000    1.25980
431560.0000    1.31947
431600.0000    1.43836
431640.0000    0.81911
431680.0000    0.81661
431720.0000    0.79402
431760.0000    0.93452
431800.0000    0.47419
431840.0000    0.84314
431880.0000    1.17375
431920.0000    1.03703
431960.0000    0.92211
432000.0000    0.54650
432040.0000    0.82510
432080.0000    0.63395
432120.0000    0.86979
432160.0000    0.47481
432200.0000    0.56455
432240.0000    0.48838
432280.0000    0.87947
432320.0000    1.23157
432360.0000    1.12428
432400.0000    1.36703
432440.0000    1.52824
432480.0000    1.42213
432520.0000    1.27277
432560.0000    1.31019
432600.0000    1.39787
432640.0000    1.28954
432680.0000    1.41690
432720.0000    1.41560
432760.0000    1.43301
432800.0000    1.34605
432840.0000    1.30256
432880.0000    1.41398
432920.0000    1.43597
432960.0000    1.35954
433000.0000    1.42336
433040.0000    1.31817
433080.0000    1.52513
433120.0000    1.53692
433160.0000    1.49489
433200.0000    1.40389
433240.0000    1.33072
433280.0000    1.51363
433320.0000    1.36861
433360.0000    1.39236
433400.0000    1.35539
433440.0000    1.33428
433480.0000    1.32220
433520.0000    1.40893
433560.0000    1.39352
433600.0000    1.45225
433640.0000    1.50384
433680.0000    1.24880
433720.0000    1.41029
433760.0000    1.50840
433800.0000    1.46193
433840.0000    1.18426
433880.0000    1.37912
433920.0000    1.27413
433960.0000    1.33144
434000.0000    1.57392
434040.0000    1.41746
434080.0000    1.53513
434120.0000    1.27209
434160.0000    1.28085
434200.0000    1.56796
434240.0000    1.53264
434280.0000    1.47079
434320.0000    1.41575
434360.0000    1.48722
434400.0000    1.37962
434440.0000    1.56552
434480.0000    1.47408
434520.0000    1.56510
434560.0000    1.58263
434600.0000    1.47597
434640.0000    1.44469
434680.0000    1.61665
434720.0000    1.57374
434760.0000    1.64213
434800.0000    1.60236
434840.0000    1.55207
434880.0000    1.61594
434920.0000    1.28424
434960.0000    1.55660
435000.0000    1.23215
435040.0000    1.15539
435080.0000    1.28465
435120.0000    1.47882
435160.0000    1.58774
435200.0000    1.46388
435240.0000    1.51479
435280.0000    1.47957
435320.0000    1.53343
435360.0000    1.54302
435400.0000    1.51095
435440.0000    1.31746
435480.0000    1.45604
435520.0000    1.47000
435560.0000    1.34001
435600.0000    1.29861
435640.0000    1.14299
435680.0000    0.90866
435720.0000    1.22174
435760.0000    0.94377
435800.0000    1.03377
435840.0000    1.20726
435880.0000    1.09490
435920.0000    0.93839
435960.0000    0.96804
436000.0000    0.89112
436040.0000    1.12719
436080.0000    0.89794
436120.0000    1.26984
436160.0000    1.05264
436200.0000    1.07141
436240.0000    1.08237
436280.0000    1.06870
436320.0000    0.97237
436360.0000    0.99590
436400.0000    1.19071
436440.0000    0.92935
436480.0000    1.12232
436520.0000    1.16291
436560.0000    0.95579
436600.0000    1.14619
436640.0000    1.19818
436680.0000    1.08508
436720.0000    0.95135
436760.0000    1.26004
436800.0000    1.35423
436840.0000    1.21081
436880.0000    1.25398
436920.0000    1.12109
436960.0000    1.15172
437000.0000    1.23094
437040.0000    0.89116
437080.0000    1.00033
437120.0000    1.12469
437160.0000    1.16242
437200.0000    1.08798
437240.0000    1.14825
437280.0000    1.03924
437320.0000    1.19031
437360.0000    1.11197
437400.0000    1.07067
437440.0000    1.08696
437480.0000    1.08895
437520.0000    1.10432
437560.0000    1.07682
437600.0000    1.13101
437640.0000    1.08484
437680.0000    0.98164
437720.0000    0.93995
437760.0000    1.06173
437800.0000    0.81927
437840.0000    0.45853
437880.0000    0.70856
437920.0000    0.75396
437960.0000    1.09000
438000.0000    0.67052
438040.0000    0.97566
438080.0000    0.69766
438120.0000    0.68363
438160.0000    0.65467
438200.0000    0.51349
438240.0000    0.78793
438280.0000    0.39110
438320.0000    0.60755
438360.0000    0.41228
438400.0000    0.28812
438440.0000    0.34279
438480.0000    0.21388
438520.0000   -0.02589
438560.0000    0.45299
438600.0000    0.73481
438640.0000    0.66401
438680.0000    0.79771
438720.0000    0.67854
438760.0000    0.75849
438800.0000    0.50724
438840.0000    0.57368
438880.0000    0.74267
438920.0000    0.94088
438960.0000    0.56567
439000.0000    0.60494
439040.0000    0.62318
439080.0000    0.52307
439120.0000    0.58771
439160.0000    0.78425
439200.0000    0.77640
439240.0000    0.79445
439280.0000    0.44899
439320.0000    0.98523
439360.0000    0.71537
439400.0000    0.95086
439440.0000    0.77548
439480.0000    0.63065
439520.0000    0.76335
439560.0000    0.85062
439600.0000    0.49845
439640.0000    0.44792
439680.0000    0.48892
439720.0000    0.33902
439760.0000    0.68392
439800.0000    1.04286
439840.0000    0.83176
439880.0000    0.58672
439920.0000    0.33154
439960.0000    0.38147
440000.0000    0.46800
440040.0000    0.46546
440080.0000    0.81106
440120.0000    0.54296
440160.0000    0.69295
440200.0000    0.82862
440240.0000    0.68846
440280.0000    0.46021
440320.0000    0.60247
440360.0000    0.70915
440400.0000    0.71891
440440.0000    1.04728
440480.0000    1.07513
440520.0000    0.90887
440560.0000    0.75842
440600.0000    0.91629
440640.0000    1.02108
440680.0000    1.14127
440720.0000    0.86473
440760.0000    0.33946
440800.0000    0.86916
440840.0000    0.44393
440880.0000    0.49912
440920.0000    0.55878
440960.0000    0.32207
441000.0000    0.66712
441040.0000    0.83908
441080.0000    0.70752
441120.0000    0.44882
441160.0000    0.63671
441200.0000    0.71991
441240.0000    0.72916
441280.0000    0.78431
441320.0000    0.81652
441360.0000    0.79006
441400.0000    0.79623
441440.0000    0.83951
441480.0000    0.49384
441520.0000    0.99999
441560.0000    1.08782
441600.0000    0.76344
441640.0000    0.66448
441680.0000    0.22851
441720.0000    0.83670
441760.0000    0.80881
441800.0000    0.58738
441840.0000    0.06492
441880.0000    0.20880
441920.0000    0.50130
441960.0000   -0.07227
442000.0000    0.17788
442040.0000   -0.15878
442080.0000    0.62736
442120.0000    0.28774
442160.0000   -0.15122
442200.0000    0.01521
442240.0000   -0.10908
442280.0000    0.27595
442320.0000    0.34847
442360.0000    0.37530
442400.0000    0.72400
442440.0000    0.58770
442480.0000    0.46565
442520.0000    0.25459
442560.0000    0.39827
442600.0000    0.80821
442640.0000    0.84823
442680.0000    0.74361
442720.0000    0.52560
442760.0000    0.65170
442800.0000    0.58662
442840.0000    0.86346
442880.0000    0.98990
442920.0000    0.52791
442960.0000    0.21685
443000.0000    0.70532
443040.0000    0.56882
443080.0000    0.64563
443120.0000    0.36240
443160.0000    0.43570
443200.0000    0.71687
443240.0000    0.67724
443280.0000    1.02559
443320.0000    0.83805
443360.0000    0.76922
443400.0000    0.51276
443440.0000    0.83759
443480.0000    0.95205
443520.0000    0.93759
443560.0000    0.70729
443600.0000    1.03860
443640.0000    0.66147
443680.0000    0.89370
443720.0000    0.89934
443760.0000    0.73104
443800.0000    0.73969
443840.0000    0.65030
443880.0000    0.60065
443920.0000    1.01152
443960.0000    0.37194
444000.0000    0.64175
444040.0000    1.29191
444080.0000    1.32805
444120.0000    1.37081
444160.0000    1.40080
444200.0000    1.52478
444240.0000    1.55028
444280.0000    1.59755
444320.0000    1.33362
444360.0000    1.31873
444400.0000    1.48733
444440.0000    1.65114
444480.0000    1.53945
444520.0000    1.49238
444560.0000    1.64091
444600.0000    1.38767
444640.0000    1.48846
444680.0000    1.35092
444720.0000    1.53224
444760.0000    1.53752
444800.0000    1.43740
444840.0000    1.50678
444880.0000    1.67394
444920.0000    1.49060
444960.0000    1.42619
445000.0000    1.49962
445040.0000    1.48537
445080.0000    1.61429
445120.0000    1.56775
445160.0000    1.35184
445200.0000    1.27061
445240.0000    1.34141
445280.0000    1.08098
445320.0000    1.39579
445360.0000    1.29763
445400.0000    1.23131
445440.0000    1.31122
445480.0000    1.32083
445520.0000    1.11207
445560.0000    1.36402
445600.0000    1.24380
445640.0000    1.07874
445680.0000    1.40920
445720.0000    1.39090
445760.0000    1.24283
445800.0000    1.25917
445840.0000    1.45268
445880.0000    1.31769
445920.0000    1.26125
445960.0000    1.16702
446000.0000    1.19155
446040.0000    1.26742
446080.0000    1.29135
446120.0000    1.21356
446160.0000    1.06555
446200.0000    1.26802
446240.0000    1.24700
446280.0000    0.98934
446320.0000    1.26909
446360.0000    1.19979
446400.0000    1.37769
446440.0000    0.47067
446480.0000    0.77001
446520.0000    0.45936
446560.0000    1.10541
446600.0000    0.99381
446640.0000    1.08829
446680.0000    0.90488
446720.0000    0.98440
446760.0000    0.82110
446800.0000    0.89482
446840.0000    1.03795
446880.0000    1.12678
446920.0000    0.76695
446960.0000    0.64471
447000.0000    0.42202
447040.0000    0.48379
447080.0000    0.29965
447120.0000    0.55531
447160.0000    0.66315
447200.0000    0.73096
447240.0000    0.30262
447280.0000    0.98042
447320.0000    0.62953
447360.0000    0.82279
447400.0000    0.71635
447440.0000    0.84701
447480.0000    0.91742
447520.0000    0.99135
447560.0000    0.37080
447600.0000    0.51632
447640.0000    0.50801
447680.0000    0.55811
447720.0000    0.53238
447760.0000    0.54674
447800.0000    0.37266
447840.0000    0.60542
447880.0000    0.54444
447920.0000    0.69791
447960.0000    0.45122
448000.0000    0.33455
448040.0000    0.30729
448080.0000    0.62474
448120.0000    0.69147
448160.0000    0.65591
448200.0000    0.38459
448240.0000    0.14615
448280.0000    0.61399
448320.0000    0.85522
448360.0000    0.33707
448400.0000    0.53697
448440.0000    0.57312
448480.0000    0.79428
448520.0000    0.82608
448560.0000    0.95166
448600.0000    0.80829
448640.0000    0.99425
448680.0000    0.95557
448720.0000    0.95447
448760.0000    0.93724
448800.0000    0.94773
448840.0000    1.05646
448880.0000    0.83661
448920.0000    1.03567
448960.0000    0.19706
449000.0000    0.89353
449040.0000    0.90431
449080.0000    0.73337
449120.0000    0.77452
449160.0000    0.73125
449200.0000    0.98555
449240.0000    0.58889
449280.0000    0.98897
449320.0000    1.05659
449360.0000    1.28463
449400.0000    1.02681
449440.0000    0.78870
449480.0000    0.83513
449520.0000    0.90484
449560.0000    0.46465
449600.0000    0.60747
449640.0000    0.92933
449680.0000    0.73596
449720.0000    0.55479
449760.0000    0.61603
449800.0000    0.40850
449840.0000    0.59842
449880.0000    0.62668
449920.0000    0.53090
449960.0000    0.57135
450000.0000    0.45764
450040.0000    0.76519
450080.0000    0.69712
450120.0000    0.48763
450160.0000    0.55057
450200.0000    0.79470
450240.0000    0.81079
450280.0000    0.83527
450320.0000    0.86149
450360.0000    0.72043
450400.0000    0.63610
450440.0000    0.80592
450480.0000    0.81196
450520.0000    0.93776
450560.0000    0.84069
450600.0000    1.04427
450640.0000    0.73664
450680.0000    0.92477
450720.0000    1.00698
450760.0000    1.14729
450800.0000    1.23491
450840.0000    1.10977
450880.0000    0.84533
450920.0000    0.89745
450960.0000    0.82692
451000.0000    0.52266
451040.0000    0.58329
451080.0000    0.55925
451120.0000    0.51118
451160.0000    0.40636
451200.0000    0.49885
451240.0000   -0.09218
451280.0000    0.34416
451320.0000    0.18727
451360.0000    0.27130
451400.0000    0.13256
451440.0000    0.03157
451480.0000   -0.49741
451520.0000    0.10920
451560.0000    0.48667
451600.0000    0.32579
451640.0000    0.05014
451680.0000    0.50989
451720.0000    0.67057
451760.0000    0.73546
451800.0000    0.82145
451840.0000    0.61487
451880.0000    0.82844
451920.0000    0.73927
451960.0000    0.82941
452000.0000    0.81889
452040.0000    0.59110
452080.0000    0.75642
452120.0000    0.79909
452160.0000    0.83647
452200.0000    0.88904
452240.0000    0.84788
452280.0000    0.86924
452320.0000    0.84406
452360.0000    0.79846
452400.0000    0.83977
452440.0000    0.80755
452480.0000    0.83321
452520.0000    0.77335
452560.0000    0.56932
452600.0000    0.68630
452640.0000    0.72713
452680.0000    0.59482
452720.0000    0.70848
452760.0000    0.69581
452800.0000    0.66305
452840.0000    0.70100
452880.0000    0.91183
452920.0000    0.82538
452960.0000    0.32143
453000.0000    0.34953
453040.0000    0.36715
453080.0000    0.42069
453120.0000    0.47988
453160.0000    0.63428
453200.0000    0.65568
453240.0000    1.01445
453280.0000    0.79296
453320.0000    1.37498
453360.0000    1.14774
453400.0000    1.25236
453440.0000    1.03060
453480.0000    0.95393
453520.0000    0.90780
453560.0000    0.92023
453600.0000    0.80949
453640.0000    0.91714
453680.0000    0.88280
453720.0000    0.92137
453760.0000    0.76437
453800.0000    0.43481
453840.0000    1.02812
453880.0000    0.78899
453920.0000    1.19815
453960.0000    0.89787
454000.0000    1.09842
454040.0000    1.21496
454080.0000    1.30360
454120.0000    1.14624
454160.0000    1.00727
454200.0000    1.03679
454240.0000    1.01280
454280.0000    1.26412
454320.0000    1.31319
454360.0000    1.21440
454400.0000    1.19375
454440.0000    1.25700
454480.0000    1.53383
454520.0000    1.61906
454560.0000    1.28654
454600.0000    1.46601
454640.0000    1.53358
454680.0000    1.48128
454720.0000    1.48117
454760.0000    1.57519
454800.0000    1.39889
454840.0000    1.22291
454880.0000    1.09460
454920.0000    1.09843
454960.0000    0.93381
455000.0000    0.84616
455040.0000    0.77500
455080.0000    0.60446
455120.0000    0.74756
455160.0000    0.87013
455200.0000    0.69849
455240.0000    1.00329
455280.0000    1.08395
455320.0000    1.05419
455360.0000    1.17383
455400.0000    1.08494
455440.0000    1.21443
455480.0000    1.14556
455520.0000    1.03787
455560.0000    1.28179
455600.0000    1.16641
455640.0000    1.45529
455680.0000    1.54936
455720.0000    1.47834
455760.0000    1.46460
455800.0000    1.58853
455840.0000    1.35949
455880.0000    1.46298
455920.0000    1.61088
455960.0000    1.52991
456000.0000    1.31099
456040.0000    1.46291
456080.0000    1.37518
456120.0000    1.18325
456160.0000    1.32677
456200.0000    1.33279
456240.0000    1.33864
456280.0000    1.31891
456320.0000    1.26029
456360.0000    1.41837
456400.0000    1.43647
456440.0000    1.41823
456480.0000    1.31059
456520.0000    1.37549
456560.0000    1.40553
456600.0000    1.40052
456640.0000    1.63974
456680.0000    1.63177
456720.0000    1.64222
456760.0000    1.71129
456800.0000    1.65132
456840.0000    1.50061
456880.0000    1.54777
456920.0000    1.56872
456960.0000    1.50596
457000.0000    1.39978
457040.0000    1.44694
457080.0000    1.29982
457120.0000    1.26694
457160.0000    0.90766
457200.0000    1.19820
457240.0000    1.38177
457280.0000    1.66913
457320.0000    1.50539
457360.0000    1.31406
457400.0000    1.59750
457440.0000    1.33063
457480.0000    1.36615
457520.0000    1.40014
457560.0000    1.35798
457600.0000    1.34138
457640.0000    1.37973
457680.0000    1.33130
457720.0000    1.38482
457760.0000    1.68667
457800.0000    1.55719
457840.0000    1.50115
457880.0000    1.48991
457920.0000    1.54182
457960.0000    1.46725
458000.0000    1.32143
458040.0000    1.38804
458080.0000    1.53625
458120.0000    1.48421
458160.0000    1.10542
458200.0000    1.29239
458240.0000    1.05284
458280.0000    0.96719
458320.0000    0.84656
458360.0000    1.12466
458400.0000    0.67604
458440.0000    0.97698
458480.0000    1.17090
458520.0000    1.24996
458560.0000    1.59490
458600.0000    1.39779
458640.0000    1.32115
458680.0000    1.38616
458720.0000    1.26416
458760.0000    1.23290
458800.0000    1.01790
458840.0000    0.48390
458880.0000    0.47018
458920.0000    1.04337
458960.0000    0.82581
459000.0000    0.68194
459040.0000    0.81704
459080.0000    1.23240
459120.0000    0.79323
459160.0000    0.43683
459200.0000    0.61509
459240.0000    0.38729
459280.0000    0.77917
459320.0000    0.60269
459360.0000    0.37498
459400.0000    0.24945
459440.0000    1.12771
459480.0000    0.57454
459520.0000    0.51670
459560.0000    1.03923
459600.0000    0.47498
459640.0000    0.61969
459680.0000    0.86472
459720.0000    0.94989
459760.0000    0.89173
459800.0000    0.99640
459840.0000    0.76495
459880.0000    0.98486
459920.0000    0.39948
459960.0000    0.44180
460000.0000    0.79440
460040.0000    0.52720
460080.0000    0.40057
460120.0000    0.66654
460160.0000    0.73604
460200.0000    0.95840
460240.0000    0.89889
460280.0000    0.63218
460320.0000    0.53178
460360.0000    0.77364
460400.0000    0.63586
460440.0000    0.42861
460480.0000    0.56428
460520.0000    0.95076
460560.0000    0.82447
460600.0000    1.04694
460640.0000    0.85170
460680.0000    0.87800
460720.0000    0.92345
460760.0000    0.83308
460800.0000    0.63084
460840.0000    1.10488
460880.0000    0.74793
460920.0000    0.66589
460960.0000    0.71406
461000.0000    0.70245
461040.0000    0.75326
461080.0000    0.18833
461120.0000    0.72881
461160.0000    0.64999
461200.0000    1.02352
461240.0000    0.63800
461280.0000    0.52163
461320.0000    0.61567
461360.0000    0.60770
461400.0000    0.58499
461440.0000    0.60088
461480.0000    0.44171
461520.0000    0.48030
461560.0000    0.88612
461600.0000    0.69782
461640.0000    0.51471
461680.0000    0.18295
461720.0000    0.02505
461760.0000    0.17891
461800.0000    0.04954
461840.0000    0.37048
461880.0000    0.86122
461920.0000    1.10501
461960.0000    0.75198
462000.0000    0.73710
462040.0000    0.64784
462080.0000    0.57554
462120.0000    0.62361
462160.0000    0.80772
462200.0000    0.97940
462240.0000    0.88625
462280.0000    0.61846
462320.0000    0.85296
462360.0000    0.64076
462400.0000    0.61282
462440.0000    0.53072
462480.0000    0.78098
462520.0000    0.55435
462560.0000    0.27882
462600.0000    0.43676
462640.0000    0.18058
462680.0000    0.47883
462720.0000    0.73181
462760.0000    0.77810
462800.0000    0.44357
462840.0000    0.47268
462880.0000    0.75095
462920.0000    0.63874
462960.0000    0.68351
463000.0000    0.62752
463040.0000    0.91529
463080.0000    0.78802
463120.0000    0.49482
463160.0000    0.64405
463200.0000    0.83392
463240.0000    0.80667
463280.0000    0.71159
463320.0000    0.48454
463360.0000    0.59566
463400.0000    0.72581
463440.0000    0.28913
463480.0000    0.96280
463520.0000    0.89168
463560.0000    0.86939
463600.0000    0.93669
463640.0000    0.39220
463680.0000    0.73662
463720.0000    0.60820
463760.0000    0.94673
463800.0000    0.98091
463840.0000    1.26282
463880.0000    0.94352
463920.0000    0.89623
463960.0000    0.21685
464000.0000    0.68105
464040.0000    0.76276
464080.0000    0.53098
464120.0000    0.69309
464160.0000    0.71799
464200.0000    0.16243
464240.0000    0.35038
464280.0000    0.44962
464320.0000    0.56818
464360.0000    0.73398
464400.0000    0.12070
464440.0000    0.36187
464480.0000   -0.01214
464520.0000    0.51684
464560.0000    0.93964
464600.0000    0.66771
464640.0000    0.82429
464680.0000    0.56890
464720.0000    0.47450
464760.0000    0.90939
464800.0000    0.97913
464840.0000    0.58921
464880.0000    0.86313
464920.0000    0.82886
464960.0000    1.06690
465000.0000    0.83273
465040.0000    0.79511
465080.0000    0.90712
465120.0000    0.73292
465160.0000    0.60067
465200.0000    1.09712
465240.0000    1.30925
465280.0000    1.19758
465320.0000    1.10706
465360.0000    1.18965
465400.0000    1.20392
465440.0000    1.37331
465480.0000    1.12079
465520.0000    0.74697
465560.0000    0.87766
465600.0000    1.19445
465640.0000    0.78643
465680.0000    0.77260
465720.0000    0.78931
465760.0000    0.93056
465800.0000    0.97876
465840.0000    0.95182
465880.0000    0.89090
465920.0000    1.10607
465960.0000    0.64977
466000.0000    0.82098
466040.0000    1.09732
466080.0000    0.93274
466120.0000    1.32272
466160.0000    1.32773
466200.0000    1.00146
466240.0000    1.33501
466280.0000    0.99890
466320.0000    1.01363
466360.0000    0.94294
466400.0000    1.03889
466440.0000    0.97278
466480.0000    1.20388
466520.0000    1.13818
466560.0000    1.13934
466600.0000    1.23317
466640.0000    1.13682
466680.0000    0.75645
466720.0000    1.20489
466760.0000    1.11313
466800.0000    0.73333
466840.0000    1.00008
466880.0000    1.00515
466920.0000    1.07077
466960.0000    1.12942
467000.0000    0.89344
467040.0000    0.82162
467080.0000    0.80854
467120.0000    1.04786
467160.0000    1.08783
467200.0000    0.89425
467240.0000    1.15223
467280.0000    0.87608
467320.0000    1.13468
467360.0000    0.38404
467400.0000    0.69269
467440.0000    0.83707
467480.0000    0.87322
467520.0000    0.72168
467560.0000    0.90737
467600.0000    1.05214
467640.0000    0.87422
467680.0000    0.93997
467720.0000    0.70539
467760.0000    0.95118
467800.0000    1.24158
467840.0000    0.98281
467880.0000    1.11402
467920.0000    0.70168
467960.0000    0.67685
468000.0000    0.71809
468040.0000    1.21521
468080.0000    1.03264
468120.0000    1.05871
468160.0000    1.04947
468200.0000    0.92445
468240.0000    0.44491
468280.0000    0.84634
468320.0000    0.93219
468360.0000    0.99267
468400.0000    0.84413
468440.0000    0.90440
468480.0000    0.77831
468520.0000    0.81440
468560.0000    0.74345
468600.0000    0.47375
468640.0000    0.60959
468680.0000    0.43304
468720.0000    0.32932
468760.0000    0.57664
468800.0000    0.48341
468840.0000    0.43859
468880.0000    0.44521
468920.0000    0.55865
468960.0000    0.41284
469000.0000    0.56234
469040.0000    0.57405
469080.0000    0.49531
469120.0000    0.56364
469160.0000    0.48787
469200.0000    0.71790
469240.0000    0.84932
469280.0000    0.82665
469320.0000    0.74150
469360.0000    0.83815
469400.0000    0.71659
469440.0000    0.68472
469480.0000    0.76077
469520.0000    0.78813
469560.0000    0.75531
469600.0000    0.68420
469640.0000    0.88627
469680.0000    0.90913
469720.0000    0.65222
469760.0000    0.77392
469800.0000    0.78583
469840.0000    0.66149
469880.0000    0.53673
469920.0000    0.45534
469960.0000    0.80262
470000.0000    0.68714
470040.0000    0.89289
470080.0000    0.86095
470120.0000    0.80066
470160.0000    0.78527
470200.0000    0.88667
470240.0000    0.62727
470280.0000    0.80130
470320.0000    1.10334
470360.0000    0.59194
470400.0000    0.72691
470440.0000    0.74317
470480.0000    0.74817
470520.0000    0.98157
470560.0000    0.84668
470600.0000    0.67280
470640.0000    1.07546
470680.0000    0.86470
470720.0000    0.33460
470760.0000    0.95631
470800.0000    0.78056
470840.0000    0.74568
470880.0000    0.60829
470920.0000    0.69882
470960.0000    0.78782
471000.0000    0.89196
471040.0000    0.89589
471080.0000    0.77590
471120.0000    0.92364
471160.0000    0.85437
471200.0000    0.76558
471240.0000    0.65182
471280.0000    0.62272
471320.0000    0.73286
471360.0000    0.62654
471400.0000    0.96121
471440.0000    0.96677
471480.0000    0.99612
471520.0000    0.68254
471560.0000    0.82935
471600.0000    0.78796
471640.0000    1.14031
471680.0000    1.26041
471720.0000    1.14497
471760.0000    1.01473
471800.0000    1.10233
471840.0000    1.11940
471880.0000    1.22741
471920.0000    1.13706
471960.0000    1.16639
472000.0000    1.21341
472040.0000    1.09640
472080.0000    1.06844
472120.0000    0.69299
472160.0000    1.03631
472200.0000    1.12147
472240.0000    0.87008
472280.0000    1.28725
472320.0000    0.95638
472360.0000    1.20950
472400.0000    1.02912
472440.0000    1.10558
472480.0000    1.05119
472520.0000    0.95443
472560.0000    1.10429
472600.0000    0.89191
472640.0000    1.25480
472680.0000    1.13452
472720.0000    1.35769
472760.0000    1.27625
472800.0000    1.04675
472840.0000    0.96800
472880.0000    1.23180
472920.0000    1.32985
472960.0000    0.72556
473000.0000    0.99897
473040.0000    1.24137
473080.0000    1.19268
473120.0000    1.25149
473160.0000    1.35746
473200.0000    0.95122
473240.0000    0.87738
473280.0000    0.88940
473320.0000    0.81743
473360.0000    0.98789
473400.0000    1.12044
473440.0000    0.96327
473480.0000    1.11137
473520.0000    0.96628
473560.0000    1.08385
473600.0000    0.91957
473640.0000    0.79305
473680.0000    0.90355
473720.0000    1.03502
473760.0000    0.93294
473800.0000    1.03940
473840.0000    0.94831
473880.0000    0.98507
473920.0000    0.88592
473960.0000    0.75217
474000.0000    0.88453
474040.0000    0.84585
474080.0000    0.62547
474120.0000    0.73908
474160.0000    1.05080
474200.0000    0.84748
474240.0000    0.52786
474280.0000    0.44160
474320.0000    0.61404
474360.0000    0.73798
474400.0000    0.93991
474440.0000    0.77060
474480.0000    0.96536
474520.0000    0.67174
474560.0000    0.60987
474600.0000    1.11651
474640.0000    1.07588
474680.0000    1.12570
474720.0000    1.04643
474760.0000    1.26286
474800.0000    1.14616
474840.0000    1.22716
474880.0000    1.20041
474920.0000    1.25993
474960.0000    1.28728
475000.0000    0.86193
475040.0000    1.23390
475080.0000    1.25777
475120.0000    1.32014
475160.0000    1.30458
475200.0000    1.35959
475240.0000    1.31785
475280.0000    1.32182
475320.0000    1.39805
475360.0000    1.46710
475400.0000    1.38229
475440.0000    1.24166
475480.0000    1.31344
475520.0000    1.09332
475560.0000    1.10588
475600.0000    1.06883
475640.0000    1.12249
475680.0000    1.17093
475720.0000    1.27608
475760.0000    1.29226
475800.0000    1.16664
475840.0000    1.28046
475880.0000    1.41732
475920.0000    1.31826
475960.0000    1.32088
476000.0000    1.30698
476040.0000    1.22746
476080.0000    1.38491
476120.0000    1.37075
476160.0000    1.49041
476200.0000    1.33226
476240.0000    1.18283
476280.0000    1.34967
476320.0000    1.18251
476360.0000    1.49837
476400.0000    1.36388
476440.0000    1.21768
476480.0000    1.40987
476520.0000    1.21644
476560.0000    1.23017
476600.0000    1.28770
476640.0000    1.31831
476680.0000    1.28423
476720.0000    1.27560
476760.0000    1.19068
476800.0000    1.27930
476840.0000    1.31075
476880.0000    1.40366
476920.0000    1.31200
476960.0000    1.14817
477000.0000    0.89465
477040.0000    1.18849
477080.0000    1.13749
477120.0000    1.24885
477160.0000    0.95486
477200.0000    0.84501
477240.0000    0.88167
477280.0000    1.01501
477320.0000    0.69262
477360.0000    1.15499
477400.0000    1.10762
477440.0000    1.05381
477480.0000    1.27148
477520.0000    1.08263
477560.0000    1.13883
477600.0000    0.86264
477640.0000    0.82029
477680.0000    0.65458
477720.0000    0.45470
477760.0000    0.66403
477800.0000    0.57546
477840.0000    0.75214
477880.0000    0.81386
477920.0000    1.14793
477960.0000    1.22007
478000.0000    1.06320
478040.0000    1.31328
478080.0000    1.02053
478120.0000    0.93165
478160.0000    0.80174
478200.0000    0.86817
478240.0000    0.90421
478280.0000    1.11555
478320.0000    0.75274
478360.0000    0.90805
478400.0000    0.98782
478440.0000    0.93906
478480.0000    0.86535
478520.0000    0.82173
478560.0000    0.75726
478600.0000    0.77549
478640.0000    1.07748
478680.0000    1.22359
478720.0000    1.00366
478760.0000    0.78662
478800.0000    0.85304
478840.0000    0.54608
478880.0000    0.73798
478920.0000    0.79810
478960.0000    0.99776
479000.0000    0.84519
479040.0000    0.53150
479080.0000    0.70926
479120.0000    0.59156
479160.0000    0.87939
479200.0000    0.57905
479240.0000    0.37411
479280.0000    0.57708
479320.0000    0.72561
479360.0000    1.08305
479400.0000    0.83946
479440.0000    0.83444
479480.0000    0.95058
479520.0000    0.95587
479560.0000    1.04744
479600.0000    0.95948
479640.0000    0.83921
479680.0000    0.82417
479720.0000    0.87433
479760.0000    1.00749
479800.0000    0.63207
479840.0000    0.78744
479880.0000    0.90085
479920.0000    0.69295
479960.0000    0.76191
480000.0000    0.46009
480040.0000    0.85115
480080.0000    0.73705
480120.0000    0.53492
480160.0000    0.58319
480200.0000    0.69677
480240.0000    0.80221
480280.0000    0.62528
480320.0000    0.67450
480360.0000    0.69066
480400.0000    0.91015
480440.0000    0.85204
480480.0000    1.06006
480520.0000    0.82644
480560.0000    0.98246
480600.0000    0.82339
480640.0000    0.58009
480680.0000    0.91944
480720.0000    1.08102
480760.0000    0.66236
480800.0000    0.83450
480840.0000    1.06223
480880.0000    0.90903
480920.0000    0.98484
480960.0000    0.76333
481000.0000    0.65398
481040.0000    0.58674
481080.0000    0.46984
481120.0000    0.62890
481160.0000    0.58452
481200.0000    0.37958
481240.0000    0.91550
481280.0000    0.86482
481320.0000    0.82701
481360.0000    0.68555
481400.0000    0.87824
481440.0000    0.94422
481480.0000    0.72959
481520.0000    0.48292
481560.0000    0.65630
481600.0000    0.43473
481640.0000    0.91266
481680.0000    1.21666
481720.0000    1.31329
481760.0000    1.30148
481800.0000    0.94440
481840.0000    1.14238
481880.0000    1.04077
481920.0000    1.33607
481960.0000    0.90391
482000.0000    0.96484
482040.0000    0.92427
482080.0000    0.89419
482120.0000    0.96033
482160.0000    1.02057
482200.0000    1.05745
482240.0000    0.99670
482280.0000    0.97270
482320.0000    1.01409
482360.0000    1.16506
482400.0000    1.21849
482440.0000    0.99545
482480.0000    1.10814
482520.0000    1.17270
482560.0000    1.08081
482600.0000    0.85371
482640.0000    0.97445
482680.0000    0.90113
482720.0000    0.69114
482760.0000    1.07178
482800.0000    0.86215
482840.0000    1.04267
482880.0000    0.95383
482920.0000    0.70263
482960.0000    1.10467
483000.0000    0.77498
483040.0000    0.86297
483080.0000    0.99818
483120.0000    0.90274
483160.0000    0.87723
483200.0000    0.98368
483240.0000    0.85698
483280.0000    0.83298
483320.0000    0.74735
483360.0000    0.82409
483400.0000    0.97675
483440.0000    1.17861
483480.0000    1.02718
483520.0000    1.07739
483560.0000    1.01629
483600.0000    0.83754
483640.0000    1.07174
483680.0000    0.65113
483720.0000    0.72234
483760.0000    0.69227
483800.0000    0.39400
483840.0000    0.71530
483880.0000    0.76612
483920.0000    0.41766
483960.0000    0.80703
484000.0000    0.39749
484040.0000    1.19390
484080.0000    0.78817
484120.0000    1.01155
484160.0000    1.04992
484200.0000    0.84044
484240.0000    1.04082
484280.0000    0.91546
484320.0000    0.99763
484360.0000    0.99163
484400.0000    0.66208
484440.0000    0.81107
484480.0000    1.19775
484520.0000    0.81263
484560.0000    0.64966
484600.0000    0.99540
484640.0000    0.91380
484680.0000    0.84334
484720.0000    0.86314
484760.0000    0.54577
484800.0000    0.84928
484840.0000    0.86301
484880.0000    0.91334
484920.0000    0.71538
484960.0000    1.07459
485000.0000    0.67574
485040.0000    0.75994
485080.0000    0.92591
485120.0000    0.96305
485160.0000    0.72168
485200.0000    0.87519
485240.0000    1.03673
485280.0000    0.75139
485320.0000    0.51240
485360.0000    0.63311
485400.0000    0.86784
485440.0000    1.06671
485480.0000    0.89072
485520.0000    1.14898
485560.0000    1.19820
485600.0000    1.06328
485640.0000    1.10882
485680.0000    1.11665
485720.0000    1.05660
485760.0000    1.22392
485800.0000    1.05770
485840.0000    1.17616
485880.0000    0.89400
485920.0000    1.11951
485960.0000    1.02754
486000.0000    0.80462
486040.0000    1.09416
486080.0000    0.80505
486120.0000    0.69422
486160.0000    0.76168
486200.0000    0.89722
486240.0000    0.66818
486280.0000    0.64370
486320.0000    0.92730
486360.0000    0.56339
486400.0000    0.77868
486440.0000    0.98625
486480.0000    0.79660
486520.0000    0.93685
486560.0000    0.86559
486600.0000    0.84929
486640.0000    0.58794
486680.0000    0.70264
486720.0000    1.10773
486760.0000    0.95063
486800.0000    1.03682
486840.0000    1.02303
486880.0000    1.03108
486920.0000    0.93962
486960.0000    1.08299
487000.0000    0.95283
487040.0000    0.93952
487080.0000    0.74643
487120.0000    0.75091
487160.0000    1.14599
487200.0000    0.73956
487240.0000    0.58528
487280.0000    0.91271
487320.0000    1.11956
487360.0000    0.88159
487400.0000    0.80769
487440.0000    0.68043
487480.0000    0.47592
487520.0000    0.29678
487560.0000    0.46404
487600.0000    0.47885
487640.0000    0.37542
487680.0000    0.59166
487720.0000    0.24853
487760.0000    0.50647
487800.0000    0.58752
487840.0000    0.53987
487880.0000    0.57963
487920.0000    0.38053
487960.0000    0.53959
488000.0000    0.67173
488040.0000    0.52052
488080.0000    0.44756
488120.0000    0.70519
488160.0000    0.84033
488200.0000    0.74064
488240.0000    0.93464
488280.0000    0.76097
488320.0000    0.65856
488360.0000    0.73425
488400.0000    0.61691
488440.0000    0.73547
488480.0000    0.40542
488520.0000    0.44519
488560.0000    0.54202
488600.0000    0.55422
488640.0000    0.32121
488680.0000    0.57069
488720.0000    0.50727
488760.0000    0.35504
488800.0000    0.58631
488840.0000    0.45498
488880.0000    0.51828
488920.0000    0.41770
488960.0000    0.60764
489000.0000    0.28463
489040.0000    0.73172
489080.0000    0.29760
489120.0000    0.17046
489160.0000    0.57437
489200.0000    0.47941
489240.0000    0.56003
489280.0000    0.25323
489320.0000    0.61164
489360.0000    0.49636
489400.0000    0.39550
489440.0000    0.27610
489480.0000    0.52014
489520.0000    0.56562
489560.0000    0.80404
489600.0000    0.14075
489640.0000    0.60217
489680.0000    0.44119
489720.0000    0.58737
489760.0000    0.64127
489800.0000    0.27906
489840.0000    0.72050
489880.0000    0.35008
489920.0000    0.60921
489960.0000    0.47696
490000.0000    0.70010
490040.0000    0.68362
490080.0000    0.42134
490120.0000    0.65464
490160.0000    0.46054
490200.0000    0.71392
490240.0000    0.64254
490280.0000    0.80449
490320.0000    0.55535
490360.0000    0.96343
490400.0000    0.80800
490440.0000    0.69978
490480.0000    0.61937
490520.0000    0.62639
490560.0000    0.84525
490600.0000    0.94414
490640.0000    1.36084
490680.0000    1.25952
490720.0000    1.05541
490760.0000    1.08419
490800.0000    0.46819
490840.0000    0.63222
490880.0000    0.63627
490920.0000    0.67115
490960.0000    0.80656
491000.0000    1.23201
491040.0000    1.10529
491080.0000    0.94951
491120.0000    0.70398
491160.0000    1.01008
491200.0000    1.15213
491240.0000    1.24896
491280.0000    1.11647
491320.0000    0.90365
491360.0000    0.98983
491400.0000    1.13837
491440.0000    1.19437
491480.0000    1.20975
491520.0000    0.86396
491560.0000    0.92023
491600.0000    0.88696
491640.0000    0.74559
491680.0000    0.77772
491720.0000    0.71037
491760.0000    0.74342
491800.0000    1.04655
491840.0000    0.94922
491880.0000    0.96299
491920.0000    0.89844
491960.0000    0.71657
492000.0000    0.85770
492040.0000    0.96100
492080.0000    1.08192
492120.0000    1.11898
492160.0000    1.19003
492200.0000    0.87845
492240.0000    0.90347
492280.0000    1.21616
492320.0000    1.10273
492360.0000    1.10087
492400.0000    0.82610
492440.0000    1.10706
492480.0000    0.93603
492520.0000    0.74622
492560.0000    0.60889
492600.0000    0.38440
492640.0000    1.10227
492680.0000    1.01359
492720.0000    0.75320
492760.0000    0.97121
492800.0000    0.97606
492840.0000    0.69923
492880.0000    0.67369
492920.0000    1.11640
492960.0000    0.86955
493000.0000    1.01725
493040.0000    0.85758
493080.0000    0.62134
493120.0000    0.95805
493160.0000    0.60685
493200.0000    0.55402
493240.0000    0.57942
493280.0000    0.51018
493320.0000    0.41436
493360.0000    0.32994
493400.0000    0.55598
493440.0000    0.60485
493480.0000    0.51101
493520.0000    0.49766
493560.0000    0.37477
493600.0000    0.64081
493640.0000   -0.00796
493680.0000    0.55454
493720.0000    0.62833
493760.0000    0.60021
493800.0000    0.20627
493840.0000    0.11024
493880.0000   -0.16795
493920.0000    0.66408
493960.0000    0.61351
494000.0000    0.74239
494040.0000    0.91031
494080.0000    1.01286
494120.0000    0.71513
494160.0000    0.71580
494200.0000    0.67216
494240.0000    0.46152
494280.0000    0.51376
494320.0000    0.51016
494360.0000    0.62046
494400.0000    0.73285
494440.0000    0.90037
494480.0000    0.70184
494520.0000    0.77819
494560.0000    0.63279
494600.0000    0.55895
494640.0000    0.49698
494680.0000    0.92309
494720.0000    1.00164
494760.0000    1.26356
494800.0000    1.15594
494840.0000    0.99810
494880.0000    0.54794
494920.0000    0.42354
494960.0000    0.52956
495000.0000    0.91590
495040.0000    0.68871
495080.0000    0.99700
495120.0000    0.90919
495160.0000    0.67448
495200.0000    0.43728
495240.0000    0.40363
495280.0000    0.69263
495320.0000    0.53027
495360.0000    0.26440
495400.0000    0.15773
495440.0000    0.70534
495480.0000    0.52144
495520.0000    0.70845
495560.0000    0.37739
495600.0000    0.66635
495640.0000    0.55686
495680.0000    0.63336
495720.0000    0.50861
495760.0000    0.55735
495800.0000    0.34878
495840.0000    0.31913
495880.0000    0.39958
495920.0000    0.61874
495960.0000   -0.04738
496000.0000    0.74583
496040.0000    0.31807
496080.0000    0.27494
496120.0000    0.10142
496160.0000    0.51214
496200.0000    0.31946
496240.0000    0.31745
496280.0000    0.46900
496320.0000    0.77918
496360.0000    0.83422
496400.0000    0.61378
496440.0000    0.63646
496480.0000    0.52272
496520.0000    0.56495
496560.0000    0.60954
496600.0000    0.71506
496640.0000    0.54005
496680.0000    0.88951
496720.0000    0.79416
496760.0000    0.89572
496800.0000    1.01148
496840.0000    1.17033
496880.0000    0.84302
496920.0000    0.80351
496960.0000    0.64193
497000.0000    0.72113
497040.0000    0.78144
497080.0000    0.63929
497120.0000    0.73680
497160.0000    0.64036
497200.0000    0.23693
497240.0000    0.46481
497280.0000    0.53059
497320.0000    0.33760
497360.0000    0.16247
497400.0000    0.33579
497440.0000    0.54783
497480.0000    0.32361
497520.0000    0.29117
497560.0000    0.10008
497600.0000    0.42083
497640.0000   -0.00154
497680.0000    0.03229
497720.0000    0.42809
497760.0000    0.48765
497800.0000    0.34113
497840.0000   -0.16363
497880.0000    0.03617
497920.0000    0.23190
497960.0000    0.13694
498000.0000   -0.08197
498040.0000   -0.07497
498080.0000   -0.08853
498120.0000    0.36467
498160.0000   -0.02052
498200.0000    0.04268
498240.0000    0.34738
498280.0000    0.11732
498320.0000    0.15328
498360.0000    0.33301
498400.0000   -0.10986
498440.0000    0.30698
498480.0000   -0.12885
498520.0000    0.06181
498560.0000    0.15572
498600.0000   -0.03465
498640.0000    0.00246
498680.0000    0.13099
498720.0000   -0.08506
498760.0000   -0.07640
498800.0000   -0.17013
498840.0000   -0.04620
498880.0000   -0.10514
498920.0000    0.13411
498960.0000   -0.08574
499000.0000   -0.51713
499040.0000   -0.30625
499080.0000   -0.14793
499120.0000   -0.27562
499160.0000    0.18733
499200.0000   -0.27315
499240.0000   -0.17782
499280.0000   -0.53681
499320.0000   -0.47666
499360.0000   -0.48867
499400.0000   -0.21668
499440.0000   -0.05918
499480.0000   -0.50492
499520.0000   -0.40116
499560.0000   -0.37979
499600.0000   -0.36873
499640.0000   -0.57227
499680.0000   -0.37759
499720.0000   -0.51656
499760.0000   -0.38283
499800.0000   -0.30524
499840.0000    0.24856
499880.0000    0.01362
499920.0000    0.06391
499960.0000    0.27527
500000.0000    0.03562
500040.0000    0.05992
500080.0000    0.03946
500120.0000    0.21745
500160.0000    0.40286
500200.0000    0.30703
500240.0000    0.22720
500280.0000    0.18694
500320.0000    0.56933
500360.0000    0.34533
500400.0000    0.34344
500440.0000   -0.02206
500480.0000    0.45256
500520.0000    0.43700
500560.0000    0.55604
500600.0000    0.59238
500640.0000    0.44879
500680.0000    0.47910
500720.0000    0.58577
500760.0000    0.55764
500800.0000    0.67054
500840.0000    0.12801
500880.0000    0.45980
500920.0000    0.67970
500960.0000    0.51265
501000.0000    0.73076
501040.0000    0.30073
501080.0000    0.46463
501120.0000    0.54559
501160.0000    0.23833
501200.0000    0.37682
501240.0000    0.59502
501280.0000    0.60771
501320.0000    0.51817
501360.0000    0.21040
501400.0000    0.15882
501440.0000    0.05032
501480.0000    0.36803
501520.0000    0.70143
501560.0000    0.59044
501600.0000    0.45975
501640.0000    0.56006
501680.0000    0.19325
501720.0000    0.68699
501760.0000    0.47532
501800.0000    0.63035
501840.0000    0.63266
501880.0000    0.58193
501920.0000    0.45665
501960.0000    0.38376
502000.0000    0.60649
502040.0000    0.70939
502080.0000    0.80780
502120.0000    0.80213
502160.0000    1.02509
502200.0000    0.64147
502240.0000    0.59170
502280.0000    0.70239
502320.0000    0.55172
502360.0000    0.72085
502400.0000    0.55090
502440.0000    0.38659
502480.0000    0.01113
502520.0000    0.27814
502560.0000    0.08767
502600.0000    0.45121
502640.0000    0.36587
502680.0000    0.29663
502720.0000    0.68202
502760.0000    0.59595
502800.0000    0.34528
502840.0000    0.39476
502880.0000    0.24938
502920.0000    0.36877
502960.0000    0.34715
503000.0000    0.41849
503040.0000   -0.10785
503080.0000    0.13433
503120.0000    0.07515
503160.0000   -0.14449
503200.0000    0.01427
503240.0000   -0.12836
503280.0000    0.36505
503320.0000    0.39639
503360.0000    0.51142
503400.0000    0.57571
503440.0000    0.08075
503480.0000    0.10420
503520.0000    0.79406
503560.0000    1.07599
503600.0000    0.85506
503640.0000    0.21010
503680.0000    0.27835
503720.0000    0.32778
503760.0000    0.33690
503800.0000    0.47237
503840.0000    0.09712
503880.0000    0.03826
503920.0000    0.39388
503960.0000    0.15978
504000.0000    0.35796
504040.0000    0.15016
504080.0000    0.44529
504120.0000    0.28770
504160.0000    0.51350
504200.0000    0.43649
504240.0000    0.33474
504280.0000    0.73215
504320.0000    0.76381
504360.0000    0.74246
504400.0000    0.61338
504440.0000    0.48785
504480.0000    0.47889
504520.0000    0.29464
504560.0000    0.56640
504600.0000    0.48775
504640.0000    0.51369
504680.0000    0.54621
504720.0000    0.65284
504760.0000    0.58547
504800.0000    0.71180
504840.0000    0.62154
504880.0000    0.26580
504920.0000    0.42029
504960.0000    0.10954
505000.0000    0.34478
505040.0000    0.57438
505080.0000    0.62619
505120.0000    0.34358
505160.0000    0.56350
505200.0000    0.87531
505240.0000    0.69188
505280.0000    0.38668
505320.0000    0.60768
505360.0000    0.34699
505400.0000    0.62736
505440.0000    0.48276
505480.0000    0.36716
505520.0000    0.62222
505560.0000    0.67030
505600.0000    0.46870
505640.0000    0.56118
505680.0000    0.64418
505720.0000    0.77467
505760.0000    0.54211
505800.0000    1.00406
505840.0000    1.02935
505880.0000    0.79484
505920.0000    0.84782
505960.0000    0.21325
506000.0000    0.16853
506040.0000    0.05071
506080.0000    0.19877
506120.0000    0.34529
506160.0000    0.43336
506200.0000    0.54772
506240.0000    0.37509
506280.0000    0.20021
506320.0000    0.66807
506360.0000    0.45534
506400.0000    0.40197
506440.0000    0.69630
506480.0000    0.30450
506520.0000    0.18824
506560.0000    0.72750
506600.0000    0.40678
506640.0000    0.49104
506680.0000    0.29108
506720.0000   -0.05651
506760.0000    0.44167
506800.0000    0.33861
506840.0000    0.71971
506880.0000    0.85569
506920.0000    0.68657
506960.0000    0.83143
507000.0000    0.91223
507040.0000    0.26713
507080.0000    0.02511
507120.0000   -0.01746
507160.0000   -0.15860
507200.0000    0.32952
507240.0000    0.20825
507280.0000    0.06379
507320.0000   -0.14067
507360.0000    0.20724
507400.0000    0.40030
507440.0000    0.23949
507480.0000   -0.25271
507520.0000   -0.26349
507560.0000    0.51110
507600.0000    1.06597
507640.0000    1.19771
507680.0000    1.33206
507720.0000    0.98813
507760.0000    1.27400
507800.0000    1.22079
507840.0000    1.14424
507880.0000    1.13535
507920.0000    0.76133
507960.0000    1.03967
508000.0000    1.10888
508040.0000    1.09448
508080.0000    1.21099
508120.0000    0.87986
508160.0000    0.87999
508200.0000    1.09366
508240.0000    1.22998
508280.0000    1.34029
508320.0000    1.24902
508360.0000    1.28013
508400.0000    0.96104
508440.0000    1.07407
508480.0000    1.08226
508520.0000    1.06438
508560.0000    0.90354
508600.0000    0.96140
508640.0000    0.82644
508680.0000    0.86818
508720.0000    0.95987
508760.0000    1.21637
508800.0000    1.01315
508840.0000    0.86487
508880.0000    0.98030
508920.0000    0.96582
508960.0000    0.95470
509000.0000    1.08546
509040.0000    1.14794
509080.0000    0.99218
509120.0000    1.01871
509160.0000    1.08958
509200.0000    0.99650
509240.0000    1.09799
509280.0000    1.22315
509320.0000    1.27291
509360.0000    1.11546
509400.0000    0.98057
509440.0000    0.94742
509480.0000    1.35629
509520.0000    1.05226
509560.0000    0.83612
509600.0000    0.92281
509640.0000    0.87023
509680.0000    1.17226
509720.0000    0.94019
509760.0000    0.62253
509800.0000    1.10244
509840.0000    0.94677
509880.0000    0.93450
509920.0000    0.93798
509960.0000    0.62740
510000.0000    0.79189
510040.0000    0.61395
510080.0000    0.75912
510120.0000    1.03145
510160.0000    0.75441
510200.0000    0.77023
510240.0000    0.66776
510280.0000    0.69374
510320.0000    0.98466
510360.0000    0.51849
510400.0000    0.68206
510440.0000    0.82349
510480.0000    0.97602
510520.0000    0.96692
510560.0000    1.03120
510600.0000    0.77278
510640.0000    1.01011
510680.0000    0.84319
510720.0000    1.09166
510760.0000    0.73469
510800.0000    0.90562
510840.0000    0.79336
510880.0000    0.77723
510920.0000    0.91182
510960.0000    0.47940
511000.0000    0.81048
511040.0000    1.13782
511080.0000    1.27303
511120.0000    1.16925
511160.0000    1.20497
511200.0000    1.24405
511240.0000    1.34928
511280.0000    1.43918
511320.0000    1.18227
511360.0000    1.38686
511400.0000    1.35353
511440.0000    1.38720
511480.0000    1.41954
511520.0000    1.57796
511560.0000    1.59960
511600.0000    1.61868
511640.0000    1.32847
511680.0000    1.36007
511720.0000    1.39310
511760.0000    1.38712
511800.0000    1.35196
511840.0000    1.32590
511880.0000    1.12235
511920.0000    1.16460
511960.0000    1.28542
512000.0000    1.24578
512040.0000    1.52768
512080.0000    1.39915
512120.0000    1.33748
512160.0000    0.78763
512200.0000    0.89272
512240.0000    0.33028
512280.0000    0.59399
512320.0000    0.63114
512360.0000    0.93953
512400.0000    0.73388
512440.0000    0.90412
512480.0000    0.72117
512520.0000    0.55269
512560.0000    0.38023
512600.0000    0.54896
512640.0000    0.73555
512680.0000    0.69995
512720.0000    0.66866
512760.0000    0.88421
512800.0000    0.41978
512840.0000    0.26137
512880.0000    0.33046
512920.0000    0.10679
512960.0000    0.20515
513000.0000    0.38282
513040.0000    0.29069
513080.0000    0.48370
513120.0000    0.42807
513160.0000    0.22514
513200.0000    0.31844
513240.0000    0.68049
513280.0000    0.54288
513320.0000    0.65576
513360.0000    0.50638
513400.0000    0.49822
513440.0000    0.35200
513480.0000    0.53682
513520.0000    0.36510
513560.0000    0.41115
513600.0000    0.70160
513640.0000    0.59460
513680.0000    0.55390
513720.0000    0.66674
513760.0000    0.56337
513800.0000    0.63955
513840.0000    0.87461
513880.0000    0.47882
513920.0000    0.61054
513960.0000    0.62469
514000.0000    0.33750
514040.0000    0.56431
514080.0000    0.66720
514120.0000    0.47330
514160.0000    0.50008
514200.0000    0.36811
514240.0000    0.76199
514280.0000    0.79995
514320.0000    0.56240
514360.0000    0.62395
514400.0000    0.61944
514440.0000    1.47759
514480.0000    0.95543
514520.0000    0.79424
514560.0000    0.86826
514600.0000    0.93955
514640.0000    1.02210
514680.0000    1.01460
514720.0000    0.71716
514760.0000    0.79707
514800.0000    1.03036
514840.0000    0.98484
514880.0000    0.92283
514920.0000    0.93876
514960.0000    0.91985
515000.0000    0.66829
515040.0000    0.69905
515080.0000    0.61752
515120.0000    0.86134
515160.0000    0.91431
515200.0000    1.14056
515240.0000    0.95792
515280.0000    0.73225
515320.0000    0.67927
515360.0000    0.55924
515400.0000    0.64636
515440.0000    0.91533
515480.0000    0.88529
515520.0000    1.04968
515560.0000    0.90999
515600.0000    0.99379
515640.0000    0.92991
515680.0000    1.01618
515720.0000    0.82630
515760.0000    0.77753
515800.0000    0.66494
515840.0000    0.94052
515880.0000    0.87381
515920.0000    0.59472
515960.0000    0.70355
516000.0000    0.73432
516040.0000    0.96679
516080.0000    1.12148
516120.0000    0.94933
516160.0000    0.81592
516200.0000    0.50539
516240.0000    0.76964
516280.0000    0.81974
516320.0000    0.90450
516360.0000    1.23744
516400.0000    1.22597
516440.0000    1.45140
516480.0000    1.37286
516520.0000    1.28512
516560.0000    1.28994
516600.0000    1.17015
516640.0000    0.74897
516680.0000    1.60494
516720.0000    1.58719
516760.0000    1.66345
516800.0000    1.34747
516840.0000    1.28033
516880.0000    1.53016
516920.0000    1.48164
516960.0000    1.61827
517000.0000    1.32529
517040.0000    1.55855
517080.0000    1.51444
517120.0000    1.54528
517160.0000    1.53116
517200.0000    1.47600
517240.0000    1.62307
517280.0000    1.56302
517320.0000    1.55350
517360.0000    1.11965
517400.0000    0.95756
517440.0000    0.88251
517480.0000    0.58670
517520.0000    0.81969
517560.0000    0.57791
517600.0000    0.49196
517640.0000    1.02136
517680.0000    0.57361
517720.0000    0.86881
517760.0000    0.59034
517800.0000    0.88628
517840.0000    1.06237
517880.0000    1.16951
517920.0000    0.54878
517960.0000    0.60243
518000.0000    0.62951
518040.0000    0.84319
518080.0000    0.88784
518120.0000    0.56942
518160.0000    0.34617
518200.0000    0.13769
518240.0000   -0.09949
518280.0000    0.19750
518320.0000    0.51174
518360.0000    0.31957
518400.0000    0.75632
518440.0000    1.18291
518480.0000    1.32179
518520.0000    1.30104
518560.0000    1.29287
518600.0000    1.59468
518640.0000    1.41462
518680.0000    1.50950
518720.0000    1.35084
518760.0000    1.29724
518800.0000    1.28737
518840.0000    1.30834
518880.0000    1.10293
518920.0000    1.02191
518960.0000    0.97925
519000.0000    1.19006
519040.0000    1.20213
519080.0000    1.17240
519120.0000    1.21506
519160.0000    1.09159
519200.0000    1.18683
519240.0000    1.34664
519280.0000    1.28692
519320.0000    1.24387
519360.0000    1.36865
519400.0000    1.50255
519440.0000    1.35113
519480.0000    1.37178
519520.0000    1.36269
519560.0000    1.41446
519600.0000    1.27982
519640.0000    1.25744
519680.0000    1.14627
519720.0000    1.38440
519760.0000    0.90155
519800.0000    1.06965
519840.0000    0.97008
519880.0000    0.65512
519920.0000    0.87988
519960.0000    0.89002
520000.0000    0.73863
520040.0000    0.96051
520080.0000    1.01944
520120.0000    0.93941
520160.0000    0.59247
520200.0000    0.64769
520240.0000    1.00427
520280.0000    0.87442
520320.0000    0.55446
520360.0000    0.64300
520400.0000    0.85556
520440.0000    0.79547
520480.0000    0.85341
520520.0000    0.79324
520560.0000    0.67100
520600.0000    0.70243
520640.0000    0.82768
520680.0000    0.69322
520720.0000    0.58973
520760.0000    0.84293
520800.0000    0.88872
520840.0000    0.96960
520880.0000    1.00385
520920.0000    0.80174
520960.0000    0.48259
521000.0000    0.43508
521040.0000    0.79826
521080.0000    0.52679
521120.0000    0.83055
521160.0000    0.65424
521200.0000    0.69770
521240.0000    0.66757
521280.0000    0.78894
521320.0000    0.83625
521360.0000    0.78430
521400.0000    0.73902
521440.0000    0.66033
521480.0000    0.68218
521520.0000    0.74219
521560.0000    0.82180
521600.0000    0.71022
521640.0000    0.85201
521680.0000    0.86409
521720.0000    0.86074
521760.0000    0.61457
521800.0000    0.81658
521840.0000    0.88039
521880.0000    0.82953
521920.0000    1.07908
521960.0000    0.97498
522000.0000    1.00583
522040.0000    0.90181
522080.0000    0.61423
522120.0000    0.76617
522160.0000    0.89434
522200.0000    0.92045
522240.0000    0.93591
522280.0000    0.75371
522320.0000    0.76623
522360.0000    0.54983
522400.0000    0.85342
522440.0000    0.64844
522480.0000    0.86966
522520.0000    0.76907
522560.0000    0.76659
522600.0000    0.77636
522640.0000    0.69541
522680.0000    0.78678
522720.0000    1.00026
522760.0000    0.80779
522800.0000    0.81628
522840.0000    0.89813
522880.0000    0.69920
522920.0000    0.76352
522960.0000    0.83897
523000.0000    0.75760
523040.0000    0.87146
523080.0000    0.53918
523120.0000    0.74339
523160.0000    0.64852
523200.0000    0.77413
523240.0000    0.91818
523280.0000    0.68657
523320.0000    0.73364
523360.0000    0.72048
523400.0000    0.75996
523440.0000    0.77141
523480.0000    0.75099
523520.0000    0.69326
523560.0000    0.84768
523600.0000    0.77617
523640.0000    0.87051
523680.0000    0.90679
523720.0000    0.82106
523760.0000    0.82723
523800.0000    0.85204
523840.0000    0.80966
523880.0000    0.88885
523920.0000    0.88753
523960.0000    0.80867
524000.0000    0.94106
524040.0000    0.80594
524080.0000    0.80026
524120.0000    0.76847
524160.0000    0.80706
524200.0000    0.62951
524240.0000    0.66514
524280.0000    0.70738
524320.0000    0.48191
524360.0000    0.70220
524400.0000    0.46353
524440.0000    0.53009
524480.0000    0.55049
524520.0000    0.67845
524560.0000    0.62121
524600.0000    0.62309
524640.0000    0.71106
524680.0000    0.58499
524720.0000    0.74427
524760.0000    0.98093
524800.0000    0.69706
524840.0000    0.76646
524880.0000    0.82810
524920.0000    0.82572
524960.0000    0.93360
525000.0000    0.82981
525040.0000    0.63599
525080.0000    0.82711
525120.0000    0.93403
525160.0000    0.85715
525200.0000    0.88105
525240.0000    0.83738
525280.0000    0.62785
525320.0000    0.61459
525360.0000    0.68846
525400.0000    0.79964
525440.0000    0.60257
525480.0000    0.79378
525520.0000    0.76598
525560.0000    0.72218
525600.0000    0.68163
525640.0000    0.71671
525680.0000    0.70374
525720.0000    0.78649
525760.0000    0.78841
525800.0000    0.82880
525840.0000    0.82093
525880.0000    0.88677
525920.0000    0.60910
525960.0000    0.85275
526000.0000    0.88833
526040.0000    0.85107
526080.0000    0.86242
526120.0000    0.81135
526160.0000    0.84594
526200.0000    0.71141
526240.0000    0.84211
526280.0000    0.80937
526320.0000    0.79405
526360.0000    0.77670
526400.0000    0.91085
526440.0000    0.86690
526480.0000    0.63387
526520.0000    0.32273
526560.0000    0.63893
526600.0000    0.51888
526640.0000    0.48689
526680.0000    0.82321
526720.0000    0.85631
526760.0000    0.77178
526800.0000    0.89655
526840.0000    0.78095
526880.0000    0.72554
526920.0000    0.60658
526960.0000    0.81625
527000.0000    0.78906
527040.0000    0.82681
527080.0000    0.91445
527120.0000    0.79038
527160.0000    0.79806
527200.0000    0.56230
527240.0000    0.47545
527280.0000    0.75541
527320.0000    0.68624
527360.0000    0.63524
527400.0000    0.86899
527440.0000    0.50892
527480.0000    0.74577
527520.0000    0.76244
527560.0000    0.75176
527600.0000    0.68667
527640.0000    0.69469
527680.0000    0.78787
527720.0000    0.85186
527760.0000    0.69478
527800.0000    0.74273
527840.0000    0.55148
527880.0000    0.87097
527920.0000    0.91099
527960.0000    0.86119
528000.0000    0.83017
528040.0000    0.96543
528080.0000    0.71438
528120.0000    0.97050
528160.0000    1.25269
528200.0000    1.10678
528240.0000    1.20437
528280.0000    0.96593
528320.0000    0.86398
528360.0000    0.74722
528400.0000    0.90600
528440.0000    0.66641
528480.0000    0.53773
528520.0000    0.96376
528560.0000    0.68183
528600.0000    0.60559
528640.0000    0.62228
528680.0000    0.55956
528720.0000    0.85329
528760.0000    0.64636
528800.0000    1.10954
528840.0000    1.07034
528880.0000    1.00305
528920.0000    1.11685
528960.0000    1.06476
529000.0000    1.17751
529040.0000    0.98754
529080.0000    1.41811
529120.0000    1.19910
529160.0000    1.08059
529200.0000    1.02564
529240.0000    0.72028
529280.0000    0.70949
529320.0000    0.62740
529360.0000    0.79712
529400.0000    0.71919
529440.0000    1.05234
529480.0000    1.12428
529520.0000    0.99995
529560.0000    1.02683
529600.0000    0.93773
529640.0000    0.77289
529680.0000    1.01789
529720.0000    0.86178
529760.0000    0.96706
529800.0000    0.99498
529840.0000    1.03252
529880.0000    1.00618
529920.0000    0.74387
529960.0000    0.81530
530000.0000    0.82345
530040.0000    0.87920
530080.0000    0.75277
530120.0000    0.96648
530160.0000    0.79623
530200.0000    0.77683
530240.0000    0.73046
530280.0000    0.22881
530320.0000    0.39080
530360.0000    0.77573
530400.0000    0.43565
530440.0000    0.52602
530480.0000    0.60762
530520.0000    0.45946
530560.0000    1.04065
530600.0000    1.01567
530640.0000    1.12899
530680.0000    0.94915
530720.0000    0.99296
530760.0000    1.04936
530800.0000    0.93704
530840.0000    0.61224
530880.0000    0.86571
530920.0000    0.88477
530960.0000    0.84210
531000.0000    1.04137
531040.0000    1.02515
531080.0000    1.06150
531120.0000    0.97658
531160.0000    1.00969
531200.0000    0.94888
531240.0000    1.03332
531280.0000    0.98010
531320.0000    1.26415
531360.0000    0.96332
531400.0000    0.93900
531440.0000    1.04940
531480.0000    0.84973
531520.0000    1.06638
531560.0000    1.01204
531600.0000    0.93477
531640.0000    0.94669
531680.0000    0.96877
531720.0000    0.96014
531760.0000    0.81524
531800.0000    0.79718
531840.0000    0.84245
531880.0000    0.96835
531920.0000    1.20606
531960.0000    0.90241
532000.0000    1.03652
532040.0000    1.11473
532080.0000    0.87100
532120.0000    0.81698
532160.0000    1.02305
532200.0000    0.83146
532240.0000    0.79258
532280.0000    0.86850
532320.0000    0.81617
532360.0000    0.84601
532400.0000    0.56928
532440.0000    1.02838
532480.0000    0.96266
532520.0000    0.95503
532560.0000    1.05488
532600.0000    1.03206
532640.0000    0.93611
532680.0000    0.97643
532720.0000    1.27329
532760.0000    1.20811
532800.0000    1.06021
532840.0000    0.85382
532880.0000    0.52588
532920.0000    0.54232
532960.0000    0.52870
533000.0000    0.50483
533040.0000    1.08434
533080.0000    0.99331
533120.0000    0.91320
533160.0000    0.93548
533200.0000    0.86179
533240.0000    0.92419
533280.0000    1.11932
533320.0000    1.07494
533360.0000    0.96704
533400.0000    1.06621
533440.0000    1.10234
533480.0000    0.92716
533520.0000    0.81210
533560.0000    0.92695
533600.0000    1.10194
533640.0000    0.78806
533680.0000    0.85458
533720.0000    0.71356
533760.0000    1.01265
533800.0000    0.54548
533840.0000    0.58260
533880.0000    0.46857
533920.0000    0.50403
533960.0000    0.53703
534000.0000    0.72438
534040.0000    0.54525
534080.0000    0.74590
534120.0000    0.44834
534160.0000    0.56336
534200.0000    0.23264
534240.0000    0.89799
534280.0000    1.01397
534320.0000    1.05480
534360.0000    1.19112
534400.0000    1.21538
534440.0000    1.04519
534480.0000    0.82381
534520.0000    0.93109
534560.0000    0.79941
534600.0000    0.67283
534640.0000    1.01629
534680.0000    0.66419
534720.0000    1.06242
534760.0000    1.17325
534800.0000    1.11100
534840.0000    0.96514
534880.0000    1.05371
534920.0000    0.98619
534960.0000    1.24626
535000.0000    1.05752
535040.0000    1.21803
535080.0000    1.04551
535120.0000    0.46751
535160.0000    0.55228
535200.0000    1.25824
535240.0000    1.18533
535280.0000    0.78438
535320.0000    0.75698
535360.0000    1.19304
535400.0000    0.86100
535440.0000    0.85923
535480.0000    1.03963
535520.0000    0.99932
535560.0000    1.02272
535600.0000    0.77073
535640.0000    0.82461
535680.0000    0.88131
535720.0000    1.18846
535760.0000    1.10015
535800.0000    1.27123
535840.0000    0.92235
535880.0000    1.02057
535920.0000    1.01543
535960.0000    0.92875
536000.0000    0.31947
536040.0000    0.30439
536080.0000    0.41013
536120.0000    0.43419
536160.0000    0.67984
536200.0000    0.64464
536240.0000    0.91578
536280.0000    0.83144
536320.0000    1.01609
536360.0000    1.08195
536400.0000    1.15724
536440.0000    1.22456
536480.0000    1.12934
536520.0000    0.97132
536560.0000    0.39474
536600.0000    0.14662
536640.0000    0.36131
536680.0000    0.39793
536720.0000    0.27612
536760.0000    0.11886
536800.0000    0.39621
536840.0000    0.46726
536880.0000    0.56155
536920.0000    1.12885
536960.0000    0.85818
537000.0000    0.99115
537040.0000    0.89430
537080.0000    0.89800
537120.0000    0.91741
537160.0000    0.93788
537200.0000    0.84241
537240.0000    0.90142
537280.0000    0.92283
537320.0000    1.00336
537360.0000    0.99086
537400.0000    0.90704
537440.0000    1.11812
537480.0000    1.10140
537520.0000    1.22183
537560.0000    0.92692
537600.0000    0.96348
537640.0000    1.06494
537680.0000    1.06328
537720.0000    1.06896
537760.0000    1.13236
537800.0000    0.94543
537840.0000    1.08051
537880.0000    1.03909
537920.0000    0.91952
537960.0000    1.06467
538000.0000    1.27502
538040.0000    1.16807
538080.0000    1.14703
538120.0000    0.93614
538160.0000    0.89580
538200.0000    0.50066
538240.0000    0.34218
538280.0000    0.36863
538320.0000    0.00335
538360.0000    0.55992
538400.0000    0.35702
538440.0000    0.40000
538480.0000    0.60262
538520.0000    0.44398
538560.0000    0.47816
538600.0000    0.62616
538640.0000    0.59482
538680.0000    0.44736
538720.0000    0.32767
538760.0000    0.21485
538800.0000    0.03264
538840.0000    0.10310
538880.0000    0.29215
538920.0000    0.00746
538960.0000   -0.07608
539000.0000    0.07335
539040.0000    0.29701
539080.0000    0.15505
539120.0000    0.16026
539160.0000    0.13619
539200.0000    0.30335
539240.0000    0.08189
539280.0000    0.10477
539320.0000   -0.12211
539360.0000    0.12176
539400.0000    0.08171
539440.0000    0.06002
539480.0000    0.02519
539520.0000   -0.05789
539560.0000   -0.14850
539600.0000   -0.09412
539640.0000    0.18218
539680.0000   -0.03485
539720.0000   -0.02915
539760.0000    0.43807
539800.0000    0.12546
539840.0000    0.07940
539880.0000    0.24149
539920.0000    0.03899
539960.0000    0.15445
540000.0000   -0.05292
540040.0000    0.28301
540080.0000   -0.30670
540120.0000    0.09249
540160.0000    0.11100
540200.0000    0.22421
540240.0000    0.37761
540280.0000    0.19734
540320.0000    0.20260
540360.0000    0.15870
540400.0000    0.17899
540440.0000    0.45560
540480.0000    0.40145
540520.0000    0.09000
540560.0000    0.31570
540600.0000    0.22611
540640.0000    0.17384
540680.0000    0.05672
540720.0000    0.12605
540760.0000    0.12801
540800.0000    0.21046
540840.0000    0.20501
540880.0000    0.08867
540920.0000   -0.03164
540960.0000   -0.03996
541000.0000    0.09607
541040.0000    0.16983
541080.0000    0.23264
541120.0000   -0.12243
541160.0000    0.09289
541200.0000    0.26400
541240.0000   -0.05584
541280.0000   -0.40283
541320.0000   -0.22108
541360.0000   -0.34134
541400.0000   -0.30720
541440.0000   -0.52902
541480.0000   -0.33363
541520.0000   -0.32848
541560.0000   -0.28260
541600.0000   -0.01520
541640.0000   -0.16168
541680.0000   -0.38486
541720.0000   -0.48888
541760.0000   -0.10773
541800.0000    0.21405
541840.0000    0.07738
541880.0000   -0.26062
541920.0000   -0.02324
541960.0000   -0.16047
542000.0000   -0.01450
542040.0000    0.42486
542080.0000    0.36244
542120.0000    0.54007
542160.0000    0.29855
542200.0000    0.32944
542240.0000    0.48047
542280.0000    0.41966
542320.0000    0.17045
542360.0000    0.32505
542400.0000    0.65588
542440.0000    0.55304
542480.0000    0.72759
542520.0000    0.31726
542560.0000    0.43637
542600.0000    0.23233
542640.0000    0.52407
542680.0000    0.78514
542720.0000    0.49881
542760.0000    0.46716
542800.0000    0.32906
542840.0000    0.43934
542880.0000    0.43318
542920.0000    0.16324
542960.0000    0.62831
543000.0000    0.22028
543040.0000    0.71628
543080.0000    0.34779
543120.0000   -0.01354
543160.0000    0.14522
543200.0000    0.10991
543240.0000    0.20043
543280.0000    0.68563
543320.0000    0.71015
543360.0000    0.70808
543400.0000    0.70324
543440.0000    0.84301
543480.0000    0.62608
543520.0000    0.73808
543560.0000    0.54305
543600.0000    0.09574
543640.0000    0.43903
543680.0000    0.68836
543720.0000    0.54125
543760.0000    0.44124
543800.0000    0.55713
543840.0000    0.42554
543880.0000    0.61412
543920.0000    0.37884
543960.0000    0.52413
544000.0000    0.83457
544040.0000    0.68013
544080.0000    0.77994
544120.0000    0.53208
544160.0000    0.22944
544200.0000    0.54721
544240.0000    0.44354
544280.0000    0.32834
544320.0000    0.11107
544360.0000    0.37224
544400.0000    0.88158
544440.0000    1.04062
544480.0000    0.77995
544520.0000    0.81950
544560.0000    0.69037
544600.0000    1.00581
544640.0000    0.77652
544680.0000    0.94109
544720.0000    0.94080
544760.0000    0.98437
544800.0000    0.96155
544840.0000    1.05078
544880.0000    0.80627
544920.0000    0.73530
544960.0000    1.12765
545000.0000    1.24902
545040.0000    1.25155
545080.0000    0.92965
545120.0000    0.76413
545160.0000    1.05681
545200.0000    1.04734
545240.0000    0.79414
545280.0000    0.71486
545320.0000    0.26722
545360.0000    0.37102
545400.0000   -0.02923
545440.0000    0.44286
545480.0000    0.02730
545520.0000    0.06784
545560.0000   -0.05085
545600.0000    0.05225
545640.0000    0.31729
545680.0000    0.22112
545720.0000    0.57958
545760.0000    0.50342
545800.0000    0.25209
545840.0000    0.26286
545880.0000    0.60956
545920.0000    0.62832
545960.0000    0.28302
546000.0000   -0.28839
546040.0000   -0.43818
546080.0000   -0.28123
546120.0000   -0.27015
546160.0000   -0.72520
546200.0000   -0.11931
546240.0000   -0.30510
546280.0000    0.11108
546320.0000   -0.18201
546360.0000   -0.06883
546400.0000   -0.05562
546440.0000   -0.03608
546480.0000   -0.32386
546520.0000    0.09901
546560.0000    0.03882
546600.0000   -0.18983
546640.0000   -0.08540
546680.0000    0.88550
546720.0000    0.36203
546760.0000    0.67295
546800.0000    0.48908
546840.0000    0.56617
546880.0000    0.66891
546920.0000    0.69379
546960.0000    0.49371
547000.0000    0.25654
547040.0000    0.70143
547080.0000    0.44414
547120.0000    0.63186
547160.0000    0.60339
547200.0000    0.52618
547240.0000    0.40532
547280.0000    0.55288
547320.0000    0.85670
547360.0000    1.18563
547400.0000    0.43459
547440.0000    0.45506
547480.0000    0.30517
547520.0000    0.48986
547560.0000    0.68746
547600.0000    0.74512
547640.0000    0.47691
547680.0000    0.51531
547720.0000    0.30302
547760.0000    0.30943
547800.0000    0.07838
547840.0000    0.55635
547880.0000   -0.00837
547920.0000   -0.25710
547960.0000   -0.04278
548000.0000   -0.09743
548040.0000    0.27623
548080.0000    0.37744
548120.0000    0.25690
548160.0000    0.19453
548200.0000    0.56106
548240.0000    0.51706
548280.0000    0.76302
548320.0000    0.59733
548360.0000    0.31641
548400.0000    0.55827
548440.0000    0.04447
548480.0000    0.37240
548520.0000    0.36115
548560.0000    0.72786
548600.0000    0.62254
548640.0000    0.61077
548680.0000    0.63085
548720.0000    0.14594
548760.0000   -0.12718
548800.0000    0.08317
548840.0000   -0.16651
548880.0000    0.06096
548920.0000   -0.02642
548960.0000   -0.07190
549000.0000    0.35548
549040.0000    0.30478
549080.0000    0.43169
549120.0000    0.61185
549160.0000    0.72962
549200.0000    0.73618
549240.0000    0.75750
549280.0000    0.35788
549320.0000    0.21599
549360.0000    0.00175
549400.0000   -0.34716
549440.0000   -0.10205
549480.0000   -0.13979
549520.0000    0.37754
549560.0000   -0.11664
549600.0000    0.16305
549640.0000    0.45912
549680.0000    0.19854
549720.0000   -0.02593
549760.0000    0.25942
549800.0000    0.18156
549840.0000   -0.14573
549880.0000    0.52106
549920.0000    0.65757
549960.0000    0.47362
550000.0000    0.64547
550040.0000    0.49547
550080.0000    0.61958
550120.0000    0.70740
550160.0000    0.93517
550200.0000    0.88939
550240.0000    0.82650
550280.0000    1.00699
550320.0000    0.98709
550360.0000    0.67148
550400.0000    0.68250
550440.0000    0.36835
550480.0000    0.70938
550520.0000    0.78287
550560.0000    0.79886
550600.0000    0.65313
550640.0000    0.71884
550680.0000    0.62158
550720.0000    0.74992
550760.0000    1.03664
550800.0000    1.04030
550840.0000    1.02095
550880.0000    0.97413
550920.0000    0.75034
550960.0000    0.58892
551000.0000    0.28769
551040.0000   -0.11325
551080.0000    0.10633
551120.0000   -0.08207
551160.0000   -0.34488
551200.0000    0.31421
551240.0000    0.10685
551280.0000    0.44192
551320.0000    0.07208
551360.0000    0.52855
551400.0000    0.25856
551440.0000   -0.33954
551480.0000    0.34532
551520.0000   -0.03563
551560.0000    0.14439
551600.0000    0.51287
551640.0000    0.11747
551680.0000   -0.21964
551720.0000   -0.13225
551760.0000    0.14550
551800.0000    0.14745
551840.0000    0.28183
551880.0000   -0.19049
551920.0000   -0.04097
551960.0000   -0.39142
552000.0000   -0.00777
552040.0000   -0.18943
552080.0000    0.12404
552120.0000   -0.36434
552160.0000   -0.12180
552200.0000   -0.28343
552240.0000   -0.37123
552280.0000   -0.43471
552320.0000   -0.29332
552360.0000   -0.19157
552400.0000   -0.26907
552440.0000    0.05121
552480.0000   -0.34326
552520.0000    0.01131
552560.0000   -0.42798
552600.0000   -0.41484
552640.0000   -0.39408
552680.0000   -0.33192
552720.0000   -0.61177
552760.0000   -0.34923
552800.0000   -0.66368
552840.0000   -0.60130
552880.0000   -0.41923
552920.0000   -0.38028
552960.0000   -0.56822
553000.0000   -0.41709
553040.0000   -0.54810
553080.0000   -0.18790
553120.0000   -0.38267
553160.0000    0.35367
553200.0000    0.36919
553240.0000    0.17546
553280.0000    0.41433
553320.0000    0.00400
553360.0000    0.50605
553400.0000    0.05894
553440.0000   -0.13127
553480.0000   -0.15385
553520.0000    0.21095
553560.0000    0.32136
553600.0000    0.29254
553640.0000    0.59388
553680.0000    0.61425
553720.0000   -0.18234
553760.0000   -0.13456
553800.0000    0.02855
553840.0000   -0.10512
553880.0000   -0.14730
553920.0000    0.35594
553960.0000    0.12840
554000.0000    0.71847
554040.0000    0.86690
554080.0000    0.50770
554120.0000    0.72007
554160.0000    0.59449
554200.0000    0.72964
554240.0000    0.78745
554280.0000    0.61094
554320.0000    0.63179
554360.0000    0.52454
554400.0000    0.79777
554440.0000    0.42357
554480.0000    0.14492
554520.0000    0.33104
554560.0000   -0.23926
554600.0000   -0.22404
554640.0000   -0.32568
554680.0000    0.17540
554720.0000    0.67804
554760.0000    0.83655
554800.0000    0.82423
554840.0000    0.95312
554880.0000    0.83689
554920.0000    0.57757
554960.0000    0.80813
555000.0000    0.70716
555040.0000    0.84239
555080.0000    0.60924
555120.0000    0.90633
555160.0000    0.65790
555200.0000    0.61702
555240.0000    0.61285
555280.0000    0.90254
555320.0000    0.65325
555360.0000    0.71113
555400.0000    0.60541
555440.0000    0.47678
555480.0000    0.60680
555520.0000    0.48394
555560.0000    0.67628
555600.0000    0.60657
555640.0000    0.64757
555680.0000    0.17949
555720.0000    0.70458
555760.0000    0.94759
555800.0000    1.19944
555840.0000    1.14863
555880.0000    1.32688
555920.0000    1.33359
555960.0000    1.05809
556000.0000    0.82600
556040.0000    0.70222
556080.0000    0.58990
556120.0000    0.36130
556160.0000    0.87647
556200.0000    0.70935
556240.0000    0.87178
556280.0000    0.64797
556320.0000    0.63998
556360.0000    0.61950
556400.0000    0.62709
556440.0000    0.90995
556480.0000    0.71677
556520.0000    0.96510
556560.0000    1.02257
556600.0000    1.00860
556640.0000    0.90316
556680.0000    1.27013
556720.0000    1.34493
556760.0000    1.36486
556800.0000    1.32200
556840.0000    1.33689
556880.0000    1.19220
556920.0000    1.27286
556960.0000    1.32601
557000.0000    1.33348
557040.0000    1.20610
557080.0000    1.43059
557120.0000    1.40896
557160.0000    1.26107
557200.0000    1.41739
557240.0000    1.32222
557280.0000    1.30880
557320.0000    1.19928
557360.0000    1.27890
557400.0000    1.32907
557440.0000    1.13650
557480.0000    0.90242
557520.0000    0.87866
557560.0000    0.91869
557600.0000    1.18282
557640.0000    1.15626
557680.0000    1.32361
557720.0000    1.36395
557760.0000    0.97505
557800.0000    0.77553
557840.0000    0.94105
557880.0000    0.83945
557920.0000    0.81120
557960.0000    0.41041
558000.0000    0.34538
558040.0000    0.67295
558080.0000    0.63722
558120.0000    0.52224
558160.0000    0.86460
558200.0000    0.91503
558240.0000    1.37537
558280.0000    1.17589
558320.0000    1.02886
558360.0000    1.13612
558400.0000    1.08293
558440.0000    1.15558
558480.0000    1.36703
558520.0000    1.37202
558560.0000    1.29029
558600.0000    1.36834
558640.0000    1.40785
558680.0000    1.29340
558720.0000    1.26890
558760.0000    1.10269
558800.0000    1.20748
558840.0000    1.19150
558880.0000    1.30079
558920.0000    1.18840
558960.0000    0.90458
559000.0000    0.90949
559040.0000    0.84866
559080.0000    0.81095
559120.0000    0.90235
559160.0000    0.93761
559200.0000    0.86014
559240.0000    0.81949
559280.0000    0.72229
559320.0000    0.52526
559360.0000    0.76039
559400.0000    0.84352
559440.0000    0.53740
559480.0000    0.64112
559520.0000    0.65882
559560.0000    0.75919
559600.0000    0.76680
559640.0000    0.79205
559680.0000    1.19119
559720.0000    1.09924
559760.0000    0.84199
559800.0000    0.94461
559840.0000    0.86004
559880.0000    0.72546
559920.0000    0.72080
559960.0000    0.91784
560000.0000    0.91101
560040.0000    0.94228
560080.0000    0.90380
560120.0000    1.04330
560160.0000    1.09665
560200.0000    0.72479
560240.0000    0.81400
560280.0000    1.04325
560320.0000    1.24166
560360.0000    1.06738
560400.0000    0.75851
560440.0000    0.78182
560480.0000    0.95238
560520.0000    0.92775
560560.0000    0.93360
560600.0000    0.96798
560640.0000    0.88860
560680.0000    1.17114
560720.0000    1.11839
560760.0000    1.14654
560800.0000    0.74439
560840.0000    0.98913
560880.0000    1.06199
560920.0000    1.07567
560960.0000    0.87353
561000.0000    1.10965
561040.0000    0.91556
561080.0000    1.06252
561120.0000    1.19056
561160.0000    1.32248
561200.0000    1.38142
561240.0000    1.20432
561280.0000    1.20616
561320.0000    1.12951
561360.0000    1.14832
561400.0000    1.16408
561440.0000    1.08493
561480.0000    1.18038
561520.0000    1.11704
561560.0000    1.09321
561600.0000    1.01506
561640.0000    1.24793
561680.0000    1.13901
561720.0000    0.96607
561760.0000    1.50925
561800.0000    1.40648
561840.0000    1.40242
561880.0000    1.29997
561920.0000    1.43263
561960.0000    1.59865
562000.0000    1.28123
562040.0000    1.33491
562080.0000    1.08895
562120.0000    1.15454
562160.0000    1.01326
562200.0000    0.59544
562240.0000    0.73766
562280.0000    0.90160
562320.0000    1.00440
562360.0000    1.00369
562400.0000    0.85320
562440.0000    0.68112
562480.0000    0.90463
562520.0000    0.90888
562560.0000    0.84571
562600.0000    0.98462
562640.0000    1.02207
562680.0000    1.00129
562720.0000    0.83197
562760.0000    0.82832
562800.0000    0.82966
562840.0000    0.39273
562880.0000    0.56254
562920.0000    0.79317
562960.0000    0.49582
563000.0000    0.70344
563040.0000    0.83057
563080.0000    0.95799
563120.0000    1.02495
563160.0000    0.59450
563200.0000    0.79449
563240.0000    0.64165
563280.0000    0.92986
563320.0000    1.08618
563360.0000    1.00319
563400.0000    1.12889
563440.0000    0.83013
563480.0000    0.66991
563520.0000    0.85576
563560.0000    0.73913
563600.0000    0.83159
563640.0000    0.82340
563680.0000    0.81053
563720.0000    0.94181
563760.0000    0.88014
563800.0000    1.16011
563840.0000    1.19198
563880.0000    1.09312
563920.0000    1.05036
563960.0000    0.93047
564000.0000    0.81817
564040.0000    1.04222
564080.0000    0.99895
564120.0000    1.08563
564160.0000    0.98940
564200.0000    0.97266
564240.0000    0.79424
564280.0000    0.83255
564320.0000    1.07608
564360.0000    1.40179
564400.0000    1.11530
564440.0000    0.88021
564480.0000    0.99424
564520.0000    1.05356
564560.0000    0.97359
564600.0000    1.00807
564640.0000    1.07390
564680.0000    0.95955
564720.0000    1.05271
564760.0000    0.88749
564800.0000    1.04018
564840.0000    1.07462
564880.0000    1.32082
564920.0000    1.24866
564960.0000    0.70281
565000.0000    1.52294
565040.0000    1.33673
565080.0000    1.33535
565120.0000    1.29481
565160.0000    1.29755
565200.0000    1.35675
565240.0000    1.23327
565280.0000    1.32046
565320.0000    1.18365
565360.0000    1.08399
565400.0000    1.13023
565440.0000    1.14340
565480.0000    1.23506
565520.0000    1.32429
565560.0000    1.37937
565600.0000    1.35873
565640.0000    1.47839
565680.0000    1.40788
565720.0000    1.49152
565760.0000    1.43790
565800.0000    1.39757
565840.0000    1.40312
565880.0000    1.49100
565920.0000    1.36161
565960.0000    1.23405
566000.0000    1.28575
566040.0000    1.28558
566080.0000    1.29986
566120.0000    1.27223
566160.0000    1.40094
566200.0000    1.35631
566240.0000    1.29614
566280.0000    1.49483
566320.0000    1.23621
566360.0000    1.40675
566400.0000    1.36784
566440.0000    1.23578
566480.0000    1.33339
566520.0000    1.27642
566560.0000    1.12248
566600.0000    1.30341
566640.0000    1.25685
566680.0000    1.33127
566720.0000    1.21397
566760.0000    1.30662
566800.0000    1.38489
566840.0000    1.30847
566880.0000    1.41122
566920.0000    1.27474
566960.0000    1.50305
567000.0000    1.36335
567040.0000    1.41850
567080.0000    1.35106
567120.0000    1.59170
567160.0000    1.23174
567200.0000    1.38072
567240.0000    1.28529
567280.0000    1.36371
567320.0000    1.43495
567360.0000    1.35678
567400.0000    1.23803
567440.0000    1.34067
567480.0000    1.48711
567520.0000    1.43174
567560.0000    1.33615
567600.0000    1.20639
567640.0000    0.94481
567680.0000    0.81679
567720.0000    0.84901
567760.0000    0.96284
567800.0000    0.85859
567840.0000    0.65953
567880.0000    1.15851
567920.0000    1.22157
567960.0000    1.24859
568000.0000    1.21600
568040.0000    0.99918
568080.0000    1.26038
568120.0000    1.16980
568160.0000    1.22135
568200.0000    1.14907
568240.0000    0.95449
568280.0000    1.21359
568320.0000    0.68553
568360.0000    1.18853
568400.0000    1.18763
568440.0000    1.15672
568480.0000    1.04460
568520.0000    1.07671
568560.0000    1.04966
568600.0000    1.19307
568640.0000    1.17339
568680.0000    0.99796
568720.0000    1.02554
568760.0000    1.11994
568800.0000    1.27502
568840.0000    1.40606
568880.0000    1.31930
568920.0000    1.37908
568960.0000    1.38164
569000.0000    1.37534
569040.0000    1.42013
569080.0000    1.28321
569120.0000    1.23042
569160.0000    1.26548
569200.0000    1.26137
569240.0000    1.30755
569280.0000    1.34505
569320.0000    1.34085
569360.0000    1.41714
569400.0000    1.33614
569440.0000    1.35775
569480.0000    1.27083
569520.0000    1.35327
569560.0000    1.37463
569600.0000    1.42351
569640.0000    1.28373
569680.0000    1.30766
569720.0000    1.38130
569760.0000    1.36103
569800.0000    1.16767
569840.0000    1.33174
569880.0000    1.41368
569920.0000    1.43430
569960.0000    1.45945
570000.0000    1.44253
570040.0000    1.39853
570080.0000    1.15100
570120.0000    1.26221
570160.0000    1.38201
570200.0000    1.40032
570240.0000    1.59052
570280.0000    1.40581
570320.0000    1.53221
570360.0000    1.40330
570400.0000    1.21197
570440.0000    1.34437
570480.0000    1.27544
570520.0000    1.28211
570560.0000    1.28012
570600.0000    1.37520
570640.0000    1.25929
570680.0000    1.35494
570720.0000    1.34907
570760.0000    1.30394
570800.0000    1.20341
570840.0000    0.92546
570880.0000    0.77303
570920.0000    0.69964
570960.0000    0.83896
571000.0000    0.95418
571040.0000    0.92690
571080.0000    0.77004
571120.0000    0.80067
571160.0000    0.96316
571200.0000    0.99271
571240.0000    0.72604
571280.0000    0.80532
571320.0000    0.92280
571360.0000    0.84265
571400.0000    0.55827
571440.0000    0.56045
571480.0000    0.78983
571520.0000    0.82683
571560.0000    0.76431
571600.0000    0.55755
571640.0000    0.73140
571680.0000    0.82315
571720.0000    0.95225
571760.0000    0.67190
571800.0000    0.32136
571840.0000    0.47084
571880.0000    0.63174
571920.0000    0.74065
571960.0000    0.76519
572000.0000    0.59974
572040.0000    0.50446
572080.0000    0.93245
572120.0000    1.11360
572160.0000    0.96183
572200.0000    1.03698
572240.0000    1.19811
572280.0000    0.94532
572320.0000    1.01987
572360.0000    1.23780
572400.0000    1.17419
572440.0000    1.04602
572480.0000    1.30303
572520.0000    0.95996
572560.0000    0.80078
572600.0000    1.08757
572640.0000    0.61984
572680.0000    0.99396
572720.0000    1.21222
572760.0000    1.09426
572800.0000    1.17217
572840.0000    1.23542
572880.0000    1.11448
572920.0000    1.37433
572960.0000    1.19384
573000.0000    1.12600
573040.0000    1.19248
573080.0000    1.21644
573120.0000    1.08183
573160.0000    1.12728
573200.0000    1.03584
573240.0000    1.14088
573280.0000    1.20496
573320.0000    1.10492
573360.0000    1.29011
573400.0000    1.20849
573440.0000    0.79107
573480.0000    0.99399
573520.0000    1.05557
573560.0000    1.13892
573600.0000    0.89219
573640.0000    1.09402
573680.0000    0.79726
573720.0000    0.67851
573760.0000    0.68664
573800.0000    0.41478
573840.0000    0.67176
573880.0000    0.76159
573920.0000    0.86378
573960.0000    0.85425
574000.0000    0.68364
574040.0000    0.91907
574080.0000    0.84312
574120.0000    0.66099
574160.0000    0.76978
574200.0000    0.97648
574240.0000    0.90056
574280.0000    0.80710
574320.0000    0.63563
574360.0000    0.73044
574400.0000    0.62861
574440.0000    0.95123
574480.0000    0.86130
574520.0000    1.15374
574560.0000    0.88677
574600.0000    0.74918
574640.0000    0.49586
574680.0000    0.79243
574720.0000    1.05242
574760.0000    0.86443
574800.0000    0.88619
574840.0000    0.96935
574880.0000    1.07614
574920.0000    1.02254
574960.0000    0.96303
575000.0000    0.88037
575040.0000    0.94521
575080.0000    0.78933
575120.0000    0.82245
575160.0000    0.85925
575200.0000    0.91468
575240.0000    0.71504
575280.0000    1.03786
575320.0000    0.73304
575360.0000    0.75252
575400.0000    1.02791
575440.0000    0.65904
575480.0000    0.67684
575520.0000    0.66239
575560.0000    0.91285
575600.0000    0.66872
575640.0000    0.71679
575680.0000    0.75519
575720.0000    1.07598
575760.0000    0.67759
575800.0000    0.75575
575840.0000    1.16222
575880.0000    1.16324
575920.0000    1.04175
575960.0000    1.11487
576000.0000    0.99855
576040.0000    0.76845
576080.0000    0.76883
576120.0000    0.82030
576160.0000    1.05002
576200.0000    1.24282
576240.0000    1.20482
576280.0000    1.06703
576320.0000    1.10073
576360.0000    0.72332
576400.0000    0.91915
576440.0000    0.76835
576480.0000    0.73625
576520.0000    0.81719
576560.0000    0.84304
576600.0000    0.65690
576640.0000    0.68599
576680.0000    0.72358
576720.0000    0.40117
576760.0000    0.86696
576800.0000    0.69537
576840.0000    0.69042
576880.0000    0.56165
576920.0000    0.44523
576960.0000    0.77271
577000.0000    0.88164
577040.0000    0.76535
577080.0000    0.75086
577120.0000    0.58803
577160.0000    0.72802
577200.0000    0.87515
577240.0000    0.97667
577280.0000    0.74987
577320.0000    0.65739
577360.0000    0.76421
577400.0000    0.70808
577440.0000    0.52012
577480.0000    0.67649
577520.0000    0.59370
577560.0000    0.79465
577600.0000    0.15377
577640.0000    0.22430
577680.0000    0.16253
577720.0000    0.37595
577760.0000    0.46676
577800.0000    0.54854
577840.0000    0.75578
577880.0000    0.56109
577920.0000    0.68560
577960.0000    0.28847
578000.0000    0.58210
578040.0000    0.36376
578080.0000    0.55047
578120.0000    0.30661
578160.0000    0.42776
578200.0000    0.08595
578240.0000    0.29290
578280.0000    0.37428
578320.0000    0.30260
578360.0000    0.29969
578400.0000    0.28039
578440.0000    0.47272
578480.0000    0.17537
578520.0000    0.01504
578560.0000    0.28447
578600.0000    0.57171
578640.0000    0.24783
578680.0000    0.52333
578720.0000    0.19052
578760.0000    0.59409
578800.0000    0.30392
578840.0000    0.39978
578880.0000    0.22849
578920.0000    0.44754
578960.0000    0.48358
579000.0000    0.23178
579040.0000    0.61666
579080.0000    0.33438
579120.0000    0.30676
579160.0000    0.27355
579200.0000    0.32183
579240.0000    0.38796
579280.0000    0.55658
579320.0000    0.31458
579360.0000    0.53217
579400.0000    0.44757
579440.0000    0.60586
579480.0000    0.44575
579520.0000    0.65520
579560.0000    0.33223
579600.0000    0.45243
579640.0000    0.38637
579680.0000    0.42950
579720.0000    0.21315
579760.0000    0.45164
579800.0000    0.37220
579840.0000    0.36836
579880.0000    0.58493
579920.0000    0.19067
579960.0000    0.46442
580000.0000    0.29183
580040.0000    0.47885
580080.0000    0.18916
580120.0000    0.39902
580160.0000    0.33637
580200.0000    0.25289
580240.0000    0.18450
580280.0000    0.36931
580320.0000    0.20548
580360.0000    0.55270
580400.0000    0.43203
580440.0000    0.28702
580480.0000    0.01165
580520.0000    0.34060
580560.0000    0.08242
580600.0000    0.40257
580640.0000    0.43737
580680.0000    0.47921
580720.0000    0.48341
580760.0000    0.32445
580800.0000    0.53183
580840.0000    0.32550
580880.0000    0.51064
580920.0000    0.48571
580960.0000    0.66694
581000.0000    0.34930
581040.0000    0.35633
581080.0000    0.34778
581120.0000    0.44595
581160.0000    0.23056
581200.0000    0.38109
581240.0000    0.32328
581280.0000    0.47570
581320.0000    0.26539
581360.0000    0.36821
581400.0000    0.32372
581440.0000    0.73916
581480.0000    0.67797
581520.0000    0.53812
581560.0000    0.35228
581600.0000    0.76658
581640.0000    0.32867
581680.0000    0.09095
581720.0000    0.26882
581760.0000    0.70773
581800.0000    0.76565
581840.0000    0.84911
581880.0000    0.63059
581920.0000    0.40425
581960.0000    0.43152
582000.0000    0.49539
582040.0000    0.16414
582080.0000   -0.06037
582120.0000   -0.19840
582160.0000    0.01007
582200.0000    0.33379
582240.0000    0.31465
582280.0000    0.28098
582320.0000    0.34420
582360.0000    0.28684
582400.0000    0.20150
582440.0000    0.19551
582480.0000    0.32677
582520.0000    0.19815
582560.0000    0.32105
582600.0000    0.24343
582640.0000    0.31538
582680.0000    0.36716
582720.0000    0.68982
582760.0000    0.66333
582800.0000    0.59522
582840.0000    0.65866
582880.0000    0.56271
582920.0000    0.40632
582960.0000    0.57765
583000.0000    0.25976
583040.0000    0.29526
583080.0000    0.08268
583120.0000    0.42381
583160.0000    0.46498
583200.0000    0.23754
583240.0000    0.36996
583280.0000    0.14017
583320.0000    0.27550
583360.0000    0.47224
583400.0000    0.37825
583440.0000    0.43777
583480.0000    0.59631
583520.0000    0.50176
583560.0000    0.57257
583600.0000    0.48508
583640.0000    0.42193
583680.0000    0.50071
583720.0000    0.38942
583760.0000    0.37879
583800.0000    0.54109
583840.0000    0.29169
583880.0000    0.56500
583920.0000    0.46833
583960.0000    0.73934
584000.0000    0.37216
584040.0000    0.56835
584080.0000    0.20367
584120.0000    0.25000
584160.0000    0.45060
584200.0000    0.56660
584240.0000    0.24091
584280.0000    0.39338
584320.0000    0.30670
584360.0000    0.65214
584400.0000    0.44574
584440.0000    0.48628
584480.0000    0.28383
584520.0000    0.40750
584560.0000    0.40082
584600.0000    0.35234
584640.0000    0.49285
584680.0000    0.16024
584720.0000    0.55701
584760.0000    0.66606
584800.0000    0.42438
584840.0000    0.70753
584880.0000    0.43288
584920.0000    0.73740
584960.0000    0.92170
585000.0000    0.73666
585040.0000    0.97668
585080.0000    0.30682
585120.0000    0.53704
585160.0000    0.40119
585200.0000    0.49210
585240.0000    0.47185
585280.0000    0.50006
585320.0000    0.38155
585360.0000    0.34766
585400.0000    0.31966
585440.0000    0.29318
585480.0000    0.29463
585520.0000    0.19543
585560.0000    0.36692
585600.0000    0.59655
585640.0000    0.26314
585680.0000    0.31431
585720.0000    0.15831
585760.0000    0.40483
585800.0000    0.44998
585840.0000    0.38643
585880.0000    0.45662
585920.0000    0.41227
585960.0000    0.38358
586000.0000    0.43432
586040.0000    0.82071
586080.0000    0.80309
586120.0000    0.93718
586160.0000    0.69085
586200.0000    0.84591
586240.0000    0.93184
586280.0000    0.86307
586320.0000    0.56052
586360.0000    0.97098
586400.0000    0.78682
586440.0000    1.09042
586480.0000    0.74906
586520.0000    0.90804
586560.0000    0.85808
586600.0000    0.80234
586640.0000    0.99964
586680.0000    0.85824
586720.0000    0.91871
586760.0000    0.90418
586800.0000    0.83350
586840.0000    0.93895
586880.0000    0.55024
586920.0000    0.48280
586960.0000    0.39144
587000.0000    0.28409
587040.0000    0.37646
587080.0000    0.18848
587120.0000    0.27938
587160.0000    0.23902
587200.0000    0.39301
587240.0000    0.49232
587280.0000    0.25894
587320.0000    0.39603
587360.0000    0.35419
587400.0000    0.34009
587440.0000    0.48171
587480.0000    0.32020
587520.0000    0.65276
587560.0000    0.96629
587600.0000    0.82409
587640.0000    0.83909
587680.0000    0.81323
587720.0000    0.64773
587760.0000    0.66956
587800.0000    0.55182
587840.0000    0.75978
587880.0000    0.56115
587920.0000    0.50476
587960.0000    0.37247
588000.0000    0.55570
588040.0000    0.83888
588080.0000    0.46519
588120.0000    0.60262
588160.0000    0.42391
588200.0000    0.41715
588240.0000    0.61752
588280.0000    0.45416
588320.0000    0.46419
588360.0000    0.45898
588400.0000    0.69762
588440.0000    0.39307
588480.0000    0.27758
588520.0000    0.13611
588560.0000    0.29944
588600.0000   -0.04054
588640.0000    0.41574
588680.0000    0.31637
588720.0000    0.39249
588760.0000    0.40691
588800.0000    0.78387
588840.0000    0.82327
588880.0000    0.68934
588920.0000    0.84944
588960.0000    0.75992
589000.0000    0.49972
589040.0000    0.85972
589080.0000    0.74531
589120.0000    0.59452
589160.0000    0.51905
589200.0000    0.31962
589240.0000    0.48169
589280.0000    0.70125
589320.0000    0.56803
589360.0000    0.76973
589400.0000    0.66141
589440.0000    0.84829
589480.0000    0.64081
589520.0000    0.77582
589560.0000    0.88587
589600.0000    0.37153
589640.0000    0.64032
589680.0000    0.97509
589720.0000    0.70868
589760.0000    0.59678
589800.0000    0.76322
589840.0000    0.42619
589880.0000    0.37065
589920.0000    0.51619
589960.0000    0.50143
590000.0000    0.40894
590040.0000    0.23480
590080.0000    0.49435
590120.0000    0.57618
590160.0000    0.35178
590200.0000    0.41573
590240.0000    0.31296
590280.0000    0.47664
590320.0000    0.60543
590360.0000    0.34309
590400.0000    0.43449
590440.0000    0.32201
590480.0000    0.39814
590520.0000    0.44011
590560.0000    0.16162
590600.0000    0.44137
590640.0000    0.54425
590680.0000    0.44097
590720.0000    0.28340
590760.0000    0.45841
590800.0000    0.61709
590840.0000    0.71552
590880.0000    0.19970
590920.0000    0.39632
590960.0000    0.41378
591000.0000    0.26444
591040.0000    0.43310
591080.0000    0.42798
591120.0000    0.55302
591160.0000    0.46935
591200.0000    0.33198
591240.0000    0.41921
591280.0000    0.31009
591320.0000    0.64907
591360.0000    0.43886
591400.0000    0.40733
591440.0000    0.27564
591480.0000    0.16763
591520.0000    0.31927
591560.0000    0.32605
591600.0000    0.13160
591640.0000    0.23667
591680.0000    0.86489
591720.0000    0.48072
591760.0000    0.35236
591800.0000    0.27177
591840.0000    0.41874
591880.0000    0.24148
591920.0000    0.42547
591960.0000    0.30492
592000.0000    0.39106
592040.0000    0.40508
592080.0000    0.40384
592120.0000    0.31073
592160.0000    0.19234
592200.0000    0.49874
592240.0000    0.73370
592280.0000    0.66974
592320.0000    0.69514
592360.0000    0.37280
592400.0000    0.41146
592440.0000    0.44091
592480.0000    0.18821
592520.0000    0.20859
592560.0000    0.53996
592600.0000    0.78157
592640.0000    0.67423
592680.0000    0.73614
592720.0000    0.77287
592760.0000    0.79033
592800.0000    0.84542
592840.0000    0.60071
592880.0000    0.70020
592920.0000    0.76743
592960.0000    0.79014
593000.0000    0.87394
593040.0000    0.80076
593080.0000    0.83434
593120.0000    0.63304
593160.0000    0.45737
593200.0000    0.57796
593240.0000    0.34186
593280.0000    0.39642
593320.0000    0.62371
593360.0000    0.66537
593400.0000    0.58847
593440.0000    0.24661
593480.0000    0.79597
593520.0000    0.83576
593560.0000    0.35502
593600.0000    0.29536
593640.0000    0.67269
593680.0000    0.06590
593720.0000    0.24456
593760.0000    0.33450
593800.0000    0.14386
593840.0000    0.36440
593880.0000    0.40954
593920.0000    0.56079
593960.0000    0.26383
594000.0000    0.48513
594040.0000    0.30422
594080.0000    0.34188
594120.0000    0.31729
594160.0000    0.48570
594200.0000    0.13125
594240.0000    0.60410
594280.0000    0.58768
594320.0000    0.59779
594360.0000    0.49205
594400.0000    0.48292
594440.0000    0.44616
594480.0000    0.46249
594520.0000    0.48109
594560.0000    0.29787
594600.0000    0.60808
594640.0000    0.51877
594680.0000    0.55875
594720.0000    0.30037
594760.0000    0.54147
594800.0000    0.67630
594840.0000    0.33901
594880.0000    0.20298
594920.0000    0.36315
594960.0000    0.08169
595000.0000    0.11396
595040.0000    0.27781
595080.0000    0.87306
595120.0000    0.33893
595160.0000    0.18877
595200.0000    0.29438
595240.0000    0.40091
595280.0000    0.60752
595320.0000    0.41214
595360.0000    0.48532
595400.0000    0.93374
595440.0000    0.84514
595480.0000    0.37469
595520.0000    0.25722
595560.0000    0.31903
595600.0000    0.26979
595640.0000    0.38954
595680.0000    0.24682
595720.0000    0.49774
595760.0000    0.31156
595800.0000    0.52719
595840.0000    0.37229
595880.0000    0.33809
595920.0000    0.23824
595960.0000    0.26175
596000.0000    0.54748
596040.0000    0.39428
596080.0000    0.54971
596120.0000    0.28160
596160.0000    0.40110
596200.0000    0.41098
596240.0000    0.29338
596280.0000    0.43398
596320.0000    0.24838
596360.0000    0.18904
596400.0000    0.34140
596440.0000    0.33337
596480.0000    0.37428
596520.0000    0.57258
596560.0000    0.62833
596600.0000    0.80905
596640.0000    0.73512
596680.0000    0.67930
596720.0000    0.71092
596760.0000    0.44619
596800.0000    0.18113
596840.0000    0.28934
596880.0000    0.46817
596920.0000    0.44573
596960.0000    0.38458
597000.0000    0.52498
597040.0000    0.53695
597080.0000    0.36127
597120.0000    0.33195
597160.0000    0.38060
597200.0000    0.33796
597240.0000    0.19043
597280.0000    0.38640
597320.0000    0.38129
597360.0000    0.14710
597400.0000    0.29611
597440.0000    0.32987
597480.0000    0.91088
597520.0000    0.72881
597560.0000    0.50479
597600.0000    0.76520
597640.0000    0.56015
597680.0000    0.29267
597720.0000    0.54720
597760.0000    0.56329
597800.0000    0.81097
597840.0000    0.68213
597880.0000    0.36636
597920.0000    0.42183
597960.0000    0.08627
598000.0000    0.30026
598040.0000    0.19774
598080.0000    0.63491
598120.0000    0.45853
598160.0000    0.24274
598200.0000    0.44470
598240.0000    0.20327
598280.0000    0.50850
598320.0000    0.36081
598360.0000    0.48557
598400.0000    0.36380
598440.0000    0.26120
598480.0000    0.36693
598520.0000    0.67102
598560.0000    0.29803
598600.0000    0.54526
598640.0000    0.37558
598680.0000    0.36613
598720.0000    0.23079
598760.0000    0.07905
598800.0000    0.46785
598840.0000    0.35260
598880.0000    0.25215
598920.0000    0.19294
598960.0000    0.17785
599000.0000    0.15409
599040.0000    0.23972
599080.0000    0.26416
599120.0000    0.47212
599160.0000    0.44553
599200.0000    0.16096
599240.0000    0.70267
599280.0000    0.74486
599320.0000    0.75804
599360.0000    0.74330
599400.0000    0.88295
599440.0000    0.82398
599480.0000    0.39683
599520.0000    0.48259
599560.0000    0.41165
599600.0000    0.29778
599640.0000    0.37975
599680.0000    0.63161
599720.0000    0.63837
599760.0000    0.07253
599800.0000    0.13158
599840.0000    0.16783
599880.0000    0.13183
599920.0000    0.09620
599960.0000    0.13868
600000.0000    0.06745
600040.0000    0.13409
600080.0000    0.34903
600120.0000    0.32885
600160.0000    0.30722
600200.0000    0.23892
600240.0000    0.37776
600280.0000    0.32733
600320.0000    0.45136
600360.0000    0.39592
600400.0000    0.64430
600440.0000    0.60121
600480.0000    0.61934
600520.0000   -0.10064
600560.0000    0.38801
600600.0000    0.58033
600640.0000    0.50188
600680.0000    0.47533
600720.0000    0.64293
600760.0000    0.77417
600800.0000    0.66794
600840.0000    0.82447
600880.0000    0.62624
600920.0000    0.89889
600960.0000    0.71370
601000.0000    0.89140
601040.0000    0.74315
601080.0000    0.75528
601120.0000    0.76114
601160.0000    0.87073
601200.0000    0.67094
601240.0000    0.24954
601280.0000    0.49712
601320.0000    0.33673
601360.0000    0.33937
601400.0000    0.42670
601440.0000    0.27666
601480.0000    0.20361
601520.0000    0.38563
601560.0000    0.40860
601600.0000    0.50057
601640.0000    0.73281
601680.0000    0.23448
601720.0000    0.64325
601760.0000    0.58359
601800.0000    0.84260
601840.0000    0.46810
601880.0000    0.70900
601920.0000    0.57720
601960.0000    1.00710
602000.0000    0.70569
602040.0000    0.67720
602080.0000    0.36314
602120.0000    0.51643
602160.0000    0.55230
602200.0000    0.35276
602240.0000    0.58454
602280.0000    0.33609
602320.0000    0.54314
602360.0000    0.45805
602400.0000    0.29188
602440.0000    0.39475
602480.0000    0.51451
602520.0000    0.43596
602560.0000    0.55165
602600.0000    0.40865
602640.0000    0.37068
602680.0000    0.19830
602720.0000    0.25063
602760.0000    0.56327
602800.0000    0.35477
602840.0000    0.53297
602880.0000    0.60621
602920.0000    0.39105
602960.0000    1.03002
603000.0000    0.18896
603040.0000    0.48836
603080.0000    0.52291
603120.0000    0.35736
603160.0000    0.25461
603200.0000    0.22988
603240.0000    0.31370
603280.0000    0.08078
603320.0000    0.15655
603360.0000    0.50815
603400.0000    0.33028
603440.0000    0.28780
603480.0000    0.51700
603520.0000    0.24850
603560.0000    0.31233
603600.0000    0.56894
603640.0000    0.27794
603680.0000    0.24011
603720.0000    0.21751
603760.0000    0.67435
603800.0000    0.27630
603840.0000    0.65653
603880.0000    0.39591
603920.0000    0.55704
603960.0000    0.57419
604000.0000    0.48910
604040.0000    0.28603
604080.0000    0.41891
604120.0000    0.47858
604160.0000    0.24757
604200.0000    0.48020
604240.0000    0.32859
604280.0000    0.50190
604320.0000    0.33820
604360.0000    0.29710
604400.0000    0.53450
604440.0000    0.42121
604480.0000    0.57102
604520.0000    0.42500
604560.0000    0.25870
604600.0000    0.30548
604640.0000    0.33201
604680.0000    0.27450
604720.0000    0.12199
604760.0000    0.59839
604800.0000    0.74124
604840.0000    0.28328
604880.0000    0.26766
604920.0000   -0.06654
604960.0000    0.65144
605000.0000    0.38451
605040.0000    0.21769
605080.0000    0.47977
605120.0000    0.40485
605160.0000    0.60655
605200.0000    0.40159
605240.0000    0.42384
605280.0000    0.37338
605320.0000    0.23031
605360.0000    0.31039
605400.0000    0.15769
605440.0000    0.45301
605480.0000    0.43181
605520.0000    0.37118
605560.0000    0.47214
605600.0000    0.38171
605640.0000    0.39478
605680.0000    0.32840
605720.0000    0.23390
605760.0000    0.29425
605800.0000    0.29726
605840.0000    0.47197
605880.0000    0.47603
605920.0000    0.55978
605960.0000    0.64047
606000.0000    0.53553
606040.0000    0.17183
606080.0000    0.16818
606120.0000    0.35393
606160.0000    0.38105
606200.0000    0.42056
606240.0000    0.01909
606280.0000    0.27456
606320.0000    0.29767
606360.0000    0.27875
606400.0000    0.28971
606440.0000    0.26477
606480.0000    0.68620
606520.0000    0.24270
606560.0000    0.29389
606600.0000    0.33371
606640.0000    0.44694
606680.0000    0.34204
606720.0000    0.25975
606760.0000   -0.33722
606800.0000    0.21508
606840.0000    0.43482
606880.0000    0.45786
606920.0000    0.62105
606960.0000    0.34376
607000.0000    0.41465
607040.0000    0.32824
607080.0000    0.34135
607120.0000    0.37021
607160.0000    0.46020
607200.0000    0.36609
607240.0000    0.43044
607280.0000    0.00206
607320.0000    0.34076
607360.0000    0.41139
607400.0000    0.19008
607440.0000    0.14662
607480.0000    0.19770
607520.0000    0.34065
607560.0000    0.60249
607600.0000    0.77286
607640.0000    0.62477
607680.0000    0.61261
607720.0000    0.79768
607760.0000    0.63571
607800.0000    0.24082
607840.0000    0.36177
607880.0000    0.28291
607920.0000    0.37133
607960.0000    0.41702
608000.0000    0.49617
608040.0000    0.56742
608080.0000    0.88892
608120.0000    0.70834
608160.0000    0.75103
608200.0000    0.50821
608240.0000    0.77396
608280.0000    0.75025
608320.0000    0.85630
608360.0000    0.81243
608400.0000    0.75941
608440.0000    0.60441
608480.0000    0.80017
608520.0000    0.87845
608560.0000    0.71016
608600.0000    0.76519
608640.0000    1.13959
608680.0000    0.79918
608720.0000    0.94020
608760.0000    0.84458
608800.0000    0.91951
608840.0000    0.63864
608880.0000    0.91277
608920.0000    0.71785
608960.0000    0.64979
609000.0000    0.55705
609040.0000    0.68921
609080.0000    0.56402
609120.0000    0.83087
609160.0000    0.49411
609200.0000    0.81366
609240.0000    0.76704
609280.0000    0.61433
609320.0000    0.68195
609360.0000    0.79522
609400.0000    0.62470
609440.0000    0.61725
609480.0000    0.38338
609520.0000    0.07714
609560.0000    0.67851
609600.0000    0.79044
609640.0000    0.73187
609680.0000    0.92777
609720.0000    1.00863
609760.0000    0.83592
609800.0000    0.78851
609840.0000    0.70390
609880.0000    0.63898
609920.0000    0.83450
609960.0000    0.90814
610000.0000    0.74330
610040.0000    0.39871
610080.0000    0.73393
610120.0000   -0.15057
610160.0000    0.29771
610200.0000    0.63259
610240.0000    0.54522
610280.0000    0.58201
610320.0000    0.37906
610360.0000    0.35991
610400.0000    0.20523
610440.0000    0.56343
610480.0000    0.14923
610520.0000    0.05399
610560.0000    0.39185
610600.0000    0.36686
610640.0000    0.35202
610680.0000    0.90963
610720.0000    0.56365
610760.0000    0.64416
610800.0000    0.87967
610840.0000    0.81810
610880.0000    0.70487
610920.0000    0.72814
610960.0000    0.81491
611000.0000    0.69733
611040.0000    0.47845
611080.0000    0.49002
611120.0000    0.25530
611160.0000    0.89944
611200.0000    0.95268
611240.0000    0.68198
611280.0000    0.38420
611320.0000    0.40327
611360.0000    0.52000
611400.0000    0.61426
611440.0000    0.66301
611480.0000    0.68285
611520.0000    0.33580
611560.0000    0.16603
611600.0000    0.26718
611640.0000    0.37217
611680.0000    0.65292
611720.0000    0.59157
611760.0000    0.55196
611800.0000    0.82528
611840.0000    0.55251
611880.0000    0.47709
611920.0000    0.62707
611960.0000    0.48757
612000.0000    0.53738
612040.0000    0.50069
612080.0000    0.60335
612120.0000    0.27258
612160.0000    0.38125
612200.0000    0.67181
612240.0000    0.35830
612280.0000    0.49829
612320.0000    0.17127
612360.0000    0.54227
612400.0000    0.29912
612440.0000    0.50341
612480.0000    0.42523
612520.0000    0.51525
612560.0000    0.59836
612600.0000    0.85407
612640.0000    0.65460
612680.0000    0.48669
612720.0000    0.45055
612760.0000    0.50063
612800.0000    0.44844
612840.0000    0.28842
612880.0000    0.14302
612920.0000    0.29450
612960.0000    0.27766
613000.0000    0.40230
613040.0000    0.51002
613080.0000    0.64169
613120.0000    0.63097
613160.0000    0.35601
613200.0000    0.47813
613240.0000    0.63978
613280.0000    0.72859
613320.0000    0.54495
613360.0000    0.73643
613400.0000    0.57169
613440.0000    0.81868
613480.0000    0.86542
613520.0000    0.99177
613560.0000    0.82200
613600.0000    0.66865
613640.0000    0.33012
613680.0000    0.37407
613720.0000    0.34138
613760.0000    0.27218
613800.0000    0.21361
613840.0000    0.20147
613880.0000    0.51685
613920.0000    0.32104
613960.0000    0.38772
614000.0000    0.39097
614040.0000    0.43936
614080.0000    0.69463
614120.0000    0.79886
614160.0000    0.93211
614200.0000    0.78542
614240.0000    0.79585
614280.0000    0.94759
614320.0000    0.80552
614360.0000    0.87202
614400.0000    0.73928
614440.0000    0.56219
614480.0000    0.32542
614520.0000    0.44885
614560.0000    0.33173
614600.0000    0.58935
614640.0000    0.26949
614680.0000    0.32660
614720.0000    0.32068
614760.0000    0.07253
614800.0000    0.24063
614840.0000    0.16048
614880.0000    0.19969
614920.0000    0.35449
614960.0000    0.33362
615000.0000    0.40476
615040.0000    0.27841
615080.0000    0.18883
615120.0000    0.23018
615160.0000    0.40469
615200.0000    0.13312
615240.0000    0.23984
615280.0000    0.30961
615320.0000    0.33642
615360.0000    0.20993
615400.0000    0.10503
615440.0000    0.28928
615480.0000    0.30737
615520.0000    0.14847
615560.0000    0.37271
615600.0000    0.19837
615640.0000    0.38385
615680.0000    0.20144
615720.0000    0.30111
615760.0000    0.29312
615800.0000    0.86843
615840.0000    0.98299
615880.0000    0.52640
615920.0000    0.55321
615960.0000    0.74523
616000.0000    1.00892
616040.0000    0.11765
616080.0000    0.28835
616120.0000    0.29672
616160.0000    0.31224
616200.0000    0.20685
616240.0000    0.25225
616280.0000    0.42919
616320.0000    0.34033
616360.0000    0.19156
616400.0000    0.72959
616440.0000    0.99183
616480.0000    0.42857
616520.0000    0.25595
616560.0000    0.30442
616600.0000    0.12803
616640.0000    0.21921
616680.0000    0.28452
616720.0000    0.24428
616760.0000    0.18549
616800.0000    0.34903
616840.0000    0.31909
616880.0000    0.17188
616920.0000    0.15769
616960.0000    0.31921
617000.0000    0.15781
617040.0000    0.18381
617080.0000    0.46757
617120.0000    0.37376
617160.0000    0.18479
617200.0000    0.21090
617240.0000    0.27035
617280.0000    0.32916
617320.0000    0.38648
617360.0000    0.07940
617400.0000    0.13852
617440.0000   -0.21100
617480.0000   -0.20324
617520.0000    0.16612
617560.0000    0.32715
617600.0000    0.25210
617640.0000    0.15997
617680.0000   -0.00519
617720.0000    0.23252
617760.0000    0.33237
617800.0000    0.15803
617840.0000    0.46611
617880.0000    0.48307
617920.0000    0.22203
617960.0000    0.26327
618000.0000    0.43208
618040.0000    0.35652
618080.0000    0.33160
618120.0000    0.20887
618160.0000   -0.00574
618200.0000   -0.03150
618240.0000   -0.07411
618280.0000    0.38240
618320.0000    0.33588
618360.0000    0.25393
618400.0000    0.28281
618440.0000    0.52350
618480.0000    0.58342
618520.0000    0.75042
618560.0000    0.79418
618600.0000    0.87046
618640.0000    0.58953
618680.0000    0.68551
618720.0000    0.53064
618760.0000    0.67182
618800.0000    0.33562
618840.0000    0.31323
618880.0000    0.21370
618920.0000    0.34671
618960.0000    0.36413
619000.0000    0.41600
619040.0000    0.43304
619080.0000    0.39027
619120.0000    0.51352
619160.0000    0.29645
619200.0000    0.15925
619240.0000    0.57949
619280.0000    0.39642
619320.0000    0.25540
619360.0000    0.25506
619400.0000    0.30282
619440.0000   -0.16544
619480.0000    0.36195
619520.0000    0.60607
619560.0000    0.48997
619600.0000    0.31422
619640.0000    0.40373
619680.0000    0.37518
619720.0000    0.67721
619760.0000    0.75572
619800.0000    0.75506
619840.0000    0.59574
619880.0000    0.76379
619920.0000    0.72853
619960.0000    0.68527
620000.0000    0.64807
620040.0000    0.33001
620080.0000    0.38629
620120.0000    0.25216
620160.0000    0.38840
620200.0000    0.25656
620240.0000    0.44723
620280.0000    0.08266
620320.0000    0.59662
620360.0000    0.22662
620400.0000    0.21181
620440.0000    0.19685
620480.0000    0.15268
620520.0000    0.02339
620560.0000    0.29874
620600.0000    0.42054
620640.0000    0.10884
620680.0000    0.37255
620720.0000    0.37747
620760.0000    0.47702
620800.0000    0.30264
620840.0000    0.28552
620880.0000    0.44613
620920.0000    0.50266
620960.0000    0.29208
621000.0000    0.60270
621040.0000    0.58716
621080.0000    0.16316
621120.0000    0.71327
621160.0000    0.80293
621200.0000    0.63931
621240.0000    0.66309
621280.0000   -0.03635
621320.0000    0.30909
621360.0000    0.23411
621400.0000    0.25306
621440.0000    0.39009
621480.0000    0.01061
621520.0000    0.43152
621560.0000    0.17424
621600.0000    0.35362
621640.0000    0.24906
621680.0000    0.16242
621720.0000    0.32013
621760.0000    0.39157
621800.0000    0.23502
621840.0000    0.30655
621880.0000    0.59264
621920.0000    0.24265
621960.0000    0.33928
622000.0000    0.09736
622040.0000    0.01329
622080.0000    0.47763
622120.0000    0.21713
622160.0000    0.15657
622200.0000    0.27483
622240.0000    0.19496
622280.0000    0.16611
622320.0000    0.25313
622360.0000    0.38179
622400.0000    0.20624
622440.0000    0.27009
622480.0000    0.32655
622520.0000    0.36268
622560.0000    0.43344
622600.0000   -0.01754
622640.0000    0.10792
622680.0000    0.23976
622720.0000    0.05504
622760.0000    0.26767
622800.0000    0.14997
622840.0000    0.41414
622880.0000    0.35948
622920.0000    0.30414
622960.0000    0.22698
623000.0000    0.51597
623040.0000    0.28244
623080.0000    0.70940
623120.0000    0.71363
623160.0000    0.31937
623200.0000    0.38144
623240.0000    0.46454
623280.0000    0.24331
623320.0000    0.18538
623360.0000    0.34300
623400.0000    0.45297
623440.0000    0.29204
623480.0000    0.20241
623520.0000    0.24161
623560.0000    0.19137
623600.0000    0.32998
623640.0000    0.27653
623680.0000    0.35894
623720.0000    0.27082
623760.0000    0.27516
623800.0000    0.42321
623840.0000    0.35177
623880.0000    0.33643
623920.0000    0.18159
623960.0000    0.35066
624000.0000   -0.04161
624040.0000    0.29400
624080.0000    0.35613
624120.0000    0.24895
624160.0000    0.36818
624200.0000    0.35683
624240.0000    0.49019
624280.0000    0.36308
624320.0000    0.11425
624360.0000    0.10014
624400.0000    0.24731
624440.0000    0.33084
624480.0000    0.32727
624520.0000    0.45756
624560.0000    0.40782
624600.0000    0.19435
624640.0000    0.42491
624680.0000    0.32158
624720.0000    0.15467
624760.0000    0.23857
624800.0000    0.29775
624840.0000    0.38311
624880.0000    0.35046
624920.0000    0.76165
624960.0000    0.33296
625000.0000    0.51046
625040.0000    0.39377
625080.0000    0.69730
625120.0000    0.37435
625160.0000    0.64696
625200.0000    0.64045
625240.0000    0.43764
625280.0000    0.73698
625320.0000    0.90207
625360.0000    0.97536
625400.0000    0.45405
625440.0000    0.97472
625480.0000    0.56595
625520.0000    0.65242
625560.0000    0.65365
625600.0000    0.21652
625640.0000    0.32428
625680.0000    0.43615
625720.0000    0.53444
625760.0000    0.25638
625800.0000    0.22652
625840.0000    0.34303
625880.0000    0.39554
625920.0000    0.33601
625960.0000    0.60492
626000.0000    0.84962
626040.0000    0.59953
626080.0000    0.87914
626120.0000    0.55124
626160.0000    0.73653
626200.0000    1.06512
626240.0000    0.97417
626280.0000    0.66748
626320.0000    0.72879
626360.0000    0.64281
626400.0000    0.33072
626440.0000    0.29378
626480.0000    0.43997
626520.0000    0.21822
626560.0000    0.26152
626600.0000    0.17372
626640.0000    0.36806
626680.0000    0.47581
626720.0000    0.23372
626760.0000    0.37770
626800.0000    0.12051
626840.0000    0.14940
626880.0000    0.19149
626920.0000    0.29307
626960.0000    0.02126
627000.0000    0.61084
627040.0000    0.36315
627080.0000    0.45303
627120.0000   -0.04997
627160.0000    0.40236
627200.0000    0.43977
627240.0000    0.15028
627280.0000    0.15585
627320.0000    0.23095
627360.0000    0.41094
627400.0000    0.54727
627440.0000    0.28010
627480.0000    0.14373
627520.0000    0.43646
627560.0000    0.40236
627600.0000    0.48893
627640.0000    0.66899
627680.0000    0.49501
627720.0000    0.60277
627760.0000    0.63993
627800.0000    0.73416
627840.0000    0.68555
627880.0000    0.61864
627920.0000    0.76487
627960.0000    0.63302
628000.0000    0.67744
628040.0000    0.70076
628080.0000    0.85158
628120.0000    1.02469
628160.0000    0.76427
628200.0000    1.06157
628240.0000    1.11110
628280.0000    0.97444
628320.0000    1.01744
628360.0000    0.92261
628400.0000    1.00479
628440.0000    1.11167
628480.0000    0.87484
628520.0000    1.14864
628560.0000    1.08517
628600.0000    0.99943
628640.0000    1.13667
628680.0000    0.88978
628720.0000    0.83785
628760.0000    0.92203
628800.0000    1.21977
628840.0000    1.07834
628880.0000    1.02299
628920.0000    0.91729
628960.0000    1.05789
629000.0000    1.08174
629040.0000    1.00978
629080.0000    1.08686
629120.0000    0.78207
629160.0000    1.08127
629200.0000    1.03397
629240.0000    1.03448
629280.0000    1.03580
629320.0000    1.25813
629360.0000    0.90703
629400.0000    1.06786
629440.0000    0.87387
629480.0000    0.50345
629520.0000    0.26499
629560.0000    0.41529
629600.0000    0.36887
629640.0000    0.32595
629680.0000    0.41064
629720.0000    0.90854
629760.0000    0.68640
629800.0000    0.77184
629840.0000    0.24622
629880.0000    0.45206
629920.0000    0.43276
629960.0000    0.12498
630000.0000    0.41983
630040.0000   -0.00141
630080.0000    0.42507
630120.0000    0.31919
630160.0000    0.38959
630200.0000    0.33719
630240.0000    0.31192
630280.0000    0.19342
630320.0000    0.27324
630360.0000    0.49174
630400.0000    0.98846
630440.0000    0.22773
630480.0000    0.56556
630520.0000    0.57850
630560.0000    0.36435
630600.0000    0.67901
630640.0000    0.31979
630680.0000    0.15883
630720.0000    0.38404
630760.0000    0.41730
630800.0000    0.41773
630840.0000    0.38119
630880.0000    0.63707
630920.0000    0.36293
630960.0000    0.57229
631000.0000    0.33928
631040.0000    0.41384
631080.0000    0.27806
631120.0000    0.54961
631160.0000    0.09038
631200.0000    0.40382
631240.0000    0.25734
631280.0000    0.57234
631320.0000    0.70667
631360.0000    0.42974
631400.0000    0.28718
631440.0000    0.72624
631480.0000    0.45479
631520.0000    0.39402
631560.0000    0.58018
631600.0000    0.16798
631640.0000    0.26232
631680.0000    0.35353
631720.0000    0.65569
631760.0000    0.74684
631800.0000    0.48422
631840.0000    0.25166
631880.0000    0.55347
631920.0000    0.34122
631960.0000    0.59696
632000.0000    0.17433
632040.0000    0.52486
632080.0000    0.27690
632120.0000    0.28182
632160.0000    0.37366
632200.0000    0.21462
632240.0000    0.61092
632280.0000    0.48321
632320.0000    0.47778
632360.0000    0.42817
632400.0000    0.37997
632440.0000    0.61149
632480.0000    0.25437
632520.0000    0.51662
632560.0000    0.29452
632600.0000    0.47913
632640.0000    0.49868
632680.0000    0.38565
632720.0000    0.57836
632760.0000    0.57281
632800.0000    0.58319
632840.0000    0.14901
632880.0000   -0.07717
632920.0000    0.57280
632960.0000    0.60142
633000.0000    0.52696
633040.0000    0.74919
633080.0000    0.66191
633120.0000    0.97375
633160.0000    1.09527
633200.0000    0.85273
633240.0000    1.04329
633280.0000    0.75664
633320.0000    0.65303
633360.0000    0.66858
633400.0000    0.93792
633440.0000    0.91292
633480.0000    0.80132
633520.0000    0.95622
633560.0000    0.98399
633600.0000    0.92260
633640.0000    0.89650
633680.0000    0.62501
633720.0000    0.38520
633760.0000    0.42800
633800.0000    0.23702
633840.0000    0.17287
633880.0000    0.19030
633920.0000    0.61178
633960.0000    0.75020
634000.0000    0.59040
634040.0000    0.64360
634080.0000    0.58727
634120.0000    0.52484
634160.0000    0.40436
634200.0000    0.80019
634240.0000    0.64185
634280.0000    0.89110
634320.0000    0.82266
634360.0000    0.75368
634400.0000    0.73898
634440.0000    0.67589
634480.0000    0.60437
634520.0000    0.78522
634560.0000    0.75745
634600.0000    0.32885
634640.0000    0.62511
634680.0000    0.58821
634720.0000    0.79750
634760.0000    0.46473
634800.0000    0.61233
634840.0000    0.80840
634880.0000    0.12763
634920.0000    0.44114
634960.0000    0.29966
635000.0000    0.25398
635040.0000    0.38312
635080.0000    0.39979
635120.0000    0.34242
635160.0000    0.38510
635200.0000    0.24298
635240.0000   -0.06290
635280.0000    0.30902
635320.0000    0.21896
635360.0000    0.56860
635400.0000    0.29287
635440.0000    0.67136
635480.0000    0.48589
635520.0000    0.28255
635560.0000    0.44786
635600.0000    0.44058
635640.0000    0.41542
635680.0000    0.32591
635720.0000    0.25649
635760.0000    0.51018
635800.0000    0.28346
635840.0000    0.36669
635880.0000    0.13872
635920.0000    0.16811
635960.0000    0.20426
636000.0000    0.46341
636040.0000    0.43611
636080.0000    0.71251
636120.0000    0.78322
636160.0000    0.64658
636200.0000    0.54956
636240.0000    0.67783
636280.0000    0.74385
636320.0000    0.93588
636360.0000    0.72198
636400.0000    0.60345
636440.0000    0.64984
636480.0000    0.57711
636520.0000    0.91719
636560.0000    0.75244
636600.0000    1.06289
636640.0000    1.11582
636680.0000    0.91793
636720.0000    0.90115
636760.0000    1.12166
636800.0000    0.92768
636840.0000    0.97337
636880.0000    0.95750
636920.0000    0.83073
636960.0000    0.81826
637000.0000    0.98504
637040.0000    0.71624
637080.0000    0.95918
637120.0000    0.88671
637160.0000    0.53853
637200.0000    0.68317
637240.0000    0.51452
637280.0000    0.76062
637320.0000    0.77134
637360.0000    0.97529
637400.0000    0.86393
637440.0000    0.73819
637480.0000    0.77521
637520.0000    0.82420
637560.0000    0.60637
637600.0000    0.54254
637640.0000    0.80816
637680.0000    0.80385
637720.0000    0.80774
637760.0000    0.68636
637800.0000    0.71341
637840.0000    0.61784
637880.0000    0.76609
637920.0000    0.60165
637960.0000    0.74480
638000.0000    0.72562
638040.0000    0.46514
638080.0000    0.23687
638120.0000    0.62311
638160.0000    0.42783
638200.0000    0.82448
638240.0000    0.87050
638280.0000    0.86992
638320.0000    0.67017
638360.0000    0.23700
638400.0000    0.40156
638440.0000    0.44987
638480.0000    0.29090
638520.0000    0.50330
638560.0000    0.54160
638600.0000    0.68355
638640.0000    0.63542
638680.0000    0.10891
638720.0000    0.48759
638760.0000    0.32152
638800.0000    0.32956
638840.0000    0.56028
638880.0000    0.45292
638920.0000    0.45972
638960.0000    0.53029
639000.0000    0.39945
639040.0000    0.34582
639080.0000    0.43113
639120.0000    0.58203
639160.0000    0.31525
639200.0000    0.46641
639240.0000    0.33834
639280.0000    0.25707
639320.0000    0.76575
639360.0000    0.46503
639400.0000    0.28424
639440.0000   -0.01176
639480.0000    0.35662
639520.0000    0.43755
639560.0000    0.67816
639600.0000    0.15552
639640.0000   -0.12336
639680.0000    0.06612
639720.0000    0.30825
639760.0000    0.74935
639800.0000    0.33178
639840.0000    0.23448
639880.0000    0.47664
639920.0000    0.27513
639960.0000    0.20779
640000.0000    0.37840
640040.0000    0.37506
640080.0000    0.35682
640120.0000   -0.09149
640160.0000    0.24980
640200.0000    0.49573
640240.0000   -0.14475
640280.0000    0.40062
640320.0000    0.61507
640360.0000    0.63576
640400.0000    0.53627
640440.0000    0.41064
640480.0000    0.68831
640520.0000    0.38009
640560.0000    0.38932
640600.0000    0.41286
640640.0000    0.41959
640680.0000    0.47377
640720.0000    0.34345
640760.0000    0.50280
640800.0000    0.23966
640840.0000    0.32561
640880.0000    0.36438
640920.0000    0.18889
640960.0000    0.20585
641000.0000    0.20128
641040.0000    0.32477
641080.0000    0.75012
641120.0000    0.57073
641160.0000    0.61588
641200.0000    0.68647
641240.0000    0.64467
641280.0000    0.34781
641320.0000    0.47420
641360.0000    0.51637
641400.0000    0.49091
641440.0000    0.48350
641480.0000    0.55028
641520.0000    0.42953
641560.0000    0.51165
641600.0000    0.50889
641640.0000    0.40486
641680.0000    0.42395
641720.0000    0.43711
641760.0000    0.31938
641800.0000    0.25966
641840.0000    0.32727
641880.0000    0.37636
641920.0000    0.48370
641960.0000    0.25983
642000.0000    0.66281
642040.0000    0.65673
642080.0000    0.66798
642120.0000    0.77992
642160.0000    0.95191
642200.0000    0.49366
642240.0000    0.44322
642280.0000    0.55905
642320.0000    0.21499
642360.0000    0.28891
642400.0000    0.53147
642440.0000    0.49103
642480.0000    0.35745
642520.0000    0.32840
642560.0000    0.39191
642600.0000    0.55306
642640.0000    0.41111
642680.0000    0.33351
642720.0000    0.32820
642760.0000    0.49621
642800.0000    0.50553
642840.0000    0.68170
642880.0000    0.84307
642920.0000    0.40027
642960.0000    0.25749
643000.0000    0.44717
643040.0000    0.47462
643080.0000    0.28511
643120.0000    0.24484
643160.0000    0.19303
643200.0000    0.20803
643240.0000    0.36753
643280.0000    0.09558
643320.0000    0.44528
643360.0000    0.47250
643400.0000    0.39549
643440.0000    0.26984
643480.0000    0.05300
643520.0000    0.43695
643560.0000    0.32488
643600.0000    0.43987
643640.0000    0.44560
643680.0000    0.53949
643720.0000    0.43631
643760.0000    0.26916
643800.0000    0.42314
643840.0000    0.35836
643880.0000    0.50983
643920.0000    0.49632
643960.0000    0.35811
644000.0000    0.21692
644040.0000    0.12932
644080.0000    0.42569
644120.0000    0.63768
644160.0000    0.33125
644200.0000    0.23473
644240.0000    0.73247
644280.0000    0.07557
644320.0000    0.03318
644360.0000    0.29754
644400.0000    0.53214
644440.0000    0.30727
644480.0000    0.28881
644520.0000    0.40092
644560.0000    0.03945
644600.0000    0.69201
644640.0000    0.36374
644680.0000    0.52326
644720.0000    0.83927
644760.0000    1.01086
644800.0000    0.77990
644840.0000    1.04475
644880.0000    1.01228
644920.0000    1.22080
644960.0000    0.97676
645000.0000    1.04773
645040.0000    0.83367
645080.0000    1.15099
645120.0000    1.19765
645160.0000    1.31360
645200.0000    1.19170
645240.0000    0.95963
645280.0000    1.14167
645320.0000    0.74805
645360.0000    0.94920
645400.0000    0.56622
645440.0000    0.49043
645480.0000    0.54709
645520.0000    0.56912
645560.0000    0.42365
645600.0000    0.40220
645640.0000    0.58293
645680.0000    0.89198
645720.0000    1.03619
645760.0000    1.04634
645800.0000    1.05778
645840.0000    0.97191
645880.0000    0.94592
645920.0000    1.01432
645960.0000    0.92645
646000.0000    1.00508
646040.0000    1.11075
646080.0000    0.89550
646120.0000    0.98883
646160.0000    0.85489
646200.0000    1.18746
646240.0000    1.09707
646280.0000    0.96655
646320.0000    1.21474
646360.0000    1.15796
646400.0000    0.98694
646440.0000    1.27111
646480.0000    1.33258
646520.0000    1.13379
646560.0000    1.29758
646600.0000    1.28638
646640.0000    1.09528
646680.0000    1.13781
646720.0000    1.17772
646760.0000    1.04984
646800.0000    0.91924
646840.0000    1.16974
646880.0000    1.09392
646920.0000    1.13692
646960.0000    0.99048
647000.0000    1.28919
647040.0000    1.13234
647080.0000    1.15444
647120.0000    0.75360
647160.0000    1.00167
647200.0000    0.96984
647240.0000    1.14459
647280.0000    1.38159
647320.0000    1.26615
647360.0000    0.93178
647400.0000    1.01674
647440.0000    1.19941
647480.0000    1.24419
647520.0000    1.04974
647560.0000    1.03313
647600.0000    1.20507
647640.0000    1.13629
647680.0000    0.92525
647720.0000    1.12266
647760.0000    1.17388
647800.0000    1.40144
647840.0000    1.07813
647880.0000    0.59024
647920.0000    0.52103
647960.0000    0.57695
648000.0000    0.76417
648040.0000    0.64305
648080.0000    0.62071
648120.0000    1.36180
648160.0000    1.27991
648200.0000    1.09766
648240.0000    1.02546
648280.0000    1.07573
648320.0000    0.61781
648360.0000    0.90010
648400.0000    0.64181
648440.0000    1.05645
648480.0000    0.93915
648520.0000    1.34535
648560.0000    1.12508
648600.0000    1.09052
648640.0000    1.11605
648680.0000    1.22661
648720.0000    1.03544
648760.0000    1.23641
648800.0000    1.28385
648840.0000    1.35377
648880.0000    1.30829
648920.0000    1.23968
648960.0000    1.33909
649000.0000    1.38134
649040.0000    1.41045
649080.0000    1.33651
649120.0000    1.50565
649160.0000    1.54183
649200.0000    1.63068
649240.0000    1.44399
649280.0000    1.49458
649320.0000    1.51737
649360.0000    1.56425
649400.0000    1.46034
649440.0000    1.53705
649480.0000    1.58337
649520.0000    1.42788
649560.0000    1.43463
649600.0000    1.36876
649640.0000    1.47899
649680.0000    1.46192
649720.0000    1.19525
649760.0000    1.23031
649800.0000    1.23716
649840.0000    1.43112
649880.0000    1.41020
649920.0000    1.26176
649960.0000    1.25904
650000.0000    1.27636
650040.0000    1.33413
650080.0000    1.25377
650120.0000    1.18912
650160.0000    1.34122
650200.0000    1.21187
650240.0000    1.11926
650280.0000    1.31557
650320.0000    1.33586
650360.0000    1.28047
650400.0000    1.34505
650440.0000    1.30726
650480.0000    1.25963
650520.0000    1.35688
650560.0000    1.19592
650600.0000    1.40093
650640.0000    1.25571
650680.0000    1.14857
650720.0000    1.09267
650760.0000    1.29286
650800.0000    1.19642
650840.0000    1.07396
650880.0000    1.16427
650920.0000    1.21255
650960.0000    1.19354
651000.0000    1.28630
651040.0000    1.19259
651080.0000    1.16496
651120.0000    1.17501
651160.0000    1.43096
651200.0000    1.35423
651240.0000    1.37612
651280.0000    1.39301
651320.0000    1.38003
651360.0000    1.32374
651400.0000    1.42515
651440.0000    1.39787
651480.0000    1.40470
651520.0000    1.34265
651560.0000    1.27937
651600.0000    1.37690
651640.0000    1.32992
651680.0000    1.39889
651720.0000    1.32172
651760.0000    1.23565
651800.0000    1.37644
651840.0000    1.40586
651880.0000    1.18024
651920.0000    1.42445
651960.0000    1.26684
652000.0000    1.10902
652040.0000    1.21180
652080.0000    1.21710
652120.0000    1.36375
652160.0000    1.47733
652200.0000    1.39464
652240.0000    1.31630
652280.0000    1.27062
652320.0000    1.23066
652360.0000    1.43052
652400.0000    1.25574
652440.0000    1.29116
652480.0000    1.31016
652520.0000    1.37917
652560.0000    1.24926
652600.0000    1.38735
652640.0000    1.27924
652680.0000    1.44147
652720.0000    1.46661
652760.0000    1.34638
652800.0000    1.39355
652840.0000    1.34585
652880.0000    1.32384
652920.0000    1.32251
652960.0000    1.37085
653000.0000    1.33875
653040.0000    1.38659
653080.0000    1.25089
653120.0000    1.40873
653160.0000    1.32135
653200.0000    1.30941
653240.0000    1.32863
653280.0000    1.39783
653320.0000    1.27101
653360.0000    1.31555
653400.0000    1.40275
653440.0000    1.40955
653480.0000    1.23381
653520.0000    1.39251
653560.0000    1.25762
653600.0000    1.26648
653640.0000    1.35491
653680.0000    1.24784
653720.0000    1.25546
653760.0000    1.25579
653800.0000    1.39794
653840.0000    1.27420
653880.0000    1.33313
653920.0000    1.28903
653960.0000    1.40261
654000.0000    1.41783
654040.0000    1.20353
654080.0000    1.24916
654120.0000    1.25539
654160.0000    1.37623
654200.0000    1.46977
654240.0000    1.26576
654280.0000    1.33657
654320.0000    1.16660
654360.0000    1.19041
654400.0000    1.38413
654440.0000    1.29511
654480.0000    1.30775
654520.0000    1.36423
654560.0000    1.37552
654600.0000    1.33109
654640.0000    1.32624
654680.0000    1.10341
654720.0000    0.75332
654760.0000    0.84732
654800.0000    0.87438
654840.0000    0.87296
654880.0000    1.10338
654920.0000    1.05660
654960.0000    0.81053
655000.0000    1.15657
655040.0000    0.94215
655080.0000    0.97575
655120.0000    0.96625
655160.0000    1.04968
655200.0000    0.97777
655240.0000    0.86449
655280.0000    0.96531
655320.0000    1.26540
655360.0000    1.09258
655400.0000    1.14225
655440.0000    1.39504
655480.0000    1.34298
655520.0000    1.35970
655560.0000    1.26846
655600.0000    1.34825
655640.0000    1.24171
655680.0000    1.34975
655720.0000    1.43051
655760.0000    1.45473
655800.0000    1.29083
655840.0000    1.29251
655880.0000    1.29825
655920.0000    1.34894
655960.0000    1.35358
656000.0000    1.39265
656040.0000    1.47675
656080.0000    1.37264
656120.0000    1.50370
656160.0000    1.45951
656200.0000    1.47052
656240.0000    1.28541
656280.0000    1.29423
656320.0000    1.36755
656360.0000    1.17539
656400.0000    1.46025
656440.0000    1.42316
656480.0000    1.30165
656520.0000    1.44737
656560.0000    1.46835
656600.0000    1.32594
656640.0000    1.26316
656680.0000    1.34172
656720.0000    1.54310
656760.0000    1.41173
656800.0000    1.29588
656840.0000    1.19899
656880.0000    1.04888
656920.0000    1.23081
656960.0000    0.94971
657000.0000    1.15724
657040.0000    1.18153
657080.0000    0.94841
657120.0000    1.24780
657160.0000    1.27690
657200.0000    1.34872
657240.0000    1.02270
657280.0000    1.27488
657320.0000    1.34924
657360.0000    1.23254
657400.0000    1.35197
657440.0000    1.43112
657480.0000    1.31215
657520.0000    1.19836
657560.0000    1.36712
657600.0000    1.23847
657640.0000    1.00971
657680.0000    1.38848
657720.0000    1.32997
657760.0000    1.42982
657800.0000    1.47336
657840.0000    1.26100
657880.0000    1.18290
657920.0000    1.21682
657960.0000    1.35943
658000.0000    1.30965
658040.0000    1.28784
658080.0000    1.34857
658120.0000    1.11987
658160.0000    1.19355
658200.0000    1.43733
658240.0000    1.32917
658280.0000    1.18526
658320.0000    1.28871
658360.0000    1.31884
658400.0000    1.27002
658440.0000    1.46956
658480.0000    1.33333
658520.0000    1.22692
658560.0000    0.97604
658600.0000    0.89359
658640.0000    1.10224
658680.0000    0.65613
658720.0000    0.71557
658760.0000    0.87941
658800.0000    0.84635
658840.0000    0.78674
658880.0000    0.63786
658920.0000    0.77161
658960.0000    1.25260
659000.0000    1.35667
659040.0000    1.22952
659080.0000    1.32624
659120.0000    1.27777
659160.0000    1.10490
659200.0000    1.20795
659240.0000    1.18924
659280.0000    1.28002
659320.0000    1.40315
659360.0000    1.34132
659400.0000    1.26851
659440.0000    1.29868
659480.0000    1.38229
659520.0000    1.31133
659560.0000    1.27006
659600.0000    1.41566
659640.0000    1.39913
659680.0000    1.19535
659720.0000    1.29907
659760.0000    1.20839
659800.0000    1.20814
659840.0000    1.34520
659880.0000    1.28795
659920.0000    1.32951
659960.0000    1.39062
660000.0000    1.17577
660040.0000    1.23730
660080.0000    1.21652
660120.0000    1.32479
660160.0000    1.28476
660200.0000    1.25121
660240.0000    1.18467
660280.0000    1.17813
660320.0000    1.38922
660360.0000    1.28261
660400.0000    1.25628
660440.0000    1.26831
660480.0000    1.34716
660520.0000    1.48263
660560.0000    1.37945
660600.0000    1.39068
660640.0000    1.45415
660680.0000    1.34222
660720.0000    1.15109
660760.0000    1.11687
660800.0000    1.16165
660840.0000    1.04902
660880.0000    1.29431
660920.0000    1.32147
660960.0000    1.36419
661000.0000    1.16856
661040.0000    0.92495
661080.0000    1.09308
661120.0000    0.62607
661160.0000    0.79372
661200.0000    0.60593
661240.0000    0.81132
661280.0000    0.60865
661320.0000    0.96935
661360.0000    0.53561
661400.0000    0.41689
661440.0000    0.63983
661480.0000    0.46362
661520.0000    0.64365
661560.0000    0.63338
661600.0000    0.58081
661640.0000    0.73463
661680.0000    0.47558
661720.0000    0.89013
661760.0000    0.73366
661800.0000    1.05854
661840.0000    0.87664
661880.0000    0.64998
661920.0000    0.21280
661960.0000    0.53281
662000.0000    0.46510
662040.0000    0.20388
662080.0000    0.63051
662120.0000    0.57824
662160.0000    0.83237
662200.0000    0.28844
662240.0000    0.77811
662280.0000    0.53667
662320.0000    0.62137
662360.0000    0.46018
662400.0000    0.38540
662440.0000    0.54403
662480.0000    0.61178
662520.0000    0.79556
662560.0000    0.56812
662600.0000    0.68377
662640.0000    0.48552
662680.0000    0.41336
662720.0000    0.47971
662760.0000    0.77078
662800.0000    0.77626
662840.0000    0.57815
662880.0000    0.39379
662920.0000    0.51753
662960.0000    1.26562
663000.0000    1.30557
663040.0000    1.24373
663080.0000    1.02601
663120.0000    1.22951
663160.0000    1.25119
663200.0000    0.77026
663240.0000    0.55046
663280.0000    0.31877
663320.0000    0.77251
663360.0000    0.69843
663400.0000    0.41292
663440.0000    0.66649
663480.0000    0.64246
663520.0000    0.90098
663560.0000    0.89384
663600.0000    0.82263
663640.0000    0.84822
663680.0000    0.74788
663720.0000    0.50620
663760.0000    0.73426
663800.0000    0.61707
663840.0000    0.61923
663880.0000    1.04615
663920.0000    0.77826
663960.0000    0.72569
664000.0000    0.59971
664040.0000    0.62393
664080.0000    0.78520
664120.0000    0.51761
664160.0000    0.69142
664200.0000    0.41719
664240.0000    0.55287
664280.0000    0.54894
664320.0000    0.41870
664360.0000    0.74280
664400.0000    0.39338
664440.0000    0.35088
664480.0000    0.71712
664520.0000    0.61909
664560.0000    0.51105
664600.0000    0.59968
664640.0000    0.57404
664680.0000    0.66806
664720.0000    0.45211
664760.0000    0.36457
664800.0000    0.51270
664840.0000    0.31830
664880.0000    0.14538
664920.0000    0.24123
664960.0000    0.45519
665000.0000    0.29779
665040.0000    0.47387
665080.0000    0.48596
665120.0000    0.65814
665160.0000    0.82770
665200.0000    0.47569
665240.0000   -0.00257
665280.0000    0.47459
665320.0000    0.71482
665360.0000    0.39816
665400.0000    0.63872
665440.0000    0.67056
665480.0000    0.22692
665520.0000    0.54942
665560.0000    0.63573
665600.0000    0.10209
665640.0000    0.40908
665680.0000    0.36776
665720.0000    0.36364
665760.0000   -0.00819
665800.0000    0.46908
665840.0000    0.15769
665880.0000    0.31878
665920.0000    0.27700
665960.0000    0.20841
666000.0000   -0.03270
666040.0000   -0.29858
666080.0000    0.07542
666120.0000   -0.08159
666160.0000   -0.01876
666200.0000   -0.08236
666240.0000   -0.06885
666280.0000    0.19789
666320.0000   -0.25328
666360.0000   -0.33452
666400.0000   -0.17288
666440.0000   -0.23009
666480.0000   -0.16422
666520.0000   -0.19503
666560.0000   -0.08650
666600.0000   -0.02660
666640.0000    0.30949
666680.0000    0.11262
666720.0000    0.16762
666760.0000   -0.16331
666800.0000    0.35474
666840.0000    0.24443
666880.0000    0.31577
666920.0000    0.10644
666960.0000    0.29140
667000.0000    0.35680
667040.0000    0.12730
667080.0000    0.41137
667120.0000    0.30157
667160.0000    0.26012
667200.0000   -0.07754
667240.0000    0.34179
667280.0000    0.11746
667320.0000    0.11179
667360.0000    0.21481
667400.0000    0.28649
667440.0000    0.26558
667480.0000    0.52163
667520.0000    0.55283
667560.0000    0.26125
667600.0000    0.03950
667640.0000    0.80809
667680.0000    0.82239
667720.0000    1.07233
667760.0000    0.96681
667800.0000    1.10851
667840.0000    1.12964
667880.0000    1.01625
667920.0000    0.52913
667960.0000    0.93050
668000.0000    1.08061
668040.0000    0.83915
668080.0000    0.89284
668120.0000    1.11290
668160.0000    1.05847
668200.0000    0.80924
668240.0000    0.95141
668280.0000    1.00576
668320.0000    0.83439
668360.0000    0.93181
668400.0000    0.94741
668440.0000    1.08490
668480.0000    1.06771
668520.0000    1.03770
668560.0000    0.85855
668600.0000    0.83197
668640.0000    0.96126
668680.0000    1.01493
668720.0000    1.01728
668760.0000    1.25202
668800.0000    1.11468
668840.0000    1.10170
668880.0000    1.21094
668920.0000    0.82073
668960.0000    1.10190
669000.0000    0.89830
669040.0000    0.98647
669080.0000    1.04384
669120.0000    0.95900
669160.0000    0.81951
669200.0000    0.85764
669240.0000    0.64506
669280.0000    0.75875
669320.0000    0.51706
669360.0000    0.80697
669400.0000    0.81794
669440.0000    0.66649
669480.0000    0.84497
669520.0000    0.66114
669560.0000    0.43939
669600.0000    0.31067
669640.0000    0.61089
669680.0000   -0.17106
669720.0000    0.19402
669760.0000   -0.03608
669800.0000   -0.07930
669840.0000    0.18295
669880.0000   -0.14595
669920.0000   -0.12422
669960.0000   -0.41456
670000.0000   -0.00510
670040.0000    0.46749
670080.0000    0.25746
670120.0000    0.46024
670160.0000    0.57851
670200.0000    0.66481
670240.0000    0.76038
670280.0000    0.91814
670320.0000    1.03625
670360.0000    1.00951
670400.0000    1.30453
670440.0000    0.94749
670480.0000    1.11218
670520.0000    0.78189
670560.0000    1.18438
670600.0000    0.68146
670640.0000    1.00059
670680.0000    1.10607
670720.0000    1.08447
670760.0000    1.11520
670800.0000    1.13124
670840.0000    0.95734
670880.0000    1.29727
670920.0000    1.05956
670960.0000    0.95104
671000.0000    1.00195
671040.0000    0.82277
671080.0000    0.89987
671120.0000    1.13039
671160.0000    0.94868
671200.0000    1.26391
671240.0000    0.66512
671280.0000    0.58261
671320.0000    0.55555
671360.0000    0.18732
671400.0000    0.60276
671440.0000    0.39136
671480.0000    0.75845
671520.0000    0.83959
671560.0000    0.74415
671600.0000    0.69382
671640.0000    0.74807
671680.0000    0.47545
671720.0000    0.82861
671760.0000    0.58507
671800.0000    0.16344
671840.0000    0.76070
671880.0000    0.45671
671920.0000    0.33500
671960.0000    0.52507
672000.0000    0.31469
672040.0000    0.71751
672080.0000    0.15295
672120.0000    0.07555
672160.0000    0.36921
672200.0000    0.36191
672240.0000    0.00638
672280.0000    0.40336
672320.0000    0.38908
672360.0000    0.36930
672400.0000    0.07736
672440.0000   -0.03903
672480.0000    0.29866
672520.0000    0.23801
672560.0000    0.10522
672600.0000    0.47259
672640.0000    0.25258
672680.0000    0.44776
672720.0000    0.62052
672760.0000    0.63872
672800.0000    0.56333
672840.0000    0.47064
672880.0000    0.48540
672920.0000    0.35686
672960.0000    0.54475
673000.0000    0.36939
673040.0000    0.82097
673080.0000    0.55765
673120.0000    0.52548
673160.0000    0.54638
673200.0000    0.45891
673240.0000    0.26403
673280.0000    0.44403
673320.0000    0.53437
673360.0000    0.88274
673400.0000    0.67661
673440.0000    0.61071
673480.0000    0.57832
673520.0000    0.48411
673560.0000    0.57624
673600.0000    0.63225
673640.0000    0.48839
673680.0000    0.45874
673720.0000    0.73315
673760.0000    0.58174
673800.0000    0.81594
673840.0000    0.62764
673880.0000    0.58579
673920.0000    0.29640
673960.0000    0.07974
674000.0000   -0.05443
674040.0000   -0.29249
674080.0000    0.30289
674120.0000    0.43488
674160.0000    0.30078
674200.0000    0.59459
674240.0000    0.60046
674280.0000    0.33665
674320.0000    0.37461
674360.0000    0.76772
674400.0000    0.76208
674440.0000    0.78015
674480.0000    1.08471
674520.0000    0.82548
674560.0000    0.75905
674600.0000    0.83829
674640.0000    0.63148
674680.0000    0.93724
674720.0000    0.79417
674760.0000    0.55187
674800.0000    0.52597
674840.0000    0.59221
674880.0000    0.34361
674920.0000    0.55061
674960.0000    0.36337
675000.0000    0.49230
675040.0000    0.09998
675080.0000    0.46026
675120.0000    0.18766
675160.0000    0.24094
675200.0000    0.39410
675240.0000   -0.08261
675280.0000   -0.29875
675320.0000    0.13337
675360.0000    0.10118
675400.0000    0.37902
675440.0000    0.06604
675480.0000    0.51633
675520.0000    0.71012
675560.0000    0.09382
675600.0000   -0.28023
675640.0000    0.06919
675680.0000   -0.12032
675720.0000   -0.25961
675760.0000    0.25771
675800.0000    0.31865
675840.0000    0.61444
675880.0000    0.58169
675920.0000    0.42906
675960.0000    0.42864
676000.0000    0.79294
676040.0000    0.40001
676080.0000    0.60936
676120.0000    0.77891
676160.0000    0.73403
676200.0000    0.47757
676240.0000    0.48758
676280.0000    0.54037
676320.0000    0.13291
676360.0000    0.43191
676400.0000    0.50138
676440.0000    0.49670
676480.0000    0.53069
676520.0000    0.67667
676560.0000    0.70128
676600.0000    0.58480
676640.0000    0.28482
676680.0000    0.49751
676720.0000    0.30257
676760.0000    0.48447
676800.0000    0.23845
676840.0000    0.33545
676880.0000    0.70642
676920.0000    0.49311
676960.0000    0.53186
677000.0000    0.53890
677040.0000    0.50234
677080.0000    0.59511
677120.0000    0.43977
677160.0000    0.37092
677200.0000    0.46360
677240.0000    0.50245
677280.0000    0.55521
677320.0000    0.02756
677360.0000    0.11162
677400.0000    0.44815
677440.0000    0.29841
677480.0000    0.42865
677520.0000    0.35516
677560.0000    0.42050
677600.0000    0.36289
677640.0000    0.51608
677680.0000    0.87885
677720.0000    0.64531
677760.0000    0.80026
677800.0000    0.82773
677840.0000    0.55683
677880.0000    0.43163
677920.0000    0.50946
677960.0000    0.53539
678000.0000    0.74673
678040.0000    0.65676
678080.0000    0.39711
678120.0000    0.39446
678160.0000    0.81919
678200.0000    0.53005
678240.0000    0.70164
678280.0000    0.27498
678320.0000    0.41516
678360.0000    0.51841
678400.0000    0.36408
678440.0000    0.52230
678480.0000    0.64475
678520.0000    0.20297
678560.0000    0.19071
678600.0000    0.27109
678640.0000    0.32317
678680.0000    0.05834
678720.0000    0.19937
678760.0000    0.50323
678800.0000    0.35878
678840.0000    0.33814
678880.0000    0.60938
678920.0000    0.83489
678960.0000    0.47736
679000.0000    0.66959
679040.0000    0.72672
679080.0000    0.46478
679120.0000    0.43610
679160.0000    0.72201
679200.0000    0.45878
679240.0000    0.47177
679280.0000    0.59525
679320.0000    0.67673
679360.0000    0.44695
679400.0000    0.04611
679440.0000    0.61415
679480.0000    0.53715
679520.0000    0.49018
679560.0000    0.85162
679600.0000    0.19552
679640.0000    0.90638
679680.0000    1.09143
679720.0000    0.97605
679760.0000    0.98717
679800.0000    0.92637
679840.0000    0.41777
679880.0000    0.60598
679920.0000    0.31719
679960.0000    0.82908
680000.0000    0.59744
680040.0000    0.96325
680080.0000    0.78660
680120.0000    1.05598
680160.0000    0.88522
680200.0000    1.01388
680240.0000    0.87535
680280.0000    0.84138
680320.0000    0.90002
680360.0000    0.82401
680400.0000    0.63901
680440.0000    0.99311
680480.0000    0.65964
680520.0000    0.78918
680560.0000    1.01446
680600.0000    0.71719
680640.0000    0.71362
680680.0000    0.63347
680720.0000    0.70153
680760.0000    0.78647
680800.0000    0.86590
680840.0000    0.91121
680880.0000    0.80998
680920.0000    0.26152
680960.0000    0.20116
681000.0000    0.37536
681040.0000    0.31781
681080.0000    0.48506
681120.0000    0.51672
681160.0000    0.46323
681200.0000    0.23112
681240.0000    0.45855
681280.0000    0.68310
681320.0000    0.76439
681360.0000    0.90437
681400.0000    0.52806
681440.0000    0.53271
681480.0000    0.68733
681520.0000    0.62229
681560.0000    0.76210
681600.0000    0.53488
681640.0000    1.07541
681680.0000    0.91567
681720.0000    0.68054
681760.0000    0.98474
681800.0000    1.00447
681840.0000    0.76873
681880.0000    0.86407
681920.0000    0.92233
681960.0000    1.09160
682000.0000    0.50417
682040.0000    0.73278
682080.0000    0.76832
682120.0000    0.78040
682160.0000    0.76928
682200.0000    0.71048
682240.0000    1.13706
682280.0000    0.90330
682320.0000    0.81092
682360.0000    0.70802
682400.0000    0.91203
682440.0000    0.92094
682480.0000    0.87299
682520.0000    0.99007
682560.0000    0.88243
682600.0000    0.65147
682640.0000    0.87519
682680.0000    0.62475
682720.0000    0.82441
682760.0000    0.87166
682800.0000    0.83168
682840.0000    0.70454
682880.0000    0.59778
682920.0000    0.59856
682960.0000    0.63903
683000.0000    0.81893
683040.0000    0.93505
683080.0000    0.62387
683120.0000    0.66433
683160.0000    0.93626
683200.0000    0.82261
683240.0000    0.82001
683280.0000    0.60684
683320.0000    0.60909
683360.0000    0.64100
683400.0000    0.69043
683440.0000    0.43875
683480.0000    0.75237
683520.0000    0.83132
683560.0000    0.90705
683600.0000    0.92506
683640.0000    0.80664
683680.0000    0.77935
683720.0000    0.47866
683760.0000    0.71601
683800.0000    0.70500
683840.0000    0.46201
683880.0000    0.75661
683920.0000    0.76794
683960.0000    0.55755
684000.0000    0.82940
684040.0000    0.66360
684080.0000    0.62622
684120.0000    0.46841
684160.0000    0.55531
684200.0000    0.20720
684240.0000    0.19358
684280.0000    0.64499
684320.0000    0.46331
684360.0000    0.51741
684400.0000    0.57778
684440.0000    0.46967
684480.0000    0.37969
684520.0000    0.09104
684560.0000    0.45652
684600.0000    0.03810
684640.0000    0.10875
684680.0000    0.09612
684720.0000    0.24937
684760.0000    0.45822
684800.0000    0.60884
684840.0000    0.48006
684880.0000    0.67797
684920.0000    0.68209
684960.0000    0.49860
685000.0000    1.02924
685040.0000    0.42992
685080.0000    0.38447
685120.0000    0.51765
685160.0000    0.66542
685200.0000    0.55526
685240.0000    0.22948
685280.0000    0.47377
685320.0000    0.32796
685360.0000    0.60029
685400.0000    0.76672
685440.0000    0.60529
685480.0000    0.65926
685520.0000    0.45288
685560.0000    0.33491
685600.0000    0.34576
685640.0000    0.69649
685680.0000    0.43210
685720.0000    0.41624
685760.0000    0.49301
685800.0000    0.62899
685840.0000    0.26416
685880.0000    0.58630
685920.0000    0.45249
685960.0000    0.55006
686000.0000    0.70950
686040.0000    0.78504
686080.0000    0.30744
686120.0000    0.38208
686160.0000    0.49241
686200.0000    0.42855
686240.0000    0.46659
686280.0000    0.40180
686320.0000    0.65256
686360.0000    0.03495
686400.0000    0.49231
686440.0000    0.68406
686480.0000    0.69429
686520.0000    0.67925
686560.0000    0.57802
686600.0000    0.79183
686640.0000    0.26995
686680.0000    0.06919
686720.0000    0.50083
686760.0000    0.17479
686800.0000   -0.32994
686840.0000    0.18090
686880.0000    0.32139
686920.0000    0.68150
686960.0000    0.65450
687000.0000    0.28166
687040.0000    0.34011
687080.0000    0.55668
687120.0000    0.31154
687160.0000    0.49134
687200.0000    0.02443
687240.0000    0.35989
687280.0000    0.50910
687320.0000    0.44632
687360.0000    0.56526
687400.0000    0.92191
687440.0000    0.59594
687480.0000    0.50261
687520.0000    0.40368
687560.0000    0.38272
687600.0000    0.51492
687640.0000    0.53031
687680.0000    0.47836
687720.0000    0.46047
687760.0000    0.51125
687800.0000    0.56640
687840.0000    0.13058
687880.0000    0.43588
687920.0000    0.46923
687960.0000    0.47789
688000.0000    0.54548
688040.0000    0.56239
688080.0000    0.35645
688120.0000    0.14518
688160.0000    0.59806
688200.0000    0.47626
688240.0000    0.36273
688280.0000    0.38332
688320.0000    0.48677
688360.0000    0.78705
688400.0000    0.87913
688440.0000    0.32944
688480.0000    0.03534
688520.0000    0.26941
688560.0000   -0.35230
688600.0000    0.20709
688640.0000    0.11356
688680.0000    0.29935
688720.0000    0.16545
688760.0000    0.45647
688800.0000    0.47437
688840.0000    0.17460
688880.0000   -0.09302
688920.0000    0.39522
688960.0000    0.11500
689000.0000    0.01572
689040.0000   -0.41783
689080.0000   -0.09575
689120.0000    0.11078
689160.0000    0.23857
689200.0000    0.35072
689240.0000    0.15943
689280.0000    0.40669
689320.0000    0.19732
689360.0000   -0.04018
689400.0000    0.51361
689440.0000    0.44666
689480.0000    0.40674
689520.0000    0.43709
689560.0000    0.24071
689600.0000    0.71954
689640.0000    0.50257
689680.0000    0.27401
689720.0000    0.35511
689760.0000    0.12088
689800.0000    0.22740
689840.0000    0.36838
689880.0000    0.74889
689920.0000    0.29389
689960.0000    0.78329
690000.0000    0.41330
690040.0000    0.61002
690080.0000    0.68996
690120.0000    0.49867
690160.0000    0.34828
690200.0000    0.50551
690240.0000    0.66183
690280.0000    0.45866
690320.0000    0.76008
690360.0000    0.55516
690400.0000    0.61350
690440.0000    0.80060
690480.0000    0.64334
690520.0000    0.50340
690560.0000    0.37515
690600.0000    0.53259
690640.0000    0.52186
690680.0000    0.50651
690720.0000    0.80421
690760.0000    0.37981
690800.0000    0.54160
690840.0000    0.49992
690880.0000    0.71966
690920.0000    0.58847
690960.0000    0.11363
691000.0000    0.32460
691040.0000    0.54429
691080.0000    0.49869
691120.0000    0.62319
691160.0000    0.66413
691200.0000    0.61286
691240.0000    0.47675
691280.0000    0.54789
691320.0000    0.54791
691360.0000    0.57587
691400.0000   -0.02302
691440.0000    0.55067
691480.0000    0.43594
691520.0000    0.55125
691560.0000    0.78546
691600.0000    0.63244
691640.0000    0.35463
691680.0000    0.87464
691720.0000    0.71540
691760.0000    0.82978
691800.0000    0.51522
691840.0000    0.54338
691880.0000    0.63711
691920.0000    0.82693
691960.0000    0.73295
692000.0000    1.01507
692040.0000    0.51384
692080.0000    0.83211
692120.0000    0.58455
692160.0000    0.77509
692200.0000    0.80663
692240.0000    0.91978
692280.0000    0.37579
692320.0000    0.62265
692360.0000    0.48963
692400.0000    0.56000
692440.0000    0.50206
692480.0000    0.65283
692520.0000    0.69266
692560.0000    0.95064
692600.0000    0.45399
692640.0000    0.81155
692680.0000    0.56323
692720.0000    0.70850
692760.0000    0.17396
692800.0000    0.56031
692840.0000    0.75481
692880.0000    0.74281
692920.0000    0.31411
692960.0000    0.63336
693000.0000    0.55168
693040.0000    0.55906
693080.0000    0.54148
693120.0000    0.73700
693160.0000    0.54332
693200.0000    0.70551
693240.0000    0.86657
693280.0000    0.59233
693320.0000    0.55697
693360.0000    0.59088
693400.0000    0.56334
693440.0000    0.45784
693480.0000    0.48928
693520.0000    0.33567
693560.0000    0.28646
693600.0000    0.49371
693640.0000    0.67628
693680.0000    0.48607
693720.0000    0.46297
693760.0000    0.38183
693800.0000    0.63953
693840.0000    0.41623
693880.0000    0.46450
693920.0000    0.57912
693960.0000    0.41075
694000.0000    0.47736
694040.0000    0.56761
694080.0000    0.55568
694120.0000    0.45919
694160.0000    0.58411
694200.0000    0.36849
694240.0000    0.44416
694280.0000    0.31289
694320.0000    0.53499
694360.0000    0.35281
694400.0000    0.42189
694440.0000    0.70044
694480.0000    0.72334
694520.0000    0.31007
694560.0000    0.71755
694600.0000    0.35342
694640.0000    0.29803
694680.0000    0.56564
694720.0000    0.49551
694760.0000    0.23693
694800.0000    0.42884
694840.0000    0.28212
694880.0000    0.39182
694920.0000    0.30010
694960.0000    0.40024
695000.0000    0.50714
695040.0000    0.33601
695080.0000    0.64121
695120.0000    0.52700
695160.0000    0.26565
695200.0000    0.09671
695240.0000    0.20321
695280.0000    0.24519
695320.0000    0.34106
695360.0000    0.16552
695400.0000   -0.03375
695440.0000    0.26045
695480.0000    0.58693
695520.0000    0.12336
695560.0000    0.28412
695600.0000    0.17502
695640.0000    0.21897
695680.0000    0.23072
695720.0000    0.24940
695760.0000    0.37812
695800.0000    0.36773
695840.0000    0.17297
695880.0000    0.18410
695920.0000    0.04648
695960.0000    0.34320
696000.0000    0.19854
696040.0000    0.30838
696080.0000    0.17033
696120.0000    0.14831
696160.0000    0.48229
696200.0000    0.41891
696240.0000    0.10533
696280.0000    0.16906
696320.0000    0.26752
696360.0000    0.44617
696400.0000    0.47521
696440.0000    0.25595
696480.0000    0.25147
696520.0000    0.43613
696560.0000    0.37812
696600.0000    0.22505
696640.0000    0.23898
696680.0000    0.22713
696720.0000    0.13028
696760.0000    0.25057
696800.0000    0.36578
696840.0000    0.40325
696880.0000    0.28277
696920.0000    0.36067
696960.0000    0.27741
697000.0000    0.42655
697040.0000    0.13495
697080.0000    0.48260
697120.0000    0.43478
697160.0000    0.15232
697200.0000    0.22683
697240.0000    0.21227
697280.0000    0.27972
697320.0000    0.26843
697360.0000    0.17766
697400.0000    0.31932
697440.0000    0.24483
697480.0000    0.35998
697520.0000    0.10065
697560.0000    0.14875
697600.0000    0.32122
697640.0000    0.10193
697680.0000    0.35176
697720.0000    0.34149
697760.0000    0.12552
697800.0000    0.48473
697840.0000    0.20379
697880.0000    0.38847
697920.0000    0.27759
697960.0000    0.02957
698000.0000    0.09249
698040.0000    0.14551
698080.0000    0.45260
698120.0000    0.29963
698160.0000    0.26926
698200.0000    0.27305
698240.0000    0.53347
698280.0000    0.16104
698320.0000    0.31166
698360.0000    0.11499
698400.0000    0.31436
698440.0000    0.13822
698480.0000    0.11650
698520.0000    0.51919
698560.0000    0.20321
698600.0000    0.11586
698640.0000    0.20186
698680.0000    0.29826
698720.0000    0.43623
698760.0000    0.53193
698800.0000    0.17149
698840.0000    0.20582
698880.0000    0.44039
698920.0000    0.12045
698960.0000    0.35825
699000.0000    0.00798
699040.0000    0.18188
699080.0000    0.19315
699120.0000    0.12953
699160.0000   -0.13301
699200.0000    0.51009
699240.0000    0.25679
699280.0000    0.33749
699320.0000    0.53038
699360.0000    0.26641
699400.0000    0.21269
699440.0000    0.27874
699480.0000    0.17646
699520.0000    0.54591
699560.0000    0.14825
699600.0000    0.32857
699640.0000   -0.13108
699680.0000    0.14634
699720.0000    0.09987
699760.0000    0.16221
699800.0000    0.30867
699840.0000    0.29036
699880.0000    0.22705
699920.0000    0.29277
699960.0000    0.24653
700000.0000    0.33788
700040.0000    0.33634
700080.0000    0.28549
700120.0000    0.28388
700160.0000    0.26388
700200.0000    0.22187
700240.0000    0.04484
700280.0000    0.17378
700320.0000    0.19699
700360.0000    0.17893
700400.0000    0.43517
700440.0000   -0.02695
700480.0000    0.15668
700520.0000    0.55941
700560.0000    0.25115
700600.0000    0.20908
700640.0000    0.29499
700680.0000    0.20913
700720.0000    0.63610
700760.0000    0.31698
700800.0000    0.33884
700840.0000    0.10084
700880.0000    0.41376
700920.0000    0.36064
700960.0000    0.12651
701000.0000    0.23481
701040.0000    0.17261
701080.0000    0.24745
701120.0000    0.38653
701160.0000    0.21020
701200.0000    0.35760
701240.0000    0.33970
701280.0000    0.11118
701320.0000    0.35473
701360.0000    0.18423
701400.0000    0.46655
701440.0000    0.34794
701480.0000    0.23187
701520.0000    0.40620
701560.0000    0.51212
701600.0000    0.03993
701640.0000    0.17207
701680.0000    0.30586
701720.0000    0.16203
701760.0000    0.39521
701800.0000    0.30453
701840.0000    0.31313
701880.0000    0.40602
701920.0000    0.23512
701960.0000    0.31173
702000.0000    0.26515
702040.0000    0.23216
702080.0000    0.48582
702120.0000   -0.10239
702160.0000    0.16617
702200.0000    0.34437
702240.0000    0.19068
702280.0000    0.17871
702320.0000    0.40605
702360.0000    0.32523
702400.0000    0.00552
702440.0000    0.01593
702480.0000    0.30752
702520.0000    0.31162
702560.0000    0.30688
702600.0000    0.54542
702640.0000    0.24491
702680.0000    0.35644
702720.0000    0.56993
702760.0000    0.26737
702800.0000    0.21687
702840.0000    0.09259
702880.0000    0.24462
702920.0000    0.20000
702960.0000    0.04070
703000.0000    0.25923
703040.0000    0.35207
703080.0000    0.54319
703120.0000    0.38917
703160.0000    0.28319
703200.0000    0.47812
703240.0000    0.51231
703280.0000    0.68966
703320.0000    0.03983
703360.0000    0.34283
703400.0000    0.03067
703440.0000    0.62481
703480.0000    0.04309
703520.0000    0.32701
703560.0000    0.37883
703600.0000    0.09192
703640.0000    0.25652
703680.0000    0.47100
703720.0000    0.25909
703760.0000    0.33230
703800.0000   -0.30431
703840.0000    0.14647
703880.0000    0.36902
703920.0000    0.23353
703960.0000    0.19151
704000.0000    0.16064
704040.0000    0.33396
704080.0000    0.30244
704120.0000    0.65047
704160.0000    0.64429
704200.0000    0.75325
704240.0000    0.55646
704280.0000    0.40424
704320.0000    0.42209
704360.0000    0.32287
704400.0000    0.45578
704440.0000    0.28783
704480.0000    0.38836
704520.0000    0.13271
704560.0000    0.36856
704600.0000   -0.20852
704640.0000    0.27176
704680.0000    0.02632
704720.0000    0.13280
704760.0000    0.10154
704800.0000    0.53337
704840.0000    0.38014
704880.0000    0.22557
704920.0000    0.29167
704960.0000    0.40871
705000.0000    0.21037
705040.0000    0.30204
705080.0000    0.33164
705120.0000    0.19991
705160.0000   -0.13203
705200.0000    0.21911
705240.0000    0.36771
705280.0000    0.02458
705320.0000    0.13557
705360.0000    0.20724
705400.0000    0.69573
705440.0000    0.49219
705480.0000    0.04880
705520.0000    0.23825
705560.0000    0.33097
705600.0000    0.39026
705640.0000    0.24546
705680.0000   -0.01225
705720.0000    0.08392
705760.0000    0.28109
705800.0000    0.26685
705840.0000    0.51403
705880.0000    0.47656
705920.0000    0.33691
705960.0000    0.33523
706000.0000    0.75539
706040.0000    0.36087
706080.0000    0.34660
706120.0000    0.31128
706160.0000    0.61460
706200.0000    0.37824
706240.0000    0.60434
706280.0000    0.36908
706320.0000    0.17444
706360.0000    0.55524
706400.0000    0.30660
706440.0000    0.31660
706480.0000    0.19134
706520.0000    0.33568
706560.0000    0.17863
706600.0000    0.42506
706640.0000    0.27490
706680.0000    0.19547
706720.0000    0.09533
706760.0000    0.14180
706800.0000    0.34735
706840.0000    0.46263
706880.0000    0.26681
706920.0000    0.34717
706960.0000    0.06902
707000.0000    0.24371
707040.0000    0.22063
707080.0000    0.23979
707120.0000    0.02044
707160.0000    0.14360
707200.0000    0.39088
707240.0000    0.53809
707280.0000    0.26949
707320.0000    0.57764
707360.0000    0.35257
707400.0000    0.27585
707440.0000    0.68324
707480.0000    0.60699
707520.0000    0.56554
707560.0000    0.44928
707600.0000    0.37872
707640.0000    0.38285
707680.0000    0.48083
707720.0000    0.30835
707760.0000    0.22215
707800.0000    0.37083
707840.0000    0.41273
707880.0000    0.32219
707920.0000    0.42242
707960.0000    0.35400
708000.0000    0.60428
708040.0000    0.54070
708080.0000    0.58453
708120.0000    0.49585
708160.0000    0.21550
708200.0000    0.13417
708240.0000    0.00767
708280.0000    0.46519
708320.0000    0.13730
708360.0000    0.52494
708400.0000    0.49253
708440.0000    0.28460
708480.0000    0.45321
708520.0000    0.15303
708560.0000    0.35941
708600.0000    0.35226
708640.0000    0.44259
708680.0000    0.48236
708720.0000    0.15479
708760.0000    0.22247
708800.0000    0.32591
708840.0000    0.36822
708880.0000    0.43965
708920.0000    0.32226
708960.0000    0.17042
709000.0000    0.22507
709040.0000    0.42066
709080.0000    0.21530
709120.0000    0.21960
709160.0000    0.40862
709200.0000    0.19304
709240.0000    0.42426
709280.0000    0.32742
709320.0000    0.64270
709360.0000    0.67492
709400.0000    0.26566
709440.0000    0.41238
709480.0000    0.45243
709520.0000    0.58407
709560.0000    0.39160
709600.0000    0.31635
709640.0000    0.45018
709680.0000    0.21625
709720.0000    0.05933
709760.0000    0.10785
709800.0000   -0.13305
709840.0000    0.01499
709880.0000    0.44437
709920.0000    0.10500
709960.0000    0.09243
710000.0000    0.16288
710040.0000    0.24667
710080.0000    0.11015
710120.0000    0.30330
710160.0000    0.14489
710200.0000   -0.11719
710240.0000    0.54381
710280.0000    0.41540
710320.0000    0.51686
710360.0000    0.25318
710400.0000    0.56218
710440.0000    0.36817
710480.0000    0.46009
710520.0000    0.20056
710560.0000    0.33328
710600.0000    0.45696
710640.0000    0.28004
710680.0000    0.21905
710720.0000    0.57123
710760.0000    0.32079
710800.0000    0.44965
710840.0000    0.22328
710880.0000    0.18339
710920.0000    0.36846
710960.0000    0.14505
711000.0000    0.33875
711040.0000    0.49285
711080.0000    0.31030
711120.0000    0.20431
711160.0000    0.26763
711200.0000    0.39615
711240.0000    0.56830
711280.0000    0.50266
711320.0000    0.74998
711360.0000    0.72720
711400.0000    0.33741
711440.0000    0.19921
711480.0000    0.37485
711520.0000    0.52136
711560.0000    0.58644
711600.0000    0.52546
711640.0000    0.60339
711680.0000    0.71834
711720.0000    0.46790
711760.0000    0.34292
711800.0000    0.50621
711840.0000    0.56288
711880.0000    0.41381
711920.0000    0.48801
711960.0000    0.42817
712000.0000    0.37794
712040.0000    0.21735
712080.0000    0.50517
712120.0000    0.01283
712160.0000    0.55545
712200.0000    0.45075
712240.0000    0.47125
712280.0000    0.65651
712320.0000    0.96581
712360.0000    0.78086
712400.0000    0.72044
712440.0000    0.74426
712480.0000    0.72338
712520.0000    0.77372
712560.0000    0.35350
712600.0000    0.33366
712640.0000    0.42380
712680.0000    0.40139
712720.0000    0.90635
712760.0000    0.66747
712800.0000    0.63928
712840.0000    0.23376
712880.0000    0.38323
712920.0000    0.46461
712960.0000    0.25192
713000.0000    0.32725
713040.0000    0.46969
713080.0000    0.03406
713120.0000    0.14447
713160.0000    0.48110
713200.0000    0.31671
713240.0000    0.35538
713280.0000    0.36768
713320.0000    0.53685
713360.0000   -0.14222
713400.0000   -0.45257
713440.0000    0.25721
713480.0000    0.47246
713520.0000    0.27409
713560.0000    0.64492
713600.0000    0.53762
713640.0000    0.32494
713680.0000    0.54825
713720.0000    0.40431
713760.0000   -0.10681
713800.0000    0.07582
713840.0000    0.01852
713880.0000    0.39018
713920.0000    0.24830
713960.0000    0.48340
714000.0000    0.55936
714040.0000    0.28777
714080.0000    0.24911
714120.0000    0.27727
714160.0000    0.30637
714200.0000    0.18181
714240.0000    0.24244
714280.0000    0.57526
714320.0000    0.55790
714360.0000    0.43318
714400.0000    0.19183
714440.0000    0.30367
714480.0000    0.22236
714520.0000    0.61553
714560.0000    0.52585
714600.0000    0.26163
714640.0000    0.23919
714680.0000    0.78268
714720.0000    0.48987
714760.0000    0.53999
714800.0000   -0.00557
714840.0000    0.15258
714880.0000    0.19268
714920.0000    0.16280
714960.0000    0.16944
715000.0000    0.06570
715040.0000    0.26176
715080.0000    0.55074
715120.0000    0.31729
715160.0000    0.30821
715200.0000    0.31993
715240.0000    0.43373
715280.0000    0.10189
715320.0000    0.37887
715360.0000    0.32757
715400.0000    0.40647
715440.0000    0.24958
715480.0000    0.56121
715520.0000    0.16907
715560.0000    0.00219
715600.0000   -0.02788
715640.0000    0.40148
715680.0000    0.20901
715720.0000    0.48466
715760.0000    0.50210
715800.0000    0.22733
715840.0000    0.38754
715880.0000    0.14892
715920.0000    0.42981
715960.0000    0.05608
716000.0000    0.32960
716040.0000    0.27349
716080.0000    0.25271
716120.0000    0.15507
716160.0000    0.54705
716200.0000    0.47078
716240.0000    0.42521
716280.0000    0.35322
716320.0000    0.25315
716360.0000    0.41151
716400.0000    0.45104
716440.0000    0.38947
716480.0000    0.31003
716520.0000    0.10360
716560.0000    0.24808
716600.0000    0.24521
716640.0000   -0.06108
716680.0000    0.37673
716720.0000    0.55425
716760.0000    0.42229
716800.0000    0.37950
716840.0000    0.20871
716880.0000    0.20983
716920.0000    0.49904
716960.0000    0.08091
717000.0000    0.16523
717040.0000    0.50811
717080.0000    0.25847
717120.0000    0.28510
717160.0000    0.46881
717200.0000    0.41229
717240.0000    0.57952
717280.0000    0.15288
717320.0000    0.32278
717360.0000    0.47664
717400.0000    0.60479
717440.0000    0.10779
717480.0000    0.15918
717520.0000    0.25329
717560.0000    0.32388
717600.0000    0.37749
717640.0000   -0.22558
717680.0000    0.44751
717720.0000    0.48380
717760.0000    0.46468
717800.0000    0.25166
717840.0000    0.54966
717880.0000    0.47953
717920.0000    0.32919
717960.0000    0.23755
718000.0000    0.65047
718040.0000    0.32655
718080.0000    0.42080
718120.0000    0.38216
718160.0000    0.40197
718200.0000    0.44725
718240.0000    0.62231
718280.0000    0.12212
718320.0000    0.41334
718360.0000    0.23307
718400.0000    0.26144
718440.0000    0.57438
718480.0000    0.26027
718520.0000    0.22836
718560.0000    0.37735
718600.0000   -0.23745
718640.0000    0.35955
718680.0000    0.16825
718720.0000   -0.01812
718760.0000    0.21907
718800.0000    0.12321
718840.0000    0.71609
718880.0000    0.47295
718920.0000    0.42267
718960.0000    0.31494
719000.0000    0.36817
719040.0000    0.43327
719080.0000    0.46179
719120.0000    0.39039
719160.0000    0.22792
719200.0000    0.31919
719240.0000    0.23655
719280.0000    0.54678
719320.0000    0.58020
719360.0000    0.39211
719400.0000    0.45482
719440.0000    0.25354
719480.0000    0.28175
719520.0000    0.44713
719560.0000    0.54338
719600.0000    0.43227
719640.0000    0.33296
719680.0000    0.48913
719720.0000    0.32170
719760.0000    0.34764
719800.0000    0.32232
719840.0000    0.70359
719880.0000    0.36923
719920.0000    0.49466
719960.0000    0.53491
720000.0000    0.64473
720040.0000    0.48509
720080.0000    0.61357
720120.0000    0.60718
720160.0000    0.61489
720200.0000    0.71213
720240.0000    0.53348
720280.0000    0.57394
720320.0000    0.21424
720360.0000    0.76394
720400.0000    0.83038
720440.0000    0.61440
720480.0000    0.63890
720520.0000    0.90762
720560.0000    0.36824
720600.0000    0.35502
720640.0000    0.37215
720680.0000    0.67697
720720.0000    0.33027
720760.0000    0.65623
720800.0000    0.32752
720840.0000    0.53478
720880.0000    0.71189
720920.0000    0.58954
720960.0000    0.62391
721000.0000    0.59940
721040.0000    0.31541
721080.0000    0.59249
721120.0000    0.50414
721160.0000    0.73113
721200.0000    0.39899
721240.0000    0.36874
721280.0000    0.64701
721320.0000    0.53076
721360.0000    0.71962
721400.0000    0.67819
721440.0000    0.58713
721480.0000    0.36271
721520.0000    0.51766
721560.0000    0.55263
721600.0000    0.52295
721640.0000    0.66107
721680.0000    0.01461
721720.0000    0.61166
721760.0000    0.41358
721800.0000    0.35116
721840.0000    0.49399
721880.0000    0.33271
721920.0000    0.45608
721960.0000    0.62108
722000.0000    0.54152
722040.0000    0.30102
722080.0000    0.44615
722120.0000    0.40757
722160.0000    0.19615
722200.0000    0.35615
722240.0000    0.26781
722280.0000    0.44974
722320.0000    0.57699
722360.0000    0.32156
722400.0000    0.40178
722440.0000    0.31892
722480.0000    0.49866
722520.0000    0.45095
722560.0000    0.44615
722600.0000    0.74229
722640.0000    0.33117
722680.0000    0.32839
722720.0000    0.58424
722760.0000    0.67869
722800.0000    0.54333
722840.0000    0.27926
722880.0000    0.21328
722920.0000    0.17204
722960.0000    0.53644
723000.0000    0.75461
723040.0000    0.53039
723080.0000    0.61356
723120.0000    0.55882
723160.0000    0.39547
723200.0000    0.44320
723240.0000    0.32238
723280.0000    0.39260
723320.0000    0.49561
723360.0000    0.45222
723400.0000    0.28889
723440.0000    0.25525
723480.0000    0.61962
723520.0000    0.56962
723560.0000    0.47976
723600.0000    0.35605
723640.0000    0.40498
723680.0000    0.44082
723720.0000   -0.14357
723760.0000    0.08234
723800.0000    0.50860
723840.0000    0.55479
[truncated: 158,795 more chars]
