# Supplementary material for: Comment on 'Valid molecular dynamics simulations of human hemoglobin require a surprisingly large box size'
Source: eLife. 2019 Jun 20;8:e44718. doi: 10.7554/eLife.44718 (PMC6586461; doi:10.7554/eLife.44718)
Supplement: Figure 4—source data 1. — The zip archive contains a README file describing which source files correspond to the different panels. [file elife-44718-fig4-data1.zip › figure4/panels_EF/charmm/box2/eq5/proj.xvg]

25000.0000    0.28431
25040.0000    0.55052
25080.0000    0.48719
25120.0000    0.27924
25160.0000    0.59483
25200.0000    0.34501
25240.0000    0.61380
25280.0000    0.52157
25320.0000    0.65540
25360.0000    0.46949
25400.0000    0.42990
25440.0000    0.43012
25480.0000    0.44837
25520.0000    0.67432
25560.0000    0.53694
25600.0000    0.58207
25640.0000    0.73552
25680.0000    0.40027
25720.0000    0.49895
25760.0000    0.28006
25800.0000    0.54578
25840.0000    0.49552
25880.0000    0.39501
25920.0000    0.44815
25960.0000    0.32457
26000.0000    0.20861
26040.0000    0.49284
26080.0000    0.43916
26120.0000    0.50104
26160.0000    0.38411
26200.0000    0.44257
26240.0000    0.44435
26280.0000    0.54350
26320.0000    0.43711
26360.0000    0.44292
26400.0000    0.49099
26440.0000    0.43972
26480.0000    0.57352
26520.0000    0.49279
26560.0000    0.47860
26600.0000    0.60308
26640.0000    0.49389
26680.0000    0.48700
26720.0000    0.28633
26760.0000    0.51521
26800.0000    0.46326
26840.0000    0.52160
26880.0000    0.41607
26920.0000    0.40911
26960.0000    0.39094
27000.0000    0.38380
27040.0000    0.44274
27080.0000    0.56468
27120.0000    0.51749
27160.0000    0.61850
27200.0000    0.43045
27240.0000    0.39324
27280.0000    0.67046
27320.0000    0.58584
27360.0000    0.58202
27400.0000    0.48105
27440.0000    0.36802
27480.0000    0.28107
27520.0000    0.44942
27560.0000    0.30968
27600.0000    0.55216
27640.0000    0.44128
27680.0000    0.44588
27720.0000    0.53055
27760.0000    0.45892
27800.0000    0.57470
27840.0000    0.36845
27880.0000    0.46903
27920.0000    0.47567
27960.0000    0.56624
28000.0000    0.68906
28040.0000    0.60885
28080.0000    0.43814
28120.0000    0.55151
28160.0000    0.37177
28200.0000    0.60025
28240.0000    0.39570
28280.0000    0.56460
28320.0000    0.52330
28360.0000    0.58906
28400.0000    0.42286
28440.0000    0.48392
28480.0000    0.57475
28520.0000    0.60464
28560.0000    0.54955
28600.0000    0.45262
28640.0000    0.62008
28680.0000    0.54869
28720.0000    0.52846
28760.0000    0.36101
28800.0000    0.46149
28840.0000    0.51251
28880.0000    0.54991
28920.0000    0.64352
28960.0000    0.72259
29000.0000    0.48520
29040.0000    0.53770
29080.0000    0.47354
29120.0000    0.42894
29160.0000    0.60556
29200.0000    0.49308
29240.0000    0.53723
29280.0000    0.42553
29320.0000    0.58566
29360.0000    0.49952
29400.0000    0.56047
29440.0000    0.45750
29480.0000    0.41439
29520.0000    0.63601
29560.0000    0.59796
29600.0000    0.45677
29640.0000    0.50164
29680.0000    0.45524
29720.0000    0.54233
29760.0000    0.63126
29800.0000    0.47710
29840.0000    0.66813
29880.0000    0.66624
29920.0000    0.58150
29960.0000    0.63048
30000.0000    0.50499
30040.0000    0.56795
30080.0000    0.57521
30120.0000    0.65308
30160.0000    0.28336
30200.0000    0.34441
30240.0000    0.31548
30280.0000    0.55580
30320.0000    0.31299
30360.0000    0.77975
30400.0000    0.58240
30440.0000    0.71118
30480.0000    0.61510
30520.0000    0.36623
30560.0000    0.56740
30600.0000    0.71127
30640.0000    0.38169
30680.0000    0.51345
30720.0000    0.37732
30760.0000    0.54436
30800.0000    0.34969
30840.0000    0.44125
30880.0000    0.35877
30920.0000    0.45699
30960.0000    0.29833
31000.0000    0.08778
31040.0000    0.40043
31080.0000    0.44228
31120.0000    0.43957
31160.0000    0.18046
31200.0000    0.46117
31240.0000    0.35002
31280.0000    0.50103
31320.0000    0.64196
31360.0000    0.48362
31400.0000    0.42904
31440.0000    0.36669
31480.0000    0.37376
31520.0000    0.48082
31560.0000    0.25115
31600.0000    0.35371
31640.0000    0.09557
31680.0000    0.37541
31720.0000    0.26513
31760.0000    0.44989
31800.0000    0.50113
31840.0000    0.69123
31880.0000    0.29824
31920.0000    0.08930
31960.0000    0.22597
32000.0000    0.41284
32040.0000    0.41593
32080.0000    0.29122
32120.0000    0.45637
32160.0000    0.53647
32200.0000    0.38931
32240.0000    0.66041
32280.0000    0.63814
32320.0000    0.26402
32360.0000    0.49624
32400.0000    0.47867
32440.0000    0.56700
32480.0000    0.21985
32520.0000    0.11822
32560.0000    0.43802
32600.0000    0.27040
32640.0000    0.11862
32680.0000   -0.32975
32720.0000   -0.27081
32760.0000   -0.17258
32800.0000   -0.37050
32840.0000   -0.35500
32880.0000   -0.23059
32920.0000    0.04959
32960.0000   -0.20462
33000.0000   -0.05928
33040.0000    0.05707
33080.0000   -0.27442
33120.0000   -0.21785
33160.0000   -0.06184
33200.0000   -0.26702
33240.0000   -0.53337
33280.0000   -0.13137
33320.0000    0.14670
33360.0000    0.18788
33400.0000    0.28381
33440.0000    0.21097
33480.0000    0.60389
33520.0000    0.49810
33560.0000    0.34327
33600.0000    0.39122
33640.0000    0.38394
33680.0000    0.47759
33720.0000    0.80098
33760.0000    0.73434
33800.0000    0.79746
33840.0000    0.54855
33880.0000    0.27510
33920.0000    0.55801
33960.0000    0.10503
34000.0000    0.27888
34040.0000    0.42211
34080.0000    0.45900
34120.0000    0.44648
34160.0000    0.51345
34200.0000    0.15199
34240.0000   -0.23418
34280.0000   -0.24558
34320.0000    0.50292
34360.0000    0.40361
34400.0000    0.67791
34440.0000    0.72926
34480.0000    0.70410
34520.0000    0.67704
34560.0000    0.50697
34600.0000    0.54320
34640.0000    0.58572
34680.0000    0.61648
34720.0000    0.47031
34760.0000    0.35689
34800.0000    0.41658
34840.0000    0.13383
34880.0000   -0.04322
34920.0000    0.10237
34960.0000   -0.05423
35000.0000    0.10769
35040.0000    0.35308
35080.0000    0.33411
35120.0000    0.46996
35160.0000    0.28395
35200.0000   -0.00326
35240.0000   -0.09093
35280.0000   -0.13446
35320.0000    0.46886
35360.0000    0.22841
35400.0000    0.25094
35440.0000   -0.36602
35480.0000    0.00524
35520.0000    0.81389
35560.0000    0.54231
35600.0000    0.67144
35640.0000    0.64005
35680.0000    0.58504
35720.0000    0.61989
35760.0000    0.44523
35800.0000    0.67436
35840.0000    0.49533
35880.0000    0.60656
35920.0000    0.70748
35960.0000    0.62952
36000.0000    0.56699
36040.0000    0.62497
36080.0000    0.45594
36120.0000    0.50599
36160.0000    0.76935
36200.0000    0.43152
36240.0000    0.41728
36280.0000    0.36650
36320.0000    0.12103
36360.0000    0.46141
36400.0000    0.61309
36440.0000    0.55256
36480.0000    0.54465
36520.0000    0.49671
36560.0000    0.56868
36600.0000    0.49668
36640.0000    0.53900
36680.0000    0.45893
36720.0000    0.55085
36760.0000    0.54131
36800.0000    0.60619
36840.0000    0.36159
36880.0000    0.44879
36920.0000    0.55620
36960.0000    0.45272
37000.0000    0.38491
37040.0000    0.42212
37080.0000    0.58770
37120.0000    0.37689
37160.0000    0.42550
37200.0000    0.34763
37240.0000    0.41958
37280.0000    0.61294
37320.0000    0.34292
37360.0000    0.48497
37400.0000    0.53431
37440.0000    0.35969
37480.0000    0.53145
37520.0000    0.44972
37560.0000    0.44701
37600.0000    0.40842
37640.0000    0.49783
37680.0000    0.35814
37720.0000    0.31809
37760.0000    0.47816
37800.0000    0.45386
37840.0000    0.37648
37880.0000    0.45399
37920.0000    0.60262
37960.0000    0.49857
38000.0000    0.43037
38040.0000    0.42355
38080.0000    0.63802
38120.0000    0.53260
38160.0000    0.56827
38200.0000    0.55374
38240.0000    0.52694
38280.0000    0.39595
38320.0000    0.47733
38360.0000    0.32787
38400.0000    0.33556
38440.0000    0.39892
38480.0000    0.46630
38520.0000    0.60156
38560.0000    0.46688
38600.0000    0.48709
38640.0000    0.34771
38680.0000    0.76991
38720.0000    0.51654
38760.0000    0.61579
38800.0000    0.61231
38840.0000    0.35018
38880.0000    0.27941
38920.0000    0.23696
38960.0000   -0.16011
39000.0000   -0.26505
39040.0000   -0.08265
39080.0000    0.03129
39120.0000    0.06696
39160.0000    0.55276
39200.0000    0.43768
39240.0000    0.47957
39280.0000    0.28868
39320.0000    0.47941
39360.0000    0.31805
39400.0000    0.59695
39440.0000    0.47017
39480.0000    0.47108
39520.0000    0.44784
39560.0000    0.57159
39600.0000    0.39958
39640.0000    0.42070
39680.0000    0.48839
39720.0000    0.45533
39760.0000    0.45071
39800.0000    0.30398
39840.0000    0.53003
39880.0000    0.42052
39920.0000    0.37256
39960.0000    0.35976
40000.0000    0.49759
40040.0000    0.52928
40080.0000    0.50691
40120.0000    0.55454
40160.0000    0.28192
40200.0000    0.33347
40240.0000    0.45833
40280.0000    0.38865
40320.0000    0.46542
40360.0000    0.35806
40400.0000    0.42944
40440.0000    0.41757
40480.0000    0.13803
40520.0000    0.49199
40560.0000    0.52743
40600.0000    0.32823
40640.0000    0.48566
40680.0000    0.40567
40720.0000    0.28682
40760.0000    0.43261
40800.0000    0.53951
40840.0000    0.52637
40880.0000    0.59129
40920.0000    0.42284
40960.0000    0.31018
41000.0000    0.42057
41040.0000    0.55389
41080.0000    0.47074
41120.0000    0.40681
41160.0000    0.43796
41200.0000    0.49317
41240.0000    0.48432
41280.0000    0.47115
41320.0000    0.61652
41360.0000    0.55865
41400.0000    0.52019
41440.0000    0.41524
41480.0000    0.52092
41520.0000    0.53532
41560.0000    0.53725
41600.0000    0.66865
41640.0000    0.58721
41680.0000    0.45381
41720.0000    0.38694
41760.0000    0.49867
41800.0000    0.26370
41840.0000    0.57294
41880.0000    0.54879
41920.0000    0.68553
41960.0000    0.38391
42000.0000    0.60212
42040.0000    0.61669
42080.0000    0.51298
42120.0000    0.58722
42160.0000    0.55914
42200.0000    0.32437
42240.0000    0.43841
42280.0000    0.20821
42320.0000    0.53996
42360.0000    0.45627
42400.0000    0.50891
42440.0000    0.76555
42480.0000    0.50368
42520.0000    0.62489
42560.0000    0.26407
42600.0000    0.11787
42640.0000    0.35571
42680.0000    0.56816
42720.0000    0.25892
42760.0000    0.18537
42800.0000    0.44609
42840.0000    0.35001
42880.0000    0.51239
42920.0000    0.51963
42960.0000    0.50656
43000.0000    0.50188
43040.0000    0.45625
43080.0000    0.51511
43120.0000    0.52481
43160.0000    0.50781
43200.0000    0.47143
43240.0000    0.32552
43280.0000   -0.03064
43320.0000    0.32932
43360.0000    0.29061
43400.0000    0.43677
43440.0000    0.53717
43480.0000    0.38916
43520.0000    0.49054
43560.0000    0.51219
43600.0000    0.46465
43640.0000    0.46129
43680.0000    0.20191
43720.0000    0.51834
43760.0000    0.52876
43800.0000    0.37505
43840.0000    0.51572
43880.0000    0.51125
43920.0000    0.57410
43960.0000    0.56584
44000.0000    0.37116
44040.0000    0.42008
44080.0000    0.45054
44120.0000    0.63448
44160.0000    0.49015
44200.0000    0.62111
44240.0000    0.65884
44280.0000    0.51762
44320.0000    0.49724
44360.0000    0.62516
44400.0000    0.59551
44440.0000    0.59876
44480.0000    0.25788
44520.0000    0.57148
44560.0000    0.34837
44600.0000    0.67546
44640.0000    0.52786
44680.0000    0.40235
44720.0000    0.61588
44760.0000    0.29407
44800.0000    0.51212
44840.0000    0.36403
44880.0000    0.46773
44920.0000    0.65418
44960.0000    0.75014
45000.0000    0.50908
45040.0000    0.77343
45080.0000    0.41002
45120.0000    0.31470
45160.0000    0.39782
45200.0000    0.41294
45240.0000    0.42162
45280.0000    0.44537
45320.0000    0.48003
45360.0000    0.54609
45400.0000    0.60579
45440.0000    0.62344
45480.0000    0.49701
45520.0000    0.49888
45560.0000    0.49522
45600.0000    0.52197
45640.0000    0.44628
45680.0000    0.36550
45720.0000    0.53132
45760.0000    0.55567
45800.0000    0.44259
45840.0000    0.37306
45880.0000    0.03898
45920.0000    0.31805
45960.0000    0.47061
46000.0000    0.31501
46040.0000    0.48699
46080.0000    0.49778
46120.0000    0.54969
46160.0000    0.46236
46200.0000    0.51744
46240.0000    0.57384
46280.0000    0.48800
46320.0000    0.53331
46360.0000    0.47299
46400.0000    0.34553
46440.0000    0.45292
46480.0000    0.39666
46520.0000    0.68255
46560.0000    0.55245
46600.0000    0.47395
46640.0000    0.48120
46680.0000    0.58048
46720.0000    0.55131
46760.0000    0.61743
46800.0000    0.43281
46840.0000    0.38762
46880.0000    0.61861
46920.0000    0.68939
46960.0000    0.47831
47000.0000    0.38753
47040.0000    0.43070
47080.0000    0.56011
47120.0000    0.53722
47160.0000    0.38041
47200.0000    0.40550
47240.0000    0.77656
47280.0000    0.37388
47320.0000    0.53521
47360.0000    0.50949
47400.0000    0.62577
47440.0000    0.46094
47480.0000    0.54667
47520.0000    0.55300
47560.0000    0.41691
47600.0000    0.36886
47640.0000    0.20322
47680.0000    0.36729
47720.0000    0.46615
47760.0000    0.35824
47800.0000   -0.01469
47840.0000   -0.12116
47880.0000    0.03524
47920.0000    0.03397
47960.0000    0.19368
48000.0000    0.23859
48040.0000    0.39466
48080.0000    0.12346
48120.0000    0.26490
48160.0000    0.33098
48200.0000    0.26329
48240.0000    0.15524
48280.0000   -0.15051
48320.0000   -0.16268
48360.0000   -0.08939
48400.0000   -0.17285
48440.0000   -0.01403
48480.0000   -0.21206
48520.0000    0.04457
48560.0000   -0.29228
48600.0000   -0.17136
48640.0000   -0.27532
48680.0000    0.10368
48720.0000   -0.07357
48760.0000   -0.24139
48800.0000   -0.14086
48840.0000    0.09672
48880.0000   -0.12021
48920.0000    0.24628
48960.0000    0.13808
49000.0000    0.35893
49040.0000    0.39868
49080.0000   -0.00867
49120.0000    0.47554
49160.0000    0.30710
49200.0000    0.41619
49240.0000    0.55220
49280.0000    0.38345
49320.0000    0.28591
49360.0000   -0.06569
49400.0000    0.42833
49440.0000    0.35986
49480.0000    0.41952
49520.0000    0.24944
49560.0000    0.22007
49600.0000    0.45878
49640.0000    0.36505
49680.0000    0.38806
49720.0000    0.08172
49760.0000    0.39955
49800.0000    0.15005
49840.0000    0.37371
49880.0000    0.39041
49920.0000    0.26189
49960.0000    0.44134
50000.0000    0.61537
50040.0000    0.45536
50080.0000    0.67623
50120.0000    0.33483
50160.0000    0.43666
50200.0000    0.30702
50240.0000    0.12737
50280.0000    0.15254
50320.0000    0.23710
50360.0000   -0.45281
50400.0000   -0.19770
50440.0000   -0.17470
50480.0000   -0.00393
50520.0000   -0.07381
50560.0000   -0.12971
50600.0000   -0.08784
50640.0000   -0.37061
50680.0000   -0.18656
50720.0000   -0.11052
50760.0000   -0.20070
50800.0000   -0.20473
50840.0000   -0.36801
50880.0000   -0.08272
50920.0000   -0.22639
50960.0000    0.10519
51000.0000   -0.13591
51040.0000    0.17533
51080.0000   -0.29086
51120.0000   -0.02238
51160.0000   -0.02928
51200.0000    0.00381
51240.0000   -0.04645
51280.0000    0.39901
51320.0000    0.63488
51360.0000    0.18902
51400.0000    0.19748
51440.0000    0.37401
51480.0000    0.06611
51520.0000    0.25791
51560.0000    0.17235
51600.0000    0.28001
51640.0000   -0.15267
51680.0000    0.17727
51720.0000    0.18474
51760.0000    0.25786
51800.0000   -0.16423
51840.0000   -0.46208
51880.0000   -0.29596
51920.0000    0.10217
51960.0000   -0.08106
52000.0000    0.01194
52040.0000   -0.25355
52080.0000   -0.13997
52120.0000   -0.34312
52160.0000   -0.41408
52200.0000   -0.24486
52240.0000   -0.39393
52280.0000   -0.56013
52320.0000   -0.23231
52360.0000   -0.25094
52400.0000   -0.43823
52440.0000   -0.09099
52480.0000   -0.14504
52520.0000    0.11028
52560.0000   -0.11237
52600.0000   -0.27419
52640.0000   -0.17323
52680.0000   -0.45511
52720.0000   -0.24609
52760.0000   -0.37025
52800.0000   -0.17452
52840.0000   -0.39965
52880.0000   -0.18348
52920.0000   -0.15758
52960.0000   -0.60902
53000.0000   -0.33529
53040.0000   -0.46151
53080.0000   -0.45293
53120.0000   -0.36976
53160.0000   -0.16361
53200.0000   -0.21008
53240.0000    0.18716
53280.0000    0.27244
53320.0000    0.26126
53360.0000    0.40352
53400.0000    0.18213
53440.0000    0.13940
53480.0000    0.22789
53520.0000    0.24530
53560.0000    0.24050
53600.0000   -0.03455
53640.0000   -0.11821
53680.0000   -0.33116
53720.0000   -0.38862
53760.0000   -0.49968
53800.0000   -0.79262
53840.0000   -0.30812
53880.0000   -0.27536
53920.0000   -0.23358
53960.0000   -0.94474
54000.0000   -0.66359
54040.0000   -0.51537
54080.0000   -0.38332
54120.0000   -0.37624
54160.0000   -0.36040
54200.0000   -0.22666
54240.0000   -0.43103
54280.0000   -0.27532
54320.0000   -0.15544
54360.0000   -0.46498
54400.0000   -0.52749
54440.0000   -0.28063
54480.0000   -0.18538
54520.0000   -0.06842
54560.0000   -0.03719
54600.0000    0.04689
54640.0000   -0.43719
54680.0000   -0.57384
54720.0000   -0.07842
54760.0000   -0.05527
54800.0000   -0.05734
54840.0000   -0.26285
54880.0000   -0.21299
54920.0000   -0.06482
54960.0000    0.09264
55000.0000   -0.24419
55040.0000    0.11113
55080.0000    0.12635
55120.0000    0.33188
55160.0000    0.35121
55200.0000    0.02752
55240.0000    0.14887
55280.0000    0.26482
55320.0000    0.06713
55360.0000    0.20126
55400.0000    0.18795
55440.0000    0.31999
55480.0000   -0.08755
55520.0000   -0.09967
55560.0000   -0.28558
55600.0000   -0.29436
55640.0000   -0.33787
55680.0000   -0.21961
55720.0000   -0.41137
55760.0000   -0.06100
55800.0000   -0.27619
55840.0000   -0.43925
55880.0000   -0.18648
55920.0000   -0.15760
55960.0000   -0.11746
56000.0000   -0.00993
56040.0000    0.19307
56080.0000    0.04121
56120.0000    0.00677
56160.0000   -0.30117
56200.0000    0.18270
56240.0000   -0.16141
56280.0000   -0.31625
56320.0000   -0.09234
56360.0000   -0.19099
56400.0000   -0.21512
56440.0000   -0.42980
56480.0000   -0.25481
56520.0000   -0.17619
56560.0000    0.09509
56600.0000   -0.13314
56640.0000   -0.29421
56680.0000   -0.01420
56720.0000    0.21124
56760.0000   -0.17782
56800.0000   -0.00953
56840.0000    0.02793
56880.0000    0.16482
56920.0000    0.13342
56960.0000   -0.04793
57000.0000   -0.19875
57040.0000   -0.20342
57080.0000   -0.24460
57120.0000   -0.36215
57160.0000    0.31271
57200.0000    0.05109
57240.0000    0.00072
57280.0000    0.05167
57320.0000    0.11816
57360.0000    0.11290
57400.0000   -0.07935
57440.0000    0.10882
57480.0000    0.25145
57520.0000    0.19184
57560.0000    0.10531
57600.0000    0.22853
57640.0000    0.05937
57680.0000    0.19247
57720.0000    0.21977
57760.0000   -0.17790
57800.0000    0.31391
57840.0000    0.39109
57880.0000    0.47738
57920.0000    0.28781
57960.0000    0.32774
58000.0000    0.09140
58040.0000   -0.08169
58080.0000    0.05550
58120.0000    0.05705
58160.0000   -0.21169
58200.0000    0.34190
58240.0000    0.15195
58280.0000    0.36956
58320.0000   -0.09269
58360.0000    0.32566
58400.0000    0.23939
58440.0000    0.03791
58480.0000    0.09053
58520.0000    0.06893
58560.0000    0.02439
58600.0000    0.12068
58640.0000    0.18995
58680.0000    0.11856
58720.0000    0.40637
58760.0000    0.15513
58800.0000    0.08548
58840.0000    0.03533
58880.0000    0.01971
58920.0000    0.31155
58960.0000    0.14440
59000.0000    0.25108
59040.0000    0.13574
59080.0000   -0.06665
59120.0000   -0.11865
59160.0000    0.01310
59200.0000    0.13039
59240.0000    0.17021
59280.0000   -0.00461
59320.0000    0.23812
59360.0000    0.17649
59400.0000    0.03667
59440.0000    0.10597
59480.0000    0.17164
59520.0000    0.26086
59560.0000    0.16526
59600.0000   -0.04438
59640.0000    0.17740
59680.0000    0.03816
59720.0000   -0.06808
59760.0000    0.31431
59800.0000    0.02177
59840.0000    0.19433
59880.0000    0.18309
59920.0000    0.02682
59960.0000    0.10914
60000.0000    0.68399
60040.0000    0.40060
60080.0000    0.55815
60120.0000    0.22503
60160.0000    0.30512
60200.0000    0.27919
60240.0000    0.22951
60280.0000    0.43874
60320.0000    0.22040
60360.0000    0.12902
60400.0000    0.30212
60440.0000    0.17872
60480.0000    0.50821
60520.0000   -0.07032
60560.0000    0.17735
60600.0000    0.24901
60640.0000    0.08442
60680.0000   -0.13227
60720.0000    0.00012
60760.0000   -0.02378
60800.0000    0.07858
60840.0000    0.29882
60880.0000    0.25291
60920.0000    0.15645
60960.0000    0.15220
61000.0000    0.28072
61040.0000    0.04116
61080.0000    0.66620
61120.0000    0.29994
61160.0000    0.32465
61200.0000    0.51301
61240.0000    0.24926
61280.0000    0.21833
61320.0000    0.25754
61360.0000    0.20671
61400.0000   -0.01734
61440.0000    0.46788
61480.0000    0.51807
61520.0000    0.34450
61560.0000    0.31655
61600.0000    0.29583
61640.0000    0.35380
61680.0000    0.22159
61720.0000    0.02010
61760.0000   -0.10434
61800.0000    0.09674
61840.0000   -0.00134
61880.0000    0.00894
61920.0000   -0.09074
61960.0000   -0.37234
62000.0000   -0.22850
62040.0000   -0.06083
62080.0000   -0.24477
62120.0000    0.11405
62160.0000   -0.06263
62200.0000   -0.17087
62240.0000   -0.06845
62280.0000   -0.13104
62320.0000   -0.15371
62360.0000   -0.06473
62400.0000   -0.14747
62440.0000   -0.05333
62480.0000    0.06548
62520.0000   -0.23341
62560.0000   -0.21858
62600.0000    0.09940
62640.0000   -0.21702
62680.0000   -0.01669
62720.0000    0.04045
62760.0000   -0.15929
62800.0000    0.07453
62840.0000   -0.03074
62880.0000    0.02657
62920.0000   -0.08169
62960.0000   -0.18683
63000.0000    0.16168
63040.0000   -0.05887
63080.0000    0.13474
63120.0000    0.08151
63160.0000   -0.08666
63200.0000    0.22424
63240.0000    0.23582
63280.0000    0.33896
63320.0000    0.22006
63360.0000    0.25400
63400.0000    0.49445
63440.0000    0.40948
63480.0000    0.53685
63520.0000    0.46698
63560.0000    0.15041
63600.0000    0.33682
63640.0000    0.44827
63680.0000    0.55636
63720.0000    0.38500
63760.0000    0.43608
63800.0000    0.07862
63840.0000    0.35597
63880.0000    0.52823
63920.0000    0.40285
63960.0000    0.51251
64000.0000    0.37695
64040.0000    0.52411
64080.0000    0.50788
64120.0000    0.47215
64160.0000    0.40359
64200.0000    0.51053
64240.0000    0.41693
64280.0000    0.48944
64320.0000    0.41167
64360.0000    0.42584
64400.0000    0.34428
64440.0000    0.38257
64480.0000    0.35364
64520.0000    0.41531
64560.0000   -0.15989
64600.0000    0.10056
64640.0000    0.44278
64680.0000    0.54340
64720.0000    0.50317
64760.0000    0.45387
64800.0000    0.26418
64840.0000    0.30549
64880.0000    0.49086
64920.0000    0.20697
64960.0000    0.26961
65000.0000    0.23814
65040.0000    0.22840
65080.0000    0.05371
65120.0000    0.37031
65160.0000    0.32514
65200.0000    0.72088
65240.0000    0.85016
65280.0000    0.81101
65320.0000    0.72534
65360.0000    0.69134
65400.0000    0.77466
65440.0000    0.73145
65480.0000    0.84265
65520.0000    0.78872
65560.0000    0.78449
65600.0000    0.72389
65640.0000    0.75090
65680.0000    0.74407
65720.0000    0.49478
65760.0000    0.82333
65800.0000    0.67613
65840.0000    0.76545
65880.0000    0.80614
65920.0000    0.85673
65960.0000    0.75573
66000.0000    0.78951
66040.0000    0.66233
66080.0000    0.82311
66120.0000    0.83721
66160.0000    0.75074
66200.0000    0.53458
66240.0000    0.40492
66280.0000    0.20289
66320.0000    0.26754
66360.0000    0.31532
66400.0000    0.26948
66440.0000    0.15879
66480.0000    0.36793
66520.0000    0.20795
66560.0000   -0.01861
66600.0000    0.46185
66640.0000    0.15212
66680.0000    0.19697
66720.0000   -0.40208
66760.0000    0.09019
66800.0000    0.15073
66840.0000    0.07941
66880.0000   -0.10619
66920.0000   -0.28998
66960.0000   -0.44352
67000.0000   -0.48545
67040.0000   -0.38272
67080.0000   -0.64742
67120.0000   -0.14904
67160.0000   -0.40315
67200.0000    0.04207
67240.0000    0.06371
67280.0000    0.11140
67320.0000   -0.26470
67360.0000   -0.27430
67400.0000   -0.03839
67440.0000   -0.26458
67480.0000   -0.12686
67520.0000   -0.05254
67560.0000    0.31495
67600.0000    0.45602
67640.0000    0.12589
67680.0000    0.39802
67720.0000    0.27726
67760.0000   -0.10177
67800.0000   -0.05058
67840.0000    0.05939
67880.0000   -0.23297
67920.0000   -0.11045
67960.0000   -0.21879
68000.0000   -0.22167
68040.0000   -0.38936
68080.0000   -0.25287
68120.0000   -0.36802
68160.0000   -0.36111
68200.0000   -0.37225
68240.0000   -0.18120
68280.0000   -0.23947
68320.0000   -0.32380
68360.0000   -0.46895
68400.0000   -0.34523
68440.0000   -0.30140
68480.0000   -0.10792
68520.0000   -0.52945
68560.0000   -0.35157
68600.0000   -0.33855
68640.0000   -0.30517
68680.0000   -0.43609
68720.0000   -0.42987
68760.0000   -0.37416
68800.0000   -0.70749
68840.0000   -0.62396
68880.0000   -0.45672
68920.0000    0.11283
68960.0000   -0.00557
69000.0000   -0.39404
69040.0000   -0.79124
69080.0000   -0.59737
69120.0000   -0.86390
69160.0000   -0.74071
69200.0000   -0.93093
69240.0000   -0.61248
69280.0000   -0.64844
69320.0000   -0.53826
69360.0000   -0.71760
69400.0000   -0.77865
69440.0000   -0.86809
69480.0000   -0.74267
69520.0000   -0.75648
69560.0000   -0.79851
69600.0000   -0.93465
69640.0000   -0.74862
69680.0000   -0.64754
69720.0000   -0.80568
69760.0000   -0.83799
69800.0000   -0.65544
69840.0000   -0.69293
69880.0000   -0.85075
69920.0000   -0.71564
69960.0000   -0.55182
70000.0000   -0.64253
70040.0000   -0.74123
70080.0000   -0.71478
70120.0000   -0.54158
70160.0000   -0.67727
70200.0000   -0.61113
70240.0000   -0.62017
70280.0000   -0.77487
70320.0000   -0.55744
70360.0000   -0.84535
70400.0000   -0.78553
70440.0000   -0.46722
70480.0000   -0.65627
70520.0000   -0.32273
70560.0000   -0.58534
70600.0000   -0.18420
70640.0000   -0.40139
70680.0000   -0.53692
70720.0000   -0.28386
70760.0000   -0.89843
70800.0000   -0.51165
70840.0000   -0.62056
70880.0000   -0.73984
70920.0000   -0.69828
70960.0000   -0.89987
71000.0000   -0.71547
71040.0000   -1.03426
71080.0000   -0.79511
71120.0000   -0.55518
71160.0000   -0.84865
71200.0000   -0.57739
71240.0000   -0.49690
71280.0000   -0.48788
71320.0000   -0.24856
71360.0000   -0.24582
71400.0000   -0.30150
71440.0000   -0.39546
71480.0000   -0.16553
71520.0000   -0.30624
71560.0000   -0.26216
71600.0000   -0.59169
71640.0000   -0.30750
71680.0000   -0.36385
71720.0000   -0.66613
71760.0000   -0.72300
71800.0000   -0.87690
71840.0000   -0.76746
71880.0000   -0.54106
71920.0000   -0.54139
71960.0000   -0.47281
72000.0000   -0.32268
72040.0000   -0.20629
72080.0000   -0.48018
72120.0000   -0.48877
72160.0000   -0.36183
72200.0000   -0.49863
72240.0000   -0.20140
72280.0000   -0.28365
72320.0000   -0.27771
72360.0000   -0.50257
72400.0000   -0.63868
72440.0000   -0.44285
72480.0000   -0.30832
72520.0000   -0.15772
72560.0000   -0.52997
72600.0000   -0.53493
72640.0000   -0.34498
72680.0000   -0.28315
72720.0000   -0.39427
72760.0000   -0.49496
72800.0000   -0.66348
72840.0000   -0.36681
72880.0000   -0.34670
72920.0000   -0.43453
72960.0000   -0.38155
73000.0000   -0.49641
73040.0000   -0.59958
73080.0000   -0.32292
73120.0000   -0.37609
73160.0000   -0.54394
73200.0000   -0.50440
73240.0000   -0.42961
73280.0000   -0.50503
73320.0000   -0.34289
73360.0000   -0.09798
73400.0000   -0.49295
73440.0000   -0.15223
73480.0000   -0.48780
73520.0000   -0.54861
73560.0000   -0.43909
73600.0000   -0.38978
73640.0000   -0.28362
73680.0000   -0.43122
73720.0000   -0.59341
73760.0000   -0.37674
73800.0000   -0.52663
73840.0000   -0.48698
73880.0000   -0.45842
73920.0000   -0.31136
73960.0000   -0.62020
74000.0000   -0.59673
74040.0000   -0.56661
74080.0000   -0.45677
74120.0000   -0.35955
74160.0000   -0.53558
74200.0000   -0.48200
74240.0000   -0.48331
74280.0000   -0.39398
74320.0000   -0.28006
74360.0000   -0.30004
74400.0000   -0.28604
74440.0000   -0.64805
74480.0000   -0.57561
74520.0000   -0.35489
74560.0000   -0.26139
74600.0000   -0.48211
74640.0000   -0.40214
74680.0000   -0.60204
74720.0000   -0.58389
74760.0000   -0.48369
74800.0000   -0.57227
74840.0000   -0.42951
74880.0000   -0.54419
74920.0000   -0.33590
74960.0000   -0.56290
75000.0000   -0.38140
75040.0000   -0.36000
75080.0000   -0.26443
75120.0000   -0.39910
75160.0000   -0.18840
75200.0000   -0.17611
75240.0000   -0.25973
75280.0000   -0.31518
75320.0000   -0.46879
75360.0000   -0.35843
75400.0000   -0.20309
75440.0000   -0.27127
75480.0000   -0.58168
75520.0000   -0.42018
75560.0000   -0.22609
75600.0000   -0.55029
75640.0000   -0.42470
75680.0000   -0.34853
75720.0000   -0.73223
75760.0000   -0.14645
75800.0000   -0.28499
75840.0000   -0.39203
75880.0000   -0.55005
75920.0000   -0.34782
75960.0000   -0.26096
76000.0000   -0.47436
76040.0000   -0.56923
76080.0000   -0.45031
76120.0000   -0.32390
76160.0000   -0.40522
76200.0000   -0.38854
76240.0000   -0.22103
76280.0000   -0.19437
76320.0000   -0.28880
76360.0000   -0.20825
76400.0000   -0.33807
76440.0000   -0.39530
76480.0000   -0.50018
76520.0000   -0.34649
76560.0000   -0.42977
76600.0000   -0.39952
76640.0000   -0.27218
76680.0000   -0.56660
76720.0000   -0.34525
76760.0000   -0.34115
76800.0000   -0.23874
76840.0000   -0.21356
76880.0000   -0.35062
76920.0000   -0.17657
76960.0000   -0.25253
77000.0000   -0.37410
77040.0000   -0.46733
77080.0000   -0.09654
77120.0000   -0.27630
77160.0000   -0.30248
77200.0000   -0.43780
77240.0000   -0.21668
77280.0000   -0.23561
77320.0000   -0.39875
77360.0000   -0.26160
77400.0000   -0.11287
77440.0000   -0.11210
77480.0000   -0.28110
77520.0000   -0.43237
77560.0000   -0.45428
77600.0000   -0.42105
77640.0000   -0.11848
77680.0000   -0.51145
77720.0000   -0.53715
77760.0000   -0.16958
77800.0000   -0.16006
77840.0000   -0.63571
77880.0000   -0.63173
77920.0000   -0.48124
77960.0000   -0.59867
78000.0000   -0.26063
78040.0000   -0.52273
78080.0000   -0.56215
78120.0000   -0.63212
78160.0000   -0.36261
78200.0000   -0.45029
78240.0000    0.00243
78280.0000   -0.21946
78320.0000   -0.28141
78360.0000   -0.16029
78400.0000   -0.17399
78440.0000   -0.10227
78480.0000   -0.11474
78520.0000   -0.17129
78560.0000   -0.31643
78600.0000   -0.47157
78640.0000   -0.53984
78680.0000   -0.35007
78720.0000   -0.44398
78760.0000   -0.37956
78800.0000   -0.53511
78840.0000   -0.29953
78880.0000   -0.22210
78920.0000   -0.34368
78960.0000   -0.21601
79000.0000   -0.26184
79040.0000   -0.04146
79080.0000   -0.13474
79120.0000    0.08489
79160.0000   -0.03258
79200.0000   -0.25854
79240.0000   -0.03519
79280.0000   -0.05693
79320.0000   -0.01732
79360.0000    0.05187
79400.0000    0.28851
79440.0000   -0.06579
79480.0000   -0.12140
79520.0000   -0.19312
79560.0000   -0.41502
79600.0000   -0.14803
79640.0000    0.01406
79680.0000    0.35651
79720.0000    0.39107
79760.0000    0.03107
79800.0000   -0.02307
79840.0000   -0.17086
79880.0000   -0.05558
79920.0000    0.14103
79960.0000   -0.02300
80000.0000    0.06511
80040.0000    0.00487
80080.0000    0.25413
80120.0000    0.07523
80160.0000    0.07501
80200.0000   -0.10804
80240.0000   -0.34529
80280.0000    0.03732
80320.0000    0.41237
80360.0000   -0.01929
80400.0000    0.05820
80440.0000    0.07673
80480.0000   -0.07281
80520.0000   -0.06310
80560.0000   -0.18579
80600.0000   -0.00327
80640.0000   -0.02360
80680.0000   -0.13049
80720.0000   -0.11700
80760.0000    0.01868
80800.0000   -0.44462
80840.0000   -0.15192
80880.0000    0.05756
80920.0000    0.01183
80960.0000   -0.09959
81000.0000   -0.05948
81040.0000   -0.11854
81080.0000    0.06234
81120.0000    0.38330
81160.0000    0.00095
81200.0000    0.03330
81240.0000    0.14857
81280.0000    0.01826
81320.0000    0.03374
81360.0000    0.17319
81400.0000    0.01134
81440.0000   -0.01340
81480.0000   -0.09265
81520.0000    0.03532
81560.0000   -0.05914
81600.0000    0.00703
81640.0000   -0.15251
81680.0000   -0.09909
81720.0000    0.10429
81760.0000    0.07200
81800.0000   -0.07020
81840.0000    0.03859
81880.0000    0.01436
81920.0000    0.08707
81960.0000    0.31645
82000.0000   -0.00557
82040.0000   -0.08934
82080.0000   -0.02792
82120.0000   -0.04837
82160.0000   -0.03452
82200.0000    0.02877
82240.0000   -0.33617
82280.0000   -0.28825
82320.0000   -0.04354
82360.0000   -0.20715
82400.0000   -0.14589
82440.0000   -0.09553
82480.0000   -0.24384
82520.0000   -0.09078
82560.0000   -0.06003
82600.0000   -0.13030
82640.0000    0.03025
82680.0000   -0.00137
82720.0000   -0.06918
82760.0000   -0.21056
82800.0000   -0.09418
82840.0000   -0.02300
82880.0000    0.13093
82920.0000   -0.17137
82960.0000   -0.01134
83000.0000   -0.07327
83040.0000   -0.01901
83080.0000    0.01235
83120.0000   -0.01999
83160.0000    0.33374
83200.0000   -0.35409
83240.0000   -0.08298
83280.0000   -0.04533
83320.0000    0.00744
83360.0000   -0.05849
83400.0000   -0.12344
83440.0000    0.02982
83480.0000   -0.13030
83520.0000   -0.02887
83560.0000   -0.08056
83600.0000   -0.11461
83640.0000   -0.01125
83680.0000   -0.08934
83720.0000   -0.12527
83760.0000   -0.15911
83800.0000    0.25373
83840.0000    0.11171
83880.0000   -0.36527
83920.0000   -0.53487
83960.0000   -0.59499
84000.0000   -0.78788
84040.0000   -0.67578
84080.0000   -0.38079
84120.0000   -0.49404
84160.0000   -0.55319
84200.0000   -0.11239
84240.0000   -0.26723
84280.0000   -0.59552
84320.0000   -0.22239
84360.0000   -0.48724
84400.0000   -0.31138
84440.0000   -0.29722
84480.0000   -0.52824
84520.0000   -0.47527
84560.0000   -0.72341
84600.0000   -0.51271
84640.0000   -0.30836
84680.0000   -0.46822
84720.0000   -0.34051
84760.0000   -0.39551
84800.0000   -0.29048
84840.0000   -0.37616
84880.0000   -0.53361
84920.0000   -0.48257
84960.0000   -0.34612
85000.0000   -0.28924
85040.0000   -0.33142
85080.0000   -0.14397
85120.0000   -0.37825
85160.0000   -0.45120
85200.0000   -0.65386
85240.0000   -0.70897
85280.0000   -0.50341
85320.0000   -0.02880
85360.0000   -0.15974
85400.0000   -0.41783
85440.0000   -0.38528
85480.0000   -0.50972
85520.0000   -0.33508
85560.0000   -0.57632
85600.0000   -0.30489
85640.0000   -0.34127
85680.0000   -0.66264
85720.0000   -0.34461
85760.0000   -0.28871
85800.0000   -0.34137
85840.0000   -0.08734
85880.0000   -0.29618
85920.0000   -0.06069
85960.0000   -0.17109
86000.0000   -0.24823
86040.0000   -0.18311
86080.0000   -0.23370
86120.0000   -0.24603
86160.0000   -0.22676
86200.0000   -0.23775
86240.0000   -0.38050
86280.0000   -0.12088
86320.0000   -0.32692
86360.0000   -0.22664
86400.0000   -0.26013
86440.0000   -0.34500
86480.0000   -0.30015
86520.0000   -0.23885
86560.0000   -0.27854
86600.0000   -0.47633
86640.0000   -0.24953
86680.0000   -0.43744
86720.0000   -0.51244
86760.0000   -0.37258
86800.0000   -0.34184
86840.0000   -0.28192
86880.0000   -0.16865
86920.0000   -0.18491
86960.0000   -0.34924
87000.0000   -0.30507
87040.0000   -0.21720
87080.0000   -0.58237
87120.0000   -0.22898
87160.0000   -0.14891
87200.0000   -0.34272
87240.0000   -0.61266
87280.0000   -0.56149
87320.0000   -0.89728
87360.0000   -0.91384
87400.0000   -0.72587
87440.0000   -0.33370
87480.0000   -0.78037
87520.0000   -0.48640
87560.0000   -0.39831
87600.0000   -0.26541
87640.0000   -0.19262
87680.0000   -0.18058
87720.0000   -0.33378
87760.0000   -0.39754
87800.0000   -0.39574
87840.0000   -0.47096
87880.0000   -0.71445
87920.0000   -0.14588
87960.0000   -0.13188
88000.0000   -0.17491
88040.0000    0.05521
88080.0000   -0.35142
88120.0000   -0.19461
88160.0000   -0.09371
88200.0000   -0.27197
88240.0000   -0.13273
88280.0000   -0.07348
88320.0000   -0.41230
88360.0000   -0.34011
88400.0000   -0.37793
88440.0000   -0.37949
88480.0000   -0.21084
88520.0000   -0.54817
88560.0000   -0.22210
88600.0000   -0.40431
88640.0000   -0.41797
88680.0000    0.00749
88720.0000   -0.23578
88760.0000   -0.29918
88800.0000   -0.41402
88840.0000   -0.68936
88880.0000   -0.49672
88920.0000    0.08987
88960.0000   -0.22343
89000.0000   -0.04548
89040.0000   -0.10804
89080.0000   -0.15659
89120.0000   -0.13469
89160.0000   -0.21890
89200.0000   -0.06570
89240.0000    0.20571
89280.0000    0.02803
89320.0000    0.05044
89360.0000   -0.17600
89400.0000   -0.25877
89440.0000   -0.18783
89480.0000   -0.43328
89520.0000   -0.30207
89560.0000   -0.14528
89600.0000   -0.23695
89640.0000    0.06364
89680.0000    0.03004
89720.0000    0.07436
89760.0000   -0.06951
89800.0000   -0.07561
89840.0000   -0.27694
89880.0000   -0.15125
89920.0000   -0.15165
89960.0000   -0.53761
90000.0000   -0.42691
90040.0000   -0.45824
90080.0000   -0.60842
90120.0000   -0.22804
90160.0000   -0.22585
90200.0000   -0.37525
90240.0000   -0.38610
90280.0000   -0.60954
90320.0000   -0.67359
90360.0000   -0.64771
90400.0000   -0.50477
90440.0000   -0.74143
90480.0000   -0.66248
90520.0000   -0.53647
90560.0000   -0.55936
90600.0000   -0.39470
90640.0000   -0.33932
90680.0000   -0.20964
90720.0000   -0.11830
90760.0000   -0.01129
90800.0000    0.19168
90840.0000    0.06679
90880.0000   -0.53226
90920.0000   -0.13571
90960.0000   -0.47311
91000.0000   -0.35561
91040.0000   -0.37205
91080.0000   -0.44641
91120.0000   -0.26939
91160.0000   -0.15731
91200.0000    0.08961
91240.0000   -0.64437
91280.0000   -0.35487
91320.0000   -0.52795
91360.0000   -0.66303
91400.0000   -0.11920
91440.0000   -0.49001
91480.0000   -0.96931
91520.0000   -0.70461
91560.0000   -0.31227
91600.0000   -0.56684
91640.0000   -0.52266
91680.0000   -0.47484
91720.0000   -0.70594
91760.0000   -0.29174
91800.0000   -0.06108
91840.0000    0.10261
91880.0000   -0.46470
91920.0000   -0.42341
91960.0000   -0.01467
92000.0000   -0.32922
92040.0000   -0.20530
92080.0000   -0.28581
92120.0000   -0.34673
92160.0000   -0.18777
92200.0000   -0.40538
92240.0000   -0.89427
92280.0000   -0.42420
92320.0000   -0.39195
92360.0000   -0.00694
92400.0000    0.07438
92440.0000   -0.25274
92480.0000   -0.22465
92520.0000   -0.24494
92560.0000   -0.10216
92600.0000   -0.31971
92640.0000   -0.14294
92680.0000   -0.13782
92720.0000   -0.25394
92760.0000   -0.21484
92800.0000   -0.24373
92840.0000   -0.31866
92880.0000   -0.27597
92920.0000   -0.37401
92960.0000   -0.86115
93000.0000   -0.36152
93040.0000   -0.45360
93080.0000   -0.35603
93120.0000   -0.30446
93160.0000   -0.68848
93200.0000   -0.24213
93240.0000   -0.57850
93280.0000   -0.27471
93320.0000   -0.89535
93360.0000   -0.57551
93400.0000   -0.50473
93440.0000   -0.19864
93480.0000   -0.06525
93520.0000    0.01251
93560.0000   -0.62723
93600.0000   -0.16444
93640.0000   -0.67395
93680.0000   -0.66293
93720.0000   -0.70631
93760.0000   -0.19255
93800.0000   -0.29111
93840.0000   -0.47006
93880.0000   -0.14688
93920.0000   -0.44820
93960.0000   -0.76830
94000.0000   -1.04812
94040.0000   -0.19905
94080.0000   -0.36622
94120.0000   -0.50293
94160.0000   -0.80701
94200.0000   -0.62142
94240.0000   -0.58129
94280.0000   -0.54867
94320.0000   -0.57727
94360.0000   -0.77451
94400.0000   -0.45854
94440.0000   -0.55468
94480.0000   -0.75280
94520.0000   -0.82971
94560.0000   -0.90150
94600.0000   -0.58787
94640.0000   -0.73073
94680.0000   -0.75162
94720.0000   -0.79914
94760.0000   -0.76029
94800.0000   -0.52885
94840.0000   -0.54467
94880.0000   -0.59987
94920.0000   -0.20222
94960.0000   -0.45575
95000.0000   -0.38980
95040.0000   -0.36472
95080.0000   -0.17516
95120.0000   -0.34481
95160.0000   -0.14330
95200.0000   -0.55272
95240.0000   -0.48641
95280.0000   -0.72030
95320.0000   -0.49881
95360.0000   -0.84355
95400.0000   -0.66045
95440.0000   -0.37334
95480.0000   -0.82939
95520.0000   -0.53331
95560.0000   -0.61454
95600.0000   -1.07099
95640.0000   -1.12985
95680.0000   -0.88000
95720.0000   -1.01900
95760.0000   -0.72279
95800.0000   -1.00125
95840.0000   -1.11006
95880.0000   -0.82654
95920.0000   -1.01872
95960.0000   -1.00287
96000.0000   -0.94186
96040.0000   -0.97502
96080.0000   -0.93156
96120.0000   -1.09894
96160.0000   -1.03630
96200.0000   -1.06287
96240.0000   -0.82571
96280.0000   -0.96421
96320.0000   -0.87333
96360.0000   -0.73982
96400.0000   -0.72425
96440.0000   -0.82586
96480.0000   -0.68252
96520.0000   -0.70165
96560.0000   -0.61912
96600.0000   -0.56644
96640.0000   -0.57295
96680.0000   -0.44222
96720.0000   -0.38852
96760.0000   -0.28313
96800.0000    0.16676
96840.0000   -0.34439
96880.0000   -0.06151
96920.0000   -0.15503
96960.0000   -0.10585
97000.0000   -0.33928
97040.0000   -0.02726
97080.0000   -0.33508
97120.0000   -0.27835
97160.0000   -0.12441
97200.0000   -0.23446
97240.0000   -0.13956
97280.0000    0.00135
97320.0000    0.05885
97360.0000   -0.51042
97400.0000   -0.52636
97440.0000   -0.45193
97480.0000   -0.50755
97520.0000   -0.33312
97560.0000   -0.41357
97600.0000   -0.73104
97640.0000   -0.65412
97680.0000   -0.76995
97720.0000   -0.28021
97760.0000   -0.33482
97800.0000   -0.22101
97840.0000   -0.44639
97880.0000   -0.24094
97920.0000   -0.21199
97960.0000   -0.28129
98000.0000   -0.25870
98040.0000   -0.05920
98080.0000   -0.06199
98120.0000   -0.31800
98160.0000   -0.40407
98200.0000   -0.50183
98240.0000   -0.64680
98280.0000   -0.28655
98320.0000   -0.54140
98360.0000   -0.68889
98400.0000   -0.29805
98440.0000   -0.27417
98480.0000   -0.15213
98520.0000   -0.31124
98560.0000   -0.36445
98600.0000   -0.24422
98640.0000   -0.76076
98680.0000   -0.57773
98720.0000   -0.43967
98760.0000   -0.55269
98800.0000   -0.33153
98840.0000   -0.45927
98880.0000   -0.13696
98920.0000   -0.02944
98960.0000   -0.50786
99000.0000   -0.27125
99040.0000   -0.49007
99080.0000   -0.87800
99120.0000   -0.84615
99160.0000   -0.87109
99200.0000   -0.89506
99240.0000   -0.99319
99280.0000   -1.03455
99320.0000   -1.00682
99360.0000   -0.50063
99400.0000   -0.48050
99440.0000   -0.32970
99480.0000   -0.82264
99520.0000   -0.59282
99560.0000   -0.74849
99600.0000   -0.73565
99640.0000   -0.38546
99680.0000    0.05622
99720.0000   -0.19485
99760.0000   -0.22058
99800.0000   -0.25009
99840.0000   -0.21185
99880.0000   -0.24858
99920.0000   -0.52938
99960.0000   -0.67933
100000.0000   -0.66873
100040.0000   -0.16730
100080.0000    0.09997
100120.0000    0.00229
100160.0000   -0.17904
100200.0000   -0.09630
100240.0000   -0.48479
100280.0000   -0.26545
100320.0000   -0.36078
100360.0000   -0.26650
100400.0000   -0.35160
100440.0000   -0.47867
100480.0000   -0.61059
100520.0000   -0.43699
100560.0000   -0.46071
100600.0000   -0.50069
100640.0000   -0.55013
100680.0000   -0.74264
100720.0000   -0.78448
100760.0000   -0.77969
100800.0000   -0.82524
100840.0000   -0.71988
100880.0000   -0.83891
100920.0000   -0.47296
100960.0000   -0.47907
101000.0000   -0.04786
101040.0000   -0.33713
101080.0000   -0.33805
101120.0000   -0.32532
101160.0000   -0.56808
101200.0000   -0.51185
101240.0000   -0.17783
101280.0000   -0.06891
101320.0000    0.01767
101360.0000   -0.23167
101400.0000   -0.57428
101440.0000   -0.30912
101480.0000   -0.53593
101520.0000   -0.47087
101560.0000   -0.32093
101600.0000   -0.23218
101640.0000   -0.32437
101680.0000   -0.34635
101720.0000   -0.50226
101760.0000   -0.36635
101800.0000   -0.46353
101840.0000    0.11556
101880.0000   -0.11304
101920.0000   -0.53310
101960.0000   -0.72425
102000.0000   -0.36276
102040.0000   -0.17594
102080.0000    0.10281
102120.0000   -0.59170
102160.0000   -0.52001
102200.0000   -0.15771
102240.0000    0.03110
102280.0000   -0.32117
102320.0000   -0.01478
102360.0000   -0.04669
102400.0000    0.01423
102440.0000    0.12051
102480.0000    0.06792
102520.0000    0.01091
102560.0000    0.01632
102600.0000    0.04492
102640.0000    0.24578
102680.0000    0.15511
102720.0000    0.02078
102760.0000    0.11594
102800.0000    0.05723
102840.0000   -0.06589
102880.0000    0.24741
102920.0000   -0.44484
102960.0000   -0.57679
103000.0000   -0.45054
103040.0000   -0.11477
103080.0000   -0.41938
103120.0000   -0.47373
103160.0000    0.07089
103200.0000    0.16141
103240.0000   -0.28134
103280.0000   -0.22976
103320.0000   -0.12553
103360.0000    0.08842
103400.0000    0.34729
103440.0000    0.17983
103480.0000    0.19959
103520.0000    0.12611
103560.0000    0.01724
103600.0000    0.19012
103640.0000    0.05021
103680.0000   -0.09193
103720.0000    0.06623
103760.0000    0.08250
103800.0000   -0.11134
103840.0000    0.01503
103880.0000    0.21603
103920.0000    0.14038
103960.0000    0.06870
104000.0000    0.07526
104040.0000   -0.18755
104080.0000    0.07569
104120.0000    0.02989
104160.0000   -0.11800
104200.0000   -0.24775
104240.0000   -0.00208
104280.0000   -0.95368
104320.0000   -0.11198
104360.0000   -0.66265
104400.0000   -0.44657
104440.0000   -0.48826
104480.0000   -0.47853
104520.0000   -0.34754
104560.0000   -0.36880
104600.0000   -0.16511
104640.0000   -0.15517
104680.0000    0.14355
104720.0000    0.02838
104760.0000    0.04478
104800.0000   -0.01231
104840.0000   -0.31135
104880.0000   -0.30731
104920.0000   -0.25916
104960.0000   -0.09100
105000.0000   -0.16396
105040.0000   -0.23340
105080.0000   -0.13634
105120.0000   -0.10233
105160.0000   -0.43419
105200.0000   -0.29829
105240.0000   -0.05995
105280.0000   -0.47091
105320.0000   -0.74599
105360.0000   -0.44925
105400.0000   -0.66897
105440.0000   -0.52061
105480.0000   -0.19969
105520.0000   -0.16518
105560.0000   -0.39932
105600.0000   -0.39599
105640.0000   -0.66578
105680.0000    0.17573
105720.0000   -0.53694
105760.0000   -0.67104
105800.0000   -0.36358
105840.0000   -0.55553
105880.0000   -0.23846
105920.0000   -0.47540
105960.0000   -0.17993
106000.0000   -0.40156
106040.0000   -0.87574
106080.0000   -1.10786
106120.0000   -1.05691
106160.0000   -0.81296
106200.0000   -1.05604
106240.0000   -0.56007
106280.0000   -0.55942
106320.0000   -0.66964
106360.0000   -0.89772
106400.0000   -0.39275
106440.0000   -0.11426
106480.0000   -0.47157
106520.0000   -0.56650
106560.0000   -0.79842
106600.0000   -0.73382
106640.0000   -0.78899
106680.0000   -0.72020
106720.0000   -0.50158
106760.0000   -0.69967
106800.0000   -0.98632
106840.0000   -0.66279
106880.0000   -0.55248
106920.0000   -0.78330
106960.0000   -0.60496
107000.0000   -0.49461
107040.0000   -0.59147
107080.0000   -0.45094
107120.0000   -0.60499
107160.0000   -0.70653
107200.0000   -0.84186
107240.0000   -0.51480
107280.0000   -0.46901
107320.0000   -0.70724
107360.0000   -0.83943
107400.0000   -0.67448
107440.0000   -0.56517
107480.0000   -0.59572
107520.0000   -0.58193
107560.0000   -0.85029
107600.0000   -0.76534
107640.0000   -0.64936
107680.0000   -0.67160
107720.0000   -0.67203
107760.0000   -0.75141
107800.0000   -0.92751
107840.0000   -0.70693
107880.0000   -0.75427
107920.0000   -0.50472
107960.0000   -0.65682
108000.0000   -0.70586
108040.0000   -0.35792
108080.0000   -0.73414
108120.0000   -0.69745
108160.0000   -0.81689
108200.0000   -0.80737
108240.0000   -0.71099
108280.0000   -0.55910
108320.0000   -0.54891
108360.0000   -0.48996
108400.0000   -0.68472
108440.0000   -0.57757
108480.0000   -0.65445
108520.0000   -0.84026
108560.0000   -0.63336
108600.0000   -0.70810
108640.0000   -0.79620
108680.0000   -0.76985
108720.0000   -0.83544
108760.0000   -0.81115
108800.0000   -0.56653
108840.0000   -0.67346
108880.0000   -0.78024
108920.0000   -0.68622
108960.0000   -0.62290
109000.0000   -0.56831
109040.0000   -0.65051
109080.0000   -0.63510
109120.0000   -0.52184
109160.0000   -0.45449
109200.0000   -0.56292
109240.0000   -0.66357
109280.0000   -0.57151
109320.0000   -0.65205
109360.0000   -0.36170
109400.0000   -0.70965
109440.0000   -0.72997
109480.0000   -0.57715
109520.0000   -0.56093
109560.0000   -0.60630
109600.0000   -0.69275
109640.0000   -0.63643
109680.0000   -0.41640
109720.0000   -0.64137
109760.0000   -0.31630
109800.0000   -0.85969
109840.0000   -0.67569
109880.0000   -0.51330
109920.0000   -0.64795
109960.0000   -0.70976
110000.0000   -0.70185
110040.0000   -0.58257
110080.0000   -0.49030
110120.0000   -0.37934
110160.0000   -0.51577
110200.0000   -0.40381
110240.0000   -0.39480
110280.0000   -0.41984
110320.0000   -0.41087
110360.0000   -0.63250
110400.0000   -0.62392
110440.0000   -0.67141
110480.0000   -0.76083
110520.0000   -0.57954
110560.0000   -0.52653
110600.0000   -0.48505
110640.0000   -0.77127
110680.0000   -0.86274
110720.0000   -0.62768
110760.0000   -0.78466
110800.0000   -0.77165
110840.0000   -0.84536
110880.0000   -0.73568
110920.0000   -0.91461
110960.0000   -0.96547
111000.0000   -0.82300
111040.0000   -0.89929
111080.0000   -1.10375
111120.0000   -0.70224
111160.0000   -0.49650
111200.0000   -0.70264
111240.0000   -0.45274
111280.0000   -0.50058
111320.0000   -0.73699
111360.0000   -0.57057
111400.0000   -0.89220
111440.0000   -0.94602
111480.0000   -0.94071
111520.0000   -0.65794
111560.0000   -0.67625
111600.0000   -0.82850
111640.0000   -0.79911
111680.0000   -0.63862
111720.0000   -0.90022
111760.0000   -0.82979
111800.0000   -0.43476
111840.0000   -0.31094
111880.0000   -0.61786
111920.0000   -0.39103
111960.0000   -0.53433
112000.0000   -0.28837
112040.0000   -0.52947
112080.0000   -0.35868
112120.0000   -0.31226
112160.0000   -0.27960
112200.0000   -0.32941
112240.0000   -0.49956
112280.0000   -0.36129
112320.0000   -0.43419
112360.0000   -0.49325
112400.0000   -0.45306
112440.0000   -0.39972
112480.0000   -0.51780
112520.0000   -0.33811
112560.0000   -0.54680
112600.0000   -0.42521
112640.0000   -0.33607
112680.0000   -0.26359
112720.0000   -0.43477
112760.0000   -0.49463
112800.0000   -0.55249
112840.0000   -0.55085
112880.0000   -0.55128
112920.0000   -0.50906
112960.0000   -0.46153
113000.0000   -0.58945
113040.0000   -0.53431
113080.0000   -0.42334
113120.0000   -0.51560
113160.0000   -0.58979
113200.0000   -0.44416
113240.0000   -0.31331
113280.0000   -0.55547
113320.0000   -0.59434
113360.0000   -0.49903
113400.0000   -0.62378
113440.0000   -0.44873
113480.0000   -0.81746
113520.0000   -0.75338
113560.0000   -0.77506
113600.0000   -1.02297
113640.0000   -0.74670
113680.0000   -0.69611
113720.0000   -0.70189
113760.0000   -0.70885
113800.0000   -0.58381
113840.0000   -0.58284
113880.0000   -0.57172
113920.0000   -0.72823
113960.0000   -0.98561
114000.0000   -0.69413
114040.0000   -0.80038
114080.0000   -0.66661
114120.0000   -0.62362
114160.0000   -0.69906
114200.0000   -0.74799
114240.0000   -0.67590
114280.0000   -0.86778
114320.0000   -0.73907
114360.0000   -0.66091
114400.0000   -0.55545
114440.0000   -0.37289
114480.0000   -0.46275
114520.0000   -0.57948
114560.0000   -0.44489
114600.0000   -0.47196
114640.0000   -0.69267
114680.0000   -0.51100
114720.0000   -0.55200
114760.0000   -0.65795
114800.0000   -0.60656
114840.0000   -0.47140
114880.0000   -0.84373
114920.0000   -0.64660
114960.0000   -0.68229
115000.0000   -0.65078
115040.0000   -0.54464
115080.0000   -0.66231
115120.0000   -0.68041
115160.0000   -0.31397
115200.0000   -0.32245
115240.0000   -0.48327
115280.0000   -0.59820
115320.0000   -0.38670
115360.0000   -0.53869
115400.0000   -0.60138
115440.0000   -0.66565
115480.0000   -0.69535
115520.0000   -0.50064
115560.0000   -0.33615
115600.0000   -0.67069
115640.0000   -0.66421
115680.0000   -0.66027
115720.0000   -0.60325
115760.0000   -0.94808
115800.0000   -0.69849
115840.0000   -0.79918
115880.0000   -0.47380
115920.0000   -0.66277
115960.0000   -0.63420
116000.0000   -0.90447
116040.0000   -0.82409
116080.0000   -0.56120
116120.0000   -0.64863
116160.0000   -0.68628
116200.0000   -0.53202
116240.0000   -0.71034
116280.0000   -0.56455
116320.0000   -0.82612
116360.0000   -0.66431
116400.0000   -0.50523
116440.0000   -0.67711
116480.0000   -0.93636
116520.0000   -0.83431
116560.0000   -0.74874
116600.0000   -1.06467
116640.0000   -0.80041
116680.0000   -0.77604
116720.0000   -0.80568
116760.0000   -1.06885
116800.0000   -0.86288
116840.0000   -1.15426
116880.0000   -0.74267
116920.0000   -0.64420
116960.0000   -0.73367
117000.0000   -0.60291
117040.0000   -0.52928
117080.0000   -0.56783
117120.0000   -0.41393
117160.0000   -0.49219
117200.0000   -0.48617
117240.0000   -0.59936
117280.0000   -0.65488
117320.0000   -0.32074
117360.0000   -0.44715
117400.0000   -0.64207
117440.0000   -0.69675
117480.0000   -0.92807
117520.0000   -0.67319
117560.0000   -0.43534
117600.0000   -0.23883
117640.0000   -0.46882
117680.0000   -0.68649
117720.0000   -0.85058
117760.0000   -0.60042
117800.0000   -0.75277
117840.0000   -0.74826
117880.0000   -0.58294
117920.0000   -0.71419
117960.0000   -0.64889
118000.0000   -0.80081
118040.0000   -0.71079
118080.0000   -0.58122
118120.0000   -0.67531
118160.0000   -0.86317
118200.0000   -0.84255
118240.0000   -1.03913
118280.0000   -0.61986
118320.0000   -1.07691
118360.0000   -1.04724
118400.0000   -0.47593
118440.0000   -0.20949
118480.0000   -0.35820
118520.0000   -0.24627
118560.0000   -0.32019
118600.0000   -0.11136
118640.0000   -0.23361
118680.0000   -0.20332
118720.0000   -0.00914
118760.0000    0.08292
118800.0000   -0.02688
118840.0000   -0.29195
118880.0000   -0.29427
118920.0000    0.04975
118960.0000    0.03528
119000.0000   -0.01666
119040.0000   -0.06296
119080.0000   -0.34273
119120.0000    0.14210
119160.0000   -0.00921
119200.0000   -0.10782
119240.0000   -0.30351
119280.0000   -0.17772
119320.0000    0.17620
119360.0000    0.21627
119400.0000    0.03643
119440.0000   -0.54488
119480.0000   -0.00382
119520.0000   -0.33890
119560.0000   -0.07939
119600.0000   -0.08511
119640.0000   -0.11462
119680.0000   -0.14789
119720.0000   -0.35684
119760.0000   -0.34885
119800.0000   -0.27875
119840.0000   -0.21106
119880.0000   -0.14924
119920.0000   -0.04298
119960.0000    0.18255
120000.0000    0.03029
120040.0000   -0.02597
120080.0000    0.01435
120120.0000   -0.53726
120160.0000   -0.29095
120200.0000   -0.32347
120240.0000   -0.05655
120280.0000   -0.24261
120320.0000   -0.19367
120360.0000   -0.23497
120400.0000   -0.24632
120440.0000    0.01773
120480.0000   -0.04877
120520.0000   -0.33952
120560.0000   -0.32107
120600.0000   -0.23401
120640.0000    0.15179
120680.0000   -0.15703
120720.0000   -0.16620
120760.0000   -0.04095
120800.0000   -0.20250
120840.0000    0.10312
120880.0000    0.04058
120920.0000   -0.01946
120960.0000    0.00904
121000.0000    0.09101
121040.0000    0.02864
121080.0000    0.08119
121120.0000    0.17678
121160.0000    0.11168
121200.0000   -0.00247
121240.0000   -0.05172
121280.0000   -0.13146
121320.0000   -0.13049
121360.0000   -0.22096
121400.0000   -0.26064
121440.0000    0.09499
121480.0000    0.00913
121520.0000    0.24934
121560.0000    0.01004
121600.0000   -0.00857
121640.0000    0.04942
121680.0000   -0.02523
121720.0000    0.09387
121760.0000   -0.26382
121800.0000   -0.29220
121840.0000   -0.26899
121880.0000   -0.47324
121920.0000   -0.19400
121960.0000   -0.11432
122000.0000   -0.04194
122040.0000   -0.14223
122080.0000   -0.37726
122120.0000   -0.44907
122160.0000   -0.26397
122200.0000   -0.11418
122240.0000    0.11120
122280.0000    0.11866
122320.0000    0.07885
122360.0000   -0.37767
122400.0000   -0.08354
122440.0000   -0.17377
122480.0000   -0.15433
122520.0000   -0.47899
122560.0000   -0.16344
122600.0000   -0.27177
122640.0000   -0.23248
122680.0000   -0.36294
122720.0000   -0.49456
122760.0000   -0.05759
122800.0000   -0.03980
122840.0000   -0.08641
122880.0000   -0.14018
122920.0000   -0.29285
122960.0000   -0.26892
123000.0000   -0.10601
123040.0000   -0.36882
123080.0000   -0.27728
123120.0000   -0.23784
123160.0000   -0.30845
123200.0000   -0.17188
123240.0000   -0.55834
123280.0000   -0.47950
123320.0000   -0.33979
123360.0000   -0.84447
123400.0000   -0.59680
123440.0000   -0.59730
123480.0000   -0.97969
123520.0000   -0.88299
123560.0000   -0.85104
123600.0000   -0.44869
123640.0000   -0.61052
123680.0000   -0.56823
123720.0000   -0.29799
123760.0000   -0.59470
123800.0000   -0.54782
123840.0000   -0.56911
123880.0000   -0.68000
123920.0000   -0.52963
123960.0000   -0.53492
124000.0000   -0.60699
124040.0000   -0.50751
124080.0000   -0.90332
124120.0000   -0.89280
124160.0000   -0.50771
124200.0000   -0.55464
124240.0000   -0.36824
124280.0000   -0.34196
124320.0000   -0.34520
124360.0000   -0.31252
124400.0000   -0.27737
124440.0000   -0.52506
124480.0000   -0.55916
124520.0000   -0.62836
124560.0000   -0.19300
124600.0000   -0.25506
124640.0000   -0.65808
124680.0000   -0.64880
124720.0000   -0.86583
124760.0000   -0.71861
124800.0000   -0.42115
124840.0000   -1.00519
124880.0000   -0.48765
124920.0000   -0.29634
124960.0000   -0.15561
125000.0000   -0.28971
125040.0000   -0.35371
125080.0000   -0.19403
125120.0000   -0.31774
125160.0000   -0.36737
125200.0000   -0.33906
125240.0000   -0.31393
125280.0000   -0.12896
125320.0000   -0.13358
125360.0000   -0.21489
125400.0000   -0.22845
125440.0000   -0.53662
125480.0000   -0.61076
125520.0000   -0.92124
125560.0000   -0.46290
125600.0000   -0.55025
125640.0000   -0.44577
125680.0000   -0.77644
125720.0000   -0.93895
125760.0000   -0.53155
125800.0000   -0.66172
125840.0000   -0.64851
125880.0000   -0.50128
125920.0000   -0.76909
125960.0000   -0.39123
126000.0000   -0.74490
126040.0000   -0.41477
126080.0000   -0.38930
126120.0000   -0.76361
126160.0000   -0.69470
126200.0000   -0.26555
126240.0000   -0.62842
126280.0000   -0.61896
126320.0000   -0.33524
126360.0000   -0.36744
126400.0000   -0.06669
126440.0000   -0.00746
126480.0000   -0.67241
126520.0000   -0.43338
126560.0000   -0.55666
126600.0000   -0.82564
126640.0000   -0.65973
126680.0000   -0.51818
126720.0000   -0.80023
126760.0000   -0.40038
126800.0000   -0.57894
126840.0000   -0.49234
126880.0000   -0.44646
126920.0000   -0.76151
126960.0000   -0.76758
127000.0000   -0.79958
127040.0000   -0.47375
127080.0000   -0.82477
127120.0000   -0.70961
127160.0000   -0.71118
127200.0000   -0.55512
127240.0000   -0.88377
127280.0000   -0.72726
127320.0000   -0.62087
127360.0000   -0.64578
127400.0000   -0.85220
127440.0000   -0.93905
127480.0000   -0.60624
127520.0000   -0.49521
127560.0000   -0.61018
127600.0000   -0.74988
127640.0000   -0.52136
127680.0000   -0.77978
127720.0000   -1.03051
127760.0000   -0.82866
127800.0000   -0.75449
127840.0000   -0.56274
127880.0000   -0.28610
127920.0000   -0.34115
127960.0000   -0.36191
128000.0000   -0.37742
128040.0000   -0.43920
128080.0000   -0.16362
128120.0000    0.09517
128160.0000   -0.25563
128200.0000   -0.06375
128240.0000   -0.06706
128280.0000    0.08389
128320.0000    0.04418
128360.0000   -0.07400
128400.0000   -0.08731
128440.0000   -0.51378
128480.0000   -0.42190
128520.0000    0.12417
128560.0000   -0.54742
128600.0000   -0.49118
128640.0000   -0.36214
128680.0000    0.16615
128720.0000   -0.49417
128760.0000   -0.24386
128800.0000   -0.32291
128840.0000   -0.30973
128880.0000   -0.13267
128920.0000    0.17203
128960.0000   -0.01312
129000.0000    0.16811
129040.0000   -0.16985
129080.0000    0.16939
129120.0000   -0.08299
129160.0000   -0.24364
129200.0000   -0.01021
129240.0000   -0.24593
129280.0000   -0.13570
129320.0000    0.01621
129360.0000    0.11522
129400.0000    0.41341
129440.0000   -0.23354
129480.0000   -0.07341
129520.0000   -0.18572
129560.0000   -0.07546
129600.0000   -0.16886
129640.0000   -0.50989
129680.0000   -0.16423
129720.0000   -0.34231
129760.0000   -0.41884
129800.0000   -0.47778
129840.0000   -0.42120
129880.0000   -0.13502
129920.0000   -0.05242
129960.0000   -0.02810
130000.0000   -0.37702
130040.0000   -0.29221
130080.0000   -0.56772
130120.0000   -0.27189
130160.0000   -0.64178
130200.0000   -0.15935
130240.0000   -0.49123
130280.0000   -0.36995
130320.0000   -0.23406
130360.0000   -0.01728
130400.0000   -0.24778
130440.0000   -0.61071
130480.0000    0.23938
130520.0000   -0.37125
130560.0000   -0.28861
130600.0000   -0.05297
130640.0000   -0.22444
130680.0000   -0.35824
130720.0000    0.11981
130760.0000   -0.00944
130800.0000   -0.16096
130840.0000   -0.20573
130880.0000   -0.36726
130920.0000   -0.26142
130960.0000   -0.30964
131000.0000   -0.22465
131040.0000    0.15380
131080.0000   -0.16649
131120.0000   -0.29477
131160.0000   -0.38770
131200.0000   -0.23976
131240.0000   -0.09513
131280.0000   -0.51810
131320.0000   -0.20480
131360.0000   -0.33464
131400.0000   -0.95779
131440.0000   -0.94607
131480.0000   -0.63155
131520.0000   -0.65035
131560.0000   -0.74441
131600.0000   -0.79298
131640.0000   -0.32382
131680.0000   -0.06737
131720.0000   -0.38510
131760.0000   -0.41381
131800.0000   -0.34083
131840.0000   -0.92417
131880.0000   -0.69449
131920.0000   -0.60274
131960.0000   -0.18214
132000.0000   -0.54048
132040.0000   -0.63013
132080.0000   -0.50725
132120.0000   -0.61094
132160.0000   -0.62674
132200.0000   -0.76765
132240.0000   -0.17417
132280.0000   -0.52134
132320.0000   -0.13544
132360.0000   -0.55675
132400.0000   -0.65193
132440.0000   -0.26139
132480.0000   -0.02674
132520.0000   -0.37140
132560.0000   -0.27672
132600.0000   -0.30461
132640.0000   -0.33245
132680.0000   -0.09540
132720.0000   -0.23647
132760.0000   -0.38420
132800.0000   -0.44199
132840.0000   -0.63296
132880.0000   -0.17348
132920.0000   -0.41002
132960.0000   -0.30530
133000.0000    0.13141
133040.0000    0.17354
133080.0000   -0.06844
133120.0000    0.30041
133160.0000    0.08885
133200.0000   -0.30145
133240.0000   -0.11385
133280.0000   -0.53383
133320.0000   -0.47319
133360.0000   -0.62983
133400.0000   -0.28488
133440.0000   -0.15226
133480.0000   -0.30214
133520.0000   -0.45941
133560.0000   -0.22272
133600.0000   -0.35748
133640.0000   -0.72389
133680.0000   -0.24585
133720.0000   -0.13439
133760.0000   -0.33801
133800.0000   -0.75367
133840.0000   -0.19853
133880.0000    0.07302
133920.0000   -0.21505
133960.0000   -0.04565
134000.0000    0.09763
134040.0000   -0.01530
134080.0000   -0.01678
134120.0000   -0.00886
134160.0000    0.12315
134200.0000    0.06099
134240.0000   -0.13751
134280.0000   -0.10296
134320.0000   -0.09124
134360.0000    0.05009
134400.0000   -0.06298
134440.0000   -0.30764
134480.0000    0.09865
134520.0000   -0.15168
134560.0000   -0.06611
134600.0000   -0.40687
134640.0000   -0.27833
134680.0000   -0.03737
134720.0000   -0.34642
134760.0000   -0.15606
134800.0000   -0.17292
134840.0000   -0.28745
134880.0000   -0.07715
134920.0000   -0.05249
134960.0000   -0.53659
135000.0000   -0.07247
135040.0000    0.04049
135080.0000   -0.37131
135120.0000   -0.18278
135160.0000    0.21022
135200.0000   -0.10876
135240.0000   -0.13089
135280.0000   -0.01379
135320.0000    0.11519
135360.0000   -0.12019
135400.0000    0.16225
135440.0000   -0.01799
135480.0000   -0.17020
135520.0000    0.00398
135560.0000    0.04535
135600.0000   -0.09618
135640.0000   -0.26803
135680.0000   -0.40540
135720.0000   -0.35529
135760.0000   -0.39705
135800.0000   -0.26534
135840.0000   -0.31564
135880.0000   -0.28039
135920.0000   -0.13760
135960.0000   -0.24375
136000.0000   -0.33083
136040.0000   -0.24777
136080.0000   -0.06975
136120.0000   -0.22914
136160.0000   -0.16182
136200.0000   -0.10365
136240.0000   -0.14864
136280.0000    0.07807
136320.0000   -0.05506
136360.0000    0.01946
136400.0000   -0.41277
136440.0000    0.06223
136480.0000   -0.18602
136520.0000   -0.44595
136560.0000   -0.44339
136600.0000   -0.37925
136640.0000   -0.46726
136680.0000   -0.37298
136720.0000   -0.33146
136760.0000   -0.38942
136800.0000   -0.57655
136840.0000   -0.59526
136880.0000   -0.51909
136920.0000   -0.42784
136960.0000   -0.27655
137000.0000   -0.59414
137040.0000   -0.60639
137080.0000   -0.36290
137120.0000   -0.26932
137160.0000   -0.25235
137200.0000   -0.25809
137240.0000   -0.19071
137280.0000   -0.23853
137320.0000   -0.39365
137360.0000   -0.41821
137400.0000   -0.68961
137440.0000   -0.42233
137480.0000   -0.43024
137520.0000   -0.34660
137560.0000   -0.40536
137600.0000   -0.56841
137640.0000   -0.44595
137680.0000   -0.32492
137720.0000   -0.46123
137760.0000   -0.51237
137800.0000   -0.58556
137840.0000   -0.23407
137880.0000   -0.02162
137920.0000   -0.13792
137960.0000   -0.24419
138000.0000   -0.52607
138040.0000   -0.52535
138080.0000   -0.32557
138120.0000    0.10928
138160.0000   -0.54402
138200.0000   -0.03908
138240.0000    0.10461
138280.0000    0.01188
138320.0000   -0.04433
138360.0000   -0.02767
138400.0000   -0.19103
138440.0000   -0.05645
138480.0000   -0.20576
138520.0000    0.02240
138560.0000    0.01578
138600.0000   -0.04080
138640.0000   -0.26235
138680.0000   -0.38189
138720.0000   -0.06496
138760.0000   -0.02918
138800.0000   -0.31233
138840.0000   -0.36191
138880.0000   -0.19438
138920.0000   -0.09247
138960.0000    0.05101
139000.0000    0.15527
139040.0000   -0.30312
139080.0000   -0.20867
139120.0000   -0.23841
139160.0000    0.19525
139200.0000   -0.20007
139240.0000   -0.31615
139280.0000   -0.26483
139320.0000   -0.34705
139360.0000   -0.20591
139400.0000   -0.22284
139440.0000   -0.05818
139480.0000   -0.34510
139520.0000   -0.23268
139560.0000   -0.20849
139600.0000   -0.14617
139640.0000   -0.06547
139680.0000   -0.18359
139720.0000   -0.32160
139760.0000   -0.42898
139800.0000   -0.17990
139840.0000    0.06753
139880.0000   -0.16576
139920.0000   -0.34073
139960.0000   -0.25172
140000.0000   -0.25366
140040.0000   -0.28783
140080.0000   -0.16664
140120.0000   -0.34398
140160.0000    0.03096
140200.0000    0.00049
140240.0000   -0.01907
140280.0000    0.09599
140320.0000    0.03939
140360.0000   -0.15740
140400.0000   -0.07473
140440.0000    0.01704
140480.0000   -0.29157
140520.0000   -0.45710
140560.0000   -0.12814
140600.0000   -0.02672
140640.0000   -0.20890
140680.0000   -0.35940
140720.0000   -0.30930
140760.0000   -0.05654
140800.0000   -0.22268
140840.0000   -0.63306
140880.0000   -0.42692
140920.0000   -0.51368
140960.0000   -0.59330
141000.0000   -0.55997
141040.0000   -0.38389
141080.0000   -0.45298
141120.0000   -0.32998
141160.0000   -0.47477
141200.0000   -0.71614
141240.0000   -0.52993
141280.0000   -0.62056
141320.0000   -0.66460
141360.0000   -0.51009
141400.0000   -0.45272
141440.0000   -0.79806
141480.0000   -0.73489
141520.0000   -0.65784
141560.0000   -0.57715
141600.0000   -0.99239
141640.0000   -0.77558
141680.0000   -0.66708
141720.0000   -0.83139
141760.0000   -1.03507
141800.0000   -0.83549
141840.0000   -1.06005
141880.0000   -1.00493
141920.0000   -0.58667
141960.0000   -0.33660
142000.0000   -0.17565
142040.0000   -0.25652
142080.0000   -0.20854
142120.0000   -0.24345
142160.0000   -0.42330
142200.0000   -0.52298
142240.0000   -0.57114
142280.0000   -0.37276
142320.0000   -0.21090
142360.0000   -0.47243
142400.0000   -0.20795
142440.0000   -0.15121
142480.0000    0.11495
142520.0000   -0.12727
142560.0000   -0.15789
142600.0000   -0.19559
142640.0000   -0.30201
142680.0000   -0.43481
142720.0000   -0.40697
142760.0000   -0.06088
142800.0000   -0.05046
142840.0000   -0.04653
142880.0000   -0.33708
142920.0000   -0.22469
142960.0000   -0.37263
143000.0000   -0.20794
143040.0000   -0.30775
143080.0000   -0.36205
143120.0000   -0.33325
143160.0000   -0.34924
143200.0000   -0.37734
143240.0000   -0.19550
143280.0000   -0.29409
143320.0000   -0.34305
143360.0000   -0.24605
143400.0000   -0.35747
143440.0000   -0.37253
143480.0000   -0.23804
143520.0000   -0.37664
143560.0000   -0.67852
143600.0000   -0.38795
143640.0000   -0.43119
143680.0000   -0.62317
143720.0000   -0.54007
143760.0000   -0.49247
143800.0000   -0.51795
143840.0000   -0.51674
143880.0000   -0.49123
143920.0000   -0.25928
143960.0000   -0.36014
144000.0000   -0.30644
144040.0000   -0.63729
144080.0000   -0.48068
144120.0000   -0.50479
144160.0000   -0.55798
144200.0000   -0.62025
144240.0000   -0.73229
144280.0000   -0.04205
144320.0000   -0.46187
144360.0000   -0.58311
144400.0000   -0.52269
144440.0000   -0.16129
144480.0000   -0.23796
144520.0000   -0.06167
144560.0000   -0.19437
144600.0000   -0.06552
144640.0000   -0.05037
144680.0000   -0.07821
144720.0000    0.00227
144760.0000   -0.02954
144800.0000   -0.07917
144840.0000   -0.24955
144880.0000    0.09021
144920.0000   -0.08227
144960.0000   -0.32966
145000.0000   -0.21557
145040.0000   -0.15595
145080.0000   -0.06696
145120.0000    0.04286
145160.0000   -0.08786
145200.0000    0.02813
145240.0000    0.18222
145280.0000    0.14888
145320.0000   -0.41836
145360.0000   -0.31627
145400.0000   -0.31963
145440.0000   -0.37975
145480.0000    0.00874
145520.0000   -0.40315
145560.0000   -0.21135
145600.0000   -0.09454
145640.0000    0.05851
145680.0000   -0.11361
145720.0000   -0.08681
145760.0000   -0.42567
145800.0000   -0.43516
145840.0000   -0.56128
145880.0000   -0.50398
145920.0000   -0.41101
145960.0000   -0.25645
146000.0000    0.02235
146040.0000   -0.15804
146080.0000   -0.12028
146120.0000   -0.23031
146160.0000    0.02125
146200.0000   -0.00378
146240.0000    0.12140
146280.0000   -0.15643
146320.0000    0.08212
146360.0000    0.07122
146400.0000   -0.02671
146440.0000   -0.38214
146480.0000   -0.50226
146520.0000   -0.56454
146560.0000   -0.45758
146600.0000   -0.33378
146640.0000   -0.36311
146680.0000   -0.32118
146720.0000   -0.36580
146760.0000   -0.50191
146800.0000   -0.58380
146840.0000   -0.41213
146880.0000   -0.41327
146920.0000   -0.16330
146960.0000   -0.46464
147000.0000   -0.09283
147040.0000   -0.22259
147080.0000   -0.19497
147120.0000   -0.05763
147160.0000   -0.07145
147200.0000   -0.15508
147240.0000    0.12166
147280.0000   -0.41735
147320.0000    0.00231
147360.0000   -0.10433
147400.0000   -0.24796
147440.0000    0.09656
147480.0000    0.00376
147520.0000   -0.15821
147560.0000   -0.05761
147600.0000   -0.14272
147640.0000   -0.31197
147680.0000   -0.16596
147720.0000   -0.36570
147760.0000   -0.31944
147800.0000   -0.42324
147840.0000   -0.48185
147880.0000   -0.53276
147920.0000   -0.66869
147960.0000   -0.37657
148000.0000   -0.60875
148040.0000   -0.54725
148080.0000   -0.43658
148120.0000   -0.30140
148160.0000   -0.56053
148200.0000   -0.62254
148240.0000   -0.48827
148280.0000   -0.40168
148320.0000   -0.56023
148360.0000   -0.56092
148400.0000   -0.46375
148440.0000   -0.68801
148480.0000   -0.53341
148520.0000   -0.48022
148560.0000   -0.22909
148600.0000   -0.50019
148640.0000   -0.48945
148680.0000   -0.38463
148720.0000   -0.73187
148760.0000   -0.70882
148800.0000   -0.65136
148840.0000   -0.48697
148880.0000   -0.60469
148920.0000   -0.48479
148960.0000   -0.01836
149000.0000   -0.13548
149040.0000   -0.36802
149080.0000   -0.01662
149120.0000   -0.63526
149160.0000   -0.55876
149200.0000   -0.35857
149240.0000   -0.39693
149280.0000   -0.38104
149320.0000   -0.40199
149360.0000   -0.44199
149400.0000   -0.50873
149440.0000   -0.15230
149480.0000   -0.44282
149520.0000   -0.37111
149560.0000   -0.46305
149600.0000   -0.02389
149640.0000    0.28408
149680.0000    0.18141
149720.0000   -0.52495
149760.0000   -0.25373
149800.0000   -0.15863
149840.0000   -0.45556
149880.0000   -0.35930
149920.0000   -0.27905
149960.0000   -0.33943
150000.0000   -0.27966
150040.0000   -0.77435
150080.0000   -0.67544
150120.0000   -0.80870
150160.0000   -0.33668
150200.0000   -0.77323
150240.0000   -0.69397
150280.0000   -0.21300
150320.0000   -0.30801
150360.0000   -0.22347
150400.0000   -0.21478
150440.0000   -0.63671
150480.0000   -0.63411
150520.0000   -0.54479
150560.0000   -0.42607
150600.0000   -0.50453
150640.0000   -0.28627
150680.0000   -0.18013
150720.0000   -0.12126
150760.0000   -0.30142
150800.0000   -0.43206
150840.0000   -0.30718
150880.0000   -0.57121
150920.0000   -0.46060
150960.0000   -0.44811
151000.0000   -0.52489
151040.0000   -0.23950
151080.0000   -0.68288
151120.0000   -0.55987
151160.0000   -0.36354
151200.0000   -0.28327
151240.0000   -0.88883
151280.0000   -0.38081
151320.0000   -0.45568
151360.0000   -0.67150
151400.0000   -0.42526
151440.0000   -0.53336
151480.0000   -0.58264
151520.0000   -0.87710
151560.0000   -0.37982
151600.0000   -0.74213
151640.0000   -0.43827
151680.0000   -0.68967
151720.0000   -0.99278
151760.0000   -0.68493
151800.0000   -0.41248
151840.0000   -0.48562
151880.0000   -0.53102
151920.0000   -0.31028
151960.0000   -0.50297
152000.0000   -0.50309
152040.0000   -0.53329
152080.0000   -0.67088
152120.0000   -0.61862
152160.0000   -0.54302
152200.0000   -0.28503
152240.0000   -0.53235
152280.0000   -0.63566
152320.0000   -0.75187
152360.0000   -0.77739
152400.0000   -0.83125
152440.0000   -0.58990
152480.0000   -0.28357
152520.0000   -0.68048
152560.0000   -0.50361
152600.0000   -0.65501
152640.0000   -0.32433
152680.0000   -0.38212
152720.0000   -0.32235
152760.0000   -0.60513
152800.0000   -0.70431
152840.0000   -0.32517
152880.0000   -0.44603
152920.0000   -0.02999
152960.0000   -0.17304
153000.0000   -0.29899
153040.0000    0.07718
153080.0000   -0.16249
153120.0000   -0.21032
153160.0000   -0.34112
153200.0000   -0.53535
153240.0000   -0.15403
153280.0000   -0.21292
153320.0000   -0.28959
153360.0000   -0.39019
153400.0000   -0.16269
153440.0000   -0.33948
153480.0000   -0.10187
153520.0000   -0.29378
153560.0000   -0.30233
153600.0000   -0.21590
153640.0000   -0.00871
153680.0000   -0.12035
153720.0000    0.14178
153760.0000   -0.15627
153800.0000   -0.45117
153840.0000   -0.43271
153880.0000   -0.37255
153920.0000   -0.54595
153960.0000    0.03507
154000.0000   -0.01082
154040.0000    0.08929
154080.0000    0.12310
154120.0000    0.13705
154160.0000   -0.11300
154200.0000    0.11418
154240.0000    0.01621
154280.0000   -0.09870
154320.0000    0.07581
154360.0000   -0.04775
154400.0000   -0.18148
154440.0000   -0.14810
154480.0000   -0.08707
154520.0000   -0.04848
154560.0000   -0.08075
154600.0000   -0.09578
154640.0000   -0.08271
154680.0000    0.07145
154720.0000   -0.02446
154760.0000   -0.06282
154800.0000    0.18692
154840.0000    0.10102
154880.0000    0.03772
154920.0000   -0.02915
154960.0000    0.00975
155000.0000    0.03261
155040.0000    0.03038
155080.0000    0.02734
155120.0000   -0.08847
155160.0000   -0.03070
155200.0000   -0.00008
155240.0000    0.04870
155280.0000   -0.05970
155320.0000   -0.00722
155360.0000    0.12063
155400.0000   -0.26825
155440.0000   -0.42766
155480.0000   -0.49021
155520.0000   -0.15608
155560.0000   -0.28562
155600.0000   -0.38510
155640.0000   -0.18447
155680.0000   -0.08996
155720.0000   -0.13502
155760.0000   -0.02867
155800.0000    0.01372
155840.0000    0.13418
155880.0000    0.10116
155920.0000    0.18772
155960.0000    0.03200
156000.0000    0.00203
156040.0000   -0.05209
156080.0000   -0.30688
156120.0000    0.16915
156160.0000    0.06899
156200.0000   -0.06310
156240.0000    0.06808
156280.0000    0.16243
156320.0000    0.04100
156360.0000    0.00206
156400.0000   -0.08339
156440.0000   -0.17445
156480.0000    0.19984
156520.0000   -0.02482
156560.0000   -0.03458
156600.0000   -0.28924
156640.0000   -0.47864
156680.0000   -0.34467
156720.0000   -0.40478
156760.0000   -0.21919
156800.0000   -0.33596
156840.0000   -0.60169
156880.0000   -0.38181
156920.0000   -0.56409
156960.0000   -0.63839
157000.0000   -0.39330
157040.0000   -0.68447
157080.0000   -0.83109
157120.0000   -0.64776
157160.0000   -0.60639
157200.0000   -0.57292
157240.0000   -0.45301
157280.0000   -0.46628
157320.0000   -0.48871
157360.0000   -0.56551
157400.0000   -0.36212
157440.0000   -0.46423
157480.0000   -0.42366
157520.0000   -0.56169
157560.0000   -0.56435
157600.0000   -0.84272
157640.0000   -0.62771
157680.0000   -0.44534
157720.0000   -0.44565
157760.0000   -0.50422
157800.0000   -0.68381
157840.0000   -0.65620
157880.0000   -0.99318
157920.0000   -0.48211
157960.0000   -0.83711
158000.0000   -0.53157
158040.0000   -0.52440
158080.0000   -0.66983
158120.0000   -0.65716
158160.0000   -0.86313
158200.0000   -0.69033
158240.0000   -0.72499
158280.0000   -0.31933
158320.0000   -0.72286
158360.0000   -0.58161
158400.0000   -1.21289
158440.0000   -0.94577
158480.0000   -1.23566
158520.0000   -0.36096
158560.0000   -0.61563
158600.0000   -0.83682
158640.0000   -0.28025
158680.0000   -0.28258
158720.0000   -0.73309
158760.0000   -0.60778
158800.0000   -0.92069
158840.0000   -0.57599
158880.0000   -0.91672
158920.0000   -0.42041
158960.0000   -0.88119
159000.0000   -0.85692
159040.0000   -0.64408
159080.0000   -0.72507
159120.0000   -0.52814
159160.0000   -0.60848
159200.0000   -0.69903
159240.0000   -0.74462
159280.0000   -0.92370
159320.0000   -0.66778
159360.0000   -0.80101
159400.0000   -0.64720
159440.0000   -0.60389
159480.0000   -0.58798
159520.0000   -0.56180
159560.0000   -0.84777
159600.0000   -0.82730
159640.0000   -0.62167
159680.0000   -0.72849
159720.0000   -0.98841
159760.0000   -0.71746
159800.0000   -0.36309
159840.0000   -0.42494
159880.0000    0.06591
159920.0000    0.10585
159960.0000   -0.35420
160000.0000   -0.57088
160040.0000   -0.30284
160080.0000   -0.42820
160120.0000   -0.28368
160160.0000   -0.66897
160200.0000   -0.50730
160240.0000   -0.35967
160280.0000   -0.77292
160320.0000   -0.64735
160360.0000   -0.55460
160400.0000   -0.43378
160440.0000   -0.77977
160480.0000   -0.44621
160520.0000   -0.48329
160560.0000   -0.49523
160600.0000   -0.48771
160640.0000   -0.42007
160680.0000   -0.51735
160720.0000   -0.66382
160760.0000   -0.65266
160800.0000   -0.22436
160840.0000   -0.41112
160880.0000   -0.58550
160920.0000   -0.44798
160960.0000   -0.49838
161000.0000   -0.84955
161040.0000   -0.61008
161080.0000   -0.42432
161120.0000   -0.25003
161160.0000   -0.27004
161200.0000   -0.87200
161240.0000   -0.78674
161280.0000   -0.71566
161320.0000   -0.55170
161360.0000   -0.59733
161400.0000   -0.49689
161440.0000   -0.46726
161480.0000   -0.66330
161520.0000   -0.45828
161560.0000   -0.32817
161600.0000   -0.00588
161640.0000   -0.22333
161680.0000   -0.34788
161720.0000   -0.54330
161760.0000   -0.51995
161800.0000   -0.51668
161840.0000   -0.70704
161880.0000   -0.40495
161920.0000   -0.60195
161960.0000   -0.62293
162000.0000   -0.33096
162040.0000   -0.46690
162080.0000   -0.13694
162120.0000   -0.50273
162160.0000    0.08874
162200.0000   -0.16961
162240.0000   -0.23299
162280.0000    0.52062
162320.0000    0.14881
162360.0000   -0.06290
162400.0000    0.08577
162440.0000   -0.10032
162480.0000   -0.14215
162520.0000   -0.06924
162560.0000   -0.32482
162600.0000   -0.14247
162640.0000   -0.11679
162680.0000   -0.09829
162720.0000    0.28882
162760.0000    0.38826
162800.0000    0.47000
162840.0000    0.43851
162880.0000    0.59140
162920.0000    0.41021
162960.0000    0.34409
163000.0000    0.49446
163040.0000    0.51731
163080.0000    0.47448
163120.0000    0.61184
163160.0000    0.48527
163200.0000    0.43530
163240.0000   -0.00704
163280.0000    0.35864
163320.0000    0.58702
163360.0000    0.31745
163400.0000    0.30677
163440.0000    0.49603
163480.0000    0.37843
163520.0000    0.40643
163560.0000    0.50543
163600.0000    0.32498
163640.0000    0.63746
163680.0000    0.56079
163720.0000    0.54058
163760.0000    0.51708
163800.0000    0.59170
163840.0000    0.51997
163880.0000    0.52664
163920.0000    0.51501
163960.0000    0.27486
164000.0000    0.43728
164040.0000    0.56556
164080.0000    0.62927
164120.0000    0.50675
164160.0000    0.58735
164200.0000    0.50213
164240.0000    0.47334
164280.0000    0.71246
164320.0000    0.49652
164360.0000    0.80974
164400.0000    0.94152
164440.0000    0.91571
164480.0000    0.71035
164520.0000    0.57084
164560.0000    0.42093
164600.0000    0.66653
164640.0000    0.62363
164680.0000    0.64922
164720.0000    0.77393
164760.0000    0.58260
164800.0000    0.42011
164840.0000    0.42265
164880.0000    0.53012
164920.0000    0.68992
164960.0000    0.73870
165000.0000    0.78426
165040.0000    0.70889
165080.0000    0.73836
165120.0000    0.67356
165160.0000    0.41688
165200.0000    0.55848
165240.0000    0.41344
165280.0000    0.56952
165320.0000    0.37374
165360.0000    0.41335
165400.0000    0.57859
165440.0000    0.59830
165480.0000    0.52862
165520.0000    0.57802
165560.0000    0.54191
165600.0000    0.65887
165640.0000    0.68288
165680.0000    0.59254
165720.0000    0.31901
165760.0000    0.68731
165800.0000    0.71029
165840.0000    0.63816
165880.0000    0.68586
165920.0000    0.64071
165960.0000    0.32810
166000.0000    0.41945
166040.0000    0.60157
166080.0000    0.71406
166120.0000    0.67662
166160.0000    0.63758
166200.0000    0.79732
166240.0000    0.67780
166280.0000    0.71666
166320.0000    0.46929
166360.0000    0.44670
166400.0000    0.76773
166440.0000    0.81315
166480.0000    0.73265
166520.0000    0.64676
166560.0000    0.73606
166600.0000    0.39483
166640.0000    0.54248
166680.0000    0.60226
166720.0000    0.45346
166760.0000    0.72615
166800.0000    0.77843
166840.0000    0.74498
166880.0000    0.58255
166920.0000    0.53458
166960.0000    0.47609
167000.0000    0.38283
167040.0000    0.06064
167080.0000    0.39893
167120.0000    0.51766
167160.0000    0.53299
167200.0000    0.42890
167240.0000    0.55989
167280.0000    0.65868
167320.0000    0.57739
167360.0000    0.49489
167400.0000    0.64921
167440.0000    0.80572
167480.0000    0.31567
167520.0000    0.50446
167560.0000    0.38747
167600.0000    0.41307
167640.0000    0.61299
167680.0000    0.80157
167720.0000    0.08870
167760.0000    0.34465
167800.0000    0.43285
167840.0000    0.34651
167880.0000    0.20447
167920.0000    0.60050
167960.0000    0.79403
168000.0000    0.67051
168040.0000    0.43361
168080.0000    0.66525
168120.0000    0.51125
168160.0000    0.48617
168200.0000    0.11789
168240.0000   -0.11626
168280.0000    0.06852
168320.0000    0.59228
168360.0000    0.28433
168400.0000    0.30383
168440.0000    0.32106
168480.0000    0.44634
168520.0000    0.48525
168560.0000    0.54951
168600.0000    0.22236
168640.0000    0.44246
168680.0000    0.71598
168720.0000    0.52731
168760.0000    0.61684
168800.0000    0.81636
168840.0000    0.55235
168880.0000    0.45603
168920.0000    0.59771
168960.0000    0.49691
169000.0000    0.53196
169040.0000    0.55663
169080.0000    0.52095
169120.0000    0.21288
169160.0000    0.31830
169200.0000    0.66814
169240.0000    0.56624
169280.0000    0.80123
169320.0000    0.57062
169360.0000    0.53211
169400.0000    0.51834
169440.0000    0.66624
169480.0000    0.67764
169520.0000    0.58058
169560.0000    0.58665
169600.0000    0.65631
169640.0000    0.24371
169680.0000    0.48898
169720.0000    0.48733
169760.0000    0.61267
169800.0000    0.45662
169840.0000    0.46512
169880.0000    0.22557
169920.0000    0.64479
169960.0000    0.63339
170000.0000    0.48356
170040.0000    0.44040
170080.0000    0.57369
170120.0000    0.22160
170160.0000    0.35787
170200.0000    0.32243
170240.0000    0.23585
170280.0000    0.41079
170320.0000    0.61638
170360.0000    0.48445
170400.0000    0.51982
170440.0000    0.45059
170480.0000    0.52221
170520.0000    0.39454
170560.0000    0.79396
170600.0000    0.75085
170640.0000    0.84703
170680.0000    0.70371
170720.0000    0.70022
170760.0000    0.81213
170800.0000    0.65021
170840.0000    0.45818
170880.0000    0.39486
170920.0000    0.82953
170960.0000    0.25778
171000.0000    0.24181
171040.0000    0.03933
171080.0000    0.37353
171120.0000    0.19170
171160.0000    0.13911
171200.0000    0.13803
171240.0000    0.29081
171280.0000    0.36744
171320.0000    0.44278
171360.0000    0.41435
171400.0000    0.52768
171440.0000    0.43585
171480.0000    0.59711
171520.0000    0.53054
171560.0000    0.46639
171600.0000    0.48317
171640.0000    0.49427
171680.0000    0.52915
171720.0000    0.64154
171760.0000    0.37690
171800.0000    0.51538
171840.0000    0.31824
171880.0000    0.62614
171920.0000    0.52976
171960.0000    0.37662
172000.0000    0.41653
172040.0000    0.51312
172080.0000    0.50045
172120.0000    0.48527
172160.0000    0.57351
172200.0000    0.37370
172240.0000    0.25108
172280.0000    0.54610
172320.0000    0.50176
172360.0000    0.45769
172400.0000    0.69137
172440.0000    0.66683
172480.0000    0.50418
172520.0000    0.57003
172560.0000    0.70100
172600.0000    0.30624
172640.0000    0.32591
172680.0000    0.54443
172720.0000    0.42710
172760.0000    0.78641
172800.0000    0.54604
172840.0000    0.64481
172880.0000    0.57560
172920.0000    0.54596
172960.0000    0.73561
173000.0000    0.21657
173040.0000    0.52474
173080.0000    0.55844
173120.0000    0.55751
173160.0000    0.71226
173200.0000    0.58832
173240.0000    0.41907
173280.0000    0.71402
173320.0000    0.41491
173360.0000    0.46366
173400.0000    0.51926
173440.0000    0.44943
173480.0000    0.52635
173520.0000    0.81092
173560.0000    0.62586
173600.0000    0.61358
173640.0000    0.57261
173680.0000    0.68213
173720.0000    0.65077
173760.0000    0.48278
173800.0000    0.63407
173840.0000    0.53236
173880.0000    0.57044
173920.0000    0.84097
173960.0000    0.68623
174000.0000    0.81958
174040.0000    0.67896
174080.0000    0.54041
174120.0000    0.63257
174160.0000    0.77322
174200.0000    0.52238
174240.0000    0.69761
174280.0000    0.66055
174320.0000    0.85765
174360.0000    0.76835
174400.0000    0.77905
174440.0000    0.56715
174480.0000    0.54987
174520.0000    0.39205
174560.0000    0.46679
174600.0000    0.64043
174640.0000    0.32121
174680.0000    0.34205
174720.0000    0.30520
174760.0000    0.50199
174800.0000    0.43882
174840.0000    0.40858
174880.0000    0.43735
174920.0000    0.44857
174960.0000    0.42760
175000.0000    0.36310
175040.0000    0.21350
175080.0000    0.25211
175120.0000    0.29594
175160.0000    0.29950
175200.0000    0.30684
175240.0000    0.29240
175280.0000    0.46002
175320.0000    0.56218
175360.0000    0.47120
175400.0000    0.69389
175440.0000    0.46980
175480.0000    0.12444
175520.0000    0.59452
175560.0000    0.46742
175600.0000    0.44215
175640.0000    0.62480
175680.0000    0.55271
175720.0000    0.27360
175760.0000    0.46333
175800.0000    0.55910
175840.0000    0.69833
175880.0000    0.43158
175920.0000    0.33590
175960.0000    0.41609
176000.0000    0.33994
176040.0000    0.32050
176080.0000    0.45768
176120.0000    0.28694
176160.0000    0.43377
176200.0000    0.51761
176240.0000    0.30358
176280.0000    0.22464
176320.0000    0.56611
176360.0000    0.53906
176400.0000    0.38161
176440.0000    0.37080
176480.0000    0.13636
176520.0000    0.42068
176560.0000    0.54594
176600.0000    0.45733
176640.0000    0.29702
176680.0000    0.38233
176720.0000    0.20581
176760.0000    0.36176
176800.0000    0.49690
176840.0000    0.37778
176880.0000    0.44462
176920.0000    0.09963
176960.0000    0.40443
177000.0000    0.52659
177040.0000    0.25471
177080.0000    0.33681
177120.0000    0.52690
177160.0000    0.18310
177200.0000    0.33404
177240.0000    0.59155
177280.0000    0.17963
177320.0000    0.36138
177360.0000    0.46229
177400.0000    0.40163
177440.0000    0.35484
177480.0000    0.56918
177520.0000    0.52766
177560.0000    0.47571
177600.0000    0.33395
177640.0000    0.36861
177680.0000    0.53383
177720.0000    0.48330
177760.0000    0.54346
177800.0000    0.31720
177840.0000    0.38559
177880.0000    0.24299
177920.0000    0.31211
177960.0000    0.22233
178000.0000    0.53659
178040.0000    0.35923
178080.0000    0.55315
178120.0000    0.40798
178160.0000    0.33917
178200.0000    0.51500
178240.0000    0.52247
178280.0000    0.44410
178320.0000    0.57599
178360.0000    0.35177
178400.0000    0.41547
178440.0000    0.40465
178480.0000    0.31113
178520.0000    0.32772
178560.0000    0.29445
178600.0000    0.66518
178640.0000    0.31636
178680.0000    0.25290
178720.0000    0.34917
178760.0000    0.33904
178800.0000    0.42064
178840.0000    0.51135
178880.0000    0.49686
178920.0000    0.41912
178960.0000    0.37632
179000.0000    0.58257
179040.0000    0.63951
179080.0000    0.36555
179120.0000    0.40745
179160.0000    0.23007
179200.0000    0.50069
179240.0000    0.59152
179280.0000    0.44017
179320.0000    0.52429
179360.0000    0.55575
179400.0000    0.53647
179440.0000    0.36732
179480.0000    0.14154
179520.0000    0.46794
179560.0000    0.56326
179600.0000    0.36990
179640.0000    0.52674
179680.0000    0.57335
179720.0000    0.31930
179760.0000    0.35400
179800.0000    0.36770
179840.0000    0.54181
179880.0000    0.32009
179920.0000    0.24304
179960.0000    0.49418
180000.0000    0.51788
180040.0000    0.10855
180080.0000    0.49854
180120.0000    0.48131
180160.0000    0.56544
180200.0000    0.55444
180240.0000    0.38255
180280.0000    0.55588
180320.0000    0.63515
180360.0000    0.23048
180400.0000    0.45854
180440.0000    0.53511
180480.0000    0.60243
180520.0000    0.58771
180560.0000    0.38737
180600.0000    0.39801
180640.0000    0.54120
180680.0000    0.28478
180720.0000    0.51186
180760.0000    0.82861
180800.0000    0.69150
180840.0000    0.50794
180880.0000    0.63931
180920.0000    0.40330
180960.0000    0.13062
181000.0000    0.22617
181040.0000    0.17778
181080.0000    0.17531
181120.0000    0.14790
181160.0000    0.22277
181200.0000    0.49073
181240.0000    0.73563
181280.0000    0.71783
181320.0000    0.83927
181360.0000    0.44543
181400.0000    0.56423
181440.0000    0.03305
181480.0000    0.24458
181520.0000    0.50463
181560.0000    0.30277
181600.0000    0.52994
181640.0000    0.69744
181680.0000    0.43260
181720.0000    0.05364
181760.0000    0.28701
181800.0000    0.28123
181840.0000    0.25383
181880.0000    0.26682
181920.0000    0.16789
181960.0000    0.22958
182000.0000    0.34019
182040.0000    0.08261
182080.0000    0.22350
182120.0000    0.32614
182160.0000    0.51580
182200.0000    0.11633
182240.0000    0.45611
182280.0000    0.48378
182320.0000    0.54661
182360.0000    0.45282
182400.0000    0.28559
182440.0000    0.22830
182480.0000    0.29381
182520.0000    0.21872
182560.0000    0.39870
182600.0000    0.59212
182640.0000    0.33590
182680.0000    0.17910
182720.0000    0.21719
182760.0000    0.61269
182800.0000    0.35572
182840.0000    0.40328
182880.0000    0.37758
182920.0000    0.45503
182960.0000    0.18922
183000.0000    0.51018
183040.0000    0.23869
183080.0000    0.24637
183120.0000    0.25924
183160.0000    0.29079
183200.0000    0.56436
183240.0000    0.50182
183280.0000    0.28964
183320.0000    0.71753
183360.0000    0.39168
183400.0000    0.52722
183440.0000    0.55400
183480.0000    0.53210
183520.0000    0.33042
183560.0000    0.63539
183600.0000    0.53077
183640.0000    0.51511
183680.0000    0.29381
183720.0000    0.34418
183760.0000    0.56542
183800.0000    0.55520
183840.0000    0.67986
183880.0000    0.51091
183920.0000    0.23330
183960.0000    0.32277
184000.0000    0.46534
184040.0000    0.46240
184080.0000    0.44882
184120.0000    0.65148
184160.0000    0.53419
184200.0000    0.63827
184240.0000    0.51534
184280.0000    0.49360
184320.0000    0.54662
184360.0000    0.39895
184400.0000    0.42796
184440.0000    0.49510
184480.0000    0.34937
184520.0000    0.58248
184560.0000    0.35113
184600.0000    0.42899
184640.0000    0.35263
184680.0000    0.57428
184720.0000    0.39356
184760.0000    0.32811
184800.0000    0.21321
184840.0000    0.21315
184880.0000    0.58060
184920.0000    0.75137
184960.0000    0.68581
185000.0000    0.49786
185040.0000    0.40219
185080.0000    0.43161
185120.0000    0.34745
185160.0000    0.38566
185200.0000    0.36264
185240.0000    0.32280
185280.0000    0.26727
185320.0000    0.14249
185360.0000    0.39140
185400.0000    0.41037
185440.0000    0.16291
185480.0000    0.13980
185520.0000    0.16309
185560.0000    0.21221
185600.0000   -0.34873
185640.0000    0.14567
185680.0000    0.30487
185720.0000   -0.17214
185760.0000    0.05748
185800.0000    0.03599
185840.0000    0.00539
185880.0000    0.00392
185920.0000    0.08218
185960.0000   -0.22733
186000.0000    0.39438
186040.0000   -0.08770
186080.0000   -0.00210
186120.0000   -0.03185
186160.0000    0.11531
186200.0000    0.05708
186240.0000    0.06855
186280.0000   -0.22957
186320.0000   -0.19809
186360.0000    0.04283
186400.0000   -0.13447
186440.0000   -0.00404
186480.0000   -0.01188
186520.0000    0.09854
186560.0000   -0.18407
186600.0000    0.02085
186640.0000    0.56106
186680.0000    0.63865
186720.0000    0.67857
186760.0000    0.59582
186800.0000    0.47377
186840.0000    0.39378
186880.0000    0.50578
186920.0000    0.51868
186960.0000    0.58741
187000.0000    0.65703
187040.0000    0.40878
187080.0000   -0.15631
187120.0000    0.48572
187160.0000    0.47118
187200.0000    0.58689
187240.0000    0.45023
187280.0000    0.41868
187320.0000    0.23884
187360.0000    0.35934
187400.0000    0.22863
187440.0000    0.16675
187480.0000    0.44858
187520.0000    0.28772
187560.0000    0.42079
187600.0000    0.40426
187640.0000    0.67104
187680.0000    0.48690
187720.0000    0.55999
187760.0000    0.52993
187800.0000    0.52227
187840.0000    0.35954
187880.0000    0.38919
187920.0000    0.31150
187960.0000    0.43337
188000.0000    0.69136
188040.0000    0.71424
188080.0000    0.44953
188120.0000    0.33184
188160.0000    0.43747
188200.0000    0.42411
188240.0000    0.38732
188280.0000    0.38033
188320.0000    0.37829
188360.0000    0.47554
188400.0000    0.73000
188440.0000    0.25891
188480.0000    0.35514
188520.0000    0.34365
188560.0000    0.49551
188600.0000    0.52483
188640.0000    0.37720
188680.0000    0.33345
188720.0000    0.43104
188760.0000    0.68246
188800.0000    0.48255
188840.0000    0.49663
188880.0000    0.34903
188920.0000    0.70797
188960.0000    0.44873
189000.0000    0.59269
189040.0000    0.46920
189080.0000    0.58684
189120.0000    0.18248
189160.0000    0.27766
189200.0000    0.49596
189240.0000    0.31426
189280.0000    0.50062
189320.0000    0.40649
189360.0000    0.64259
189400.0000    0.78575
189440.0000    0.40331
189480.0000    0.38424
189520.0000    0.23980
189560.0000    0.36805
189600.0000    0.15378
189640.0000    0.53938
189680.0000    0.39271
189720.0000    0.50990
189760.0000    0.47186
189800.0000    0.49805
189840.0000    0.31441
189880.0000    0.35372
189920.0000    0.32104
189960.0000    0.52300
190000.0000    0.45255
190040.0000    0.62952
190080.0000    0.78613
190120.0000    0.59307
190160.0000    0.46986
190200.0000    0.23681
190240.0000    0.30569
190280.0000    0.37846
190320.0000    0.27387
190360.0000    0.27538
190400.0000    0.54947
190440.0000    0.52253
190480.0000    0.13393
190520.0000    0.41618
190560.0000    0.36010
190600.0000    0.57246
190640.0000    0.54485
190680.0000    0.56252
190720.0000    0.55404
190760.0000    0.36835
190800.0000    0.45618
190840.0000    0.45153
190880.0000    0.46674
190920.0000    0.28526
190960.0000    0.59878
191000.0000    0.45581
191040.0000    0.55056
191080.0000    0.53506
191120.0000    0.38142
191160.0000    0.47267
191200.0000    0.45539
191240.0000    0.46361
191280.0000    0.61131
191320.0000    0.33622
191360.0000    0.44291
191400.0000    0.37291
191440.0000    0.27072
191480.0000    0.52898
191520.0000    0.48050
191560.0000    0.60398
191600.0000    0.55344
191640.0000    0.41227
191680.0000    0.55408
191720.0000    0.34395
191760.0000    0.29344
191800.0000    0.32995
191840.0000    0.52318
191880.0000    0.33641
191920.0000    0.86590
191960.0000    0.65158
192000.0000    0.52236
192040.0000    0.70011
192080.0000    0.58431
192120.0000    0.68261
192160.0000    0.48428
192200.0000    0.55796
192240.0000    0.45564
192280.0000    0.42611
192320.0000    0.34058
192360.0000    0.71861
192400.0000    0.46537
192440.0000    0.47908
192480.0000    0.23392
192520.0000    0.04887
192560.0000    0.54355
192600.0000    0.35839
192640.0000    0.47458
192680.0000    0.73590
192720.0000    0.39856
192760.0000    0.73221
192800.0000    0.66113
192840.0000    0.50686
192880.0000    0.66784
192920.0000    0.40133
192960.0000    0.84313
193000.0000    0.21921
193040.0000    0.43687
193080.0000    0.38880
193120.0000    0.59052
193160.0000    0.42795
193200.0000    0.06684
193240.0000    0.36626
193280.0000    0.55027
193320.0000   -0.03973
193360.0000   -0.02440
193400.0000    0.34911
193440.0000    0.11516
193480.0000    0.18803
193520.0000   -0.03079
193560.0000    0.17261
193600.0000    0.37977
193640.0000    0.29719
193680.0000   -0.02375
193720.0000    0.30701
193760.0000    0.01659
193800.0000   -0.22019
193840.0000    0.16476
193880.0000    0.17216
193920.0000   -0.01500
193960.0000   -0.00255
194000.0000   -0.04150
194040.0000   -0.44565
194080.0000   -0.10200
194120.0000    0.42558
194160.0000    0.74239
194200.0000    0.55622
194240.0000    0.27004
194280.0000    0.15693
194320.0000    0.22031
194360.0000    0.30048
194400.0000    0.36747
194440.0000    0.55086
194480.0000    0.64230
194520.0000    0.69819
194560.0000    0.76792
194600.0000    0.33350
194640.0000    0.27612
194680.0000    0.57486
194720.0000    0.71332
194760.0000    0.48610
194800.0000    0.39627
194840.0000   -0.19175
194880.0000    0.19776
194920.0000    0.38091
194960.0000    0.06431
195000.0000    0.11857
195040.0000   -0.36551
195080.0000   -0.34149
195120.0000   -0.58602
195160.0000   -0.42568
195200.0000   -0.43650
195240.0000   -0.34626
195280.0000   -0.38107
195320.0000   -0.44184
195360.0000   -0.47811
195400.0000   -0.70792
195440.0000   -0.56967
195480.0000   -0.79704
195520.0000   -1.07213
195560.0000   -1.06102
195600.0000   -0.93135
195640.0000   -0.92062
195680.0000   -0.80074
195720.0000   -0.88279
195760.0000   -0.50422
195800.0000   -0.66293
195840.0000   -0.37199
195880.0000   -0.43497
195920.0000   -0.84580
195960.0000   -0.95939
196000.0000   -0.85013
196040.0000   -0.83498
196080.0000   -0.93578
196120.0000   -0.77982
196160.0000   -0.71302
196200.0000   -0.71588
196240.0000   -0.66709
196280.0000   -0.86494
196320.0000   -0.80952
196360.0000   -0.67148
196400.0000   -0.63658
196440.0000   -0.81195
196480.0000   -0.72304
196520.0000   -0.43010
196560.0000   -0.68083
196600.0000   -0.80065
196640.0000   -0.74794
196680.0000   -0.66557
196720.0000   -0.61843
196760.0000   -0.34463
196800.0000   -0.81908
196840.0000   -0.77445
196880.0000   -0.84983
196920.0000   -0.51923
196960.0000   -0.44154
197000.0000   -0.63330
197040.0000   -0.71876
197080.0000   -0.89456
197120.0000   -0.59464
197160.0000   -0.34888
197200.0000   -0.69030
197240.0000   -0.58672
197280.0000   -0.52153
197320.0000   -0.61193
197360.0000   -0.89300
197400.0000    0.15176
197440.0000   -0.24028
197480.0000   -0.00027
197520.0000   -0.10652
197560.0000   -0.17696
197600.0000   -0.25710
197640.0000   -0.21636
197680.0000   -0.24564
197720.0000   -0.39179
197760.0000   -0.46978
197800.0000   -0.13741
197840.0000   -0.16064
197880.0000   -0.18424
197920.0000   -0.30189
197960.0000   -0.32026
198000.0000   -0.19626
198040.0000   -0.35793
198080.0000   -0.12857
198120.0000   -0.26335
198160.0000   -0.45175
198200.0000   -0.33189
198240.0000   -0.54914
198280.0000   -0.31965
198320.0000   -0.36895
198360.0000   -0.39501
198400.0000   -0.27754
198440.0000   -0.27696
198480.0000   -0.35547
198520.0000   -0.27275
198560.0000   -0.32347
198600.0000   -0.45529
198640.0000   -0.48906
198680.0000   -0.37333
198720.0000   -0.30345
198760.0000   -0.39404
198800.0000   -0.18686
198840.0000   -0.43890
198880.0000   -0.32696
198920.0000   -0.26264
198960.0000   -0.37764
199000.0000   -0.61849
199040.0000   -0.43233
199080.0000   -0.38461
199120.0000   -0.56218
199160.0000   -0.12404
199200.0000   -0.34029
199240.0000   -0.48888
199280.0000   -0.70095
199320.0000   -0.16015
199360.0000   -0.44106
199400.0000   -0.27419
199440.0000   -0.16262
199480.0000   -0.12867
199520.0000   -0.34703
199560.0000   -0.32749
199600.0000   -0.36170
199640.0000   -0.48941
199680.0000   -0.09700
199720.0000   -0.43827
199760.0000   -0.09130
199800.0000   -0.26598
199840.0000   -0.22720
199880.0000    0.00754
199920.0000   -0.02264
199960.0000   -0.28586
200000.0000   -0.23316
200040.0000   -0.23005
200080.0000   -0.00712
200120.0000   -0.21842
200160.0000   -0.43306
200200.0000   -0.16485
200240.0000   -0.35481
200280.0000   -0.07396
200320.0000   -0.00181
200360.0000   -0.09534
200400.0000   -0.41239
200440.0000   -0.59728
200480.0000   -0.58325
200520.0000   -0.51147
200560.0000   -0.59785
200600.0000   -0.69830
200640.0000   -0.61697
200680.0000   -0.56559
200720.0000   -0.66356
200760.0000   -0.63697
200800.0000   -0.51094
200840.0000   -0.26357
200880.0000   -0.57761
200920.0000   -0.31431
200960.0000   -0.28320
201000.0000   -0.51209
201040.0000   -0.40299
201080.0000   -0.31454
201120.0000   -0.30570
201160.0000   -0.28393
201200.0000   -0.57977
201240.0000    0.02188
201280.0000   -0.19095
201320.0000   -0.15516
201360.0000   -0.05372
201400.0000   -0.29463
201440.0000   -0.17717
201480.0000   -0.31098
201520.0000   -0.17196
201560.0000   -0.12924
201600.0000   -0.27330
201640.0000   -0.34694
201680.0000   -0.65721
201720.0000   -0.40110
201760.0000   -0.60635
201800.0000   -0.80466
201840.0000   -0.77981
201880.0000   -0.77134
201920.0000   -0.66852
201960.0000   -0.61972
202000.0000   -0.80170
202040.0000   -0.64167
202080.0000   -0.79928
202120.0000   -0.67318
202160.0000   -0.33923
202200.0000   -0.53456
202240.0000   -0.43622
202280.0000   -0.13946
202320.0000   -0.45272
202360.0000   -0.23699
202400.0000   -0.36316
202440.0000   -0.42883
202480.0000   -0.14729
202520.0000   -0.37751
202560.0000   -0.24822
202600.0000   -0.29069
202640.0000   -0.53049
202680.0000   -0.32353
202720.0000   -0.57981
202760.0000   -0.24816
202800.0000   -0.51016
202840.0000   -0.16050
202880.0000   -0.32129
202920.0000   -0.12496
202960.0000   -0.19443
203000.0000   -0.33399
203040.0000   -0.01419
203080.0000    0.17299
203120.0000   -0.22155
203160.0000   -0.11203
203200.0000   -0.09911
203240.0000   -0.16163
203280.0000   -0.10892
203320.0000    0.01240
203360.0000    0.12644
203400.0000   -0.07584
203440.0000   -0.05783
203480.0000    0.00350
203520.0000   -0.23491
203560.0000    0.13630
203600.0000   -0.06686
203640.0000   -0.35212
203680.0000    0.15769
203720.0000   -0.29320
203760.0000   -0.08616
203800.0000   -0.03186
203840.0000   -0.06511
203880.0000   -0.04926
203920.0000   -0.16987
203960.0000   -0.04889
204000.0000   -0.20732
204040.0000   -0.42172
204080.0000   -0.20732
204120.0000   -0.23645
204160.0000   -0.04475
204200.0000   -0.25082
204240.0000    0.01401
204280.0000    0.13101
204320.0000    0.23119
204360.0000    0.22365
204400.0000   -0.07440
204440.0000   -0.29739
204480.0000   -0.18753
204520.0000   -0.39809
204560.0000    0.08420
204600.0000    0.17813
204640.0000    0.12636
204680.0000    0.33602
204720.0000    0.52035
204760.0000    0.05099
204800.0000    0.19865
204840.0000    0.19500
204880.0000    0.40807
204920.0000   -0.26807
204960.0000   -0.27139
205000.0000   -0.24669
205040.0000   -0.35476
205080.0000   -0.48798
205120.0000   -0.46990
205160.0000   -0.41780
205200.0000   -0.48292
205240.0000   -0.67851
205280.0000   -0.66829
205320.0000   -0.43985
205360.0000   -0.46287
205400.0000   -0.46336
205440.0000   -0.25283
205480.0000   -0.45498
205520.0000   -0.62288
205560.0000   -0.53492
205600.0000   -0.37620
205640.0000   -0.53244
205680.0000   -0.29417
205720.0000   -0.57649
205760.0000   -0.22446
205800.0000   -0.27260
205840.0000   -0.31704
205880.0000   -0.56684
205920.0000   -0.67153
205960.0000   -0.56936
206000.0000   -0.88462
206040.0000   -0.56025
206080.0000   -0.59228
206120.0000   -0.61026
206160.0000   -0.22005
206200.0000   -0.74448
206240.0000   -0.29644
206280.0000   -0.44209
206320.0000   -0.42441
206360.0000   -0.52277
206400.0000   -0.35851
206440.0000   -0.29201
206480.0000   -0.36624
206520.0000   -0.49899
206560.0000   -0.41678
206600.0000   -0.50601
206640.0000   -0.40472
206680.0000   -0.13415
206720.0000   -0.58338
206760.0000   -0.72650
206800.0000   -0.27070
206840.0000   -1.09764
206880.0000   -0.43239
206920.0000   -0.06238
206960.0000   -0.31867
207000.0000   -0.41179
207040.0000   -0.48240
207080.0000   -0.49909
207120.0000   -0.71278
207160.0000   -0.72735
207200.0000   -0.75411
207240.0000   -0.29322
207280.0000   -0.62941
207320.0000   -0.36597
207360.0000   -0.19446
207400.0000   -0.33616
207440.0000   -0.38419
207480.0000   -0.33080
207520.0000   -0.41033
207560.0000   -0.38941
207600.0000   -0.26385
207640.0000   -0.38253
207680.0000   -0.37341
207720.0000   -0.56482
207760.0000   -0.44404
207800.0000   -0.28065
207840.0000   -0.67688
207880.0000   -0.42736
207920.0000   -0.45920
207960.0000   -0.22607
208000.0000   -0.10110
208040.0000   -0.08120
208080.0000   -0.06225
208120.0000    0.39399
208160.0000   -0.08147
208200.0000   -0.19449
208240.0000   -0.07381
208280.0000   -0.16155
208320.0000   -0.11839
208360.0000   -0.17098
208400.0000   -0.38945
208440.0000   -0.05947
208480.0000   -0.33442
208520.0000   -0.34631
208560.0000   -0.02401
208600.0000   -0.39012
208640.0000   -0.40833
208680.0000   -0.35815
208720.0000   -0.47130
208760.0000   -0.41834
208800.0000   -0.72644
208840.0000   -0.79788
208880.0000   -0.82035
208920.0000   -0.46237
208960.0000   -0.39409
209000.0000   -0.28969
209040.0000   -0.33916
209080.0000   -0.12163
209120.0000    0.10703
209160.0000    0.11696
209200.0000    0.06577
209240.0000   -0.12468
209280.0000   -0.14159
209320.0000   -0.41557
209360.0000   -0.59357
209400.0000   -0.70966
209440.0000   -0.52899
209480.0000   -0.05922
209520.0000   -0.46295
209560.0000   -0.38036
209600.0000   -0.52138
209640.0000   -0.58831
209680.0000   -0.28695
209720.0000   -0.53659
209760.0000   -0.49563
209800.0000   -0.56483
209840.0000   -0.38400
209880.0000   -0.26540
209920.0000   -0.27804
209960.0000   -0.41727
210000.0000   -0.16746
210040.0000   -0.09468
210080.0000   -0.08707
210120.0000   -0.12500
210160.0000   -0.20054
210200.0000   -0.11221
210240.0000   -0.49133
210280.0000   -0.23012
210320.0000   -0.19884
210360.0000   -0.27894
210400.0000   -0.24632
210440.0000   -0.17633
210480.0000   -0.16046
210520.0000   -0.32859
210560.0000   -0.16848
210600.0000   -0.43676
210640.0000   -0.38528
210680.0000   -0.30655
210720.0000   -0.28834
210760.0000    0.06134
210800.0000   -0.39978
210840.0000   -0.22638
210880.0000   -0.15220
210920.0000   -0.41226
210960.0000   -0.08185
211000.0000   -0.23794
211040.0000   -0.46150
211080.0000   -0.47412
211120.0000   -0.79400
211160.0000   -0.14020
211200.0000   -0.43612
211240.0000   -0.41345
211280.0000   -0.55956
211320.0000   -0.67902
211360.0000   -0.42729
211400.0000   -0.32680
211440.0000   -0.26140
211480.0000   -0.49351
211520.0000   -0.31402
211560.0000   -0.37167
211600.0000   -0.35719
211640.0000   -0.57823
211680.0000   -0.22534
211720.0000   -0.17803
211760.0000   -0.16335
211800.0000   -0.10909
211840.0000   -0.39361
211880.0000   -0.14142
211920.0000   -0.01113
211960.0000   -0.20986
212000.0000   -0.48730
212040.0000   -0.27668
212080.0000   -0.14385
212120.0000   -0.21269
212160.0000   -0.00668
212200.0000   -0.01193
212240.0000   -0.10859
212280.0000   -0.20452
212320.0000   -0.28151
212360.0000   -0.26033
212400.0000   -0.26929
212440.0000   -0.04460
212480.0000   -0.11210
212520.0000   -0.03391
212560.0000   -0.02029
212600.0000   -0.20568
212640.0000   -0.20035
212680.0000    0.00689
212720.0000   -0.26028
212760.0000   -0.21635
212800.0000   -0.08056
212840.0000    0.18992
212880.0000   -0.00450
212920.0000   -0.13422
212960.0000   -0.29232
213000.0000   -0.20027
213040.0000   -0.16994
213080.0000    0.09071
213120.0000   -0.16801
213160.0000   -0.06680
213200.0000    0.04817
213240.0000   -0.02998
213280.0000   -0.11283
213320.0000   -0.14821
213360.0000    0.05541
213400.0000    0.01061
213440.0000   -0.15807
213480.0000   -0.17611
213520.0000    0.10312
213560.0000   -0.09477
213600.0000   -0.10652
213640.0000   -0.04490
213680.0000   -0.23808
213720.0000   -0.09306
213760.0000   -0.38271
213800.0000   -0.39506
213840.0000   -0.55483
213880.0000   -0.40479
213920.0000    0.13832
213960.0000   -0.50208
214000.0000   -0.40546
214040.0000   -0.27634
214080.0000   -0.13432
214120.0000   -0.24033
214160.0000   -0.39623
214200.0000   -0.28674
214240.0000   -0.47341
214280.0000   -0.09213
214320.0000   -0.31967
214360.0000   -0.62843
214400.0000   -0.48718
214440.0000   -0.58048
214480.0000   -0.91359
214520.0000   -0.84853
214560.0000   -0.42255
214600.0000   -0.27883
214640.0000   -0.38677
214680.0000   -0.34185
214720.0000   -0.77136
214760.0000   -0.59961
214800.0000   -0.26450
214840.0000   -0.64479
214880.0000   -0.81715
214920.0000   -0.60638
214960.0000   -0.52348
215000.0000   -0.54343
215040.0000   -0.69846
215080.0000   -0.71850
215120.0000   -0.58049
215160.0000   -0.24015
215200.0000    0.04194
215240.0000    0.06513
215280.0000   -0.33008
215320.0000   -0.15619
215360.0000   -0.45851
215400.0000   -0.45668
215440.0000   -0.57822
215480.0000   -0.44162
215520.0000   -0.32137
215560.0000   -0.56201
215600.0000   -0.97663
215640.0000   -0.71303
215680.0000   -0.55335
215720.0000   -0.56237
215760.0000   -0.54320
215800.0000   -0.33879
215840.0000   -0.55262
215880.0000   -0.67743
215920.0000   -0.90278
215960.0000   -0.68715
216000.0000   -0.45729
216040.0000   -0.60729
216080.0000   -0.55527
216120.0000   -0.72872
216160.0000   -0.90341
216200.0000   -0.52474
216240.0000   -0.50020
216280.0000   -0.49707
216320.0000   -0.49652
216360.0000   -0.36057
216400.0000   -0.45920
216440.0000   -0.71463
216480.0000   -0.66905
216520.0000   -0.62657
216560.0000   -0.38016
216600.0000   -0.33245
216640.0000   -0.20202
216680.0000   -0.43658
216720.0000   -0.65032
216760.0000   -0.36642
216800.0000   -0.70286
216840.0000   -0.51761
216880.0000   -0.51657
216920.0000   -0.36033
216960.0000   -0.54874
217000.0000   -0.51989
217040.0000   -0.52076
217080.0000   -0.48679
217120.0000   -0.36001
217160.0000   -0.28234
217200.0000   -0.31783
217240.0000   -0.03496
217280.0000   -0.40579
217320.0000   -0.64344
217360.0000   -0.79957
217400.0000   -0.55147
217440.0000   -0.72356
217480.0000   -0.35311
217520.0000   -0.44724
217560.0000   -0.10691
217600.0000   -0.29840
217640.0000   -0.06000
217680.0000   -0.03308
217720.0000    0.02533
217760.0000   -0.14682
217800.0000   -0.01512
217840.0000   -0.10947
217880.0000   -0.25263
217920.0000   -0.28217
217960.0000   -0.06699
218000.0000    0.12201
218040.0000   -0.08363
218080.0000   -0.20954
218120.0000   -0.13855
218160.0000   -0.04796
218200.0000   -0.28089
218240.0000   -0.40058
218280.0000   -0.43847
218320.0000   -0.36580
218360.0000   -0.32065
218400.0000   -0.09861
218440.0000   -0.34219
218480.0000   -0.37974
218520.0000   -0.14469
218560.0000   -0.29090
218600.0000    0.01358
218640.0000   -0.16755
218680.0000   -0.25642
218720.0000   -0.68696
218760.0000   -0.42151
218800.0000   -0.19770
218840.0000   -0.10602
218880.0000   -0.17794
218920.0000   -0.47396
218960.0000   -0.33229
219000.0000   -0.04017
219040.0000   -0.07025
219080.0000   -0.02825
219120.0000    0.04189
219160.0000   -0.28529
219200.0000   -0.55045
219240.0000   -0.64695
219280.0000   -0.18502
219320.0000    0.11719
219360.0000    0.10664
219400.0000   -0.12159
219440.0000   -0.05929
219480.0000   -0.05976
219520.0000   -0.31415
219560.0000   -0.26154
219600.0000   -0.44402
219640.0000   -0.36911
219680.0000   -0.24767
219720.0000   -0.46772
219760.0000    0.13341
219800.0000   -0.03937
219840.0000   -0.07526
219880.0000   -0.14490
219920.0000   -0.02848
219960.0000   -0.22989
220000.0000   -0.31747
220040.0000   -0.14260
220080.0000   -0.38167
220120.0000   -0.54796
220160.0000   -0.93475
220200.0000   -0.72350
220240.0000   -0.47543
220280.0000   -0.65923
220320.0000   -0.59962
220360.0000   -0.64239
220400.0000   -0.34142
220440.0000   -0.64997
220480.0000   -0.43163
220520.0000   -0.76473
220560.0000   -0.71324
220600.0000   -0.21169
220640.0000   -0.06563
220680.0000   -0.28351
220720.0000   -0.22658
220760.0000   -0.10396
220800.0000    0.04246
220840.0000   -0.08361
220880.0000   -0.28676
220920.0000   -0.28920
220960.0000   -0.14678
221000.0000   -0.64425
221040.0000   -0.72887
221080.0000   -0.55343
221120.0000   -0.37022
221160.0000   -0.35602
221200.0000   -0.58523
221240.0000   -0.55159
221280.0000   -0.69276
221320.0000   -0.73496
221360.0000   -0.61222
221400.0000   -0.62369
221440.0000   -0.88826
221480.0000   -0.35805
221520.0000   -0.72020
221560.0000   -0.11757
221600.0000   -0.85912
221640.0000   -0.17528
221680.0000   -0.19827
221720.0000   -0.19744
221760.0000   -0.18651
221800.0000   -0.44886
221840.0000   -0.08438
221880.0000   -0.18047
221920.0000   -0.55682
221960.0000   -0.42377
222000.0000   -0.41280
222040.0000   -0.47167
222080.0000   -0.64284
222120.0000   -0.49676
222160.0000   -0.73090
222200.0000   -0.66389
222240.0000   -0.52200
222280.0000   -0.55364
222320.0000   -0.51222
222360.0000   -0.72418
222400.0000   -0.79112
222440.0000   -0.83829
222480.0000   -0.59697
222520.0000   -0.59692
222560.0000   -0.46846
222600.0000   -0.43744
222640.0000   -0.65421
222680.0000   -0.56171
222720.0000   -0.78880
222760.0000   -0.49746
222800.0000   -0.63142
222840.0000   -0.24739
222880.0000   -0.48193
222920.0000   -0.52903
222960.0000   -0.68739
223000.0000   -0.56681
223040.0000   -0.73144
223080.0000   -0.35610
223120.0000   -0.62126
223160.0000   -0.79474
223200.0000   -0.64536
223240.0000   -0.44411
223280.0000   -0.54683
223320.0000   -0.49412
223360.0000   -0.33139
223400.0000   -0.50187
223440.0000   -0.28016
223480.0000   -0.57343
223520.0000   -0.41411
223560.0000   -0.31549
223600.0000   -0.46520
223640.0000   -0.60806
223680.0000   -0.58146
223720.0000   -0.91571
223760.0000   -0.79289
223800.0000   -0.76726
223840.0000   -0.78500
223880.0000   -0.65829
223920.0000   -0.55984
223960.0000   -0.46527
224000.0000   -0.72524
224040.0000   -0.71557
224080.0000   -0.52164
224120.0000   -0.76593
224160.0000   -0.60265
224200.0000   -0.46455
224240.0000   -0.74576
224280.0000   -0.55795
224320.0000   -0.70477
224360.0000   -0.77176
224400.0000   -0.58772
224440.0000   -0.64097
224480.0000   -0.58833
224520.0000   -0.67921
224560.0000   -0.49891
224600.0000   -0.75230
224640.0000   -0.47824
224680.0000   -0.82190
224720.0000   -0.49126
224760.0000   -0.79797
224800.0000   -0.69357
224840.0000   -0.41862
224880.0000   -0.72006
224920.0000   -0.12385
224960.0000   -0.63101
225000.0000   -0.76027
225040.0000   -0.64316
225080.0000   -0.71233
225120.0000   -0.70424
225160.0000   -0.57131
225200.0000   -0.39877
225240.0000   -0.17521
225280.0000   -0.23089
225320.0000   -0.12623
225360.0000   -0.09420
225400.0000   -0.46412
225440.0000   -0.30164
225480.0000   -0.20049
225520.0000   -0.34396
225560.0000   -0.43763
225600.0000   -0.32137
225640.0000   -0.38139
225680.0000   -0.38575
225720.0000   -0.33914
225760.0000   -0.37963
225800.0000   -0.41236
225840.0000   -0.42576
225880.0000   -0.52900
225920.0000   -0.62645
225960.0000   -0.48070
226000.0000   -0.56717
226040.0000   -0.42942
226080.0000   -0.28117
226120.0000   -0.21261
226160.0000   -0.31850
226200.0000   -0.60215
226240.0000   -0.34847
226280.0000   -0.60068
226320.0000   -0.54980
226360.0000   -0.44032
226400.0000   -0.28661
226440.0000   -0.49912
226480.0000   -1.06688
226520.0000   -0.63147
226560.0000   -0.78666
226600.0000   -0.70022
226640.0000   -0.68130
226680.0000   -0.57930
226720.0000   -0.62398
226760.0000   -0.40221
226800.0000   -0.37645
226840.0000   -0.60120
226880.0000   -0.43919
226920.0000   -0.47016
226960.0000   -0.47266
227000.0000   -0.43364
227040.0000   -0.53217
227080.0000   -0.53201
227120.0000   -0.78807
227160.0000   -0.70012
227200.0000   -0.46449
227240.0000   -0.46640
227280.0000   -0.68795
227320.0000   -0.85961
227360.0000   -0.99327
227400.0000   -0.66495
227440.0000   -0.75830
227480.0000   -0.84269
227520.0000   -1.06871
227560.0000   -0.59113
227600.0000   -0.29355
227640.0000   -0.19610
227680.0000   -0.13596
227720.0000   -0.74425
227760.0000   -0.44832
227800.0000   -0.36936
227840.0000   -0.04426
227880.0000    0.00486
227920.0000    0.03833
227960.0000   -0.22179
228000.0000   -0.13053
228040.0000   -0.44561
228080.0000   -0.00264
228120.0000   -0.21552
228160.0000    0.05629
228200.0000    0.01053
228240.0000    0.19171
228280.0000   -0.13504
228320.0000   -0.11898
228360.0000   -0.59774
228400.0000   -0.79020
228440.0000   -0.58020
228480.0000   -0.66763
228520.0000   -0.26423
228560.0000   -0.51946
228600.0000   -0.53992
228640.0000   -0.20452
228680.0000   -0.53407
228720.0000   -0.55037
228760.0000   -0.52484
228800.0000   -0.83804
228840.0000   -0.52021
228880.0000   -0.62872
228920.0000   -0.25750
228960.0000   -0.57570
229000.0000   -0.80428
229040.0000   -0.70719
229080.0000   -0.67079
229120.0000   -0.58217
229160.0000   -0.66910
229200.0000   -0.61257
229240.0000   -0.65422
229280.0000   -0.47408
229320.0000   -0.66698
229360.0000   -0.50384
229400.0000   -0.50047
229440.0000   -0.70791
229480.0000   -0.53658
229520.0000   -0.38796
229560.0000   -0.22282
229600.0000   -0.16779
229640.0000   -0.80175
229680.0000   -0.57655
229720.0000   -0.39619
229760.0000   -0.44409
229800.0000   -0.29132
229840.0000   -0.19758
229880.0000   -0.04084
229920.0000   -0.29330
229960.0000   -0.21580
230000.0000   -0.26064
230040.0000   -0.32488
230080.0000   -0.27604
230120.0000   -0.33833
230160.0000   -0.66910
230200.0000   -0.60008
230240.0000   -0.48228
230280.0000   -0.62978
230320.0000   -0.72406
230360.0000   -0.37567
230400.0000   -0.23582
230440.0000   -0.40786
230480.0000   -0.42460
230520.0000   -0.00464
230560.0000   -0.19238
230600.0000    0.17322
230640.0000   -0.05636
230680.0000   -0.22525
230720.0000   -0.05317
230760.0000   -0.55003
230800.0000   -0.49440
230840.0000   -0.42438
230880.0000   -0.50681
230920.0000   -0.85748
230960.0000   -0.45853
231000.0000   -0.49744
231040.0000   -0.65872
231080.0000   -0.53240
231120.0000   -0.51086
231160.0000   -0.81632
231200.0000   -0.63411
231240.0000   -0.03865
231280.0000   -0.39135
231320.0000   -0.27421
231360.0000   -0.32320
231400.0000   -0.28870
231440.0000   -0.54928
231480.0000   -0.54733
231520.0000   -0.56308
231560.0000   -0.84640
231600.0000   -0.72812
231640.0000   -0.84047
231680.0000   -0.31370
231720.0000   -0.45880
231760.0000   -0.23365
231800.0000   -0.33428
231840.0000   -0.24666
231880.0000   -0.40147
231920.0000   -0.39850
231960.0000   -0.09784
232000.0000   -0.15858
232040.0000   -0.01106
232080.0000    0.17618
232120.0000   -0.06876
232160.0000    0.05289
232200.0000   -0.13104
232240.0000    0.18663
232280.0000   -0.07391
232320.0000   -0.51518
232360.0000   -0.30957
232400.0000   -0.37254
232440.0000   -0.47414
232480.0000   -0.47088
232520.0000   -0.41493
232560.0000   -0.48379
232600.0000   -0.33637
232640.0000   -0.12530
232680.0000   -0.48087
232720.0000   -0.47879
232760.0000   -0.47721
232800.0000   -0.44996
232840.0000   -0.64511
232880.0000   -0.59871
232920.0000   -0.48614
232960.0000   -0.29133
233000.0000    0.04756
233040.0000    0.23038
233080.0000   -0.06960
233120.0000   -0.13830
233160.0000   -0.21086
233200.0000    0.01911
233240.0000   -0.05146
233280.0000   -0.24534
233320.0000   -0.07068
233360.0000   -0.01291
233400.0000    0.11703
233440.0000   -0.25433
233480.0000   -0.28812
233520.0000   -0.22671
233560.0000   -0.20019
233600.0000    0.12074
233640.0000   -0.33823
233680.0000   -0.31559
233720.0000   -0.30245
233760.0000   -0.41811
233800.0000   -0.36911
233840.0000   -0.10970
233880.0000   -0.16521
233920.0000   -0.28029
233960.0000   -0.08263
234000.0000   -0.45792
234040.0000   -0.28482
234080.0000   -0.22381
234120.0000   -0.54664
234160.0000   -0.35938
234200.0000   -0.53295
234240.0000   -0.59188
234280.0000   -0.48151
234320.0000   -0.27742
234360.0000   -0.18797
234400.0000   -0.49515
234440.0000   -0.47353
234480.0000   -0.62833
234520.0000   -0.33804
234560.0000   -0.39429
234600.0000   -0.57232
234640.0000   -0.45152
234680.0000   -0.59202
234720.0000   -0.65848
234760.0000   -0.60040
234800.0000   -0.52079
234840.0000   -0.42110
234880.0000   -0.66762
234920.0000   -0.41009
234960.0000   -0.43253
235000.0000   -0.40878
235040.0000   -0.55027
235080.0000   -0.12653
235120.0000   -0.06178
235160.0000   -0.03099
235200.0000   -0.18766
235240.0000   -0.05509
235280.0000   -0.08524
235320.0000   -0.29269
235360.0000   -0.13415
235400.0000   -0.22971
235440.0000   -0.15110
235480.0000   -0.08955
235520.0000   -0.37234
235560.0000   -0.23669
235600.0000   -0.10000
235640.0000   -0.41580
235680.0000   -0.13010
235720.0000   -0.34480
235760.0000   -0.19461
235800.0000   -0.25709
235840.0000   -0.47180
235880.0000   -0.21869
235920.0000   -0.23486
235960.0000   -0.28437
236000.0000   -0.04593
236040.0000    0.09327
236080.0000   -0.01246
236120.0000   -0.17257
236160.0000   -0.22999
236200.0000   -0.38395
236240.0000   -0.23211
236280.0000   -0.06484
236320.0000   -0.18257
236360.0000   -0.24386
236400.0000   -0.22059
236440.0000   -0.14951
236480.0000   -0.12199
236520.0000    0.00086
236560.0000   -0.21844
236600.0000   -0.08553
236640.0000   -0.10497
236680.0000   -0.08110
236720.0000   -0.24837
236760.0000   -0.32310
236800.0000   -0.00563
236840.0000   -0.04060
236880.0000   -0.20354
236920.0000    0.01514
236960.0000   -0.10261
237000.0000   -0.06581
237040.0000   -0.48268
237080.0000   -0.29704
237120.0000   -0.21445
237160.0000   -0.18566
237200.0000   -0.07847
237240.0000   -0.25505
237280.0000   -0.04414
237320.0000   -0.08336
237360.0000   -0.32202
237400.0000    0.12123
237440.0000   -0.08165
237480.0000    0.02109
237520.0000   -0.08821
237560.0000   -0.02060
237600.0000    0.00218
237640.0000   -0.14351
237680.0000   -0.45911
237720.0000   -0.19476
237760.0000   -0.28658
237800.0000   -0.30026
237840.0000   -0.55762
237880.0000   -0.43414
237920.0000   -0.60707
237960.0000   -0.32707
238000.0000   -0.42554
238040.0000   -0.50098
238080.0000   -0.36040
238120.0000   -0.15026
238160.0000   -0.36730
238200.0000   -0.13444
238240.0000   -0.44796
238280.0000   -0.33602
238320.0000   -0.27326
238360.0000   -0.24860
238400.0000   -0.34465
238440.0000   -0.10731
238480.0000   -0.27975
238520.0000   -0.05254
238560.0000    0.07138
238600.0000    0.01162
238640.0000   -0.15393
238680.0000   -0.47681
238720.0000   -0.57799
238760.0000   -0.42129
238800.0000   -0.20656
238840.0000   -0.40484
238880.0000   -0.17814
238920.0000   -0.04564
238960.0000   -0.07014
239000.0000   -0.26786
239040.0000    0.00320
239080.0000   -0.02007
239120.0000   -0.25094
239160.0000   -0.03987
239200.0000    0.09345
239240.0000   -0.18992
239280.0000    0.08457
239320.0000    0.09765
239360.0000   -0.05519
239400.0000    0.11106
239440.0000    0.07603
239480.0000   -0.04580
239520.0000   -0.38684
239560.0000   -0.02689
239600.0000   -0.06001
239640.0000   -0.14320
239680.0000   -0.06421
239720.0000   -0.01906
239760.0000   -0.04073
239800.0000   -0.03404
239840.0000    0.10913
239880.0000   -0.11418
239920.0000   -0.06808
239960.0000   -0.25086
240000.0000   -0.28821
240040.0000   -0.02509
240080.0000    0.09671
240120.0000   -0.25511
240160.0000   -0.11276
240200.0000    0.01855
240240.0000   -0.30701
240280.0000   -0.03735
240320.0000   -0.16386
240360.0000   -0.06217
240400.0000   -0.11200
240440.0000   -0.04139
240480.0000    0.01659
240520.0000   -0.09285
240560.0000   -0.07745
240600.0000    0.13635
240640.0000    0.26750
240680.0000   -0.14786
240720.0000   -0.10664
240760.0000   -0.17387
240800.0000   -0.23416
240840.0000   -0.08475
240880.0000   -0.27479
240920.0000   -0.10566
240960.0000   -0.38518
241000.0000   -0.58371
241040.0000   -0.47602
241080.0000   -0.36720
241120.0000   -0.27978
241160.0000   -0.12622
241200.0000   -0.46049
241240.0000   -0.50423
241280.0000   -0.74681
241320.0000   -0.53360
241360.0000   -0.77348
241400.0000   -0.41019
241440.0000   -0.79288
241480.0000   -0.67488
241520.0000   -0.35965
241560.0000   -0.52540
241600.0000   -0.93550
241640.0000   -0.46216
241680.0000   -0.45801
241720.0000   -0.40444
241760.0000   -0.03293
241800.0000   -0.32563
241840.0000   -0.35473
241880.0000   -0.53604
241920.0000   -0.44267
241960.0000   -0.46908
242000.0000   -0.47024
242040.0000   -0.73225
242080.0000   -0.66304
242120.0000   -0.78715
242160.0000   -0.44393
242200.0000   -0.73619
242240.0000   -0.54164
242280.0000   -0.45015
242320.0000   -0.32762
242360.0000   -0.49328
242400.0000   -0.54261
242440.0000   -0.75887
242480.0000   -0.58363
242520.0000   -0.64196
242560.0000   -0.50493
242600.0000   -0.92650
242640.0000   -0.80373
242680.0000   -0.69888
242720.0000   -0.59337
242760.0000   -0.51345
242800.0000   -0.43009
242840.0000   -0.58214
242880.0000   -0.65785
242920.0000   -0.61360
242960.0000   -0.50848
243000.0000   -0.78570
243040.0000   -0.48273
243080.0000   -0.58223
243120.0000   -0.59437
243160.0000   -0.48004
243200.0000   -0.64548
243240.0000   -0.45756
243280.0000   -0.69346
243320.0000   -0.39516
243360.0000    0.02378
243400.0000   -0.03334
243440.0000   -0.14657
243480.0000   -0.18598
243520.0000   -0.15127
243560.0000   -0.43867
243600.0000   -0.43888
243640.0000   -0.70924
243680.0000   -0.79841
243720.0000   -0.73825
243760.0000   -0.68303
243800.0000   -0.49299
243840.0000   -0.68485
243880.0000   -0.70767
243920.0000   -0.76678
243960.0000   -0.63355
244000.0000   -0.49284
244040.0000   -0.53966
244080.0000   -0.47420
244120.0000   -0.67869
244160.0000   -0.74932
244200.0000   -0.65068
244240.0000   -0.43728
244280.0000   -0.81165
244320.0000   -0.50397
244360.0000   -0.49531
244400.0000   -0.54609
244440.0000   -0.64242
244480.0000   -0.84583
244520.0000   -0.63695
244560.0000   -0.63802
244600.0000   -0.46292
244640.0000   -0.76323
244680.0000   -0.68864
244720.0000   -0.63130
244760.0000   -0.75398
244800.0000   -0.62792
244840.0000   -1.04742
244880.0000   -0.65545
244920.0000   -0.64833
244960.0000   -0.69886
245000.0000   -0.67569
245040.0000   -0.72053
245080.0000   -0.64470
245120.0000   -0.65158
245160.0000   -0.59491
245200.0000   -0.43604
245240.0000   -0.75846
245280.0000   -0.16325
245320.0000   -0.45368
245360.0000   -0.41701
245400.0000   -0.59282
245440.0000   -0.15056
245480.0000    0.12356
245520.0000    0.16221
245560.0000    0.06184
245600.0000    0.15274
245640.0000    0.09562
245680.0000    0.14781
245720.0000   -0.35373
245760.0000   -0.39781
245800.0000   -0.39365
245840.0000   -0.45938
245880.0000   -0.44964
245920.0000   -0.43848
245960.0000   -0.24659
246000.0000   -0.33777
246040.0000   -0.07206
246080.0000   -0.22029
246120.0000   -0.34940
246160.0000   -0.58533
246200.0000   -0.66915
246240.0000   -0.33312
246280.0000   -0.52875
246320.0000   -0.53331
246360.0000   -0.36008
246400.0000   -0.27682
246440.0000   -0.27041
246480.0000   -0.46923
246520.0000   -0.57098
246560.0000   -0.32050
246600.0000   -0.59299
246640.0000   -0.63008
246680.0000   -0.52778
246720.0000   -0.63800
246760.0000   -0.46476
246800.0000   -0.56650
246840.0000   -0.37273
246880.0000   -0.92016
246920.0000   -0.68927
246960.0000   -0.39358
247000.0000   -0.50550
247040.0000   -0.22134
247080.0000    0.01979
247120.0000   -0.27947
247160.0000   -0.23508
247200.0000   -0.37540
247240.0000   -0.21674
247280.0000    0.24770
247320.0000    0.26404
247360.0000   -0.03744
247400.0000    0.29028
247440.0000   -0.18078
247480.0000   -0.04301
247520.0000   -0.05634
247560.0000    0.46884
247600.0000    0.26543
247640.0000    0.05054
247680.0000   -0.11731
247720.0000   -0.10263
247760.0000   -0.24103
247800.0000   -0.19071
247840.0000   -0.10415
247880.0000   -0.17684
247920.0000   -0.16068
247960.0000    0.13903
248000.0000   -0.06626
248040.0000   -0.43975
248080.0000   -0.24643
248120.0000   -0.22866
248160.0000   -0.19091
248200.0000   -0.36929
248240.0000   -0.33582
248280.0000   -0.30300
248320.0000   -0.37971
248360.0000   -0.15882
248400.0000    0.00717
248440.0000   -0.05218
248480.0000   -0.32453
248520.0000   -0.24285
248560.0000   -0.29976
248600.0000   -0.41271
248640.0000   -0.20158
248680.0000   -0.19554
248720.0000   -0.03734
248760.0000    0.07780
248800.0000   -0.02693
248840.0000   -0.29675
248880.0000   -0.16301
248920.0000   -0.14322
248960.0000   -0.11660
249000.0000   -0.17391
249040.0000   -0.21419
249080.0000   -0.26492
249120.0000   -0.17227
249160.0000   -0.24586
249200.0000   -0.08756
249240.0000   -0.38738
249280.0000   -0.07589
249320.0000   -0.15577
249360.0000   -0.13438
249400.0000   -0.19814
249440.0000    0.24128
249480.0000    0.41169
249520.0000   -0.06273
249560.0000    0.38777
249600.0000    0.30226
249640.0000    0.43126
249680.0000    0.23539
249720.0000    0.09082
249760.0000   -0.07427
249800.0000   -0.09528
249840.0000    0.12135
249880.0000   -0.06231
249920.0000   -0.17000
249960.0000   -0.43957
250000.0000   -0.15310
250040.0000   -0.04620
250080.0000   -0.24875
250120.0000   -0.35179
250160.0000   -0.06260
250200.0000   -0.20853
250240.0000   -0.07545
250280.0000   -0.10424
250320.0000    0.04679
250360.0000    0.01858
250400.0000   -0.28335
250440.0000   -0.29435
250480.0000   -0.07769
250520.0000   -0.15823
250560.0000    0.01244
250600.0000   -0.07550
250640.0000   -0.28519
250680.0000   -0.13548
250720.0000   -0.09149
250760.0000    0.02785
250800.0000   -0.18426
250840.0000    0.01220
250880.0000    0.10123
250920.0000    0.21547
250960.0000   -0.25046
251000.0000    0.01538
251040.0000   -0.19234
251080.0000    0.02690
251120.0000   -0.05577
251160.0000   -0.29406
251200.0000   -0.31196
251240.0000   -0.40777
251280.0000   -0.13899
251320.0000   -0.46246
251360.0000   -0.65369
251400.0000   -0.34300
251440.0000   -0.56154
251480.0000   -0.44078
251520.0000   -0.66755
251560.0000   -0.82206
251600.0000   -0.09076
251640.0000    0.20983
251680.0000    0.00879
251720.0000   -0.20745
251760.0000   -0.12863
251800.0000   -0.15095
251840.0000   -0.11610
251880.0000    0.18222
251920.0000   -0.06813
251960.0000   -0.26063
252000.0000   -0.33925
252040.0000    0.21536
252080.0000    0.00466
252120.0000    0.10459
252160.0000   -0.02692
252200.0000   -0.11606
252240.0000   -0.26036
252280.0000   -0.34950
252320.0000   -0.14735
252360.0000   -0.06667
252400.0000   -0.06717
252440.0000   -0.10656
252480.0000   -0.35232
252520.0000   -0.19184
252560.0000   -0.22927
252600.0000   -0.00524
252640.0000   -0.07942
252680.0000   -0.08992
252720.0000   -0.12791
252760.0000   -0.16953
252800.0000   -0.10321
252840.0000   -0.17986
252880.0000   -0.37485
252920.0000   -0.30141
252960.0000   -0.10277
253000.0000   -0.30922
253040.0000   -0.38554
253080.0000   -0.48163
253120.0000   -0.45079
253160.0000   -0.28369
253200.0000   -0.47626
253240.0000   -0.31728
253280.0000   -0.40075
253320.0000   -0.38740
253360.0000   -0.28660
253400.0000   -0.45873
253440.0000   -0.45691
253480.0000   -0.27273
253520.0000   -0.44694
253560.0000   -0.44301
253600.0000    0.18648
253640.0000    0.04649
253680.0000   -0.37073
253720.0000   -0.40093
253760.0000   -0.20025
253800.0000   -0.17965
253840.0000   -0.35974
253880.0000   -0.09221
253920.0000   -0.25979
253960.0000   -0.18065
254000.0000   -0.00819
254040.0000   -0.36357
254080.0000   -0.32928
254120.0000   -0.39619
254160.0000   -0.20175
254200.0000   -0.51144
254240.0000   -0.63945
254280.0000   -0.49153
254320.0000   -0.63269
254360.0000   -0.71085
254400.0000   -0.38233
254440.0000   -0.64580
254480.0000   -0.63070
254520.0000   -0.45876
254560.0000   -0.45557
254600.0000   -0.64468
254640.0000   -0.84060
254680.0000   -0.68101
254720.0000   -0.51088
254760.0000   -0.45019
254800.0000   -0.65956
254840.0000   -0.42962
254880.0000   -0.22169
254920.0000   -0.24675
254960.0000   -0.67756
255000.0000   -0.57872
255040.0000   -0.78254
255080.0000   -0.54169
255120.0000   -0.64088
255160.0000   -0.74662
255200.0000   -0.62128
255240.0000   -0.38403
255280.0000   -0.71096
255320.0000   -0.42879
255360.0000   -0.30687
255400.0000   -0.37583
255440.0000   -0.65445
255480.0000   -0.72430
255520.0000   -0.34285
255560.0000   -0.57234
255600.0000   -0.87183
255640.0000   -0.75298
255680.0000   -0.54589
255720.0000   -0.71240
255760.0000   -0.64770
255800.0000   -0.93206
255840.0000   -0.87455
255880.0000   -0.68930
255920.0000   -0.67612
255960.0000   -0.55903
256000.0000   -0.61507
256040.0000   -0.67900
256080.0000   -0.78838
256120.0000   -0.71875
256160.0000   -0.74311
256200.0000   -0.71497
256240.0000   -0.70083
256280.0000   -0.64810
256320.0000   -0.58073
256360.0000   -0.75694
256400.0000   -0.40854
256440.0000   -0.86750
256480.0000   -0.47716
256520.0000   -0.56976
256560.0000   -0.56400
256600.0000   -0.63351
256640.0000   -0.64125
256680.0000   -0.50824
256720.0000   -0.40509
256760.0000   -0.28792
256800.0000   -0.59135
256840.0000   -0.74551
256880.0000   -0.66928
256920.0000   -0.90507
256960.0000   -0.62065
257000.0000   -0.62261
257040.0000   -0.79590
257080.0000   -0.64299
257120.0000   -0.71862
257160.0000   -0.73563
257200.0000   -0.63989
257240.0000   -0.84058
257280.0000   -0.64934
257320.0000   -0.38381
257360.0000   -0.58823
257400.0000   -0.24867
257440.0000    0.01667
257480.0000    0.28981
257520.0000   -0.19141
257560.0000   -0.40013
257600.0000   -0.52413
257640.0000   -0.48283
257680.0000   -0.54768
257720.0000   -0.47927
257760.0000   -0.58455
257800.0000   -0.40502
257840.0000   -0.52978
257880.0000   -0.40700
257920.0000   -0.13717
257960.0000   -0.12340
258000.0000   -0.27045
258040.0000   -0.35393
258080.0000   -0.43346
258120.0000   -0.58864
258160.0000   -0.32373
258200.0000   -0.36042
258240.0000    0.10435
258280.0000   -0.40157
258320.0000   -0.18261
258360.0000   -0.10425
258400.0000   -0.21279
258440.0000   -0.34245
258480.0000   -0.00620
258520.0000   -0.32470
258560.0000   -0.25804
258600.0000   -0.34305
258640.0000   -0.05412
258680.0000   -0.39394
258720.0000   -0.37275
258760.0000   -0.11988
258800.0000    0.05080
258840.0000   -0.01120
258880.0000   -0.38031
258920.0000   -0.36177
258960.0000   -0.41446
259000.0000   -0.02137
259040.0000   -0.22078
259080.0000   -0.63075
259120.0000   -0.45208
259160.0000   -0.33040
259200.0000   -0.41558
259240.0000   -0.42480
259280.0000   -0.69356
259320.0000   -0.49427
259360.0000   -0.56659
259400.0000   -0.37268
259440.0000   -0.51801
259480.0000   -0.45361
259520.0000   -0.47109
259560.0000   -0.32028
259600.0000   -0.37405
259640.0000   -0.41896
259680.0000   -0.44388
259720.0000   -0.67535
259760.0000   -0.81709
259800.0000   -0.45855
259840.0000   -0.67615
259880.0000   -0.46417
259920.0000   -0.50837
259960.0000   -0.50432
260000.0000   -0.42962
260040.0000   -0.41513
260080.0000   -0.52070
260120.0000   -0.27664
260160.0000   -0.33829
260200.0000   -0.45337
260240.0000   -0.70887
260280.0000   -0.76299
260320.0000   -0.81963
260360.0000   -0.81480
260400.0000   -0.76700
260440.0000   -0.77354
260480.0000   -0.72044
260520.0000   -1.09956
260560.0000   -0.63516
260600.0000   -0.89956
260640.0000   -0.77841
260680.0000   -0.44708
260720.0000   -0.81847
260760.0000   -0.65548
260800.0000   -0.74197
260840.0000   -0.61434
260880.0000   -0.88595
260920.0000   -0.77680
260960.0000   -0.68580
261000.0000   -0.75413
261040.0000   -0.78422
261080.0000   -0.42136
261120.0000   -0.36107
261160.0000   -0.58336
261200.0000   -0.71392
261240.0000   -0.52259
261280.0000   -0.40491
261320.0000   -0.29257
261360.0000   -0.84695
261400.0000   -0.83650
261440.0000   -0.64097
261480.0000   -0.59179
261520.0000   -0.77347
261560.0000   -0.50168
261600.0000   -0.60450
261640.0000   -0.65363
261680.0000   -0.41791
261720.0000   -0.63274
261760.0000   -0.52616
261800.0000   -0.49037
261840.0000   -0.09339
261880.0000   -0.65647
261920.0000   -0.74913
261960.0000   -0.57656
262000.0000   -0.49035
262040.0000   -0.91203
262080.0000   -0.64074
262120.0000   -0.89087
262160.0000   -0.58595
262200.0000   -0.53307
262240.0000   -0.46581
262280.0000   -0.54128
262320.0000   -0.70662
262360.0000   -0.51197
262400.0000   -0.76525
262440.0000   -0.43806
262480.0000   -0.61281
262520.0000   -0.36705
262560.0000   -0.85655
262600.0000   -0.56942
262640.0000    0.08160
262680.0000   -0.36778
262720.0000   -0.45164
262760.0000   -0.67936
262800.0000   -0.63596
262840.0000   -0.70317
262880.0000   -0.40365
262920.0000   -0.58161
262960.0000   -0.59714
263000.0000   -0.65197
263040.0000   -0.50821
263080.0000   -0.40514
263120.0000   -0.40104
263160.0000   -0.62123
263200.0000   -0.78028
263240.0000   -0.54433
263280.0000   -0.66424
263320.0000   -0.37456
263360.0000   -0.36421
263400.0000   -0.14447
263440.0000   -0.21590
263480.0000   -0.72525
263520.0000   -0.59056
263560.0000   -0.56309
263600.0000   -0.41529
263640.0000   -0.43095
263680.0000   -0.46106
263720.0000   -0.48503
263760.0000   -0.55850
263800.0000   -0.62806
263840.0000   -0.79826
263880.0000   -0.44119
263920.0000   -0.26025
263960.0000   -0.54070
264000.0000   -0.59756
264040.0000   -0.64259
264080.0000   -0.81807
264120.0000   -0.65045
264160.0000   -0.73815
264200.0000   -0.70203
264240.0000   -0.71917
264280.0000   -0.71040
264320.0000   -0.41062
264360.0000   -0.76326
264400.0000   -0.75074
264440.0000   -0.59982
264480.0000   -0.65619
264520.0000   -0.68387
264560.0000   -0.71669
264600.0000   -0.64974
264640.0000   -0.44469
264680.0000   -0.63038
264720.0000   -0.75671
264760.0000   -0.80264
264800.0000   -0.69568
264840.0000   -0.62230
264880.0000   -0.79662
264920.0000   -0.84953
264960.0000   -0.63564
265000.0000   -0.62941
265040.0000   -0.35069
265080.0000   -0.67912
265120.0000   -0.54109
265160.0000   -0.60932
265200.0000   -0.47030
265240.0000   -0.28611
265280.0000   -0.46462
265320.0000   -0.27310
265360.0000   -0.61757
265400.0000   -0.51669
265440.0000   -0.50745
265480.0000   -0.56060
265520.0000   -0.76140
265560.0000   -0.42073
265600.0000   -0.56853
265640.0000   -0.60861
265680.0000   -0.64666
265720.0000   -0.82488
265760.0000   -0.86582
265800.0000   -0.45068
265840.0000   -0.21239
265880.0000   -0.19016
265920.0000   -0.48669
265960.0000   -0.33600
266000.0000   -0.37576
266040.0000   -0.39593
266080.0000   -0.35227
266120.0000   -0.30905
266160.0000   -0.26866
266200.0000   -0.42391
266240.0000   -0.38168
266280.0000   -0.23078
266320.0000   -0.51016
266360.0000   -0.30659
266400.0000   -0.42373
266440.0000   -0.57768
266480.0000   -0.75019
266520.0000   -0.78470
266560.0000   -0.53935
266600.0000   -0.67220
266640.0000   -0.50264
266680.0000   -0.42668
266720.0000   -0.39631
266760.0000   -0.50567
266800.0000   -0.62509
266840.0000   -0.35159
266880.0000   -0.32427
266920.0000   -0.26230
266960.0000   -0.09395
267000.0000   -0.19970
267040.0000   -0.30186
267080.0000   -0.24178
267120.0000   -0.51945
267160.0000   -0.20751
267200.0000    0.08639
267240.0000    0.01383
267280.0000   -0.21977
267320.0000   -0.18185
267360.0000   -0.16226
267400.0000   -0.02357
267440.0000   -0.22837
267480.0000    0.00925
267520.0000    0.07487
267560.0000    0.10531
267600.0000   -0.11321
267640.0000   -0.06834
267680.0000   -0.26163
267720.0000   -0.22065
267760.0000   -0.14236
267800.0000   -0.12694
267840.0000   -0.19883
267880.0000    0.15803
267920.0000    0.19502
267960.0000   -0.37742
268000.0000   -0.07675
268040.0000   -0.36235
268080.0000   -0.36601
268120.0000   -0.26732
268160.0000   -0.19132
268200.0000   -0.48781
268240.0000   -0.40093
268280.0000   -0.21049
268320.0000   -0.35086
268360.0000   -0.23825
268400.0000   -0.20777
268440.0000   -0.01163
268480.0000   -0.12736
268520.0000   -0.20963
268560.0000   -0.36159
268600.0000   -0.20913
268640.0000   -0.39275
268680.0000   -0.49635
268720.0000   -0.42545
268760.0000   -0.67726
268800.0000   -0.37756
268840.0000   -0.52017
268880.0000   -0.68113
268920.0000   -0.64288
268960.0000   -0.94917
269000.0000   -0.40150
269040.0000   -0.62549
269080.0000   -0.49315
269120.0000   -0.73031
269160.0000   -0.63628
269200.0000   -0.53790
269240.0000   -0.72243
269280.0000   -0.50865
269320.0000   -0.41745
269360.0000   -0.30242
269400.0000   -0.41245
269440.0000   -0.70573
269480.0000   -0.98536
269520.0000   -0.50517
269560.0000   -0.81008
269600.0000   -0.72806
269640.0000   -0.62253
269680.0000   -0.85726
269720.0000   -0.68510
269760.0000   -0.56414
269800.0000   -0.63677
269840.0000   -0.56386
269880.0000   -0.70115
269920.0000   -0.32571
269960.0000   -0.58524
270000.0000   -0.75288
270040.0000   -0.51315
270080.0000   -0.55264
270120.0000   -0.69603
270160.0000   -0.67210
270200.0000   -0.37050
270240.0000   -0.56134
270280.0000   -0.48685
270320.0000   -0.20949
270360.0000   -0.40337
270400.0000   -0.30112
270440.0000   -0.55285
270480.0000   -0.43355
270520.0000   -0.27664
270560.0000   -0.19610
270600.0000   -0.03225
270640.0000   -0.50071
270680.0000   -0.22053
270720.0000   -0.37299
270760.0000    0.16176
270800.0000   -0.05656
270840.0000   -0.19797
270880.0000    0.27253
270920.0000    0.19428
270960.0000    0.14880
271000.0000    0.06752
271040.0000    0.50856
271080.0000    0.63843
271120.0000    0.31051
271160.0000    0.20303
271200.0000    0.08482
271240.0000    0.04814
271280.0000    0.32076
271320.0000   -0.19327
271360.0000   -0.34750
271400.0000   -0.00833
271440.0000   -0.36851
271480.0000    0.13063
271520.0000    0.10273
271560.0000    0.35910
271600.0000    0.20067
271640.0000    0.16696
271680.0000    0.12741
271720.0000    0.12515
271760.0000    0.12923
271800.0000   -0.16810
271840.0000   -0.26685
271880.0000   -0.26748
271920.0000   -0.05922
271960.0000   -0.20130
272000.0000   -0.35261
272040.0000   -0.57669
272080.0000   -0.68529
272120.0000   -0.56280
272160.0000   -0.54033
272200.0000   -0.44010
272240.0000   -0.57687
272280.0000   -0.49418
272320.0000   -0.52730
272360.0000   -0.10423
272400.0000   -0.75648
272440.0000   -0.94071
272480.0000   -0.63880
272520.0000   -0.12314
272560.0000   -0.32108
272600.0000   -0.10208
272640.0000   -0.60389
272680.0000   -0.51626
272720.0000   -0.01571
272760.0000   -0.33242
272800.0000   -0.62106
272840.0000   -0.26457
272880.0000   -0.31694
272920.0000   -0.11915
272960.0000   -0.42528
273000.0000   -0.18469
273040.0000   -0.35570
273080.0000   -0.58471
273120.0000   -0.33489
273160.0000   -0.39699
273200.0000   -0.11420
273240.0000   -0.13558
273280.0000   -0.12889
273320.0000   -0.02604
273360.0000   -0.25497
273400.0000   -0.19031
273440.0000   -0.14512
273480.0000   -0.15469
273520.0000    0.10882
273560.0000   -0.13840
273600.0000    0.07468
273640.0000   -0.06770
273680.0000    0.01844
273720.0000   -0.13634
273760.0000   -0.14141
273800.0000    0.15425
273840.0000    0.06726
273880.0000    0.01334
273920.0000   -0.05132
273960.0000   -0.21870
274000.0000    0.16203
274040.0000   -0.11870
274080.0000    0.14514
274120.0000    0.06204
274160.0000   -0.13804
274200.0000   -0.04839
274240.0000    0.15144
274280.0000    0.04573
274320.0000    0.20675
274360.0000    0.08325
274400.0000   -0.42501
274440.0000   -0.24277
274480.0000   -0.07355
274520.0000   -0.17124
274560.0000   -0.30621
274600.0000   -0.25365
274640.0000    0.01307
274680.0000   -0.08633
274720.0000    0.20044
274760.0000   -0.16293
274800.0000   -0.20390
274840.0000    0.32830
274880.0000   -0.16617
274920.0000   -0.07439
274960.0000   -0.20883
275000.0000   -0.00607
275040.0000    0.00688
275080.0000    0.09941
275120.0000   -0.13322
275160.0000   -0.12162
275200.0000   -0.06399
275240.0000    0.19212
275280.0000    0.02929
275320.0000    0.11784
275360.0000   -0.00302
275400.0000    0.21263
275440.0000   -0.28428
275480.0000    0.07257
275520.0000    0.15763
275560.0000   -0.08143
275600.0000    0.15659
275640.0000   -0.21415
275680.0000   -0.35769
275720.0000   -0.39288
275760.0000   -0.60598
275800.0000   -0.69030
275840.0000   -0.53959
275880.0000   -0.36515
275920.0000   -0.56487
275960.0000   -0.29853
276000.0000   -0.15861
276040.0000   -0.46285
276080.0000   -0.55713
276120.0000   -0.19543
276160.0000   -0.06558
276200.0000   -0.50857
276240.0000   -0.47467
276280.0000   -0.63167
276320.0000   -0.20383
276360.0000   -0.35214
276400.0000   -0.10436
276440.0000   -0.64923
276480.0000    0.05308
276520.0000   -0.13431
276560.0000   -0.00609
276600.0000   -0.27089
276640.0000    0.03324
276680.0000   -0.04086
276720.0000   -0.61752
276760.0000   -0.17917
276800.0000   -0.09704
276840.0000   -0.36304
276880.0000    0.15194
276920.0000    0.05812
276960.0000    0.25861
277000.0000    0.27403
277040.0000   -0.11127
277080.0000   -0.65963
277120.0000   -0.51856
277160.0000   -0.44460
277200.0000   -0.67516
277240.0000   -0.66037
277280.0000   -0.56860
277320.0000   -0.62700
277360.0000   -0.36064
277400.0000   -0.68313
277440.0000   -0.52551
277480.0000   -0.62941
277520.0000   -0.88315
277560.0000   -0.69225
277600.0000   -0.87737
277640.0000   -0.58437
277680.0000   -0.39476
277720.0000   -0.45774
277760.0000   -0.27355
277800.0000   -0.35047
277840.0000   -0.31372
277880.0000   -0.46938
277920.0000   -0.12824
277960.0000    0.07060
278000.0000   -0.19644
278040.0000   -0.06745
278080.0000   -0.07399
278120.0000    0.05841
278160.0000    0.20454
278200.0000    0.10849
278240.0000   -0.29758
278280.0000   -0.16433
278320.0000   -0.06008
278360.0000    0.01814
278400.0000    0.12984
278440.0000   -0.02419
278480.0000    0.01088
278520.0000   -0.57698
278560.0000   -0.54488
278600.0000   -0.41888
278640.0000   -0.44579
278680.0000   -0.36422
278720.0000   -0.11631
278760.0000   -0.08389
278800.0000   -0.17558
278840.0000   -0.20312
278880.0000   -0.43312
278920.0000   -0.21578
278960.0000   -0.03917
279000.0000   -0.25464
279040.0000   -0.21258
279080.0000   -0.09060
279120.0000   -0.25843
279160.0000   -0.15648
279200.0000   -0.24642
279240.0000   -0.04999
279280.0000   -0.47733
279320.0000   -0.66826
279360.0000   -0.80966
279400.0000   -0.45221
279440.0000   -0.46492
279480.0000   -0.22927
279520.0000   -0.45422
279560.0000   -0.86891
279600.0000   -0.79954
279640.0000   -0.49309
279680.0000   -0.69357
279720.0000   -0.63705
279760.0000   -0.48157
279800.0000   -0.73112
279840.0000   -0.56984
279880.0000   -0.69948
279920.0000   -0.67326
279960.0000   -0.48313
280000.0000   -0.85072
280040.0000   -1.07549
280080.0000   -0.75510
280120.0000   -0.54766
280160.0000   -0.58587
280200.0000   -0.62624
280240.0000   -0.91098
280280.0000   -0.65288
280320.0000   -0.69494
280360.0000   -0.43647
280400.0000   -0.74497
280440.0000   -0.63377
280480.0000   -0.58652
280520.0000   -0.67178
280560.0000   -0.45342
280600.0000   -0.56432
280640.0000   -0.24888
280680.0000   -0.54820
280720.0000   -0.59061
280760.0000   -0.40988
280800.0000   -0.46551
280840.0000   -0.32222
280880.0000   -0.55771
280920.0000   -0.39482
280960.0000   -0.80997
281000.0000   -0.49403
281040.0000   -0.48798
281080.0000   -0.43551
281120.0000   -0.37326
281160.0000   -0.23352
281200.0000   -0.45113
281240.0000   -0.45684
281280.0000   -0.56616
281320.0000   -0.33031
281360.0000   -0.51382
281400.0000   -0.41252
281440.0000   -0.56529
281480.0000   -0.53632
281520.0000   -0.43007
281560.0000   -0.54142
281600.0000   -0.59056
281640.0000   -0.49216
281680.0000   -0.43108
281720.0000   -0.46800
281760.0000   -0.42633
281800.0000   -0.42924
281840.0000   -0.57389
281880.0000   -0.18500
281920.0000   -0.17993
281960.0000   -0.19224
282000.0000   -0.05609
282040.0000   -0.29941
282080.0000   -0.39155
282120.0000   -0.20646
282160.0000   -0.25311
282200.0000   -0.45570
282240.0000   -0.38262
282280.0000   -0.29283
282320.0000   -0.32075
282360.0000   -0.39140
282400.0000   -0.79237
282440.0000   -0.66342
282480.0000   -0.74869
282520.0000   -0.85492
282560.0000   -0.76768
282600.0000   -0.78407
282640.0000   -0.80093
282680.0000   -0.60485
282720.0000   -0.78429
282760.0000   -0.45461
282800.0000   -0.70438
282840.0000   -0.78120
282880.0000   -0.34367
282920.0000   -0.32614
282960.0000   -0.60016
283000.0000   -0.42006
283040.0000   -0.44948
283080.0000    0.07590
283120.0000    0.22499
283160.0000    0.28376
283200.0000   -0.06646
283240.0000    0.10178
283280.0000    0.15197
283320.0000   -0.17444
283360.0000   -0.11173
283400.0000   -0.34633
283440.0000   -0.32546
283480.0000    0.26815
283520.0000    0.18856
283560.0000    0.38752
283600.0000    0.17355
283640.0000    0.51876
283680.0000    0.02296
283720.0000   -0.24643
283760.0000   -0.06991
283800.0000   -0.17529
283840.0000    0.06070
283880.0000    0.29910
283920.0000    0.45592
283960.0000    0.26043
284000.0000    0.06363
284040.0000    0.40712
284080.0000    0.41634
284120.0000    0.26735
284160.0000    0.14323
284200.0000    0.51303
284240.0000    0.44373
284280.0000    0.08612
284320.0000   -0.04784
284360.0000   -0.03231
284400.0000   -0.15643
284440.0000    0.09676
284480.0000    0.03731
284520.0000    0.32870
284560.0000    0.22728
284600.0000   -0.04409
284640.0000    0.03479
284680.0000   -0.13251
284720.0000    0.15947
284760.0000    0.00780
284800.0000    0.09335
284840.0000   -0.14090
284880.0000   -0.17888
284920.0000    0.09948
284960.0000    0.04158
285000.0000    0.06399
285040.0000    0.17587
285080.0000    0.08658
285120.0000    0.14839
285160.0000    0.10818
285200.0000    0.01408
285240.0000    0.21838
285280.0000    0.10914
285320.0000    0.01930
285360.0000    0.22070
285400.0000    0.20377
285440.0000   -0.01385
285480.0000   -0.01099
285520.0000    0.13439
285560.0000    0.14651
285600.0000   -0.16343
285640.0000   -0.60081
285680.0000   -0.48951
285720.0000   -0.52978
285760.0000   -0.65307
285800.0000   -0.59783
285840.0000   -0.47273
285880.0000   -0.42719
285920.0000   -0.82861
285960.0000   -0.85654
286000.0000   -0.91241
286040.0000   -0.81739
286080.0000   -0.79825
286120.0000   -0.50592
286160.0000   -0.41903
286200.0000   -0.68794
286240.0000   -0.75002
286280.0000   -0.79720
286320.0000   -0.38105
286360.0000   -0.58083
286400.0000   -0.34973
286440.0000   -0.06236
286480.0000   -0.17663
286520.0000    0.01585
286560.0000    0.01317
286600.0000    0.13716
286640.0000    0.43673
286680.0000    0.63447
286720.0000    0.56268
286760.0000    0.57766
286800.0000    0.41527
286840.0000    0.32595
286880.0000    0.44607
286920.0000    0.65196
286960.0000    0.41377
287000.0000    0.64442
287040.0000    0.38668
287080.0000    0.50183
287120.0000    0.41588
287160.0000    0.10928
287200.0000    0.61155
287240.0000    0.27455
287280.0000    0.06628
287320.0000   -0.13882
287360.0000   -0.15537
287400.0000   -0.02471
287440.0000    0.07678
287480.0000    0.05179
287520.0000   -0.34830
287560.0000   -0.39062
287600.0000   -0.29820
287640.0000   -0.04879
287680.0000   -0.32286
287720.0000   -0.62292
287760.0000   -0.26156
287800.0000   -0.26346
287840.0000   -0.09894
287880.0000   -0.13552
287920.0000   -0.39210
287960.0000   -0.15209
288000.0000   -0.06798
288040.0000    0.15665
288080.0000    0.14318
288120.0000    0.08005
288160.0000   -0.01028
288200.0000   -0.30344
288240.0000   -0.07721
288280.0000   -0.05561
288320.0000   -0.38917
288360.0000   -0.37947
288400.0000   -0.16400
288440.0000   -0.03253
288480.0000   -0.15592
288520.0000   -0.02400
288560.0000   -0.10851
288600.0000   -0.17050
288640.0000   -0.19725
288680.0000   -0.27754
288720.0000   -0.28239
288760.0000   -0.51345
288800.0000   -0.60476
288840.0000   -0.24678
288880.0000   -0.19273
288920.0000    0.05307
288960.0000    0.11633
289000.0000    0.00640
289040.0000    0.04253
289080.0000    0.12576
289120.0000   -0.15139
289160.0000   -0.08663
289200.0000   -0.01669
289240.0000    0.11164
289280.0000    0.26523
289320.0000   -0.07033
289360.0000   -0.10559
289400.0000   -0.04830
289440.0000   -0.09627
289480.0000   -0.00998
289520.0000   -0.15236
289560.0000    0.05675
289600.0000    0.14445
289640.0000    0.09884
289680.0000    0.26652
289720.0000    0.02666
289760.0000    0.35400
289800.0000    0.10665
289840.0000    0.03962
289880.0000    0.09151
289920.0000    0.01052
289960.0000   -0.11230
290000.0000    0.26041
290040.0000   -0.17315
290080.0000    0.07201
290120.0000    0.00724
290160.0000    0.29045
290200.0000    0.20292
290240.0000    0.12830
290280.0000    0.06389
290320.0000    0.13299
290360.0000    0.10459
290400.0000    0.30106
290440.0000   -0.04893
290480.0000    0.00844
290520.0000   -0.06372
290560.0000   -0.05612
290600.0000    0.01612
290640.0000   -0.15042
290680.0000   -0.00484
290720.0000    0.13504
290760.0000    0.13621
290800.0000    0.08780
290840.0000    0.16036
290880.0000    0.15628
290920.0000    0.33919
290960.0000    0.00995
291000.0000   -0.03296
291040.0000   -0.13262
291080.0000    0.13049
291120.0000   -0.17814
291160.0000    0.21932
291200.0000    0.05441
291240.0000   -0.18302
291280.0000   -0.12860
291320.0000    0.02313
291360.0000    0.23411
291400.0000    0.13305
291440.0000   -0.13630
291480.0000    0.20557
291520.0000    0.20328
291560.0000    0.03379
291600.0000    0.08621
291640.0000   -0.15047
291680.0000    0.06759
291720.0000   -0.22433
291760.0000    0.06186
291800.0000   -0.26533
291840.0000    0.18956
291880.0000    0.31853
291920.0000    0.14611
291960.0000   -0.31362
292000.0000    0.17566
292040.0000    0.29066
292080.0000    0.07139
292120.0000   -0.17503
292160.0000   -0.24787
292200.0000    0.06780
292240.0000    0.12807
292280.0000    0.15099
292320.0000   -0.24754
292360.0000   -0.08035
292400.0000    0.26587
292440.0000    0.24908
292480.0000    0.11788
292520.0000    0.14679
292560.0000    0.28568
292600.0000    0.15960
292640.0000    0.28976
292680.0000    0.28614
292720.0000    0.47457
292760.0000    0.32887
292800.0000    0.40438
292840.0000    0.52092
292880.0000    0.43244
292920.0000   -0.10449
292960.0000    0.16366
293000.0000    0.33130
293040.0000    0.22498
293080.0000    0.42325
293120.0000    0.02047
293160.0000    0.28161
293200.0000    0.43961
293240.0000    0.27182
293280.0000    0.33432
293320.0000    0.62085
293360.0000    0.27646
293400.0000    0.45367
293440.0000    0.35162
293480.0000    0.25143
293520.0000    0.00965
293560.0000    0.23531
293600.0000    0.25272
293640.0000    0.27834
293680.0000    0.40620
293720.0000    0.23739
293760.0000    0.66812
293800.0000    0.46556
293840.0000    0.38407
293880.0000    0.35299
293920.0000    0.14985
293960.0000    0.42787
294000.0000    0.45105
294040.0000    0.01795
294080.0000    0.13386
294120.0000    0.19767
294160.0000    0.45236
294200.0000    0.38736
294240.0000    0.42367
294280.0000    0.35021
294320.0000    0.35201
294360.0000    0.63524
294400.0000    0.44325
294440.0000    0.53507
294480.0000    0.19466
294520.0000    0.42092
294560.0000    0.39871
294600.0000    0.40195
294640.0000    0.53700
294680.0000    0.56047
294720.0000    0.41026
294760.0000    0.27807
294800.0000    0.45666
294840.0000    0.15907
294880.0000    0.17536
294920.0000   -0.16051
294960.0000   -0.09391
295000.0000   -0.00460
295040.0000   -0.17378
295080.0000   -0.26535
295120.0000   -0.07274
295160.0000   -0.22799
295200.0000    0.09948
295240.0000   -0.02411
295280.0000    0.09156
295320.0000    0.03188
295360.0000    0.04087
295400.0000    0.00584
295440.0000   -0.01502
295480.0000   -0.03226
295520.0000   -0.14167
295560.0000    0.05177
295600.0000    0.02800
295640.0000   -0.08251
295680.0000    0.25200
295720.0000   -0.26351
295760.0000    0.00898
295800.0000    0.01414
295840.0000    0.35286
295880.0000   -0.19936
295920.0000    0.32115
295960.0000   -0.01542
296000.0000   -0.10769
296040.0000    0.03933
296080.0000    0.06785
296120.0000   -0.01040
296160.0000    0.02766
296200.0000   -0.09983
296240.0000   -0.15234
296280.0000   -0.07336
296320.0000    0.23578
296360.0000   -0.04895
296400.0000   -0.21125
296440.0000    0.03681
296480.0000   -0.20994
296520.0000   -0.65249
296560.0000   -0.38516
296600.0000   -0.09722
296640.0000   -0.00746
296680.0000    0.05404
296720.0000    0.17218
296760.0000    0.03287
296800.0000    0.08739
296840.0000    0.22184
296880.0000    0.03540
296920.0000    0.07359
296960.0000   -0.05556
297000.0000   -0.06193
297040.0000   -0.03176
297080.0000   -0.09979
297120.0000    0.05463
297160.0000   -0.00300
297200.0000    0.01488
297240.0000   -0.01379
297280.0000   -0.01023
297320.0000    0.09169
297360.0000    0.09183
297400.0000   -0.08820
297440.0000   -0.08501
297480.0000    0.06943
297520.0000   -0.00882
297560.0000    0.15914
297600.0000   -0.03555
297640.0000   -0.02465
297680.0000    0.16394
297720.0000   -0.20623
297760.0000    0.04162
297800.0000   -0.20705
297840.0000   -0.44850
297880.0000   -0.14671
297920.0000   -0.29500
297960.0000   -0.58227
298000.0000   -0.08335
298040.0000   -0.24402
298080.0000   -0.33818
298120.0000   -0.50575
298160.0000   -0.39984
298200.0000   -0.53977
298240.0000   -0.59710
298280.0000   -0.55512
298320.0000   -0.20322
298360.0000   -0.11454
298400.0000   -0.19103
298440.0000   -0.50850
298480.0000   -0.08639
298520.0000   -0.00497
298560.0000   -0.12916
298600.0000   -0.22018
298640.0000   -0.11261
298680.0000   -0.00978
298720.0000   -0.16251
298760.0000   -0.14838
298800.0000    0.04518
298840.0000   -0.19676
298880.0000    0.07298
298920.0000    0.01672
298960.0000    0.04646
299000.0000   -0.09302
299040.0000   -0.28794
299080.0000    0.10408
299120.0000   -0.07329
299160.0000   -0.11733
299200.0000   -0.08110
299240.0000    0.24624
299280.0000   -0.03026
299320.0000    0.15100
299360.0000   -0.25223
299400.0000    0.05096
299440.0000    0.02773
299480.0000    0.14227
299520.0000   -0.04955
299560.0000    0.13376
299600.0000   -0.37616
299640.0000   -0.24238
299680.0000    0.05361
299720.0000    0.11354
299760.0000    0.01885
299800.0000   -0.08220
299840.0000   -0.04639
299880.0000   -0.04472
299920.0000    0.04325
299960.0000    0.03440
300000.0000   -0.01114
300040.0000    0.11247
300080.0000   -0.17934
300120.0000   -0.08667
300160.0000   -0.32103
300200.0000   -0.41240
300240.0000   -0.67914
300280.0000   -0.50238
300320.0000    0.02244
300360.0000   -0.11006
300400.0000   -0.08136
300440.0000    0.01452
300480.0000   -0.03969
300520.0000    0.05217
300560.0000    0.00542
300600.0000   -0.26165
300640.0000    0.23566
300680.0000   -0.24952
300720.0000   -0.05354
300760.0000    0.07483
300800.0000    0.04799
300840.0000    0.14539
300880.0000   -0.15662
300920.0000   -0.38646
300960.0000   -0.41395
301000.0000   -0.01050
301040.0000   -0.00597
301080.0000    0.04418
301120.0000   -0.04391
301160.0000    0.04420
301200.0000   -0.27783
301240.0000   -0.07399
301280.0000    0.47005
301320.0000    0.06173
301360.0000    0.32785
301400.0000    0.04382
301440.0000    0.23169
301480.0000    0.14347
301520.0000    0.00132
301560.0000   -0.08544
301600.0000   -0.22076
301640.0000   -0.45342
301680.0000   -0.15315
301720.0000    0.04937
301760.0000   -0.01298
301800.0000   -0.20129
301840.0000    0.09417
301880.0000   -0.10166
301920.0000   -0.17317
301960.0000   -0.12838
302000.0000   -0.04057
302040.0000   -0.03817
302080.0000    0.00688
302120.0000   -0.12248
302160.0000    0.20619
302200.0000   -0.07129
302240.0000   -0.20513
302280.0000   -0.02726
302320.0000   -0.01726
302360.0000   -0.18990
302400.0000   -0.21033
302440.0000   -0.06461
302480.0000   -0.31731
302520.0000   -0.51633
302560.0000   -0.41209
302600.0000   -0.78211
302640.0000   -0.93071
302680.0000   -0.46147
302720.0000   -0.64845
302760.0000   -0.39556
302800.0000   -0.62879
302840.0000   -0.58049
302880.0000   -0.92524
302920.0000   -1.01146
302960.0000   -0.54725
303000.0000   -0.76266
303040.0000   -0.62649
303080.0000   -0.38055
303120.0000   -0.05061
303160.0000   -0.33586
303200.0000    0.13476
303240.0000   -0.01172
303280.0000   -0.25164
303320.0000   -0.02318
303360.0000   -0.57526
303400.0000   -0.65538
303440.0000   -0.70325
303480.0000   -0.47949
303520.0000   -0.80640
303560.0000   -0.52557
303600.0000   -0.80733
303640.0000   -0.76564
303680.0000   -0.60580
303720.0000   -0.69186
303760.0000   -0.72970
303800.0000   -0.57429
303840.0000   -0.53141
303880.0000   -0.36506
303920.0000   -0.32503
303960.0000   -0.04948
304000.0000   -0.31689
304040.0000   -0.46784
304080.0000   -0.18777
304120.0000   -0.31672
304160.0000   -0.11653
304200.0000   -0.07715
304240.0000   -0.38992
304280.0000   -0.25109
304320.0000   -0.24553
304360.0000   -0.26742
304400.0000   -0.45969
304440.0000   -0.55367
304480.0000   -0.39917
304520.0000   -0.41146
304560.0000   -0.39927
304600.0000   -0.47328
304640.0000   -0.53581
304680.0000   -0.43598
304720.0000   -0.50676
304760.0000   -0.58086
304800.0000   -0.78012
304840.0000   -0.37561
304880.0000   -0.41689
304920.0000   -0.76119
304960.0000   -0.77702
305000.0000   -0.69145
305040.0000    0.15570
305080.0000   -0.45356
305120.0000   -0.52933
305160.0000   -0.39047
305200.0000   -0.08599
305240.0000   -0.01775
305280.0000   -0.11901
305320.0000   -0.23794
305360.0000   -0.60227
305400.0000   -0.37363
305440.0000   -0.26215
305480.0000   -0.23510
305520.0000    0.08023
305560.0000    0.07462
305600.0000   -0.28261
305640.0000   -0.63347
305680.0000   -0.41672
305720.0000   -0.46042
305760.0000   -0.04412
305800.0000   -0.25953
305840.0000   -0.21903
305880.0000    0.24267
305920.0000   -0.01167
305960.0000   -0.00193
306000.0000   -0.10874
306040.0000   -0.00351
306080.0000   -0.08862
306120.0000   -0.16892
306160.0000   -0.07687
306200.0000   -0.21689
306240.0000   -0.26448
306280.0000    0.05762
306320.0000   -0.33243
306360.0000   -0.39150
306400.0000   -0.59741
306440.0000   -0.44105
306480.0000   -0.33974
306520.0000   -0.40229
306560.0000   -0.52510
306600.0000   -0.33291
306640.0000   -0.51436
306680.0000   -0.46993
306720.0000   -0.32310
306760.0000   -0.47018
306800.0000   -0.43758
306840.0000   -0.07637
306880.0000   -0.39975
306920.0000   -0.68528
306960.0000   -0.73141
307000.0000   -0.72397
307040.0000   -0.71813
307080.0000   -0.58543
307120.0000   -0.34873
307160.0000   -0.40373
307200.0000   -0.38273
307240.0000   -0.44321
307280.0000   -0.59517
307320.0000   -0.43143
307360.0000   -0.43276
307400.0000   -0.27044
307440.0000   -0.38775
307480.0000   -0.42423
307520.0000   -0.50887
307560.0000   -0.22800
307600.0000   -0.53551
307640.0000   -0.31992
307680.0000   -0.48528
307720.0000   -0.27945
307760.0000   -0.28623
307800.0000   -0.80571
307840.0000   -0.65738
307880.0000   -0.66447
307920.0000   -0.50042
307960.0000   -0.67559
308000.0000   -0.55873
308040.0000   -0.74187
308080.0000   -0.62455
308120.0000   -0.71596
308160.0000   -0.89323
308200.0000   -0.62433
308240.0000   -0.71305
308280.0000   -0.66794
308320.0000   -0.66996
308360.0000   -0.57046
308400.0000   -0.47579
308440.0000   -0.56376
308480.0000   -0.63861
308520.0000   -0.48398
308560.0000   -0.72809
308600.0000   -0.49569
308640.0000   -0.51850
308680.0000   -0.57410
308720.0000   -0.59268
308760.0000   -0.60220
308800.0000   -0.50250
308840.0000   -0.54072
308880.0000   -0.47440
308920.0000   -0.38649
308960.0000   -0.49554
309000.0000   -0.60574
309040.0000   -0.54067
309080.0000   -0.59331
309120.0000   -0.52141
309160.0000   -0.30794
309200.0000   -0.44285
309240.0000   -0.15335
309280.0000   -0.26454
309320.0000   -0.39924
309360.0000   -0.63391
309400.0000   -0.53691
309440.0000   -0.56104
309480.0000   -0.17835
309520.0000   -0.10056
309560.0000   -0.59123
309600.0000   -0.49618
309640.0000   -0.39559
309680.0000   -0.51344
309720.0000   -0.67887
309760.0000   -0.29858
309800.0000   -0.63110
309840.0000   -0.32211
309880.0000   -0.28330
309920.0000   -0.02602
309960.0000    0.02547
310000.0000   -0.03039
310040.0000   -0.25098
310080.0000   -0.19315
310120.0000   -0.07839
310160.0000   -0.25377
310200.0000   -0.51167
310240.0000   -0.27056
310280.0000   -0.21890
310320.0000   -0.34231
310360.0000   -0.33903
310400.0000   -0.06663
310440.0000   -0.09016
310480.0000   -0.00402
310520.0000   -0.48165
310560.0000   -0.41577
310600.0000   -0.30157
310640.0000   -0.10460
310680.0000   -0.13303
310720.0000    0.10008
310760.0000   -0.00430
310800.0000   -0.20769
310840.0000   -0.11536
310880.0000   -0.06801
310920.0000    0.27632
310960.0000   -0.02663
311000.0000   -0.14416
311040.0000   -0.33673
311080.0000   -0.20142
311120.0000   -0.52050
311160.0000   -0.60285
311200.0000   -0.55866
311240.0000   -0.42113
311280.0000   -0.21217
311320.0000   -0.05647
311360.0000   -0.10686
311400.0000   -0.35054
311440.0000   -0.33206
311480.0000   -0.55337
311520.0000   -0.27312
311560.0000   -0.38818
311600.0000   -0.55741
311640.0000   -0.58119
311680.0000   -0.39693
311720.0000   -0.39573
311760.0000   -0.42289
311800.0000   -0.20125
311840.0000   -0.39064
311880.0000   -0.60132
311920.0000   -0.05556
311960.0000   -0.41074
312000.0000   -0.49098
312040.0000   -0.49031
312080.0000   -0.54580
312120.0000   -0.64660
312160.0000   -0.40734
312200.0000    0.01305
312240.0000    0.06100
312280.0000   -0.19225
312320.0000   -0.02444
312360.0000   -0.16789
312400.0000   -0.27469
312440.0000    0.12771
312480.0000   -0.29768
312520.0000   -0.41004
312560.0000   -0.38103
312600.0000   -0.35461
312640.0000   -0.02543
312680.0000    0.08831
312720.0000   -0.33664
312760.0000   -0.25639
312800.0000   -0.43467
312840.0000   -0.54093
312880.0000   -0.32397
312920.0000   -0.27304
312960.0000    0.07064
313000.0000   -0.09864
313040.0000   -0.37661
313080.0000   -0.13927
313120.0000   -0.52463
313160.0000   -0.24600
313200.0000   -0.29762
313240.0000   -0.25655
313280.0000    0.15643
313320.0000    0.17446
313360.0000   -0.03499
313400.0000    0.20712
313440.0000    0.14584
313480.0000    0.12324
313520.0000   -0.03696
313560.0000    0.03428
313600.0000   -0.14187
313640.0000   -0.07024
313680.0000   -0.30072
313720.0000    0.21851
313760.0000   -0.11016
313800.0000    0.04584
313840.0000   -0.00135
313880.0000   -0.08420
313920.0000    0.05148
313960.0000   -0.02292
314000.0000    0.06105
314040.0000   -0.00913
314080.0000    0.23860
314120.0000   -0.14692
314160.0000   -0.08764
314200.0000    0.10020
314240.0000    0.08518
314280.0000    0.11189
314320.0000    0.05983
314360.0000   -0.14510
314400.0000    0.03134
314440.0000   -0.23298
314480.0000   -0.69107
314520.0000   -0.25504
314560.0000   -0.68133
314600.0000   -0.22901
314640.0000   -0.79699
314680.0000   -0.18452
314720.0000   -0.36376
314760.0000   -0.57164
314800.0000   -0.64090
314840.0000   -0.52839
314880.0000   -0.31193
314920.0000   -0.63016
314960.0000   -0.72101
315000.0000   -0.51646
315040.0000    0.00283
315080.0000   -0.52747
315120.0000   -0.39048
315160.0000   -0.52987
315200.0000   -0.52464
315240.0000   -0.82825
315280.0000   -0.46849
315320.0000   -0.72086
315360.0000   -0.59284
315400.0000   -0.50709
315440.0000   -0.72411
315480.0000   -0.48336
315520.0000   -0.41978
315560.0000   -0.65944
315600.0000   -0.69483
315640.0000   -0.67513
315680.0000   -0.41586
315720.0000   -0.59515
315760.0000   -0.34586
315800.0000   -0.58759
315840.0000   -0.28520
315880.0000   -0.75885
315920.0000   -0.57293
315960.0000   -0.31635
316000.0000   -0.51942
316040.0000   -0.72789
316080.0000   -0.44562
316120.0000   -0.39649
316160.0000    0.04051
316200.0000    0.14505
316240.0000    0.14665
316280.0000    0.07691
316320.0000    0.21564
316360.0000   -0.06638
316400.0000   -0.13423
316440.0000    0.04997
316480.0000   -0.36707
316520.0000   -0.02975
316560.0000   -0.30517
316600.0000   -0.36290
316640.0000   -0.00644
316680.0000   -0.36793
316720.0000   -0.31420
316760.0000   -0.50595
316800.0000   -0.44008
316840.0000   -0.54749
316880.0000   -0.53569
316920.0000   -0.54520
316960.0000   -0.18890
317000.0000   -0.64085
317040.0000   -0.75598
317080.0000   -0.51500
317120.0000   -0.56177
317160.0000   -0.47708
317200.0000   -0.56708
317240.0000   -0.75855
317280.0000   -0.46005
317320.0000   -0.48120
317360.0000   -0.44718
317400.0000   -0.50369
317440.0000   -0.68680
317480.0000   -0.60077
317520.0000   -0.74109
317560.0000   -0.59637
317600.0000   -0.87894
317640.0000   -0.62874
317680.0000   -0.43104
317720.0000   -0.58424
317760.0000   -0.33112
317800.0000   -0.50033
317840.0000   -0.55469
317880.0000   -0.48676
317920.0000   -0.53221
317960.0000   -0.38906
318000.0000   -0.28680
318040.0000   -0.46265
318080.0000   -0.41384
318120.0000   -0.27254
318160.0000   -0.81110
318200.0000   -0.51949
318240.0000   -0.49516
318280.0000   -0.25118
318320.0000   -0.41422
318360.0000    0.06963
318400.0000   -0.19029
318440.0000   -0.23339
318480.0000   -0.17554
318520.0000   -0.42079
318560.0000   -0.51508
318600.0000   -0.84187
318640.0000   -0.12151
318680.0000    0.07227
318720.0000   -0.31746
318760.0000   -0.02443
318800.0000   -0.04341
318840.0000   -0.13227
318880.0000   -0.00300
318920.0000   -0.03347
318960.0000   -0.27948
319000.0000    0.06598
319040.0000   -0.19426
319080.0000   -0.09979
319120.0000    0.04421
319160.0000   -0.01439
319200.0000   -0.16743
319240.0000   -0.13516
319280.0000   -0.55115
319320.0000   -0.43453
319360.0000   -0.01482
319400.0000   -0.12384
319440.0000   -0.01742
319480.0000   -0.38199
319520.0000   -0.28817
319560.0000   -0.32633
319600.0000   -0.26356
319640.0000   -0.25135
319680.0000   -0.18250
319720.0000   -0.31738
319760.0000    0.12002
319800.0000    0.04217
319840.0000   -0.20952
319880.0000   -0.26294
319920.0000   -0.30835
319960.0000   -0.10139
320000.0000   -0.22779
320040.0000    0.04709
320080.0000   -0.21293
320120.0000    0.11138
320160.0000    0.10960
320200.0000   -0.08955
320240.0000   -0.17674
320280.0000   -0.29235
320320.0000   -0.36262
320360.0000   -0.26943
320400.0000   -0.06627
320440.0000   -0.41100
320480.0000    0.04537
320520.0000    0.10878
320560.0000    0.01686
320600.0000    0.02122
320640.0000   -0.14841
320680.0000    0.07924
320720.0000   -0.03942
320760.0000    0.28036
320800.0000    0.16084
320840.0000    0.16578
320880.0000   -0.09537
320920.0000   -0.18386
320960.0000   -0.07581
321000.0000   -0.11762
321040.0000    0.06611
321080.0000   -0.20450
321120.0000   -0.14785
321160.0000   -0.00083
321200.0000   -0.39011
321240.0000   -0.26931
321280.0000   -0.39013
321320.0000   -0.28768
321360.0000   -0.44137
321400.0000   -0.32974
321440.0000   -0.19135
321480.0000   -0.20526
321520.0000   -0.49285
321560.0000   -0.42395
321600.0000   -0.17157
321640.0000   -0.23507
321680.0000   -0.27885
321720.0000    0.22150
321760.0000    0.26396
321800.0000   -0.01100
321840.0000   -0.21881
321880.0000    0.06739
321920.0000   -0.03187
321960.0000   -0.30338
322000.0000   -0.15150
322040.0000    0.21269
322080.0000    0.31744
322120.0000    0.07056
322160.0000    0.03458
322200.0000    0.06000
322240.0000    0.03923
322280.0000   -0.25148
322320.0000   -0.03006
322360.0000    0.01888
322400.0000    0.07690
322440.0000   -0.08916
322480.0000   -0.00360
322520.0000    0.10605
322560.0000   -0.30895
322600.0000   -0.11437
322640.0000   -0.10118
322680.0000    0.13895
322720.0000   -0.00959
322760.0000   -0.17702
322800.0000    0.18899
322840.0000   -0.18433
322880.0000    0.12228
322920.0000   -0.08820
322960.0000    0.00276
323000.0000    0.37211
323040.0000    0.26792
323080.0000    0.20973
323120.0000    0.30259
323160.0000   -0.18978
323200.0000   -0.01123
323240.0000    0.16329
323280.0000    0.02480
323320.0000   -0.10718
323360.0000   -0.07183
323400.0000   -0.02609
323440.0000    0.09012
323480.0000    0.11183
323520.0000    0.01591
323560.0000   -0.00283
323600.0000    0.00817
323640.0000    0.08507
323680.0000    0.15059
323720.0000   -0.02950
323760.0000    0.05307
323800.0000   -0.00661
323840.0000    0.00679
323880.0000    0.01563
323920.0000   -0.11964
323960.0000    0.02521
324000.0000    0.06395
324040.0000    0.25624
324080.0000    0.02126
324120.0000   -0.09109
324160.0000    0.18664
324200.0000    0.08579
324240.0000    0.15335
324280.0000    0.21147
324320.0000   -0.10465
324360.0000   -0.29612
324400.0000   -0.22076
324440.0000   -0.16103
324480.0000   -0.00741
324520.0000   -0.15130
324560.0000   -0.22957
324600.0000    0.07008
324640.0000   -0.10032
324680.0000    0.14634
324720.0000    0.06312
324760.0000   -0.04586
324800.0000   -0.25926
324840.0000   -0.14776
324880.0000    0.20913
324920.0000   -0.06295
324960.0000    0.10468
325000.0000    0.10174
325040.0000   -0.20283
325080.0000   -0.04423
325120.0000   -0.09140
325160.0000    0.06089
325200.0000   -0.01954
325240.0000   -0.04231
325280.0000   -0.08109
325320.0000   -0.14615
325360.0000   -0.26086
325400.0000   -0.47686
325440.0000   -0.73953
325480.0000   -0.10455
325520.0000    0.20160
325560.0000   -0.12163
325600.0000    0.02173
325640.0000    0.09938
325680.0000   -0.12168
325720.0000    0.18248
325760.0000    0.26495
325800.0000    0.01908
325840.0000   -0.02712
325880.0000    0.10791
325920.0000   -0.17100
325960.0000    0.06923
326000.0000    0.04103
326040.0000   -0.00655
326080.0000   -0.14198
326120.0000    0.01237
326160.0000    0.07983
326200.0000    0.30343
326240.0000    0.21685
326280.0000    0.19107
326320.0000    0.11815
326360.0000    0.27048
326400.0000    0.05102
326440.0000   -0.02170
326480.0000   -0.00189
326520.0000    0.09402
326560.0000    0.13637
326600.0000    0.13977
326640.0000   -0.14719
326680.0000   -0.06489
326720.0000   -0.57679
326760.0000   -0.26033
326800.0000    0.00040
326840.0000   -0.37625
326880.0000   -0.05356
326920.0000   -0.40359
326960.0000   -0.42344
327000.0000   -0.06581
327040.0000    0.10296
327080.0000   -0.04210
327120.0000   -0.13627
327160.0000   -0.15275
327200.0000    0.04661
327240.0000   -0.23740
327280.0000   -0.22259
327320.0000   -0.41007
327360.0000   -0.24852
327400.0000   -0.20700
327440.0000    0.01883
327480.0000    0.07418
327520.0000    0.19719
327560.0000    0.40847
327600.0000    0.06189
327640.0000   -0.05638
327680.0000    0.25455
327720.0000    0.42381
327760.0000    0.13809
327800.0000    0.32432
327840.0000   -0.05554
327880.0000    0.13906
327920.0000   -0.27384
327960.0000    0.22142
328000.0000    0.36140
328040.0000    0.15485
328080.0000    0.14319
328120.0000    0.28554
328160.0000    0.05260
328200.0000    0.13226
328240.0000    0.12277
328280.0000   -0.00474
328320.0000   -0.18740
328360.0000    0.00162
328400.0000    0.15803
328440.0000   -0.00913
328480.0000    0.02868
328520.0000    0.16896
328560.0000   -0.06544
328600.0000    0.05999
328640.0000    0.01270
328680.0000    0.20672
328720.0000    0.17943
328760.0000    0.16667
328800.0000    0.18381
328840.0000    0.29305
328880.0000    0.20605
328920.0000    0.13624
328960.0000    0.07838
329000.0000    0.20126
329040.0000    0.25751
329080.0000    0.17190
329120.0000    0.28027
329160.0000   -0.06012
329200.0000   -0.00770
329240.0000    0.17418
329280.0000    0.27807
329320.0000    0.18092
329360.0000    0.12408
329400.0000    0.16334
329440.0000    0.20117
329480.0000    0.20691
329520.0000    0.40096
329560.0000    0.26521
329600.0000    0.20664
329640.0000    0.26925
329680.0000    0.09894
329720.0000    0.09221
329760.0000    0.17108
329800.0000    0.07652
329840.0000   -0.07122
329880.0000   -0.12743
329920.0000   -0.14532
329960.0000    0.26427
330000.0000    0.35200
330040.0000    0.08104
330080.0000    0.15196
330120.0000    0.19537
330160.0000    0.24709
330200.0000    0.19018
330240.0000    0.03470
330280.0000    0.14577
330320.0000   -0.00270
330360.0000    0.17424
330400.0000    0.05534
330440.0000   -0.00065
330480.0000   -0.00282
330520.0000    0.07238
330560.0000    0.32467
330600.0000    0.09314
330640.0000    0.08444
330680.0000    0.16010
330720.0000    0.12995
330760.0000   -0.06005
330800.0000   -0.23803
330840.0000    0.11262
330880.0000    0.26665
330920.0000   -0.09907
330960.0000   -0.00309
331000.0000    0.21643
331040.0000    0.26687
331080.0000    0.11466
331120.0000   -0.08868
331160.0000    0.13598
331200.0000    0.37967
331240.0000    0.16662
331280.0000    0.19402
331320.0000    0.21208
331360.0000   -0.26289
331400.0000    0.02011
331440.0000    0.03959
331480.0000    0.13479
331520.0000    0.20736
331560.0000    0.14456
331600.0000   -0.10110
331640.0000    0.27282
331680.0000    0.18889
331720.0000   -0.00752
331760.0000    0.35212
331800.0000    0.07074
331840.0000    0.00011
331880.0000    0.10037
331920.0000    0.06029
331960.0000    0.15042
332000.0000   -0.20557
332040.0000    0.04078
332080.0000   -0.09348
332120.0000    0.21354
332160.0000    0.15513
332200.0000    0.16555
332240.0000    0.00139
332280.0000   -0.00414
332320.0000    0.06350
332360.0000   -0.13595
332400.0000   -0.18276
332440.0000   -0.45258
332480.0000   -0.42666
332520.0000   -0.51181
332560.0000   -0.09606
332600.0000   -0.40648
332640.0000   -0.27128
332680.0000   -0.51308
332720.0000   -0.57486
332760.0000   -0.47970
332800.0000   -0.34946
332840.0000   -0.21660
332880.0000   -0.40680
332920.0000   -0.12563
332960.0000   -0.62997
333000.0000   -0.49023
333040.0000   -0.57034
333080.0000   -0.40034
333120.0000   -0.31439
333160.0000   -0.13916
333200.0000   -0.19938
333240.0000   -0.42631
333280.0000   -0.33071
333320.0000   -0.27482
333360.0000   -0.40502
333400.0000   -0.59193
333440.0000   -0.44561
333480.0000   -0.79763
333520.0000   -0.68346
333560.0000   -0.88322
333600.0000   -0.65410
333640.0000   -0.69126
333680.0000   -0.60657
333720.0000   -0.63589
333760.0000   -0.66412
333800.0000   -0.60086
333840.0000   -0.42013
333880.0000   -0.31003
333920.0000   -0.53779
333960.0000   -0.66290
334000.0000   -0.26435
334040.0000   -0.48317
334080.0000   -0.42825
334120.0000   -0.54479
334160.0000   -0.77099
334200.0000   -0.76579
334240.0000   -0.59574
334280.0000   -0.77939
334320.0000   -0.70470
334360.0000   -0.76519
334400.0000   -0.57199
334440.0000   -0.77770
334480.0000   -0.63649
334520.0000   -0.28621
334560.0000   -0.48960
334600.0000   -0.34345
334640.0000   -0.75085
334680.0000   -0.49721
334720.0000   -0.85739
334760.0000   -0.37942
334800.0000   -0.55853
334840.0000   -0.74263
334880.0000   -0.60135
334920.0000   -0.73051
334960.0000   -0.52935
335000.0000   -0.64889
335040.0000   -0.58220
335080.0000   -0.36823
335120.0000   -0.52623
335160.0000   -0.57187
335200.0000   -0.37879
335240.0000   -0.24468
335280.0000   -0.41329
335320.0000   -0.24752
335360.0000   -0.38282
335400.0000   -0.31969
335440.0000   -0.38122
335480.0000   -0.38860
335520.0000   -0.46922
335560.0000   -0.26346
335600.0000   -0.36370
335640.0000   -0.39792
335680.0000   -0.19099
335720.0000   -0.23047
335760.0000   -0.35339
335800.0000   -0.76977
335840.0000   -0.48618
335880.0000   -0.41251
335920.0000   -0.21309
335960.0000   -0.27111
336000.0000   -0.19620
336040.0000   -0.30193
336080.0000   -0.31303
336120.0000   -0.27358
336160.0000   -0.47455
336200.0000   -0.08286
336240.0000   -0.24101
336280.0000   -0.31444
336320.0000   -0.28510
336360.0000   -0.40285
336400.0000   -0.19108
336440.0000   -0.25331
336480.0000   -0.25942
336520.0000   -0.18512
336560.0000   -0.42379
336600.0000   -0.15920
336640.0000   -0.35375
336680.0000   -0.26405
336720.0000   -0.31509
336760.0000   -0.59884
336800.0000   -0.41850
336840.0000   -0.19624
336880.0000   -0.45832
336920.0000   -0.39928
336960.0000   -0.48699
337000.0000   -0.80403
337040.0000   -0.46882
337080.0000   -0.78119
337120.0000   -0.39851
337160.0000   -0.51811
337200.0000   -0.38431
337240.0000   -0.61920
337280.0000   -0.59785
337320.0000   -0.51745
337360.0000   -0.71469
337400.0000   -0.65400
337440.0000   -0.71376
337480.0000   -0.48760
337520.0000   -0.50763
337560.0000   -0.57079
337600.0000   -0.58031
337640.0000   -0.81714
337680.0000   -0.67755
337720.0000   -0.73890
337760.0000   -0.72381
337800.0000   -1.03386
337840.0000   -0.83417
337880.0000   -0.69510
337920.0000   -0.76459
337960.0000   -0.85312
338000.0000   -0.45680
338040.0000   -0.63771
338080.0000   -0.59243
338120.0000   -0.76925
338160.0000   -0.71579
338200.0000   -0.54203
338240.0000   -0.76260
338280.0000   -0.53000
338320.0000   -0.99018
338360.0000   -0.83936
338400.0000   -0.88645
338440.0000   -0.62551
338480.0000   -0.50351
338520.0000   -0.23951
338560.0000   -0.21818
338600.0000    0.15058
338640.0000   -0.23120
338680.0000   -0.25015
338720.0000   -0.17349
338760.0000   -0.46501
338800.0000   -0.65893
338840.0000   -0.78931
338880.0000   -0.75629
338920.0000   -0.86642
338960.0000   -0.63396
339000.0000   -0.46787
339040.0000   -0.61100
339080.0000   -0.52826
339120.0000   -0.60299
339160.0000   -0.74844
339200.0000   -0.31834
339240.0000   -0.05033
339280.0000   -0.33619
339320.0000   -0.30420
339360.0000   -0.20506
339400.0000    0.32198
339440.0000    0.02448
339480.0000    0.17955
339520.0000    0.00823
339560.0000   -0.15528
339600.0000    0.05504
339640.0000   -0.27238
339680.0000   -0.24646
339720.0000   -0.43665
339760.0000   -0.52539
339800.0000   -0.75338
339840.0000   -0.58683
339880.0000   -0.43594
339920.0000   -0.58916
339960.0000   -0.62043
340000.0000   -0.56088
340040.0000   -0.58547
340080.0000   -0.52722
340120.0000   -0.59154
340160.0000   -0.48626
340200.0000   -0.61110
340240.0000   -0.59662
340280.0000   -0.44966
340320.0000   -0.53306
340360.0000   -0.40841
340400.0000   -0.55787
340440.0000   -0.65798
340480.0000   -0.51566
340520.0000   -0.62958
340560.0000   -0.46602
340600.0000   -0.29017
340640.0000   -0.42088
340680.0000   -0.27195
340720.0000   -0.58988
340760.0000   -0.62484
340800.0000   -0.57039
340840.0000   -0.59103
340880.0000   -0.42666
340920.0000   -0.84196
340960.0000   -0.83025
341000.0000   -0.89295
341040.0000   -0.78306
341080.0000   -0.68390
341120.0000   -0.51647
341160.0000   -0.81234
341200.0000   -0.89197
341240.0000   -0.46226
341280.0000   -0.58293
341320.0000   -0.60361
341360.0000   -0.54545
341400.0000   -0.33905
341440.0000   -0.14959
341480.0000   -0.39271
341520.0000   -0.25954
341560.0000   -0.24863
341600.0000   -0.10803
341640.0000   -0.38576
341680.0000   -0.41314
341720.0000   -0.46272
341760.0000   -0.53793
341800.0000   -0.56277
341840.0000   -0.28535
341880.0000   -0.30829
341920.0000   -0.44508
341960.0000   -0.58766
342000.0000   -0.22123
342040.0000   -0.35382
342080.0000   -0.38356
342120.0000   -0.42663
342160.0000   -0.45297
342200.0000   -0.31944
342240.0000   -0.40742
342280.0000   -0.40190
342320.0000   -0.52436
342360.0000   -0.41799
342400.0000   -0.57763
342440.0000   -0.45911
342480.0000   -0.75528
342520.0000   -0.60008
342560.0000   -0.42351
342600.0000    0.02767
342640.0000   -0.17214
342680.0000   -0.28114
342720.0000    0.14175
342760.0000   -0.06447
342800.0000   -0.22236
342840.0000    0.05834
342880.0000    0.13028
342920.0000   -0.21314
342960.0000    0.06888
343000.0000   -0.00431
343040.0000   -0.00794
343080.0000    0.14883
343120.0000   -0.36963
343160.0000   -0.28292
343200.0000   -0.39977
343240.0000   -0.34379
343280.0000   -0.69563
343320.0000   -0.74703
343360.0000   -0.83504
343400.0000   -0.80326
343440.0000   -0.62523
343480.0000    0.01596
343520.0000   -0.41703
343560.0000   -0.41893
343600.0000   -0.16545
343640.0000   -0.41193
343680.0000   -0.20163
343720.0000   -0.33929
343760.0000   -0.22406
343800.0000   -0.29104
343840.0000   -0.18648
343880.0000   -0.35387
343920.0000   -0.41125
343960.0000   -0.37598
344000.0000   -0.23146
344040.0000   -0.16823
344080.0000   -0.50074
344120.0000   -0.31562
344160.0000   -0.12161
344200.0000   -0.18295
344240.0000   -0.15846
344280.0000   -0.06434
344320.0000   -0.15959
344360.0000   -0.23988
344400.0000   -0.22174
344440.0000   -0.35858
344480.0000   -0.22190
344520.0000   -0.60396
344560.0000   -0.49042
344600.0000   -0.22701
344640.0000   -0.11532
344680.0000   -0.43156
344720.0000   -0.23759
344760.0000   -0.04134
344800.0000    0.07178
344840.0000    0.18454
344880.0000    0.38696
344920.0000    0.13426
344960.0000    0.28241
345000.0000    0.12422
345040.0000    0.15832
345080.0000    0.24191
345120.0000   -0.17978
345160.0000    0.30087
345200.0000   -0.31520
345240.0000   -0.23969
345280.0000   -0.40281
345320.0000   -0.12209
345360.0000   -0.03020
345400.0000   -0.13569
345440.0000   -0.15310
345480.0000    0.19121
345520.0000    0.07705
345560.0000   -0.21231
345600.0000   -0.22549
345640.0000   -0.36544
345680.0000   -0.42332
345720.0000   -0.08700
345760.0000    0.03892
345800.0000    0.03764
345840.0000   -0.07389
345880.0000   -0.21835
345920.0000   -0.01780
345960.0000   -0.01961
346000.0000   -0.02496
346040.0000    0.03381
346080.0000    0.08478
346120.0000    0.02631
346160.0000   -0.04278
346200.0000   -0.28870
346240.0000   -0.14350
346280.0000   -0.05217
346320.0000   -0.21464
346360.0000   -0.11522
346400.0000   -0.32572
346440.0000   -0.32381
346480.0000   -0.28494
346520.0000   -0.21770
346560.0000   -0.52550
346600.0000   -0.86021
346640.0000   -0.66935
346680.0000   -0.57171
346720.0000   -0.64825
346760.0000   -0.72776
346800.0000   -0.44158
346840.0000   -0.26336
346880.0000   -0.08495
346920.0000   -0.19999
346960.0000   -0.69798
347000.0000   -0.31906
347040.0000   -0.16929
347080.0000   -0.31200
347120.0000   -0.26494
347160.0000   -0.45027
347200.0000   -0.38174
347240.0000   -0.22872
347280.0000   -0.65093
347320.0000    0.00559
347360.0000   -0.19201
347400.0000   -0.22060
347440.0000   -0.20269
347480.0000   -0.32134
347520.0000   -0.34004
347560.0000   -0.64317
347600.0000   -0.57342
347640.0000   -0.32679
347680.0000   -0.23282
347720.0000   -0.34868
347760.0000   -0.05117
347800.0000   -0.37890
347840.0000   -0.41320
347880.0000   -0.24848
347920.0000   -0.21174
347960.0000   -0.38758
348000.0000   -0.28454
348040.0000   -0.28762
348080.0000   -0.13929
348120.0000   -0.38797
348160.0000   -0.45592
348200.0000   -0.04785
348240.0000   -0.07259
348280.0000   -0.10892
348320.0000   -0.26735
348360.0000   -0.39957
348400.0000   -0.58025
348440.0000   -0.26840
348480.0000   -0.26118
348520.0000   -0.32513
348560.0000   -0.27649
348600.0000   -0.31407
348640.0000   -0.32127
348680.0000   -0.41288
348720.0000   -0.32290
348760.0000   -0.34697
348800.0000   -0.25692
348840.0000   -0.22847
348880.0000   -0.11815
348920.0000   -0.21653
348960.0000   -0.48222
349000.0000   -0.31328
349040.0000   -0.31513
349080.0000   -0.43644
349120.0000   -0.41939
349160.0000   -0.32083
349200.0000   -0.46207
349240.0000   -0.44383
349280.0000   -0.46286
349320.0000   -0.54452
349360.0000   -0.48747
349400.0000   -0.44989
349440.0000   -0.35392
349480.0000   -0.36901
349520.0000   -0.38128
349560.0000   -0.34618
349600.0000   -0.26936
349640.0000   -0.22198
349680.0000   -0.32833
349720.0000   -0.50619
349760.0000   -0.40111
349800.0000   -0.38855
349840.0000   -0.44224
349880.0000   -0.54988
349920.0000   -0.41442
349960.0000   -0.35480
350000.0000   -0.31442
350040.0000   -0.71620
350080.0000   -0.16363
350120.0000   -0.39447
350160.0000   -0.18588
350200.0000   -0.28143
350240.0000   -0.43960
350280.0000   -0.44812
350320.0000   -0.14592
350360.0000   -0.30980
350400.0000   -0.44313
350440.0000   -0.03559
350480.0000   -0.18291
350520.0000   -0.19044
350560.0000   -0.41519
350600.0000   -0.05677
350640.0000   -0.24345
350680.0000   -0.11698
350720.0000   -0.22719
350760.0000   -0.42017
350800.0000   -0.18985
350840.0000   -0.39651
350880.0000   -0.27715
350920.0000   -0.39456
350960.0000   -0.21763
351000.0000   -0.16569
351040.0000   -0.37159
351080.0000   -0.27193
351120.0000   -0.38893
351160.0000   -0.31419
351200.0000   -0.27834
351240.0000   -0.25167
351280.0000   -0.34211
351320.0000   -0.20432
351360.0000   -0.40271
351400.0000   -0.07827
351440.0000   -0.33589
351480.0000   -0.32927
351520.0000   -0.07651
351560.0000   -0.43942
351600.0000   -0.06581
351640.0000   -0.18858
351680.0000   -0.34721
351720.0000   -0.59971
351760.0000   -0.33622
351800.0000   -0.27521
351840.0000   -0.35651
351880.0000   -0.47571
351920.0000   -0.20313
351960.0000   -0.39788
352000.0000   -0.22084
352040.0000   -0.23177
352080.0000   -0.38109
352120.0000   -0.03317
352160.0000   -0.02754
352200.0000    0.13660
352240.0000   -0.05223
352280.0000    0.09630
352320.0000   -0.30712
352360.0000   -0.38259
352400.0000   -0.18989
352440.0000   -0.35021
352480.0000   -0.30709
352520.0000   -0.54475
352560.0000   -0.47640
352600.0000   -0.35381
352640.0000   -0.22426
352680.0000   -0.14842
352720.0000   -0.38086
352760.0000   -0.30384
352800.0000   -0.21576
352840.0000   -0.18782
352880.0000   -0.31585
352920.0000   -0.38080
352960.0000   -0.12616
353000.0000   -0.16790
353040.0000   -0.16185
353080.0000   -0.59693
353120.0000   -0.34692
353160.0000   -0.43461
353200.0000   -0.13391
353240.0000   -0.23517
353280.0000   -0.56658
353320.0000   -0.15321
353360.0000   -0.13612
353400.0000   -0.42165
353440.0000   -0.31761
353480.0000    0.05648
353520.0000   -0.22606
353560.0000   -0.25238
353600.0000   -0.44249
353640.0000   -0.27184
353680.0000   -0.08915
353720.0000    0.15070
353760.0000   -0.10496
353800.0000   -0.20306
353840.0000   -0.38531
353880.0000   -0.27020
353920.0000   -0.40972
353960.0000   -0.10891
354000.0000   -0.19721
354040.0000   -0.29446
354080.0000   -0.24282
354120.0000   -0.16080
354160.0000   -0.11055
354200.0000   -0.18953
354240.0000   -0.02407
354280.0000   -0.26282
354320.0000   -0.28450
354360.0000   -0.08497
354400.0000   -0.01490
354440.0000   -0.27404
354480.0000   -0.19433
354520.0000   -0.16943
354560.0000   -0.06494
354600.0000   -0.05712
354640.0000   -0.36198
354680.0000   -0.20395
354720.0000   -0.07675
354760.0000   -0.27198
354800.0000   -0.19117
354840.0000   -0.15947
354880.0000   -0.02128
354920.0000   -0.36380
354960.0000   -0.48990
355000.0000   -0.25123
355040.0000   -0.34690
355080.0000   -0.33891
355120.0000   -0.24907
355160.0000   -0.16238
355200.0000   -0.26378
355240.0000   -0.24255
355280.0000   -0.24589
355320.0000   -0.49956
355360.0000   -0.21721
355400.0000   -0.06720
355440.0000   -0.16965
355480.0000   -0.00474
355520.0000    0.02661
355560.0000   -0.12524
355600.0000   -0.12610
355640.0000   -0.09952
355680.0000   -0.21605
355720.0000   -0.21911
355760.0000   -0.26439
355800.0000   -0.14568
355840.0000   -0.19314
355880.0000   -0.29057
355920.0000   -0.35928
355960.0000   -0.08190
356000.0000   -0.45825
356040.0000   -0.11421
356080.0000   -0.25747
356120.0000   -0.41484
356160.0000   -0.33035
356200.0000   -0.06441
356240.0000   -0.15794
356280.0000   -0.03799
356320.0000   -0.23860
356360.0000   -0.14594
356400.0000   -0.06150
356440.0000   -0.28248
356480.0000   -0.35036
356520.0000   -0.29540
356560.0000   -0.15401
356600.0000    0.05950
356640.0000   -0.08607
356680.0000   -0.27562
356720.0000   -0.18584
356760.0000   -0.05846
356800.0000   -0.11563
356840.0000   -0.28614
356880.0000   -0.36536
356920.0000   -0.21173
356960.0000   -0.20484
357000.0000   -0.07506
357040.0000   -0.05229
357080.0000   -0.16650
357120.0000   -0.06718
357160.0000    0.00129
357200.0000   -0.01053
357240.0000   -0.00059
357280.0000    0.41315
357320.0000   -0.13904
357360.0000    0.15406
357400.0000    0.26790
357440.0000    0.45991
357480.0000    0.33962
357520.0000    0.48029
357560.0000    0.18142
357600.0000    0.48740
357640.0000    0.44528
357680.0000    0.52816
357720.0000    0.21333
357760.0000    0.04399
357800.0000    0.16311
357840.0000    0.20861
357880.0000   -0.09256
357920.0000    0.31760
357960.0000    0.03250
358000.0000   -0.05280
358040.0000    0.09286
358080.0000   -0.06490
358120.0000    0.21126
358160.0000    0.43313
358200.0000    0.30128
358240.0000    0.24680
358280.0000    0.25227
358320.0000    0.20515
358360.0000   -0.23145
358400.0000    0.11406
358440.0000    0.16847
358480.0000    0.44857
358520.0000    0.30979
358560.0000    0.18321
358600.0000    0.06919
358640.0000    0.09342
358680.0000    0.39034
358720.0000    0.14171
358760.0000    0.22144
358800.0000    0.34206
358840.0000    0.24034
358880.0000    0.38563
358920.0000    0.45187
358960.0000    0.24507
359000.0000    0.10791
359040.0000    0.26828
359080.0000    0.29304
359120.0000    0.33201
359160.0000    0.23728
359200.0000    0.35823
359240.0000    0.10941
359280.0000    0.24487
359320.0000    0.28820
359360.0000    0.28885
359400.0000    0.27918
359440.0000    0.17868
359480.0000    0.27624
359520.0000    0.14082
359560.0000    0.11787
359600.0000    0.18737
359640.0000    0.22774
359680.0000    0.13238
359720.0000    0.44118
359760.0000    0.23026
359800.0000    0.15234
359840.0000    0.50303
359880.0000    0.24757
359920.0000    0.14805
359960.0000   -0.00252
360000.0000    0.16633
360040.0000    0.06315
360080.0000    0.28986
360120.0000    0.16887
360160.0000    0.28326
360200.0000    0.39183
360240.0000    0.40031
360280.0000    0.38884
360320.0000    0.30087
360360.0000    0.54550
360400.0000    0.43911
360440.0000    0.23501
360480.0000    0.45937
360520.0000    0.40445
360560.0000    0.38563
360600.0000    0.75616
360640.0000    0.51422
360680.0000    0.38561
360720.0000    0.58823
360760.0000    0.46070
360800.0000    0.41095
360840.0000    0.40992
360880.0000    0.40112
360920.0000    0.49901
360960.0000    0.39640
361000.0000    0.53953
361040.0000    0.56049
361080.0000    0.48887
361120.0000    0.44802
361160.0000    0.41934
361200.0000    0.49765
361240.0000    0.45112
361280.0000    0.43761
361320.0000    0.40251
361360.0000    0.50359
361400.0000    0.50706
361440.0000    0.32372
361480.0000    0.45864
361520.0000    0.15660
361560.0000    0.47258
361600.0000    0.61703
361640.0000    0.49319
361680.0000    0.34027
361720.0000    0.28187
361760.0000    0.49047
361800.0000    0.48304
361840.0000    0.45382
361880.0000    0.52193
361920.0000    0.49053
361960.0000    0.53592
362000.0000    0.62537
362040.0000    0.56018
362080.0000    0.57235
362120.0000    0.53714
362160.0000    0.63100
362200.0000    0.69545
362240.0000    0.57488
362280.0000    0.37111
362320.0000    0.59896
362360.0000    0.58998
362400.0000    0.65070
362440.0000    0.48720
362480.0000    0.42684
362520.0000    0.69245
362560.0000    0.65875
362600.0000    0.22540
362640.0000    0.77642
362680.0000    0.56334
362720.0000    0.44782
362760.0000    0.73159
362800.0000    0.58506
362840.0000    0.66155
362880.0000    0.69480
362920.0000    0.53806
362960.0000    0.62923
363000.0000    0.48453
363040.0000    0.19986
363080.0000    0.10476
363120.0000    0.16750
363160.0000   -0.12324
363200.0000    0.05229
363240.0000   -0.08040
363280.0000    0.16246
363320.0000    0.13315
363360.0000    0.28227
363400.0000    0.14860
363440.0000    0.14892
363480.0000   -0.08104
363520.0000    0.22537
363560.0000    0.13228
363600.0000   -0.15185
363640.0000   -0.08814
363680.0000   -0.19869
363720.0000    0.38609
363760.0000   -0.07215
363800.0000   -0.47258
363840.0000   -0.61435
363880.0000   -0.61699
363920.0000   -0.19719
363960.0000   -0.24087
364000.0000    0.05049
364040.0000   -0.20727
364080.0000   -0.00037
364120.0000   -0.20336
364160.0000   -0.32965
364200.0000   -0.36753
364240.0000   -0.35126
364280.0000    0.08532
364320.0000    0.17471
364360.0000    0.13519
364400.0000   -0.27235
364440.0000   -0.24946
364480.0000   -0.21806
364520.0000   -0.23068
364560.0000   -0.37958
364600.0000   -0.43025
364640.0000    0.12615
364680.0000    0.03017
364720.0000   -0.33624
364760.0000   -0.56860
364800.0000   -0.52865
364840.0000   -0.74665
364880.0000   -0.36331
364920.0000   -0.28403
364960.0000   -0.44693
365000.0000   -0.01945
365040.0000   -0.14677
365080.0000   -0.21893
365120.0000   -0.28501
365160.0000   -0.22839
365200.0000   -0.19184
365240.0000   -0.13441
365280.0000   -0.24304
365320.0000   -0.20422
365360.0000   -0.36672
365400.0000   -0.17760
365440.0000   -0.33771
365480.0000   -0.19949
365520.0000    0.02830
365560.0000    0.16957
365600.0000   -0.29578
365640.0000    0.01084
365680.0000    0.05700
365720.0000   -0.26081
365760.0000   -0.16525
365800.0000   -0.63088
365840.0000   -0.48344
365880.0000   -0.44945
365920.0000   -1.01404
365960.0000   -0.58440
366000.0000   -0.30009
366040.0000   -0.35524
366080.0000   -0.21107
366120.0000   -0.11161
366160.0000   -0.24966
366200.0000   -0.21617
366240.0000   -0.12251
366280.0000   -0.21148
366320.0000   -0.13705
366360.0000    0.02491
366400.0000    0.03624
366440.0000   -0.01592
366480.0000   -0.41156
366520.0000   -0.57584
366560.0000   -0.05252
366600.0000   -0.03101
366640.0000   -0.28516
366680.0000   -0.48018
366720.0000   -0.38343
366760.0000   -0.07180
366800.0000   -0.27412
366840.0000   -0.20386
366880.0000    0.07415
366920.0000   -0.37369
366960.0000   -0.39667
367000.0000   -0.25133
367040.0000   -0.07651
367080.0000   -0.31795
367120.0000   -0.11616
367160.0000   -0.32060
367200.0000   -0.56204
367240.0000   -0.19983
367280.0000   -0.77970
367320.0000   -0.70624
367360.0000   -0.37239
367400.0000   -0.42295
367440.0000   -0.33555
367480.0000   -0.35448
367520.0000   -0.20144
367560.0000   -0.20075
367600.0000   -0.42175
367640.0000   -0.36027
367680.0000   -0.57367
367720.0000   -0.18103
367760.0000   -0.31360
367800.0000   -0.29570
367840.0000   -0.24451
367880.0000   -0.26533
367920.0000   -0.26005
367960.0000   -0.72262
368000.0000   -0.40138
368040.0000   -0.62592
368080.0000   -0.81318
368120.0000   -0.45061
368160.0000   -0.52532
368200.0000   -0.14232
368240.0000   -0.19404
368280.0000   -0.12695
368320.0000   -0.62553
368360.0000   -0.45845
368400.0000   -0.11070
368440.0000   -0.11600
368480.0000   -0.41760
368520.0000   -0.37182
368560.0000   -0.00996
368600.0000   -0.50408
368640.0000   -0.31753
368680.0000   -0.22744
368720.0000   -0.14519
368760.0000   -0.30438
368800.0000   -0.24526
368840.0000   -0.48947
368880.0000   -0.65068
368920.0000   -0.52136
368960.0000   -0.79089
369000.0000   -0.80890
369040.0000   -0.13123
369080.0000   -0.53037
369120.0000   -0.35479
369160.0000   -0.39797
369200.0000   -0.33714
369240.0000   -0.49220
369280.0000   -0.48646
369320.0000   -0.23311
369360.0000   -0.42421
369400.0000   -0.34737
369440.0000   -0.16883
369480.0000   -0.06554
369520.0000   -0.21314
369560.0000   -0.32584
369600.0000   -0.23338
369640.0000   -0.34567
369680.0000   -0.37055
369720.0000   -0.29916
369760.0000   -0.30554
369800.0000   -0.52021
369840.0000   -0.17332
369880.0000   -0.30628
369920.0000    0.07748
369960.0000   -0.26891
370000.0000   -0.31572
370040.0000   -0.20831
370080.0000   -0.66722
370120.0000   -0.95215
370160.0000   -0.92808
370200.0000   -1.04562
370240.0000   -1.16654
370280.0000   -0.98287
370320.0000   -1.08013
370360.0000   -1.12932
370400.0000   -1.10553
370440.0000   -1.20931
370480.0000   -1.05845
370520.0000   -1.01355
370560.0000   -0.74224
370600.0000   -0.82081
370640.0000   -1.30332
370680.0000   -1.04123
370720.0000   -1.02727
370760.0000   -0.85412
370800.0000   -1.03878
370840.0000   -0.67874
370880.0000   -0.73811
370920.0000   -1.06705
370960.0000   -0.81303
371000.0000   -0.64147
371040.0000   -0.91610
371080.0000   -0.97691
371120.0000   -1.03028
371160.0000   -0.79371
371200.0000   -1.09965
371240.0000   -0.81729
371280.0000   -0.73953
371320.0000   -0.98062
371360.0000   -1.00321
371400.0000   -0.89092
371440.0000   -0.98426
371480.0000   -0.82231
371520.0000   -0.83699
371560.0000   -0.82012
371600.0000   -0.90441
371640.0000   -1.00851
371680.0000   -1.02815
371720.0000   -0.89610
371760.0000   -0.84200
371800.0000   -0.81734
371840.0000   -0.89363
371880.0000   -0.91002
371920.0000   -0.91091
371960.0000   -1.04444
372000.0000   -0.83300
372040.0000   -0.78025
372080.0000   -0.98340
372120.0000   -0.83606
372160.0000   -0.91818
372200.0000   -0.76086
372240.0000   -0.74978
372280.0000   -0.98969
372320.0000   -0.84242
372360.0000   -0.71092
372400.0000   -0.63303
372440.0000   -0.85819
372480.0000   -0.82593
372520.0000   -1.17725
372560.0000   -0.82903
372600.0000   -0.65851
372640.0000   -0.85946
372680.0000   -0.83863
372720.0000   -0.75542
372760.0000   -0.73082
372800.0000   -0.90112
372840.0000   -0.91977
372880.0000   -0.82531
372920.0000   -1.08156
372960.0000   -0.98132
373000.0000   -0.69765
373040.0000   -0.85527
373080.0000   -0.77723
373120.0000   -0.81764
373160.0000   -0.98237
373200.0000   -0.88999
373240.0000   -1.04867
373280.0000   -0.85290
373320.0000   -0.75171
373360.0000   -0.76957
373400.0000   -0.70015
373440.0000   -0.92765
373480.0000   -0.94618
373520.0000   -0.81171
373560.0000   -0.96777
373600.0000   -0.84832
373640.0000   -1.01606
373680.0000   -0.93126
373720.0000   -0.93968
373760.0000   -1.04160
373800.0000   -0.79496
373840.0000   -1.14347
373880.0000   -0.96633
373920.0000   -0.82906
373960.0000   -0.74217
374000.0000   -0.58240
374040.0000   -1.07086
374080.0000   -0.66870
374120.0000   -0.77029
374160.0000   -0.92305
374200.0000   -0.77482
374240.0000   -0.75420
374280.0000   -0.60930
374320.0000   -0.58706
374360.0000   -0.68633
374400.0000   -0.81723
374440.0000   -0.81458
374480.0000   -0.80732
374520.0000   -0.87934
374560.0000   -0.73869
374600.0000   -0.71622
374640.0000   -0.92315
374680.0000   -0.86935
374720.0000   -0.97299
374760.0000   -0.78654
374800.0000   -0.85461
374840.0000   -0.64458
374880.0000   -0.99215
374920.0000   -1.03147
374960.0000   -0.84610
375000.0000   -0.72311
375040.0000   -0.59971
375080.0000   -0.72655
375120.0000   -0.68559
375160.0000   -0.88772
375200.0000   -0.76244
375240.0000   -0.79843
375280.0000   -0.83038
375320.0000   -0.73245
375360.0000   -0.80133
375400.0000   -0.85826
375440.0000   -1.07440
375480.0000   -0.85449
375520.0000   -0.82580
375560.0000   -0.52585
375600.0000   -0.97981
375640.0000   -0.85238
375680.0000   -0.96946
375720.0000   -1.13293
375760.0000   -0.84463
375800.0000   -0.83396
375840.0000   -0.76622
375880.0000   -0.79084
375920.0000   -1.03200
375960.0000   -0.98519
376000.0000   -0.86661
376040.0000   -0.52895
376080.0000   -0.86024
376120.0000   -0.84638
376160.0000   -0.98193
376200.0000   -0.92050
376240.0000   -0.82240
376280.0000   -0.87832
376320.0000   -0.95506
376360.0000   -0.88047
376400.0000   -0.96004
376440.0000   -0.83249
376480.0000   -0.66468
376520.0000   -1.07335
376560.0000   -0.78939
376600.0000   -0.77203
376640.0000   -0.74175
376680.0000   -0.80338
376720.0000   -0.80358
376760.0000   -0.75445
376800.0000   -0.81729
376840.0000   -0.64804
376880.0000   -0.75870
376920.0000   -0.81119
376960.0000   -0.78722
377000.0000   -0.72437
377040.0000   -0.90789
377080.0000   -0.95319
377120.0000   -0.65972
377160.0000   -0.63682
377200.0000   -1.02184
377240.0000   -1.09238
377280.0000   -0.72828
377320.0000   -0.90980
377360.0000   -0.84363
377400.0000   -0.84398
377440.0000   -0.78143
377480.0000   -0.57149
377520.0000   -0.64752
377560.0000   -0.72497
377600.0000   -0.88207
377640.0000   -0.78685
377680.0000   -0.74038
377720.0000   -1.02071
377760.0000   -0.74511
377800.0000   -0.63739
377840.0000   -0.61982
377880.0000   -0.66767
377920.0000   -0.86567
377960.0000   -0.76565
378000.0000   -0.83785
378040.0000   -0.84586
378080.0000   -0.63208
378120.0000   -0.76003
378160.0000   -0.54490
378200.0000   -0.56285
378240.0000   -0.71980
378280.0000   -0.58441
378320.0000   -0.78587
378360.0000   -0.97248
378400.0000   -0.90220
378440.0000   -0.88202
378480.0000   -0.68979
378520.0000   -0.71305
378560.0000   -0.60173
378600.0000   -1.11987
378640.0000   -0.88632
378680.0000   -0.78399
378720.0000   -1.07252
378760.0000   -0.86838
378800.0000   -0.90395
378840.0000   -0.89921
378880.0000   -1.02667
378920.0000   -0.66111
378960.0000   -0.98416
379000.0000   -1.05864
379040.0000   -0.76654
379080.0000   -0.93070
379120.0000   -1.02542
379160.0000   -0.86578
379200.0000   -1.02969
379240.0000   -0.95738
379280.0000   -0.45544
379320.0000   -0.58767
379360.0000   -0.51375
379400.0000   -0.77762
379440.0000   -0.80615
379480.0000   -0.65090
379520.0000   -0.45796
379560.0000   -0.58442
379600.0000   -0.66525
379640.0000   -0.60079
379680.0000   -0.78409
379720.0000   -0.63020
379760.0000   -0.76986
379800.0000   -0.76125
379840.0000   -0.68698
379880.0000   -0.97469
379920.0000   -1.02735
379960.0000   -0.69270
380000.0000   -0.75637
380040.0000   -0.94950
380080.0000   -0.73695
380120.0000   -0.86424
380160.0000   -0.78821
380200.0000   -0.72922
380240.0000   -0.99557
380280.0000   -0.67702
380320.0000   -0.54074
380360.0000   -0.97384
380400.0000   -1.02638
380440.0000   -0.76735
380480.0000   -1.02524
380520.0000   -0.94821
380560.0000   -0.87898
380600.0000   -0.70560
380640.0000   -0.78342
380680.0000   -0.95436
380720.0000   -0.78380
380760.0000   -0.73591
380800.0000   -0.85851
380840.0000   -0.78261
380880.0000   -0.66543
380920.0000   -0.91505
380960.0000   -1.01447
381000.0000   -0.83037
381040.0000   -0.79574
381080.0000   -0.94323
381120.0000   -0.70370
381160.0000   -0.92595
381200.0000   -1.19018
381240.0000   -0.90158
381280.0000   -1.28733
381320.0000   -1.04039
381360.0000   -1.05905
381400.0000   -0.87323
381440.0000   -0.77167
381480.0000   -0.92672
381520.0000   -0.55584
381560.0000   -0.48091
381600.0000   -0.49510
381640.0000   -0.54792
381680.0000   -0.53016
381720.0000   -0.78278
381760.0000   -1.03525
381800.0000   -0.80174
381840.0000   -0.65052
381880.0000   -0.62787
381920.0000   -0.80105
381960.0000   -0.59972
382000.0000   -0.81631
382040.0000   -0.64950
382080.0000   -0.94713
382120.0000   -0.74600
382160.0000   -0.88077
382200.0000   -0.84992
382240.0000   -0.49578
382280.0000   -0.47679
382320.0000   -0.69895
382360.0000   -0.74443
382400.0000   -1.06295
382440.0000   -0.66277
382480.0000   -0.80287
382520.0000   -0.59117
382560.0000   -0.73178
382600.0000   -0.85866
382640.0000   -0.98876
382680.0000   -0.83743
382720.0000   -0.59826
382760.0000   -0.71158
382800.0000   -0.89438
382840.0000   -0.69712
382880.0000   -0.72155
382920.0000   -0.71648
382960.0000   -0.66296
383000.0000   -1.12127
383040.0000   -1.10108
383080.0000   -1.04706
383120.0000   -0.81926
383160.0000   -0.80886
383200.0000   -0.79925
383240.0000   -0.68703
383280.0000   -0.88525
383320.0000   -0.79004
383360.0000   -1.08792
383400.0000   -1.01447
383440.0000   -1.30465
383480.0000   -1.02099
383520.0000   -0.81330
383560.0000   -1.08844
383600.0000   -1.00420
383640.0000   -0.86356
383680.0000   -0.95832
383720.0000   -1.18573
383760.0000   -0.86084
383800.0000   -0.77503
383840.0000   -0.96397
383880.0000   -0.98486
383920.0000   -0.83705
383960.0000   -0.84581
384000.0000   -1.10355
384040.0000   -0.67679
384080.0000   -0.88394
384120.0000   -1.08421
384160.0000   -1.08999
384200.0000   -0.95362
384240.0000   -0.87335
384280.0000   -0.81315
384320.0000   -0.67412
384360.0000   -0.92352
384400.0000   -0.77840
384440.0000   -0.56164
384480.0000   -0.92751
384520.0000   -0.87876
384560.0000   -0.90077
384600.0000   -0.76915
384640.0000   -0.57633
384680.0000   -0.88190
384720.0000   -0.75818
384760.0000   -0.91593
384800.0000   -0.87895
384840.0000   -0.97119
384880.0000   -0.73491
384920.0000   -0.76242
384960.0000   -1.04053
385000.0000   -0.89321
385040.0000   -0.68329
385080.0000   -0.73576
385120.0000   -0.74913
385160.0000   -0.84264
385200.0000   -0.63341
385240.0000   -0.82312
385280.0000   -0.70401
385320.0000   -0.79187
385360.0000   -0.60682
385400.0000   -0.72320
385440.0000   -0.57877
385480.0000   -0.68154
385520.0000   -0.24383
385560.0000   -0.49679
385600.0000   -0.81919
385640.0000   -0.65108
385680.0000   -0.61119
385720.0000   -0.89666
385760.0000   -0.44812
385800.0000   -0.59140
385840.0000   -0.87302
385880.0000   -0.89604
385920.0000   -0.76822
385960.0000   -0.98703
386000.0000   -0.96949
386040.0000   -0.75271
386080.0000   -0.71414
386120.0000   -0.80487
386160.0000   -0.73209
386200.0000   -0.84310
386240.0000   -1.05377
386280.0000   -0.82517
386320.0000   -1.18319
386360.0000   -0.76581
386400.0000   -0.78192
386440.0000   -0.76132
386480.0000   -1.03382
386520.0000   -0.82763
386560.0000   -0.71467
386600.0000   -0.69289
386640.0000   -0.66579
386680.0000   -0.54847
386720.0000   -0.74579
386760.0000   -0.67831
386800.0000   -0.66989
386840.0000   -0.84501
386880.0000   -0.91935
386920.0000   -1.01141
386960.0000   -0.67247
387000.0000   -0.65087
387040.0000   -0.61969
387080.0000   -0.81385
387120.0000   -0.70670
387160.0000   -0.60750
387200.0000   -0.65575
387240.0000   -0.61737
387280.0000   -0.92185
387320.0000   -0.84161
387360.0000   -1.08144
387400.0000   -0.57598
387440.0000   -0.46927
387480.0000   -0.82949
387520.0000   -0.72923
387560.0000   -0.64353
387600.0000   -0.37770
387640.0000   -0.81392
387680.0000   -0.69559
387720.0000   -0.77448
387760.0000   -0.70858
387800.0000   -0.78215
387840.0000   -0.89596
387880.0000   -0.60848
387920.0000   -0.84202
387960.0000   -0.64394
388000.0000   -0.36276
388040.0000   -0.23838
388080.0000    0.10646
388120.0000   -0.32968
388160.0000   -0.54044
388200.0000   -0.50005
388240.0000   -0.58374
388280.0000   -0.28567
388320.0000   -0.11398
388360.0000    0.13153
388400.0000   -0.38308
388440.0000   -0.66797
388480.0000   -0.54687
388520.0000   -0.59396
388560.0000   -0.53466
388600.0000   -0.26267
388640.0000   -0.30031
388680.0000   -0.13291
388720.0000   -0.25615
388760.0000   -0.52322
388800.0000   -0.20500
388840.0000   -0.32113
388880.0000   -0.47256
388920.0000   -0.65299
388960.0000   -0.42944
389000.0000   -0.54894
389040.0000   -0.38137
389080.0000   -0.30064
389120.0000   -0.14622
389160.0000   -0.39758
389200.0000   -0.39327
389240.0000   -0.54641
389280.0000   -0.79983
389320.0000   -0.86788
389360.0000   -0.84044
389400.0000   -0.78964
389440.0000   -0.44579
389480.0000   -0.54500
389520.0000   -0.97944
389560.0000   -0.53666
389600.0000   -0.79435
389640.0000   -0.96255
389680.0000   -0.80618
389720.0000   -0.78086
389760.0000   -0.63768
389800.0000   -0.56572
389840.0000   -0.62405
389880.0000   -0.56375
389920.0000   -0.45086
389960.0000   -0.37089
390000.0000   -0.50263
390040.0000   -0.30192
390080.0000   -0.88597
390120.0000   -0.25613
390160.0000   -0.33261
390200.0000   -0.29338
390240.0000   -0.48304
390280.0000   -0.35412
390320.0000   -0.57967
390360.0000   -0.30371
390400.0000   -0.64424
390440.0000   -0.46387
390480.0000   -0.56062
390520.0000   -0.57291
390560.0000   -0.07448
390600.0000   -0.16746
390640.0000   -0.51524
390680.0000   -0.32725
390720.0000   -0.34263
390760.0000   -0.39985
390800.0000   -0.60000
390840.0000   -0.57459
390880.0000   -0.27114
390920.0000   -0.38045
390960.0000   -0.77641
391000.0000   -0.52975
391040.0000   -0.55985
391080.0000   -0.45196
391120.0000   -0.93746
391160.0000   -0.62260
391200.0000   -0.56457
391240.0000   -0.62026
391280.0000   -0.69529
391320.0000   -0.76456
391360.0000   -0.58252
391400.0000   -0.61184
391440.0000   -0.45490
391480.0000   -0.14684
391520.0000   -0.73266
391560.0000   -0.65542
391600.0000   -0.50272
391640.0000   -0.47264
391680.0000   -0.26823
391720.0000   -0.31676
391760.0000   -0.34551
391800.0000   -0.44292
391840.0000   -0.19182
391880.0000   -0.47577
391920.0000   -0.60452
391960.0000   -0.85807
392000.0000   -0.29750
392040.0000   -0.73470
392080.0000   -0.76855
392120.0000   -0.48768
392160.0000   -0.74214
392200.0000   -0.60633
392240.0000   -0.82934
392280.0000   -0.68123
392320.0000   -0.78621
392360.0000   -0.51066
392400.0000   -0.19902
392440.0000   -0.12733
392480.0000   -0.19006
392520.0000   -0.34895
392560.0000   -0.22872
392600.0000   -0.33818
392640.0000   -0.48529
392680.0000   -0.54506
392720.0000   -0.41908
392760.0000   -0.74566
392800.0000   -0.31535
392840.0000   -0.50488
392880.0000   -0.48911
392920.0000   -0.40592
392960.0000   -0.47030
393000.0000   -0.37420
393040.0000   -0.46753
393080.0000   -0.69616
393120.0000   -0.35762
393160.0000   -0.45523
393200.0000   -0.10693
393240.0000   -0.28407
393280.0000   -0.13608
393320.0000   -0.39386
393360.0000   -0.27826
393400.0000   -0.29198
393440.0000   -0.48362
393480.0000   -0.30906
393520.0000   -0.36256
393560.0000   -0.34941
393600.0000   -0.35504
393640.0000   -0.33936
393680.0000   -0.28533
393720.0000   -0.52156
393760.0000   -0.46945
393800.0000   -0.41030
393840.0000   -0.58608
393880.0000   -0.32240
393920.0000   -0.38705
393960.0000   -0.20853
394000.0000   -0.39167
394040.0000   -0.58072
394080.0000   -0.56320
394120.0000   -0.27200
394160.0000   -0.30256
394200.0000   -0.51903
394240.0000   -0.43410
394280.0000   -0.38775
394320.0000   -0.30925
394360.0000   -0.54750
394400.0000   -0.49442
394440.0000   -0.10051
394480.0000   -0.55654
394520.0000   -0.27079
394560.0000   -0.35498
394600.0000   -0.54347
394640.0000   -0.62003
394680.0000   -0.54779
394720.0000   -0.39030
394760.0000   -0.69781
394800.0000   -0.86436
394840.0000   -0.65264
394880.0000   -0.35736
394920.0000   -0.28777
394960.0000   -0.79658
395000.0000   -0.72440
395040.0000   -0.58782
395080.0000   -0.62413
395120.0000   -0.70395
395160.0000   -0.51887
395200.0000   -0.58303
395240.0000   -0.43992
395280.0000   -0.59244
395320.0000   -0.74244
395360.0000   -0.73735
395400.0000   -0.75599
395440.0000   -0.76823
395480.0000   -0.63988
395520.0000   -0.85821
395560.0000   -0.77523
395600.0000   -0.69627
395640.0000   -0.85378
395680.0000   -0.75597
395720.0000   -0.65016
395760.0000   -0.79112
395800.0000   -0.79045
395840.0000   -0.65597
395880.0000   -0.65866
395920.0000   -0.96929
395960.0000   -0.66238
396000.0000   -0.53804
396040.0000   -0.74445
396080.0000   -0.74962
396120.0000   -0.57201
396160.0000   -0.48881
396200.0000   -0.43742
396240.0000   -0.68758
396280.0000   -0.69470
396320.0000   -0.51384
396360.0000   -0.67418
396400.0000   -0.43028
396440.0000   -0.35088
396480.0000   -0.72546
396520.0000   -1.08996
396560.0000   -0.37441
396600.0000   -0.56545
396640.0000   -0.44556
396680.0000   -0.69465
396720.0000   -0.83614
396760.0000   -0.81690
396800.0000   -0.65065
396840.0000   -0.60585
396880.0000   -0.54664
396920.0000   -0.72795
396960.0000   -0.65983
397000.0000   -0.49072
397040.0000   -0.57414
397080.0000   -0.48597
397120.0000   -0.86086
397160.0000   -0.44542
397200.0000   -0.36846
397240.0000   -0.01202
397280.0000    0.07543
397320.0000    0.01060
397360.0000   -0.06352
397400.0000   -0.22930
397440.0000   -0.26248
397480.0000   -0.16884
397520.0000   -0.13070
397560.0000   -0.01987
397600.0000   -0.38813
397640.0000   -0.71355
397680.0000   -0.13672
397720.0000   -0.12732
397760.0000    0.25002
397800.0000    0.00965
397840.0000    0.30769
397880.0000    0.25018
397920.0000    0.09013
397960.0000   -0.06336
398000.0000   -0.16078
398040.0000   -0.06350
398080.0000   -0.16641
398120.0000    0.04596
398160.0000   -0.48907
398200.0000   -0.39501
398240.0000   -0.43289
398280.0000   -0.29562
398320.0000   -0.45622
398360.0000   -0.36236
398400.0000   -0.51319
398440.0000   -0.70981
398480.0000   -0.31697
398520.0000   -0.28275
398560.0000   -0.29757
398600.0000    0.09589
398640.0000   -0.01092
398680.0000    0.31759
398720.0000    0.02308
398760.0000    0.29819
398800.0000   -0.05799
398840.0000   -0.80561
398880.0000   -0.50387
398920.0000   -0.13577
398960.0000   -0.09891
399000.0000   -0.32624
399040.0000   -0.37154
399080.0000   -0.31607
399120.0000    0.04588
399160.0000    0.09211
399200.0000    0.10084
399240.0000    0.07471
399280.0000   -0.26706
399320.0000   -0.10439
399360.0000   -0.21889
399400.0000   -0.19012
399440.0000   -0.24873
399480.0000   -0.18617
399520.0000   -0.28134
399560.0000   -0.19272
399600.0000   -0.16613
399640.0000   -0.37294
399680.0000   -0.33767
399720.0000   -0.27971
399760.0000    0.35023
399800.0000    0.15345
399840.0000    0.34376
399880.0000    0.18580
399920.0000    0.26227
399960.0000    0.26812
400000.0000    0.49000
400040.0000    0.28326
400080.0000   -0.04273
400120.0000    0.17807
400160.0000    0.25175
400200.0000    0.27246
400240.0000    0.49674
400280.0000    0.29574
400320.0000    0.61495
400360.0000    0.16775
400400.0000    0.47407
400440.0000    0.50342
400480.0000    0.35777
400520.0000    0.32986
400560.0000    0.41281
400600.0000    0.17134
400640.0000    0.18707
400680.0000   -0.01942
400720.0000   -0.24112
400760.0000   -0.36892
400800.0000    0.22208
400840.0000    0.35709
400880.0000   -0.05212
400920.0000   -0.08610
400960.0000    0.04587
401000.0000   -0.22421
401040.0000    0.22362
401080.0000    0.02193
401120.0000   -0.11432
401160.0000   -0.16190
401200.0000   -0.08575
401240.0000    0.02239
401280.0000   -0.11135
401320.0000   -0.33835
401360.0000   -0.04765
401400.0000   -0.08895
401440.0000   -0.02562
401480.0000    0.07734
401520.0000   -0.18266
401560.0000    0.14087
401600.0000    0.07744
401640.0000   -0.04089
401680.0000   -0.13685
401720.0000   -0.03816
401760.0000   -0.00575
401800.0000   -0.06468
401840.0000    0.14873
401880.0000    0.14302
401920.0000   -0.08983
401960.0000   -0.05513
402000.0000   -0.22603
402040.0000    0.24145
402080.0000    0.47802
402120.0000    0.54281
402160.0000    0.42376
402200.0000    0.47908
402240.0000    0.01541
402280.0000   -0.06488
402320.0000    0.11811
402360.0000   -0.25182
402400.0000   -0.26643
402440.0000   -0.32192
402480.0000   -0.53572
402520.0000   -0.64505
402560.0000   -0.59728
402600.0000   -0.54127
402640.0000   -0.83402
402680.0000   -0.60130
402720.0000   -0.27638
402760.0000   -0.43932
402800.0000   -0.60481
402840.0000   -0.87216
402880.0000   -0.68689
402920.0000   -0.60258
402960.0000   -0.56718
403000.0000   -0.73001
403040.0000   -0.62992
403080.0000   -0.86893
403120.0000   -0.50187
403160.0000   -0.65603
403200.0000   -0.35279
403240.0000   -0.67765
403280.0000   -0.55704
403320.0000   -0.47255
403360.0000   -0.47735
403400.0000   -0.71248
403440.0000   -0.45827
403480.0000   -0.26753
403520.0000   -0.21601
403560.0000   -0.24463
403600.0000   -0.64348
403640.0000   -0.52102
403680.0000   -0.83070
403720.0000   -0.43554
403760.0000   -0.67635
403800.0000   -0.32540
403840.0000   -0.42951
403880.0000   -0.38745
403920.0000   -0.65066
403960.0000   -0.67149
404000.0000   -0.64891
404040.0000   -0.76388
404080.0000   -0.65290
404120.0000   -0.77217
404160.0000   -0.85460
404200.0000   -0.62601
404240.0000   -0.90380
404280.0000   -1.11388
404320.0000   -0.99213
404360.0000   -0.87456
404400.0000   -0.94486
404440.0000   -0.88987
404480.0000   -0.76587
404520.0000   -0.48493
404560.0000   -0.58475
404600.0000   -0.53514
404640.0000   -0.68535
404680.0000   -0.68538
404720.0000   -0.70921
404760.0000   -0.40014
404800.0000   -0.77938
404840.0000   -0.66314
404880.0000   -0.81195
404920.0000   -0.50582
404960.0000   -0.54469
405000.0000   -0.70046
405040.0000   -0.37340
405080.0000   -0.55840
405120.0000   -0.65100
405160.0000   -0.82480
405200.0000   -0.63767
405240.0000   -0.47166
405280.0000   -0.25022
405320.0000   -0.21037
405360.0000   -0.31631
405400.0000   -0.58808
405440.0000   -0.73196
405480.0000   -0.68197
405520.0000   -0.37438
405560.0000   -0.61524
405600.0000   -0.69336
405640.0000   -0.86131
405680.0000   -0.67225
405720.0000   -0.32156
405760.0000   -0.45650
405800.0000   -0.50798
405840.0000   -0.39732
405880.0000   -0.46897
405920.0000   -0.62287
405960.0000   -0.52027
406000.0000   -0.43150
406040.0000   -0.47658
406080.0000   -0.43988
406120.0000   -0.34435
406160.0000   -0.06136
406200.0000   -0.17434
406240.0000   -0.02582
406280.0000   -0.09092
406320.0000   -0.16739
406360.0000   -0.41222
406400.0000   -0.23229
406440.0000   -0.24559
406480.0000   -0.43204
406520.0000   -0.66600
406560.0000   -0.72149
406600.0000   -0.34445
406640.0000   -0.41254
406680.0000   -0.44467
406720.0000   -0.42900
406760.0000   -0.44640
406800.0000   -0.62186
406840.0000   -0.54636
406880.0000   -0.55567
406920.0000   -0.42610
406960.0000   -0.47936
407000.0000   -0.20448
407040.0000   -0.11838
407080.0000   -0.40282
407120.0000   -0.36374
407160.0000   -0.55246
407200.0000   -0.41776
407240.0000   -0.29173
407280.0000   -0.38809
407320.0000   -0.74828
407360.0000   -0.59712
407400.0000   -0.63724
407440.0000   -0.67958
407480.0000   -0.78026
407520.0000   -0.59323
407560.0000   -0.58786
407600.0000   -0.54645
407640.0000   -0.45953
407680.0000   -0.33183
407720.0000   -0.61611
407760.0000   -0.43501
407800.0000   -0.42085
407840.0000   -0.46141
407880.0000   -0.56536
407920.0000   -0.60260
407960.0000   -0.33855
408000.0000   -0.32834
408040.0000   -0.58310
408080.0000   -0.62336
408120.0000   -0.49149
408160.0000   -0.55633
408200.0000   -0.60897
408240.0000   -0.50748
408280.0000   -0.70401
408320.0000   -0.51056
408360.0000   -0.52792
408400.0000   -0.83253
408440.0000   -0.64017
408480.0000   -0.67377
408520.0000   -0.70786
408560.0000   -0.75527
408600.0000   -0.71167
408640.0000   -0.83522
408680.0000   -0.58262
408720.0000   -0.78869
408760.0000   -0.54381
408800.0000   -0.61888
408840.0000   -0.72435
408880.0000   -0.67265
408920.0000   -0.60385
408960.0000   -0.67119
409000.0000   -0.61171
409040.0000   -0.66834
409080.0000   -0.53253
409120.0000   -0.85275
409160.0000   -0.92679
409200.0000   -0.54905
409240.0000   -0.78185
409280.0000   -0.68415
409320.0000   -0.70850
409360.0000   -0.49081
409400.0000   -0.57647
409440.0000   -0.84209
409480.0000   -0.57646
409520.0000   -0.68379
409560.0000   -0.69456
409600.0000   -0.62285
409640.0000   -0.73129
409680.0000   -0.68085
409720.0000   -0.61328
409760.0000   -0.61888
409800.0000   -0.54365
409840.0000   -0.91681
409880.0000   -0.60575
409920.0000   -0.85424
409960.0000   -0.65508
410000.0000   -0.69321
410040.0000   -0.84124
410080.0000   -0.51695
410120.0000   -0.65362
410160.0000   -0.62059
410200.0000   -0.67642
410240.0000   -0.81159
410280.0000   -0.42705
410320.0000   -0.65493
410360.0000   -0.72218
410400.0000   -0.71503
410440.0000   -0.91175
410480.0000   -0.54980
410520.0000   -0.63071
410560.0000   -0.54673
410600.0000   -0.71678
410640.0000   -0.52717
410680.0000   -0.45207
410720.0000   -0.43639
410760.0000   -0.60251
410800.0000   -0.77987
410840.0000   -0.67847
410880.0000   -0.46464
410920.0000   -0.38882
410960.0000   -0.31532
411000.0000   -0.25298
411040.0000   -0.49017
411080.0000   -0.49195
411120.0000   -0.32435
411160.0000   -0.51119
411200.0000   -0.45823
411240.0000   -0.70400
411280.0000   -0.72191
411320.0000   -0.67700
411360.0000   -0.68215
411400.0000   -0.45008
411440.0000   -0.43114
411480.0000   -0.52626
411520.0000   -0.54088
411560.0000   -0.03543
411600.0000   -0.31362
411640.0000   -0.31809
411680.0000   -0.60708
411720.0000   -0.49114
411760.0000   -0.39988
411800.0000   -0.21854
411840.0000   -0.04528
411880.0000   -0.15557
411920.0000   -0.14330
411960.0000   -0.30699
412000.0000   -0.21326
412040.0000   -0.11143
412080.0000   -0.14217
412120.0000   -0.27975
412160.0000   -0.04724
412200.0000   -0.05478
412240.0000    0.01804
412280.0000    0.15225
412320.0000   -0.24187
412360.0000   -0.29731
412400.0000   -0.38499
412440.0000   -0.21722
412480.0000   -0.03745
412520.0000   -0.07878
412560.0000   -0.08237
412600.0000   -0.40554
412640.0000    0.11067
412680.0000   -0.34565
412720.0000    0.09418
412760.0000   -0.60257
412800.0000   -0.10771
412840.0000   -0.19686
412880.0000   -0.43796
412920.0000   -0.62697
412960.0000   -0.59910
413000.0000   -0.44571
413040.0000   -0.03937
413080.0000   -0.02526
413120.0000   -0.13652
413160.0000    0.03493
413200.0000    0.02470
413240.0000    0.17826
413280.0000   -0.10983
413320.0000    0.30511
413360.0000    0.29342
413400.0000   -0.01904
413440.0000    0.08775
413480.0000   -0.04131
413520.0000   -0.15105
413560.0000    0.20125
413600.0000    0.31021
413640.0000    0.12031
413680.0000    0.11096
413720.0000    0.28433
413760.0000    0.28316
413800.0000   -0.35532
413840.0000    0.21360
413880.0000    0.11661
413920.0000    0.07818
413960.0000    0.38261
414000.0000    0.11604
414040.0000    0.23769
414080.0000    0.04281
414120.0000    0.19873
414160.0000    0.27626
414200.0000    0.41347
414240.0000    0.30595
414280.0000    0.29381
414320.0000    0.25056
414360.0000    0.52898
414400.0000    0.19428
414440.0000    0.25894
414480.0000    0.23639
414520.0000    0.32699
414560.0000    0.20201
414600.0000    0.39271
414640.0000    0.46220
414680.0000    0.25117
414720.0000    0.23397
414760.0000    0.24560
414800.0000   -0.09894
414840.0000    0.24528
414880.0000    0.18337
414920.0000    0.27089
414960.0000    0.30701
415000.0000    0.26129
415040.0000    0.03929
415080.0000    0.28001
415120.0000    0.18468
415160.0000    0.39439
415200.0000    0.15071
415240.0000    0.17501
415280.0000    0.06067
415320.0000    0.04006
415360.0000    0.25931
415400.0000   -0.07423
415440.0000   -0.13019
415480.0000   -0.41097
415520.0000   -0.14423
415560.0000   -0.55338
415600.0000   -0.36016
415640.0000   -0.33275
415680.0000   -0.44936
415720.0000   -0.43432
415760.0000   -0.54409
415800.0000   -0.65441
415840.0000   -0.66904
415880.0000   -0.37643
415920.0000   -0.40646
415960.0000   -0.79375
416000.0000   -0.39937
416040.0000   -0.60776
416080.0000   -0.43353
416120.0000   -0.54638
416160.0000   -0.41888
416200.0000   -0.41797
416240.0000   -0.69736
416280.0000   -0.44321
416320.0000   -0.41020
416360.0000   -0.37786
416400.0000   -0.49049
416440.0000   -0.48577
416480.0000   -0.48621
416520.0000   -0.36013
416560.0000   -0.57715
416600.0000   -0.42278
416640.0000   -0.48255
416680.0000   -0.68885
416720.0000   -0.55819
416760.0000   -0.56881
416800.0000   -0.63686
416840.0000   -0.54130
416880.0000   -0.60012
416920.0000   -0.45289
416960.0000   -0.68569
417000.0000   -0.51464
417040.0000   -0.42327
417080.0000   -0.52040
417120.0000   -0.42149
417160.0000   -0.51840
417200.0000   -0.48986
417240.0000   -0.70723
417280.0000   -0.48492
417320.0000   -0.44180
417360.0000   -0.38761
417400.0000   -0.60815
417440.0000   -0.44627
417480.0000   -0.22780
417520.0000   -0.46285
417560.0000   -0.41006
417600.0000   -0.46942
417640.0000   -0.30583
417680.0000   -0.53105
417720.0000   -0.39777
417760.0000   -0.42039
417800.0000   -0.32926
417840.0000   -0.42837
417880.0000    0.04952
417920.0000   -0.04814
417960.0000   -0.09740
418000.0000    0.18667
418040.0000    0.22638
418080.0000    0.07888
418120.0000    0.08199
418160.0000   -0.11050
418200.0000    0.23553
418240.0000    0.20175
418280.0000    0.06125
418320.0000    0.18024
418360.0000    0.35660
418400.0000    0.27817
418440.0000    0.10528
418480.0000    0.20419
418520.0000   -0.28641
418560.0000    0.08949
418600.0000   -0.01228
418640.0000    0.14213
418680.0000    0.26521
418720.0000   -0.01469
418760.0000    0.10341
418800.0000    0.04275
418840.0000   -0.04290
418880.0000   -0.08531
418920.0000   -0.05413
418960.0000   -0.21583
419000.0000   -0.16476
419040.0000    0.01010
419080.0000    0.25085
419120.0000    0.03813
419160.0000    0.31664
419200.0000    0.16164
419240.0000    0.19441
419280.0000    0.24386
419320.0000   -0.26642
419360.0000   -0.21078
419400.0000   -0.11257
419440.0000   -0.31353
419480.0000   -0.31948
419520.0000   -0.17023
419560.0000   -0.15053
419600.0000   -0.07658
419640.0000   -0.06390
419680.0000    0.01394
419720.0000    0.17144
419760.0000    0.11461
419800.0000    0.01289
419840.0000   -0.19442
419880.0000   -0.07985
419920.0000   -0.03872
419960.0000    0.19885
420000.0000   -0.26542
420040.0000    0.04459
420080.0000   -0.35214
420120.0000   -0.38386
420160.0000   -0.49074
420200.0000   -0.60413
420240.0000   -0.33717
420280.0000   -0.59943
420320.0000   -0.56608
420360.0000   -0.51730
420400.0000   -0.40241
420440.0000   -0.50718
420480.0000   -0.62205
420520.0000   -0.56264
420560.0000   -0.56864
420600.0000   -0.45083
420640.0000   -0.47400
420680.0000   -0.35036
420720.0000   -0.45604
420760.0000   -0.43427
420800.0000   -0.45092
420840.0000   -0.30896
420880.0000   -0.61972
420920.0000   -0.58699
420960.0000   -0.63014
421000.0000   -0.53027
421040.0000   -0.49054
421080.0000   -0.39327
421120.0000   -0.44463
421160.0000   -0.26961
421200.0000   -0.26881
421240.0000   -0.36050
421280.0000    0.07312
421320.0000   -0.24670
421360.0000   -0.24927
421400.0000   -0.49533
421440.0000   -0.70006
421480.0000   -0.30044
421520.0000   -0.36148
421560.0000   -0.62371
421600.0000   -0.52360
421640.0000   -0.43304
421680.0000   -0.47024
421720.0000   -0.57957
421760.0000   -0.25046
421800.0000   -0.45551
421840.0000   -0.65172
421880.0000   -0.62284
421920.0000   -0.31140
421960.0000   -0.42290
422000.0000   -0.77142
422040.0000   -0.47307
422080.0000   -0.23310
422120.0000   -0.12819
422160.0000   -0.54191
422200.0000   -0.45807
422240.0000   -0.48978
422280.0000   -0.65585
422320.0000   -0.75726
422360.0000   -0.07517
422400.0000   -0.07169
422440.0000   -0.19318
422480.0000   -0.02858
422520.0000   -0.36802
422560.0000   -0.30472
422600.0000   -0.37582
422640.0000   -0.64238
422680.0000   -0.31443
422720.0000   -0.66641
422760.0000   -0.50874
422800.0000   -0.48925
422840.0000   -0.55781
422880.0000   -0.52243
422920.0000   -0.61991
422960.0000   -0.47640
423000.0000   -0.03855
423040.0000    0.22920
423080.0000   -0.31822
423120.0000   -0.54165
423160.0000   -0.46198
423200.0000   -0.52419
423240.0000   -0.24033
423280.0000   -0.45079
423320.0000   -0.21236
423360.0000   -0.18338
423400.0000   -0.15454
423440.0000    0.11483
423480.0000    0.00074
423520.0000    0.00048
423560.0000   -0.27757
423600.0000   -0.23373
423640.0000   -0.16693
423680.0000   -0.19742
423720.0000   -0.31757
423760.0000   -0.13893
423800.0000   -0.42174
423840.0000   -0.37362
423880.0000   -0.42488
423920.0000   -0.67058
423960.0000   -0.56093
424000.0000   -0.55362
424040.0000   -0.59451
424080.0000   -0.52366
424120.0000   -0.53818
424160.0000   -0.72712
424200.0000   -0.77352
424240.0000   -0.52038
424280.0000   -0.40891
424320.0000   -0.60134
424360.0000   -0.48900
424400.0000   -0.71476
424440.0000   -0.62439
424480.0000   -0.79882
424520.0000   -0.49097
424560.0000   -0.45100
424600.0000   -0.57333
424640.0000   -0.51313
424680.0000   -0.43033
424720.0000   -0.50316
424760.0000   -0.38650
424800.0000   -0.35877
424840.0000   -0.54537
424880.0000   -0.30958
424920.0000   -0.54348
424960.0000   -0.71627
425000.0000   -0.59186
425040.0000   -0.49250
425080.0000   -0.12984
425120.0000    0.00860
425160.0000   -0.10832
425200.0000   -0.15863
425240.0000   -0.00971
425280.0000    0.12181
425320.0000   -0.11386
425360.0000   -0.16190
425400.0000   -0.13593
425440.0000   -0.26870
425480.0000    0.00359
425520.0000   -0.04231
425560.0000    0.16207
425600.0000   -0.07520
425640.0000   -0.11692
425680.0000   -0.02260
425720.0000    0.02216
425760.0000    0.11921
425800.0000    0.23277
425840.0000    0.24802
425880.0000   -0.06646
425920.0000    0.05619
425960.0000    0.04699
426000.0000    0.09998
426040.0000   -0.03516
426080.0000   -0.46728
426120.0000   -0.25647
426160.0000   -0.37794
426200.0000   -0.46804
426240.0000   -0.47692
426280.0000   -0.43805
426320.0000   -0.61382
426360.0000   -0.45384
426400.0000   -0.49457
426440.0000   -0.49689
426480.0000   -0.33393
426520.0000   -0.19563
426560.0000   -0.47023
426600.0000   -0.43480
426640.0000   -0.07511
426680.0000   -0.32011
426720.0000   -0.61249
426760.0000   -0.30348
426800.0000   -0.74321
426840.0000   -0.65948
426880.0000   -0.69690
426920.0000   -0.30018
426960.0000   -0.56043
427000.0000   -0.53035
427040.0000   -0.53892
427080.0000   -0.43245
427120.0000   -0.68624
427160.0000   -0.41156
427200.0000   -0.28070
427240.0000   -0.52645
427280.0000   -0.44798
427320.0000   -0.63569
427360.0000   -0.39037
427400.0000   -0.46685
427440.0000   -0.39999
427480.0000   -0.33279
427520.0000   -0.84720
427560.0000   -0.48511
427600.0000   -0.71920
427640.0000   -0.47829
427680.0000   -0.61051
427720.0000   -0.52207
427760.0000   -0.40209
427800.0000   -0.51760
427840.0000   -0.56718
427880.0000   -0.18713
427920.0000   -0.25226
427960.0000   -0.37483
428000.0000   -0.51506
428040.0000   -0.43229
428080.0000   -0.57150
428120.0000   -0.41717
428160.0000   -0.41354
428200.0000   -0.70264
428240.0000   -0.69796
428280.0000   -0.89677
428320.0000   -0.65533
428360.0000   -0.64687
428400.0000   -0.85388
428440.0000   -0.64459
428480.0000   -0.76356
428520.0000   -0.39469
428560.0000   -0.57098
428600.0000   -0.53298
428640.0000   -0.22799
428680.0000    0.14101
428720.0000   -0.03269
428760.0000   -0.12860
428800.0000   -0.19998
428840.0000   -0.08158
428880.0000   -0.29984
428920.0000   -0.05565
428960.0000   -0.48492
429000.0000   -0.45400
429040.0000   -0.46475
429080.0000   -0.53831
429120.0000   -0.47110
429160.0000   -0.02750
429200.0000   -0.14030
429240.0000    0.16545
429280.0000    0.20862
429320.0000    0.19479
429360.0000   -0.17006
429400.0000    0.17486
429440.0000   -0.32625
429480.0000   -0.51032
429520.0000   -0.13201
429560.0000   -0.38610
429600.0000   -0.12447
429640.0000    0.04017
429680.0000   -0.06359
429720.0000   -0.00579
429760.0000    0.04528
429800.0000    0.09609
429840.0000    0.00210
429880.0000    0.16050
429920.0000    0.07878
429960.0000    0.07084
430000.0000   -0.06245
430040.0000   -0.05703
430080.0000    0.11510
430120.0000   -0.03306
430160.0000    0.26653
430200.0000    0.12408
430240.0000    0.07794
430280.0000   -0.00781
430320.0000   -0.23502
430360.0000   -0.07548
430400.0000    0.02164
430440.0000   -0.64303
430480.0000   -0.21801
430520.0000   -0.46834
430560.0000   -0.49160
430600.0000   -0.48773
430640.0000   -0.58362
430680.0000   -0.08886
430720.0000   -0.49400
430760.0000   -0.34321
430800.0000   -0.03554
430840.0000    0.06794
430880.0000   -0.07865
430920.0000    0.02138
430960.0000   -0.03180
431000.0000    0.08698
431040.0000   -0.01517
431080.0000    0.13788
431120.0000    0.30794
431160.0000    0.31535
431200.0000   -0.19600
431240.0000   -0.21395
431280.0000   -0.08613
431320.0000   -0.43186
431360.0000   -0.21172
431400.0000   -0.40651
431440.0000   -0.33660
431480.0000   -0.42999
431520.0000   -0.55080
431560.0000   -0.66921
431600.0000   -0.47644
431640.0000    0.13373
431680.0000    0.02685
431720.0000   -0.00384
431760.0000    0.24230
431800.0000   -0.38768
431840.0000    0.06145
431880.0000    0.11237
431920.0000   -0.08687
431960.0000   -0.26966
432000.0000   -0.06318
432040.0000   -0.02067
432080.0000    0.00147
432120.0000   -0.30145
432160.0000   -0.36236
432200.0000   -0.18124
432240.0000   -0.12083
432280.0000   -0.06560
432320.0000    0.07035
432360.0000   -0.12355
432400.0000    0.10619
432440.0000    0.07459
432480.0000    0.18354
432520.0000   -0.20116
432560.0000    0.15717
432600.0000    0.08647
432640.0000   -0.16013
432680.0000    0.18422
432720.0000    0.15411
432760.0000   -0.31036
432800.0000   -0.00293
432840.0000   -0.66638
432880.0000   -0.40990
432920.0000   -0.48748
432960.0000   -0.31640
433000.0000   -0.39524
433040.0000   -0.42774
433080.0000   -0.50439
433120.0000   -0.42814
433160.0000   -0.18641
433200.0000   -0.38850
433240.0000   -0.35674
433280.0000   -0.36363
433320.0000   -0.27185
433360.0000   -0.60137
433400.0000   -0.48608
433440.0000   -0.44888
433480.0000   -0.50929
433520.0000   -0.22545
433560.0000    0.06842
433600.0000   -0.32926
433640.0000   -0.20757
433680.0000   -0.07695
433720.0000   -0.32310
433760.0000   -0.28075
433800.0000   -0.32280
433840.0000   -0.34830
433880.0000   -0.56853
433920.0000   -0.24020
433960.0000   -0.32672
434000.0000   -0.28721
434040.0000   -0.52111
434080.0000   -0.56204
434120.0000   -0.58325
434160.0000   -0.80104
434200.0000   -0.74020
434240.0000   -0.66516
434280.0000   -0.74953
434320.0000   -0.50577
434360.0000   -1.01238
434400.0000   -0.78586
434440.0000   -0.80310
434480.0000   -0.62507
434520.0000   -0.48605
434560.0000    0.06997
434600.0000    0.10187
434640.0000    0.26974
434680.0000   -0.15239
434720.0000   -0.11188
434760.0000   -0.33535
434800.0000   -0.17918
434840.0000   -0.02652
434880.0000   -0.47992
434920.0000    0.04718
434960.0000    0.02793
435000.0000   -0.44827
435040.0000   -0.22929
435080.0000    0.00279
435120.0000   -0.04232
435160.0000   -0.31708
435200.0000   -0.34891
435240.0000   -0.13837
435280.0000   -0.14338
435320.0000   -0.33501
435360.0000   -0.27962
435400.0000   -0.30704
435440.0000   -0.25305
435480.0000   -0.59819
435520.0000   -0.46628
435560.0000   -0.19607
435600.0000   -0.11409
435640.0000   -0.20529
435680.0000   -0.15324
435720.0000   -0.05385
435760.0000   -0.54190
435800.0000   -0.40151
435840.0000   -0.12807
435880.0000   -0.14907
435920.0000   -0.50424
435960.0000   -0.45233
436000.0000   -0.41432
436040.0000   -0.46839
436080.0000   -0.10413
436120.0000   -0.40086
436160.0000   -0.37880
436200.0000   -0.34078
436240.0000   -0.29158
436280.0000   -0.32372
436320.0000   -0.44326
436360.0000   -0.22342
436400.0000   -0.43801
436440.0000    0.11448
436480.0000   -0.19320
436520.0000   -0.23350
436560.0000   -0.49499
436600.0000   -0.31832
436640.0000   -0.34486
436680.0000    0.18982
436720.0000   -0.45283
436760.0000   -0.50948
436800.0000   -0.60893
436840.0000   -0.51706
436880.0000   -0.18952
436920.0000   -0.17848
436960.0000   -0.42186
437000.0000   -0.45556
437040.0000   -0.42513
437080.0000   -0.32454
437120.0000   -0.32462
437160.0000   -0.45997
437200.0000   -0.59834
437240.0000   -0.50239
437280.0000   -0.40023
437320.0000   -0.49971
437360.0000   -0.48633
437400.0000   -0.30338
437440.0000   -0.35965
437480.0000   -0.33811
437520.0000   -0.42325
437560.0000   -0.37656
437600.0000   -0.32815
437640.0000   -0.34890
437680.0000   -0.17034
437720.0000   -0.12136
437760.0000   -0.15612
437800.0000   -0.19164
437840.0000   -0.16780
437880.0000   -0.10875
437920.0000   -0.55960
437960.0000   -0.48712
438000.0000   -0.68095
438040.0000    0.00836
438080.0000   -0.21643
438120.0000    0.15430
438160.0000   -0.22994
438200.0000    0.16613
438240.0000   -0.10534
438280.0000    0.13944
438320.0000    0.02532
438360.0000   -0.05212
438400.0000   -0.08082
438440.0000   -0.55090
438480.0000   -0.50196
438520.0000   -0.38556
438560.0000   -0.33874
438600.0000   -0.34433
438640.0000   -0.46039
438680.0000   -0.07725
438720.0000   -0.18633
438760.0000    0.10562
438800.0000    0.01872
438840.0000   -0.15946
438880.0000    0.11934
438920.0000   -0.05950
438960.0000    0.12347
439000.0000   -0.20111
439040.0000    0.12883
439080.0000   -0.05468
439120.0000   -0.00248
439160.0000    0.07762
439200.0000    0.11012
439240.0000    0.12508
439280.0000   -0.00970
439320.0000    0.22881
439360.0000   -0.02548
439400.0000   -0.04794
439440.0000    0.16391
439480.0000    0.19111
439520.0000    0.06732
439560.0000    0.26085
439600.0000    0.11771
439640.0000    0.08042
439680.0000   -0.04916
439720.0000   -0.60471
439760.0000   -0.56573
439800.0000   -0.35056
439840.0000   -0.40404
439880.0000   -0.84570
439920.0000   -0.51668
439960.0000   -0.31147
440000.0000   -0.51487
440040.0000   -0.16547
440080.0000   -0.32267
440120.0000    0.05037
440160.0000   -0.27458
440200.0000   -0.23020
440240.0000   -0.56183
440280.0000   -0.41588
440320.0000   -0.44473
440360.0000    0.05649
440400.0000    0.15056
440440.0000   -0.15138
440480.0000   -0.08080
440520.0000   -0.31419
440560.0000   -0.15073
440600.0000    0.02828
440640.0000   -0.19842
440680.0000    0.10597
440720.0000    0.05745
440760.0000    0.04265
440800.0000   -0.08581
440840.0000   -0.12340
440880.0000   -0.35742
440920.0000   -0.55116
440960.0000   -0.60309
441000.0000   -0.60944
441040.0000   -0.66479
441080.0000   -0.57700
441120.0000   -0.55898
441160.0000   -0.72114
441200.0000   -0.52933
441240.0000   -0.28451
441280.0000   -0.16170
441320.0000   -0.16765
441360.0000    0.00073
441400.0000   -0.13782
441440.0000    0.14548
441480.0000   -0.13431
441520.0000   -0.38065
441560.0000   -0.27915
441600.0000   -0.56620
441640.0000   -0.56927
441680.0000   -0.79380
441720.0000   -0.61064
441760.0000   -0.57562
441800.0000   -0.64311
441840.0000   -0.50836
441880.0000   -0.58576
441920.0000   -0.16232
441960.0000   -0.26881
442000.0000   -0.66738
442040.0000   -0.32594
442080.0000   -0.73005
442120.0000   -0.62305
442160.0000   -0.48125
442200.0000   -0.89154
442240.0000   -0.75083
442280.0000   -0.64035
442320.0000   -0.56303
442360.0000   -0.48073
442400.0000   -0.50859
442440.0000   -0.79603
442480.0000   -0.50435
442520.0000   -0.51005
442560.0000   -0.70395
442600.0000   -0.76573
442640.0000   -0.81651
442680.0000   -0.28920
442720.0000   -0.42659
442760.0000   -0.48990
442800.0000   -0.28139
442840.0000   -0.45259
442880.0000   -0.20180
442920.0000   -0.18504
442960.0000   -0.00225
443000.0000   -0.05760
443040.0000   -0.01691
443080.0000    0.09495
443120.0000   -0.10966
443160.0000    0.12627
443200.0000    0.17400
443240.0000   -0.02168
443280.0000   -0.07106
443320.0000   -0.14391
443360.0000   -0.11931
443400.0000   -0.11887
443440.0000   -0.16062
443480.0000   -0.19071
443520.0000   -0.17318
443560.0000   -0.00152
443600.0000    0.05854
443640.0000   -0.01519
443680.0000   -0.10123
443720.0000    0.03512
443760.0000    0.02185
443800.0000    0.15316
443840.0000   -0.04376
443880.0000    0.59225
443920.0000   -0.12084
443960.0000    0.15426
444000.0000    0.08005
444040.0000    0.03427
444080.0000   -0.19762
444120.0000    0.07566
444160.0000    0.08262
444200.0000    0.11670
444240.0000    0.06228
444280.0000    0.33964
444320.0000   -0.16446
444360.0000   -0.02428
444400.0000   -0.03560
444440.0000    0.03419
444480.0000    0.06348
444520.0000   -0.11309
444560.0000    0.11363
444600.0000    0.12196
444640.0000    0.33178
444680.0000    0.17410
444720.0000   -0.05951
444760.0000   -0.00846
444800.0000   -0.07119
444840.0000   -0.00776
444880.0000    0.26111
444920.0000    0.38110
444960.0000    0.13950
445000.0000   -0.00534
445040.0000    0.21728
445080.0000    0.18335
445120.0000    0.16115
445160.0000   -0.16622
445200.0000   -0.26072
445240.0000   -0.05543
445280.0000    0.30972
445320.0000   -0.15018
445360.0000    0.03228
445400.0000    0.18296
445440.0000   -0.16515
445480.0000   -0.35658
445520.0000   -0.09600
445560.0000    0.11678
445600.0000   -0.02713
445640.0000   -0.02567
445680.0000    0.12337
445720.0000    0.12643
445760.0000   -0.33441
445800.0000   -0.14500
445840.0000   -0.13972
445880.0000   -0.04250
445920.0000   -0.05571
445960.0000    0.07432
446000.0000    0.04529
446040.0000   -0.02590
446080.0000    0.10309
446120.0000    0.04589
446160.0000    0.12079
446200.0000    0.04044
446240.0000   -0.01996
446280.0000   -0.36715
446320.0000    0.02358
446360.0000    0.02910
446400.0000    0.08185
446440.0000   -0.05757
446480.0000   -0.19557
446520.0000    0.11383
446560.0000   -0.22846
446600.0000   -0.55563
446640.0000   -0.31093
446680.0000   -0.53012
446720.0000   -0.74530
446760.0000   -0.97373
446800.0000   -0.65994
446840.0000   -0.16023
446880.0000   -0.20402
446920.0000   -0.34564
446960.0000   -0.07927
447000.0000    0.02043
447040.0000   -0.16974
447080.0000   -0.07343
447120.0000    0.28726
447160.0000    0.01947
447200.0000    0.24155
447240.0000   -0.06853
447280.0000   -0.19350
447320.0000    0.27037
447360.0000    0.10845
447400.0000    0.17612
447440.0000    0.02874
447480.0000   -0.08675
447520.0000    0.01670
447560.0000   -0.22204
447600.0000    0.07818
447640.0000   -0.00205
447680.0000   -0.19476
447720.0000   -0.13969
447760.0000   -0.37359
447800.0000    0.39933
447840.0000    0.00307
447880.0000    0.04352
447920.0000    0.06193
447960.0000    0.18185
448000.0000    0.08339
448040.0000    0.08790
448080.0000   -0.23663
448120.0000   -0.00486
448160.0000   -0.09657
448200.0000   -0.05199
448240.0000   -0.68163
448280.0000    0.08458
448320.0000   -0.17020
448360.0000   -0.16966
448400.0000   -0.14780
448440.0000   -0.18411
448480.0000   -0.11436
448520.0000    0.25925
448560.0000    0.17882
448600.0000    0.31915
448640.0000    0.32617
448680.0000    0.38836
448720.0000    0.45319
448760.0000    0.07663
448800.0000    0.49859
448840.0000    0.53196
448880.0000    0.38623
448920.0000    0.11424
448960.0000   -0.28378
449000.0000   -0.14577
449040.0000   -0.21823
449080.0000   -0.40971
449120.0000   -0.49317
449160.0000   -0.49797
449200.0000    0.02185
449240.0000   -0.10691
449280.0000   -0.26420
449320.0000   -0.28907
449360.0000   -0.28838
449400.0000   -0.07869
449440.0000   -0.48889
449480.0000   -0.32442
449520.0000    0.23548
449560.0000    0.33603
449600.0000    0.15485
449640.0000   -0.05879
449680.0000   -0.06331
449720.0000    0.43910
449760.0000    0.17903
449800.0000    0.10148
449840.0000    0.33906
449880.0000   -0.03891
449920.0000   -0.02537
449960.0000   -0.01715
450000.0000   -0.07629
450040.0000   -0.37453
450080.0000   -0.46469
450120.0000   -0.21433
450160.0000   -0.00374
450200.0000    0.37436
450240.0000    0.20007
450280.0000   -0.19121
450320.0000    0.09158
450360.0000    0.03592
450400.0000    0.30645
450440.0000    0.19802
450480.0000    0.42032
450520.0000    0.40294
450560.0000    0.36445
450600.0000    0.38445
450640.0000    0.31553
450680.0000    0.13584
450720.0000    0.27290
450760.0000    0.22638
450800.0000    0.22400
450840.0000    0.26256
450880.0000    0.09728
450920.0000    0.00460
450960.0000    0.05137
451000.0000    0.09135
451040.0000    0.15850
451080.0000    0.13370
451120.0000    0.32973
451160.0000    0.31334
451200.0000    0.16780
451240.0000    0.13575
451280.0000    0.27379
451320.0000    0.20780
451360.0000    0.17817
451400.0000    0.31369
451440.0000    0.18750
451480.0000    0.07248
451520.0000    0.00449
451560.0000    0.30054
451600.0000    0.30055
451640.0000    0.26731
451680.0000    0.22864
451720.0000    0.10220
451760.0000   -0.17751
451800.0000   -0.23227
451840.0000    0.16710
451880.0000    0.49743
451920.0000    0.71219
451960.0000    0.07629
452000.0000    0.14788
452040.0000   -0.19703
452080.0000   -0.45370
452120.0000   -0.21506
452160.0000    0.16494
452200.0000    0.13679
452240.0000   -0.16020
452280.0000   -0.17036
452320.0000    0.29686
452360.0000    0.10787
452400.0000   -0.35212
452440.0000   -0.37234
452480.0000   -0.25814
452520.0000   -0.05833
452560.0000   -0.14514
452600.0000   -0.12178
452640.0000   -0.11649
452680.0000   -0.22539
452720.0000   -0.31750
452760.0000   -0.29016
452800.0000   -0.49823
452840.0000   -0.40823
452880.0000   -0.53108
452920.0000    0.06493
452960.0000   -0.27536
453000.0000    0.07564
453040.0000   -0.06850
453080.0000   -0.04892
453120.0000   -0.29080
453160.0000   -0.42140
453200.0000   -0.15921
453240.0000   -0.35571
453280.0000   -0.43847
453320.0000    0.05100
453360.0000   -0.09595
453400.0000   -0.14719
453440.0000   -0.36314
453480.0000   -0.21352
453520.0000    0.29633
453560.0000   -0.63122
453600.0000   -0.05276
453640.0000   -0.01883
453680.0000    0.19396
453720.0000   -0.06067
453760.0000   -0.05492
453800.0000   -0.01304
453840.0000    0.03074
453880.0000   -0.04363
453920.0000   -0.16869
453960.0000   -0.02951
454000.0000   -0.00688
454040.0000    0.03306
454080.0000    0.24486
454120.0000    0.01367
454160.0000    0.06923
454200.0000   -0.02568
454240.0000    0.15180
454280.0000   -0.11734
454320.0000    0.00470
454360.0000    0.16129
454400.0000    0.25068
454440.0000    0.15066
454480.0000    0.11929
454520.0000    0.05267
454560.0000    0.15134
454600.0000    0.07506
454640.0000    0.07103
454680.0000    0.06338
454720.0000    0.22511
454760.0000    0.15227
454800.0000    0.25747
454840.0000    0.25028
454880.0000    0.14846
454920.0000   -0.47460
454960.0000   -0.39916
455000.0000   -0.46763
455040.0000   -0.44761
455080.0000   -0.21113
455120.0000   -0.15024
455160.0000   -0.04757
455200.0000   -0.31129
455240.0000   -0.16360
455280.0000    0.14247
455320.0000    0.07444
455360.0000   -0.06458
455400.0000   -0.19679
455440.0000   -0.20631
455480.0000   -0.36097
455520.0000   -0.05048
455560.0000   -0.00075
455600.0000    0.02085
455640.0000    0.00847
455680.0000    0.13622
455720.0000    0.13769
455760.0000   -0.10588
455800.0000   -0.08966
455840.0000   -0.01418
455880.0000    0.27056
455920.0000    0.12284
455960.0000   -0.23901
456000.0000   -0.07346
456040.0000   -0.22240
456080.0000   -0.48095
456120.0000   -0.32337
456160.0000    0.08047
456200.0000   -0.24823
456240.0000   -0.44220
456280.0000   -0.74108
456320.0000   -0.53695
456360.0000   -0.50747
456400.0000    0.17379
456440.0000   -0.05018
456480.0000    0.08355
456520.0000    0.10880
456560.0000    0.63843
456600.0000    0.69816
456640.0000    0.25691
456680.0000    0.13962
456720.0000   -0.06196
456760.0000   -0.08415
456800.0000   -0.17012
456840.0000   -0.44739
456880.0000   -0.37422
456920.0000   -0.32428
456960.0000   -0.29024
457000.0000   -0.36450
457040.0000    0.01161
457080.0000    0.13615
457120.0000   -0.40804
457160.0000   -0.28136
457200.0000   -0.57028
457240.0000   -0.39189
457280.0000   -0.46976
457320.0000   -0.04402
457360.0000   -0.04314
457400.0000   -0.04404
457440.0000   -0.06431
457480.0000   -0.02414
457520.0000    0.04154
457560.0000   -0.32432
457600.0000   -0.37026
457640.0000   -0.39939
457680.0000   -0.27787
457720.0000   -0.15518
457760.0000    0.11949
457800.0000   -0.13013
457840.0000   -0.09576
457880.0000   -0.05518
457920.0000    0.01492
457960.0000   -0.30579
458000.0000   -0.19932
458040.0000   -0.33541
458080.0000   -0.41453
458120.0000   -0.15618
458160.0000   -0.13062
458200.0000   -0.21926
458240.0000   -0.03786
458280.0000    0.30372
458320.0000   -0.08771
458360.0000   -0.06360
458400.0000   -0.11875
458440.0000   -0.06138
458480.0000    0.07195
458520.0000   -0.51251
458560.0000   -0.45736
458600.0000   -0.48880
458640.0000   -0.26477
458680.0000   -0.54307
458720.0000   -0.55376
458760.0000   -0.33188
458800.0000   -0.31504
458840.0000   -0.43959
458880.0000   -0.62591
458920.0000   -0.54145
458960.0000   -0.54690
459000.0000   -0.59373
459040.0000   -0.54680
459080.0000   -0.36386
459120.0000   -0.31641
459160.0000   -0.04076
459200.0000    0.31816
459240.0000    0.21348
459280.0000   -0.01784
459320.0000   -0.07217
459360.0000   -0.19324
459400.0000    0.05434
459440.0000    0.06431
459480.0000   -0.11243
459520.0000    0.02612
459560.0000   -0.12235
459600.0000   -0.12904
459640.0000   -0.24460
459680.0000   -0.11902
459720.0000   -0.27322
459760.0000    0.07785
459800.0000   -0.16803
459840.0000    0.19078
459880.0000    0.22043
459920.0000    0.23688
459960.0000    0.26725
460000.0000    0.25602
460040.0000    0.33923
460080.0000   -0.07899
460120.0000    0.25833
460160.0000   -0.02775
460200.0000    0.15316
460240.0000    0.13260
460280.0000    0.03765
460320.0000   -0.01121
460360.0000    0.23514
460400.0000   -0.22383
460440.0000    0.25017
460480.0000    0.07463
460520.0000   -0.08749
460560.0000    0.05204
460600.0000    0.03586
460640.0000   -0.08316
460680.0000   -0.01113
460720.0000   -0.34739
460760.0000   -0.02081
460800.0000   -0.04504
460840.0000   -0.48116
460880.0000    0.10705
460920.0000   -0.08500
460960.0000   -0.27942
461000.0000   -0.40429
461040.0000   -0.68888
461080.0000   -0.38739
461120.0000   -0.38045
461160.0000   -0.59381
461200.0000   -0.17085
461240.0000   -0.24406
461280.0000   -0.61045
461320.0000   -0.39085
461360.0000   -0.52572
461400.0000   -0.35549
461440.0000   -0.53492
461480.0000    0.10354
461520.0000   -0.01090
461560.0000   -0.04679
461600.0000   -0.09983
461640.0000    0.00399
461680.0000   -0.54175
461720.0000   -0.75329
461760.0000   -0.81415
461800.0000   -0.48629
461840.0000   -0.67785
461880.0000   -0.86747
461920.0000   -0.49668
461960.0000   -0.51580
462000.0000   -0.31587
462040.0000   -0.05005
462080.0000   -0.31611
462120.0000   -0.25111
462160.0000   -0.15418
462200.0000   -0.37543
462240.0000   -0.55879
462280.0000   -0.67960
462320.0000   -0.35270
462360.0000   -0.89822
462400.0000   -0.56502
462440.0000   -0.53195
462480.0000   -0.53598
462520.0000   -0.49428
462560.0000   -0.67954
462600.0000   -0.30843
462640.0000   -0.39293
462680.0000   -0.64346
462720.0000   -0.55570
462760.0000   -0.64922
462800.0000   -0.80000
462840.0000   -0.38650
462880.0000    0.06318
462920.0000   -0.21801
462960.0000   -0.38998
463000.0000   -0.45960
463040.0000   -0.48091
463080.0000   -0.36548
463120.0000   -0.72058
463160.0000   -0.36902
463200.0000   -0.38089
463240.0000   -0.39091
463280.0000   -0.38180
463320.0000   -0.48904
463360.0000   -0.48906
463400.0000   -0.14827
463440.0000   -0.28939
463480.0000   -0.31791
463520.0000   -0.33592
463560.0000   -0.29631
463600.0000   -0.40208
463640.0000   -0.32507
463680.0000   -0.09270
463720.0000   -0.05224
463760.0000   -0.06593
463800.0000   -0.09391
463840.0000   -0.23475
463880.0000   -0.44493
463920.0000   -0.72955
463960.0000   -0.56277
464000.0000   -0.75154
464040.0000   -0.73318
464080.0000   -0.81642
464120.0000   -0.35858
464160.0000   -0.89040
464200.0000   -0.37978
464240.0000   -0.41195
464280.0000   -0.38631
464320.0000   -0.64012
464360.0000   -0.41743
464400.0000   -0.82566
464440.0000   -0.61786
464480.0000   -0.68374
464520.0000   -0.63095
464560.0000   -0.52153
464600.0000   -0.47660
464640.0000   -0.32858
464680.0000   -0.67833
464720.0000   -0.59733
464760.0000   -0.20483
464800.0000   -0.22681
464840.0000   -0.65775
464880.0000   -0.82084
464920.0000   -0.61939
464960.0000   -0.63458
465000.0000   -0.63113
465040.0000   -0.06043
465080.0000   -0.53363
465120.0000   -0.45515
465160.0000   -0.90923
465200.0000   -0.71637
465240.0000   -0.87068
465280.0000   -0.40441
465320.0000   -0.60937
465360.0000   -0.58183
465400.0000   -0.86746
465440.0000   -0.54343
465480.0000   -0.17260
465520.0000   -0.18422
465560.0000   -0.52606
465600.0000   -0.76198
465640.0000   -0.77635
465680.0000   -0.55368
465720.0000   -0.43849
465760.0000   -0.52100
465800.0000   -0.95161
465840.0000   -0.70041
465880.0000   -0.39741
465920.0000   -0.52273
465960.0000   -0.51116
466000.0000   -0.56977
466040.0000   -0.81697
466080.0000   -0.66429
466120.0000   -0.66944
466160.0000   -0.62334
466200.0000   -0.60049
466240.0000   -0.23874
466280.0000   -0.22687
466320.0000   -0.48174
466360.0000   -0.55046
466400.0000   -0.31094
466440.0000   -0.57573
466480.0000   -0.47300
466520.0000   -0.19590
466560.0000   -0.20113
466600.0000   -0.28809
466640.0000   -0.43186
466680.0000   -0.32510
466720.0000   -0.48833
466760.0000   -0.35074
466800.0000   -0.61881
466840.0000   -0.23394
466880.0000   -0.54633
466920.0000   -0.52632
466960.0000   -0.25630
467000.0000   -0.58408
467040.0000   -0.79912
467080.0000   -0.40030
467120.0000   -0.61627
467160.0000   -0.69411
467200.0000   -0.81715
467240.0000   -0.47616
467280.0000   -0.53020
467320.0000   -0.27297
467360.0000   -0.33675
467400.0000   -0.55256
467440.0000   -0.56611
467480.0000   -0.63578
467520.0000   -0.26809
467560.0000   -0.50701
467600.0000   -0.56063
467640.0000   -0.40094
467680.0000   -0.59583
467720.0000   -0.48793
467760.0000   -0.48040
467800.0000   -0.27229
467840.0000   -0.35014
467880.0000   -0.40927
467920.0000   -0.42984
467960.0000   -0.24008
468000.0000   -0.18872
468040.0000    0.23501
468080.0000   -0.01933
468120.0000   -0.52571
468160.0000   -0.31218
468200.0000   -0.16686
468240.0000   -0.06605
468280.0000    0.16530
468320.0000   -0.38642
468360.0000   -0.34135
468400.0000    0.01442
468440.0000   -0.14872
468480.0000   -0.23555
468520.0000   -0.56036
468560.0000   -0.65105
468600.0000   -0.36609
468640.0000   -0.79633
468680.0000   -0.36600
468720.0000   -0.41588
468760.0000   -0.34011
468800.0000   -0.46354
468840.0000   -0.29778
468880.0000   -0.49774
468920.0000   -0.30608
468960.0000   -0.40984
469000.0000   -0.39617
469040.0000   -0.38447
469080.0000   -0.59899
469120.0000   -0.65781
469160.0000   -0.61948
469200.0000   -0.44068
469240.0000   -0.49801
469280.0000   -0.41806
469320.0000   -0.58325
469360.0000   -0.60300
469400.0000   -0.48750
469440.0000   -0.20304
469480.0000   -0.63518
469520.0000   -0.51466
469560.0000   -0.63458
469600.0000   -0.47397
469640.0000   -0.55415
469680.0000   -0.58850
469720.0000   -0.53084
469760.0000   -0.35168
469800.0000   -0.35028
469840.0000   -0.45394
469880.0000   -0.03149
469920.0000    0.18253
469960.0000    0.15796
470000.0000   -0.03144
470040.0000    0.03015
470080.0000    0.02135
470120.0000    0.00490
470160.0000    0.04522
470200.0000    0.15915
470240.0000   -0.03169
470280.0000    0.02125
470320.0000   -0.38082
470360.0000   -0.36543
470400.0000   -0.07927
470440.0000   -0.10157
470480.0000   -0.20407
470520.0000    0.05386
470560.0000   -0.14910
470600.0000    0.18434
470640.0000   -0.32857
470680.0000   -0.02390
470720.0000   -0.05162
470760.0000   -0.15002
470800.0000   -0.08555
470840.0000    0.06801
470880.0000   -0.15414
470920.0000    0.17091
470960.0000   -0.05375
471000.0000   -0.46924
471040.0000   -0.52977
471080.0000   -0.36576
471120.0000   -0.41844
471160.0000   -0.47454
471200.0000   -0.15917
471240.0000    0.08937
471280.0000    0.04652
471320.0000    0.00770
471360.0000    0.04374
471400.0000    0.15844
471440.0000    0.10027
471480.0000   -0.09375
471520.0000    0.02123
471560.0000   -0.00408
471600.0000    0.04442
471640.0000   -0.09981
471680.0000   -0.04530
471720.0000   -0.05314
471760.0000   -0.00105
471800.0000   -0.02003
471840.0000    0.03671
471880.0000    0.06619
471920.0000   -0.09150
471960.0000    0.13518
472000.0000   -0.03975
472040.0000   -0.16597
472080.0000   -0.03876
472120.0000    0.05503
472160.0000    0.30881
472200.0000    0.01310
472240.0000   -0.01997
472280.0000    0.17399
472320.0000    0.11362
472360.0000   -0.03675
472400.0000    0.14984
472440.0000    0.22586
472480.0000    0.18096
472520.0000   -0.02252
472560.0000    0.28449
472600.0000    0.02961
472640.0000    0.18713
472680.0000    0.22243
472720.0000   -0.03899
472760.0000    0.12670
472800.0000    0.04970
472840.0000   -0.18602
472880.0000   -0.28494
472920.0000    0.13050
472960.0000    0.05371
473000.0000    0.07186
473040.0000    0.15650
473080.0000    0.25204
473120.0000   -0.04131
473160.0000    0.08507
473200.0000    0.23153
473240.0000    0.03798
473280.0000    0.24580
473320.0000    0.47975
473360.0000    0.07444
473400.0000    0.04865
473440.0000    0.14236
473480.0000    0.09760
473520.0000   -0.13918
473560.0000   -0.32418
473600.0000   -0.16333
473640.0000    0.14530
473680.0000    0.14202
473720.0000   -0.00694
473760.0000    0.16233
473800.0000    0.20272
473840.0000    0.35095
473880.0000    0.28935
473920.0000    0.16183
473960.0000    0.35560
474000.0000    0.18780
474040.0000    0.08952
474080.0000    0.06012
474120.0000    0.34704
474160.0000    0.00003
474200.0000    0.08529
474240.0000    0.21545
474280.0000    0.01156
474320.0000    0.15544
474360.0000    0.23069
474400.0000    0.17804
474440.0000    0.07766
474480.0000    0.06563
474520.0000    0.31098
474560.0000    0.00603
474600.0000   -0.23008
474640.0000   -0.15965
474680.0000   -0.47543
474720.0000    0.21182
474760.0000    0.02822
474800.0000    0.09691
474840.0000   -0.15206
474880.0000    0.11577
474920.0000   -0.22322
474960.0000   -0.05875
475000.0000   -0.08928
475040.0000   -0.01856
475080.0000   -0.01575
475120.0000    0.00503
475160.0000    0.07119
475200.0000   -0.29732
475240.0000   -0.54916
475280.0000   -0.20292
475320.0000    0.01212
475360.0000   -0.14896
475400.0000    0.10568
475440.0000   -0.12426
475480.0000    0.00033
475520.0000    0.02568
475560.0000    0.10609
475600.0000   -0.03804
475640.0000    0.22921
475680.0000    0.09243
475720.0000    0.23562
475760.0000   -0.00127
475800.0000    0.10141
475840.0000    0.07923
475880.0000    0.01238
475920.0000    0.09699
475960.0000   -0.28115
476000.0000   -0.11572
476040.0000    0.11154
476080.0000   -0.20847
476120.0000    0.05823
476160.0000    0.05895
476200.0000    0.08569
476240.0000    0.08675
476280.0000   -0.10699
476320.0000    0.13358
476360.0000    0.01750
476400.0000   -0.19817
476440.0000   -0.04044
476480.0000   -0.09689
476520.0000   -0.01140
476560.0000   -0.23700
476600.0000   -0.03374
476640.0000    0.17229
476680.0000   -0.01168
476720.0000   -0.35320
476760.0000   -0.58701
476800.0000   -0.32504
476840.0000   -0.24927
476880.0000   -0.55163
476920.0000   -0.51746
476960.0000    0.11099
477000.0000   -0.01089
477040.0000    0.26487
477080.0000   -0.02074
477120.0000    0.00718
477160.0000   -0.01267
477200.0000   -0.34526
477240.0000    0.02480
477280.0000   -0.10509
477320.0000   -0.04700
477360.0000   -0.30577
477400.0000   -0.37219
477440.0000   -0.53143
477480.0000   -0.09878
477520.0000   -0.32256
477560.0000   -0.12474
477600.0000   -0.38699
477640.0000   -0.03200
477680.0000   -0.51463
477720.0000   -0.60680
477760.0000   -0.57886
477800.0000   -0.43914
477840.0000   -0.53026
477880.0000   -0.21921
477920.0000    0.04276
477960.0000   -0.14527
478000.0000   -0.45237
478040.0000   -0.64257
478080.0000   -0.11764
478120.0000   -0.25732
478160.0000   -0.34116
478200.0000    0.02499
478240.0000   -0.11439
478280.0000   -0.75180
478320.0000   -0.75236
478360.0000   -0.30120
478400.0000   -0.36417
478440.0000   -0.43760
478480.0000   -0.66985
478520.0000   -0.38005
478560.0000   -0.52593
478600.0000   -0.86809
478640.0000   -0.77888
478680.0000   -0.38506
478720.0000   -0.46914
478760.0000   -0.42892
478800.0000   -0.43513
478840.0000   -0.43456
478880.0000   -0.46147
478920.0000   -0.45677
478960.0000   -0.73072
479000.0000   -0.59034
479040.0000   -0.43846
479080.0000   -0.68472
479120.0000   -0.40838
479160.0000   -0.51736
479200.0000   -0.22319
479240.0000   -0.37592
479280.0000   -0.50446
479320.0000   -0.33952
479360.0000   -0.39486
479400.0000   -0.23628
479440.0000   -0.34886
479480.0000   -0.38149
479520.0000   -0.51266
479560.0000   -0.32336
479600.0000   -0.46313
479640.0000   -0.49595
479680.0000   -0.60040
479720.0000   -0.77944
479760.0000   -0.71813
479800.0000   -0.61824
479840.0000   -0.68737
479880.0000   -1.13781
479920.0000   -0.63244
479960.0000   -0.54685
480000.0000   -0.58838
480040.0000   -0.74260
480080.0000   -0.87018
480120.0000   -0.72536
480160.0000   -0.52948
480200.0000   -0.70222
480240.0000   -0.96956
480280.0000   -0.77570
480320.0000   -0.50586
480360.0000   -0.40543
480400.0000   -0.33984
480440.0000   -0.51802
480480.0000   -0.42625
480520.0000   -0.17473
480560.0000   -0.25006
480600.0000   -0.42569
480640.0000   -0.79142
480680.0000   -0.38660
480720.0000   -0.37742
480760.0000   -0.47969
480800.0000   -0.42410
480840.0000   -0.58976
480880.0000   -0.16876
480920.0000   -0.09241
480960.0000   -0.18162
481000.0000   -0.31435
481040.0000   -0.49799
481080.0000   -0.42633
481120.0000   -0.46622
481160.0000   -0.67579
481200.0000   -0.59210
481240.0000   -0.65155
481280.0000   -0.19453
481320.0000   -0.40423
481360.0000   -0.50199
481400.0000   -0.75045
481440.0000   -0.75332
481480.0000   -0.74988
481520.0000   -0.64078
481560.0000   -0.76480
481600.0000   -0.40965
481640.0000   -0.48273
481680.0000   -0.65791
481720.0000   -0.41007
481760.0000   -0.53373
481800.0000   -0.78752
481840.0000   -0.23596
481880.0000   -0.25337
481920.0000   -0.54352
481960.0000   -0.97120
482000.0000   -0.52336
482040.0000   -0.88086
482080.0000   -0.66145
482120.0000   -0.89978
482160.0000   -0.69758
482200.0000   -0.40938
482240.0000   -0.55169
482280.0000   -0.11340
482320.0000   -0.66025
482360.0000   -0.62363
482400.0000   -0.52609
482440.0000   -0.67061
482480.0000   -0.54204
482520.0000   -0.72684
482560.0000   -0.79125
482600.0000   -0.69852
482640.0000   -0.73205
482680.0000   -0.52877
482720.0000   -0.61897
482760.0000   -0.70671
482800.0000   -0.74739
482840.0000   -0.87788
482880.0000   -0.70473
482920.0000   -0.62916
482960.0000   -0.72190
483000.0000   -0.73847
483040.0000   -0.79311
483080.0000   -0.54793
483120.0000   -0.68491
483160.0000   -0.38714
483200.0000   -0.56575
483240.0000   -0.47578
483280.0000   -0.67984
483320.0000   -0.38099
483360.0000   -0.28393
483400.0000   -0.64464
483440.0000   -0.27675
483480.0000   -0.51713
483520.0000   -0.61662
483560.0000   -0.45955
483600.0000   -0.56571
483640.0000   -0.42989
483680.0000   -0.27727
483720.0000   -0.44053
483760.0000   -0.12872
483800.0000   -0.38928
483840.0000   -0.22978
483880.0000   -0.38908
483920.0000   -0.54174
483960.0000   -0.47350
484000.0000   -0.50185
484040.0000   -0.45951
484080.0000   -0.43619
484120.0000   -0.38368
484160.0000   -0.35339
484200.0000   -0.36442
484240.0000   -0.50432
484280.0000   -0.48450
484320.0000   -0.33437
484360.0000   -0.35779
484400.0000   -0.41659
484440.0000   -0.51071
484480.0000   -0.31709
484520.0000   -0.19136
484560.0000   -0.32240
484600.0000   -0.32020
484640.0000   -0.21057
484680.0000   -0.51950
484720.0000   -0.19449
484760.0000   -0.20988
484800.0000   -0.32370
484840.0000   -0.34640
484880.0000   -0.43638
484920.0000   -0.17241
484960.0000   -0.46784
485000.0000   -0.29968
485040.0000   -0.21783
485080.0000   -0.42498
485120.0000   -0.46274
485160.0000   -0.25709
485200.0000    0.31182
485240.0000   -0.19983
485280.0000   -0.07913
485320.0000   -0.13412
485360.0000    0.34105
485400.0000   -0.06385
485440.0000   -0.09164
485480.0000    0.03583
485520.0000    0.02200
485560.0000    0.05638
485600.0000    0.21173
485640.0000   -0.21888
485680.0000   -0.12622
485720.0000   -0.14816
485760.0000    0.08683
485800.0000   -0.04283
485840.0000    0.02831
485880.0000   -0.12483
485920.0000   -0.26447
485960.0000   -0.27682
486000.0000   -0.11143
486040.0000   -0.13190
486080.0000   -0.07799
486120.0000   -0.11481
486160.0000   -0.20838
486200.0000   -0.07772
486240.0000   -0.24482
486280.0000   -0.08419
486320.0000   -0.48958
486360.0000   -0.09149
486400.0000    0.03127
486440.0000   -0.08706
486480.0000   -0.36499
486520.0000   -0.03835
486560.0000   -0.16742
486600.0000   -0.24198
486640.0000   -0.22379
486680.0000   -0.12622
486720.0000   -0.22229
486760.0000   -0.23374
486800.0000   -0.14634
486840.0000   -0.18337
486880.0000   -0.37694
486920.0000   -0.20302
486960.0000   -0.16584
487000.0000   -0.27598
487040.0000   -0.15390
487080.0000   -0.24568
487120.0000   -0.29542
487160.0000   -0.39151
487200.0000   -0.16435
487240.0000   -0.12990
487280.0000   -0.04854
487320.0000   -0.27894
487360.0000   -0.40218
487400.0000   -0.07959
487440.0000   -0.11195
487480.0000   -0.26446
487520.0000   -0.13133
487560.0000    0.08077
487600.0000    0.02198
487640.0000   -0.01713
487680.0000   -0.01467
487720.0000   -0.01981
487760.0000   -0.14205
487800.0000   -0.06672
487840.0000    0.07281
487880.0000   -0.03793
487920.0000   -0.21491
487960.0000   -0.06020
488000.0000    0.05363
488040.0000   -0.07726
488080.0000   -0.01547
488120.0000   -0.06918
488160.0000   -0.10266
488200.0000   -0.08825
488240.0000   -0.16609
488280.0000   -0.05848
488320.0000   -0.01360
488360.0000   -0.09901
488400.0000   -0.08288
488440.0000    0.04550
488480.0000   -0.28588
488520.0000   -0.17394
488560.0000   -0.33690
488600.0000   -0.28980
488640.0000   -0.43300
488680.0000   -0.48152
488720.0000   -0.47765
488760.0000   -0.13617
488800.0000   -0.34480
488840.0000   -0.42316
488880.0000   -0.47023
488920.0000   -0.26835
488960.0000   -0.58714
489000.0000   -0.54144
489040.0000   -0.52124
489080.0000   -0.55613
489120.0000   -0.59150
489160.0000   -0.44712
489200.0000   -0.18469
489240.0000   -0.52822
489280.0000   -0.55762
489320.0000   -0.61086
489360.0000   -0.60644
489400.0000   -0.53693
489440.0000   -0.64708
489480.0000   -0.65308
489520.0000   -0.62114
489560.0000   -0.78741
489600.0000   -0.61767
489640.0000   -0.44393
489680.0000   -0.08097
489720.0000   -0.13019
489760.0000   -0.48813
489800.0000   -0.67464
489840.0000   -0.51465
489880.0000   -0.50542
489920.0000   -0.38436
489960.0000   -0.31305
490000.0000   -0.13420
490040.0000   -0.08420
490080.0000   -0.15150
490120.0000   -0.05520
490160.0000   -0.47044
490200.0000    0.03786
490240.0000   -0.56805
490280.0000   -0.45170
490320.0000   -0.49370
490360.0000   -0.47567
490400.0000   -0.42548
490440.0000   -0.45699
490480.0000   -0.34657
490520.0000   -0.09942
490560.0000   -0.37514
490600.0000   -0.21250
490640.0000   -0.21022
490680.0000   -0.14671
490720.0000   -0.15990
490760.0000   -0.52387
490800.0000   -0.13265
490840.0000   -0.26345
490880.0000   -0.23423
490920.0000   -0.50096
490960.0000   -0.41585
491000.0000   -0.46569
491040.0000   -0.42521
491080.0000   -0.20859
491120.0000   -0.33610
491160.0000   -0.18273
491200.0000   -0.30855
491240.0000   -0.25791
491280.0000   -0.44596
491320.0000   -0.17802
491360.0000   -0.33390
491400.0000   -0.23884
491440.0000   -0.52450
491480.0000   -0.75778
491520.0000   -0.66394
491560.0000   -0.56844
491600.0000   -0.22284
491640.0000   -0.44224
491680.0000   -0.40823
491720.0000   -0.60965
491760.0000   -0.80205
491800.0000   -0.34839
491840.0000   -0.79128
491880.0000   -0.58221
491920.0000   -0.63065
491960.0000   -0.71787
492000.0000   -0.52956
492040.0000   -0.45967
492080.0000   -0.31317
492120.0000   -0.29012
492160.0000   -0.20411
492200.0000   -0.30961
492240.0000   -0.86928
492280.0000   -0.59840
492320.0000   -0.55664
492360.0000   -0.47008
492400.0000   -0.47736
492440.0000   -0.34947
492480.0000   -0.38519
492520.0000   -0.49358
492560.0000   -0.47233
492600.0000   -0.45446
492640.0000   -0.55333
492680.0000   -0.68295
492720.0000   -0.38856
492760.0000   -0.46521
492800.0000   -0.61769
492840.0000   -0.46382
492880.0000   -0.69755
492920.0000   -0.98855
492960.0000   -0.65469
493000.0000   -0.49506
493040.0000   -0.53333
493080.0000   -0.46900
493120.0000   -0.42298
493160.0000   -0.50284
493200.0000   -0.43008
493240.0000   -0.58672
493280.0000   -0.08836
493320.0000   -0.21102
493360.0000   -0.39639
493400.0000   -0.46056
493440.0000    0.12072
493480.0000    0.00019
493520.0000   -0.15524
493560.0000   -0.56462
493600.0000   -0.19598
493640.0000   -0.63076
493680.0000   -0.62529
493720.0000   -0.71955
493760.0000   -0.62763
493800.0000   -0.34542
493840.0000   -0.54004
493880.0000   -0.43320
493920.0000   -0.79694
493960.0000   -0.54759
494000.0000   -0.70987
494040.0000   -0.77078
494080.0000   -0.76885
494120.0000   -0.85633
494160.0000   -0.75575
494200.0000   -0.46003
494240.0000   -0.46230
494280.0000   -0.41210
494320.0000   -0.70918
494360.0000   -0.69184
494400.0000   -0.51193
494440.0000   -0.75737
494480.0000   -0.73818
494520.0000   -0.71278
494560.0000   -0.73212
494600.0000   -0.64485
494640.0000   -0.91110
494680.0000   -0.71302
494720.0000   -0.68682
494760.0000   -0.64601
494800.0000   -0.61178
494840.0000   -0.63360
494880.0000   -0.64630
494920.0000   -0.87156
494960.0000   -0.78357
495000.0000   -0.80538
495040.0000   -0.56963
495080.0000   -0.64803
495120.0000   -0.56712
495160.0000   -0.50194
495200.0000   -0.74655
495240.0000   -0.60898
495280.0000   -0.72573
495320.0000   -0.73762
495360.0000   -0.60589
495400.0000   -0.52865
495440.0000   -0.72171
495480.0000   -0.75947
495520.0000   -0.54106
495560.0000   -0.74397
495600.0000   -0.74562
495640.0000   -0.70158
495680.0000   -0.66861
495720.0000   -0.64084
495760.0000   -0.51522
495800.0000   -0.74471
495840.0000   -0.66554
495880.0000   -0.69457
495920.0000   -0.75499
495960.0000   -0.45138
496000.0000   -0.68317
496040.0000   -0.61142
496080.0000   -0.85402
496120.0000   -0.71966
496160.0000   -0.66754
496200.0000   -0.67364
496240.0000   -0.51184
496280.0000   -0.96754
496320.0000   -0.61409
496360.0000   -0.54219
496400.0000   -0.63059
496440.0000   -0.40656
496480.0000   -0.65165
496520.0000   -0.46225
496560.0000   -0.57284
496600.0000   -0.42194
496640.0000   -0.71128
496680.0000   -0.64073
496720.0000   -0.66148
496760.0000   -0.80680
496800.0000   -0.74109
496840.0000   -0.80067
496880.0000   -0.58070
496920.0000   -0.46740
496960.0000   -0.65442
497000.0000   -0.81947
497040.0000   -0.67369
497080.0000   -0.91447
497120.0000   -0.61582
497160.0000   -0.62159
497200.0000   -0.75220
497240.0000   -0.70292
497280.0000   -0.71516
497320.0000   -0.55572
497360.0000   -0.67985
497400.0000   -0.62594
497440.0000   -0.44592
497480.0000   -0.57854
497520.0000   -0.50608
497560.0000   -0.42799
497600.0000   -0.80994
497640.0000   -0.65297
497680.0000   -0.84970
497720.0000   -0.41760
497760.0000   -0.52508
497800.0000   -0.51841
497840.0000   -0.72164
497880.0000   -0.55701
497920.0000   -0.83285
497960.0000   -0.91069
498000.0000   -0.88629
498040.0000   -0.72757
498080.0000   -0.85668
498120.0000   -0.84088
498160.0000   -0.56270
498200.0000   -0.69597
498240.0000   -0.60100
498280.0000   -0.73946
498320.0000   -0.24799
498360.0000   -0.59320
498400.0000   -0.40082
498440.0000   -0.46218
498480.0000   -0.39302
498520.0000   -0.60727
498560.0000   -0.59377
498600.0000   -0.57123
498640.0000   -0.56098
498680.0000   -0.67557
498720.0000   -0.77563
498760.0000   -0.59840
498800.0000   -0.45354
498840.0000   -0.56280
498880.0000   -0.51226
498920.0000   -0.78539
498960.0000   -0.76389
499000.0000   -0.60461
499040.0000   -0.56485
499080.0000   -0.93989
499120.0000   -0.55884
499160.0000   -0.80548
499200.0000   -0.49488
499240.0000   -0.74769
499280.0000   -0.61346
499320.0000   -0.68304
499360.0000   -0.63288
499400.0000   -0.59154
499440.0000   -0.47613
499480.0000   -0.47762
499520.0000   -0.47674
499560.0000   -0.56431
499600.0000   -0.32385
499640.0000   -0.64027
499680.0000   -0.51889
499720.0000   -0.66735
499760.0000   -0.63293
499800.0000   -0.58715
499840.0000   -0.30726
499880.0000   -0.46464
499920.0000   -0.59003
499960.0000   -0.38830
500000.0000   -0.39310
500040.0000   -0.34351
500080.0000   -0.35782
500120.0000   -0.58657
500160.0000   -0.42423
500200.0000   -0.64631
500240.0000   -0.56182
500280.0000   -0.57143
500320.0000   -0.48491
500360.0000   -0.58809
500400.0000   -0.34315
500440.0000   -0.24012
500480.0000   -0.33329
500520.0000   -0.63853
500560.0000   -0.65379
500600.0000   -0.57532
500640.0000   -0.73875
500680.0000   -0.78124
500720.0000   -0.62745
500760.0000   -0.60400
500800.0000   -0.75158
500840.0000   -0.63249
500880.0000   -0.50033
500920.0000   -0.85208
500960.0000   -0.57780
501000.0000   -0.66012
501040.0000   -0.71689
501080.0000   -0.58766
501120.0000   -0.26185
501160.0000   -0.65829
501200.0000   -0.62086
501240.0000   -0.58785
501280.0000   -0.74038
501320.0000   -0.71036
501360.0000   -0.79324
501400.0000   -0.70707
501440.0000   -0.49056
501480.0000   -0.66593
501520.0000   -0.57172
501560.0000   -0.74441
501600.0000   -0.83149
501640.0000   -0.65018
501680.0000   -0.76132
501720.0000   -0.38921
501760.0000   -0.48861
501800.0000   -0.27256
501840.0000   -0.73199
501880.0000   -0.45690
501920.0000   -0.77169
501960.0000   -0.97388
502000.0000   -0.71576
502040.0000   -0.38232
502080.0000   -0.48924
502120.0000   -0.36198
502160.0000   -0.72572
502200.0000   -0.76869
502240.0000   -0.74074
502280.0000   -0.88635
502320.0000   -0.80682
502360.0000   -0.69162
502400.0000   -0.70037
502440.0000   -0.69263
502480.0000   -0.73240
502520.0000   -0.54459
502560.0000   -0.67957
502600.0000   -0.37130
502640.0000   -0.40142
502680.0000   -0.76502
502720.0000   -0.60122
502760.0000   -0.31209
502800.0000   -0.63350
502840.0000   -0.61253
502880.0000   -0.51653
502920.0000   -0.76408
502960.0000   -0.36432
503000.0000   -0.33969
503040.0000   -0.41516
503080.0000   -0.50545
503120.0000   -0.30969
503160.0000   -0.17763
503200.0000   -0.57057
503240.0000   -0.77492
503280.0000   -0.45102
503320.0000   -0.39511
503360.0000   -0.55120
503400.0000   -0.70368
503440.0000   -0.59532
503480.0000   -0.71606
503520.0000   -0.84162
503560.0000   -0.71763
503600.0000   -0.64165
503640.0000   -0.74959
503680.0000   -0.86842
503720.0000   -0.93391
503760.0000   -0.75146
503800.0000   -0.78427
503840.0000   -0.79630
503880.0000   -0.72750
503920.0000   -0.82532
503960.0000   -0.78458
504000.0000   -0.53211
504040.0000   -0.44704
504080.0000   -0.38970
504120.0000   -0.55985
504160.0000   -0.63576
504200.0000   -0.50046
504240.0000   -0.47037
504280.0000   -0.69059
504320.0000   -0.53701
504360.0000   -0.46719
504400.0000   -0.52947
504440.0000   -0.48578
504480.0000   -0.39211
504520.0000   -0.30068
504560.0000   -0.67764
504600.0000   -0.50941
504640.0000   -0.60024
504680.0000   -0.64189
504720.0000   -0.73258
504760.0000   -0.52802
504800.0000   -0.54962
504840.0000   -0.52500
504880.0000   -0.62115
504920.0000   -0.14450
504960.0000   -0.15558
505000.0000   -0.13104
505040.0000   -0.25386
505080.0000   -0.01809
505120.0000   -0.01227
505160.0000   -0.16560
505200.0000   -0.15710
505240.0000   -0.12506
505280.0000   -0.26784
505320.0000   -0.32030
505360.0000   -0.26017
505400.0000   -0.46006
505440.0000   -0.24214
505480.0000   -0.30509
505520.0000   -0.44695
505560.0000   -0.10595
505600.0000   -0.06154
505640.0000   -0.00415
505680.0000   -0.43304
505720.0000   -0.35870
505760.0000   -0.28599
505800.0000   -0.26250
505840.0000   -0.23277
505880.0000   -0.41886
505920.0000   -0.37237
505960.0000   -0.13456
506000.0000   -0.17906
506040.0000   -0.35035
506080.0000   -0.29985
506120.0000   -0.30239
506160.0000   -0.65432
506200.0000   -0.01721
506240.0000   -0.19554
506280.0000   -0.21300
506320.0000   -0.11434
506360.0000   -0.44785
506400.0000   -0.27210
506440.0000   -0.35716
506480.0000   -0.40666
506520.0000   -0.45232
506560.0000   -0.42618
506600.0000   -0.48022
506640.0000   -0.35787
506680.0000   -0.08187
506720.0000   -0.22514
506760.0000   -0.08752
506800.0000   -0.50685
506840.0000   -0.33423
506880.0000   -0.29045
506920.0000   -0.71105
506960.0000   -0.62843
507000.0000   -0.05486
507040.0000   -0.63068
507080.0000   -0.15125
507120.0000   -0.23227
507160.0000    0.01639
507200.0000   -0.01051
507240.0000   -0.54343
507280.0000   -0.37711
507320.0000   -0.57617
507360.0000   -0.39505
507400.0000   -0.60378
507440.0000   -0.42118
507480.0000   -0.45592
507520.0000   -0.46605
507560.0000   -0.46411
507600.0000   -0.38228
507640.0000    0.01302
507680.0000   -0.31651
507720.0000   -0.10591
507760.0000    0.04559
507800.0000   -0.26611
507840.0000   -0.24811
507880.0000   -0.46993
507920.0000   -0.92371
507960.0000   -0.68599
508000.0000   -0.30956
508040.0000   -0.78889
508080.0000   -0.35932
508120.0000   -0.47111
508160.0000   -0.67466
508200.0000   -0.65436
508240.0000   -0.81488
508280.0000   -0.66508
508320.0000   -0.74288
508360.0000   -0.91182
508400.0000   -0.77777
508440.0000   -0.74330
508480.0000   -0.83434
508520.0000   -0.65832
508560.0000   -0.27029
508600.0000   -0.43563
508640.0000   -0.53304
508680.0000   -0.66832
508720.0000   -0.39045
508760.0000   -0.39743
508800.0000   -0.37432
508840.0000   -0.46380
508880.0000    0.12931
508920.0000   -0.46138
508960.0000   -0.52188
509000.0000   -0.37640
509040.0000   -0.40086
509080.0000   -0.26285
509120.0000   -0.37488
509160.0000   -0.29962
509200.0000   -0.27856
509240.0000   -0.31898
509280.0000   -0.30937
509320.0000   -0.19450
509360.0000   -0.28353
509400.0000    0.00775
509440.0000   -0.19058
509480.0000   -0.48189
509520.0000   -0.05930
509560.0000   -0.41044
509600.0000   -0.09037
509640.0000   -0.18937
509680.0000    0.12092
509720.0000   -0.18626
509760.0000    0.02873
509800.0000   -0.37851
509840.0000   -0.58941
509880.0000   -0.26992
509920.0000   -0.15234
509960.0000   -0.16074
510000.0000   -0.51700
510040.0000   -0.33159
510080.0000   -0.54082
510120.0000   -0.62508
510160.0000   -0.08901
510200.0000   -0.03913
510240.0000   -0.05792
510280.0000   -0.56005
510320.0000   -0.56093
510360.0000   -0.50448
510400.0000   -0.28150
510440.0000   -0.30236
510480.0000   -0.50073
510520.0000   -0.47991
510560.0000   -0.32702
510600.0000   -0.40077
510640.0000   -0.24574
510680.0000   -0.42785
510720.0000   -0.41069
510760.0000   -0.77744
510800.0000   -0.54373
510840.0000   -0.04280
510880.0000   -0.25768
510920.0000   -0.35887
510960.0000   -0.32772
511000.0000   -0.59451
511040.0000   -0.40033
511080.0000   -0.65154
511120.0000   -0.32307
511160.0000   -0.12363
511200.0000   -0.44339
511240.0000   -0.50009
511280.0000   -0.41041
511320.0000   -0.22507
511360.0000   -0.65412
511400.0000   -0.56460
511440.0000   -0.49294
511480.0000   -0.55307
511520.0000   -0.60113
511560.0000   -0.47474
511600.0000   -0.48226
511640.0000   -0.35026
511680.0000   -0.47408
511720.0000   -0.69115
511760.0000   -0.36135
511800.0000   -0.08050
511840.0000    0.17518
511880.0000    0.00612
511920.0000   -0.18006
511960.0000   -0.36888
512000.0000   -0.05015
512040.0000   -0.07397
512080.0000   -0.58042
512120.0000   -0.12813
512160.0000   -0.31688
512200.0000   -0.32556
512240.0000    0.00508
512280.0000   -0.36973
512320.0000   -0.27224
512360.0000   -0.59180
512400.0000   -0.33633
512440.0000   -0.60968
512480.0000   -0.47450
512520.0000   -0.31012
512560.0000   -0.31154
512600.0000   -0.67179
512640.0000   -0.61516
512680.0000   -0.57057
512720.0000   -0.31537
512760.0000   -0.16762
512800.0000   -0.47835
512840.0000   -0.21237
512880.0000   -0.48691
512920.0000   -0.21228
512960.0000   -0.22652
513000.0000   -0.08141
513040.0000   -0.32500
513080.0000   -0.27445
513120.0000   -0.54097
513160.0000   -0.53692
513200.0000   -0.44653
513240.0000   -0.54533
513280.0000   -0.30330
513320.0000   -0.09236
513360.0000   -0.32877
513400.0000   -0.36999
513440.0000   -0.62508
513480.0000    0.02569
513520.0000    0.02497
513560.0000   -0.44759
513600.0000   -0.11358
513640.0000   -0.06128
513680.0000   -0.05545
513720.0000   -0.38026
513760.0000   -0.27188
513800.0000   -0.45069
513840.0000   -0.42771
513880.0000   -0.25982
513920.0000   -0.37956
513960.0000   -0.03169
514000.0000   -0.17314
514040.0000   -0.35911
514080.0000   -0.20602
514120.0000   -0.16485
514160.0000   -0.50391
514200.0000   -0.51308
514240.0000   -0.49348
514280.0000   -0.40777
514320.0000   -0.81337
514360.0000   -0.33055
514400.0000   -0.37150
514440.0000   -0.51528
514480.0000   -0.56441
514520.0000   -0.35819
514560.0000   -0.39431
514600.0000   -0.55619
514640.0000   -0.60807
514680.0000   -0.38109
514720.0000   -0.14401
514760.0000    0.00604
514800.0000   -0.01245
514840.0000   -0.26376
514880.0000   -0.45361
514920.0000   -0.10028
514960.0000   -0.23863
515000.0000   -0.04131
515040.0000   -0.06852
515080.0000   -0.05580
515120.0000    0.02974
515160.0000   -0.01644
515200.0000   -0.44001
515240.0000   -0.31068
515280.0000   -0.45860
515320.0000   -0.70866
515360.0000   -0.60826
515400.0000   -0.60952
515440.0000   -0.58966
515480.0000   -0.23162
515520.0000   -0.41214
515560.0000   -0.31686
515600.0000   -0.42379
515640.0000    0.01145
515680.0000   -0.22281
515720.0000   -0.39401
515760.0000   -0.57777
515800.0000   -0.79378
515840.0000   -0.74931
515880.0000   -0.79754
515920.0000   -0.78331
515960.0000   -0.49507
516000.0000   -0.72637
516040.0000   -0.66024
516080.0000   -0.95692
516120.0000   -1.00328
516160.0000   -0.71294
516200.0000   -0.68964
516240.0000   -0.66280
516280.0000   -0.80374
516320.0000   -0.80736
516360.0000   -0.84813
516400.0000   -0.84557
516440.0000   -0.86470
516480.0000   -0.54336
516520.0000   -0.41483
516560.0000   -0.30213
516600.0000   -0.39593
516640.0000   -0.49830
516680.0000   -0.43879
516720.0000   -0.49701
516760.0000   -0.34491
516800.0000   -0.43657
516840.0000   -0.47531
516880.0000   -0.13422
516920.0000   -0.12177
516960.0000   -0.65635
517000.0000   -0.21165
517040.0000   -0.50164
517080.0000   -0.32314
517120.0000   -0.73421
517160.0000   -0.85250
517200.0000   -0.84840
517240.0000   -0.20253
517280.0000   -0.62562
517320.0000   -0.30252
517360.0000    0.00195
517400.0000   -0.51320
517440.0000   -0.40413
517480.0000   -0.77353
517520.0000   -0.80903
517560.0000   -1.07833
517600.0000   -0.82818
517640.0000   -0.69351
517680.0000   -0.79537
517720.0000   -0.85011
517760.0000   -0.63796
517800.0000   -0.79773
517840.0000   -0.72240
517880.0000   -0.67579
517920.0000   -0.50861
517960.0000   -0.36412
518000.0000   -0.37589
518040.0000   -0.66462
518080.0000   -0.71149
518120.0000   -0.66749
518160.0000   -0.45272
518200.0000   -0.79826
518240.0000   -0.70964
518280.0000   -0.26923
518320.0000   -0.38062
518360.0000   -0.51519
518400.0000   -0.54676
518440.0000   -0.85956
518480.0000   -0.33261
518520.0000   -0.70118
518560.0000   -0.57518
518600.0000   -0.72672
518640.0000   -0.54812
518680.0000   -0.67184
518720.0000   -0.74651
518760.0000   -0.66594
518800.0000   -0.42444
518840.0000   -0.07918
518880.0000   -0.56341
518920.0000   -0.34182
518960.0000   -0.69122
519000.0000   -0.82642
519040.0000   -0.69228
519080.0000   -0.46525
519120.0000   -0.81502
519160.0000   -0.49172
519200.0000   -0.65576
519240.0000   -0.45562
519280.0000   -0.28711
519320.0000   -0.14018
519360.0000   -0.32749
519400.0000   -0.32263
519440.0000   -0.23132
519480.0000   -0.44088
519520.0000   -0.59788
519560.0000   -0.52445
519600.0000   -0.28664
519640.0000   -0.15249
519680.0000   -0.30711
519720.0000   -0.58425
519760.0000   -0.51194
519800.0000   -0.56383
519840.0000   -0.47212
519880.0000   -0.75247
519920.0000   -0.79997
519960.0000   -0.30168
520000.0000   -0.66647
520040.0000   -0.48198
520080.0000   -0.19482
520120.0000   -0.44244
520160.0000   -0.16794
520200.0000   -0.41199
520240.0000   -0.63834
520280.0000   -0.38410
520320.0000   -0.52277
520360.0000   -0.20374
520400.0000   -0.09832
520440.0000   -0.07862
520480.0000   -0.29267
520520.0000   -0.24074
520560.0000   -0.56585
520600.0000   -0.59817
520640.0000   -0.76849
520680.0000   -0.61580
520720.0000   -0.60322
520760.0000   -0.69698
520800.0000   -0.77074
520840.0000   -0.22774
520880.0000   -0.50389
520920.0000   -0.66265
520960.0000   -0.67341
521000.0000   -0.54361
521040.0000   -0.65162
521080.0000   -0.64763
521120.0000   -0.66791
521160.0000   -0.76858
521200.0000   -0.61448
521240.0000   -0.63881
521280.0000   -0.47541
521320.0000   -0.26586
521360.0000   -0.30043
521400.0000   -0.50543
521440.0000   -0.38674
521480.0000   -0.70159
521520.0000   -0.61101
521560.0000   -0.58335
521600.0000   -0.61937
521640.0000   -0.69967
521680.0000   -0.56001
521720.0000   -0.33015
521760.0000   -0.31902
521800.0000   -0.51287
521840.0000   -0.43903
521880.0000   -0.51835
521920.0000   -0.44175
521960.0000   -0.62223
522000.0000   -0.60142
522040.0000   -0.41513
522080.0000   -0.48006
522120.0000   -0.53622
522160.0000   -0.58729
522200.0000   -0.61454
522240.0000   -0.42663
522280.0000   -0.36588
522320.0000   -0.45025
522360.0000   -0.60608
522400.0000   -0.31677
522440.0000   -0.44724
522480.0000   -0.27410
522520.0000   -0.53507
522560.0000   -0.53395
522600.0000   -0.86309
522640.0000   -0.70049
522680.0000   -0.68275
522720.0000   -0.55160
522760.0000   -0.38599
522800.0000   -0.47038
522840.0000   -0.51566
522880.0000   -0.54049
522920.0000   -0.72644
522960.0000   -0.61763
523000.0000   -0.71394
523040.0000   -0.70245
523080.0000   -0.61157
523120.0000   -0.50042
523160.0000   -0.53139
523200.0000   -0.53017
523240.0000   -0.48912
523280.0000   -0.48616
523320.0000   -0.05609
523360.0000   -0.20611
523400.0000   -0.19716
523440.0000   -0.52928
523480.0000   -0.07472
523520.0000   -0.34270
523560.0000   -0.24046
523600.0000    0.15855
523640.0000    0.31993
523680.0000    0.12801
523720.0000   -0.35025
523760.0000   -0.25377
523800.0000   -0.37692
523840.0000   -0.15110
523880.0000   -0.31179
523920.0000   -0.10822
523960.0000   -0.03864
524000.0000    0.16225
524040.0000    0.02790
524080.0000    0.04703
524120.0000    0.06127
524160.0000   -0.43384
524200.0000   -0.24733
524240.0000   -0.51584
524280.0000   -0.51420
524320.0000   -0.60715
524360.0000   -0.45841
524400.0000   -0.43772
524440.0000   -0.28610
524480.0000   -0.34918
524520.0000   -0.64229
524560.0000   -0.53295
524600.0000   -0.84003
524640.0000   -0.41592
524680.0000   -0.70673
524720.0000   -0.31096
524760.0000   -0.03096
524800.0000   -0.34105
524840.0000   -0.63086
524880.0000   -0.26767
524920.0000   -0.35644
524960.0000   -0.31830
525000.0000   -0.60036
525040.0000   -0.61565
525080.0000   -0.18469
525120.0000   -0.48960
525160.0000   -0.56047
525200.0000   -0.59531
525240.0000   -0.53269
525280.0000   -0.61945
525320.0000   -0.90746
525360.0000   -0.57528
525400.0000   -0.25742
525440.0000   -0.13110
525480.0000   -0.34176
525520.0000   -0.43765
525560.0000   -0.06629
525600.0000   -0.47291
525640.0000   -0.33673
525680.0000   -0.21042
525720.0000   -0.22321
525760.0000   -0.34474
525800.0000   -0.46651
525840.0000   -0.67871
525880.0000   -0.31366
525920.0000   -0.38666
525960.0000   -0.10596
526000.0000   -0.03906
526040.0000    0.04604
526080.0000   -0.10589
526120.0000   -0.13771
526160.0000   -0.34545
526200.0000   -0.65849
526240.0000   -0.43819
526280.0000    0.06711
526320.0000   -0.50654
526360.0000   -0.09524
526400.0000   -0.32782
526440.0000    0.02993
526480.0000   -0.17451
526520.0000   -0.49376
526560.0000   -0.19553
526600.0000   -0.56113
526640.0000   -0.32018
526680.0000   -0.43746
526720.0000   -0.42792
526760.0000   -0.51222
526800.0000   -0.51661
526840.0000   -0.57163
526880.0000   -0.48441
526920.0000   -0.30982
526960.0000   -0.63246
527000.0000   -0.46732
527040.0000   -0.53732
527080.0000   -0.73300
527120.0000   -0.66045
527160.0000   -0.68316
527200.0000   -0.61393
527240.0000   -0.51279
527280.0000   -0.63643
527320.0000   -0.42988
527360.0000   -0.55275
527400.0000   -0.45252
527440.0000   -0.55215
527480.0000   -0.47903
527520.0000   -0.49599
527560.0000   -0.64783
527600.0000   -0.46579
527640.0000   -0.51574
527680.0000   -0.57318
527720.0000   -0.53763
527760.0000   -0.47443
527800.0000   -0.39011
527840.0000   -0.47155
527880.0000   -0.44170
527920.0000   -0.41525
527960.0000    0.19239
528000.0000    0.08940
528040.0000    0.04009
528080.0000   -0.28510
528120.0000   -0.39722
528160.0000   -0.42745
528200.0000   -0.30288
528240.0000   -0.24113
528280.0000   -0.21584
528320.0000   -0.25743
528360.0000   -0.39767
528400.0000   -0.57982
528440.0000   -0.80155
528480.0000   -0.53653
528520.0000   -0.56252
528560.0000   -0.58094
528600.0000   -0.49231
528640.0000   -0.51873
528680.0000   -0.64790
528720.0000   -0.58510
528760.0000   -0.44720
528800.0000   -0.56861
528840.0000   -0.70528
528880.0000   -0.57957
528920.0000   -0.59399
528960.0000   -0.54000
529000.0000   -0.60069
529040.0000   -0.66621
529080.0000   -0.61587
529120.0000   -0.59946
529160.0000   -0.48915
529200.0000   -0.65013
529240.0000   -0.54591
529280.0000   -0.51924
529320.0000   -0.22572
529360.0000   -0.18949
529400.0000   -0.20609
529440.0000   -0.24130
529480.0000   -0.18605
529520.0000   -0.31499
529560.0000   -0.22740
529600.0000   -0.38390
529640.0000   -0.47248
529680.0000   -0.59443
529720.0000   -0.45838
529760.0000   -0.48306
529800.0000   -0.23888
529840.0000   -0.18719
529880.0000   -0.11425
529920.0000   -0.19737
529960.0000   -0.68728
530000.0000   -0.96214
530040.0000   -0.65314
530080.0000   -0.44221
530120.0000   -0.41768
530160.0000   -0.69623
530200.0000   -0.77746
530240.0000   -0.63930
530280.0000   -0.26845
530320.0000   -0.79672
530360.0000   -0.69267
530400.0000   -0.65118
530440.0000   -0.55770
530480.0000   -0.66664
530520.0000   -0.47635
530560.0000   -0.58627
530600.0000   -0.11166
530640.0000   -0.40811
530680.0000   -0.46540
530720.0000   -0.35330
530760.0000   -0.54983
530800.0000   -0.24688
530840.0000   -0.38526
530880.0000   -0.59159
530920.0000   -0.54466
530960.0000   -0.75969
531000.0000   -0.43536
531040.0000   -0.52771
531080.0000   -0.65444
531120.0000   -0.48401
531160.0000   -0.62426
531200.0000   -0.49851
531240.0000   -0.51298
531280.0000   -0.54755
531320.0000   -0.53818
531360.0000   -0.56917
531400.0000   -0.71381
531440.0000   -0.54841
531480.0000   -0.58033
531520.0000   -0.46700
531560.0000   -0.38130
531600.0000   -0.42532
531640.0000   -0.34203
531680.0000   -0.66980
531720.0000   -0.58497
531760.0000   -0.71967
531800.0000   -0.42555
531840.0000   -0.63081
531880.0000   -0.32106
531920.0000   -0.55379
531960.0000   -0.34649
532000.0000   -0.42423
532040.0000   -0.39185
532080.0000   -0.44002
532120.0000   -0.30839
532160.0000   -0.07305
532200.0000   -0.45936
532240.0000   -0.41659
532280.0000   -0.45774
532320.0000   -0.48395
532360.0000   -0.36897
532400.0000   -0.48119
532440.0000   -0.44857
532480.0000   -0.63210
532520.0000   -0.60914
532560.0000   -0.38884
532600.0000   -0.44439
532640.0000   -0.27696
532680.0000    0.13482
532720.0000    0.12045
532760.0000   -0.36485
532800.0000   -0.19525
532840.0000   -0.17061
532880.0000   -0.27307
532920.0000    0.02426
532960.0000   -0.45075
533000.0000   -0.38074
533040.0000   -0.13518
533080.0000   -0.49627
533120.0000   -0.24292
533160.0000   -0.70454
533200.0000   -0.39206
533240.0000   -0.43180
533280.0000   -0.55258
533320.0000   -0.18181
533360.0000   -0.30347
533400.0000    0.11958
533440.0000    0.10767
533480.0000    0.00329
533520.0000   -0.15336
533560.0000   -0.20922
533600.0000   -0.00328
533640.0000    0.11587
533680.0000    0.19652
533720.0000    0.15823
533760.0000    0.22012
533800.0000    0.13946
533840.0000    0.05423
533880.0000    0.11036
533920.0000    0.19415
533960.0000   -0.29783
534000.0000   -0.29027
534040.0000    0.02680
534080.0000   -0.15121
534120.0000   -0.18757
534160.0000   -0.20938
534200.0000   -0.38280
534240.0000   -0.51309
534280.0000   -0.08342
534320.0000   -0.49440
534360.0000   -0.50582
534400.0000   -0.15567
534440.0000   -0.34463
534480.0000   -0.46607
534520.0000   -0.57834
534560.0000   -0.36308
534600.0000   -0.12483
534640.0000   -0.60678
534680.0000   -0.51505
534720.0000   -0.32441
534760.0000   -0.39800
534800.0000   -0.29935
534840.0000   -0.18693
534880.0000   -0.36731
534920.0000   -0.16649
534960.0000   -0.76064
535000.0000   -0.48779
535040.0000   -0.41191
535080.0000    0.27118
535120.0000    0.02273
535160.0000   -0.09911
535200.0000   -0.69041
535240.0000   -0.31719
535280.0000   -0.33590
535320.0000   -0.76752
535360.0000   -0.75024
535400.0000   -0.51949
535440.0000   -0.49700
535480.0000   -0.32007
535520.0000   -0.13596
535560.0000   -0.19805
535600.0000   -0.12886
535640.0000   -0.37260
535680.0000   -0.68815
535720.0000   -0.76487
535760.0000   -0.54777
535800.0000   -0.02967
535840.0000   -0.38833
535880.0000   -0.19141
535920.0000   -0.25183
535960.0000   -0.41070
536000.0000   -0.33292
536040.0000   -0.28157
536080.0000   -0.62787
536120.0000   -0.18483
536160.0000   -0.57907
536200.0000   -0.37418
536240.0000   -0.18819
536280.0000   -0.34788
536320.0000   -0.58059
536360.0000   -0.40248
536400.0000   -0.43775
536440.0000   -0.10646
536480.0000   -0.33870
536520.0000   -0.15302
536560.0000    0.20699
536600.0000    0.15121
536640.0000    0.22426
536680.0000    0.05738
536720.0000    0.21010
536760.0000    0.16226
536800.0000    0.58485
536840.0000    0.23985
536880.0000    0.36337
536920.0000    0.18749
536960.0000    0.19473
537000.0000    0.42930
537040.0000    0.41111
537080.0000    0.13254
537120.0000    0.15615
537160.0000    0.02830
537200.0000    0.07107
537240.0000   -0.07400
537280.0000   -0.10790
537320.0000   -0.12849
537360.0000   -0.37816
537400.0000   -0.61105
537440.0000   -0.76398
537480.0000   -0.69096
537520.0000   -0.77847
537560.0000   -0.52495
537600.0000   -0.66498
537640.0000   -0.41461
537680.0000   -0.24026
537720.0000   -0.84321
537760.0000   -0.58665
537800.0000   -0.56902
537840.0000   -0.47000
537880.0000   -0.20088
537920.0000   -0.51418
537960.0000   -0.46049
538000.0000   -0.23029
538040.0000   -0.46490
538080.0000   -0.27314
538120.0000   -0.38062
538160.0000   -0.69071
538200.0000   -0.53359
538240.0000   -0.50871
538280.0000   -0.57393
538320.0000    0.14077
538360.0000   -0.25495
538400.0000   -0.38153
538440.0000   -0.02691
538480.0000    0.04431
538520.0000   -0.28961
538560.0000   -0.58983
538600.0000   -0.57219
538640.0000   -0.28918
538680.0000   -0.98421
538720.0000   -0.25184
538760.0000   -0.84777
538800.0000   -0.59967
538840.0000   -0.54939
538880.0000   -0.28948
538920.0000   -0.57309
538960.0000   -0.60827
539000.0000   -0.56390
539040.0000   -0.39646
539080.0000   -0.63405
539120.0000   -0.45474
539160.0000   -0.34798
539200.0000   -0.31216
539240.0000   -0.59936
539280.0000   -0.37983
539320.0000   -0.79597
539360.0000   -0.58295
539400.0000   -0.52446
539440.0000   -0.45668
539480.0000   -0.27457
539520.0000   -0.55544
539560.0000   -0.52706
539600.0000   -0.36787
539640.0000   -0.01331
539680.0000    0.07726
539720.0000    0.04939
539760.0000   -0.26846
539800.0000   -0.72212
539840.0000   -0.56108
539880.0000   -0.48701
539920.0000   -0.74971
539960.0000   -0.93327
540000.0000   -0.57742
540040.0000   -0.58622
540080.0000   -0.42581
540120.0000   -0.45318
540160.0000   -0.46718
540200.0000   -0.52384
540240.0000   -0.62372
540280.0000   -0.42994
540320.0000   -0.41495
540360.0000   -0.48137
540400.0000   -0.30254
540440.0000   -0.53275
540480.0000   -0.47518
540520.0000   -0.17600
540560.0000    0.11979
540600.0000   -0.30569
540640.0000   -0.54076
540680.0000   -0.36046
540720.0000   -0.08217
540760.0000   -0.50571
540800.0000   -0.20224
540840.0000   -0.27814
540880.0000   -0.73493
540920.0000   -0.77779
540960.0000   -0.57798
541000.0000   -0.60077
541040.0000   -0.37093
541080.0000   -0.45856
541120.0000   -0.61053
541160.0000   -0.63008
541200.0000   -0.51241
541240.0000   -0.45728
541280.0000   -0.65656
541320.0000   -0.43126
541360.0000   -0.57567
541400.0000   -0.59837
541440.0000   -0.67835
541480.0000   -0.45367
541520.0000   -0.25265
541560.0000   -0.33810
541600.0000   -0.38970
541640.0000   -0.29026
541680.0000   -0.46848
541720.0000   -0.65161
541760.0000   -0.21754
541800.0000   -0.48878
541840.0000   -0.72995
541880.0000   -0.49426
541920.0000   -0.48775
541960.0000   -0.06419
542000.0000   -0.20802
542040.0000   -0.44042
542080.0000   -0.31407
542120.0000   -0.30138
542160.0000   -0.10677
542200.0000   -0.24448
542240.0000   -0.38400
542280.0000   -0.51115
542320.0000   -0.20107
542360.0000   -0.35976
542400.0000   -0.71795
542440.0000   -0.72780
542480.0000   -0.16244
542520.0000   -0.72165
542560.0000   -0.33254
542600.0000   -0.30483
542640.0000   -0.27506
542680.0000   -0.30064
542720.0000   -0.19920
542760.0000   -0.23147
542800.0000   -0.58502
542840.0000   -0.05190
542880.0000   -0.16749
542920.0000   -0.24719
542960.0000   -0.19844
543000.0000   -0.17531
543040.0000   -0.23204
543080.0000    0.00469
543120.0000   -0.26480
543160.0000   -0.19048
543200.0000   -0.43192
543240.0000   -0.07775
543280.0000   -0.38848
543320.0000   -0.38861
543360.0000   -0.36068
543400.0000   -0.21928
543440.0000   -0.21131
543480.0000   -0.15149
543520.0000   -0.01594
543560.0000   -0.32969
543600.0000   -0.41582
543640.0000    0.02066
543680.0000   -0.28641
543720.0000   -0.23395
543760.0000   -0.82240
543800.0000   -0.72699
543840.0000   -0.66689
543880.0000   -0.40488
543920.0000   -0.25880
543960.0000   -0.41464
544000.0000   -0.22720
544040.0000   -0.13635
544080.0000   -0.18133
544120.0000   -0.35733
544160.0000    0.02591
544200.0000   -0.21038
544240.0000   -0.27367
544280.0000   -0.20780
544320.0000   -0.15108
544360.0000   -0.24402
544400.0000   -0.22149
544440.0000   -0.30938
544480.0000   -0.15305
544520.0000   -0.18954
544560.0000   -0.36971
544600.0000   -0.25914
544640.0000   -0.25334
544680.0000   -0.22834
544720.0000   -0.16966
544760.0000   -0.01102
544800.0000   -0.25319
544840.0000   -0.26803
544880.0000    0.16302
544920.0000   -0.01426
544960.0000   -0.18906
545000.0000   -0.21877
545040.0000   -0.33014
545080.0000   -0.42646
545120.0000   -0.27444
545160.0000   -0.32361
545200.0000   -0.22852
545240.0000   -0.41379
545280.0000   -0.06786
545320.0000   -0.53683
545360.0000   -0.55917
545400.0000   -0.28454
545440.0000   -0.26025
545480.0000    0.08613
545520.0000    0.17195
545560.0000   -0.11379
545600.0000    0.09014
545640.0000   -0.05483
545680.0000   -0.17904
545720.0000   -0.11718
545760.0000   -0.13362
545800.0000    0.01357
545840.0000   -0.20311
545880.0000   -0.11030
545920.0000   -0.27712
545960.0000   -0.47905
546000.0000   -0.40804
546040.0000   -0.22951
546080.0000   -0.12700
546120.0000   -0.28019
546160.0000   -0.20301
546200.0000   -0.16283
546240.0000   -0.48226
546280.0000   -0.29405
546320.0000   -0.08510
546360.0000   -0.16161
546400.0000   -0.28350
546440.0000   -0.17046
546480.0000    0.34707
546520.0000    0.18498
546560.0000   -0.01595
546600.0000   -0.23826
546640.0000   -0.25055
546680.0000   -0.31902
546720.0000   -0.18547
546760.0000   -0.34802
546800.0000   -0.33753
546840.0000   -0.36975
546880.0000   -0.16478
546920.0000   -0.32163
546960.0000    0.10889
547000.0000   -0.13423
547040.0000   -0.12799
547080.0000   -0.23406
547120.0000   -0.34115
547160.0000   -0.23690
547200.0000   -0.17950
547240.0000   -0.34485
547280.0000   -0.35003
547320.0000   -0.30053
547360.0000   -0.08790
547400.0000   -0.32802
547440.0000   -0.31561
547480.0000   -0.20795
547520.0000   -0.29232
547560.0000   -0.26662
547600.0000   -0.35343
547640.0000   -0.31204
547680.0000   -0.39154
547720.0000    0.13970
547760.0000   -0.15363
547800.0000   -0.19584
547840.0000   -0.21530
547880.0000   -0.32393
547920.0000   -0.08935
547960.0000   -0.08990
548000.0000   -0.28235
548040.0000   -0.58018
548080.0000   -0.30999
548120.0000   -0.07936
548160.0000   -0.38013
548200.0000   -0.17552
548240.0000   -0.47892
548280.0000   -0.20173
548320.0000   -0.17538
548360.0000   -0.15090
548400.0000   -0.38256
548440.0000   -0.40003
548480.0000   -0.34103
548520.0000   -0.48955
548560.0000   -0.33208
548600.0000   -0.38117
548640.0000   -0.47651
548680.0000   -0.25969
548720.0000   -0.18239
548760.0000   -0.33421
548800.0000   -0.19500
548840.0000   -0.17076
548880.0000   -0.02639
548920.0000   -0.01620
548960.0000   -0.13833
549000.0000    0.07462
549040.0000    0.00781
549080.0000   -0.12818
549120.0000   -0.00504
549160.0000   -0.27921
549200.0000   -0.12403
549240.0000   -0.13703
549280.0000   -0.12283
549320.0000   -0.03483
549360.0000   -0.15647
549400.0000   -0.06240
549440.0000   -0.18444
549480.0000    0.02311
549520.0000   -0.11794
549560.0000    0.04927
549600.0000   -0.23420
549640.0000    0.02826
549680.0000   -0.13727
549720.0000    0.19422
549760.0000    0.40269
549800.0000    0.02939
549840.0000    0.17283
549880.0000    0.40853
549920.0000    0.24283
549960.0000    0.00324
550000.0000    0.04124
550040.0000   -0.00114
550080.0000    0.30213
550120.0000   -0.03369
550160.0000   -0.09491
550200.0000   -0.06850
550240.0000   -0.00372
550280.0000   -0.06823
550320.0000   -0.15711
550360.0000   -0.19165
550400.0000   -0.13180
550440.0000   -0.08621
550480.0000   -0.17251
550520.0000   -0.00939
550560.0000   -0.23346
550600.0000   -0.22524
550640.0000   -0.17552
550680.0000   -0.37459
550720.0000   -0.15820
550760.0000   -0.00104
550800.0000    0.11644
550840.0000    0.13177
550880.0000   -0.01549
550920.0000   -0.07039
550960.0000   -0.04821
551000.0000   -0.05683
551040.0000   -0.27684
551080.0000   -0.03202
551120.0000   -0.14203
551160.0000   -0.00826
551200.0000   -0.18858
551240.0000   -0.00854
551280.0000   -0.29059
551320.0000   -0.19581
551360.0000   -0.17326
551400.0000   -0.03018
551440.0000    0.08943
551480.0000   -0.17422
551520.0000   -0.34641
551560.0000   -0.35936
551600.0000   -0.50509
551640.0000   -0.10146
551680.0000   -0.57421
551720.0000   -0.56095
551760.0000   -0.55915
551800.0000   -0.50535
551840.0000   -0.50728
551880.0000   -0.13334
551920.0000   -0.08639
551960.0000   -0.75696
552000.0000   -0.22149
552040.0000   -0.28674
552080.0000   -0.42914
552120.0000   -0.36786
552160.0000   -0.51901
552200.0000   -0.57386
552240.0000   -0.50587
552280.0000   -0.21353
552320.0000   -0.39018
552360.0000   -0.36961
552400.0000   -0.46919
552440.0000   -0.19326
552480.0000   -0.51478
552520.0000   -0.55523
552560.0000   -0.23837
552600.0000   -0.02968
552640.0000   -0.35907
552680.0000   -0.18470
552720.0000   -0.20779
552760.0000   -0.35820
552800.0000    0.13106
552840.0000   -0.10297
552880.0000   -0.26650
552920.0000   -0.14152
552960.0000   -0.19874
553000.0000   -0.17163
553040.0000   -0.04245
553080.0000   -0.27439
553120.0000   -0.47443
553160.0000   -0.23774
553200.0000   -0.31619
553240.0000   -0.21584
553280.0000   -0.11823
553320.0000   -0.13525
553360.0000   -0.16221
553400.0000   -0.15361
553440.0000   -0.09516
553480.0000   -0.22636
553520.0000   -0.04507
553560.0000   -0.23068
553600.0000   -0.24341
553640.0000   -0.14222
553680.0000   -0.07744
553720.0000   -0.15749
553760.0000   -0.36101
553800.0000   -0.46265
553840.0000   -0.61504
553880.0000   -0.61534
553920.0000   -0.49356
553960.0000   -0.30259
554000.0000   -0.58799
554040.0000   -0.44385
554080.0000   -0.45504
554120.0000   -0.52876
554160.0000   -0.40287
554200.0000   -0.32822
554240.0000   -0.40395
554280.0000   -0.37129
554320.0000   -0.66661
554360.0000   -0.70731
554400.0000   -0.52613
554440.0000   -0.23412
554480.0000   -0.11421
554520.0000   -0.31535
554560.0000   -0.10134
554600.0000   -0.16861
554640.0000   -0.15313
554680.0000   -0.15876
554720.0000   -0.42567
554760.0000   -0.69259
554800.0000   -0.57965
554840.0000   -0.79467
554880.0000   -0.68921
554920.0000   -0.18427
554960.0000    0.03082
555000.0000   -0.09217
555040.0000    0.00510
555080.0000   -0.10125
555120.0000   -0.13938
555160.0000   -0.23675
555200.0000   -0.07882
555240.0000   -0.23197
555280.0000   -0.22199
555320.0000   -0.00832
555360.0000    0.02930
555400.0000    0.09567
555440.0000   -0.40182
555480.0000   -0.33709
555520.0000   -0.35823
555560.0000   -0.34936
555600.0000    0.19046
555640.0000   -0.13742
555680.0000   -0.08458
555720.0000   -0.04421
555760.0000   -0.00489
555800.0000   -0.10503
555840.0000   -0.10212
555880.0000    0.21206
555920.0000    0.12056
555960.0000   -0.17113
556000.0000   -0.04719
556040.0000   -0.16499
556080.0000   -0.21546
556120.0000   -0.28181
556160.0000   -0.13083
556200.0000   -0.44462
556240.0000   -0.32332
556280.0000   -0.39996
556320.0000    0.03096
556360.0000   -0.12468
556400.0000    0.06784
556440.0000   -0.02767
556480.0000    0.24122
556520.0000    0.17975
556560.0000    0.02129
556600.0000    0.47270
556640.0000    0.22724
556680.0000    0.09665
556720.0000   -0.01110
556760.0000   -0.19098
556800.0000   -0.08212
556840.0000   -0.06768
556880.0000   -0.17540
556920.0000   -0.06945
556960.0000    0.30371
557000.0000    0.11798
557040.0000   -0.42937
557080.0000   -0.23576
557120.0000   -0.42986
557160.0000   -0.61010
557200.0000   -0.59626
557240.0000   -0.80213
557280.0000   -1.02989
557320.0000   -0.89363
557360.0000   -0.80351
557400.0000   -0.76418
557440.0000   -0.63826
557480.0000   -0.80643
557520.0000   -0.66104
557560.0000   -0.72282
557600.0000   -0.76451
557640.0000   -0.68573
557680.0000   -0.69697
557720.0000   -0.32165
557760.0000   -0.71551
557800.0000   -0.61972
557840.0000   -0.58768
557880.0000   -0.59490
557920.0000   -0.42653
557960.0000   -0.61197
558000.0000   -0.91044
558040.0000   -0.49667
558080.0000   -0.40938
558120.0000   -0.40193
558160.0000   -0.24261
558200.0000   -0.09443
558240.0000   -0.71807
558280.0000   -0.56116
558320.0000   -0.35349
558360.0000   -0.43847
558400.0000   -0.18960
558440.0000   -0.52866
558480.0000   -0.62913
558520.0000   -0.57884
558560.0000   -0.47577
558600.0000   -0.41014
558640.0000   -0.39517
558680.0000   -0.27977
558720.0000   -0.20387
558760.0000   -0.56340
558800.0000   -0.48805
558840.0000   -0.32055
558880.0000   -0.47673
558920.0000   -0.21536
558960.0000   -0.27406
559000.0000   -0.32122
559040.0000   -0.63888
559080.0000   -0.66447
559120.0000    0.02386
559160.0000    0.20984
559200.0000   -0.11852
559240.0000    0.03009
559280.0000   -0.04986
559320.0000   -0.13993
559360.0000    0.00508
559400.0000   -0.39651
559440.0000   -0.20340
559480.0000   -0.16837
559520.0000    0.12224
559560.0000   -0.13354
559600.0000    0.23809
559640.0000    0.19879
559680.0000   -0.02568
559720.0000   -0.14664
559760.0000    0.12909
559800.0000   -0.13870
559840.0000    0.12131
559880.0000   -0.09003
559920.0000   -0.00799
559960.0000   -0.14083
560000.0000   -0.10132
560040.0000   -0.43184
560080.0000   -0.25999
560120.0000   -0.20852
560160.0000   -0.67150
560200.0000   -0.67975
560240.0000   -0.61941
560280.0000   -0.30397
560320.0000   -0.41072
560360.0000   -0.63732
560400.0000   -0.53825
560440.0000   -0.71044
560480.0000   -0.75504
560520.0000   -0.58573
560560.0000   -0.19565
560600.0000   -0.58360
560640.0000   -0.27358
560680.0000   -0.89317
560720.0000   -0.78055
560760.0000   -0.66128
560800.0000   -0.58694
560840.0000   -0.88737
560880.0000   -0.70986
560920.0000   -0.68559
560960.0000   -0.70033
561000.0000   -0.67646
561040.0000   -0.82835
561080.0000   -0.57688
561120.0000   -0.41661
561160.0000   -0.04367
561200.0000   -0.08958
561240.0000   -0.11573
561280.0000    0.07378
561320.0000   -0.06440
561360.0000   -0.02845
561400.0000   -0.13504
561440.0000   -0.13744
561480.0000   -0.06532
561520.0000    0.20106
561560.0000   -0.02444
561600.0000   -0.09722
561640.0000   -0.33215
561680.0000   -0.19238
561720.0000   -0.53475
561760.0000   -0.09172
561800.0000   -0.30914
561840.0000    0.08778
561880.0000   -0.35311
561920.0000    0.02541
561960.0000   -0.02975
562000.0000   -0.08952
562040.0000   -0.18620
562080.0000    0.00730
562120.0000   -0.35060
562160.0000   -0.28987
562200.0000    0.07483
562240.0000    0.11758
562280.0000    0.03792
562320.0000    0.01501
562360.0000    0.32651
562400.0000    0.36479
562440.0000   -0.01353
562480.0000    0.22337
562520.0000   -0.01708
562560.0000    0.27361
562600.0000   -0.07301
562640.0000   -0.30026
562680.0000   -0.46173
562720.0000   -0.37442
562760.0000   -0.46739
562800.0000   -0.43676
562840.0000   -0.31787
562880.0000   -0.15577
562920.0000   -0.30457
562960.0000    0.01132
563000.0000   -0.26003
563040.0000   -0.23465
563080.0000   -0.17515
563120.0000   -0.28416
563160.0000   -0.30365
563200.0000   -0.41238
563240.0000   -0.17995
563280.0000   -0.05001
563320.0000   -0.57159
563360.0000   -0.37321
563400.0000   -0.67742
563440.0000   -0.73415
563480.0000   -0.54812
563520.0000   -0.82615
563560.0000   -0.66558
563600.0000   -0.75588
563640.0000   -0.52834
563680.0000   -0.67646
563720.0000   -0.60700
563760.0000   -0.56591
563800.0000   -0.24330
563840.0000   -0.73641
563880.0000   -0.63815
563920.0000   -0.45883
563960.0000   -0.59052
564000.0000   -0.21766
564040.0000   -0.12011
564080.0000   -0.01034
564120.0000    0.10246
564160.0000   -0.17537
564200.0000   -0.18460
564240.0000    0.02426
564280.0000   -0.29641
564320.0000   -0.18382
564360.0000   -0.15236
564400.0000   -0.31323
564440.0000   -0.04311
564480.0000   -0.15653
564520.0000   -0.09676
564560.0000    0.17061
564600.0000   -0.33218
564640.0000   -0.14718
564680.0000   -0.06657
564720.0000   -0.22600
564760.0000   -0.18923
564800.0000   -0.39233
564840.0000   -0.31397
564880.0000   -0.00884
564920.0000   -0.18269
564960.0000   -0.03138
565000.0000    0.27162
565040.0000   -0.10140
565080.0000    0.16536
565120.0000   -0.03645
565160.0000    0.20435
565200.0000   -0.05570
565240.0000    0.07106
565280.0000    0.12262
565320.0000   -0.00777
565360.0000    0.09614
565400.0000   -0.06403
565440.0000   -0.04445
565480.0000    0.21235
565520.0000   -0.10289
565560.0000    0.10276
565600.0000    0.20830
565640.0000   -0.57971
565680.0000   -0.52507
565720.0000   -0.21675
565760.0000   -0.39433
565800.0000   -0.45983
565840.0000    0.04242
565880.0000   -0.25236
565920.0000   -0.28855
565960.0000   -0.13977
566000.0000   -0.15997
566040.0000    0.04915
566080.0000   -0.02160
566120.0000    0.25413
566160.0000   -0.05949
566200.0000   -0.28693
566240.0000   -0.00656
566280.0000    0.15454
566320.0000    0.09980
566360.0000    0.24739
566400.0000    0.06439
566440.0000    0.30926
566480.0000   -0.04556
566520.0000    0.33742
566560.0000   -0.10175
566600.0000   -0.03077
566640.0000    0.08277
566680.0000    0.05249
566720.0000   -0.23241
566760.0000   -0.25838
566800.0000   -0.03675
566840.0000   -0.04304
566880.0000    0.16886
566920.0000    0.07563
566960.0000    0.03651
567000.0000    0.06186
567040.0000   -0.10767
567080.0000    0.33926
567120.0000   -0.16895
567160.0000   -0.03992
567200.0000   -0.18758
567240.0000   -0.40867
567280.0000   -0.34646
567320.0000   -0.25275
567360.0000   -0.10260
567400.0000    0.01571
567440.0000   -0.02907
567480.0000    0.05395
567520.0000   -0.08598
567560.0000   -0.32147
567600.0000   -0.32340
567640.0000   -0.10966
567680.0000   -0.28036
567720.0000   -0.38566
567760.0000   -0.32149
567800.0000    0.00482
567840.0000   -0.28098
567880.0000   -0.13371
567920.0000   -0.02431
567960.0000   -0.11399
568000.0000   -0.17545
568040.0000   -0.14830
568080.0000   -0.30438
568120.0000   -0.21384
568160.0000   -0.03807
568200.0000   -0.40091
568240.0000   -0.28398
568280.0000   -0.27474
568320.0000   -0.22001
568360.0000   -0.24994
568400.0000   -0.18306
568440.0000    0.02658
568480.0000   -0.32590
568520.0000    0.10029
568560.0000   -0.02212
568600.0000    0.14162
568640.0000   -0.55085
568680.0000   -0.34062
568720.0000   -0.50018
568760.0000   -0.40056
568800.0000   -0.48382
568840.0000   -0.40096
568880.0000   -0.07376
568920.0000   -0.49964
568960.0000    0.06439
569000.0000   -0.35297
569040.0000    0.05085
569080.0000   -0.25430
569120.0000   -0.10659
569160.0000   -0.55631
569200.0000   -0.37274
569240.0000   -0.66509
569280.0000   -0.40107
569320.0000    0.07331
569360.0000   -0.03386
569400.0000   -0.23906
569440.0000   -0.26362
569480.0000    0.17325
569520.0000    0.00753
569560.0000   -0.24342
569600.0000   -0.28626
569640.0000   -0.17158
569680.0000    0.02119
569720.0000   -0.02932
569760.0000   -0.07654
569800.0000   -0.01868
569840.0000    0.04133
569880.0000   -0.10078
569920.0000   -0.13943
569960.0000   -0.18255
570000.0000   -0.07007
570040.0000   -0.08278
570080.0000   -0.07357
570120.0000   -0.05453
570160.0000   -0.17936
570200.0000   -0.02438
570240.0000   -0.24603
570280.0000   -0.21510
570320.0000   -0.31302
570360.0000   -0.09182
570400.0000   -0.29684
570440.0000    0.04294
570480.0000   -0.07663
570520.0000   -0.54299
570560.0000   -0.59594
570600.0000   -0.53131
570640.0000   -0.45201
570680.0000   -0.39284
570720.0000   -0.29391
570760.0000   -0.55199
570800.0000   -0.43823
570840.0000   -0.24456
570880.0000   -0.34015
570920.0000   -0.29205
570960.0000   -0.58289
571000.0000   -0.67592
571040.0000   -0.46355
571080.0000   -0.50136
571120.0000   -0.53034
571160.0000   -0.44413
571200.0000   -0.72138
571240.0000   -0.45721
571280.0000   -0.41994
571320.0000   -0.76180
571360.0000   -0.46195
571400.0000   -0.51845
571440.0000   -0.30252
571480.0000   -0.50898
571520.0000   -0.25314
571560.0000   -0.14666
571600.0000   -0.41814
571640.0000   -0.24253
571680.0000   -0.22289
571720.0000   -0.21610
571760.0000   -0.31255
571800.0000   -0.36252
571840.0000   -0.27535
571880.0000   -0.19944
571920.0000   -0.18523
571960.0000   -0.24656
572000.0000   -0.00466
572040.0000   -0.27245
572080.0000   -0.46750
572120.0000   -0.41815
572160.0000   -0.16520
572200.0000   -0.28306
572240.0000   -0.38612
572280.0000   -0.27160
572320.0000   -0.51962
572360.0000   -0.33460
572400.0000   -0.40608
572440.0000   -0.50433
572480.0000   -0.39997
572520.0000   -0.26926
572560.0000   -0.21480
572600.0000   -0.23774
572640.0000   -0.36504
572680.0000   -0.39067
572720.0000   -0.32841
572760.0000   -0.08473
572800.0000   -0.29246
572840.0000   -0.03806
572880.0000   -0.30327
572920.0000   -0.33764
572960.0000   -0.11704
573000.0000   -0.35159
573040.0000   -0.42608
573080.0000   -0.49683
573120.0000    0.00205
573160.0000   -0.21948
573200.0000   -0.35966
573240.0000   -0.48729
573280.0000   -0.32257
573320.0000   -0.56396
573360.0000   -0.35863
573400.0000   -0.25456
573440.0000   -0.32789
573480.0000   -0.32913
573520.0000   -0.55104
573560.0000   -0.66021
573600.0000   -0.25296
573640.0000   -0.45811
573680.0000   -0.04207
573720.0000   -0.36565
573760.0000    0.15547
573800.0000   -0.28580
573840.0000   -0.18259
573880.0000   -0.36768
573920.0000   -0.14670
573960.0000    0.03425
574000.0000   -0.02642
574040.0000    0.33456
574080.0000   -0.04709
574120.0000   -0.12096
574160.0000    0.17184
574200.0000    0.04268
574240.0000    0.00363
574280.0000    0.04709
574320.0000   -0.25219
574360.0000   -0.38372
574400.0000   -0.63092
574440.0000   -0.41366
574480.0000   -0.47889
574520.0000   -0.14616
574560.0000   -0.20783
574600.0000   -0.15434
574640.0000   -0.09221
574680.0000    0.12274
574720.0000   -0.12595
574760.0000    0.11329
574800.0000   -0.20563
574840.0000   -0.14077
574880.0000    0.09949
574920.0000    0.07771
574960.0000   -0.06335
575000.0000    0.09300
575040.0000    0.23276
575080.0000   -0.01270
575120.0000   -0.44740
575160.0000   -0.12046
575200.0000   -0.12890
575240.0000   -0.24513
575280.0000   -0.35506
575320.0000   -0.44910
575360.0000   -0.33847
575400.0000   -0.77884
575440.0000   -0.56102
575480.0000   -0.50867
575520.0000   -0.54115
575560.0000   -0.48734
575600.0000   -0.56127
575640.0000   -0.24961
575680.0000   -0.49663
575720.0000   -0.37513
575760.0000   -0.60805
575800.0000   -0.52544
575840.0000   -0.38213
575880.0000   -0.73352
575920.0000   -0.62411
575960.0000   -0.79914
576000.0000   -0.20323
576040.0000   -0.07645
576080.0000   -0.09636
576120.0000    0.01134
576160.0000    0.12168
576200.0000   -0.26615
576240.0000    0.29442
576280.0000    0.24133
576320.0000    0.07135
576360.0000   -0.13237
576400.0000    0.04995
576440.0000    0.05293
576480.0000    0.02402
576520.0000   -0.15086
576560.0000   -0.08159
576600.0000   -0.31522
576640.0000   -0.35107
576680.0000   -0.15233
576720.0000   -0.00851
576760.0000   -0.12939
576800.0000   -0.22202
576840.0000   -0.40005
576880.0000   -0.77909
576920.0000   -0.12953
576960.0000   -0.34903
577000.0000   -0.11681
577040.0000   -0.00336
577080.0000   -0.06329
577120.0000   -0.09729
577160.0000   -0.30753
577200.0000   -0.37847
577240.0000   -0.68855
577280.0000   -0.42180
577320.0000   -0.32908
577360.0000   -0.47342
577400.0000   -0.56165
577440.0000   -0.30339
577480.0000   -0.26958
577520.0000   -0.59508
577560.0000    0.16384
577600.0000    0.01390
577640.0000   -0.09852
577680.0000   -0.30822
577720.0000   -0.24435
577760.0000   -0.21380
577800.0000   -0.15831
577840.0000   -0.30357
577880.0000   -0.42776
577920.0000   -0.30542
577960.0000   -0.11534
578000.0000   -0.29581
578040.0000   -0.56165
578080.0000   -0.34641
578120.0000   -0.34571
578160.0000   -0.66540
578200.0000   -0.76514
578240.0000   -0.77972
578280.0000   -0.68340
578320.0000   -0.55801
578360.0000   -0.54980
578400.0000   -0.38406
578440.0000    0.05926
578480.0000    0.19136
578520.0000    0.10914
578560.0000   -0.12998
578600.0000   -0.65552
578640.0000   -0.77326
578680.0000   -0.17964
578720.0000   -0.18192
578760.0000   -0.14033
578800.0000   -0.71964
578840.0000   -0.67801
578880.0000   -0.69949
578920.0000   -0.24599
578960.0000   -0.27078
579000.0000   -0.53979
579040.0000   -0.69136
579080.0000   -0.30107
579120.0000   -0.73823
579160.0000   -0.54564
579200.0000   -0.48479
579240.0000   -0.36780
579280.0000   -0.03018
579320.0000   -0.33176
579360.0000   -0.26695
579400.0000   -0.41470
579440.0000   -0.60476
579480.0000   -0.40197
579520.0000   -0.41497
579560.0000   -0.37575
579600.0000   -0.60705
579640.0000   -0.41090
579680.0000   -0.52694
579720.0000   -0.47071
579760.0000   -0.06935
579800.0000   -0.70684
579840.0000   -0.61254
579880.0000   -0.60730
579920.0000   -0.61424
579960.0000   -0.31198
580000.0000   -0.23919
580040.0000   -0.19336
580080.0000    0.02651
580120.0000   -0.19243
580160.0000   -0.21655
580200.0000   -0.10934
580240.0000   -0.23887
580280.0000   -0.42585
580320.0000   -0.51581
580360.0000   -0.70630
580400.0000   -0.39792
580440.0000   -0.74862
580480.0000   -0.52236
580520.0000   -0.74822
580560.0000   -0.73165
580600.0000   -0.56308
580640.0000   -0.54115
580680.0000   -0.58501
580720.0000   -0.52851
580760.0000   -0.53652
580800.0000   -0.35902
580840.0000   -0.64923
580880.0000   -0.46330
580920.0000   -0.27658
580960.0000    0.00191
581000.0000   -0.07004
581040.0000   -0.19976
581080.0000   -0.14559
581120.0000   -0.24454
581160.0000   -0.16248
581200.0000    0.17962
581240.0000   -0.15943
581280.0000   -0.53099
581320.0000   -0.56404
581360.0000   -0.28295
581400.0000   -0.19408
581440.0000   -0.29597
581480.0000   -0.49256
581520.0000   -0.23396
581560.0000   -0.31215
581600.0000   -0.31909
581640.0000   -0.18406
581680.0000   -0.09590
581720.0000   -0.60546
581760.0000   -0.50527
581800.0000   -0.58223
581840.0000   -0.50416
581880.0000   -0.54285
581920.0000   -0.42187
581960.0000   -0.47988
582000.0000   -0.42535
582040.0000   -0.22384
582080.0000   -0.29329
582120.0000   -0.33158
582160.0000   -0.34958
582200.0000   -0.62983
582240.0000   -0.63148
582280.0000   -0.58732
582320.0000   -0.55802
582360.0000   -0.43921
582400.0000   -0.07390
582440.0000    0.08123
582480.0000   -0.12679
582520.0000   -0.18333
582560.0000   -0.40102
582600.0000   -0.12727
582640.0000   -0.21308
582680.0000    0.02135
582720.0000    0.05891
582760.0000    0.02173
582800.0000    0.07622
582840.0000    0.22776
582880.0000    0.09341
582920.0000   -0.21197
582960.0000    0.10114
583000.0000    0.01175
583040.0000   -0.02870
583080.0000   -0.02076
583120.0000   -0.12280
583160.0000   -0.20530
583200.0000   -0.20666
583240.0000    0.05577
583280.0000   -0.10329
583320.0000    0.03857
583360.0000   -0.32341
583400.0000   -0.04082
583440.0000    0.00414
583480.0000   -0.06067
583520.0000   -0.17090
583560.0000   -0.33810
583600.0000   -0.12740
583640.0000   -0.00931
583680.0000   -0.13993
583720.0000   -0.14010
583760.0000    0.12359
583800.0000    0.12571
583840.0000   -0.38041
583880.0000    0.08535
583920.0000   -0.09435
583960.0000    0.04607
584000.0000    0.02745
584040.0000    0.02950
584080.0000    0.10874
584120.0000   -0.08689
584160.0000    0.05590
584200.0000   -0.34764
584240.0000   -0.53657
584280.0000   -0.36020
584320.0000   -0.33151
584360.0000    0.01748
584400.0000   -0.16753
584440.0000   -0.39830
584480.0000   -0.57397
584520.0000   -0.69491
584560.0000   -0.37519
584600.0000   -0.33773
584640.0000   -0.47254
584680.0000   -0.06757
584720.0000   -0.01335
584760.0000   -0.11906
584800.0000   -0.21606
584840.0000   -0.38099
584880.0000    0.08951
584920.0000   -0.05819
584960.0000   -0.25729
585000.0000   -0.26631
585040.0000   -0.42862
585080.0000   -0.40197
585120.0000   -0.50491
585160.0000   -0.46035
585200.0000   -0.63805
585240.0000   -0.40739
585280.0000   -0.64100
585320.0000   -0.46258
585360.0000   -0.27673
585400.0000    0.03329
585440.0000   -0.17734
585480.0000   -0.21324
585520.0000   -0.14395
585560.0000   -0.07483
585600.0000    0.08975
585640.0000   -0.20960
585680.0000   -0.12926
585720.0000   -0.13476
585760.0000    0.13781
585800.0000    0.01872
585840.0000    0.22878
585880.0000   -0.09253
585920.0000    0.07094
585960.0000   -0.23065
586000.0000    0.01082
586040.0000   -0.13462
586080.0000   -0.16907
586120.0000    0.05478
586160.0000   -0.19443
586200.0000   -0.29353
586240.0000   -0.03838
586280.0000   -0.33231
586320.0000   -0.31172
586360.0000   -0.37594
586400.0000   -0.32551
586440.0000   -0.29902
586480.0000   -0.23419
586520.0000   -0.38929
586560.0000   -0.34673
586600.0000   -0.23259
586640.0000   -0.24390
586680.0000    0.06199
586720.0000    0.01986
586760.0000   -0.00202
586800.0000   -0.47562
586840.0000   -0.51638
586880.0000   -0.55108
586920.0000   -0.38252
586960.0000   -0.14644
587000.0000   -0.38586
587040.0000   -0.71357
587080.0000   -0.63847
587120.0000   -0.79210
587160.0000   -0.91197
587200.0000   -0.66924
587240.0000   -0.73230
587280.0000   -0.79326
587320.0000   -0.56492
587360.0000   -0.64331
587400.0000   -0.47533
587440.0000   -0.32341
587480.0000   -0.18530
587520.0000   -0.22635
587560.0000   -0.21004
587600.0000    0.15234
587640.0000    0.09609
587680.0000    0.00376
587720.0000   -0.12042
587760.0000   -0.14673
587800.0000   -0.11745
587840.0000   -0.42506
587880.0000    0.03836
587920.0000    0.12033
587960.0000   -0.36183
588000.0000   -0.85044
588040.0000   -0.57323
588080.0000   -0.37002
588120.0000   -0.35663
588160.0000   -0.36666
588200.0000   -0.86950
588240.0000   -0.60820
588280.0000   -0.41327
588320.0000   -0.33858
588360.0000   -0.53418
588400.0000   -0.44566
588440.0000   -0.82336
588480.0000   -0.55616
588520.0000   -0.16034
588560.0000   -0.20248
588600.0000   -0.12202
588640.0000   -0.07139
588680.0000   -0.00249
588720.0000    0.10424
588760.0000    0.24724
588800.0000    0.34159
588840.0000    0.39460
588880.0000    0.08118
588920.0000    0.19418
588960.0000    0.00957
589000.0000   -0.42473
589040.0000   -0.30714
589080.0000   -0.47555
589120.0000   -0.34440
589160.0000   -0.52290
589200.0000   -0.12490
589240.0000    0.10433
589280.0000   -0.75614
589320.0000   -0.63234
589360.0000   -0.52904
589400.0000   -0.35736
589440.0000   -0.45677
589480.0000    0.20549
589520.0000    0.09174
589560.0000    0.24849
589600.0000   -0.11133
589640.0000   -0.14382
589680.0000   -0.15878
589720.0000   -0.21944
589760.0000   -0.44960
589800.0000   -0.07808
589840.0000   -0.19126
589880.0000   -0.09892
589920.0000    0.27565
589960.0000    0.20828
590000.0000    0.09827
590040.0000    0.05294
590080.0000   -0.24298
590120.0000   -0.19895
590160.0000    0.11690
590200.0000   -0.00118
590240.0000   -0.08674
590280.0000   -0.27810
590320.0000    0.11539
590360.0000    0.00231
590400.0000   -0.03710
590440.0000    0.14803
590480.0000   -0.19648
590520.0000   -0.21875
590560.0000   -0.06127
590600.0000   -0.41577
590640.0000   -0.07091
590680.0000    0.07474
590720.0000   -0.07582
590760.0000    0.06521
590800.0000    0.06604
590840.0000    0.21439
590880.0000   -0.12684
590920.0000   -0.38191
590960.0000   -0.37389
591000.0000   -0.14178
591040.0000   -0.40485
591080.0000   -0.23329
591120.0000   -0.33146
591160.0000   -0.53854
591200.0000   -0.31407
591240.0000   -0.23334
591280.0000   -0.26433
591320.0000   -0.38263
591360.0000   -0.14367
591400.0000   -0.55781
591440.0000   -0.46671
591480.0000   -0.15844
591520.0000    0.06738
591560.0000    0.06018
591600.0000    0.02110
591640.0000   -0.17295
591680.0000    0.15239
591720.0000   -0.34920
591760.0000   -0.35542
591800.0000   -0.44073
591840.0000   -0.63714
591880.0000   -0.42223
591920.0000   -0.63838
591960.0000   -0.54424
592000.0000   -0.07626
592040.0000    0.11679
592080.0000   -0.26372
592120.0000   -0.21003
592160.0000   -0.22425
592200.0000   -0.32457
592240.0000   -0.33697
592280.0000   -0.68757
592320.0000   -0.45936
592360.0000   -0.65109
592400.0000   -0.54740
592440.0000   -0.55978
592480.0000   -0.63672
592520.0000   -0.72553
592560.0000   -0.65222
592600.0000   -0.52776
592640.0000   -0.34970
592680.0000   -0.27277
592720.0000   -0.17178
592760.0000   -0.37807
592800.0000   -0.54450
592840.0000   -0.54047
592880.0000   -0.44781
592920.0000   -0.20696
592960.0000   -0.25512
593000.0000   -0.44984
593040.0000   -0.46866
593080.0000   -0.41108
593120.0000   -0.59854
593160.0000   -0.49330
593200.0000   -0.66940
593240.0000   -0.44625
593280.0000   -0.23927
593320.0000   -0.27730
593360.0000   -0.15499
593400.0000   -0.18672
593440.0000   -0.24032
593480.0000   -0.30987
593520.0000   -0.22996
593560.0000   -0.59281
593600.0000   -0.31511
593640.0000   -0.44316
593680.0000   -0.62138
593720.0000   -0.53162
593760.0000   -0.48173
593800.0000   -0.46948
593840.0000   -0.48298
593880.0000   -0.36851
593920.0000   -0.48923
593960.0000   -0.23128
594000.0000    0.00103
594040.0000   -0.06209
594080.0000   -0.26359
594120.0000   -0.03640
594160.0000    0.02870
594200.0000   -0.59318
594240.0000   -0.44854
594280.0000   -0.36813
594320.0000   -0.34781
594360.0000   -0.54153
594400.0000   -0.55721
594440.0000   -0.68042
594480.0000   -0.94106
594520.0000   -0.60991
594560.0000   -0.31638
594600.0000   -0.24096
594640.0000   -0.51202
594680.0000   -0.33044
594720.0000   -0.23657
594760.0000   -0.23508
594800.0000   -0.02775
594840.0000    0.08012
594880.0000    0.04709
594920.0000   -0.00327
594960.0000   -0.10887
595000.0000   -0.01685
595040.0000    0.02611
595080.0000    0.03517
595120.0000   -0.36863
595160.0000   -0.19912
595200.0000   -0.24342
595240.0000    0.05825
595280.0000    0.05637
595320.0000   -0.31526
595360.0000    0.01957
595400.0000   -0.14607
595440.0000   -0.21761
595480.0000    0.00906
595520.0000    0.17271
595560.0000   -0.11511
595600.0000   -0.02147
595640.0000   -0.24752
595680.0000   -0.22397
595720.0000   -0.38490
595760.0000   -0.00407
595800.0000   -0.23896
595840.0000   -0.18192
595880.0000   -0.48880
595920.0000   -0.40935
595960.0000   -0.02630
596000.0000   -0.37942
596040.0000   -0.48932
596080.0000   -0.46989
596120.0000   -0.32864
596160.0000   -0.51976
596200.0000   -0.36021
596240.0000   -0.49182
596280.0000   -0.52367
596320.0000   -0.69648
596360.0000   -0.88815
596400.0000   -0.80255
596440.0000   -0.72835
596480.0000   -0.88280
596520.0000   -0.68236
596560.0000   -0.58379
596600.0000   -0.93006
596640.0000   -0.62421
596680.0000   -0.55437
596720.0000   -0.12583
596760.0000   -0.17094
596800.0000   -0.51576
596840.0000   -0.54900
596880.0000    0.02973
596920.0000   -0.32261
596960.0000   -0.33047
597000.0000   -0.31261
597040.0000    0.02899
597080.0000   -0.17518
597120.0000   -0.16729
597160.0000   -0.34227
597200.0000   -0.31816
597240.0000   -0.19007
597280.0000   -0.12890
597320.0000   -0.44389
597360.0000   -0.26222
597400.0000   -0.33630
597440.0000   -0.33432
597480.0000   -0.17990
597520.0000   -0.45634
597560.0000   -0.54899
597600.0000   -0.56396
597640.0000   -0.55214
597680.0000   -0.61566
597720.0000   -0.38785
597760.0000   -0.33485
597800.0000   -0.33742
597840.0000   -0.33999
597880.0000   -0.39045
597920.0000   -0.25697
597960.0000   -0.23068
598000.0000   -0.44954
598040.0000   -0.50670
598080.0000   -0.73399
598120.0000   -0.31734
598160.0000    0.02369
598200.0000    0.05455
598240.0000   -0.20194
598280.0000    0.02772
598320.0000   -0.25362
598360.0000   -0.06373
598400.0000   -0.25154
598440.0000   -0.14804
598480.0000   -0.14473
598520.0000   -0.09307
598560.0000   -0.16403
598600.0000   -0.38253
598640.0000   -0.21567
598680.0000   -0.12331
598720.0000   -0.20236
598760.0000   -0.00328
598800.0000   -0.02967
598840.0000   -0.03110
598880.0000   -0.18613
598920.0000   -0.01255
598960.0000   -0.02223
599000.0000   -0.22717
599040.0000   -0.23311
599080.0000   -0.20531
599120.0000   -0.26822
599160.0000   -0.24247
599200.0000   -0.24012
599240.0000   -0.05220
599280.0000   -0.12328
599320.0000    0.03063
599360.0000   -0.28733
599400.0000   -0.02866
599440.0000   -0.23457
599480.0000   -0.12951
599520.0000   -0.29540
599560.0000   -0.19874
599600.0000   -0.14034
599640.0000   -0.15996
599680.0000   -0.20601
599720.0000   -0.11946
599760.0000   -0.03694
599800.0000   -0.07080
599840.0000   -0.05132
599880.0000   -0.14443
599920.0000   -0.23530
599960.0000   -0.21908
600000.0000    0.00205
600040.0000   -0.23406
600080.0000   -0.14682
600120.0000   -0.16975
600160.0000   -0.12286
600200.0000   -0.05668
600240.0000   -0.13383
600280.0000   -0.23145
600320.0000   -0.24048
600360.0000   -0.35543
600400.0000   -0.16277
600440.0000   -0.21477
600480.0000   -0.21440
600520.0000   -0.35485
600560.0000   -0.26028
600600.0000   -0.16412
600640.0000   -0.36354
600680.0000   -0.22468
600720.0000   -0.35288
600760.0000   -0.28518
600800.0000   -0.28859
600840.0000   -0.26254
600880.0000   -0.53625
600920.0000   -0.41859
600960.0000   -0.16632
601000.0000   -0.18500
601040.0000   -0.14497
601080.0000   -0.05918
601120.0000   -0.12335
601160.0000   -0.18929
601200.0000   -0.25042
601240.0000   -0.34917
601280.0000   -0.45467
601320.0000   -0.52937
601360.0000   -0.15040
601400.0000   -0.01475
601440.0000    0.01309
601480.0000   -0.16414
601520.0000   -0.10034
601560.0000   -0.17767
601600.0000   -0.01976
601640.0000   -0.15688
601680.0000   -0.52051
601720.0000   -0.22598
601760.0000   -0.52191
601800.0000   -0.60623
601840.0000   -0.47860
601880.0000   -0.67782
601920.0000   -0.65216
601960.0000   -0.74522
602000.0000   -0.22463
602040.0000   -0.47068
602080.0000   -0.42255
602120.0000   -0.50495
602160.0000   -0.55590
602200.0000   -0.58705
602240.0000   -0.54714
602280.0000   -0.58248
602320.0000   -0.08101
602360.0000   -0.07038
602400.0000   -0.24745
602440.0000   -0.24421
602480.0000   -0.31100
602520.0000   -0.24522
602560.0000   -0.19755
602600.0000   -0.15123
602640.0000   -0.17957
602680.0000   -0.28106
602720.0000   -0.27715
602760.0000   -0.16029
602800.0000   -0.33151
602840.0000   -0.35163
602880.0000    0.06758
602920.0000   -0.12621
602960.0000   -0.19735
603000.0000   -0.35865
603040.0000   -0.38414
603080.0000   -0.39401
603120.0000   -0.36315
603160.0000   -0.36412
603200.0000   -0.46032
603240.0000   -0.26965
603280.0000   -0.31198
603320.0000   -0.39304
603360.0000   -0.41532
603400.0000   -0.47024
603440.0000   -0.45569
603480.0000   -0.42442
603520.0000   -0.21385
603560.0000   -0.13830
603600.0000   -0.22737
603640.0000   -0.10132
603680.0000   -0.60437
603720.0000   -0.25751
603760.0000   -0.40463
603800.0000   -0.52446
603840.0000   -0.38212
603880.0000   -0.59292
603920.0000   -0.58983
603960.0000   -0.37238
604000.0000   -0.69461
604040.0000   -0.52230
604080.0000   -0.61909
604120.0000   -0.55667
604160.0000   -0.36678
604200.0000   -0.27648
604240.0000   -0.04440
604280.0000   -0.15577
604320.0000   -0.29298
604360.0000   -0.24540
604400.0000   -0.09991
604440.0000   -0.24061
604480.0000   -0.14259
604520.0000   -0.12629
604560.0000   -0.20108
604600.0000   -0.21945
604640.0000   -0.43548
604680.0000   -0.33141
604720.0000   -0.39584
604760.0000   -0.15185
604800.0000   -0.50027
604840.0000   -0.25732
604880.0000   -0.17704
604920.0000   -0.88240
604960.0000   -0.64445
605000.0000   -0.75324
605040.0000   -0.72236
605080.0000   -0.52344
605120.0000   -0.74329
605160.0000   -0.45594
605200.0000   -0.62885
605240.0000   -0.66364
605280.0000   -0.76415
605320.0000   -0.58520
605360.0000   -0.70827
605400.0000   -0.32013
605440.0000   -0.67664
605480.0000   -0.73804
605520.0000   -0.92837
605560.0000   -0.72147
605600.0000   -0.52750
605640.0000   -0.45758
605680.0000   -0.46320
605720.0000   -0.43804
605760.0000   -0.65018
605800.0000   -0.35143
605840.0000   -0.10283
605880.0000   -0.47392
605920.0000   -0.48710
605960.0000   -0.88913
606000.0000   -0.73022
606040.0000   -0.57067
606080.0000   -0.44871
606120.0000   -0.64323
606160.0000   -0.38320
606200.0000   -0.66493
606240.0000   -0.70303
606280.0000   -0.67542
606320.0000   -0.72953
606360.0000   -0.72921
606400.0000   -0.76814
606440.0000   -0.65479
606480.0000   -0.95779
606520.0000   -0.75167
606560.0000   -0.81418
606600.0000   -0.75679
606640.0000   -0.76070
606680.0000   -0.94735
606720.0000   -0.64812
606760.0000   -1.10887
606800.0000   -0.90095
606840.0000   -0.99527
606880.0000   -1.09451
606920.0000   -0.82454
606960.0000   -0.84830
607000.0000   -0.68562
607040.0000   -0.42055
607080.0000   -0.59403
607120.0000   -0.86557
607160.0000   -0.85134
607200.0000   -0.48475
607240.0000   -0.71340
607280.0000   -0.63373
607320.0000   -0.67573
607360.0000   -0.64739
607400.0000   -0.88766
607440.0000   -0.93697
607480.0000   -0.57419
607520.0000   -0.76320
607560.0000   -0.59053
607600.0000   -0.86498
607640.0000   -0.77653
607680.0000   -0.88974
607720.0000   -1.01843
607760.0000   -0.68411
607800.0000   -0.90295
607840.0000   -0.37074
607880.0000   -0.86874
607920.0000   -0.66620
607960.0000   -0.85893
608000.0000   -0.65394
608040.0000   -0.70610
608080.0000   -0.51540
608120.0000   -0.77407
608160.0000   -1.06907
608200.0000   -0.63177
608240.0000   -0.86445
608280.0000   -0.55970
608320.0000   -0.88518
608360.0000   -0.67598
608400.0000   -0.68489
608440.0000   -0.84190
608480.0000   -0.28213
608520.0000   -0.24483
608560.0000   -0.73983
608600.0000   -0.65577
608640.0000   -0.71958
608680.0000   -0.51802
608720.0000   -0.66945
608760.0000   -0.90381
608800.0000   -0.78320
608840.0000   -0.67609
608880.0000   -0.60367
608920.0000   -0.70426
608960.0000   -0.84670
609000.0000   -0.60534
609040.0000   -0.75035
609080.0000   -0.82432
609120.0000   -0.80565
609160.0000   -0.53614
609200.0000   -0.87385
609240.0000   -0.68163
609280.0000   -0.91829
609320.0000   -0.72783
609360.0000   -0.87333
609400.0000   -0.86434
609440.0000   -0.81417
609480.0000   -0.83524
609520.0000   -1.09444
609560.0000   -0.87784
609600.0000   -0.98762
609640.0000   -0.85781
609680.0000   -0.71094
609720.0000   -0.94081
609760.0000   -0.90092
609800.0000   -0.99238
609840.0000   -0.93862
609880.0000   -0.83796
609920.0000   -0.78403
609960.0000   -0.71616
610000.0000   -0.74337
610040.0000   -0.63722
610080.0000   -0.85508
610120.0000   -0.82879
610160.0000   -0.57857
610200.0000   -0.84412
610240.0000   -0.94099
610280.0000   -0.81493
610320.0000   -0.87692
610360.0000   -0.85005
610400.0000   -0.93117
610440.0000   -0.98706
610480.0000   -0.88334
610520.0000   -0.89551
610560.0000   -0.89676
610600.0000   -0.88002
610640.0000   -0.90553
610680.0000   -0.54488
610720.0000   -0.89534
610760.0000   -0.77789
610800.0000   -0.75927
610840.0000   -0.43132
610880.0000   -0.84275
610920.0000   -0.45859
610960.0000   -0.61559
611000.0000   -0.29653
611040.0000   -0.26134
611080.0000   -0.24573
611120.0000   -0.29702
611160.0000   -0.18932
611200.0000   -0.25452
611240.0000   -0.36530
611280.0000   -0.41098
611320.0000   -0.24801
611360.0000   -0.43396
611400.0000   -0.24730
611440.0000   -0.54988
611480.0000   -0.53087
611520.0000   -0.29779
611560.0000   -0.37296
611600.0000   -0.35794
611640.0000   -0.38120
611680.0000   -0.74689
611720.0000   -0.47450
611760.0000   -0.17094
611800.0000   -0.02816
611840.0000   -0.32915
611880.0000   -0.47761
611920.0000   -0.27786
611960.0000   -0.24671
612000.0000   -0.17788
612040.0000    0.01462
612080.0000   -0.21440
612120.0000   -0.06763
612160.0000   -0.23872
612200.0000   -0.32121
612240.0000   -0.14075
612280.0000   -0.37969
612320.0000   -0.49662
612360.0000   -0.33516
612400.0000   -0.36533
612440.0000   -0.51171
612480.0000   -0.41894
612520.0000   -0.44018
612560.0000   -0.38689
612600.0000   -0.66884
612640.0000   -0.44818
612680.0000   -0.27604
612720.0000   -0.21255
612760.0000   -0.16752
612800.0000   -0.15907
612840.0000   -0.40463
612880.0000   -0.07788
612920.0000   -0.11860
612960.0000   -0.27977
613000.0000   -0.38252
613040.0000   -0.27260
613080.0000   -0.16560
613120.0000   -0.35494
613160.0000   -0.52283
613200.0000   -0.32019
613240.0000   -0.13921
613280.0000   -0.31282
613320.0000   -0.34418
613360.0000   -0.44079
613400.0000   -0.39893
613440.0000   -0.25138
613480.0000   -0.02779
613520.0000   -0.29747
613560.0000   -0.34954
613600.0000   -0.29025
613640.0000   -0.29409
613680.0000   -0.20738
613720.0000   -0.30553
613760.0000   -0.57273
613800.0000   -0.45089
613840.0000   -0.50244
613880.0000   -0.42666
613920.0000   -0.32717
613960.0000   -0.59136
614000.0000   -0.33800
614040.0000   -0.39776
614080.0000   -0.41220
614120.0000   -0.34817
614160.0000   -0.36408
614200.0000   -0.51093
614240.0000   -0.49914
614280.0000   -0.04494
614320.0000   -0.44383
614360.0000   -0.26125
614400.0000   -0.45261
614440.0000   -0.38281
614480.0000   -0.26663
614520.0000   -0.52429
614560.0000   -0.80297
614600.0000   -0.58450
614640.0000   -0.83578
614680.0000   -0.41216
614720.0000   -0.71407
614760.0000   -0.86336
614800.0000   -0.76812
614840.0000   -0.68189
614880.0000   -0.41719
614920.0000   -0.63853
614960.0000   -0.46252
615000.0000   -0.48891
615040.0000   -0.40010
615080.0000   -0.00796
615120.0000   -0.37249
615160.0000   -0.42801
615200.0000   -0.21085
615240.0000   -0.34418
615280.0000   -0.16990
615320.0000   -0.05259
615360.0000   -0.25117
615400.0000   -0.18569
615440.0000    0.05390
615480.0000   -0.16259
615520.0000   -0.10353
615560.0000   -0.37129
615600.0000   -0.35266
615640.0000    0.05258
615680.0000   -0.16695
615720.0000   -0.26946
615760.0000    0.17251
615800.0000    0.06183
615840.0000   -0.27687
615880.0000   -0.21388
615920.0000    0.12089
615960.0000   -0.47755
616000.0000   -0.28391
616040.0000   -0.34708
616080.0000   -0.16730
616120.0000   -0.21903
616160.0000   -0.34319
616200.0000    0.00307
616240.0000   -0.20331
616280.0000   -0.40471
616320.0000   -0.31706
616360.0000   -0.16453
616400.0000   -0.26790
616440.0000   -0.13600
616480.0000   -0.44095
616520.0000   -0.37625
616560.0000   -0.15248
616600.0000   -0.42575
616640.0000   -0.35713
616680.0000   -0.57016
616720.0000   -0.45534
616760.0000   -0.58621
616800.0000   -0.12470
616840.0000    0.10380
616880.0000    0.48278
616920.0000   -0.22655
616960.0000   -0.45099
617000.0000   -0.46360
617040.0000   -0.38518
617080.0000   -0.47329
617120.0000   -0.30997
617160.0000   -0.80924
617200.0000   -0.55763
617240.0000   -0.50176
617280.0000   -0.54533
617320.0000   -0.37836
617360.0000   -0.77521
617400.0000   -0.60806
617440.0000   -0.57108
617480.0000   -0.96025
617520.0000   -0.83500
617560.0000   -1.00800
617600.0000   -0.57699
617640.0000   -0.54213
617680.0000   -0.83212
617720.0000   -0.58213
617760.0000   -0.65607
617800.0000   -0.79864
617840.0000   -0.69877
617880.0000   -0.55854
617920.0000   -0.63126
617960.0000   -0.49094
618000.0000   -0.58963
618040.0000   -0.26875
618080.0000   -0.67187
618120.0000   -0.33200
618160.0000   -0.29546
618200.0000   -0.32608
618240.0000   -0.37588
618280.0000   -0.38290
618320.0000   -0.76144
618360.0000   -0.60730
618400.0000   -0.28221
618440.0000   -0.24173
618480.0000   -0.36290
618520.0000   -0.35812
618560.0000   -0.46349
618600.0000   -0.43275
618640.0000   -0.87947
618680.0000   -0.68463
618720.0000   -0.39434
618760.0000   -0.17657
618800.0000   -0.42200
618840.0000   -0.47461
618880.0000   -0.34802
618920.0000   -0.40852
618960.0000   -0.25461
619000.0000   -0.57272
619040.0000   -0.57199
619080.0000   -0.76862
619120.0000   -0.81900
619160.0000   -0.94428
619200.0000   -0.74523
619240.0000   -0.74902
619280.0000   -0.66940
619320.0000   -0.80538
619360.0000   -0.49490
619400.0000   -0.67153
619440.0000   -0.67420
619480.0000   -0.52808
619520.0000   -0.44779
619560.0000   -0.84793
619600.0000   -0.66201
619640.0000   -0.52118
619680.0000   -0.00755
619720.0000   -0.24637
619760.0000   -0.59186
619800.0000   -0.70207
619840.0000   -0.39274
619880.0000   -0.66279
619920.0000   -0.46966
619960.0000   -0.38682
620000.0000   -0.34502
620040.0000   -0.55079
620080.0000   -0.31367
620120.0000   -0.58835
620160.0000   -0.62143
620200.0000   -0.64873
620240.0000   -0.79529
620280.0000   -0.90198
620320.0000   -0.94692
620360.0000   -0.70480
620400.0000   -0.95466
620440.0000   -0.62345
620480.0000   -0.71151
620520.0000   -0.65384
620560.0000   -0.63283
620600.0000   -0.44703
620640.0000   -0.34804
620680.0000   -0.22517
620720.0000   -0.44531
620760.0000   -0.53811
620800.0000   -0.44040
620840.0000   -0.38243
620880.0000   -0.14657
620920.0000   -0.34587
620960.0000   -0.27687
621000.0000   -0.65979
621040.0000   -0.76927
621080.0000   -0.82565
621120.0000   -0.66064
621160.0000   -0.56760
621200.0000   -0.50352
621240.0000   -0.72611
621280.0000   -0.84711
621320.0000   -0.64671
621360.0000   -0.81375
621400.0000   -0.68038
621440.0000   -0.71847
621480.0000   -0.66986
621520.0000   -0.57757
621560.0000   -0.69087
621600.0000   -0.44977
621640.0000   -0.51034
621680.0000   -0.47306
621720.0000   -0.52060
621760.0000   -0.65867
621800.0000   -0.60895
621840.0000   -0.55481
621880.0000   -0.49657
621920.0000   -0.61973
621960.0000   -0.57377
622000.0000   -0.62510
622040.0000   -0.97919
622080.0000   -0.59682
622120.0000   -1.03137
622160.0000   -0.45339
622200.0000   -0.68128
622240.0000   -0.62634
622280.0000   -0.55334
622320.0000   -0.86819
622360.0000   -0.75643
622400.0000   -0.88548
622440.0000   -1.00811
622480.0000   -0.77772
622520.0000   -0.78169
622560.0000   -0.48619
622600.0000   -0.91721
622640.0000   -0.55925
622680.0000   -0.44416
622720.0000   -0.47391
622760.0000   -0.65103
622800.0000   -0.59107
622840.0000   -0.79367
622880.0000   -0.89030
622920.0000   -0.99123
622960.0000   -0.45552
623000.0000   -0.71190
623040.0000   -0.32362
623080.0000   -0.35563
623120.0000   -0.29087
623160.0000   -0.31061
623200.0000   -0.41468
623240.0000   -0.32141
623280.0000   -0.50954
623320.0000   -0.18002
623360.0000   -0.35989
623400.0000   -0.63457
623440.0000   -0.32253
623480.0000   -0.67580
623520.0000   -0.34358
623560.0000   -0.44313
623600.0000   -0.12209
623640.0000   -0.65080
623680.0000   -0.37235
623720.0000   -0.35558
623760.0000   -0.09222
623800.0000   -0.11929
623840.0000   -0.12380
623880.0000   -0.28673
623920.0000   -0.35287
623960.0000   -0.06588
624000.0000   -0.57280
624040.0000   -0.43432
624080.0000   -0.83220
624120.0000   -0.66719
624160.0000   -0.17247
624200.0000   -0.14111
624240.0000   -0.47540
624280.0000   -0.53421
624320.0000   -0.34699
624360.0000   -0.49336
624400.0000   -0.27539
624440.0000   -0.43424
624480.0000   -0.45096
624520.0000   -0.77582
624560.0000   -0.06240
624600.0000   -0.24947
624640.0000   -0.29522
624680.0000   -0.63448
624720.0000   -0.47718
624760.0000   -0.15522
624800.0000   -0.45835
624840.0000   -0.53484
624880.0000   -0.26333
624920.0000   -0.09889
624960.0000   -0.22391
625000.0000   -0.34908
625040.0000   -0.36859
625080.0000   -0.22203
625120.0000   -0.29045
625160.0000   -0.21937
625200.0000   -0.49026
625240.0000   -0.69969
625280.0000    0.03451
625320.0000   -0.26022
625360.0000   -0.39361
625400.0000   -0.24544
625440.0000   -0.54334
625480.0000   -0.60882
625520.0000   -0.41820
625560.0000   -0.51645
625600.0000   -0.48460
625640.0000   -0.30935
625680.0000    0.40010
625720.0000    0.11318
625760.0000   -0.37470
625800.0000   -0.40805
625840.0000   -0.42889
625880.0000   -0.32378
625920.0000   -0.25481
625960.0000   -0.49674
626000.0000   -0.36765
626040.0000   -0.22952
626080.0000   -0.60128
626120.0000   -0.42796
626160.0000   -0.53965
626200.0000   -0.54847
626240.0000   -0.60460
626280.0000   -0.46972
626320.0000   -0.30765
626360.0000   -0.58339
626400.0000   -0.34360
626440.0000   -0.23249
626480.0000   -0.30097
626520.0000   -0.21372
626560.0000   -0.47585
626600.0000   -0.31567
626640.0000   -0.11752
626680.0000   -0.43756
626720.0000   -0.52365
626760.0000   -0.37512
626800.0000   -0.77301
626840.0000   -0.58128
626880.0000   -0.16646
626920.0000   -0.67915
626960.0000   -0.50618
627000.0000   -0.41179
627040.0000   -0.48546
627080.0000   -0.26599
627120.0000   -0.35949
627160.0000   -0.22181
627200.0000   -0.29570
627240.0000   -0.63188
627280.0000   -0.19393
627320.0000   -0.01717
627360.0000   -0.38425
627400.0000   -0.40335
627440.0000   -0.50857
627480.0000   -0.46944
627520.0000   -0.28757
627560.0000   -0.33290
627600.0000   -0.22245
627640.0000   -0.35633
627680.0000   -0.15569
627720.0000   -0.29084
627760.0000   -0.68070
627800.0000   -0.32397
627840.0000   -0.58328
627880.0000   -0.29660
627920.0000   -0.65448
627960.0000   -0.26906
628000.0000   -0.44676
628040.0000   -0.28596
628080.0000   -0.13927
628120.0000   -0.29705
628160.0000   -0.38378
628200.0000   -0.39456
628240.0000   -0.54793
628280.0000   -0.24475
628320.0000   -0.41193
628360.0000   -0.65818
628400.0000   -0.41446
628440.0000   -0.32962
628480.0000   -0.27433
628520.0000   -0.48338
628560.0000   -0.38810
628600.0000   -0.15236
628640.0000   -0.17221
628680.0000   -0.15808
628720.0000   -0.40954
628760.0000   -0.41998
628800.0000   -0.51372
628840.0000   -0.31920
628880.0000   -0.30848
628920.0000   -0.64398
628960.0000   -0.38523
629000.0000   -0.51567
629040.0000   -0.57742
629080.0000   -0.65038
629120.0000   -0.39115
629160.0000   -0.43309
629200.0000   -0.32226
629240.0000   -0.09697
629280.0000   -0.06024
629320.0000   -0.72217
629360.0000   -0.87927
629400.0000   -0.95436
629440.0000   -0.06159
629480.0000   -0.31872
629520.0000   -0.40951
629560.0000   -0.37761
629600.0000   -0.27088
629640.0000   -0.46121
629680.0000   -0.45057
629720.0000   -0.05248
629760.0000   -0.22965
629800.0000   -0.07929
629840.0000   -0.19683
629880.0000   -0.08636
629920.0000   -0.27632
629960.0000   -0.02208
630000.0000   -0.32489
630040.0000   -0.33506
630080.0000   -0.07002
630120.0000   -0.17604
630160.0000    0.01178
630200.0000   -0.19239
630240.0000   -0.33119
630280.0000   -0.46509
630320.0000   -0.35032
630360.0000   -0.31461
630400.0000   -0.12703
630440.0000   -0.42856
630480.0000   -0.58017
630520.0000   -0.53394
630560.0000   -0.54570
630600.0000   -0.59112
630640.0000    0.09276
630680.0000   -0.09413
630720.0000   -0.50555
630760.0000   -0.66767
630800.0000   -0.65906
630840.0000   -0.70508
630880.0000   -0.40353
630920.0000   -0.42069
630960.0000   -0.52124
631000.0000   -0.28337
631040.0000   -0.65722
631080.0000   -0.67589
631120.0000   -0.55321
631160.0000   -0.24209
631200.0000   -0.47716
631240.0000   -0.38963
631280.0000   -0.61066
631320.0000   -0.27844
631360.0000   -0.71948
631400.0000   -0.43454
631440.0000   -0.39658
631480.0000   -0.43865
631520.0000   -0.23198
631560.0000   -0.01344
631600.0000    0.01910
631640.0000   -0.14120
631680.0000   -0.33934
631720.0000   -0.34608
631760.0000   -0.22636
631800.0000   -0.57694
631840.0000   -0.36103
631880.0000   -0.37245
631920.0000   -0.22656
631960.0000   -0.54195
632000.0000   -0.37649
632040.0000   -0.37417
632080.0000   -0.17759
632120.0000   -0.30160
632160.0000   -0.36104
632200.0000   -0.28091
632240.0000   -0.27588
632280.0000   -0.22117
632320.0000   -0.79095
632360.0000   -0.52961
632400.0000   -0.25220
632440.0000   -0.14888
632480.0000   -0.52958
632520.0000   -0.43967
632560.0000   -0.92802
632600.0000   -0.66176
632640.0000   -0.62210
632680.0000   -0.41341
632720.0000   -0.45151
632760.0000   -0.61937
632800.0000   -0.34732
632840.0000   -0.25508
632880.0000   -0.62406
632920.0000   -0.37179
632960.0000   -0.44008
633000.0000   -0.18498
633040.0000   -0.50322
633080.0000   -0.36660
633120.0000   -0.49349
633160.0000   -0.38482
633200.0000   -0.43557
633240.0000   -0.25393
633280.0000    0.02051
633320.0000   -0.22726
633360.0000   -0.54125
633400.0000   -0.33500
633440.0000   -0.24072
633480.0000   -0.24702
633520.0000   -0.42866
633560.0000   -0.48347
633600.0000   -0.50272
633640.0000   -0.66553
633680.0000   -0.54712
633720.0000   -0.64948
633760.0000   -0.40885
633800.0000   -0.26767
633840.0000   -0.50654
633880.0000   -0.35294
633920.0000   -0.29550
633960.0000   -0.47132
634000.0000   -0.14728
634040.0000   -0.07158
634080.0000   -0.29020
634120.0000   -0.10127
634160.0000   -0.34227
634200.0000   -0.04548
634240.0000   -0.56227
634280.0000   -0.55267
634320.0000   -0.41975
634360.0000   -0.64449
634400.0000   -0.26952
634440.0000   -0.53397
634480.0000   -0.13191
634520.0000   -0.76900
634560.0000   -0.85074
634600.0000   -0.80083
634640.0000   -0.68019
634680.0000   -0.78840
634720.0000   -0.86229
634760.0000   -0.78176
634800.0000   -1.31258
634840.0000   -0.94885
634880.0000   -0.82832
634920.0000   -0.81693
634960.0000   -0.89144
635000.0000   -0.75948
635040.0000   -0.72445
635080.0000   -0.86122
635120.0000   -0.84254
635160.0000   -0.75041
635200.0000   -0.56633
635240.0000   -0.87271
635280.0000   -0.93082
635320.0000   -0.69134
635360.0000   -0.98560
635400.0000   -0.85875
635440.0000   -0.87413
635480.0000   -0.72452
635520.0000   -0.81658
635560.0000   -0.76824
635600.0000   -0.78587
635640.0000   -0.77925
635680.0000   -0.86330
635720.0000   -0.57737
635760.0000   -0.66305
635800.0000   -0.64547
635840.0000   -0.58637
635880.0000   -0.87436
635920.0000   -0.72750
635960.0000   -0.89296
636000.0000   -1.22043
636040.0000   -0.97570
636080.0000   -0.97540
636120.0000   -0.96118
636160.0000   -0.57321
636200.0000   -0.61467
636240.0000   -0.55266
636280.0000   -0.69323
636320.0000   -0.96660
636360.0000   -0.63178
636400.0000   -0.58811
636440.0000   -0.61555
636480.0000   -0.71675
636520.0000   -0.63037
636560.0000   -0.63782
636600.0000   -0.61884
636640.0000   -0.44446
636680.0000   -0.58240
636720.0000   -0.70799
636760.0000   -0.91452
636800.0000   -0.66235
636840.0000   -0.86324
636880.0000   -0.91354
636920.0000   -0.55110
636960.0000   -0.86418
637000.0000   -0.79115
637040.0000   -0.60575
637080.0000   -1.05604
637120.0000   -0.64871
637160.0000   -0.83277
637200.0000   -0.97778
637240.0000   -1.05633
637280.0000   -0.28592
637320.0000   -0.85781
637360.0000   -0.72289
637400.0000   -0.71891
637440.0000   -0.96422
637480.0000   -0.85352
637520.0000   -0.75516
637560.0000   -0.84390
637600.0000   -0.73472
637640.0000   -0.80965
637680.0000   -0.92100
637720.0000   -0.73778
637760.0000   -0.99425
637800.0000   -0.84920
637840.0000   -0.87668
637880.0000   -0.94672
637920.0000   -1.18400
637960.0000   -0.89993
638000.0000   -1.03301
638040.0000   -0.56936
638080.0000   -0.27941
638120.0000   -0.08991
638160.0000   -0.66117
638200.0000   -0.43045
638240.0000   -0.38757
638280.0000   -0.15788
638320.0000   -0.65306
638360.0000   -0.86851
638400.0000   -0.72070
638440.0000   -0.55775
638480.0000   -0.53072
638520.0000   -0.19790
638560.0000   -0.77629
638600.0000   -0.64528
638640.0000   -0.53743
638680.0000   -0.70376
638720.0000   -0.52458
638760.0000   -1.07287
638800.0000   -1.06132
638840.0000   -0.94864
638880.0000   -0.98037
638920.0000   -1.07807
638960.0000   -0.82667
639000.0000   -0.85629
639040.0000   -1.17833
639080.0000   -0.64469
639120.0000   -1.01894
639160.0000   -0.92355
639200.0000   -0.75206
639240.0000   -0.96528
639280.0000   -0.85920
639320.0000   -0.85196
639360.0000   -0.84692
639400.0000   -0.58782
639440.0000   -0.74749
639480.0000   -0.60845
639520.0000   -0.62683
639560.0000   -0.68338
639600.0000   -0.35599
639640.0000   -0.43857
639680.0000   -0.52644
639720.0000   -0.59722
639760.0000   -0.35660
639800.0000   -0.59038
639840.0000   -0.41184
639880.0000   -0.12394
639920.0000   -0.30655
639960.0000   -0.02107
640000.0000   -0.16145
640040.0000   -0.16360
640080.0000   -0.17124
640120.0000   -0.24973
640160.0000   -0.39396
640200.0000   -0.00696
640240.0000   -0.32806
640280.0000   -0.34070
640320.0000   -0.80208
640360.0000   -0.25349
640400.0000   -0.64679
640440.0000   -0.80117
640480.0000   -0.52519
640520.0000   -0.68583
640560.0000   -0.55586
640600.0000   -0.37393
640640.0000   -0.47696
640680.0000   -0.53657
640720.0000   -0.61295
640760.0000   -0.33680
640800.0000   -0.54589
640840.0000   -0.57924
640880.0000   -0.49114
640920.0000   -0.43367
640960.0000   -0.46474
641000.0000   -0.54565
641040.0000   -0.83143
641080.0000   -0.84273
641120.0000   -0.59625
641160.0000   -0.92285
641200.0000   -0.20316
641240.0000   -0.58712
641280.0000   -0.27450
641320.0000   -0.91544
641360.0000   -0.43864
641400.0000   -0.91256
641440.0000   -0.35164
641480.0000   -0.40878
641520.0000   -0.39248
641560.0000   -0.58283
641600.0000   -0.77527
641640.0000   -0.91272
641680.0000   -0.75297
641720.0000   -0.50688
641760.0000   -0.53482
641800.0000   -0.66833
641840.0000   -0.47402
641880.0000   -0.47080
641920.0000   -0.67467
641960.0000   -0.33639
642000.0000   -0.57618
642040.0000   -0.65551
642080.0000   -0.53324
642120.0000   -0.84207
642160.0000   -0.67108
642200.0000   -0.49743
642240.0000   -0.44742
642280.0000   -0.34952
642320.0000   -0.66511
642360.0000   -0.58695
642400.0000   -0.59161
642440.0000   -0.18921
642480.0000   -0.45751
642520.0000   -0.84454
642560.0000   -0.20501
642600.0000   -0.80938
642640.0000   -0.53860
642680.0000   -0.32887
642720.0000   -0.39461
642760.0000   -0.45315
642800.0000   -0.45385
642840.0000   -0.60964
642880.0000   -0.55845
642920.0000   -0.72966
642960.0000   -0.41632
643000.0000   -0.71072
643040.0000   -0.40014
643080.0000   -0.33446
643120.0000   -0.56973
643160.0000   -0.45741
643200.0000   -0.67151
643240.0000   -0.40919
643280.0000   -0.34338
643320.0000   -0.53198
643360.0000   -0.79653
643400.0000   -0.83548
643440.0000   -0.33051
643480.0000   -0.12354
643520.0000   -0.61661
643560.0000   -0.75092
643600.0000   -0.95642
643640.0000   -0.54976
643680.0000   -0.31372
643720.0000   -0.52182
643760.0000   -0.39257
643800.0000   -0.16744
643840.0000   -0.38603
643880.0000   -0.24521
643920.0000   -0.63751
643960.0000   -0.34117
644000.0000   -0.12098
644040.0000   -0.34446
644080.0000   -0.15444
644120.0000   -0.14705
644160.0000   -0.55504
644200.0000   -0.46010
644240.0000   -0.57722
644280.0000   -0.73791
644320.0000   -0.78356
644360.0000   -0.64030
644400.0000   -0.14938
644440.0000   -0.18945
644480.0000   -0.27150
644520.0000   -0.65844
644560.0000   -0.25583
644600.0000    0.00490
644640.0000   -0.51555
644680.0000   -0.47227
644720.0000   -0.84140
644760.0000   -0.33274
644800.0000   -0.18760
644840.0000   -0.06372
644880.0000   -0.60485
644920.0000   -0.54913
644960.0000   -0.69445
645000.0000   -0.47544
645040.0000   -0.27431
645080.0000   -0.40793
645120.0000   -0.26168
645160.0000   -0.31112
645200.0000   -0.22670
645240.0000   -0.24856
645280.0000   -0.30910
645320.0000   -0.00502
645360.0000   -0.34612
645400.0000   -0.37073
645440.0000    0.07229
645480.0000    0.00414
645520.0000   -0.20757
645560.0000   -0.28828
645600.0000   -0.60166
645640.0000   -0.52498
645680.0000   -0.69550
645720.0000   -0.71373
645760.0000   -0.62864
645800.0000   -0.84740
645840.0000   -0.55880
645880.0000   -0.70249
645920.0000   -0.31740
645960.0000   -0.21206
646000.0000   -0.76810
646040.0000   -0.21766
646080.0000   -0.24092
646120.0000   -0.23519
646160.0000   -0.54032
646200.0000   -0.52862
646240.0000   -0.43910
646280.0000   -0.35712
646320.0000   -0.06357
646360.0000   -0.07721
646400.0000    0.08209
646440.0000   -0.46216
646480.0000    0.26414
646520.0000   -0.18776
646560.0000   -0.17688
646600.0000    0.12722
646640.0000   -0.00114
646680.0000   -0.29864
646720.0000   -0.14764
646760.0000   -0.65952
646800.0000   -0.03598
646840.0000   -0.54204
646880.0000   -0.30738
646920.0000   -0.33140
646960.0000   -0.19213
647000.0000   -0.29053
647040.0000   -0.17369
647080.0000   -0.41601
647120.0000   -0.57015
647160.0000   -0.65217
647200.0000   -0.67269
647240.0000   -0.75240
647280.0000   -0.50647
647320.0000   -0.41870
647360.0000   -0.67970
647400.0000   -0.54108
647440.0000   -0.53892
647480.0000   -0.56883
647520.0000   -0.35206
647560.0000   -0.50038
647600.0000   -0.97716
647640.0000   -0.75799
647680.0000   -0.68593
647720.0000   -0.64681
647760.0000   -0.61121
647800.0000   -0.41698
647840.0000   -0.36983
647880.0000   -0.26287
647920.0000   -0.53616
647960.0000   -0.18934
648000.0000   -0.17480
648040.0000   -0.29974
648080.0000   -0.39340
648120.0000   -0.38770
648160.0000   -0.12136
648200.0000   -0.14433
648240.0000    0.05730
648280.0000   -0.31641
648320.0000   -0.15208
648360.0000   -0.37771
648400.0000   -0.21928
648440.0000   -0.26411
648480.0000   -0.72615
648520.0000   -0.54802
648560.0000   -0.44034
648600.0000   -0.29448
648640.0000   -0.48195
648680.0000   -0.28687
648720.0000   -0.36275
648760.0000   -0.31256
648800.0000   -0.33318
648840.0000   -0.32311
648880.0000   -0.35471
648920.0000   -0.38185
648960.0000   -0.56275
649000.0000   -0.65994
649040.0000   -0.41912
649080.0000   -0.31976
649120.0000   -0.50756
649160.0000   -0.22182
649200.0000   -0.17427
649240.0000   -0.03594
649280.0000   -0.13480
649320.0000   -0.35835
649360.0000   -0.33888
649400.0000   -0.46398
649440.0000   -0.19183
649480.0000   -0.46713
649520.0000    0.05945
649560.0000   -0.29787
649600.0000   -0.53247
649640.0000   -0.70128
649680.0000   -0.41985
649720.0000   -0.39923
649760.0000   -0.55185
649800.0000   -0.05188
649840.0000   -0.21180
649880.0000   -0.56830
649920.0000   -0.40073
649960.0000   -0.42547
650000.0000   -0.38110
650040.0000   -0.54038
650080.0000   -0.71108
650120.0000   -0.44387
650160.0000   -0.75284
650200.0000   -0.47034
650240.0000   -0.55160
650280.0000   -0.55173
650320.0000   -0.39621
650360.0000   -0.36866
650400.0000   -0.07905
650440.0000   -0.17857
650480.0000   -0.49310
650520.0000   -0.11953
650560.0000    0.02100
650600.0000   -0.47210
650640.0000   -0.42451
650680.0000   -0.31703
650720.0000   -0.16525
650760.0000   -0.38608
650800.0000   -0.35010
650840.0000   -0.39089
650880.0000   -0.24053
650920.0000   -0.35691
650960.0000    0.04237
651000.0000   -0.22187
651040.0000    0.00349
651080.0000    0.09416
651120.0000   -0.18641
651160.0000   -0.26806
651200.0000    0.07316
651240.0000   -0.32132
651280.0000    0.09334
651320.0000    0.00372
651360.0000   -0.14722
651400.0000   -0.18740
651440.0000   -0.17688
651480.0000   -0.23586
651520.0000   -0.14282
651560.0000   -0.03768
651600.0000    0.11856
651640.0000   -0.00805
651680.0000   -0.35401
651720.0000   -0.56382
651760.0000   -0.39497
651800.0000   -0.20687
651840.0000   -0.27284
651880.0000   -0.23916
651920.0000   -0.51502
651960.0000   -0.43298
652000.0000   -0.21445
652040.0000   -0.18214
652080.0000   -0.13105
652120.0000   -0.10880
652160.0000   -0.41833
652200.0000   -0.39672
652240.0000   -0.34702
652280.0000   -0.44452
652320.0000   -0.51191
652360.0000   -0.34622
652400.0000   -0.30071
652440.0000   -0.46318
652480.0000   -0.51425
652520.0000   -0.43439
652560.0000   -0.81568
652600.0000   -0.67979
652640.0000   -0.72765
652680.0000   -0.40748
652720.0000   -0.33508
652760.0000   -0.57629
652800.0000   -0.51418
652840.0000   -0.22792
652880.0000   -0.57938
652920.0000   -0.70321
652960.0000   -0.80343
653000.0000   -0.49636
653040.0000   -0.81375
653080.0000   -0.77154
653120.0000   -0.45696
653160.0000   -0.35773
653200.0000   -0.65224
653240.0000   -0.58569
653280.0000   -0.70337
653320.0000   -0.78700
653360.0000   -0.75219
653400.0000   -0.73520
653440.0000   -0.79868
653480.0000   -0.61008
653520.0000   -0.59323
653560.0000   -0.64614
653600.0000   -0.39322
653640.0000   -0.74945
653680.0000   -0.78595
653720.0000   -0.71931
653760.0000   -0.44190
653800.0000   -0.54523
653840.0000   -0.51231
653880.0000   -0.88590
653920.0000   -0.57738
653960.0000   -0.55386
654000.0000   -0.40342
654040.0000   -0.36493
654080.0000   -0.20142
654120.0000   -0.32674
654160.0000   -0.67209
654200.0000   -0.69294
654240.0000   -0.57639
654280.0000   -0.50847
654320.0000   -0.51225
654360.0000   -0.26075
654400.0000   -0.17879
654440.0000   -0.40802
654480.0000   -0.34673
654520.0000   -0.27299
654560.0000   -0.02583
654600.0000    0.10464
654640.0000   -0.53503
654680.0000   -0.30471
654720.0000   -0.02928
654760.0000   -0.15739
654800.0000   -0.36427
654840.0000   -0.18294
654880.0000   -0.23484
654920.0000    0.08177
654960.0000   -0.14923
655000.0000   -0.29371
655040.0000   -0.05282
655080.0000   -0.04383
655120.0000   -0.09978
655160.0000   -0.40160
655200.0000   -0.24725
655240.0000   -0.36958
655280.0000   -0.10694
655320.0000   -0.18428
655360.0000   -0.21108
655400.0000   -0.03062
655440.0000    0.11647
655480.0000    0.60660
655520.0000    0.35346
655560.0000    0.15714
655600.0000    0.31286
655640.0000    0.13118
655680.0000   -0.00908
655720.0000   -0.00683
655760.0000    0.07222
655800.0000    0.19556
655840.0000   -0.06770
655880.0000   -0.29071
655920.0000   -0.12465
655960.0000   -0.22203
656000.0000    0.07129
656040.0000   -0.16082
656080.0000   -0.24424
656120.0000   -0.12834
656160.0000    0.06914
656200.0000   -0.06667
656240.0000    0.03911
656280.0000    0.01057
656320.0000    0.07156
656360.0000   -0.01562
656400.0000   -0.01309
656440.0000    0.11883
656480.0000   -0.08023
656520.0000   -0.23437
656560.0000   -0.08431
656600.0000    0.14875
656640.0000   -0.04443
656680.0000    0.02240
656720.0000   -0.10937
656760.0000    0.13687
656800.0000    0.17085
656840.0000    0.12181
656880.0000   -0.00217
656920.0000   -0.01129
656960.0000    0.01128
657000.0000    0.03440
657040.0000   -0.38544
657080.0000   -0.51512
657120.0000   -0.37249
657160.0000   -0.50513
657200.0000   -0.68777
657240.0000   -0.51526
657280.0000   -0.45855
657320.0000   -0.46468
657360.0000   -0.50993
657400.0000   -0.55243
657440.0000   -0.38637
657480.0000   -0.65006
657520.0000   -0.60805
657560.0000   -0.76330
657600.0000   -0.78199
657640.0000   -0.43180
657680.0000   -0.25599
657720.0000   -0.19779
657760.0000   -0.25767
657800.0000   -0.18496
657840.0000   -0.07320
657880.0000   -0.16218
657920.0000   -0.08707
657960.0000   -0.01756
658000.0000    0.25755
658040.0000   -0.14396
658080.0000   -0.27790
658120.0000   -0.35694
658160.0000   -0.63487
658200.0000   -0.20144
658240.0000   -0.13679
658280.0000   -0.56788
658320.0000   -0.28640
658360.0000   -0.31308
658400.0000   -0.60526
658440.0000   -0.53675
658480.0000   -0.29196
658520.0000   -0.31426
658560.0000    0.00967
658600.0000   -0.57682
658640.0000   -0.61897
658680.0000   -0.29353
658720.0000   -0.26110
658760.0000   -0.69668
658800.0000   -0.58892
658840.0000   -0.61371
658880.0000   -0.62531
658920.0000   -0.68529
658960.0000   -0.57582
659000.0000   -0.92252
659040.0000   -0.60722
659080.0000   -0.94529
659120.0000   -0.25127
659160.0000   -0.48088
659200.0000   -0.55181
659240.0000   -0.43274
659280.0000   -0.40136
659320.0000   -0.59791
659360.0000   -0.63195
659400.0000   -0.48200
659440.0000   -0.43068
659480.0000   -0.69876
659520.0000   -0.86063
659560.0000   -0.91680
659600.0000   -1.04174
659640.0000   -0.46774
659680.0000   -0.15933
659720.0000   -0.42982
659760.0000   -0.73606
659800.0000   -0.33838
659840.0000   -0.40764
659880.0000   -0.20040
659920.0000   -0.00369
659960.0000   -0.13514
660000.0000   -0.48435
660040.0000   -0.43184
660080.0000    0.21145
660120.0000   -0.04971
660160.0000   -0.13744
660200.0000   -0.22139
660240.0000   -0.06424
660280.0000   -0.34543
660320.0000    0.11578
660360.0000    0.01947
660400.0000   -0.10702
660440.0000   -0.20555
660480.0000   -0.07811
660520.0000   -0.34662
660560.0000   -0.43415
660600.0000   -0.43739
660640.0000   -0.23819
660680.0000   -0.33060
660720.0000   -0.33135
660760.0000   -0.38669
660800.0000   -0.21902
660840.0000   -0.49050
660880.0000   -0.01872
660920.0000   -0.18321
660960.0000   -0.11903
661000.0000   -0.08136
661040.0000   -0.19427
661080.0000   -0.45180
661120.0000   -0.08925
661160.0000    0.01229
661200.0000   -0.53067
661240.0000   -0.51474
661280.0000   -0.61861
661320.0000   -0.65898
661360.0000   -0.47636
661400.0000   -0.40190
661440.0000   -0.10132
661480.0000   -0.29093
661520.0000   -0.12535
661560.0000   -0.07732
661600.0000   -0.23603
661640.0000   -0.37536
661680.0000   -0.06924
661720.0000   -0.22196
661760.0000   -0.55315
661800.0000   -0.40639
661840.0000   -0.21633
661880.0000   -0.09378
661920.0000   -0.34149
661960.0000   -0.58917
662000.0000   -0.57218
662040.0000   -0.57035
662080.0000   -0.56020
662120.0000   -0.36079
662160.0000   -0.23359
662200.0000   -0.49116
662240.0000   -0.47886
662280.0000   -0.63746
662320.0000   -0.71327
662360.0000   -0.07632
662400.0000   -0.05713
662440.0000   -0.23549
662480.0000   -0.18394
662520.0000   -0.66587
662560.0000   -0.36237
662600.0000   -0.33445
662640.0000   -0.45300
662680.0000   -0.46073
662720.0000   -0.08278
662760.0000   -0.19077
662800.0000   -0.02109
662840.0000    0.03900
662880.0000   -0.11782
662920.0000   -0.01094
662960.0000   -0.24115
663000.0000    0.01099
663040.0000   -0.08206
663080.0000    0.05275
663120.0000    0.12364
663160.0000   -0.06500
663200.0000    0.00029
663240.0000    0.01355
663280.0000    0.05719
663320.0000   -0.12412
663360.0000    0.12744
663400.0000    0.15002
663440.0000   -0.09480
663480.0000   -0.03049
663520.0000   -0.55215
663560.0000   -0.40307
663600.0000   -0.33825
663640.0000   -0.40688
663680.0000   -0.19022
663720.0000   -0.20494
663760.0000   -0.28259
663800.0000   -0.08305
663840.0000   -0.40873
663880.0000   -0.52727
663920.0000   -0.11505
663960.0000    0.03288
664000.0000   -0.15879
664040.0000    0.22202
664080.0000   -0.03875
664120.0000   -0.02214
664160.0000   -0.17362
664200.0000    0.09104
664240.0000   -0.25570
664280.0000   -0.33979
664320.0000   -0.56509
664360.0000   -0.36860
664400.0000   -0.48268
664440.0000   -0.74535
664480.0000   -0.65077
664520.0000   -0.21522
664560.0000   -0.60808
664600.0000   -0.51051
664640.0000   -0.27811
664680.0000   -0.73232
664720.0000   -0.42732
664760.0000   -0.42894
664800.0000   -0.65570
664840.0000   -0.60336
664880.0000   -0.38745
664920.0000   -0.15289
664960.0000   -0.07383
665000.0000   -0.06987
665040.0000   -0.25228
665080.0000   -0.24752
665120.0000   -0.17233
665160.0000   -0.22724
665200.0000   -0.50601
665240.0000   -0.55089
665280.0000   -0.60893
665320.0000   -0.75406
665360.0000   -0.57425
665400.0000   -0.47328
665440.0000   -0.67163
665480.0000   -0.65576
665520.0000   -0.39691
665560.0000   -0.54067
665600.0000   -0.59620
665640.0000   -0.56914
665680.0000   -0.89525
665720.0000   -0.78012
665760.0000   -0.38663
665800.0000   -0.63508
665840.0000   -0.55419
665880.0000   -0.35230
665920.0000   -0.54605
665960.0000   -0.73376
666000.0000   -0.71648
666040.0000   -0.75380
666080.0000   -0.83669
666120.0000   -0.56456
666160.0000   -0.34740
666200.0000   -0.41323
666240.0000   -0.62046
666280.0000   -0.70771
666320.0000   -0.55992
666360.0000   -0.80524
666400.0000   -0.58674
666440.0000   -0.79218
666480.0000   -0.40718
666520.0000   -0.49954
666560.0000   -0.73932
666600.0000   -0.47284
666640.0000   -0.37124
666680.0000   -0.74294
666720.0000   -0.56717
666760.0000   -0.74049
666800.0000   -0.68043
666840.0000   -0.57324
666880.0000   -0.80899
666920.0000   -0.56082
666960.0000   -0.43664
667000.0000   -0.57094
667040.0000   -0.67333
667080.0000   -0.62102
667120.0000   -0.46028
667160.0000   -0.38972
667200.0000   -0.63755
667240.0000   -0.67399
667280.0000   -0.72088
667320.0000   -0.54698
667360.0000   -0.62187
667400.0000   -0.62867
667440.0000   -0.47876
667480.0000   -0.68276
667520.0000   -0.38399
667560.0000   -0.29212
667600.0000   -0.50360
667640.0000   -0.76317
667680.0000   -0.52736
667720.0000   -0.44080
667760.0000   -0.38067
667800.0000   -0.24182
667840.0000   -0.50331
667880.0000   -0.46672
667920.0000   -0.44976
667960.0000   -0.41863
668000.0000   -0.30867
668040.0000   -0.31942
668080.0000   -0.49936
668120.0000   -0.27126
668160.0000   -0.42378
668200.0000   -0.23046
668240.0000   -0.46629
668280.0000   -0.52899
668320.0000   -0.43035
668360.0000   -0.11446
668400.0000   -0.15847
668440.0000   -0.34374
668480.0000   -0.21108
668520.0000   -0.13781
668560.0000   -0.38088
668600.0000   -0.05509
668640.0000    0.10967
668680.0000    0.20607
668720.0000    0.03720
668760.0000    0.02642
668800.0000   -0.30740
668840.0000    0.06443
668880.0000   -0.02116
668920.0000   -0.02864
668960.0000   -0.26519
669000.0000   -0.40149
669040.0000   -0.53341
669080.0000   -0.42144
669120.0000   -0.20430
669160.0000   -0.40871
669200.0000   -0.37020
669240.0000   -0.51562
669280.0000   -0.53169
669320.0000   -0.42783
669360.0000   -0.37384
669400.0000   -0.70195
669440.0000   -0.28314
669480.0000   -0.36306
669520.0000   -0.58218
669560.0000   -0.67538
669600.0000   -0.16457
669640.0000    0.03904
669680.0000   -0.25616
669720.0000   -0.10293
669760.0000   -0.05264
669800.0000   -0.00519
669840.0000    0.06365
669880.0000   -0.27239
669920.0000   -0.34923
669960.0000   -0.33334
670000.0000   -0.09252
670040.0000   -0.24490
670080.0000   -0.25105
670120.0000   -0.41871
670160.0000   -0.03534
670200.0000   -0.16506
670240.0000   -0.17914
670280.0000    0.03000
670320.0000   -0.01899
670360.0000   -0.38135
670400.0000   -0.35024
670440.0000   -0.28767
670480.0000   -0.21222
670520.0000   -0.32099
670560.0000   -0.47855
670600.0000   -0.04220
670640.0000   -0.23565
670680.0000   -0.01197
670720.0000    0.02255
670760.0000   -0.16562
670800.0000   -0.12074
670840.0000   -0.23507
670880.0000    0.13752
670920.0000   -0.04195
670960.0000   -0.08296
671000.0000    0.04745
671040.0000   -0.11280
671080.0000   -0.12316
671120.0000   -0.04477
671160.0000   -0.09644
671200.0000   -0.01122
671240.0000   -0.43544
671280.0000   -0.47632
671320.0000   -0.39998
671360.0000   -0.47127
671400.0000   -0.35520
671440.0000   -0.21331
671480.0000    0.01437
671520.0000   -0.00946
671560.0000   -0.22826
671600.0000    0.12758
671640.0000    0.03959
671680.0000   -0.63715
671720.0000   -0.56956
671760.0000   -0.56355
671800.0000   -0.33632
671840.0000   -0.21339
671880.0000   -0.42458
671920.0000   -0.07549
671960.0000   -0.04694
672000.0000   -0.08998
672040.0000   -0.25128
672080.0000   -0.08431
672120.0000    0.07675
672160.0000   -0.08282
672200.0000    0.02596
672240.0000    0.05571
672280.0000    0.20425
672320.0000    0.24489
672360.0000    0.12684
672400.0000    0.25269
672440.0000   -0.47408
672480.0000   -0.10238
672520.0000   -0.04281
672560.0000    0.11338
672600.0000    0.00081
672640.0000    0.08722
672680.0000   -0.12036
672720.0000   -0.51887
672760.0000    0.11257
672800.0000   -0.15863
672840.0000   -0.08065
672880.0000   -0.06529
672920.0000   -0.30657
672960.0000   -0.12700
673000.0000   -0.37318
673040.0000   -0.61721
673080.0000   -0.34188
673120.0000   -0.52933
673160.0000   -0.50695
673200.0000   -0.24853
673240.0000   -0.19352
673280.0000   -0.32467
673320.0000   -0.41831
673360.0000   -0.54274
673400.0000   -0.30163
673440.0000   -0.36112
673480.0000   -0.60409
673520.0000   -0.31825
673560.0000   -0.26606
673600.0000   -0.36513
673640.0000   -0.29595
673680.0000   -0.32368
673720.0000   -0.46231
673760.0000   -0.56007
673800.0000   -0.25184
673840.0000   -0.47583
673880.0000   -0.64286
673920.0000   -0.01050
673960.0000   -0.06595
674000.0000   -0.47446
674040.0000   -0.32609
674080.0000   -0.47882
674120.0000   -0.35757
674160.0000   -0.39671
674200.0000   -0.50433
674240.0000   -0.45724
674280.0000   -0.31943
674320.0000   -0.17299
674360.0000   -0.69115
674400.0000   -0.47965
674440.0000   -0.41670
674480.0000   -0.42875
674520.0000   -0.55339
674560.0000   -0.77271
674600.0000   -0.48197
674640.0000   -0.63358
674680.0000   -0.69967
674720.0000   -0.60737
674760.0000   -0.44223
674800.0000   -0.37474
674840.0000   -0.52217
674880.0000   -0.49023
674920.0000    0.06467
674960.0000   -0.25292
675000.0000   -0.39544
675040.0000   -0.41971
675080.0000   -0.49573
675120.0000   -0.18013
675160.0000   -0.46984
675200.0000   -0.23030
675240.0000   -0.28582
675280.0000   -0.18462
675320.0000    0.05033
675360.0000    0.23704
675400.0000    0.10775
675440.0000   -0.08696
675480.0000   -0.44462
675520.0000   -0.15013
675560.0000   -0.57493
675600.0000   -0.42073
675640.0000   -0.43302
675680.0000   -0.42969
675720.0000   -0.48171
675760.0000   -0.50437
675800.0000   -0.23252
675840.0000   -0.58290
675880.0000   -0.62687
675920.0000   -0.74054
675960.0000   -0.77607
676000.0000   -0.63887
676040.0000   -0.35077
676080.0000   -0.50892
676120.0000   -0.60814
676160.0000   -0.73556
676200.0000   -0.50693
676240.0000   -0.40180
676280.0000   -0.64400
676320.0000   -0.56522
676360.0000   -0.67205
676400.0000   -0.39808
676440.0000   -0.27386
676480.0000   -0.54104
676520.0000   -0.11301
676560.0000    0.06560
676600.0000   -0.35084
676640.0000   -0.43350
676680.0000   -0.22256
676720.0000   -0.35756
676760.0000   -0.78291
676800.0000   -0.56733
676840.0000   -0.59036
676880.0000   -0.50204
676920.0000   -0.44204
676960.0000   -0.44515
677000.0000   -0.26983
677040.0000   -0.55308
677080.0000   -0.67413
677120.0000   -0.56099
677160.0000   -0.45425
677200.0000   -0.40721
677240.0000   -0.61026
677280.0000   -0.52531
677320.0000   -0.69497
677360.0000   -0.78385
677400.0000   -0.63916
677440.0000   -0.45779
677480.0000   -0.61897
677520.0000   -0.71652
677560.0000   -0.54911
677600.0000    0.00484
677640.0000   -0.71910
677680.0000   -0.36517
677720.0000   -0.69761
677760.0000   -0.74233
677800.0000   -0.36118
677840.0000   -0.75805
677880.0000   -0.64316
677920.0000   -0.55300
677960.0000   -0.59393
678000.0000   -0.48898
678040.0000   -0.36968
678080.0000   -0.07855
678120.0000   -0.22930
678160.0000   -0.38103
678200.0000   -0.62267
678240.0000   -0.61280
678280.0000   -0.73686
678320.0000   -0.73044
678360.0000   -0.76779
678400.0000   -0.77902
678440.0000   -0.79191
678480.0000   -0.79455
678520.0000   -0.69257
678560.0000   -0.43231
678600.0000   -0.87987
678640.0000   -0.38716
678680.0000   -0.53479
678720.0000   -0.54006
678760.0000   -0.54139
678800.0000   -0.44562
678840.0000   -0.66454
678880.0000   -0.71776
678920.0000   -0.32816
678960.0000   -0.29436
679000.0000   -0.69040
679040.0000   -0.59545
679080.0000   -0.40610
679120.0000   -0.57230
679160.0000   -0.52198
679200.0000   -0.38134
679240.0000   -0.73754
679280.0000   -0.65340
679320.0000   -0.72087
679360.0000   -0.32612
679400.0000   -0.28337
679440.0000   -0.35879
679480.0000   -0.29028
679520.0000   -0.18831
679560.0000   -0.00039
679600.0000   -0.27067
679640.0000   -0.47578
679680.0000   -0.22881
679720.0000   -0.46502
679760.0000   -0.28389
679800.0000   -0.62469
679840.0000   -0.50708
679880.0000   -0.54131
679920.0000   -0.15037
679960.0000   -0.17850
680000.0000   -0.34747
680040.0000   -0.27663
680080.0000   -0.72144
680120.0000   -0.40232
680160.0000   -0.13489
680200.0000   -0.38481
680240.0000   -0.53241
680280.0000   -0.37335
680320.0000   -0.17476
680360.0000   -0.10653
680400.0000   -0.50168
680440.0000   -0.35837
680480.0000   -0.35990
680520.0000   -0.36633
680560.0000   -0.46600
680600.0000   -0.40379
680640.0000   -0.02953
680680.0000   -0.01618
680720.0000   -0.34845
680760.0000   -0.16934
680800.0000   -0.02465
680840.0000   -0.20507
680880.0000   -0.04213
680920.0000   -0.25476
680960.0000   -0.49931
681000.0000   -0.18801
681040.0000   -0.23144
681080.0000   -0.54018
681120.0000   -0.89200
681160.0000   -0.70534
681200.0000   -0.33897
681240.0000   -0.69275
681280.0000   -0.56377
681320.0000   -0.11667
681360.0000   -0.60470
681400.0000   -0.54938
681440.0000   -0.64517
681480.0000   -0.49345
681520.0000   -0.44513
681560.0000   -0.39410
681600.0000   -0.47692
681640.0000   -0.23396
681680.0000   -0.20871
681720.0000   -0.23940
681760.0000   -0.38650
681800.0000   -0.68426
681840.0000   -0.51918
681880.0000   -0.31121
681920.0000   -0.43021
681960.0000   -0.52881
682000.0000   -0.19113
682040.0000   -0.40028
682080.0000   -0.04640
682120.0000   -0.16021
682160.0000    0.03038
682200.0000    0.01645
682240.0000   -0.23566
682280.0000   -0.16665
682320.0000    0.03654
682360.0000   -0.59198
682400.0000   -0.30286
682440.0000   -0.24923
682480.0000   -0.00008
682520.0000   -0.36255
682560.0000   -0.19889
682600.0000   -0.82557
682640.0000   -0.34264
682680.0000   -0.30750
682720.0000   -0.39068
682760.0000   -0.77866
682800.0000   -0.56991
682840.0000   -0.58434
682880.0000   -0.37484
682920.0000   -0.27529
682960.0000   -0.14057
683000.0000   -0.72372
683040.0000   -0.22114
683080.0000   -0.36949
683120.0000   -0.57372
683160.0000   -0.41226
683200.0000   -0.27042
683240.0000   -0.21073
683280.0000   -0.04345
683320.0000   -0.28978
683360.0000   -0.30149
683400.0000   -0.31508
683440.0000   -0.25402
683480.0000   -0.34161
683520.0000   -0.03303
683560.0000   -0.46997
683600.0000   -0.34431
683640.0000   -0.29648
683680.0000   -0.22737
683720.0000    0.07871
683760.0000   -0.12943
683800.0000   -0.15873
683840.0000   -0.20672
683880.0000   -0.13941
683920.0000   -0.16456
683960.0000   -0.00670
684000.0000   -0.18638
684040.0000   -0.16113
684080.0000   -0.15149
684120.0000   -0.36105
684160.0000   -0.24576
684200.0000   -0.26223
684240.0000   -0.14182
684280.0000   -0.31946
684320.0000   -0.06160
684360.0000   -0.16256
684400.0000   -0.22740
684440.0000   -0.35787
684480.0000   -0.08275
684520.0000   -0.24638
684560.0000   -0.64281
684600.0000   -0.45222
684640.0000   -0.51536
684680.0000   -0.37234
684720.0000   -0.39146
684760.0000    0.04238
684800.0000   -0.29596
684840.0000   -0.58077
684880.0000   -0.25105
684920.0000   -0.06308
684960.0000   -0.02087
685000.0000    0.00326
685040.0000   -0.34546
685080.0000   -0.20387
685120.0000   -0.31257
685160.0000   -0.44374
685200.0000   -0.37773
685240.0000   -0.39785
685280.0000   -0.11506
685320.0000   -0.33070
685360.0000   -0.33491
685400.0000   -0.21003
685440.0000   -0.22881
685480.0000   -0.25973
685520.0000   -0.30429
685560.0000   -0.17345
685600.0000   -0.51191
685640.0000   -0.26325
685680.0000   -0.37489
685720.0000   -0.33756
685760.0000   -0.29449
685800.0000   -0.47307
685840.0000   -0.33287
685880.0000   -0.15399
685920.0000   -0.66967
685960.0000   -0.36797
686000.0000   -0.21874
686040.0000   -0.52041
686080.0000   -0.36972
686120.0000   -0.45108
686160.0000   -0.28016
686200.0000   -0.15483
686240.0000   -0.25975
686280.0000   -0.29068
686320.0000   -0.21951
686360.0000   -0.28641
686400.0000   -0.38339
686440.0000   -0.62164
686480.0000   -0.27842
686520.0000   -0.23244
686560.0000   -0.24487
686600.0000   -0.41631
686640.0000   -0.25565
686680.0000   -0.40097
686720.0000   -0.39077
686760.0000   -0.22250
686800.0000   -0.01732
686840.0000   -0.19137
686880.0000   -0.25072
686920.0000   -0.29177
686960.0000   -0.21379
687000.0000   -0.26240
687040.0000   -0.07464
687080.0000   -0.37237
687120.0000   -0.12072
687160.0000   -0.15830
687200.0000    0.05469
687240.0000   -0.34958
687280.0000   -0.24143
687320.0000    0.00428
687360.0000   -0.05203
687400.0000   -0.12444
687440.0000   -0.02393
687480.0000   -0.04434
687520.0000   -0.28513
687560.0000   -0.26758
687600.0000   -0.18283
687640.0000   -0.12301
687680.0000   -0.38026
687720.0000   -0.47344
687760.0000   -0.46313
687800.0000   -0.60496
687840.0000   -0.55977
687880.0000   -0.51068
687920.0000   -0.59763
687960.0000   -0.51129
688000.0000   -0.55578
688040.0000   -0.47760
688080.0000   -0.30529
688120.0000   -0.21847
688160.0000   -0.40024
688200.0000   -0.46387
688240.0000   -0.39151
688280.0000   -0.54568
688320.0000   -0.54555
688360.0000   -0.55056
688400.0000   -0.42028
688440.0000   -0.58292
688480.0000   -0.37066
688520.0000   -0.56223
688560.0000   -0.49270
688600.0000   -0.15711
688640.0000   -0.73077
688680.0000   -0.47487
688720.0000   -0.81778
688760.0000   -0.63675
688800.0000   -0.68835
688840.0000   -0.30027
688880.0000   -0.56992
688920.0000   -0.60621
688960.0000   -0.56673
689000.0000   -0.65018
689040.0000   -0.42062
689080.0000   -0.90623
689120.0000   -0.65064
689160.0000   -0.55151
689200.0000   -0.63026
689240.0000   -0.54192
689280.0000   -0.73618
689320.0000   -0.75159
689360.0000   -0.74439
689400.0000   -0.46327
689440.0000   -0.54989
689480.0000   -0.35317
689520.0000   -0.30748
689560.0000   -0.75759
689600.0000   -0.46184
689640.0000   -0.70245
689680.0000   -0.73057
689720.0000   -0.59605
689760.0000   -0.35546
689800.0000   -0.67133
689840.0000   -0.65208
689880.0000   -0.66298
689920.0000   -0.61799
689960.0000   -0.58347
690000.0000   -0.48959
690040.0000   -0.47407
690080.0000   -0.39923
690120.0000   -0.33381
690160.0000   -0.59110
690200.0000   -0.60428
690240.0000   -0.83682
690280.0000   -0.50179
690320.0000   -0.62199
690360.0000   -0.35100
690400.0000   -0.44973
690440.0000   -0.48842
690480.0000   -0.28368
690520.0000   -0.40054
690560.0000   -0.38253
690600.0000   -0.47510
690640.0000   -0.43735
690680.0000   -0.35195
690720.0000   -0.46255
690760.0000   -0.61598
690800.0000   -0.14100
690840.0000   -0.51728
690880.0000   -0.22626
690920.0000   -0.29252
690960.0000   -0.18003
691000.0000   -0.30936
691040.0000    0.01228
691080.0000    0.07813
691120.0000   -0.11797
691160.0000   -0.24910
691200.0000   -0.44964
691240.0000   -0.22615
691280.0000   -0.38179
691320.0000   -0.42034
691360.0000   -0.09521
691400.0000   -0.18335
691440.0000   -0.01563
691480.0000    0.05068
691520.0000   -0.09347
691560.0000    0.13361
691600.0000   -0.04343
691640.0000   -0.08538
691680.0000   -0.33918
691720.0000   -0.62750
691760.0000   -0.32884
691800.0000   -0.61568
691840.0000   -0.54216
691880.0000   -0.55901
691920.0000   -0.33066
691960.0000   -0.49729
692000.0000   -0.56120
692040.0000   -0.60945
692080.0000   -0.51894
692120.0000   -0.51431
692160.0000   -0.64423
692200.0000   -0.55181
692240.0000   -0.48416
692280.0000   -0.54081
692320.0000    0.05715
692360.0000   -0.20486
692400.0000    0.02769
692440.0000   -0.04082
692480.0000   -0.28278
692520.0000    0.09887
692560.0000   -0.04402
692600.0000    0.13344
692640.0000   -0.10826
692680.0000    0.13075
692720.0000    0.19075
692760.0000   -0.60851
692800.0000   -0.57931
692840.0000   -0.42169
692880.0000   -0.70388
692920.0000   -0.67311
692960.0000   -0.69683
693000.0000   -0.87436
693040.0000   -0.17223
693080.0000   -0.38445
693120.0000   -0.06742
693160.0000   -0.10425
693200.0000   -0.13917
693240.0000   -0.17036
693280.0000   -0.45575
693320.0000   -0.25568
693360.0000   -0.11237
693400.0000   -0.40414
693440.0000   -0.10696
693480.0000   -0.02862
693520.0000   -0.49642
693560.0000   -0.13781
693600.0000   -0.34715
693640.0000   -0.51850
693680.0000   -0.42251
693720.0000   -0.54178
693760.0000   -0.53524
693800.0000   -0.53750
693840.0000   -0.51504
693880.0000   -0.52714
693920.0000   -0.45245
693960.0000   -0.47533
694000.0000    0.00215
694040.0000   -0.33532
694080.0000   -0.05600
694120.0000    0.00101
694160.0000    0.09006
694200.0000    0.00991
694240.0000   -0.21830
694280.0000   -0.41775
694320.0000    0.16998
694360.0000   -0.12573
694400.0000   -0.16040
694440.0000   -0.44512
694480.0000   -0.17687
694520.0000   -0.08745
694560.0000    0.02569
694600.0000   -0.41546
694640.0000   -0.35179
694680.0000   -0.25909
694720.0000   -0.48751
694760.0000   -0.51506
694800.0000   -0.34328
694840.0000   -0.37021
694880.0000   -0.49284
694920.0000   -0.52206
694960.0000   -0.69992
695000.0000   -0.33689
695040.0000   -0.16757
695080.0000    0.24081
695120.0000    0.20227
695160.0000    0.01439
695200.0000   -0.28303
695240.0000   -0.40076
695280.0000   -0.27500
695320.0000   -0.05782
695360.0000   -0.18367
695400.0000   -0.22301
695440.0000   -0.14704
695480.0000   -0.35826
695520.0000   -0.06215
695560.0000   -0.04160
695600.0000   -0.23202
695640.0000   -0.08809
695680.0000   -0.39197
695720.0000   -0.26389
695760.0000   -0.06416
695800.0000   -0.27318
695840.0000   -0.38543
695880.0000   -0.34103
695920.0000   -0.56576
695960.0000   -0.11048
696000.0000   -0.05965
696040.0000   -0.18128
696080.0000   -0.07370
696120.0000   -0.03497
696160.0000    0.05071
696200.0000   -0.11442
696240.0000    0.05749
696280.0000   -0.00049
696320.0000   -0.30946
696360.0000   -0.21277
696400.0000   -0.29435
696440.0000   -0.15259
696480.0000    0.07538
696520.0000    0.01506
696560.0000    0.03307
696600.0000   -0.15732
696640.0000   -0.00040
696680.0000   -0.15419
696720.0000    0.01863
696760.0000   -0.05504
696800.0000   -0.13167
696840.0000    0.01011
696880.0000   -0.03602
696920.0000   -0.04969
696960.0000   -0.18080
697000.0000   -0.16241
697040.0000   -0.14401
697080.0000   -0.08340
697120.0000   -0.32201
697160.0000   -0.31191
697200.0000   -0.24048
697240.0000   -0.25388
697280.0000   -0.29254
697320.0000   -0.18366
697360.0000   -0.37252
697400.0000   -0.20589
697440.0000   -0.09486
697480.0000   -0.28334
697520.0000   -0.17162
697560.0000   -0.07983
697600.0000   -0.20009
697640.0000    0.13263
697680.0000   -0.37249
697720.0000   -0.28126
697760.0000   -0.44471
697800.0000   -0.11713
697840.0000   -0.14885
697880.0000    0.03684
697920.0000    0.10014
697960.0000   -0.31959
698000.0000   -0.33166
698040.0000   -0.31610
698080.0000   -0.37767
698120.0000   -0.39190
698160.0000   -0.43896
698200.0000   -0.17243
698240.0000   -0.15687
698280.0000   -0.13978
698320.0000   -0.14892
698360.0000   -0.46646
698400.0000    0.07655
698440.0000   -0.02037
698480.0000   -0.12757
698520.0000   -0.12321
698560.0000   -0.08910
698600.0000   -0.42167
698640.0000   -0.13170
698680.0000   -0.12390
698720.0000    0.03647
698760.0000   -0.06624
698800.0000   -0.18617
698840.0000   -0.25960
698880.0000    0.02494
698920.0000    0.14708
698960.0000   -0.00199
699000.0000   -0.07849
699040.0000    0.02644
699080.0000   -0.02814
699120.0000    0.26451
699160.0000    0.27415
699200.0000    0.41423
699240.0000    0.18278
699280.0000    0.24855
699320.0000    0.25038
699360.0000    0.42185
699400.0000    0.15127
699440.0000    0.21693
699480.0000    0.23230
699520.0000    0.09904
699560.0000    0.26553
699600.0000    0.15817
699640.0000   -0.06215
699680.0000    0.19046
699720.0000    0.55724
699760.0000    0.36227
699800.0000    0.39730
699840.0000    0.37079
699880.0000    0.31204
699920.0000    0.34365
699960.0000    0.29372
700000.0000    0.29313
700040.0000    0.33217
700080.0000    0.55401
700120.0000    0.38493
700160.0000    0.41593
700200.0000    0.41242
700240.0000    0.62137
700280.0000    0.14573
700320.0000    0.13239
700360.0000   -0.08482
700400.0000    0.08461
700440.0000    0.03137
700480.0000    0.16644
700520.0000    0.18587
700560.0000   -0.00265
700600.0000    0.19206
700640.0000    0.12243
700680.0000   -0.24131
700720.0000    0.09117
700760.0000   -0.06312
700800.0000   -0.03310
700840.0000    0.12942
700880.0000    0.00084
700920.0000    0.05468
700960.0000    0.05130
701000.0000   -0.21428
701040.0000   -0.14084
701080.0000    0.17052
701120.0000   -0.11916
701160.0000   -0.26926
701200.0000    0.03227
701240.0000    0.12002
701280.0000    0.02542
701320.0000    0.04772
701360.0000   -0.01492
701400.0000   -0.10082
701440.0000    0.07917
701480.0000   -0.35484
701520.0000   -0.27620
701560.0000   -0.30241
701600.0000   -0.27672
701640.0000   -0.26324
701680.0000   -0.37378
701720.0000   -0.29119
701760.0000   -0.53975
701800.0000   -0.17730
701840.0000    0.24612
701880.0000    0.27519
701920.0000   -0.01763
701960.0000   -0.01251
702000.0000   -0.03783
702040.0000    0.27912
702080.0000    0.08172
702120.0000   -0.12599
702160.0000   -0.13510
702200.0000   -0.01515
702240.0000   -0.05499
702280.0000    0.16429
702320.0000    0.17006
702360.0000   -0.12799
702400.0000    0.16283
702440.0000    0.23069
702480.0000   -0.06092
702520.0000    0.11768
702560.0000    0.05582
702600.0000   -0.14036
702640.0000    0.16576
702680.0000    0.00220
702720.0000    0.04305
702760.0000   -0.02692
702800.0000    0.04559
702840.0000    0.12295
702880.0000    0.38707
702920.0000    0.27360
702960.0000   -0.26785
703000.0000   -0.65330
703040.0000   -0.32870
703080.0000   -0.13563
703120.0000    0.06383
703160.0000    0.09268
703200.0000   -0.08305
703240.0000    0.27911
703280.0000    0.05787
703320.0000    0.12988
703360.0000    0.50440
703400.0000    0.35245
703440.0000    0.32323
703480.0000    0.14560
703520.0000   -0.17483
703560.0000   -0.23724
703600.0000    0.00015
703640.0000    0.15915
703680.0000   -0.05133
703720.0000   -0.02675
703760.0000    0.36785
703800.0000    0.16290
703840.0000    0.07839
703880.0000    0.21638
703920.0000   -0.15746
703960.0000    0.22830
704000.0000    0.04295
704040.0000    0.22426
704080.0000    0.38915
704120.0000   -0.29798
704160.0000    0.13544
704200.0000   -0.43052
704240.0000   -0.31487
704280.0000   -0.12941
704320.0000   -0.16228
704360.0000   -0.19545
704400.0000   -0.02543
704440.0000   -0.31729
704480.0000   -0.15101
704520.0000   -0.54703
704560.0000   -0.06110
704600.0000   -0.52144
704640.0000   -0.11319
704680.0000   -0.23289
704720.0000   -0.09170
704760.0000    0.05965
704800.0000    0.01604
704840.0000   -0.12643
704880.0000   -0.23859
704920.0000   -0.24542
704960.0000    0.08181
705000.0000    0.05191
705040.0000    0.08339
705080.0000    0.23106
705120.0000    0.06533
705160.0000    0.02943
705200.0000   -0.01026
705240.0000    0.09050
705280.0000    0.24744
705320.0000    0.12678
705360.0000    0.01876
705400.0000    0.30559
705440.0000    0.29093
705480.0000    0.27707
705520.0000    0.06964
705560.0000    0.43750
705600.0000    0.05839
705640.0000    0.39601
705680.0000    0.05496
705720.0000    0.06991
705760.0000    0.03509
705800.0000    0.36017
705840.0000    0.00987
705880.0000    0.00640
705920.0000   -0.02880
705960.0000    0.25249
706000.0000   -0.02572
706040.0000    0.09798
706080.0000    0.40336
706120.0000    0.49290
706160.0000    0.49313
706200.0000    0.63418
706240.0000    0.23262
706280.0000    0.09552
706320.0000   -0.17455
706360.0000    0.14124
706400.0000    0.13034
706440.0000    0.17488
706480.0000    0.54985
706520.0000    0.40207
706560.0000    0.11547
706600.0000   -0.02433
706640.0000    0.50246
706680.0000    0.61853
706720.0000    0.58389
706760.0000    0.38563
706800.0000    0.42186
706840.0000    0.03625
706880.0000   -0.04919
706920.0000   -0.36967
706960.0000   -0.12449
707000.0000    0.31962
707040.0000    0.06282
707080.0000    0.26685
707120.0000    0.00271
707160.0000    0.44550
707200.0000    0.47887
707240.0000    0.46581
707280.0000    0.41167
707320.0000   -0.01166
707360.0000   -0.09647
707400.0000   -0.23560
707440.0000   -0.11237
707480.0000    0.21385
707520.0000   -0.47152
707560.0000   -0.21493
707600.0000   -0.24380
707640.0000   -0.52314
707680.0000   -0.02482
707720.0000   -0.35069
707760.0000   -0.53802
707800.0000   -0.75110
707840.0000   -0.50249
707880.0000   -0.81292
707920.0000   -0.98182
707960.0000   -0.83551
708000.0000   -0.82278
708040.0000   -0.86756
708080.0000   -0.81742
708120.0000   -0.61468
708160.0000   -0.78566
708200.0000   -0.39574
708240.0000   -0.62904
708280.0000   -0.81200
708320.0000   -0.70843
708360.0000   -0.41743
708400.0000   -0.43335
708440.0000   -0.35624
708480.0000   -0.20496
708520.0000   -0.47071
708560.0000   -0.13707
708600.0000   -0.41840
708640.0000   -0.06073
708680.0000   -0.26826
708720.0000   -0.07074
708760.0000    0.00910
708800.0000   -0.17509
708840.0000   -0.13439
708880.0000   -0.12706
708920.0000    0.09473
708960.0000    0.00077
709000.0000   -0.10412
709040.0000   -0.24127
709080.0000   -0.05594
709120.0000   -0.04577
709160.0000   -0.44631
709200.0000   -0.14245
709240.0000   -0.43062
709280.0000   -0.06777
709320.0000   -0.23102
709360.0000   -0.20598
709400.0000   -0.22485
709440.0000   -0.14571
709480.0000   -0.07747
709520.0000   -0.35256
709560.0000   -0.14059
709600.0000   -0.24941
709640.0000   -0.16417
709680.0000   -0.44077
709720.0000    0.11514
709760.0000   -0.11362
709800.0000    0.00093
709840.0000   -0.10362
709880.0000   -0.06515
709920.0000   -0.02100
709960.0000   -0.50225
710000.0000   -0.77091
710040.0000   -0.50664
710080.0000   -0.42945
710120.0000   -0.20416
710160.0000   -0.18568
710200.0000   -0.65385
710240.0000   -0.51225
710280.0000   -0.38523
710320.0000    0.07102
710360.0000   -0.04091
710400.0000   -0.22992
710440.0000   -0.22621
710480.0000   -0.59782
710520.0000   -0.41382
710560.0000   -0.33365
710600.0000   -0.46026
710640.0000   -0.50057
710680.0000   -0.66381
710720.0000   -0.47795
710760.0000   -0.68243
710800.0000   -0.56284
710840.0000   -0.68450
710880.0000   -0.51474
710920.0000   -0.39782
710960.0000   -0.34563
711000.0000   -0.57447
711040.0000   -0.68954
711080.0000   -0.74279
711120.0000   -0.48607
711160.0000   -0.08145
711200.0000   -0.37475
711240.0000   -0.45879
711280.0000   -0.25632
711320.0000   -0.51928
711360.0000   -0.44112
711400.0000   -0.15219
711440.0000   -0.06005
711480.0000   -0.19671
711520.0000   -0.40865
711560.0000   -0.50614
711600.0000    0.28061
711640.0000    0.12342
711680.0000    0.02040
711720.0000    0.17979
711760.0000   -0.58882
711800.0000   -0.32526
711840.0000   -0.61189
711880.0000   -0.16314
711920.0000   -0.36088
711960.0000   -0.12869
712000.0000   -0.21646
712040.0000   -0.02812
712080.0000   -0.35398
712120.0000   -0.09803
712160.0000   -0.01907
712200.0000   -0.57242
712240.0000   -0.24585
712280.0000   -0.41311
712320.0000   -0.07525
712360.0000   -0.07200
712400.0000   -0.21035
712440.0000    0.35138
712480.0000    0.10664
712520.0000    0.08167
712560.0000    0.07787
712600.0000    0.26385
712640.0000    0.19083
712680.0000    0.08623
712720.0000   -0.14871
712760.0000    0.02458
712800.0000    0.03514
712840.0000    0.09747
712880.0000   -0.51690
712920.0000   -0.18451
712960.0000   -0.44844
713000.0000   -0.45626
713040.0000   -0.42524
713080.0000   -0.49381
713120.0000   -0.29378
713160.0000   -0.22571
713200.0000   -0.34963
713240.0000   -0.36979
713280.0000   -0.17107
713320.0000   -0.52062
713360.0000   -0.75156
713400.0000   -0.51621
713440.0000   -0.00464
713480.0000   -0.27290
713520.0000   -0.55822
713560.0000   -0.30481
713600.0000   -0.31276
713640.0000   -0.19388
713680.0000   -0.12656
713720.0000   -0.02075
713760.0000   -0.16137
713800.0000   -0.19282
713840.0000   -0.47879
713880.0000   -0.59393
713920.0000   -0.22478
713960.0000   -0.40412
714000.0000   -0.01643
714040.0000    0.01924
714080.0000   -0.48338
714120.0000   -0.43298
714160.0000   -0.38044
714200.0000   -0.40412
714240.0000   -0.74278
714280.0000   -0.54392
714320.0000   -0.70955
714360.0000   -0.73317
714400.0000   -0.21333
714440.0000   -0.02494
714480.0000   -0.17594
714520.0000   -0.43691
714560.0000   -0.11721
714600.0000   -0.46963
714640.0000   -0.56688
714680.0000    0.24858
714720.0000    0.23631
714760.0000    0.15241
714800.0000    0.06820
714840.0000    0.10909
714880.0000    0.22921
714920.0000    0.14905
714960.0000   -0.06594
715000.0000   -0.69278
715040.0000   -0.18744
715080.0000    0.10339
715120.0000   -0.03162
715160.0000    0.09671
715200.0000    0.14914
715240.0000   -0.20259
715280.0000   -0.07261
715320.0000    0.02783
715360.0000   -0.05274
715400.0000    0.16867
715440.0000   -0.01768
715480.0000   -0.13512
715520.0000   -0.00747
715560.0000    0.05874
715600.0000   -0.03529
715640.0000    0.03358
715680.0000    0.24769
715720.0000    0.01911
715760.0000   -0.11849
715800.0000   -0.12498
715840.0000   -0.02808
715880.0000    0.10184
715920.0000    0.12781
715960.0000   -0.02681
716000.0000    0.10811
716040.0000    0.25152
716080.0000    0.16506
716120.0000   -0.05809
716160.0000    0.14758
716200.0000   -0.04203
716240.0000    0.28046
716280.0000   -0.05210
716320.0000    0.20769
716360.0000    0.26366
716400.0000    0.16348
716440.0000   -0.03790
716480.0000    0.17582
716520.0000    0.04512
716560.0000   -0.26566
716600.0000    0.01387
716640.0000   -0.33812
716680.0000   -0.14977
716720.0000   -0.15558
716760.0000   -0.05345
716800.0000   -0.20117
716840.0000   -0.01802
716880.0000   -0.01857
716920.0000   -0.23214
716960.0000   -0.25069
717000.0000   -0.02094
717040.0000   -0.35040
717080.0000   -0.36139
717120.0000   -0.07681
717160.0000   -0.09692
717200.0000   -0.35955
717240.0000   -0.04013
717280.0000   -0.05659
717320.0000   -0.22816
717360.0000   -0.45044
717400.0000   -0.52305
717440.0000   -0.66185
717480.0000   -0.68858
717520.0000   -0.71046
717560.0000   -0.46751
717600.0000   -0.57145
717640.0000   -0.45282
717680.0000   -0.65104
717720.0000   -0.51194
717760.0000   -0.84053
717800.0000   -0.41652
717840.0000   -0.46142
717880.0000   -0.70831
717920.0000   -0.39157
717960.0000   -0.29322
718000.0000   -0.11118
718040.0000   -0.04656
718080.0000    0.11378
718120.0000    0.03813
718160.0000   -0.04556
718200.0000   -0.48418
718240.0000   -0.43472
718280.0000   -0.16256
718320.0000    0.01078
718360.0000   -0.08898
718400.0000    0.00231
718440.0000   -0.09971
718480.0000   -0.01240
718520.0000   -0.15151
718560.0000   -0.36742
718600.0000   -0.45775
718640.0000   -0.43112
718680.0000   -0.72381
718720.0000   -0.10149
718760.0000   -0.58041
718800.0000   -0.43687
718840.0000   -0.65851
718880.0000   -0.07804
718920.0000   -0.34958
718960.0000   -0.31771
719000.0000   -0.41731
719040.0000   -0.45693
719080.0000   -0.30681
719120.0000   -0.45148
719160.0000   -0.42256
719200.0000   -0.41146
719240.0000   -0.08524
719280.0000   -0.00534
719320.0000   -0.14720
719360.0000    0.11909
719400.0000   -0.21067
719440.0000   -0.02076
719480.0000   -0.27184
719520.0000    0.00713
719560.0000   -0.30386
719600.0000    0.15797
719640.0000   -0.12572
719680.0000   -0.03339
719720.0000   -0.04969
719760.0000    0.08105
719800.0000   -0.17947
719840.0000   -0.64807
719880.0000   -0.15598
719920.0000   -0.09617
719960.0000   -0.58040
720000.0000   -0.31704
720040.0000   -0.70416
720080.0000   -0.52896
720120.0000   -0.79556
720160.0000   -0.83827
720200.0000   -0.33059
720240.0000   -0.04395
720280.0000   -0.37456
720320.0000   -0.52100
720360.0000   -0.44016
720400.0000   -0.26614
720440.0000   -0.51031
720480.0000   -0.67818
720520.0000   -0.48067
720560.0000   -0.71137
720600.0000   -0.38104
720640.0000   -0.57307
720680.0000   -0.15346
720720.0000   -0.14241
720760.0000   -0.17537
720800.0000   -0.13237
720840.0000   -0.14734
720880.0000   -0.49438
720920.0000   -0.23062
720960.0000   -0.00037
721000.0000   -0.17389
721040.0000   -0.04039
721080.0000    0.03256
721120.0000   -0.16847
721160.0000   -0.26366
721200.0000    0.02105
721240.0000   -0.17004
721280.0000   -0.18397
721320.0000    0.02426
721360.0000   -0.05324
721400.0000   -0.26217
721440.0000   -0.24747
721480.0000   -0.25756
721520.0000    0.17027
721560.0000   -0.22379
721600.0000   -0.51661
721640.0000   -0.25026
721680.0000   -0.17564
721720.0000   -0.18486
721760.0000   -0.42979
721800.0000   -0.72307
721840.0000   -0.52667
721880.0000   -0.72716
721920.0000   -0.58051
721960.0000   -0.68234
722000.0000   -0.48145
722040.0000   -0.77404
722080.0000   -0.61824
722120.0000   -0.64057
722160.0000   -0.82798
722200.0000   -0.52820
722240.0000   -0.35534
722280.0000   -0.50536
722320.0000   -0.20378
722360.0000   -0.15266
722400.0000   -0.02887
722440.0000   -0.31221
722480.0000   -0.17281
722520.0000   -0.27762
722560.0000   -0.15380
722600.0000   -0.01579
722640.0000   -0.33015
722680.0000   -0.55386
722720.0000   -0.35475
722760.0000   -0.64175
722800.0000   -0.56156
722840.0000   -0.38449
722880.0000   -0.67198
722920.0000   -0.89286
722960.0000   -0.69641
723000.0000   -0.36560
723040.0000   -0.57787
723080.0000   -0.36343
723120.0000   -0.52518
723160.0000   -0.25570
723200.0000   -0.55386
723240.0000   -0.02524
723280.0000    0.05809
723320.0000    0.33879
723360.0000   -0.05610
723400.0000   -0.00833
723440.0000    0.35092
723480.0000    0.38085
723520.0000    0.25418
723560.0000    0.16641
723600.0000   -0.36345
723640.0000   -0.15592
723680.0000   -0.32284
723720.0000   -0.30944
723760.0000   -0.69077
723800.0000   -0.58351
723840.0000   -0.52300
[truncated: 158,795 more chars]
