# Supplementary material for: Comment on 'Valid molecular dynamics simulations of human hemoglobin require a surprisingly large box size'
Source: eLife. 2019 Jun 20;8:e44718. doi: 10.7554/eLife.44718 (PMC6586461; doi:10.7554/eLife.44718)
Supplement: Figure 4—source data 1. — The zip archive contains a README file describing which source files correspond to the different panels. [file elife-44718-fig4-data1.zip › figure4/panels_EF/charmm/box2/eq13/proj.xvg]

25000.0000    0.51441
25040.0000    0.52060
25080.0000    0.48712
25120.0000    0.45763
25160.0000    0.57489
25200.0000    0.78398
25240.0000    0.64581
25280.0000    0.56561
25320.0000    0.64066
25360.0000    0.66783
25400.0000    0.70590
25440.0000    0.67583
25480.0000    0.49670
25520.0000    0.53962
25560.0000    0.57141
25600.0000    0.65094
25640.0000    0.58324
25680.0000    0.35835
25720.0000    0.74856
25760.0000    0.68331
25800.0000    0.71359
25840.0000    0.52304
25880.0000    0.47636
25920.0000    0.39311
25960.0000    0.53945
26000.0000    0.72400
26040.0000    0.64440
26080.0000    0.68003
26120.0000    0.62433
26160.0000    0.25974
26200.0000    0.54534
26240.0000    0.26753
26280.0000    0.66437
26320.0000    0.39849
26360.0000    0.75164
26400.0000    0.61922
26440.0000    0.51381
26480.0000    0.51696
26520.0000    0.60463
26560.0000    0.51701
26600.0000    0.53649
26640.0000    0.47832
26680.0000    0.43041
26720.0000    0.44578
26760.0000    0.62136
26800.0000    0.55184
26840.0000    0.42409
26880.0000    0.39434
26920.0000    0.56115
26960.0000    0.52104
27000.0000    0.41301
27040.0000    0.43923
27080.0000    0.59090
27120.0000    0.57743
27160.0000    0.54872
27200.0000    0.66886
27240.0000    0.39059
27280.0000    0.61566
27320.0000    0.64048
27360.0000    0.50102
27400.0000    0.45392
27440.0000    0.57616
27480.0000    0.54439
27520.0000    0.49514
27560.0000    0.32046
27600.0000    0.67281
27640.0000    0.54890
27680.0000    0.01890
27720.0000    0.19642
27760.0000    0.29832
27800.0000    0.22469
27840.0000    0.29285
27880.0000    0.50573
27920.0000    0.62732
27960.0000    0.67294
28000.0000    0.60591
28040.0000    0.58917
28080.0000    0.52679
28120.0000    0.54836
28160.0000    0.55242
28200.0000    0.36881
28240.0000    0.52139
28280.0000    0.39030
28320.0000    0.70765
28360.0000    0.46992
28400.0000    0.52477
28440.0000    0.43823
28480.0000    0.57131
28520.0000    0.50779
28560.0000    0.79005
28600.0000    0.42965
28640.0000    0.44136
28680.0000    0.18179
28720.0000    0.15845
28760.0000   -0.11133
28800.0000   -0.08184
28840.0000   -0.34469
28880.0000    0.19889
28920.0000   -0.04741
28960.0000    0.30815
29000.0000    0.25740
29040.0000    0.33326
29080.0000    0.31619
29120.0000    0.36182
29160.0000    0.49079
29200.0000    0.38908
29240.0000   -0.00102
29280.0000    0.09439
29320.0000    0.32177
29360.0000    0.32383
29400.0000    0.20555
29440.0000    0.25299
29480.0000    0.32237
29520.0000    0.38248
29560.0000    0.33980
29600.0000    0.27695
29640.0000    0.31995
29680.0000    0.28451
29720.0000    0.26999
29760.0000    0.20357
29800.0000    0.39981
29840.0000    0.27662
29880.0000    0.29841
29920.0000    0.19615
29960.0000    0.14945
30000.0000    0.52132
30040.0000    0.18904
30080.0000    0.04174
30120.0000   -0.16930
30160.0000    0.00068
30200.0000    0.05972
30240.0000    0.07538
30280.0000    0.44033
30320.0000    0.31694
30360.0000    0.21708
30400.0000    0.19544
30440.0000    0.18460
30480.0000    0.19553
30520.0000    0.24696
30560.0000    0.22508
30600.0000    0.42444
30640.0000    0.18116
30680.0000    0.27522
30720.0000    0.11534
30760.0000   -0.00563
30800.0000   -0.21787
30840.0000   -0.27502
30880.0000   -0.28431
30920.0000    0.06825
30960.0000   -0.11493
31000.0000    0.03507
31040.0000   -0.13307
31080.0000    0.17812
31120.0000   -0.09592
31160.0000    0.06737
31200.0000   -0.04200
31240.0000    0.16648
31280.0000   -0.09912
31320.0000   -0.06840
31360.0000    0.05581
31400.0000    0.21239
31440.0000    0.17763
31480.0000   -0.02938
31520.0000    0.28917
31560.0000    0.10445
31600.0000   -0.17482
31640.0000   -0.06199
31680.0000    0.17602
31720.0000    0.22302
31760.0000    0.24943
31800.0000   -0.22176
31840.0000   -0.32603
31880.0000   -0.07770
31920.0000   -0.25795
31960.0000   -0.44996
32000.0000   -0.37791
32040.0000   -0.22817
32080.0000   -0.08205
32120.0000   -0.27927
32160.0000   -0.15033
32200.0000   -0.04317
32240.0000   -0.06575
32280.0000    0.17357
32320.0000   -0.14845
32360.0000    0.27368
32400.0000    0.11934
32440.0000    0.08519
32480.0000    0.05002
32520.0000    0.01585
32560.0000   -0.05690
32600.0000   -0.01749
32640.0000    0.10520
32680.0000    0.25401
32720.0000    0.26640
32760.0000    0.18697
32800.0000   -0.25562
32840.0000    0.13109
32880.0000    0.05507
32920.0000    0.17477
32960.0000   -0.18063
33000.0000   -0.22519
33040.0000   -0.25331
33080.0000    0.18414
33120.0000    0.31751
33160.0000    0.22580
33200.0000   -0.33091
33240.0000   -0.40892
33280.0000    0.16255
33320.0000    0.13084
33360.0000    0.11472
33400.0000   -0.15741
33440.0000    0.14114
33480.0000    0.07514
33520.0000    0.12335
33560.0000    0.10290
33600.0000    0.14327
33640.0000   -0.00839
33680.0000    0.03564
33720.0000    0.09223
33760.0000    0.15984
33800.0000    0.12761
33840.0000   -0.03661
33880.0000    0.12392
33920.0000    0.12867
33960.0000    0.17391
34000.0000    0.08266
34040.0000    0.09779
34080.0000    0.05916
34120.0000    0.15416
34160.0000    0.02554
34200.0000    0.06683
34240.0000    0.08939
34280.0000    0.07459
34320.0000    0.03321
34360.0000   -0.08421
34400.0000    0.02937
34440.0000    0.23382
34480.0000    0.25693
34520.0000    0.20389
34560.0000    0.05018
34600.0000    0.24032
34640.0000    0.20680
34680.0000    0.15919
34720.0000    0.19685
34760.0000    0.21590
34800.0000    0.26349
34840.0000    0.35591
34880.0000    0.28167
34920.0000    0.22673
34960.0000    0.11554
35000.0000    0.05955
35040.0000    0.02544
35080.0000    0.22654
35120.0000    0.17064
35160.0000    0.28405
35200.0000    0.01754
35240.0000    0.30260
35280.0000    0.10140
35320.0000    0.05180
35360.0000    0.25737
35400.0000   -0.26393
35440.0000   -0.29814
35480.0000   -0.21687
35520.0000   -0.23581
35560.0000   -0.38762
35600.0000   -0.04776
35640.0000   -0.38286
35680.0000   -0.32168
35720.0000   -0.26073
35760.0000   -0.29658
35800.0000    0.06637
35840.0000   -0.04031
35880.0000    0.16155
35920.0000    0.14813
35960.0000    0.17622
36000.0000    0.10863
36040.0000    0.12168
36080.0000    0.19898
36120.0000    0.16205
36160.0000    0.25931
36200.0000    0.00804
36240.0000   -0.02896
36280.0000    0.34074
36320.0000    0.03056
36360.0000    0.12915
36400.0000    0.30772
36440.0000    0.22078
36480.0000   -0.22491
36520.0000   -0.25712
36560.0000   -0.20333
36600.0000   -0.41618
36640.0000   -0.06909
36680.0000    0.14455
36720.0000    0.06330
36760.0000    0.11606
36800.0000    0.15134
36840.0000   -0.00527
36880.0000    0.10840
36920.0000    0.21039
36960.0000    0.11093
37000.0000   -0.14722
37040.0000   -0.34673
37080.0000    0.05729
37120.0000    0.05559
37160.0000    0.06853
37200.0000    0.05097
37240.0000    0.29290
37280.0000    0.21126
37320.0000    0.01714
37360.0000   -0.02655
37400.0000    0.12549
37440.0000   -0.13856
37480.0000    0.05182
37520.0000   -0.05874
37560.0000    0.12933
37600.0000   -0.04606
37640.0000    0.13749
37680.0000    0.08615
37720.0000    0.05252
37760.0000    0.17994
37800.0000    0.15158
37840.0000    0.25075
37880.0000   -0.13402
37920.0000    0.19137
37960.0000    0.08943
38000.0000    0.00789
38040.0000   -0.11485
38080.0000    0.05109
38120.0000   -0.02848
38160.0000    0.10203
38200.0000   -0.00558
38240.0000    0.03719
38280.0000    0.03024
38320.0000    0.25504
38360.0000   -0.34804
38400.0000   -0.55458
38440.0000   -0.43793
38480.0000   -0.42883
38520.0000   -0.36898
38560.0000   -0.27976
38600.0000   -0.51901
38640.0000   -0.60654
38680.0000   -0.25711
38720.0000   -0.45895
38760.0000   -0.45455
38800.0000   -0.51420
38840.0000   -0.08752
38880.0000   -0.41462
38920.0000   -0.52257
38960.0000   -0.30013
39000.0000   -0.42316
39040.0000   -0.55205
39080.0000   -0.55289
39120.0000   -0.43622
39160.0000   -0.49873
39200.0000   -0.34684
39240.0000   -0.35666
39280.0000   -0.17873
39320.0000   -0.08608
39360.0000   -0.15873
39400.0000    0.21519
39440.0000   -0.03240
39480.0000    0.05430
39520.0000   -0.07975
39560.0000   -0.58598
39600.0000   -0.57546
39640.0000   -0.34605
39680.0000   -0.41766
39720.0000   -0.56160
39760.0000   -0.45481
39800.0000   -0.23313
39840.0000   -0.27394
39880.0000   -0.49362
39920.0000   -0.54820
39960.0000   -0.42557
40000.0000   -0.08851
40040.0000    0.13949
40080.0000    0.08114
40120.0000   -0.29187
40160.0000   -0.58411
40200.0000   -0.88941
40240.0000   -0.39973
40280.0000   -0.32974
40320.0000   -0.33015
40360.0000   -0.35679
40400.0000   -0.37907
40440.0000   -0.50269
40480.0000   -0.48570
40520.0000   -0.25502
40560.0000   -0.25132
40600.0000   -0.08108
40640.0000   -0.55750
40680.0000    0.02725
40720.0000   -0.33565
40760.0000   -0.51596
40800.0000   -0.25652
40840.0000   -0.40285
40880.0000   -0.29607
40920.0000   -0.40322
40960.0000   -0.36894
41000.0000   -0.43252
41040.0000   -0.13539
41080.0000   -0.40056
41120.0000   -0.33105
41160.0000   -0.16300
41200.0000   -0.38172
41240.0000   -0.20928
41280.0000   -0.37917
41320.0000   -0.59151
41360.0000   -0.30460
41400.0000   -0.58123
41440.0000   -0.60442
41480.0000   -0.58658
41520.0000   -0.66420
41560.0000   -0.57763
41600.0000   -0.20507
41640.0000   -0.30812
41680.0000   -0.45514
41720.0000   -0.78324
41760.0000   -0.55664
41800.0000   -0.66312
41840.0000   -0.82285
41880.0000   -0.63093
41920.0000   -0.76889
41960.0000   -0.30835
42000.0000   -0.25155
42040.0000   -0.45526
42080.0000   -0.23442
42120.0000   -0.09652
42160.0000   -0.28070
42200.0000   -0.21247
42240.0000   -0.64381
42280.0000   -0.63141
42320.0000   -0.45244
42360.0000   -0.87735
42400.0000   -0.88013
42440.0000   -0.86541
42480.0000   -0.81916
42520.0000   -0.88132
42560.0000   -0.81885
42600.0000   -0.82844
42640.0000   -0.64581
42680.0000   -0.87641
42720.0000   -0.77631
42760.0000   -0.78134
42800.0000   -0.61116
42840.0000   -0.58043
42880.0000   -0.54439
42920.0000   -0.51721
42960.0000   -0.48556
43000.0000   -0.42438
43040.0000   -0.68038
43080.0000   -0.62188
43120.0000   -0.54464
43160.0000   -0.45839
43200.0000   -0.43581
43240.0000   -0.55788
43280.0000   -0.11660
43320.0000   -0.42268
43360.0000   -0.22897
43400.0000   -0.33102
43440.0000   -0.63429
43480.0000   -0.62724
43520.0000   -0.42425
43560.0000   -0.37456
43600.0000   -0.47519
43640.0000   -0.50342
43680.0000   -0.25044
43720.0000   -0.57598
43760.0000   -0.40637
43800.0000   -0.50151
43840.0000   -0.35896
43880.0000   -0.33865
43920.0000   -0.52935
43960.0000   -0.30660
44000.0000   -0.19047
44040.0000   -0.37187
44080.0000   -0.30536
44120.0000   -0.41116
44160.0000   -0.59338
44200.0000   -0.27737
44240.0000   -0.42248
44280.0000   -0.39393
44320.0000   -0.41404
44360.0000   -0.18023
44400.0000   -0.18867
44440.0000   -0.06386
44480.0000   -0.35926
44520.0000   -0.45799
44560.0000   -0.39145
44600.0000   -0.33956
44640.0000   -0.31937
44680.0000   -0.27488
44720.0000   -0.43884
44760.0000   -0.49935
44800.0000   -0.34748
44840.0000   -0.26323
44880.0000   -0.05475
44920.0000   -0.38984
44960.0000   -0.30700
45000.0000   -0.35660
45040.0000   -0.06572
45080.0000   -0.25564
45120.0000    0.04954
45160.0000   -0.31798
45200.0000   -0.46673
45240.0000   -0.40662
45280.0000   -0.30421
45320.0000   -0.42532
45360.0000   -0.34548
45400.0000   -0.51305
45440.0000   -0.25760
45480.0000   -0.75621
45520.0000   -0.68417
45560.0000   -0.68138
45600.0000   -0.74437
45640.0000   -0.61771
45680.0000   -0.67911
45720.0000   -0.55324
45760.0000   -0.54757
45800.0000   -0.48960
45840.0000   -0.62985
45880.0000   -0.77837
45920.0000   -0.72698
45960.0000   -0.48445
46000.0000   -0.55991
46040.0000   -0.54916
46080.0000   -0.54958
46120.0000   -0.66901
46160.0000   -0.55880
46200.0000   -0.55699
46240.0000   -0.68877
46280.0000   -0.70050
46320.0000   -0.66696
46360.0000   -0.49005
46400.0000   -0.48671
46440.0000   -0.48053
46480.0000   -0.53209
46520.0000   -0.42188
46560.0000   -0.41334
46600.0000   -0.54939
46640.0000   -0.40770
46680.0000   -0.70416
46720.0000   -0.61163
46760.0000   -0.58582
46800.0000   -0.51037
46840.0000   -0.62772
46880.0000   -0.70892
46920.0000   -0.51856
46960.0000   -0.48804
47000.0000   -0.46600
47040.0000   -0.56531
47080.0000   -0.71389
47120.0000   -0.40059
47160.0000   -0.51301
47200.0000   -0.67674
47240.0000   -0.46015
47280.0000   -0.40250
47320.0000   -0.88474
47360.0000   -0.48189
47400.0000   -0.84848
47440.0000   -0.63574
47480.0000   -0.69250
47520.0000   -0.45693
47560.0000   -0.42916
47600.0000   -0.40862
47640.0000   -0.38924
47680.0000   -0.65331
47720.0000   -0.52253
47760.0000   -0.50659
47800.0000   -0.43385
47840.0000   -0.30032
47880.0000   -0.48630
47920.0000   -0.41429
47960.0000   -0.44159
48000.0000   -0.51192
48040.0000   -0.38147
48080.0000   -0.54612
48120.0000   -0.48067
48160.0000   -0.61503
48200.0000   -0.67366
48240.0000   -0.44912
48280.0000   -0.75931
48320.0000   -0.58112
48360.0000   -0.73334
48400.0000   -0.54438
48440.0000   -0.56284
48480.0000   -0.79565
48520.0000   -0.67995
48560.0000   -0.66803
48600.0000   -0.61566
48640.0000   -0.36505
48680.0000   -0.74415
48720.0000   -0.73252
48760.0000   -0.56739
48800.0000   -0.63699
48840.0000   -0.61348
48880.0000   -0.93010
48920.0000   -0.87794
48960.0000   -0.85329
49000.0000   -0.65854
49040.0000   -0.89801
49080.0000   -0.77856
49120.0000   -0.66996
49160.0000   -0.53093
49200.0000   -0.59795
49240.0000   -0.63229
49280.0000   -0.65161
49320.0000   -0.37725
49360.0000   -0.72241
49400.0000   -0.49818
49440.0000   -0.70125
49480.0000   -0.57545
49520.0000   -0.55078
49560.0000   -0.71268
49600.0000   -0.60114
49640.0000   -0.38497
49680.0000   -0.36533
49720.0000   -0.55528
49760.0000   -0.34638
49800.0000   -0.13869
49840.0000   -0.26767
49880.0000    0.00647
49920.0000   -0.27087
49960.0000   -0.20959
50000.0000   -0.45824
50040.0000   -0.44231
50080.0000   -0.49969
50120.0000   -0.77270
50160.0000   -0.65373
50200.0000   -0.52110
50240.0000   -0.80297
50280.0000   -0.81005
50320.0000   -0.74440
50360.0000   -0.68733
50400.0000   -0.41532
50440.0000   -0.94678
50480.0000   -0.73293
50520.0000   -0.68399
50560.0000   -0.80316
50600.0000   -0.78657
50640.0000   -1.00505
50680.0000   -0.83232
50720.0000   -1.05706
50760.0000   -0.87817
50800.0000   -0.74042
50840.0000   -0.73725
50880.0000   -0.75012
50920.0000   -0.80099
50960.0000   -0.65088
51000.0000   -0.90281
51040.0000   -0.83654
51080.0000   -0.53178
51120.0000   -0.75131
51160.0000   -0.58237
51200.0000   -0.56310
51240.0000   -0.66009
51280.0000   -0.78403
51320.0000   -0.84966
51360.0000   -0.57603
51400.0000   -0.84593
51440.0000   -0.75801
51480.0000   -0.72290
51520.0000   -0.67867
51560.0000   -0.84936
51600.0000   -0.44410
51640.0000   -0.56310
51680.0000   -0.60672
51720.0000   -0.89901
51760.0000   -1.13118
51800.0000   -0.85226
51840.0000   -0.53887
51880.0000   -0.65010
51920.0000   -0.78203
51960.0000   -0.64059
52000.0000   -0.54705
52040.0000   -0.52556
52080.0000   -0.87888
52120.0000   -0.64405
52160.0000   -0.69190
52200.0000   -0.51341
52240.0000   -0.31268
52280.0000   -0.45078
52320.0000   -0.76936
52360.0000   -0.43318
52400.0000   -0.81263
52440.0000   -0.59122
52480.0000   -0.58937
52520.0000   -0.51692
52560.0000   -0.63514
52600.0000   -0.65792
52640.0000   -0.30698
52680.0000   -0.72335
52720.0000   -0.82154
52760.0000   -0.85671
52800.0000   -0.36016
52840.0000   -0.62795
52880.0000   -0.45260
52920.0000   -0.39356
52960.0000   -0.51872
53000.0000   -0.53394
53040.0000   -0.65572
53080.0000   -0.56073
53120.0000   -0.39333
53160.0000   -0.52834
53200.0000   -0.49024
53240.0000   -0.47528
53280.0000   -0.77475
53320.0000   -0.74332
53360.0000   -0.80284
53400.0000   -0.66779
53440.0000   -0.67320
53480.0000   -0.39856
53520.0000   -0.76748
53560.0000   -0.67953
53600.0000   -0.61317
53640.0000   -0.66615
53680.0000   -0.60252
53720.0000   -0.70477
53760.0000   -0.83312
53800.0000   -0.87584
53840.0000   -0.63994
53880.0000   -0.58346
53920.0000   -0.77228
53960.0000   -0.76568
54000.0000   -0.44806
54040.0000   -0.53596
54080.0000   -0.62955
54120.0000   -0.54654
54160.0000   -0.74642
54200.0000   -0.39376
54240.0000   -0.52083
54280.0000   -0.48724
54320.0000   -0.34963
54360.0000   -0.53077
54400.0000   -0.56134
54440.0000   -0.67509
54480.0000   -0.50022
54520.0000   -0.69345
54560.0000   -0.69477
54600.0000   -0.57487
54640.0000   -0.75018
54680.0000   -0.64380
54720.0000   -0.52143
54760.0000   -0.68269
54800.0000   -0.53495
54840.0000   -0.71072
54880.0000   -0.97764
54920.0000   -0.80188
54960.0000   -0.78882
55000.0000   -0.54377
55040.0000   -0.55310
55080.0000   -0.60676
55120.0000   -0.66463
55160.0000   -0.72600
55200.0000   -0.79827
55240.0000   -0.63438
55280.0000   -0.68417
55320.0000   -0.64858
55360.0000   -0.70390
55400.0000   -0.76181
55440.0000   -0.54502
55480.0000   -0.74787
55520.0000   -0.77063
55560.0000   -0.75712
55600.0000   -0.48096
55640.0000   -0.67154
55680.0000   -0.61327
55720.0000   -0.79980
55760.0000   -0.45440
55800.0000   -0.41791
55840.0000   -0.47234
55880.0000   -0.61304
55920.0000   -0.58440
55960.0000   -0.70029
56000.0000   -0.54229
56040.0000   -0.51122
56080.0000   -0.44198
56120.0000   -0.46991
56160.0000   -0.11026
56200.0000   -0.01312
56240.0000   -0.29243
56280.0000   -0.28603
56320.0000   -0.06182
56360.0000   -0.05963
56400.0000   -0.37923
56440.0000   -0.30970
56480.0000    0.14560
56520.0000   -0.06246
56560.0000   -0.49947
56600.0000   -0.62083
56640.0000   -0.55058
56680.0000   -0.71186
56720.0000   -0.50309
56760.0000   -0.48200
56800.0000   -0.64830
56840.0000   -0.82197
56880.0000   -0.30776
56920.0000   -0.43859
56960.0000   -0.83380
57000.0000   -0.60413
57040.0000   -0.67765
57080.0000   -0.60459
57120.0000   -0.59718
57160.0000   -0.45021
57200.0000   -0.45048
57240.0000   -0.44160
57280.0000   -0.12549
57320.0000    0.04319
57360.0000   -0.34588
57400.0000   -0.56422
57440.0000   -0.16433
57480.0000   -0.73774
57520.0000   -0.51031
57560.0000   -0.61608
57600.0000   -0.47645
57640.0000   -0.47801
57680.0000   -0.32360
57720.0000   -0.60183
57760.0000   -0.96993
57800.0000   -0.91747
57840.0000   -0.39187
57880.0000   -0.91360
57920.0000   -0.13836
57960.0000   -0.36834
58000.0000   -0.61959
58040.0000   -0.64953
58080.0000   -0.70156
58120.0000   -0.54683
58160.0000   -0.85277
58200.0000   -0.81298
58240.0000   -0.78439
58280.0000   -0.35426
58320.0000   -0.23431
58360.0000   -0.45866
58400.0000   -0.42009
58440.0000   -0.54511
58480.0000   -0.58143
58520.0000   -0.25617
58560.0000    0.00763
58600.0000   -0.09351
58640.0000    0.22137
58680.0000   -0.21782
58720.0000   -0.23430
58760.0000   -0.14480
58800.0000    0.12948
58840.0000   -0.04972
58880.0000   -0.33492
58920.0000   -0.20892
58960.0000   -0.35885
59000.0000   -0.20457
59040.0000   -0.12830
59080.0000   -0.28296
59120.0000   -0.27572
59160.0000   -0.34821
59200.0000   -0.58550
59240.0000   -0.22212
59280.0000   -0.41765
59320.0000   -0.31083
59360.0000   -0.25498
59400.0000   -0.39621
59440.0000   -0.30501
59480.0000   -0.53764
59520.0000    0.01968
59560.0000    0.02721
59600.0000   -0.49069
59640.0000    0.05238
59680.0000    0.18745
59720.0000   -0.08620
59760.0000   -0.40650
59800.0000   -0.19795
59840.0000   -0.31134
59880.0000   -0.41340
59920.0000   -0.02195
59960.0000   -0.06743
60000.0000   -0.12131
60040.0000   -0.17878
60080.0000   -0.23177
60120.0000   -0.11497
60160.0000   -0.07183
60200.0000   -0.14232
60240.0000   -0.14495
60280.0000   -0.07239
60320.0000    0.07240
60360.0000   -0.25288
60400.0000   -0.09090
60440.0000    0.01457
60480.0000   -0.19097
60520.0000   -0.16579
60560.0000   -0.27685
60600.0000   -0.18565
60640.0000   -0.46782
60680.0000   -0.13569
60720.0000   -0.23721
60760.0000   -0.31739
60800.0000   -0.28896
60840.0000   -0.27049
60880.0000   -0.65328
60920.0000   -0.65283
60960.0000   -0.73562
61000.0000   -0.39883
61040.0000   -0.50254
61080.0000   -0.30016
61120.0000   -0.45330
61160.0000   -0.33573
61200.0000   -0.45434
61240.0000   -0.44541
61280.0000   -0.38006
61320.0000    0.32247
61360.0000   -0.03724
61400.0000    0.42082
61440.0000    0.29062
61480.0000    0.21857
61520.0000    0.08647
61560.0000    0.45613
61600.0000    0.23441
61640.0000    0.36694
61680.0000    0.41816
61720.0000    0.04101
61760.0000    0.48096
61800.0000    0.24513
61840.0000    0.32511
61880.0000    0.32952
61920.0000    0.17098
61960.0000    0.27889
62000.0000    0.28544
62040.0000    0.36841
62080.0000    0.37732
62120.0000    0.20980
62160.0000    0.12207
62200.0000    0.07575
62240.0000   -0.16955
62280.0000   -0.09737
62320.0000   -0.14394
62360.0000   -0.14243
62400.0000   -0.25041
62440.0000   -0.07688
62480.0000   -0.06724
62520.0000   -0.06634
62560.0000   -0.13580
62600.0000    0.07940
62640.0000    0.02819
62680.0000    0.10291
62720.0000   -0.01821
62760.0000    0.05185
62800.0000    0.11135
62840.0000   -0.14604
62880.0000    0.20286
62920.0000    0.16631
62960.0000    0.19452
63000.0000   -0.04006
63040.0000    0.10151
63080.0000   -0.05070
63120.0000    0.06592
63160.0000   -0.10896
63200.0000    0.04300
63240.0000    0.22278
63280.0000   -0.16857
63320.0000   -0.01891
63360.0000   -0.05645
63400.0000    0.34500
63440.0000    0.03111
63480.0000   -0.06244
63520.0000   -0.03476
63560.0000    0.07093
63600.0000   -0.13967
63640.0000   -0.03065
63680.0000    0.18823
63720.0000    0.24609
63760.0000   -0.27400
63800.0000    0.18345
63840.0000    0.26535
63880.0000   -0.16561
63920.0000   -0.12060
63960.0000   -0.24184
64000.0000   -0.31158
64040.0000   -0.53760
64080.0000   -0.65631
64120.0000   -0.61012
64160.0000   -0.57708
64200.0000   -0.08282
64240.0000    0.13712
64280.0000   -0.25188
64320.0000   -0.25968
64360.0000   -0.37245
64400.0000   -0.55811
64440.0000   -0.67200
64480.0000   -0.51318
64520.0000   -0.14205
64560.0000   -0.59222
64600.0000   -0.38539
64640.0000   -0.40322
64680.0000   -0.45833
64720.0000   -0.82511
64760.0000   -0.64244
64800.0000   -0.54178
64840.0000   -0.49622
64880.0000   -0.15964
64920.0000   -0.55226
64960.0000   -0.44339
65000.0000   -0.49673
65040.0000   -0.38214
65080.0000   -0.55984
65120.0000   -0.54779
65160.0000   -0.70495
65200.0000   -0.52153
65240.0000   -0.44577
65280.0000   -0.41777
65320.0000   -0.38343
65360.0000   -0.49797
65400.0000   -0.75485
65440.0000   -0.50826
65480.0000   -0.83069
65520.0000   -0.66635
65560.0000   -0.38436
65600.0000   -0.57685
65640.0000   -0.37503
65680.0000   -0.59187
65720.0000   -0.42287
65760.0000   -0.45222
65800.0000   -0.48804
65840.0000   -0.37009
65880.0000   -0.40283
65920.0000   -0.05533
65960.0000   -0.31959
66000.0000   -0.47412
66040.0000   -0.34883
66080.0000   -0.39861
66120.0000   -0.26600
66160.0000   -0.28198
66200.0000   -0.59480
66240.0000   -0.45210
66280.0000   -0.42381
66320.0000   -0.51191
66360.0000   -0.38713
66400.0000   -0.31519
66440.0000   -0.49043
66480.0000   -0.34860
66520.0000   -0.45554
66560.0000   -0.31445
66600.0000   -0.55539
66640.0000   -0.44297
66680.0000   -0.76830
66720.0000   -0.22106
66760.0000   -0.19086
66800.0000    0.16759
66840.0000   -0.09521
66880.0000   -0.22646
66920.0000   -0.40506
66960.0000   -0.23836
67000.0000   -0.34196
67040.0000   -0.22452
67080.0000   -0.28660
67120.0000   -0.24384
67160.0000   -0.50586
67200.0000   -0.24099
67240.0000   -0.56681
67280.0000   -0.51193
67320.0000   -0.19910
67360.0000   -0.63819
67400.0000   -0.40221
67440.0000   -0.75581
67480.0000   -0.39676
67520.0000   -0.32112
67560.0000   -0.49356
67600.0000   -0.35334
67640.0000   -0.51192
67680.0000   -0.51985
67720.0000   -0.48725
67760.0000   -0.40594
67800.0000   -0.42490
67840.0000   -0.42051
67880.0000   -0.51014
67920.0000   -0.38607
67960.0000   -0.16810
68000.0000   -0.02005
68040.0000   -0.48274
68080.0000    0.03541
68120.0000   -0.78243
68160.0000   -0.65175
68200.0000   -0.78320
68240.0000   -0.42382
68280.0000   -0.37717
68320.0000   -0.60223
68360.0000   -0.49460
68400.0000   -0.49418
68440.0000   -0.80028
68480.0000   -0.71225
68520.0000   -0.71065
68560.0000   -0.51870
68600.0000   -0.57678
68640.0000   -0.72158
68680.0000   -0.74396
68720.0000   -0.95582
68760.0000   -0.80126
68800.0000   -0.66767
68840.0000   -0.50730
68880.0000   -0.63940
68920.0000   -0.36521
68960.0000   -0.29380
69000.0000   -0.39104
69040.0000   -0.50766
69080.0000   -0.81932
69120.0000   -0.72715
69160.0000   -0.47903
69200.0000   -0.34496
69240.0000    0.14056
69280.0000   -0.19452
69320.0000    0.13269
69360.0000   -0.74373
69400.0000   -0.57300
69440.0000   -0.80843
69480.0000   -0.64875
69520.0000   -0.61070
69560.0000   -0.52078
69600.0000   -0.41438
69640.0000   -0.42505
69680.0000   -0.68589
69720.0000   -0.70850
69760.0000   -0.76873
69800.0000   -0.44633
69840.0000   -0.55449
69880.0000   -0.47184
69920.0000   -0.31564
69960.0000   -0.65121
70000.0000   -0.85782
70040.0000   -0.40812
70080.0000   -0.36287
70120.0000   -0.78928
70160.0000   -0.55846
70200.0000   -0.02094
70240.0000   -0.42619
70280.0000   -0.37664
70320.0000   -0.58347
70360.0000   -0.58791
70400.0000   -0.45809
70440.0000   -0.52178
70480.0000   -0.48252
70520.0000   -0.73390
70560.0000   -0.43828
70600.0000   -0.79018
70640.0000   -0.69427
70680.0000   -0.41297
70720.0000   -0.72138
70760.0000   -0.46003
70800.0000   -0.74836
70840.0000   -0.04822
70880.0000   -0.67730
70920.0000   -0.41210
70960.0000   -0.40251
71000.0000   -0.63281
71040.0000   -0.67096
71080.0000   -0.44245
71120.0000   -0.44210
71160.0000   -0.65451
71200.0000   -0.59003
71240.0000   -0.80408
71280.0000   -0.80193
71320.0000   -0.73126
71360.0000   -0.45302
71400.0000   -0.56991
71440.0000   -0.26723
71480.0000   -0.42863
71520.0000   -0.41602
71560.0000   -0.30902
71600.0000   -0.41771
71640.0000   -0.87752
71680.0000   -0.81548
71720.0000   -0.94390
71760.0000   -0.81322
71800.0000   -0.76260
71840.0000   -0.56955
71880.0000   -0.77104
71920.0000   -0.64780
71960.0000   -0.63289
72000.0000   -0.59881
72040.0000   -0.77757
72080.0000   -0.80412
72120.0000   -1.04482
72160.0000   -0.80328
72200.0000   -0.60704
72240.0000   -0.94460
72280.0000   -0.56929
72320.0000   -0.82409
72360.0000   -0.78393
72400.0000   -0.64194
72440.0000   -0.72153
72480.0000   -0.71814
72520.0000   -0.71637
72560.0000   -0.47354
72600.0000   -0.83446
72640.0000   -0.85830
72680.0000   -0.70334
72720.0000   -0.63291
72760.0000   -0.74821
72800.0000   -1.02218
72840.0000   -0.70885
72880.0000   -0.69802
72920.0000   -0.72047
72960.0000   -0.89245
73000.0000   -1.06401
73040.0000   -0.69855
73080.0000   -0.61600
73120.0000   -0.77924
73160.0000   -0.80860
73200.0000   -0.92530
73240.0000   -0.57393
73280.0000   -0.74205
73320.0000   -0.48932
73360.0000   -0.66573
73400.0000   -0.53921
73440.0000   -0.70837
73480.0000   -0.39690
73520.0000   -0.63942
73560.0000   -0.81526
73600.0000   -0.54696
73640.0000   -0.55184
73680.0000   -0.65964
73720.0000   -0.81273
73760.0000   -0.61727
73800.0000   -0.66184
73840.0000   -0.94391
73880.0000   -0.66907
73920.0000   -0.71487
73960.0000   -0.68098
74000.0000   -0.76901
74040.0000   -0.62081
74080.0000   -0.75588
74120.0000   -0.74919
74160.0000   -0.43096
74200.0000   -0.87164
74240.0000   -0.71722
74280.0000   -0.73615
74320.0000   -0.75413
74360.0000   -0.73135
74400.0000   -0.48334
74440.0000   -0.65028
74480.0000   -0.41103
74520.0000   -0.44123
74560.0000   -0.50930
74600.0000   -0.55841
74640.0000   -0.41741
74680.0000   -0.49122
74720.0000   -0.57165
74760.0000   -0.52932
74800.0000   -0.53160
74840.0000   -0.85667
74880.0000   -0.31705
74920.0000   -0.51165
74960.0000   -0.59672
75000.0000   -0.31580
75040.0000   -0.55717
75080.0000   -0.35185
75120.0000   -0.53242
75160.0000   -0.38262
75200.0000   -0.49945
75240.0000   -0.35455
75280.0000   -0.53124
75320.0000   -0.60599
75360.0000   -0.59639
75400.0000   -0.74755
75440.0000   -0.38071
75480.0000    0.03377
75520.0000    0.17337
75560.0000   -0.27225
75600.0000   -0.63380
75640.0000   -0.33251
75680.0000   -0.24989
75720.0000    0.15634
75760.0000    0.09093
75800.0000   -0.05083
75840.0000   -0.30404
75880.0000   -0.40983
75920.0000   -0.82517
75960.0000   -0.54240
76000.0000   -0.40233
76040.0000   -0.36240
76080.0000   -0.41723
76120.0000   -0.37029
76160.0000   -0.39168
76200.0000   -0.25009
76240.0000   -0.31605
76280.0000   -0.72494
76320.0000   -0.54864
76360.0000   -0.42609
76400.0000   -0.75572
76440.0000   -0.85804
76480.0000   -0.61913
76520.0000   -0.53792
76560.0000   -0.63579
76600.0000   -0.58960
76640.0000   -0.53764
76680.0000   -0.61615
76720.0000   -0.74274
76760.0000   -0.71576
76800.0000   -0.71720
76840.0000   -0.54463
76880.0000   -0.46623
76920.0000   -0.30037
76960.0000   -0.12831
77000.0000   -0.53489
77040.0000   -0.51934
77080.0000   -0.52987
77120.0000   -0.57439
77160.0000   -0.53198
77200.0000   -0.55553
77240.0000   -0.77380
77280.0000   -0.43465
77320.0000   -0.33340
77360.0000   -0.51928
77400.0000   -0.49184
77440.0000   -0.20945
77480.0000   -0.51546
77520.0000   -0.15598
77560.0000   -0.52253
77600.0000   -0.54580
77640.0000   -0.51595
77680.0000   -0.26062
77720.0000   -0.48494
77760.0000   -0.15033
77800.0000   -0.47935
77840.0000    0.00686
77880.0000   -0.54089
77920.0000   -0.33351
77960.0000   -0.29172
78000.0000   -0.17067
78040.0000   -0.37922
78080.0000   -0.39016
78120.0000   -0.69770
78160.0000   -0.50977
78200.0000   -0.40119
78240.0000   -0.43724
78280.0000   -0.28447
78320.0000   -0.12098
78360.0000    0.03144
78400.0000   -0.29418
78440.0000    0.16628
78480.0000    0.08662
78520.0000    0.09036
78560.0000   -0.02748
78600.0000   -0.01589
78640.0000    0.11937
78680.0000    0.11882
78720.0000   -0.00185
78760.0000    0.08795
78800.0000    0.02293
78840.0000   -0.14100
78880.0000   -0.08886
78920.0000   -0.01490
78960.0000   -0.27139
79000.0000   -0.01894
79040.0000   -0.14244
79080.0000   -0.20806
79120.0000   -0.07085
79160.0000   -0.03183
79200.0000    0.06691
79240.0000   -0.00916
79280.0000    0.06421
79320.0000   -0.29538
79360.0000   -0.14614
79400.0000   -0.11121
79440.0000   -0.48582
79480.0000   -0.26271
79520.0000   -0.01834
79560.0000   -0.23646
79600.0000   -0.47595
79640.0000   -0.36799
79680.0000   -0.44284
79720.0000   -0.09055
79760.0000   -0.14063
79800.0000   -0.27636
79840.0000   -0.19144
79880.0000   -0.14722
79920.0000    0.02697
79960.0000   -0.10761
80000.0000   -0.14413
80040.0000    0.09800
80080.0000    0.20537
80120.0000    0.22734
80160.0000    0.25841
80200.0000    0.27916
80240.0000    0.44722
80280.0000    0.16448
80320.0000    0.49817
80360.0000    0.31242
80400.0000    0.23675
80440.0000    0.00770
80480.0000   -0.04471
80520.0000    0.03109
80560.0000    0.11191
80600.0000   -0.20916
80640.0000    0.32810
80680.0000    0.05713
80720.0000   -0.00973
80760.0000    0.12345
80800.0000   -0.04939
80840.0000    0.22494
80880.0000    0.43699
80920.0000    0.38183
80960.0000   -0.02500
81000.0000   -0.00142
81040.0000   -0.00496
81080.0000    0.16797
81120.0000   -0.28624
81160.0000   -0.26433
81200.0000    0.16689
81240.0000    0.25065
81280.0000    0.07058
81320.0000   -0.10085
81360.0000   -0.03448
81400.0000   -0.17454
81440.0000   -0.00150
81480.0000    0.10718
81520.0000    0.02270
81560.0000   -0.29968
81600.0000   -0.02178
81640.0000    0.09304
81680.0000   -0.02368
81720.0000   -0.00193
81760.0000   -0.00910
81800.0000   -0.18923
81840.0000   -0.13990
81880.0000    0.00838
81920.0000   -0.00322
81960.0000   -0.31477
82000.0000   -0.23276
82040.0000   -0.01079
82080.0000    0.02651
82120.0000   -0.56728
82160.0000   -0.10611
82200.0000   -0.15585
82240.0000    0.03331
82280.0000    0.26381
82320.0000    0.05900
82360.0000    0.43750
82400.0000    0.31097
82440.0000    0.25559
82480.0000    0.03273
82520.0000    0.15826
82560.0000    0.43097
82600.0000    0.36969
82640.0000    0.19612
82680.0000    0.28606
82720.0000    0.01438
82760.0000    0.32719
82800.0000    0.26470
82840.0000    0.17772
82880.0000    0.10187
82920.0000    0.15814
82960.0000    0.06606
83000.0000    0.21304
83040.0000    0.46152
83080.0000    0.24677
83120.0000    0.40797
83160.0000    0.14395
83200.0000    0.16708
83240.0000    0.04687
83280.0000    0.20668
83320.0000    0.18174
83360.0000    0.19206
83400.0000    0.37998
83440.0000    0.20533
83480.0000    0.17271
83520.0000    0.58882
83560.0000    0.28519
83600.0000    0.32514
83640.0000    0.20090
83680.0000    0.00378
83720.0000    0.44450
83760.0000    0.18290
83800.0000    0.48525
83840.0000    0.78612
83880.0000    0.25173
83920.0000    0.00939
83960.0000    0.00081
84000.0000    0.25942
84040.0000    0.21734
84080.0000   -0.04127
84120.0000    0.11464
84160.0000    0.11839
84200.0000   -0.19095
84240.0000    0.00532
84280.0000    0.22841
84320.0000    0.15618
84360.0000    0.07723
84400.0000    0.32608
84440.0000   -0.02937
84480.0000    0.15723
84520.0000   -0.06214
84560.0000    0.09793
84600.0000   -0.06934
84640.0000   -0.05471
84680.0000   -0.24281
84720.0000   -0.45333
84760.0000   -0.07557
84800.0000   -0.46564
84840.0000   -0.39820
84880.0000    0.16641
84920.0000   -0.10605
84960.0000   -0.03549
85000.0000   -0.10685
85040.0000    0.03838
85080.0000   -0.15026
85120.0000    0.11457
85160.0000    0.16384
85200.0000    0.02240
85240.0000    0.22373
85280.0000   -0.31473
85320.0000   -0.19673
85360.0000   -0.38716
85400.0000    0.02016
85440.0000   -0.42232
85480.0000   -0.24396
85520.0000   -0.21472
85560.0000    0.04844
85600.0000   -0.28271
85640.0000   -0.29245
85680.0000   -0.11726
85720.0000   -0.22550
85760.0000   -0.39347
85800.0000   -0.24100
85840.0000   -0.10444
85880.0000    0.21081
85920.0000   -0.39840
85960.0000   -0.32278
86000.0000   -0.26594
86040.0000   -0.28750
86080.0000   -0.10201
86120.0000   -0.34127
86160.0000   -0.12417
86200.0000   -0.42119
86240.0000    0.33582
86280.0000    0.06729
86320.0000   -0.13558
86360.0000   -0.02970
86400.0000   -0.22812
86440.0000   -0.34636
86480.0000   -0.27715
86520.0000   -0.38586
86560.0000   -0.37946
86600.0000   -0.18645
86640.0000   -0.29444
86680.0000   -0.38462
86720.0000   -0.35656
86760.0000   -0.13699
86800.0000   -0.14124
86840.0000   -0.36795
86880.0000   -0.15827
86920.0000   -0.26886
86960.0000   -0.14356
87000.0000   -0.85002
87040.0000   -0.53185
87080.0000   -0.25560
87120.0000    0.14095
87160.0000   -0.23824
87200.0000    0.02779
87240.0000   -0.14656
87280.0000   -0.13888
87320.0000   -0.08099
87360.0000   -0.10634
87400.0000   -0.26717
87440.0000   -0.27679
87480.0000   -0.36319
87520.0000   -0.05229
87560.0000   -0.11319
87600.0000   -0.28335
87640.0000   -0.78680
87680.0000   -0.38546
87720.0000   -0.45882
87760.0000   -0.48547
87800.0000   -0.67886
87840.0000   -0.22752
87880.0000   -0.15381
87920.0000   -0.17773
87960.0000   -0.60794
88000.0000   -0.15231
88040.0000   -0.27751
88080.0000   -0.19192
88120.0000    0.18578
88160.0000    0.04999
88200.0000   -0.02032
88240.0000   -0.16018
88280.0000   -0.06702
88320.0000    0.03277
88360.0000   -0.01669
88400.0000   -0.27987
88440.0000   -0.22216
88480.0000   -0.10108
88520.0000   -0.03548
88560.0000    0.11628
88600.0000   -0.27358
88640.0000    0.01510
88680.0000    0.01625
88720.0000   -0.14679
88760.0000   -0.05618
88800.0000   -0.01609
88840.0000    0.15460
88880.0000    0.04720
88920.0000   -0.41938
88960.0000   -0.22651
89000.0000   -0.28896
89040.0000   -0.21051
89080.0000    0.12574
89120.0000   -0.35645
89160.0000   -0.29135
89200.0000   -0.18945
89240.0000   -0.25071
89280.0000   -0.09120
89320.0000   -0.14929
89360.0000   -0.51434
89400.0000   -0.54042
89440.0000   -0.57056
89480.0000   -0.61198
89520.0000   -0.44718
89560.0000   -0.64821
89600.0000   -0.42730
89640.0000   -0.92870
89680.0000   -0.64015
89720.0000   -0.53466
89760.0000   -0.41236
89800.0000   -0.42924
89840.0000   -0.72668
89880.0000   -0.42366
89920.0000   -0.67695
89960.0000   -0.50737
90000.0000   -0.48041
90040.0000   -0.66488
90080.0000   -0.51914
90120.0000   -0.72401
90160.0000   -0.62718
90200.0000   -0.61175
90240.0000   -0.55023
90280.0000   -0.84157
90320.0000   -0.58206
90360.0000   -0.61499
90400.0000   -0.81794
90440.0000   -0.65443
90480.0000   -0.55988
90520.0000   -0.58317
90560.0000   -0.33433
90600.0000   -0.15079
90640.0000   -0.05110
90680.0000   -0.22291
90720.0000   -0.42164
90760.0000   -0.07210
90800.0000   -0.36990
90840.0000   -0.20946
90880.0000   -0.28096
90920.0000   -0.11799
90960.0000    0.07309
91000.0000    0.28638
91040.0000    0.43868
91080.0000    0.54041
91120.0000    0.47443
91160.0000    0.45649
91200.0000   -0.06959
91240.0000   -0.12236
91280.0000   -0.14990
91320.0000    0.01628
91360.0000   -0.21955
91400.0000   -0.36132
91440.0000   -0.13701
91480.0000   -0.53480
91520.0000   -0.47611
91560.0000   -0.18199
91600.0000   -0.32844
91640.0000   -0.17019
91680.0000   -0.23721
91720.0000   -0.13932
91760.0000   -0.32700
91800.0000   -0.44462
91840.0000   -0.35996
91880.0000   -0.47768
91920.0000   -0.67608
91960.0000   -0.19467
92000.0000   -0.32273
92040.0000   -0.40404
92080.0000   -0.26837
92120.0000   -0.16216
92160.0000   -0.28096
92200.0000   -0.18995
92240.0000   -0.58453
92280.0000   -0.81435
92320.0000   -0.58261
92360.0000   -0.54053
92400.0000   -0.49928
92440.0000   -0.84419
92480.0000   -0.51277
92520.0000   -0.56400
92560.0000   -0.47945
92600.0000   -0.36089
92640.0000   -0.64957
92680.0000   -0.58509
92720.0000   -0.95037
92760.0000   -0.56344
92800.0000   -0.63024
92840.0000   -0.50996
92880.0000   -0.55955
92920.0000   -0.66732
92960.0000   -0.43670
93000.0000   -0.48169
93040.0000   -0.75521
93080.0000   -0.26312
93120.0000   -0.14938
93160.0000   -0.31546
93200.0000   -0.61090
93240.0000   -0.63591
93280.0000   -0.60698
93320.0000   -0.78815
93360.0000   -0.76157
93400.0000   -0.72754
93440.0000   -0.61604
93480.0000   -0.64517
93520.0000   -0.51152
93560.0000   -0.50535
93600.0000   -0.71393
93640.0000   -0.88281
93680.0000   -0.27892
93720.0000   -0.11826
93760.0000   -0.27504
93800.0000   -0.29942
93840.0000   -0.36501
93880.0000   -0.24471
93920.0000   -0.41129
93960.0000   -0.44055
94000.0000   -0.51538
94040.0000   -0.27192
94080.0000   -0.12713
94120.0000   -0.04212
94160.0000   -0.00771
94200.0000   -0.07951
94240.0000    0.42350
94280.0000   -0.08825
94320.0000   -0.35978
94360.0000   -0.16140
94400.0000   -0.07599
94440.0000    0.00709
94480.0000   -0.07621
94520.0000   -0.26647
94560.0000   -0.53265
94600.0000   -0.23179
94640.0000   -0.18195
94680.0000   -0.20724
94720.0000   -0.24404
94760.0000   -0.32232
94800.0000   -0.23080
94840.0000   -0.18478
94880.0000    0.12286
94920.0000    0.00294
94960.0000    0.03912
95000.0000    0.02701
95040.0000    0.36291
95080.0000   -0.10970
95120.0000    0.01451
95160.0000   -0.04681
95200.0000    0.13943
95240.0000   -0.35680
95280.0000    0.03875
95320.0000   -0.14534
95360.0000    0.35004
95400.0000    0.31168
95440.0000    0.44324
95480.0000    0.12417
95520.0000    0.22731
95560.0000    0.08379
95600.0000    0.07428
95640.0000    0.06464
95680.0000    0.04836
95720.0000    0.43843
95760.0000    0.46266
95800.0000    0.49894
95840.0000    0.30810
95880.0000    0.09784
95920.0000   -0.06808
95960.0000    0.54618
96000.0000    0.52869
96040.0000    0.51016
96080.0000    0.44298
96120.0000    0.41336
96160.0000    0.33682
96200.0000    0.51185
96240.0000    0.32405
96280.0000    0.57556
96320.0000    0.28267
96360.0000   -0.06865
96400.0000    0.34907
96440.0000    0.34726
96480.0000    0.43081
96520.0000    0.48995
96560.0000    0.46470
96600.0000    0.32877
96640.0000    0.21782
96680.0000    0.12349
96720.0000    0.28983
96760.0000    0.05949
96800.0000    0.16336
96840.0000    0.27422
96880.0000    0.29774
96920.0000    0.23203
96960.0000    0.29984
97000.0000    0.38189
97040.0000    0.39615
97080.0000    0.47311
97120.0000    0.29948
97160.0000    0.35979
97200.0000    0.53543
97240.0000    0.41015
97280.0000    0.40156
97320.0000    0.32431
97360.0000    0.15855
97400.0000    0.37832
97440.0000    0.34083
97480.0000    0.46202
97520.0000    0.24904
97560.0000    0.34304
97600.0000    0.32173
97640.0000    0.40543
97680.0000    0.40085
97720.0000    0.48201
97760.0000    0.29761
97800.0000    0.42968
97840.0000   -0.00327
97880.0000    0.55015
97920.0000    0.41482
97960.0000    0.47106
98000.0000    0.53850
98040.0000    0.64026
98080.0000    0.37392
98120.0000    0.37215
98160.0000    0.48316
98200.0000    0.18036
98240.0000    0.44971
98280.0000    0.62426
98320.0000    0.63012
98360.0000    0.74993
98400.0000    0.61012
98440.0000    0.50808
98480.0000    0.40563
98520.0000    0.31551
98560.0000    0.28810
98600.0000    0.21210
98640.0000    0.22128
98680.0000    0.44388
98720.0000    0.39227
98760.0000    0.17756
98800.0000    0.27199
98840.0000    0.18402
98880.0000    0.30372
98920.0000    0.46978
98960.0000    0.36178
99000.0000    0.21446
99040.0000    0.23223
99080.0000    0.18697
99120.0000    0.25533
99160.0000    0.34147
99200.0000    0.20242
99240.0000    0.44492
99280.0000    0.45337
99320.0000    0.26346
99360.0000    0.45066
99400.0000    0.17483
99440.0000    0.38773
99480.0000    0.43055
99520.0000    0.29027
99560.0000    0.45284
99600.0000    0.30760
99640.0000    0.31142
99680.0000    0.31370
99720.0000    0.23356
99760.0000    0.29395
99800.0000    0.26734
99840.0000    0.28670
99880.0000    0.44526
99920.0000    0.37441
99960.0000    0.12325
100000.0000    0.33120
100040.0000    0.23527
100080.0000    0.44942
100120.0000    0.28339
100160.0000    0.18347
100200.0000    0.34657
100240.0000    0.33857
100280.0000    0.24704
100320.0000    0.49698
100360.0000    0.34316
100400.0000    0.26167
100440.0000    0.20960
100480.0000    0.46591
100520.0000    0.55017
100560.0000    0.40946
100600.0000    0.52617
100640.0000    0.26954
100680.0000    0.37689
100720.0000    0.51612
100760.0000    0.42444
100800.0000    0.32098
100840.0000    0.41480
100880.0000    0.20615
100920.0000    0.23765
100960.0000    0.33305
101000.0000    0.32693
101040.0000    0.15690
101080.0000    0.24601
101120.0000    0.08991
101160.0000    0.11349
101200.0000   -0.07194
101240.0000    0.06290
101280.0000    0.29138
101320.0000    0.29241
101360.0000    0.30747
101400.0000   -0.34351
101440.0000    0.20449
101480.0000   -0.05175
101520.0000    0.31629
101560.0000    0.13069
101600.0000    0.13146
101640.0000    0.12671
101680.0000   -0.07570
101720.0000   -0.04161
101760.0000    0.04170
101800.0000   -0.01918
101840.0000    0.08890
101880.0000    0.17065
101920.0000   -0.08412
101960.0000   -0.05338
102000.0000   -0.01895
102040.0000   -0.10962
102080.0000    0.05169
102120.0000   -0.07204
102160.0000   -0.18570
102200.0000   -0.08518
102240.0000    0.11609
102280.0000    0.03651
102320.0000   -0.19686
102360.0000    0.00165
102400.0000    0.12555
102440.0000   -0.09533
102480.0000   -0.03793
102520.0000    0.05087
102560.0000   -0.04036
102600.0000   -0.01524
102640.0000   -0.22127
102680.0000    0.03540
102720.0000    0.05814
102760.0000   -0.01670
102800.0000    0.08182
102840.0000   -0.04416
102880.0000   -0.07561
102920.0000    0.04486
102960.0000   -0.06020
103000.0000   -0.14534
103040.0000   -0.14532
103080.0000    0.04329
103120.0000    0.06034
103160.0000   -0.03900
103200.0000   -0.10816
103240.0000   -0.17051
103280.0000   -0.01934
103320.0000   -0.05190
103360.0000   -0.12785
103400.0000   -0.18755
103440.0000    0.11245
103480.0000   -0.22315
103520.0000    0.36765
103560.0000    0.25012
103600.0000    0.31851
103640.0000    0.44736
103680.0000    0.49124
103720.0000    0.37011
103760.0000    0.41009
103800.0000    0.51577
103840.0000    0.49823
103880.0000    0.62387
103920.0000    0.39802
103960.0000    0.17405
104000.0000    0.26462
104040.0000    0.16880
104080.0000    0.37830
104120.0000    0.38408
104160.0000    0.40624
104200.0000    0.44867
104240.0000    0.21805
104280.0000    0.46960
104320.0000    0.32562
104360.0000    0.17164
104400.0000    0.39827
104440.0000    0.44940
104480.0000    0.40402
104520.0000    0.45113
104560.0000    0.37499
104600.0000    0.32620
104640.0000    0.12783
104680.0000    0.43035
104720.0000    0.37113
104760.0000    0.44763
104800.0000    0.28088
104840.0000    0.38643
104880.0000    0.06110
104920.0000    0.39439
104960.0000    0.42043
105000.0000    0.29980
105040.0000    0.27636
105080.0000    0.23185
105120.0000    0.33422
105160.0000    0.14485
105200.0000    0.40404
105240.0000    0.34544
105280.0000    0.19207
105320.0000    0.22674
105360.0000    0.22041
105400.0000    0.31709
105440.0000    0.12030
105480.0000    0.40870
105520.0000   -0.03050
105560.0000    0.13138
105600.0000    0.25343
105640.0000    0.10070
105680.0000    0.19503
105720.0000    0.25979
105760.0000    0.13540
105800.0000    0.08713
105840.0000   -0.02950
105880.0000    0.18721
105920.0000    0.59041
105960.0000    0.23301
106000.0000    0.29315
106040.0000    0.23634
106080.0000    0.70532
106120.0000    0.46119
106160.0000    0.26040
106200.0000    0.42926
106240.0000    0.46436
106280.0000    0.43313
106320.0000    0.30687
106360.0000    0.34612
106400.0000    0.54979
106440.0000    0.43946
106480.0000    0.12889
106520.0000    0.58264
106560.0000    0.26040
106600.0000    0.41691
106640.0000    0.37281
106680.0000   -0.02808
106720.0000    0.30397
106760.0000    0.35754
106800.0000    0.30185
106840.0000    0.13995
106880.0000    0.38218
106920.0000    0.12371
106960.0000    0.29677
107000.0000    0.42079
107040.0000    0.29484
107080.0000    0.52606
107120.0000    0.47591
107160.0000    0.44493
107200.0000    0.31598
107240.0000    0.35392
107280.0000    0.33609
107320.0000    0.24442
107360.0000    0.34518
107400.0000    0.37107
107440.0000    0.41757
107480.0000    0.17564
107520.0000    0.35549
107560.0000    0.32199
107600.0000    0.42320
107640.0000    0.40461
107680.0000    0.20423
107720.0000    0.39135
107760.0000    0.37818
107800.0000    0.50819
107840.0000    0.20274
107880.0000    0.22491
107920.0000    0.31365
107960.0000    0.51473
108000.0000    0.38801
108040.0000    0.35646
108080.0000    0.18676
108120.0000    0.33043
108160.0000    0.32036
108200.0000    0.13832
108240.0000    0.22371
108280.0000    0.16638
108320.0000    0.37641
108360.0000    0.49424
108400.0000    0.51247
108440.0000    0.46101
108480.0000    0.51784
108520.0000    0.08887
108560.0000   -0.26162
108600.0000   -0.02709
108640.0000   -0.03360
108680.0000    0.01734
108720.0000   -0.09217
108760.0000    0.07229
108800.0000    0.23730
108840.0000    0.09062
108880.0000    0.01310
108920.0000   -0.13529
108960.0000   -0.40276
109000.0000   -0.17916
109040.0000   -0.38060
109080.0000   -0.33173
109120.0000    0.18914
109160.0000    0.01613
109200.0000   -0.13450
109240.0000    0.02791
109280.0000   -0.20417
109320.0000   -0.36893
109360.0000   -0.19447
109400.0000   -0.45185
109440.0000   -0.43405
109480.0000   -0.42554
109520.0000   -0.56209
109560.0000   -0.45086
109600.0000   -0.39511
109640.0000   -0.38705
109680.0000   -0.54049
109720.0000   -0.23630
109760.0000   -0.46090
109800.0000   -0.74890
109840.0000   -0.35391
109880.0000   -0.22552
109920.0000   -0.22855
109960.0000   -0.12093
110000.0000   -0.21600
110040.0000   -0.24550
110080.0000   -0.21943
110120.0000   -0.21992
110160.0000   -0.41974
110200.0000   -0.22933
110240.0000   -0.29572
110280.0000   -0.36264
110320.0000   -0.54238
110360.0000   -0.36243
110400.0000   -0.21156
110440.0000   -0.15974
110480.0000   -0.23992
110520.0000   -0.36714
110560.0000   -0.45909
110600.0000   -0.39357
110640.0000   -0.29839
110680.0000   -0.04607
110720.0000   -0.49666
110760.0000   -0.28906
110800.0000   -0.16364
110840.0000   -0.50089
110880.0000   -0.52829
110920.0000   -0.67880
110960.0000   -0.87826
111000.0000   -0.78850
111040.0000   -0.88498
111080.0000   -0.64143
111120.0000   -0.49892
111160.0000   -0.24972
111200.0000   -0.27031
111240.0000   -0.03122
111280.0000   -0.29433
111320.0000   -0.16843
111360.0000   -0.18580
111400.0000   -0.06700
111440.0000   -0.54981
111480.0000   -0.39441
111520.0000   -0.31341
111560.0000   -0.52100
111600.0000   -0.48882
111640.0000   -0.46633
111680.0000   -0.43111
111720.0000   -0.57688
111760.0000   -0.14196
111800.0000   -0.33464
111840.0000   -0.11757
111880.0000   -0.19058
111920.0000   -0.22293
111960.0000   -0.32562
112000.0000   -0.43958
112040.0000   -0.28299
112080.0000   -0.32212
112120.0000   -0.32973
112160.0000   -0.23959
112200.0000   -0.03589
112240.0000   -0.14202
112280.0000   -0.84141
112320.0000   -0.48468
112360.0000   -0.22725
112400.0000   -0.26538
112440.0000   -0.40183
112480.0000   -0.33332
112520.0000   -0.39692
112560.0000   -0.12635
112600.0000   -0.25207
112640.0000    0.10924
112680.0000   -0.27279
112720.0000   -0.01711
112760.0000    0.05048
112800.0000   -0.02092
112840.0000   -0.12308
112880.0000    0.00141
112920.0000   -0.01167
112960.0000   -0.00617
113000.0000    0.11537
113040.0000   -0.04654
113080.0000   -0.28843
113120.0000    0.04912
113160.0000   -0.10904
113200.0000   -0.33336
113240.0000   -0.24194
113280.0000    0.15601
113320.0000   -0.21411
113360.0000   -0.39467
113400.0000   -0.23917
113440.0000   -0.46508
113480.0000   -0.27287
113520.0000   -0.07562
113560.0000   -0.35597
113600.0000   -0.42527
113640.0000   -0.16921
113680.0000   -0.26460
113720.0000   -0.40731
113760.0000   -0.39410
113800.0000   -0.16758
113840.0000   -0.08832
113880.0000    0.06250
113920.0000    0.06594
113960.0000   -0.00198
114000.0000   -0.12375
114040.0000   -0.23348
114080.0000   -0.03463
114120.0000   -0.00814
114160.0000    0.18389
114200.0000   -0.06405
114240.0000   -0.14196
114280.0000    0.01490
114320.0000    0.02123
114360.0000   -0.00551
114400.0000   -0.03436
114440.0000    0.02016
114480.0000   -0.03036
114520.0000   -0.05630
114560.0000    0.08151
114600.0000   -0.04424
114640.0000   -0.24809
114680.0000   -0.29033
114720.0000   -0.49420
114760.0000   -0.51906
114800.0000   -0.37001
114840.0000   -0.82148
114880.0000   -0.09281
114920.0000   -0.17272
114960.0000   -0.01060
115000.0000   -0.26027
115040.0000   -0.42256
115080.0000   -0.33684
115120.0000   -0.08330
115160.0000   -0.08707
115200.0000    0.00895
115240.0000   -0.29968
115280.0000   -0.39810
115320.0000   -0.27311
115360.0000   -0.30442
115400.0000   -0.03373
115440.0000    0.08782
115480.0000   -0.15267
115520.0000   -0.16316
115560.0000   -0.31226
115600.0000   -0.36143
115640.0000   -0.48708
115680.0000   -0.24560
115720.0000   -0.59073
115760.0000   -0.23629
115800.0000   -0.26385
115840.0000   -0.45830
115880.0000   -0.43125
115920.0000   -0.62119
115960.0000   -0.20193
116000.0000   -0.00996
116040.0000   -0.44988
116080.0000   -0.17362
116120.0000   -0.36313
116160.0000   -0.45652
116200.0000   -0.47834
116240.0000   -0.00594
116280.0000   -0.18796
116320.0000   -0.21902
116360.0000   -0.16024
116400.0000   -0.30423
116440.0000   -0.44076
116480.0000   -0.61926
116520.0000   -0.49445
116560.0000   -0.23532
116600.0000   -0.18782
116640.0000   -0.23575
116680.0000   -0.36597
116720.0000   -0.44203
116760.0000   -0.36404
116800.0000   -0.29630
116840.0000   -0.45385
116880.0000   -0.36282
116920.0000   -0.49585
116960.0000   -0.31963
117000.0000   -0.41420
117040.0000   -0.41648
117080.0000   -0.38719
117120.0000   -0.23133
117160.0000   -0.37811
117200.0000   -0.25560
117240.0000   -0.18905
117280.0000   -0.51698
117320.0000   -0.08051
117360.0000   -0.09948
117400.0000   -0.18560
117440.0000    0.11457
117480.0000   -0.13627
117520.0000   -0.26212
117560.0000   -0.27741
117600.0000   -0.36487
117640.0000   -0.33685
117680.0000   -0.87774
117720.0000   -0.47368
117760.0000   -0.54447
117800.0000    0.03681
117840.0000   -0.17053
117880.0000   -0.18752
117920.0000    0.04710
117960.0000   -0.22460
118000.0000    0.00628
118040.0000   -0.25823
118080.0000   -0.10587
118120.0000   -0.26321
118160.0000   -0.24780
118200.0000   -0.23178
118240.0000    0.02975
118280.0000   -0.42042
118320.0000   -0.36992
118360.0000   -0.19796
118400.0000   -0.17141
118440.0000   -0.28623
118480.0000   -0.07734
118520.0000   -0.16520
118560.0000    0.00969
118600.0000   -0.11633
118640.0000   -0.11038
118680.0000   -0.32392
118720.0000    0.04568
118760.0000   -0.20882
118800.0000   -0.12138
118840.0000   -0.07928
118880.0000   -0.26885
118920.0000   -0.23052
118960.0000   -0.15712
119000.0000   -0.24922
119040.0000    0.02803
119080.0000   -0.24328
119120.0000   -0.30012
119160.0000   -0.49490
119200.0000   -0.34409
119240.0000   -0.18542
119280.0000   -0.25534
119320.0000   -0.22304
119360.0000   -0.46494
119400.0000   -0.36366
119440.0000   -0.11786
119480.0000   -0.21376
119520.0000   -0.28143
119560.0000   -0.20878
119600.0000   -0.19727
119640.0000   -0.15829
119680.0000   -0.19526
119720.0000   -0.01149
119760.0000   -0.11044
119800.0000   -0.06820
119840.0000    0.07359
119880.0000   -0.12433
119920.0000   -0.10415
119960.0000   -0.09584
120000.0000   -0.10134
120040.0000   -0.07175
120080.0000   -0.15694
120120.0000   -0.40577
120160.0000   -0.58919
120200.0000   -0.19206
120240.0000   -0.34994
120280.0000   -0.36088
120320.0000   -0.08052
120360.0000   -0.26417
120400.0000   -0.34511
120440.0000   -0.25432
120480.0000   -0.21277
120520.0000   -0.13132
120560.0000   -0.03697
120600.0000   -0.14495
120640.0000   -0.12122
120680.0000   -0.35728
120720.0000   -0.33344
120760.0000   -0.07169
120800.0000   -0.22381
120840.0000   -0.22918
120880.0000   -0.20272
120920.0000   -0.13407
120960.0000   -0.05357
121000.0000   -0.11565
121040.0000   -0.08928
121080.0000   -0.51581
121120.0000   -0.02558
121160.0000   -0.18268
121200.0000   -0.13799
121240.0000   -0.26430
121280.0000   -0.25153
121320.0000   -0.19769
121360.0000   -0.22844
121400.0000   -0.27786
121440.0000   -0.04409
121480.0000   -0.06330
121520.0000    0.17331
121560.0000   -0.16112
121600.0000    0.01736
121640.0000   -0.16102
121680.0000   -0.14380
121720.0000   -0.04447
121760.0000   -0.00548
121800.0000   -0.23819
121840.0000   -0.03687
121880.0000   -0.28173
121920.0000   -0.31459
121960.0000    0.00019
122000.0000   -0.03118
122040.0000   -0.08994
122080.0000   -0.20872
122120.0000   -0.36824
122160.0000   -0.17772
122200.0000   -0.26475
122240.0000   -0.26659
122280.0000   -0.33674
122320.0000   -0.55637
122360.0000   -0.17582
122400.0000   -0.25371
122440.0000   -0.13281
122480.0000   -0.38828
122520.0000   -0.24986
122560.0000   -0.29781
122600.0000   -0.24229
122640.0000   -0.15336
122680.0000   -0.13483
122720.0000   -0.31468
122760.0000   -0.31602
122800.0000   -0.34190
122840.0000   -0.20939
122880.0000   -0.25175
122920.0000   -0.11564
122960.0000    0.06306
123000.0000   -0.09627
123040.0000   -0.09086
123080.0000   -0.08155
123120.0000   -0.35098
123160.0000   -0.44846
123200.0000   -0.31918
123240.0000   -0.22174
123280.0000   -0.65435
123320.0000   -0.23312
123360.0000   -0.25058
123400.0000   -0.31430
123440.0000   -0.46909
123480.0000   -0.25913
123520.0000   -0.33651
123560.0000   -0.15458
123600.0000   -0.17091
123640.0000   -0.02134
123680.0000   -0.11680
123720.0000   -0.31717
123760.0000   -0.19969
123800.0000   -0.20082
123840.0000   -0.29270
123880.0000   -0.31032
123920.0000   -0.22393
123960.0000   -0.04493
124000.0000   -0.23950
124040.0000   -0.09978
124080.0000   -0.15108
124120.0000   -0.27545
124160.0000   -0.60506
124200.0000   -0.30140
124240.0000    0.00593
124280.0000   -0.03527
124320.0000    0.25751
124360.0000    0.03580
124400.0000   -0.19725
124440.0000   -0.29497
124480.0000   -0.22364
124520.0000   -0.53245
124560.0000   -0.19466
124600.0000   -0.45387
124640.0000   -0.75021
124680.0000   -0.18693
124720.0000   -0.39675
124760.0000   -0.05810
124800.0000   -0.02254
124840.0000   -0.29468
124880.0000   -0.33925
124920.0000   -0.43550
124960.0000   -0.28096
125000.0000   -0.31620
125040.0000   -0.24435
125080.0000   -0.18755
125120.0000   -0.37506
125160.0000    0.11533
125200.0000    0.14557
125240.0000   -0.10190
125280.0000   -0.22773
125320.0000   -0.14879
125360.0000   -0.03261
125400.0000    0.24271
125440.0000   -0.23950
125480.0000   -0.24817
125520.0000   -0.02518
125560.0000   -0.07433
125600.0000   -0.14812
125640.0000    0.05770
125680.0000   -0.16104
125720.0000   -0.11380
125760.0000   -0.51360
125800.0000   -0.39611
125840.0000   -0.31451
125880.0000   -0.34604
125920.0000    0.03014
125960.0000   -0.15025
126000.0000   -0.25591
126040.0000   -0.27681
126080.0000   -0.43527
126120.0000   -0.19158
126160.0000   -0.04767
126200.0000   -0.08656
126240.0000   -0.27523
126280.0000   -0.10432
126320.0000   -0.15617
126360.0000   -0.05923
126400.0000   -0.07359
126440.0000   -0.16491
126480.0000   -0.13940
126520.0000   -0.07524
126560.0000   -0.09483
126600.0000   -0.29997
126640.0000    0.07232
126680.0000   -0.10595
126720.0000   -0.22758
126760.0000   -0.24196
126800.0000   -0.01899
126840.0000   -0.20062
126880.0000   -0.16819
126920.0000   -0.20452
126960.0000   -0.09937
127000.0000   -0.10132
127040.0000    0.03394
127080.0000   -0.01180
127120.0000   -0.17872
127160.0000    0.10145
127200.0000   -0.03050
127240.0000    0.01165
127280.0000    0.02561
127320.0000   -0.37154
127360.0000   -0.33909
127400.0000   -0.34009
127440.0000   -0.26424
127480.0000   -0.27380
127520.0000   -0.10846
127560.0000   -0.27401
127600.0000   -0.21660
127640.0000   -0.31949
127680.0000   -0.11485
127720.0000   -0.28926
127760.0000   -0.44782
127800.0000   -0.28201
127840.0000   -0.14159
127880.0000   -0.18245
127920.0000   -0.20409
127960.0000   -0.26607
128000.0000   -0.20781
128040.0000   -0.43369
128080.0000   -0.28134
128120.0000   -0.41914
128160.0000   -0.41474
128200.0000   -0.65823
128240.0000   -0.38675
128280.0000   -0.15340
128320.0000   -0.31880
128360.0000   -0.45288
128400.0000   -0.35571
128440.0000   -0.24952
128480.0000   -0.19900
128520.0000   -0.36284
128560.0000   -0.29332
128600.0000   -0.34047
128640.0000   -0.30034
128680.0000   -0.68859
128720.0000   -0.48305
128760.0000   -0.23836
128800.0000   -0.42752
128840.0000   -0.59760
128880.0000   -0.43657
128920.0000   -0.32196
128960.0000   -0.47342
129000.0000   -0.22141
129040.0000   -0.73511
129080.0000   -0.39999
129120.0000   -0.14874
129160.0000   -0.39713
129200.0000   -0.31613
129240.0000   -0.45643
129280.0000   -0.28315
129320.0000   -0.11351
129360.0000   -0.35756
129400.0000   -0.35421
129440.0000   -0.30755
129480.0000   -0.25150
129520.0000    0.09837
129560.0000   -0.00579
129600.0000   -0.33442
129640.0000   -0.36047
129680.0000   -0.31122
129720.0000   -0.38157
129760.0000   -0.38696
129800.0000   -0.45990
129840.0000   -0.27412
129880.0000   -0.34966
129920.0000   -0.22529
129960.0000   -0.32979
130000.0000   -0.24327
130040.0000   -0.33532
130080.0000   -0.09276
130120.0000   -0.30361
130160.0000   -0.23591
130200.0000   -0.29055
130240.0000   -0.02737
130280.0000   -0.37179
130320.0000   -0.23533
130360.0000   -0.09301
130400.0000   -0.31724
130440.0000   -0.79919
130480.0000   -0.46840
130520.0000    0.04781
130560.0000   -0.18015
130600.0000   -0.25719
130640.0000   -0.07817
130680.0000   -0.05620
130720.0000   -0.27213
130760.0000   -0.30462
130800.0000   -0.19678
130840.0000   -0.14125
130880.0000   -0.15223
130920.0000    0.14019
130960.0000   -0.34936
131000.0000   -0.07010
131040.0000   -0.44299
131080.0000   -0.44271
131120.0000   -0.42943
131160.0000   -0.33540
131200.0000   -0.25104
131240.0000   -0.09647
131280.0000   -0.50849
131320.0000   -0.56929
131360.0000   -0.67249
131400.0000   -0.25756
131440.0000   -0.22704
131480.0000   -0.03012
131520.0000   -0.32168
131560.0000   -0.10990
131600.0000   -0.10358
131640.0000   -0.61136
131680.0000   -0.51360
131720.0000   -0.49854
131760.0000   -0.36443
131800.0000   -0.50716
131840.0000   -0.46711
131880.0000   -0.49991
131920.0000   -0.50910
131960.0000   -0.44300
132000.0000   -0.52036
132040.0000   -0.35892
132080.0000   -0.44872
132120.0000   -0.49205
132160.0000   -0.65761
132200.0000   -0.52781
132240.0000   -0.19469
132280.0000   -0.64420
132320.0000   -0.41865
132360.0000   -0.54159
132400.0000   -0.15770
132440.0000   -0.46500
132480.0000   -0.40262
132520.0000   -0.30418
132560.0000   -0.54329
132600.0000   -0.30299
132640.0000   -0.40064
132680.0000   -0.28422
132720.0000   -0.33125
132760.0000   -0.16942
132800.0000   -0.28635
132840.0000   -0.03637
132880.0000   -0.11921
132920.0000   -0.14571
132960.0000    0.09919
133000.0000   -0.15744
133040.0000    0.07941
133080.0000   -0.18720
133120.0000   -0.21357
133160.0000   -0.02084
133200.0000   -0.41106
133240.0000   -0.34839
133280.0000   -0.25490
133320.0000   -0.19193
133360.0000   -0.28984
133400.0000   -0.21663
133440.0000    0.13755
133480.0000    0.04021
133520.0000   -0.08121
133560.0000    0.13882
133600.0000    0.12919
133640.0000    0.04641
133680.0000   -0.62481
133720.0000   -0.00158
133760.0000    0.01373
133800.0000   -0.08010
133840.0000   -0.06393
133880.0000   -0.07397
133920.0000    0.18151
133960.0000    0.40427
134000.0000    0.31574
134040.0000    0.27479
134080.0000    0.00613
134120.0000   -0.02660
134160.0000    0.08536
134200.0000    0.15746
134240.0000    0.16483
134280.0000    0.07080
134320.0000    0.06659
134360.0000    0.13525
134400.0000    0.31478
134440.0000    0.15108
134480.0000    0.01150
134520.0000    0.04929
134560.0000   -0.07571
134600.0000   -0.11434
134640.0000   -0.37152
134680.0000   -0.32952
134720.0000   -0.51428
134760.0000   -0.32829
134800.0000    0.12491
134840.0000    0.06567
134880.0000    0.31300
134920.0000    0.38608
134960.0000    0.38397
135000.0000    0.52083
135040.0000    0.55088
135080.0000    0.48175
135120.0000    0.56376
135160.0000    0.48936
135200.0000    0.31186
135240.0000    0.61103
135280.0000    0.53756
135320.0000    0.42538
135360.0000    0.38699
135400.0000    0.49711
135440.0000    0.48358
135480.0000    0.55839
135520.0000    0.43104
135560.0000    0.47624
135600.0000    0.42040
135640.0000    0.48429
135680.0000    0.40844
135720.0000    0.33453
135760.0000    0.32908
135800.0000    0.36806
135840.0000    0.53825
135880.0000    0.53209
135920.0000    0.32755
135960.0000    0.44996
136000.0000    0.26363
136040.0000    0.45298
136080.0000    0.25441
136120.0000    0.56407
136160.0000    0.33461
136200.0000    0.36516
136240.0000    0.53479
136280.0000    0.46245
136320.0000    0.27861
136360.0000    0.43527
136400.0000    0.38618
136440.0000    0.45059
136480.0000    0.36142
136520.0000    0.41770
136560.0000    0.40648
136600.0000    0.28951
136640.0000    0.30971
136680.0000    0.45692
136720.0000    0.44815
136760.0000    0.46609
136800.0000    0.35349
136840.0000    0.26884
136880.0000    0.39248
136920.0000    0.54775
136960.0000    0.23245
137000.0000    0.30484
137040.0000    0.17901
137080.0000    0.43962
137120.0000    0.44691
137160.0000    0.42807
137200.0000    0.51386
137240.0000    0.28173
137280.0000    0.35210
137320.0000    0.38879
137360.0000    0.22680
137400.0000    0.30947
137440.0000    0.17907
137480.0000    0.33429
137520.0000    0.09937
137560.0000    0.05566
137600.0000    0.17448
137640.0000    0.20645
137680.0000    0.35917
137720.0000    0.43140
137760.0000    0.07751
137800.0000    0.44695
137840.0000    0.24452
137880.0000    0.14613
137920.0000   -0.05234
137960.0000    0.33995
138000.0000    0.75798
138040.0000    0.51457
138080.0000    0.44889
138120.0000    0.30751
138160.0000    0.15015
138200.0000    0.25174
138240.0000    0.34428
138280.0000    0.13019
138320.0000    0.16969
138360.0000    0.06915
138400.0000    0.06125
138440.0000    0.31521
138480.0000    0.31949
138520.0000    0.43834
138560.0000    0.44794
138600.0000    0.38244
138640.0000    0.22729
138680.0000    0.41529
138720.0000    0.40822
138760.0000    0.45456
138800.0000    0.54557
138840.0000    0.38343
138880.0000    0.28513
138920.0000    0.50861
138960.0000    0.54178
139000.0000    0.34052
139040.0000    0.25896
139080.0000    0.39416
139120.0000    0.48009
139160.0000    0.44788
139200.0000    0.44703
139240.0000    0.56603
139280.0000    0.54627
139320.0000    0.71283
139360.0000    0.63493
139400.0000    0.34919
139440.0000    0.45690
139480.0000    0.40528
139520.0000    0.52083
139560.0000    0.41765
139600.0000    0.54307
139640.0000    0.33500
139680.0000    0.51113
139720.0000    0.51712
139760.0000    0.51348
139800.0000    0.43939
139840.0000    0.51528
139880.0000    0.51079
139920.0000    0.50120
139960.0000    0.45097
140000.0000    0.43720
140040.0000    0.44344
140080.0000    0.36065
140120.0000    0.27635
140160.0000    0.41563
140200.0000    0.35000
140240.0000    0.38851
140280.0000    0.28066
140320.0000    0.38038
140360.0000    0.41380
140400.0000    0.32593
140440.0000    0.40537
140480.0000    0.46327
140520.0000    0.57502
140560.0000    0.44528
140600.0000    0.52213
140640.0000    0.43983
140680.0000    0.00671
140720.0000    0.42026
140760.0000    0.32541
140800.0000    0.39161
140840.0000    0.54647
140880.0000    0.20103
140920.0000    0.52770
140960.0000    0.39282
141000.0000    0.41993
141040.0000    0.38556
141080.0000    0.48592
141120.0000    0.18649
141160.0000    0.52766
141200.0000    0.36256
141240.0000    0.25124
141280.0000    0.39572
141320.0000    0.28596
141360.0000    0.38700
141400.0000    0.27623
141440.0000    0.27960
141480.0000    0.25190
141520.0000    0.41769
141560.0000    0.36567
141600.0000    0.29947
141640.0000    0.49090
141680.0000    0.64627
141720.0000    0.65139
141760.0000    0.34284
141800.0000    0.58614
141840.0000    0.31870
141880.0000    0.31403
141920.0000    0.42764
141960.0000    0.44732
142000.0000    0.35908
142040.0000    0.36462
142080.0000    0.32503
142120.0000    0.47477
142160.0000    0.47576
142200.0000    0.33302
142240.0000    0.45294
142280.0000    0.37199
142320.0000    0.31845
142360.0000    0.27836
142400.0000    0.51333
142440.0000    0.37541
142480.0000    0.50640
142520.0000    0.56232
142560.0000    0.34282
142600.0000    0.32257
142640.0000    0.49342
142680.0000    0.51410
142720.0000    0.35885
142760.0000    0.27527
142800.0000    0.45526
142840.0000    0.32885
142880.0000    0.40168
142920.0000    0.21548
142960.0000    0.54186
143000.0000    0.45607
143040.0000    0.40369
143080.0000    0.34102
143120.0000    0.33262
143160.0000    0.36942
143200.0000    0.45328
143240.0000    0.37071
143280.0000    0.31646
143320.0000    0.47385
143360.0000    0.50024
143400.0000    0.45001
143440.0000    0.35475
143480.0000    0.33777
143520.0000    0.39592
143560.0000    0.43832
143600.0000    0.56035
143640.0000    0.34075
143680.0000    0.31680
143720.0000    0.23208
143760.0000    0.34825
143800.0000    0.38659
143840.0000    0.18390
143880.0000    0.17298
143920.0000    0.31652
143960.0000    0.45048
144000.0000    0.46736
144040.0000    0.42110
144080.0000    0.78314
144120.0000    0.46692
144160.0000    0.20909
144200.0000    0.38570
144240.0000    0.49925
144280.0000    0.08694
144320.0000    0.44743
144360.0000    0.76789
144400.0000    0.18182
144440.0000    0.57669
144480.0000    0.34720
144520.0000    0.33506
144560.0000    0.33650
144600.0000    0.38912
144640.0000    0.42227
144680.0000    0.32130
144720.0000    0.39251
144760.0000    0.52696
144800.0000    0.31492
144840.0000    0.36323
144880.0000    0.43483
144920.0000    0.30073
144960.0000    0.22187
145000.0000    0.66616
145040.0000    0.23659
145080.0000    0.20354
145120.0000    0.27593
145160.0000    0.35814
145200.0000    0.34872
145240.0000    0.44460
145280.0000    0.22958
145320.0000    0.26884
145360.0000    0.32594
145400.0000    0.16346
145440.0000    0.57067
145480.0000    0.15871
145520.0000    0.37455
145560.0000    0.36563
145600.0000    0.30919
145640.0000    0.34190
145680.0000    0.37727
145720.0000    0.37889
145760.0000    0.49202
145800.0000    0.58452
145840.0000    0.43407
145880.0000    0.33508
145920.0000    0.38799
145960.0000    0.11012
146000.0000    0.29658
146040.0000    0.20067
146080.0000    0.43499
146120.0000    0.29959
146160.0000    0.62973
146200.0000    0.31658
146240.0000    0.46633
146280.0000    0.45434
146320.0000    0.10936
146360.0000    0.41287
146400.0000    0.37714
146440.0000    0.43473
146480.0000    0.35805
146520.0000    0.23530
146560.0000    0.33366
146600.0000    0.14998
146640.0000    0.25458
146680.0000    0.29932
146720.0000    0.28369
146760.0000    0.38278
146800.0000    0.24359
146840.0000    0.34180
146880.0000    0.35250
146920.0000    0.39144
146960.0000    0.44679
147000.0000    0.50572
147040.0000    0.06053
147080.0000    0.52006
147120.0000    0.22877
147160.0000    0.38645
147200.0000    0.32328
147240.0000    0.30211
147280.0000    0.32837
147320.0000    0.18998
147360.0000    0.38905
147400.0000    0.09625
147440.0000    0.22200
147480.0000    0.26530
147520.0000    0.29459
147560.0000    0.26276
147600.0000    0.32427
147640.0000    0.60428
147680.0000    0.41110
147720.0000    0.55425
147760.0000    0.46773
147800.0000    0.58858
147840.0000    0.31556
147880.0000    0.44970
147920.0000    0.15658
147960.0000    0.73794
148000.0000    0.88967
148040.0000    0.58301
148080.0000    0.35964
148120.0000    0.41490
148160.0000    0.28028
148200.0000    0.51429
148240.0000    0.31956
148280.0000    0.08991
148320.0000    0.53574
148360.0000    0.43866
148400.0000    0.32323
148440.0000    0.27586
148480.0000    0.51201
148520.0000    0.47595
148560.0000    0.61699
148600.0000    0.65765
148640.0000    0.54124
148680.0000    0.21449
148720.0000    0.40893
148760.0000    0.34000
148800.0000    0.36635
148840.0000    0.46088
148880.0000    0.63915
148920.0000    0.42379
148960.0000    0.29766
149000.0000    0.43690
149040.0000    0.44696
149080.0000    0.46916
149120.0000    0.42454
149160.0000    0.25207
149200.0000    0.31089
149240.0000    0.41099
149280.0000    0.55362
149320.0000    0.36618
149360.0000    0.47979
149400.0000    0.14222
149440.0000    0.45247
149480.0000    0.29171
149520.0000    0.39111
149560.0000    0.38434
149600.0000    0.28129
149640.0000    0.28318
149680.0000    0.36224
149720.0000    0.44402
149760.0000    0.47128
149800.0000    0.38892
149840.0000    0.42800
149880.0000    0.19594
149920.0000    0.54202
149960.0000    0.48900
150000.0000    0.30957
150040.0000    0.26829
150080.0000    0.39212
150120.0000    0.28453
150160.0000    0.26909
150200.0000    0.32183
150240.0000    0.34683
150280.0000    0.12068
150320.0000    0.18260
150360.0000    0.32146
150400.0000    0.18962
150440.0000    0.33333
150480.0000    0.14026
150520.0000    0.26791
150560.0000    0.39795
150600.0000    0.19951
150640.0000    0.27173
150680.0000    0.24615
150720.0000    0.30699
150760.0000    0.28037
150800.0000    0.14005
150840.0000    0.11793
150880.0000    0.21714
150920.0000    0.42444
150960.0000    0.34637
151000.0000    0.28493
151040.0000    0.41657
151080.0000    0.32862
151120.0000    0.31023
151160.0000    0.25680
151200.0000    0.35953
151240.0000    0.03118
151280.0000    0.17234
151320.0000    0.03473
151360.0000    0.17256
151400.0000   -0.23528
151440.0000   -0.29566
151480.0000   -0.32947
151520.0000   -0.33697
151560.0000   -0.53090
151600.0000   -0.62522
151640.0000   -0.56839
151680.0000   -0.43637
151720.0000   -0.13741
151760.0000   -0.47877
151800.0000   -0.16883
151840.0000   -0.29543
151880.0000   -0.36458
151920.0000   -0.23227
151960.0000    0.10416
152000.0000   -0.27536
152040.0000   -0.17214
152080.0000   -0.13353
152120.0000   -0.18729
152160.0000   -0.21378
152200.0000   -0.06368
152240.0000   -0.04500
152280.0000    0.02792
152320.0000   -0.05160
152360.0000   -0.33668
152400.0000    0.00027
152440.0000   -0.26392
152480.0000    0.08174
152520.0000   -0.23379
152560.0000   -0.15539
152600.0000   -0.05306
152640.0000   -0.29230
152680.0000   -0.04019
152720.0000   -0.26818
152760.0000   -0.11566
152800.0000   -0.11778
152840.0000   -0.30442
152880.0000    0.13550
152920.0000   -0.06815
152960.0000   -0.51958
153000.0000   -0.56359
153040.0000   -0.44706
153080.0000   -0.34676
153120.0000   -0.17690
153160.0000   -0.27567
153200.0000   -0.42382
153240.0000   -0.62993
153280.0000   -0.38081
153320.0000   -0.87770
153360.0000   -0.60284
153400.0000   -0.29820
153440.0000   -0.12966
153480.0000   -0.08908
153520.0000   -0.42242
153560.0000   -0.48149
153600.0000   -0.52252
153640.0000   -0.14323
153680.0000   -0.15271
153720.0000    0.02700
153760.0000   -0.51685
153800.0000   -0.28274
153840.0000   -0.25943
153880.0000   -0.20676
153920.0000   -0.44616
153960.0000   -0.59610
154000.0000   -0.36850
154040.0000   -0.32895
154080.0000   -0.36529
154120.0000   -0.22023
154160.0000   -0.20476
154200.0000   -0.38957
154240.0000   -0.21468
154280.0000   -0.32261
154320.0000   -0.28094
154360.0000   -0.14883
154400.0000    0.06309
154440.0000   -0.23305
154480.0000   -0.00456
154520.0000    0.56458
154560.0000    0.41148
154600.0000    0.40969
154640.0000    0.21537
154680.0000    0.34326
154720.0000    0.27846
154760.0000    0.37015
154800.0000    0.42597
154840.0000    0.47985
154880.0000    0.39208
154920.0000    0.41122
154960.0000    0.25894
155000.0000    0.45676
155040.0000    0.18650
155080.0000    0.31300
155120.0000    0.50471
155160.0000    0.36717
155200.0000    0.19475
155240.0000    0.32071
155280.0000    0.22264
155320.0000    0.30087
155360.0000    0.27289
155400.0000    0.15472
155440.0000    0.42380
155480.0000    0.13211
155520.0000    0.45377
155560.0000    0.14791
155600.0000    0.42576
155640.0000    0.20777
155680.0000    0.47849
155720.0000    0.46477
155760.0000    0.52159
155800.0000    0.31169
155840.0000    0.21198
155880.0000    0.31603
155920.0000    0.45386
155960.0000    0.36172
156000.0000    0.51803
156040.0000    0.51407
156080.0000    0.47751
156120.0000    0.48876
156160.0000    0.46386
156200.0000    0.23311
156240.0000    0.34403
156280.0000    0.29939
156320.0000    0.54848
156360.0000    0.36973
156400.0000    0.50726
156440.0000    0.25495
156480.0000    0.36816
156520.0000    0.20529
156560.0000    0.43488
156600.0000    0.08742
156640.0000    0.57933
156680.0000    0.40702
156720.0000    0.41043
156760.0000    0.35670
156800.0000    0.51022
156840.0000    0.61449
156880.0000    0.40927
156920.0000    0.64016
156960.0000    0.35104
157000.0000    0.27713
157040.0000    0.44039
157080.0000    0.46433
157120.0000    0.48629
157160.0000    0.37126
157200.0000    0.47119
157240.0000    0.22048
157280.0000    0.51566
157320.0000    0.49598
157360.0000    0.45690
157400.0000    0.30350
157440.0000    0.27898
157480.0000    0.47055
157520.0000    0.58217
157560.0000    0.44011
157600.0000    0.66740
157640.0000    0.24578
157680.0000    0.51910
157720.0000    0.42722
157760.0000    0.41057
157800.0000    0.41773
157840.0000    0.66479
157880.0000    0.42755
157920.0000    0.34197
157960.0000    0.51185
158000.0000    0.29965
158040.0000    0.43518
158080.0000    0.46718
158120.0000    0.34861
158160.0000    0.43226
158200.0000    0.29113
158240.0000    0.48563
158280.0000    0.30549
158320.0000    0.31622
158360.0000    0.38179
158400.0000    0.44106
158440.0000    0.39954
158480.0000    0.36971
158520.0000    0.61633
158560.0000    0.39268
158600.0000    0.44231
158640.0000    0.41586
158680.0000    0.33144
158720.0000    0.42001
158760.0000    0.27740
158800.0000    0.25784
158840.0000    0.43833
158880.0000    0.62140
158920.0000    0.51231
158960.0000    0.45237
159000.0000    0.46432
159040.0000    0.37995
159080.0000    0.35548
159120.0000    0.35927
159160.0000    0.42482
159200.0000    0.45041
159240.0000    0.34900
159280.0000    0.23353
159320.0000    0.39311
159360.0000    0.52268
159400.0000    0.44124
159440.0000    0.27871
159480.0000    0.33300
159520.0000    0.41321
159560.0000    0.54212
159600.0000    0.45188
159640.0000    0.23879
159680.0000    0.37326
159720.0000    0.36402
159760.0000    0.31887
159800.0000    0.45164
159840.0000    0.51584
159880.0000    0.47005
159920.0000    0.43250
159960.0000    0.36289
160000.0000    0.42671
160040.0000    0.24327
160080.0000    0.39141
160120.0000    0.19443
160160.0000    0.20276
160200.0000    0.23057
160240.0000    0.13438
160280.0000    0.16465
160320.0000    0.16516
160360.0000    0.07800
160400.0000    0.18888
160440.0000    0.16017
160480.0000    0.17213
160520.0000    0.37052
160560.0000    0.28813
160600.0000    0.18393
160640.0000    0.45247
160680.0000    0.08440
160720.0000    0.27801
160760.0000    0.51056
160800.0000    0.32085
160840.0000    0.26650
160880.0000    0.10565
160920.0000    0.29862
160960.0000    0.08830
161000.0000    0.20636
161040.0000    0.17577
161080.0000    0.21805
161120.0000    0.33469
161160.0000    0.57905
161200.0000    0.42163
161240.0000    0.33928
161280.0000    0.31236
161320.0000    0.16861
161360.0000    0.03797
161400.0000    0.19876
161440.0000    0.57556
161480.0000    0.24844
161520.0000    0.44237
161560.0000    0.41877
161600.0000    0.22510
161640.0000    0.39966
161680.0000    0.47233
161720.0000    0.43910
161760.0000    0.26921
161800.0000    0.47760
161840.0000    0.29102
161880.0000    0.22115
161920.0000    0.28437
161960.0000    0.28150
162000.0000    0.42190
162040.0000    0.24917
162080.0000    0.32910
162120.0000    0.27710
162160.0000    0.22389
162200.0000    0.45395
162240.0000    0.46539
162280.0000    0.19688
162320.0000    0.53415
162360.0000    0.59706
162400.0000    0.40567
162440.0000    0.43055
162480.0000    0.37855
162520.0000    0.32971
162560.0000    0.30918
162600.0000    0.30453
162640.0000    0.19162
162680.0000    0.20096
162720.0000    0.34433
162760.0000    0.29467
162800.0000    0.38559
162840.0000    0.25981
162880.0000    0.49459
162920.0000    0.52807
162960.0000    0.43297
163000.0000    0.43749
163040.0000    0.41294
163080.0000    0.36109
163120.0000    0.27463
163160.0000    0.20995
163200.0000    0.28250
163240.0000    0.28707
163280.0000    0.18837
163320.0000    0.59164
163360.0000    0.46968
163400.0000    0.53251
163440.0000    0.44382
163480.0000    0.42556
163520.0000    0.22452
163560.0000    0.62273
163600.0000    0.34932
163640.0000    0.27018
163680.0000    0.51236
163720.0000    0.40108
163760.0000    0.39849
163800.0000    0.32519
163840.0000    0.53709
163880.0000    0.46693
163920.0000    0.44579
163960.0000    0.55864
164000.0000    0.52381
164040.0000    0.35077
164080.0000    0.20289
164120.0000    0.29618
164160.0000    0.19293
164200.0000    0.25988
164240.0000    0.38576
164280.0000    0.47216
164320.0000    0.44440
164360.0000    0.37530
164400.0000    0.19966
164440.0000    0.19046
164480.0000    0.55243
164520.0000    0.44607
164560.0000    0.42687
164600.0000    0.48111
164640.0000    0.26482
164680.0000    0.63991
164720.0000    0.62599
164760.0000    0.41434
164800.0000    0.39298
164840.0000    0.30993
164880.0000    0.47019
164920.0000    0.37784
164960.0000    0.49465
165000.0000    0.25209
165040.0000    0.52021
165080.0000    0.29752
165120.0000    0.08471
165160.0000    0.24714
165200.0000   -0.03107
165240.0000    0.42917
165280.0000    0.33194
165320.0000    0.28370
165360.0000    0.10840
165400.0000    0.15943
165440.0000    0.72881
165480.0000    0.65568
165520.0000    0.58996
165560.0000    0.64335
165600.0000    0.47641
165640.0000    0.33648
165680.0000    0.41568
165720.0000    0.47543
165760.0000    0.70096
165800.0000    0.32913
165840.0000    0.54331
165880.0000    0.52611
165920.0000    0.53074
165960.0000    0.17418
166000.0000    0.14920
166040.0000    0.27698
166080.0000    0.46435
166120.0000    0.44807
166160.0000    0.62334
166200.0000    0.42718
166240.0000    0.47666
166280.0000    0.34167
166320.0000   -0.08175
166360.0000    0.28080
166400.0000    0.45405
166440.0000    0.29848
166480.0000    0.56152
166520.0000    0.31418
166560.0000    0.41751
166600.0000    0.74325
166640.0000    0.27821
166680.0000    0.33352
166720.0000    0.38317
166760.0000    0.32700
166800.0000    0.39246
166840.0000    0.46921
166880.0000    0.25177
166920.0000    0.29151
166960.0000    0.30170
167000.0000    0.34798
167040.0000    0.49764
167080.0000    0.43810
167120.0000    0.31645
167160.0000    0.52111
167200.0000    0.17780
167240.0000    0.25410
167280.0000    0.22361
167320.0000    0.32306
167360.0000    0.36658
167400.0000    0.45199
167440.0000    0.43230
167480.0000    0.34955
167520.0000    0.38922
167560.0000    0.34992
167600.0000    0.42130
167640.0000    0.20580
167680.0000    0.33780
167720.0000    0.27618
167760.0000    0.35614
167800.0000    0.26443
167840.0000    0.37272
167880.0000    0.41086
167920.0000    0.32967
167960.0000    0.31317
168000.0000    0.27208
168040.0000    0.38899
168080.0000    0.32251
168120.0000    0.34564
168160.0000    0.36290
168200.0000    0.35052
168240.0000    0.51132
168280.0000    0.77603
168320.0000    0.48698
168360.0000    0.36833
168400.0000    0.48069
168440.0000    0.31523
168480.0000    0.18698
168520.0000    0.30526
168560.0000    0.24568
168600.0000    0.31582
168640.0000    0.21529
168680.0000    0.05706
168720.0000    0.01881
168760.0000    0.28845
168800.0000    0.41152
168840.0000    0.25791
168880.0000    0.40046
168920.0000    0.06900
168960.0000    0.26821
169000.0000    0.15918
169040.0000    0.27788
169080.0000    0.66670
169120.0000    0.29883
169160.0000    0.49932
169200.0000    0.10141
169240.0000    0.46006
169280.0000    0.35921
169320.0000    0.45452
169360.0000    0.28098
169400.0000    0.32664
169440.0000    0.48763
169480.0000    0.43206
169520.0000    0.32516
169560.0000    0.33411
169600.0000    0.46714
169640.0000    0.05395
169680.0000    0.15711
169720.0000    0.21781
169760.0000    0.24187
169800.0000    0.22272
169840.0000    0.20516
169880.0000    0.25780
169920.0000    0.30356
169960.0000    0.01093
170000.0000   -0.40432
170040.0000   -0.48758
170080.0000   -0.58036
170120.0000   -0.57778
170160.0000   -0.25381
170200.0000   -0.03079
170240.0000   -0.00911
170280.0000    0.05939
170320.0000    0.30308
170360.0000    0.07680
170400.0000    0.00688
170440.0000    0.36557
170480.0000   -0.36110
170520.0000   -0.37044
170560.0000   -0.48706
170600.0000   -0.38263
170640.0000   -0.27918
170680.0000   -0.07912
170720.0000   -0.16600
170760.0000   -0.10742
170800.0000   -0.35893
170840.0000   -0.43637
170880.0000   -0.48576
170920.0000   -0.51606
170960.0000   -0.19830
171000.0000   -0.13976
171040.0000   -0.25100
171080.0000   -0.13948
171120.0000    0.00184
171160.0000    0.17159
171200.0000   -0.00580
171240.0000   -0.06813
171280.0000    0.15184
171320.0000    0.42664
171360.0000    0.26206
171400.0000   -0.02202
171440.0000   -0.32354
171480.0000   -0.25578
171520.0000   -0.19729
171560.0000   -0.30334
171600.0000    0.07154
171640.0000    0.27383
171680.0000   -0.03494
171720.0000   -0.54459
171760.0000   -0.54797
171800.0000   -0.74865
171840.0000   -0.32887
171880.0000   -0.63223
171920.0000   -0.33092
171960.0000   -0.67182
172000.0000   -0.60741
172040.0000   -0.83833
172080.0000   -0.62033
172120.0000   -0.24994
172160.0000   -0.34080
172200.0000   -0.40674
172240.0000   -0.38658
172280.0000   -0.38183
172320.0000   -0.28242
172360.0000   -0.11347
172400.0000   -0.68891
172440.0000   -0.46113
172480.0000   -0.56300
172520.0000   -0.56792
172560.0000   -0.91815
172600.0000   -0.40408
172640.0000   -0.80238
172680.0000   -0.47640
172720.0000   -0.28228
172760.0000   -0.48501
172800.0000   -0.50343
172840.0000    0.29440
172880.0000   -0.04607
172920.0000   -0.06233
172960.0000   -0.05889
173000.0000    0.42131
173040.0000    0.18617
173080.0000    0.35336
173120.0000    0.13171
173160.0000   -0.03057
173200.0000    0.04544
173240.0000   -0.13752
173280.0000   -0.25336
173320.0000   -0.71943
173360.0000   -0.34342
173400.0000   -0.78695
173440.0000   -0.49275
173480.0000   -0.53106
173520.0000   -0.30031
173560.0000   -0.31354
173600.0000   -0.28076
173640.0000   -0.04067
173680.0000   -0.91166
173720.0000   -0.64020
173760.0000   -0.68070
173800.0000   -0.53415
173840.0000   -0.37783
173880.0000   -0.15362
173920.0000    0.01740
173960.0000   -0.74185
174000.0000   -0.40649
174040.0000   -0.15442
174080.0000    0.34458
174120.0000   -0.28711
174160.0000   -0.27483
174200.0000    0.21466
174240.0000   -0.17260
174280.0000    0.07104
174320.0000    0.12350
174360.0000    0.04341
174400.0000    0.00859
174440.0000    0.23010
174480.0000    0.20019
174520.0000    0.20850
174560.0000    0.05104
174600.0000    0.20398
174640.0000    0.28307
174680.0000    0.34120
174720.0000   -0.05738
174760.0000   -0.04450
174800.0000    0.48011
174840.0000    0.38725
174880.0000    0.36051
174920.0000    0.12812
174960.0000    0.56705
175000.0000    0.32180
175040.0000    0.28429
175080.0000    0.14462
175120.0000    0.17376
175160.0000    0.31107
175200.0000    0.25185
175240.0000    0.32555
175280.0000    0.16109
175320.0000    0.35412
175360.0000    0.25371
175400.0000    0.13580
175440.0000    0.42711
175480.0000    0.31246
175520.0000    0.39892
175560.0000    0.39520
175600.0000    0.47677
175640.0000    0.31000
175680.0000    0.35024
175720.0000    0.28487
175760.0000    0.29869
175800.0000    0.25684
175840.0000    0.37584
175880.0000    0.48244
175920.0000    0.29070
175960.0000    0.50625
176000.0000    0.29877
176040.0000    0.13511
176080.0000    0.39088
176120.0000    0.07602
176160.0000   -0.27204
176200.0000   -0.19266
176240.0000   -0.46072
176280.0000   -0.20636
176320.0000   -0.10998
176360.0000   -0.34195
176400.0000    0.03570
176440.0000   -0.21885
176480.0000    0.12301
176520.0000   -0.14088
176560.0000   -0.02129
176600.0000    0.18120
176640.0000    0.17820
176680.0000   -0.04084
176720.0000   -0.08279
176760.0000    0.07659
176800.0000    0.06383
176840.0000    0.26871
176880.0000   -0.09613
176920.0000    0.04870
176960.0000   -0.35430
177000.0000   -0.29375
177040.0000   -0.49437
177080.0000   -0.54567
177120.0000   -0.12988
177160.0000   -0.56168
177200.0000   -0.27095
177240.0000   -0.04229
177280.0000    0.17451
177320.0000   -0.31344
177360.0000   -0.47757
177400.0000   -0.58353
177440.0000   -0.36558
177480.0000   -0.23796
177520.0000   -0.38577
177560.0000   -0.47957
177600.0000   -0.39263
177640.0000    0.05189
177680.0000   -0.43738
177720.0000   -0.32772
177760.0000   -0.28891
177800.0000   -0.41906
177840.0000   -0.16914
177880.0000   -0.40369
177920.0000   -0.30774
177960.0000   -0.37329
178000.0000   -0.20699
178040.0000   -0.45751
178080.0000   -0.28305
178120.0000   -0.55855
178160.0000   -0.56286
178200.0000   -0.46397
178240.0000   -0.54185
178280.0000   -0.41871
178320.0000   -0.51755
178360.0000   -0.45754
178400.0000   -0.47394
178440.0000   -0.33873
178480.0000   -0.45917
178520.0000   -0.22492
178560.0000   -0.17078
178600.0000   -0.09590
178640.0000   -0.41246
178680.0000   -0.49987
178720.0000    0.06886
178760.0000   -0.08326
178800.0000    0.09526
178840.0000    0.04614
178880.0000    0.03470
178920.0000   -0.26496
178960.0000    0.05723
179000.0000   -0.00392
179040.0000   -0.20757
179080.0000   -0.27028
179120.0000   -0.32175
179160.0000   -0.09691
179200.0000   -0.02020
179240.0000    0.01436
179280.0000    0.07382
179320.0000   -0.00760
179360.0000   -0.21872
179400.0000   -0.02475
179440.0000   -0.22880
179480.0000   -0.06962
179520.0000   -0.09298
179560.0000    0.09791
179600.0000    0.17716
179640.0000    0.16176
179680.0000   -0.27018
179720.0000   -0.15072
179760.0000    0.01811
179800.0000   -0.02870
179840.0000    0.00836
179880.0000    0.06838
179920.0000    0.18038
179960.0000   -0.22346
180000.0000    0.02326
180040.0000    0.23347
180080.0000   -0.37695
180120.0000   -0.05082
180160.0000   -0.01372
180200.0000   -0.23511
180240.0000   -0.24934
180280.0000   -0.31314
180320.0000   -0.44885
180360.0000   -0.11859
180400.0000   -0.29150
180440.0000   -0.24136
180480.0000   -0.06982
180520.0000   -0.10143
180560.0000   -0.26301
180600.0000   -0.02660
180640.0000    0.09226
180680.0000   -0.00125
180720.0000    0.11788
180760.0000   -0.02882
180800.0000   -0.11405
180840.0000    0.12899
180880.0000   -0.15085
180920.0000    0.02888
180960.0000   -0.02562
181000.0000    0.05557
181040.0000   -0.02866
181080.0000    0.07905
181120.0000   -0.09580
181160.0000   -0.00572
181200.0000    0.04108
181240.0000   -0.19438
181280.0000   -0.43533
181320.0000   -0.53428
181360.0000   -0.39066
181400.0000   -0.20134
181440.0000   -0.15817
181480.0000    0.01745
181520.0000   -0.07773
181560.0000   -0.22505
181600.0000   -0.15679
181640.0000   -0.42416
181680.0000   -0.36360
181720.0000   -0.37394
181760.0000   -0.53277
181800.0000   -0.25872
181840.0000   -0.41284
181880.0000   -0.73963
181920.0000   -0.57149
181960.0000   -0.57294
182000.0000   -0.69537
182040.0000   -0.44583
182080.0000   -0.78342
182120.0000   -0.50022
182160.0000   -0.50087
182200.0000   -0.74908
182240.0000   -0.47495
182280.0000   -0.48506
182320.0000   -0.38719
182360.0000   -0.46307
182400.0000   -0.80721
182440.0000   -0.58936
182480.0000   -0.71523
182520.0000   -0.83480
182560.0000   -0.55368
182600.0000   -0.63085
182640.0000   -0.30234
182680.0000   -0.63181
182720.0000   -0.31309
182760.0000    0.13385
182800.0000    0.14590
182840.0000   -0.10996
182880.0000   -0.07516
182920.0000   -0.34146
182960.0000   -0.43905
183000.0000   -0.19187
183040.0000   -0.50360
183080.0000   -0.58622
183120.0000   -0.73495
183160.0000   -0.64207
183200.0000   -0.53001
183240.0000   -0.72242
183280.0000   -0.56416
183320.0000   -0.37186
183360.0000   -0.55773
183400.0000   -0.37932
183440.0000   -0.79798
183480.0000   -0.92789
183520.0000   -0.37044
183560.0000   -0.31722
183600.0000   -0.28160
183640.0000   -0.50158
183680.0000   -0.58432
183720.0000   -0.34761
183760.0000   -0.28246
183800.0000   -0.19139
183840.0000   -0.55461
183880.0000   -0.68110
183920.0000   -0.32280
183960.0000   -0.38182
184000.0000   -0.49548
184040.0000   -0.53199
184080.0000   -0.49974
184120.0000   -0.67900
184160.0000   -0.81307
184200.0000   -0.54884
184240.0000   -0.58718
184280.0000   -0.73578
184320.0000   -0.91477
184360.0000   -0.54013
184400.0000   -0.54232
184440.0000   -0.56943
184480.0000   -0.70376
184520.0000   -0.58280
184560.0000   -0.54449
184600.0000   -0.53464
184640.0000   -0.64764
184680.0000   -0.61000
184720.0000   -0.72734
184760.0000   -0.43514
184800.0000   -0.36883
184840.0000   -0.36972
184880.0000   -0.34132
184920.0000   -0.29285
184960.0000   -0.43443
185000.0000   -0.54611
185040.0000   -0.51714
185080.0000   -0.47741
185120.0000   -0.40209
185160.0000   -0.27671
185200.0000   -0.59879
185240.0000   -0.56993
185280.0000   -0.49220
185320.0000   -0.47835
185360.0000   -0.51095
185400.0000   -0.43996
185440.0000   -0.49469
185480.0000   -0.29012
185520.0000   -0.11570
185560.0000   -0.67430
185600.0000   -0.57088
185640.0000   -0.63753
185680.0000   -0.24051
185720.0000   -0.42968
185760.0000   -0.51996
185800.0000   -0.45985
185840.0000   -0.46073
185880.0000   -0.62907
185920.0000   -0.53195
185960.0000   -0.81638
186000.0000   -0.62471
186040.0000   -0.55199
186080.0000   -0.45227
186120.0000   -0.50715
186160.0000   -0.47791
186200.0000   -0.40617
186240.0000   -0.81906
186280.0000   -0.75552
186320.0000   -0.59459
186360.0000   -0.74278
186400.0000   -0.65713
186440.0000   -0.34105
186480.0000   -0.65390
186520.0000   -0.45303
186560.0000   -0.65259
186600.0000   -0.70542
186640.0000   -0.67292
186680.0000   -0.61752
186720.0000   -0.57682
186760.0000   -0.64143
186800.0000   -0.58917
186840.0000   -0.61622
186880.0000   -0.43258
186920.0000   -0.57178
186960.0000   -0.52415
187000.0000   -0.54038
187040.0000   -0.66404
187080.0000   -0.58215
187120.0000   -0.47409
187160.0000   -0.39625
187200.0000   -0.51202
187240.0000   -0.67850
187280.0000   -0.50672
187320.0000   -0.61512
187360.0000   -0.64450
187400.0000   -0.55467
187440.0000   -0.55635
187480.0000   -0.53724
187520.0000   -0.62397
187560.0000   -0.82328
187600.0000   -0.43661
187640.0000   -0.60831
187680.0000   -0.36129
187720.0000   -0.47042
187760.0000   -0.63657
187800.0000   -0.52481
187840.0000   -0.60402
187880.0000   -0.88656
187920.0000   -0.69655
187960.0000   -0.41853
188000.0000   -0.52748
188040.0000   -0.79759
188080.0000   -0.42265
188120.0000   -0.41559
188160.0000   -0.19751
188200.0000   -0.20803
188240.0000   -0.60205
188280.0000   -0.17035
188320.0000   -0.71943
188360.0000   -0.53418
188400.0000   -0.57068
188440.0000   -0.75884
188480.0000   -0.59925
188520.0000   -0.82673
188560.0000   -0.56461
188600.0000   -0.39472
188640.0000   -0.69084
188680.0000   -0.76560
188720.0000   -0.69233
188760.0000   -0.64550
188800.0000   -0.74716
188840.0000   -0.71444
188880.0000   -0.75461
188920.0000   -0.84408
188960.0000   -0.68469
189000.0000   -0.65355
189040.0000   -0.45263
189080.0000   -0.56943
189120.0000   -0.64100
189160.0000   -0.53120
189200.0000   -0.46472
189240.0000   -0.58570
189280.0000   -0.74191
189320.0000   -0.74346
189360.0000   -0.88973
189400.0000   -0.74632
189440.0000   -0.83695
189480.0000   -0.63036
189520.0000   -0.87524
189560.0000   -0.76878
189600.0000   -0.66369
189640.0000   -0.68985
189680.0000   -0.55181
189720.0000   -0.79752
189760.0000   -0.72368
189800.0000   -0.54152
189840.0000   -0.75827
189880.0000   -0.70829
189920.0000   -0.74152
189960.0000   -0.50714
190000.0000   -0.51633
190040.0000   -0.59557
190080.0000   -0.51475
190120.0000   -0.55646
190160.0000   -0.25602
190200.0000   -0.60938
190240.0000   -0.61542
190280.0000   -0.35834
190320.0000   -0.53135
190360.0000   -0.40582
190400.0000   -0.63128
190440.0000   -0.35409
190480.0000   -0.54283
190520.0000   -0.65116
190560.0000   -0.55119
190600.0000   -0.36657
190640.0000   -0.44043
190680.0000   -0.50424
190720.0000   -0.43058
190760.0000   -0.56112
190800.0000   -0.42099
190840.0000   -0.25832
190880.0000   -0.63993
190920.0000   -0.29093
190960.0000   -0.61533
191000.0000   -0.51171
191040.0000   -0.53513
191080.0000   -0.40667
191120.0000   -0.37789
191160.0000   -0.40446
191200.0000   -0.64411
191240.0000   -0.51456
191280.0000   -0.18663
191320.0000   -0.46133
191360.0000   -0.70824
191400.0000   -0.52070
191440.0000   -0.64688
191480.0000   -0.50542
191520.0000   -0.58476
191560.0000   -0.45366
191600.0000   -0.85574
191640.0000   -0.61000
191680.0000   -0.89333
191720.0000   -0.77649
191760.0000   -0.63790
191800.0000   -0.73227
191840.0000   -0.70845
191880.0000   -0.63700
191920.0000   -0.80632
191960.0000   -0.69130
192000.0000   -0.63532
192040.0000   -0.55332
192080.0000   -0.52395
192120.0000   -0.41493
192160.0000   -0.74269
192200.0000   -0.67368
192240.0000   -0.52841
192280.0000   -0.66102
192320.0000   -0.59634
192360.0000   -0.25886
192400.0000   -0.58104
192440.0000   -0.42006
192480.0000   -0.39919
192520.0000   -0.43195
192560.0000   -0.50688
192600.0000   -0.61099
192640.0000   -0.02494
192680.0000   -0.19222
192720.0000   -0.40999
192760.0000   -0.40916
192800.0000   -0.17960
192840.0000   -0.65834
192880.0000   -0.84457
192920.0000   -0.41734
192960.0000   -0.64370
193000.0000   -0.69261
193040.0000   -0.74298
193080.0000   -0.66582
193120.0000   -0.84098
193160.0000   -0.51426
193200.0000   -0.46392
193240.0000   -0.88653
193280.0000   -0.70605
193320.0000   -0.73092
193360.0000   -0.74081
193400.0000   -0.62564
193440.0000   -0.70098
193480.0000   -0.69174
193520.0000   -0.68548
193560.0000   -0.67971
193600.0000   -0.61402
193640.0000   -0.59306
193680.0000   -0.60518
193720.0000   -0.74124
193760.0000   -0.93584
193800.0000   -0.85654
193840.0000   -0.78835
193880.0000   -0.59538
193920.0000   -0.78615
193960.0000   -0.71073
194000.0000   -0.74859
194040.0000   -0.55898
194080.0000   -0.73736
194120.0000   -0.89320
194160.0000   -0.56825
194200.0000   -0.58264
194240.0000   -0.54756
194280.0000   -0.71983
194320.0000   -0.65437
194360.0000   -0.81261
194400.0000   -0.77457
194440.0000   -0.76829
194480.0000   -0.77915
194520.0000   -0.67647
194560.0000   -0.73876
194600.0000   -0.89418
194640.0000   -0.84158
194680.0000   -0.70132
194720.0000   -0.85450
194760.0000   -0.82756
194800.0000   -0.93768
194840.0000   -1.02335
194880.0000   -0.90405
194920.0000   -0.78596
194960.0000   -0.89326
195000.0000   -0.63792
195040.0000   -0.79303
195080.0000   -0.95521
195120.0000   -0.79219
195160.0000   -0.95497
195200.0000   -0.58835
195240.0000   -0.51685
195280.0000   -0.74913
195320.0000   -0.78209
195360.0000   -0.84060
195400.0000   -0.72773
195440.0000   -0.97649
195480.0000   -0.98719
195520.0000   -0.48246
195560.0000   -0.95701
195600.0000   -0.63089
195640.0000   -0.59614
195680.0000   -0.57152
195720.0000   -0.65252
195760.0000   -0.88380
195800.0000   -0.47514
195840.0000   -0.53357
195880.0000   -0.41660
195920.0000   -0.19161
195960.0000   -0.42584
196000.0000   -0.55645
196040.0000   -0.96130
196080.0000   -0.80100
196120.0000   -0.69705
196160.0000   -0.70061
196200.0000   -0.28376
196240.0000   -0.53545
196280.0000   -0.58201
196320.0000   -0.54210
196360.0000   -0.32386
196400.0000   -0.24054
196440.0000   -0.32342
196480.0000   -0.50287
196520.0000   -0.16022
196560.0000   -0.08896
196600.0000    0.06540
196640.0000    0.19608
196680.0000    0.16399
196720.0000   -0.01579
196760.0000    0.23434
196800.0000    0.15271
196840.0000   -0.37048
196880.0000   -0.19842
196920.0000   -0.42386
196960.0000   -0.40205
197000.0000   -0.58065
197040.0000   -0.16777
197080.0000   -0.51517
197120.0000   -0.45361
197160.0000   -0.15962
197200.0000   -0.56601
197240.0000    0.02277
197280.0000    0.12739
197320.0000    0.02265
197360.0000   -0.06402
197400.0000   -0.30386
197440.0000   -0.51869
197480.0000   -0.27029
197520.0000   -0.30649
197560.0000   -0.57657
197600.0000   -0.38939
197640.0000   -0.54041
197680.0000   -0.47293
197720.0000   -0.54919
197760.0000   -0.81262
197800.0000   -0.54047
197840.0000   -0.22156
197880.0000   -0.15503
197920.0000   -0.34226
197960.0000   -0.27411
198000.0000   -0.33918
198040.0000   -0.52256
198080.0000   -0.49084
198120.0000   -0.43362
198160.0000   -0.43521
198200.0000   -0.36591
198240.0000   -0.53458
198280.0000   -0.28131
198320.0000   -0.15309
198360.0000   -0.31564
198400.0000   -0.13970
198440.0000   -0.42995
198480.0000   -0.11744
198520.0000   -0.11799
198560.0000   -0.49281
198600.0000   -0.19228
198640.0000   -0.41439
198680.0000    0.10000
198720.0000    0.23184
198760.0000   -0.27707
198800.0000   -0.23619
198840.0000   -0.42029
198880.0000   -0.90544
198920.0000   -0.79076
198960.0000   -0.62897
199000.0000   -0.70224
199040.0000   -0.69523
199080.0000   -0.77377
199120.0000   -0.76571
199160.0000   -0.74489
199200.0000   -0.92815
199240.0000   -0.75755
199280.0000   -0.55636
199320.0000   -0.70547
199360.0000   -0.51364
199400.0000   -0.54948
199440.0000   -0.49808
199480.0000   -0.58529
199520.0000   -0.69032
199560.0000   -0.47553
199600.0000   -0.30097
199640.0000   -0.05141
199680.0000   -0.48785
199720.0000   -0.35552
199760.0000   -0.62011
199800.0000   -0.67884
199840.0000   -0.43578
199880.0000   -0.34663
199920.0000   -0.29046
199960.0000   -0.34706
200000.0000   -0.16867
200040.0000   -0.34181
200080.0000   -0.61608
200120.0000   -0.39981
200160.0000   -0.49769
200200.0000   -0.49861
200240.0000   -0.32105
200280.0000   -0.40168
200320.0000   -0.37906
200360.0000   -0.46367
200400.0000   -0.45529
200440.0000   -0.29094
200480.0000   -0.56475
200520.0000   -0.27593
200560.0000   -0.43151
200600.0000   -0.26138
200640.0000   -0.28747
200680.0000   -0.42574
200720.0000   -0.56986
200760.0000   -0.14540
200800.0000   -0.24119
200840.0000   -0.20183
200880.0000   -0.07766
200920.0000   -0.38346
200960.0000   -0.37809
201000.0000   -0.21537
201040.0000   -0.44136
201080.0000   -0.51325
201120.0000   -0.63131
201160.0000   -0.22428
201200.0000   -0.01970
201240.0000   -0.23916
201280.0000   -0.34505
201320.0000   -0.51663
201360.0000   -0.38432
201400.0000   -0.37350
201440.0000   -0.58908
201480.0000   -0.43941
201520.0000   -0.46434
201560.0000   -0.42278
201600.0000   -0.36754
201640.0000   -0.18471
201680.0000   -0.19373
201720.0000   -0.08672
201760.0000   -0.55512
201800.0000   -0.47133
201840.0000   -0.40260
201880.0000   -0.28275
201920.0000   -0.24266
201960.0000   -0.34931
202000.0000   -0.48784
202040.0000   -0.33532
202080.0000   -0.29524
202120.0000   -0.39402
202160.0000   -0.59256
202200.0000   -0.34366
202240.0000   -0.67657
202280.0000   -0.49349
202320.0000   -0.49646
202360.0000   -0.80896
202400.0000   -0.62537
202440.0000   -0.23408
202480.0000   -0.67689
202520.0000   -0.88160
202560.0000   -0.67726
202600.0000   -0.56600
202640.0000   -0.57068
202680.0000   -0.44261
202720.0000   -0.59174
202760.0000   -0.59747
202800.0000   -0.52827
202840.0000   -0.71520
202880.0000   -0.80931
202920.0000   -0.92979
202960.0000   -0.37916
203000.0000   -0.31086
203040.0000   -0.59750
203080.0000   -0.54860
203120.0000   -0.58913
203160.0000   -0.81914
203200.0000   -0.67667
203240.0000   -0.54435
203280.0000   -0.66205
203320.0000   -0.55514
203360.0000   -0.36882
203400.0000   -0.60260
203440.0000   -0.41652
203480.0000   -0.34883
203520.0000   -0.58570
203560.0000   -0.50770
203600.0000   -0.49271
203640.0000   -0.74213
203680.0000   -0.68498
203720.0000   -0.91300
203760.0000   -0.65236
203800.0000   -0.66406
203840.0000   -0.27147
203880.0000   -0.32103
203920.0000   -0.25260
203960.0000   -0.36000
204000.0000   -0.30138
204040.0000   -0.48322
204080.0000   -0.69041
204120.0000   -0.58239
204160.0000   -0.64860
204200.0000   -0.65992
204240.0000   -0.64011
204280.0000   -0.74930
204320.0000   -0.72043
204360.0000   -0.84576
204400.0000   -0.75420
204440.0000   -0.63916
204480.0000   -0.53192
204520.0000   -0.46215
204560.0000   -0.59571
204600.0000   -0.31885
204640.0000   -0.75021
204680.0000   -0.52153
204720.0000   -0.65323
204760.0000   -0.22306
204800.0000   -0.12351
204840.0000   -0.21314
204880.0000   -0.31867
204920.0000   -0.11205
204960.0000   -0.59870
205000.0000   -0.54440
205040.0000   -0.26721
205080.0000   -0.57822
205120.0000   -0.59139
205160.0000   -0.16263
205200.0000   -0.10484
205240.0000    0.00369
205280.0000    0.05006
205320.0000    0.07386
205360.0000   -0.22182
205400.0000   -0.13971
205440.0000   -0.42015
205480.0000   -0.97606
205520.0000   -0.61168
205560.0000   -0.66230
205600.0000   -0.61550
205640.0000   -0.69390
205680.0000   -0.68394
205720.0000   -0.58896
205760.0000   -0.68760
205800.0000   -0.42801
205840.0000   -0.40337
205880.0000   -0.52166
205920.0000   -0.60621
205960.0000   -0.26262
206000.0000    0.11743
206040.0000   -0.38899
206080.0000   -0.22592
206120.0000   -0.49292
206160.0000   -0.68546
206200.0000   -0.74976
206240.0000   -0.63896
206280.0000   -0.52522
206320.0000   -0.74909
206360.0000   -0.74486
206400.0000   -0.66216
206440.0000   -0.58399
206480.0000   -0.92303
206520.0000   -0.75822
206560.0000   -0.17242
206600.0000   -0.47234
206640.0000   -0.59886
206680.0000   -0.39820
206720.0000   -0.60156
206760.0000   -0.39593
206800.0000   -0.19016
206840.0000   -0.18185
206880.0000   -0.35890
206920.0000   -0.17706
206960.0000    0.04221
207000.0000   -0.29129
207040.0000   -0.08462
207080.0000   -0.16620
207120.0000   -0.45998
207160.0000   -0.42085
207200.0000   -0.51009
207240.0000   -0.50947
207280.0000   -0.24554
207320.0000   -0.32694
207360.0000   -0.38919
207400.0000   -0.09818
207440.0000   -0.06410
207480.0000   -0.24979
207520.0000   -0.32203
207560.0000   -0.23102
207600.0000   -0.40190
207640.0000   -0.24605
207680.0000   -0.29983
207720.0000   -0.44067
207760.0000   -0.01403
207800.0000   -0.14934
207840.0000    0.04601
207880.0000   -0.30334
207920.0000   -0.35866
207960.0000   -0.27899
208000.0000   -0.49533
208040.0000   -0.38931
208080.0000   -0.20175
208120.0000   -0.67566
208160.0000   -0.66763
208200.0000   -0.63717
208240.0000   -0.66926
208280.0000   -0.93160
208320.0000   -0.07709
208360.0000   -0.45840
208400.0000   -0.48944
208440.0000   -0.15309
208480.0000   -0.61657
208520.0000   -0.38806
208560.0000   -0.29396
208600.0000   -0.49317
208640.0000   -0.49829
208680.0000   -0.63313
208720.0000   -0.54174
208760.0000   -0.52255
208800.0000   -0.35710
208840.0000   -0.55978
208880.0000   -0.60407
208920.0000   -0.34301
208960.0000   -0.45917
209000.0000   -0.53431
209040.0000   -0.59504
209080.0000   -0.31794
209120.0000   -0.02289
209160.0000   -0.51508
209200.0000   -0.46559
209240.0000   -0.24010
209280.0000   -0.48860
209320.0000   -0.35925
209360.0000   -0.09345
209400.0000   -0.30791
209440.0000   -0.13547
209480.0000   -0.55627
209520.0000   -0.45917
209560.0000   -0.64682
209600.0000   -0.63387
209640.0000   -0.71130
209680.0000   -0.39587
209720.0000   -0.77093
209760.0000   -0.60662
209800.0000   -0.42988
209840.0000   -0.65370
209880.0000   -0.19901
209920.0000   -0.32730
209960.0000   -0.38546
210000.0000   -0.51103
210040.0000   -0.94230
210080.0000   -0.60600
210120.0000   -0.51365
210160.0000   -0.36107
210200.0000   -0.49577
210240.0000   -0.37442
210280.0000   -0.79440
210320.0000   -0.57461
210360.0000   -0.58419
210400.0000   -0.65055
210440.0000   -0.66068
210480.0000   -0.67369
210520.0000   -0.91327
210560.0000   -0.79365
210600.0000   -0.66938
210640.0000   -0.56673
210680.0000   -0.48358
210720.0000   -0.55684
210760.0000   -0.58730
210800.0000   -0.61795
210840.0000   -0.72830
210880.0000   -0.68219
210920.0000   -0.54818
210960.0000   -0.61110
211000.0000   -0.82042
211040.0000   -0.63446
211080.0000   -0.58438
211120.0000   -0.67616
211160.0000   -0.26127
211200.0000   -0.56823
211240.0000   -0.50577
211280.0000   -0.42884
211320.0000   -0.36706
211360.0000   -0.54776
211400.0000   -0.57350
211440.0000   -0.57744
211480.0000   -0.83877
211520.0000   -0.38145
211560.0000   -0.56150
211600.0000   -0.37397
211640.0000   -0.52372
211680.0000   -0.53079
211720.0000   -0.36318
211760.0000   -0.11397
211800.0000   -0.49125
211840.0000   -0.47702
211880.0000   -0.49809
211920.0000   -0.62883
211960.0000   -0.41563
212000.0000   -0.43979
212040.0000    0.01271
212080.0000   -0.37868
212120.0000   -0.13762
212160.0000   -0.40800
212200.0000   -0.14477
212240.0000   -0.11815
212280.0000   -0.41762
212320.0000   -0.26496
212360.0000   -0.67414
212400.0000   -0.62910
212440.0000   -0.65259
212480.0000   -0.62769
212520.0000   -0.79818
212560.0000   -0.91829
212600.0000   -0.59632
212640.0000   -0.67313
212680.0000   -0.47324
212720.0000   -0.70949
212760.0000   -0.71143
212800.0000   -0.76474
212840.0000   -0.65125
212880.0000   -0.82445
212920.0000   -0.50664
212960.0000   -0.65287
213000.0000   -0.68600
213040.0000   -0.62781
213080.0000   -0.42733
213120.0000   -0.36418
213160.0000   -0.62877
213200.0000   -0.49801
213240.0000   -0.51550
213280.0000   -0.72244
213320.0000   -0.57338
213360.0000   -0.34364
213400.0000   -0.47297
213440.0000   -0.67768
213480.0000   -0.50817
213520.0000   -0.45982
213560.0000   -0.19863
213600.0000   -0.51307
213640.0000   -0.12092
213680.0000    0.08300
213720.0000    0.02530
213760.0000   -0.22493
213800.0000   -0.23074
213840.0000   -0.19607
213880.0000   -0.22150
213920.0000   -0.03701
213960.0000   -0.22986
214000.0000    0.15205
214040.0000    0.01337
214080.0000    0.17416
214120.0000    0.20346
214160.0000   -0.12569
214200.0000   -0.20487
214240.0000   -0.15419
214280.0000   -0.10152
214320.0000   -0.39664
214360.0000   -0.20627
214400.0000    0.02597
214440.0000   -0.04887
214480.0000   -0.49578
214520.0000   -0.21071
214560.0000   -0.20451
214600.0000    0.07586
214640.0000   -0.15790
214680.0000   -0.04795
214720.0000   -0.52143
214760.0000   -0.30118
214800.0000   -0.18798
214840.0000    0.00503
214880.0000   -0.19845
214920.0000   -0.35559
214960.0000   -0.53192
215000.0000   -0.59194
215040.0000   -0.50351
215080.0000   -0.80916
215120.0000   -0.43148
215160.0000   -0.38986
215200.0000   -0.39358
215240.0000   -0.35182
215280.0000   -0.62974
215320.0000   -0.47368
215360.0000   -0.69216
215400.0000   -0.24539
215440.0000   -0.58506
215480.0000   -0.47448
215520.0000    0.06179
215560.0000    0.11940
215600.0000   -0.00065
215640.0000    0.05621
215680.0000    0.00355
215720.0000   -0.14091
215760.0000   -0.46062
215800.0000   -0.27924
215840.0000   -0.32777
215880.0000   -0.56888
215920.0000   -0.16017
215960.0000   -0.32118
216000.0000   -0.37222
216040.0000   -0.51359
216080.0000   -0.58539
216120.0000   -0.07322
216160.0000   -0.07858
216200.0000   -0.30775
216240.0000   -0.46676
216280.0000   -0.69354
216320.0000   -0.55194
216360.0000   -0.53826
216400.0000   -0.69250
216440.0000   -0.79068
216480.0000   -0.90059
216520.0000   -0.72566
216560.0000   -0.90237
216600.0000   -0.66529
216640.0000   -0.70748
216680.0000   -0.56813
216720.0000   -0.63968
216760.0000   -0.46478
216800.0000   -0.35768
216840.0000   -0.19789
216880.0000   -0.42161
216920.0000   -0.51734
216960.0000   -0.54521
217000.0000   -0.50285
217040.0000   -0.01578
217080.0000   -0.19418
217120.0000   -0.43843
217160.0000   -0.25605
217200.0000   -0.68318
217240.0000   -0.58940
217280.0000   -0.58168
217320.0000   -0.84032
217360.0000   -0.72154
217400.0000   -0.53512
217440.0000   -0.39242
217480.0000   -0.40675
217520.0000   -0.47145
217560.0000   -0.39497
217600.0000   -0.21775
217640.0000   -0.60708
217680.0000   -0.39930
217720.0000   -0.30024
217760.0000   -0.23642
217800.0000   -0.49345
217840.0000   -0.36874
217880.0000   -0.38262
217920.0000   -0.31456
217960.0000   -0.21701
218000.0000   -0.17159
218040.0000   -0.41888
218080.0000   -0.24373
218120.0000   -0.55623
218160.0000   -0.68481
218200.0000   -0.36331
218240.0000   -0.70195
218280.0000   -0.59353
218320.0000   -0.68848
218360.0000   -0.53419
218400.0000   -0.45319
218440.0000   -0.08511
218480.0000   -0.17945
218520.0000   -0.16129
218560.0000    0.16802
218600.0000    0.19622
218640.0000    0.23716
218680.0000    0.38550
218720.0000   -0.25094
218760.0000   -0.33615
218800.0000   -0.49816
218840.0000   -0.40938
218880.0000   -0.30932
218920.0000   -0.13601
218960.0000   -0.25895
219000.0000   -0.32082
219040.0000   -0.65556
219080.0000   -0.22183
219120.0000   -0.41291
219160.0000   -0.52240
219200.0000   -0.29946
219240.0000   -0.42857
219280.0000   -0.21715
219320.0000   -0.22021
219360.0000   -0.52844
219400.0000   -0.64031
219440.0000   -0.49122
219480.0000   -0.72436
219520.0000   -0.89326
219560.0000   -0.41944
219600.0000   -0.40079
219640.0000   -0.25865
219680.0000   -0.17507
219720.0000   -0.28261
219760.0000   -0.27676
219800.0000   -0.24916
219840.0000   -0.32054
219880.0000   -0.32824
219920.0000   -0.49572
219960.0000   -0.30748
220000.0000   -0.51642
220040.0000   -0.35425
220080.0000   -0.27156
220120.0000   -0.31354
220160.0000   -0.48603
220200.0000   -0.31676
220240.0000   -0.02981
220280.0000   -0.07380
220320.0000   -0.36327
220360.0000   -0.66141
220400.0000   -0.33906
220440.0000   -0.36117
220480.0000   -0.06573
220520.0000   -0.13757
220560.0000    0.18028
220600.0000   -0.32552
220640.0000   -0.46980
220680.0000   -0.47338
220720.0000   -0.56061
220760.0000   -0.31338
220800.0000   -0.68768
220840.0000   -0.79638
220880.0000   -0.45554
220920.0000   -0.67785
220960.0000   -0.30439
221000.0000   -0.49912
221040.0000   -0.49948
221080.0000   -0.59286
221120.0000   -0.29565
221160.0000   -0.51844
221200.0000   -0.23641
221240.0000   -0.57949
221280.0000   -0.42271
221320.0000   -0.34070
221360.0000   -0.34246
221400.0000   -0.11819
221440.0000   -0.26024
221480.0000   -0.08284
221520.0000   -0.24219
221560.0000   -0.41799
221600.0000   -0.50597
221640.0000   -0.76018
221680.0000   -0.43952
221720.0000   -0.26467
221760.0000   -0.42393
221800.0000   -0.27766
221840.0000   -0.20301
221880.0000   -0.61979
221920.0000   -0.45076
221960.0000   -0.42346
222000.0000   -0.61915
222040.0000   -0.39533
222080.0000   -0.23612
222120.0000   -0.51439
222160.0000   -0.63499
222200.0000   -0.40968
222240.0000   -0.21330
222280.0000   -0.11330
222320.0000   -0.53406
222360.0000   -0.39093
222400.0000   -0.62106
222440.0000   -0.24335
222480.0000   -0.24499
222520.0000   -0.13146
222560.0000   -0.45563
222600.0000   -0.42512
222640.0000   -0.33558
222680.0000   -0.44445
222720.0000   -0.24593
222760.0000   -0.42824
222800.0000   -0.36425
222840.0000   -0.09020
222880.0000   -0.15387
222920.0000   -0.48403
222960.0000   -0.14798
223000.0000   -0.13136
223040.0000   -0.51307
223080.0000   -0.20629
223120.0000   -0.15456
223160.0000   -0.27964
223200.0000   -0.25530
223240.0000   -0.06127
223280.0000   -0.11003
223320.0000    0.03340
223360.0000    0.02579
223400.0000   -0.30753
223440.0000   -0.27529
223480.0000   -0.09305
223520.0000   -0.32624
223560.0000   -0.17579
223600.0000   -0.42824
223640.0000    0.01918
223680.0000    0.05494
223720.0000   -0.26143
223760.0000   -0.24522
223800.0000   -0.13953
223840.0000    0.30285
223880.0000   -0.53459
223920.0000   -0.67582
223960.0000   -0.00920
224000.0000   -0.24783
224040.0000   -0.67067
224080.0000   -0.63109
224120.0000   -0.57822
224160.0000   -0.31862
224200.0000   -0.18461
224240.0000   -0.44076
224280.0000   -0.43882
224320.0000   -0.33439
224360.0000   -0.34158
224400.0000   -0.46841
224440.0000   -0.38744
224480.0000   -0.61894
224520.0000   -0.47418
224560.0000   -0.41674
224600.0000   -0.54891
224640.0000   -0.38053
224680.0000   -0.51757
224720.0000   -0.36199
224760.0000   -0.21053
224800.0000   -0.08260
224840.0000   -0.18462
224880.0000   -0.26255
224920.0000   -0.32165
224960.0000   -0.39231
225000.0000   -0.08725
225040.0000   -0.23197
225080.0000   -0.27770
225120.0000   -0.02462
225160.0000   -0.32110
225200.0000   -0.60518
225240.0000   -0.39076
225280.0000   -0.17100
225320.0000   -0.16835
225360.0000   -0.29358
225400.0000   -0.31613
225440.0000   -0.10843
225480.0000   -0.20454
225520.0000   -0.16069
225560.0000   -0.26355
225600.0000   -0.21916
225640.0000   -0.30412
225680.0000   -0.36864
225720.0000    0.01303
225760.0000    0.07790
225800.0000   -0.54393
225840.0000   -0.56939
225880.0000   -0.41367
225920.0000   -0.70157
225960.0000    0.06171
226000.0000   -0.49634
226040.0000   -0.48145
226080.0000   -0.14907
226120.0000   -0.05818
226160.0000   -0.03128
226200.0000    0.22045
226240.0000   -0.04516
226280.0000    0.01421
226320.0000   -0.31699
226360.0000   -0.26570
226400.0000   -0.08602
226440.0000   -0.17879
226480.0000   -0.61281
226520.0000    0.08851
226560.0000   -0.22711
226600.0000   -0.03648
226640.0000   -0.59399
226680.0000    0.07733
226720.0000    0.08720
226760.0000   -0.28883
226800.0000   -0.26868
226840.0000   -0.08742
226880.0000    0.26562
226920.0000    0.30703
226960.0000    0.49299
227000.0000   -0.07430
227040.0000    0.21917
227080.0000   -0.20304
227120.0000   -0.19443
227160.0000   -0.34508
227200.0000   -0.05883
227240.0000   -0.02431
227280.0000   -0.16123
227320.0000    0.12068
227360.0000    0.17176
227400.0000    0.15846
227440.0000    0.08100
227480.0000   -0.31725
227520.0000   -0.30433
227560.0000   -0.24261
227600.0000   -0.32886
227640.0000   -0.24518
227680.0000   -0.64840
227720.0000   -0.44477
227760.0000   -0.36869
227800.0000   -0.54255
227840.0000   -0.46417
227880.0000   -0.18278
227920.0000   -0.17967
227960.0000   -0.35654
228000.0000   -0.34077
228040.0000   -0.42977
228080.0000   -0.22438
228120.0000   -0.40140
228160.0000    0.04035
228200.0000   -0.31099
228240.0000   -0.22095
228280.0000   -0.18956
228320.0000   -0.13431
228360.0000   -0.28855
228400.0000   -0.33069
228440.0000   -0.23644
228480.0000   -0.27144
228520.0000   -0.28652
228560.0000   -0.20918
228600.0000   -0.09307
228640.0000   -0.37517
228680.0000   -0.36429
228720.0000   -0.06903
228760.0000   -0.31660
228800.0000   -0.44235
228840.0000   -0.40416
228880.0000   -0.35420
228920.0000   -0.24099
228960.0000   -0.15502
229000.0000   -0.28533
229040.0000   -0.24751
229080.0000   -0.30165
229120.0000   -0.09471
229160.0000   -0.27185
229200.0000   -0.10403
229240.0000   -0.27469
229280.0000   -0.14092
229320.0000   -0.21524
229360.0000   -0.09394
229400.0000    0.07453
229440.0000   -0.37955
229480.0000   -0.05595
229520.0000   -0.33136
229560.0000   -0.23126
229600.0000    0.10753
229640.0000   -0.04230
229680.0000    0.02051
229720.0000   -0.01057
229760.0000   -0.38625
229800.0000   -0.38777
229840.0000   -0.46929
229880.0000   -0.13255
229920.0000   -0.06768
229960.0000   -0.14166
230000.0000   -0.24918
230040.0000   -0.26193
230080.0000   -0.36118
230120.0000   -0.15554
230160.0000   -0.22537
230200.0000   -0.18763
230240.0000   -0.15557
230280.0000   -0.11662
230320.0000   -0.23373
230360.0000   -0.39746
230400.0000   -0.18262
230440.0000   -0.12178
230480.0000   -0.04095
230520.0000    0.06403
230560.0000   -0.20398
230600.0000   -0.08251
230640.0000   -0.14573
230680.0000   -0.23784
230720.0000   -0.19420
230760.0000   -0.22254
230800.0000   -0.16101
230840.0000   -0.21821
230880.0000   -0.46769
230920.0000   -0.18662
230960.0000   -0.31115
231000.0000   -0.32164
231040.0000   -0.47557
231080.0000   -0.15833
231120.0000   -0.20905
231160.0000   -0.41553
231200.0000   -0.03607
231240.0000   -0.68933
231280.0000   -0.48665
231320.0000   -0.29987
231360.0000   -0.35525
231400.0000   -0.12188
231440.0000   -0.11329
231480.0000   -0.05713
231520.0000   -0.07434
231560.0000   -0.25919
231600.0000   -0.13579
231640.0000   -0.19430
231680.0000   -0.39100
231720.0000   -0.25462
231760.0000   -0.30899
231800.0000   -0.32100
231840.0000   -0.40510
231880.0000   -0.11196
231920.0000   -0.11088
231960.0000   -0.19877
232000.0000   -0.24077
232040.0000   -0.25809
232080.0000   -0.31077
232120.0000   -0.28984
232160.0000   -0.48139
232200.0000   -0.41573
232240.0000   -0.25184
232280.0000   -0.18208
232320.0000   -0.33587
232360.0000   -0.22513
232400.0000   -0.35462
232440.0000   -0.41288
232480.0000   -0.48783
232520.0000   -0.32532
232560.0000   -0.27319
232600.0000    0.06746
232640.0000   -0.27004
232680.0000   -0.33319
232720.0000   -0.36419
232760.0000   -0.55220
232800.0000   -0.34429
232840.0000   -0.26187
232880.0000   -0.25693
232920.0000   -0.25560
232960.0000   -0.23221
233000.0000   -0.32885
233040.0000   -0.37172
233080.0000   -0.35931
233120.0000   -0.29935
233160.0000   -0.22811
233200.0000   -0.27911
233240.0000   -0.37218
233280.0000   -0.35076
233320.0000   -0.29881
233360.0000   -0.27391
233400.0000   -0.09566
233440.0000   -0.31025
233480.0000   -0.24614
233520.0000   -0.05272
233560.0000   -0.32214
233600.0000   -0.25398
233640.0000   -0.24552
233680.0000   -0.40645
233720.0000   -0.42245
233760.0000   -0.41032
233800.0000   -0.59576
233840.0000   -0.25161
233880.0000   -0.33015
233920.0000   -0.12198
233960.0000    0.15280
234000.0000   -0.15473
234040.0000   -0.28196
234080.0000   -0.16048
234120.0000   -0.20452
234160.0000   -0.26615
234200.0000   -0.23726
234240.0000   -0.28510
234280.0000   -0.45243
234320.0000   -0.19593
234360.0000   -0.14968
234400.0000   -0.16652
234440.0000   -0.15800
234480.0000   -0.12058
234520.0000   -0.14302
234560.0000    0.16800
234600.0000   -0.74858
234640.0000   -0.31285
234680.0000   -0.09647
234720.0000   -0.22107
234760.0000   -0.39368
234800.0000    0.19213
234840.0000   -0.02891
234880.0000   -0.09473
234920.0000    0.06519
234960.0000    0.04529
235000.0000    0.16921
235040.0000   -0.09658
235080.0000   -0.06335
235120.0000    0.32469
235160.0000    0.02236
235200.0000    0.16308
235240.0000   -0.18975
235280.0000    0.16874
235320.0000    0.00898
235360.0000   -0.12677
235400.0000    0.03193
235440.0000    0.25631
235480.0000    0.47583
235520.0000    0.35102
235560.0000   -0.00868
235600.0000    0.04707
235640.0000    0.03292
235680.0000    0.02591
235720.0000    0.10124
235760.0000   -0.05783
235800.0000    0.41272
235840.0000    0.49407
235880.0000    0.60088
235920.0000   -0.08018
235960.0000   -0.02078
236000.0000   -0.05298
236040.0000    0.15259
236080.0000    0.25596
236120.0000    0.29336
236160.0000   -0.01327
236200.0000   -0.03930
236240.0000    0.09043
236280.0000   -0.33957
236320.0000   -0.17090
236360.0000   -0.19292
236400.0000   -0.00827
236440.0000   -0.24836
236480.0000   -0.16571
236520.0000   -0.41380
236560.0000   -0.17036
236600.0000    0.13865
236640.0000    0.12481
236680.0000    0.04476
236720.0000    0.17163
236760.0000   -0.13692
236800.0000    0.06073
236840.0000   -0.00639
236880.0000   -0.21687
236920.0000   -0.27296
236960.0000   -0.14954
237000.0000   -0.25961
237040.0000   -0.35508
237080.0000   -0.39958
237120.0000   -0.22888
237160.0000   -0.15115
237200.0000   -0.19596
237240.0000   -0.13667
237280.0000   -0.32775
237320.0000   -0.35060
237360.0000   -0.43259
237400.0000   -0.26443
237440.0000   -0.02876
237480.0000   -0.18262
237520.0000   -0.19353
237560.0000   -0.15086
237600.0000   -0.02850
237640.0000    0.11452
237680.0000    0.03671
237720.0000    0.22262
237760.0000    0.14438
237800.0000    0.14372
237840.0000   -0.06251
237880.0000   -0.28041
237920.0000   -0.19006
237960.0000   -0.49226
238000.0000   -0.31206
238040.0000   -0.09802
238080.0000   -0.08101
238120.0000   -0.17443
238160.0000   -0.30606
238200.0000   -0.18712
238240.0000   -0.60154
238280.0000   -0.39341
238320.0000   -0.53317
238360.0000   -0.23714
238400.0000   -0.14028
238440.0000   -0.20001
238480.0000   -0.22554
238520.0000   -0.22406
238560.0000   -0.47217
238600.0000   -0.10642
238640.0000   -0.03908
238680.0000   -0.29278
238720.0000   -0.26928
238760.0000   -0.51242
238800.0000   -0.47685
238840.0000   -0.40572
238880.0000   -0.26685
238920.0000   -0.28727
238960.0000   -0.32014
239000.0000   -0.33551
239040.0000   -0.30637
239080.0000   -0.29268
239120.0000   -0.05112
239160.0000   -0.34722
239200.0000   -0.28923
239240.0000    0.07282
239280.0000   -0.04171
239320.0000   -0.10438
239360.0000   -0.40681
239400.0000    0.00812
239440.0000   -0.07084
239480.0000   -0.09672
239520.0000   -0.22562
239560.0000   -0.20154
239600.0000   -0.30150
239640.0000   -0.27558
239680.0000   -0.27233
239720.0000   -0.05716
239760.0000   -0.11926
239800.0000   -0.14180
239840.0000   -0.27499
239880.0000   -0.16467
239920.0000   -0.10806
239960.0000   -0.13976
240000.0000   -0.22814
240040.0000   -0.08902
240080.0000   -0.20270
240120.0000   -0.28058
240160.0000   -0.03634
240200.0000   -0.10744
240240.0000   -0.32278
240280.0000   -0.11566
240320.0000   -0.21272
240360.0000   -0.27512
240400.0000    0.01377
240440.0000   -0.30294
240480.0000   -0.24718
240520.0000   -0.19202
240560.0000   -0.02414
240600.0000   -0.13193
240640.0000   -0.25817
240680.0000   -0.18043
240720.0000   -0.31673
240760.0000   -0.04586
240800.0000   -0.12591
240840.0000   -0.03928
240880.0000   -0.02258
240920.0000   -0.21594
240960.0000   -0.29861
241000.0000    0.07488
241040.0000    0.04618
241080.0000   -0.36999
241120.0000    0.00724
241160.0000   -0.15178
241200.0000   -0.02365
241240.0000   -0.17251
241280.0000   -0.28720
241320.0000   -0.10174
241360.0000   -0.20556
241400.0000   -0.23762
241440.0000   -0.34325
241480.0000   -0.18057
241520.0000   -0.11925
241560.0000   -0.39837
241600.0000   -0.15675
241640.0000   -0.25912
241680.0000   -0.13147
241720.0000   -0.31323
241760.0000   -0.32632
241800.0000   -0.28040
241840.0000   -0.24877
241880.0000   -0.53393
241920.0000   -0.32376
241960.0000   -0.73989
242000.0000   -0.57570
242040.0000   -0.67290
242080.0000   -0.52205
242120.0000   -0.49778
242160.0000   -0.69240
242200.0000   -0.73144
242240.0000   -0.72889
242280.0000   -0.19205
242320.0000   -0.54978
242360.0000   -0.55530
242400.0000   -0.60385
242440.0000   -1.05321
242480.0000   -0.57478
242520.0000   -0.68786
242560.0000   -0.43797
242600.0000   -0.34294
242640.0000   -0.49387
242680.0000   -0.14079
242720.0000   -0.44931
242760.0000   -0.27710
242800.0000   -0.29497
242840.0000   -0.21493
242880.0000   -0.28608
242920.0000   -0.31648
242960.0000   -0.31696
243000.0000   -0.70588
243040.0000   -0.63349
243080.0000   -0.80955
243120.0000   -0.78691
243160.0000   -0.23126
243200.0000    0.02757
243240.0000    0.01995
243280.0000   -0.26161
243320.0000   -0.07141
243360.0000   -0.15438
243400.0000   -0.02494
243440.0000   -0.35177
243480.0000   -0.54800
243520.0000   -0.04620
243560.0000   -0.36356
243600.0000   -0.14713
243640.0000   -0.03228
243680.0000   -0.51072
243720.0000   -0.26499
243760.0000   -0.28402
243800.0000   -0.61235
243840.0000   -0.75569
243880.0000   -0.24017
243920.0000   -0.14260
243960.0000   -0.12149
244000.0000   -1.12605
244040.0000   -0.98705
244080.0000   -0.98748
244120.0000   -0.40579
244160.0000   -0.28290
244200.0000   -0.65573
244240.0000   -0.79320
244280.0000   -0.66239
244320.0000   -0.48592
244360.0000   -1.04685
244400.0000   -0.81378
244440.0000   -0.65461
244480.0000    0.08420
244520.0000   -0.06855
244560.0000   -0.26240
244600.0000   -0.05787
244640.0000   -0.55943
244680.0000   -0.16855
244720.0000   -0.60273
244760.0000   -0.61676
244800.0000   -0.19516
244840.0000   -0.14054
244880.0000   -0.63182
244920.0000   -0.09422
244960.0000   -0.49683
245000.0000   -0.45974
245040.0000   -0.48976
245080.0000   -0.38048
245120.0000   -0.58515
245160.0000   -0.20109
245200.0000   -0.31668
245240.0000   -0.36764
245280.0000   -0.29676
245320.0000   -0.81420
245360.0000   -0.98537
245400.0000   -0.94364
245440.0000   -0.73600
245480.0000   -0.59779
245520.0000   -0.47211
245560.0000   -0.38481
245600.0000   -0.50193
245640.0000   -0.29690
245680.0000   -0.35030
245720.0000   -0.41471
245760.0000   -0.38210
245800.0000   -0.65277
245840.0000   -0.78491
245880.0000   -0.54389
245920.0000   -0.59696
245960.0000   -0.62509
246000.0000   -0.45190
246040.0000   -0.41236
246080.0000   -0.72769
246120.0000   -0.96371
246160.0000   -0.49584
246200.0000   -0.29626
246240.0000   -0.61036
246280.0000   -0.68393
246320.0000   -0.70173
246360.0000   -0.51490
246400.0000   -0.63313
246440.0000   -0.17262
246480.0000   -0.19388
246520.0000   -0.08354
246560.0000   -0.10231
246600.0000   -0.28263
246640.0000   -0.06133
246680.0000    0.18112
246720.0000   -0.23225
246760.0000   -0.36740
246800.0000   -0.22404
246840.0000   -0.21800
246880.0000    0.10475
246920.0000   -0.14101
246960.0000    0.19130
247000.0000    0.15714
247040.0000   -0.01111
247080.0000    0.00389
247120.0000    0.14847
247160.0000    0.05176
247200.0000    0.19462
247240.0000    0.18893
247280.0000    0.21429
247320.0000   -0.37785
247360.0000   -0.11872
247400.0000    0.00148
247440.0000    0.31552
247480.0000    0.37406
247520.0000    0.12810
247560.0000    0.21725
247600.0000    0.05275
247640.0000    0.00729
247680.0000   -0.11079
247720.0000    0.03882
247760.0000    0.19249
247800.0000   -0.33854
247840.0000   -0.31726
247880.0000    0.06936
247920.0000   -0.34566
247960.0000    0.04449
248000.0000   -0.27994
248040.0000   -0.34478
248080.0000   -0.33095
248120.0000   -0.42173
248160.0000   -0.46214
248200.0000   -0.39162
248240.0000   -0.24863
248280.0000   -0.36114
248320.0000   -0.58340
248360.0000   -0.38783
248400.0000   -0.26641
248440.0000   -0.04902
248480.0000   -0.37011
248520.0000   -0.33946
248560.0000    0.03384
248600.0000   -0.10141
248640.0000   -0.07975
248680.0000    0.02130
248720.0000    0.03873
248760.0000   -0.12232
248800.0000   -0.40103
248840.0000   -0.20197
248880.0000    0.00898
248920.0000    0.23045
248960.0000    0.15787
249000.0000    0.11920
249040.0000   -0.12353
249080.0000    0.00189
249120.0000   -0.16164
249160.0000   -0.22223
249200.0000    0.06936
249240.0000    0.21907
249280.0000    0.58190
249320.0000   -0.03521
249360.0000    0.04284
249400.0000   -0.15988
249440.0000   -0.18842
249480.0000   -0.22090
249520.0000   -0.06266
249560.0000   -0.14083
249600.0000   -0.09560
249640.0000   -0.23181
249680.0000   -0.17642
249720.0000    0.09858
249760.0000   -0.24251
249800.0000   -0.33176
249840.0000    0.08125
249880.0000    0.63927
249920.0000    0.43742
249960.0000    0.33618
250000.0000    0.64449
250040.0000    0.23285
250080.0000    0.30258
250120.0000    0.20709
250160.0000    0.30439
250200.0000    0.32657
250240.0000    0.44761
250280.0000    0.61681
250320.0000    0.49091
250360.0000    0.37592
250400.0000    0.57430
250440.0000    0.23363
250480.0000    0.41138
250520.0000    0.44565
250560.0000    0.27675
250600.0000    0.40850
250640.0000    0.17383
250680.0000    0.28768
250720.0000    0.28549
250760.0000    0.54263
250800.0000    0.60867
250840.0000    0.50256
250880.0000    0.49017
250920.0000    0.58743
250960.0000    0.75405
251000.0000    0.60092
251040.0000    0.68999
251080.0000    0.55026
251120.0000    0.44428
251160.0000    0.60493
251200.0000    0.73205
251240.0000    0.66606
251280.0000    0.78557
251320.0000    0.39246
251360.0000    0.07066
251400.0000    0.24098
251440.0000    0.33269
251480.0000    0.22741
251520.0000    0.15156
251560.0000    0.37342
251600.0000    0.26295
251640.0000    0.03168
251680.0000   -0.15998
251720.0000    0.04709
251760.0000    0.16085
251800.0000   -0.08555
251840.0000    0.01741
251880.0000    0.14318
251920.0000   -0.00238
251960.0000    0.33626
252000.0000    0.18118
252040.0000    0.43185
252080.0000    0.42408
252120.0000    0.01788
252160.0000    0.36234
252200.0000    0.35999
252240.0000    0.25874
252280.0000    0.22846
252320.0000   -0.00716
252360.0000    0.50752
252400.0000    0.36697
252440.0000    0.17963
252480.0000   -0.00068
252520.0000    0.48452
252560.0000    0.19346
252600.0000    0.39945
252640.0000    0.39626
252680.0000    0.40781
252720.0000    0.42858
252760.0000    0.62138
252800.0000    0.91878
252840.0000    0.56608
252880.0000    0.50160
252920.0000    0.64040
252960.0000    0.76397
253000.0000    0.50205
253040.0000    0.58962
253080.0000    0.52213
253120.0000    0.26694
253160.0000    0.32949
253200.0000    0.36665
253240.0000   -0.02965
253280.0000    0.39860
253320.0000    0.29196
253360.0000    0.34947
253400.0000    0.36770
253440.0000    0.39388
253480.0000    0.49213
253520.0000    0.26689
253560.0000    0.43236
253600.0000    0.51562
253640.0000    0.49466
253680.0000    0.38924
253720.0000    0.43805
253760.0000    0.45412
253800.0000    0.15721
253840.0000    0.57347
253880.0000    0.38320
253920.0000    0.44803
253960.0000    0.75330
254000.0000    0.50256
254040.0000    0.33089
254080.0000    0.36367
254120.0000    0.52307
254160.0000    0.20002
254200.0000    0.21201
254240.0000    0.43800
254280.0000    0.31658
254320.0000    0.41952
254360.0000    0.58672
254400.0000    0.04701
254440.0000    0.73801
254480.0000    0.46339
254520.0000    0.19003
254560.0000    0.37262
254600.0000    0.09914
254640.0000    0.56005
254680.0000    0.13108
254720.0000    0.08075
254760.0000    0.14756
254800.0000    0.48939
254840.0000    0.19104
254880.0000    0.52547
254920.0000    0.02710
254960.0000    0.42227
255000.0000    0.25567
255040.0000    0.11783
255080.0000    0.35155
255120.0000    0.31960
255160.0000    0.39778
255200.0000    0.44708
255240.0000    0.59345
255280.0000    0.65836
255320.0000    0.64960
255360.0000    0.78373
255400.0000    0.36842
255440.0000    0.23457
255480.0000    0.40510
255520.0000    0.33258
255560.0000    0.40646
255600.0000    0.42546
255640.0000    0.21785
255680.0000    0.45081
255720.0000    0.11168
255760.0000    0.49568
255800.0000    0.30843
255840.0000    0.23132
255880.0000    0.56519
255920.0000    0.52300
255960.0000    0.39883
256000.0000    0.35305
256040.0000    0.30092
256080.0000    0.45204
256120.0000    0.39370
256160.0000    0.38366
256200.0000    0.33117
256240.0000    0.22558
256280.0000    0.36502
256320.0000    0.28037
256360.0000    0.55328
256400.0000    0.51991
256440.0000    0.50471
256480.0000    0.42048
256520.0000    0.69450
256560.0000    0.82542
256600.0000    0.64885
256640.0000    0.43420
256680.0000    0.21371
256720.0000    0.23082
256760.0000   -0.02189
256800.0000    0.10704
256840.0000   -0.02627
256880.0000   -0.19727
256920.0000   -0.16796
256960.0000   -0.19037
257000.0000   -0.04549
257040.0000   -0.31163
257080.0000   -0.03275
257120.0000    0.00302
257160.0000   -0.05140
257200.0000    0.24382
257240.0000    0.43249
257280.0000    0.33971
257320.0000    0.40602
257360.0000    0.34157
257400.0000    0.07413
257440.0000   -0.19854
257480.0000   -0.39717
257520.0000   -0.36260
257560.0000   -0.01822
257600.0000    0.31612
257640.0000    0.29650
257680.0000    0.34847
257720.0000    0.19209
257760.0000    0.29306
257800.0000    0.62285
257840.0000    0.56326
257880.0000    0.50580
257920.0000    0.79617
257960.0000    0.72921
258000.0000    0.60899
258040.0000    0.59214
258080.0000    0.46098
258120.0000    0.81870
258160.0000    0.74271
258200.0000    0.78857
258240.0000    0.78168
258280.0000    0.38106
258320.0000    0.54666
258360.0000    0.34788
258400.0000    0.25543
258440.0000    0.50038
258480.0000    0.38435
258520.0000    0.44554
258560.0000    0.29852
258600.0000    0.35290
258640.0000    0.14759
258680.0000   -0.07257
258720.0000   -0.21360
258760.0000   -0.12924
258800.0000    0.06268
258840.0000    0.15334
258880.0000    0.51957
258920.0000    0.70201
258960.0000    0.58113
259000.0000    0.38590
259040.0000    0.43032
259080.0000    0.39447
259120.0000    0.60676
259160.0000    0.38740
259200.0000    0.57957
259240.0000    0.57332
259280.0000    0.43426
259320.0000    0.40108
259360.0000    0.50876
259400.0000    0.42947
259440.0000    0.60067
259480.0000    0.61502
259520.0000    0.21972
259560.0000    0.06863
259600.0000    0.20128
259640.0000    0.24004
259680.0000    0.20507
259720.0000    0.14613
259760.0000    0.09232
259800.0000   -0.12337
259840.0000    0.23132
259880.0000    0.40675
259920.0000   -0.11076
259960.0000    0.37361
260000.0000    0.08630
260040.0000    0.30884
260080.0000    0.40795
260120.0000    0.16965
260160.0000    0.14444
260200.0000    0.33500
260240.0000    0.20037
260280.0000   -0.47359
260320.0000   -0.56100
260360.0000   -0.39067
260400.0000   -0.14760
260440.0000   -0.46795
260480.0000   -0.76253
260520.0000   -0.56530
260560.0000   -0.57198
260600.0000   -0.64235
260640.0000   -0.45185
260680.0000   -0.39139
260720.0000   -0.69313
260760.0000   -0.83637
260800.0000   -0.73427
260840.0000   -0.79530
260880.0000   -0.61863
260920.0000   -0.43767
260960.0000   -0.66773
261000.0000   -0.81052
261040.0000   -0.38407
261080.0000   -0.35625
261120.0000    0.04340
261160.0000    0.04127
261200.0000    0.14478
261240.0000    0.23043
261280.0000    0.37279
261320.0000    0.22481
261360.0000    0.19544
261400.0000    0.29135
261440.0000    0.01473
261480.0000   -0.04598
261520.0000   -0.11386
261560.0000   -0.20743
261600.0000    0.18016
261640.0000   -0.47549
261680.0000   -0.14179
261720.0000    0.09063
261760.0000    0.43297
261800.0000    0.52317
261840.0000    0.34361
261880.0000    0.25427
261920.0000    0.42787
261960.0000    0.41353
262000.0000    0.57729
262040.0000    0.76688
262080.0000    0.64294
262120.0000    0.72721
262160.0000    0.66993
262200.0000    0.63278
262240.0000    0.41382
262280.0000    0.45109
262320.0000    0.77447
262360.0000    0.71340
262400.0000    0.60777
262440.0000    0.43146
262480.0000    0.34331
262520.0000    0.44825
262560.0000    0.45757
262600.0000    0.24435
262640.0000    0.56353
262680.0000    0.43940
262720.0000    0.41905
262760.0000    0.63314
262800.0000    0.54703
262840.0000    0.45383
262880.0000    0.58726
262920.0000    0.66892
262960.0000    0.55351
263000.0000    0.64221
263040.0000    0.46450
263080.0000    0.67023
263120.0000    0.33875
263160.0000    0.62609
263200.0000    0.69428
263240.0000    0.68076
263280.0000    0.59655
263320.0000    0.51847
263360.0000    0.62069
263400.0000    0.48246
263440.0000    0.44867
263480.0000    0.55658
263520.0000    0.50517
263560.0000    0.46452
263600.0000    0.42498
263640.0000    0.49790
263680.0000    0.14418
263720.0000    0.31098
263760.0000    0.35595
263800.0000    0.49861
263840.0000    0.53189
263880.0000    0.29801
263920.0000    0.23086
263960.0000    0.64731
264000.0000    0.65786
264040.0000    0.48706
264080.0000    0.25202
264120.0000    0.06501
264160.0000   -0.02050
264200.0000    0.04021
264240.0000   -0.01856
264280.0000   -0.10326
264320.0000   -0.33613
264360.0000   -0.31092
264400.0000   -0.20909
264440.0000   -0.16747
264480.0000   -0.29679
264520.0000   -0.33728
264560.0000   -0.22429
264600.0000   -0.27314
264640.0000   -0.24140
264680.0000   -0.65698
264720.0000   -0.53649
264760.0000   -0.31106
264800.0000   -0.57269
264840.0000   -0.31909
264880.0000    0.10732
264920.0000    0.20716
264960.0000    0.50807
265000.0000   -0.08734
265040.0000   -0.23724
265080.0000   -0.13845
265120.0000   -0.10359
265160.0000   -0.30766
265200.0000   -0.57279
265240.0000   -0.27262
265280.0000   -0.37412
265320.0000    0.07135
265360.0000   -0.36857
265400.0000   -0.18032
265440.0000   -0.28212
265480.0000    0.01270
265520.0000   -0.29104
265560.0000   -0.23627
265600.0000   -0.29395
265640.0000    0.02391
265680.0000   -0.05668
265720.0000   -0.07386
265760.0000   -0.23257
265800.0000   -0.15899
265840.0000   -0.14608
265880.0000   -0.33876
265920.0000   -0.30091
265960.0000   -0.64635
266000.0000   -0.78325
266040.0000   -0.40862
266080.0000   -0.38203
266120.0000   -0.38770
266160.0000   -0.54878
266200.0000   -0.00823
266240.0000   -0.31707
266280.0000   -0.39969
266320.0000   -0.55234
266360.0000   -0.29948
266400.0000   -0.26211
266440.0000   -0.10629
266480.0000   -0.03290
266520.0000   -0.05990
266560.0000   -0.06147
266600.0000   -0.08710
266640.0000   -0.54877
266680.0000   -0.19523
266720.0000    0.08423
266760.0000    0.26100
266800.0000    0.24764
266840.0000    0.08605
266880.0000   -0.17385
266920.0000   -0.39049
266960.0000    0.17782
267000.0000   -0.00319
267040.0000    0.30085
267080.0000   -0.17466
267120.0000   -0.28538
267160.0000   -0.02503
267200.0000    0.04664
267240.0000    0.08946
267280.0000   -0.18426
267320.0000   -0.00181
267360.0000    0.13758
267400.0000   -0.14970
267440.0000   -0.03758
267480.0000   -0.00438
267520.0000   -0.00655
267560.0000   -0.17609
267600.0000    0.13479
267640.0000   -0.10218
267680.0000   -0.13186
267720.0000   -0.15991
267760.0000   -0.25520
267800.0000   -0.17342
267840.0000   -0.33544
267880.0000   -0.13442
267920.0000   -0.17210
267960.0000    0.25440
268000.0000    0.22599
268040.0000    0.09599
268080.0000    0.29649
268120.0000    0.31879
268160.0000    0.29178
268200.0000    0.32703
268240.0000   -0.01179
268280.0000   -0.09019
268320.0000   -0.03047
268360.0000    0.11224
268400.0000   -0.31018
268440.0000   -0.09570
268480.0000   -0.23037
268520.0000    0.17399
268560.0000    0.11815
268600.0000   -0.10137
268640.0000   -0.22364
268680.0000   -0.09833
268720.0000   -0.68479
268760.0000   -0.18710
268800.0000   -0.60063
268840.0000   -0.31524
268880.0000   -0.25038
268920.0000   -0.40081
268960.0000   -0.66122
269000.0000   -0.54397
269040.0000   -0.84715
269080.0000   -0.33916
269120.0000   -0.44840
269160.0000   -0.37700
269200.0000   -0.26379
269240.0000   -0.42310
269280.0000   -0.25202
269320.0000   -0.22936
269360.0000   -0.58674
269400.0000   -0.37542
269440.0000   -0.03225
269480.0000   -0.11652
269520.0000   -0.36632
269560.0000   -0.20901
269600.0000   -0.42475
269640.0000   -0.41030
269680.0000   -0.08262
269720.0000   -0.47977
269760.0000   -0.00666
269800.0000    0.26576
269840.0000    0.01634
269880.0000    0.16942
269920.0000   -0.04398
269960.0000    0.13275
270000.0000   -0.33006
270040.0000   -0.40649
270080.0000    0.04524
270120.0000   -0.16098
270160.0000   -0.09456
270200.0000   -0.15837
270240.0000   -0.20591
270280.0000    0.08360
270320.0000    0.20581
270360.0000    0.18461
270400.0000    0.21135
270440.0000   -0.16237
270480.0000   -0.07777
270520.0000    0.10980
270560.0000   -0.00630
270600.0000    0.21994
270640.0000   -0.04181
270680.0000    0.01385
270720.0000    0.05843
270760.0000    0.09389
270800.0000   -0.19376
270840.0000   -0.43136
270880.0000   -0.13396
270920.0000   -0.01585
270960.0000   -0.30649
271000.0000   -0.07624
271040.0000   -0.19698
271080.0000   -0.20077
271120.0000   -0.45552
271160.0000   -0.49725
271200.0000   -0.27547
271240.0000   -0.40714
271280.0000   -0.44525
271320.0000   -0.15424
271360.0000   -0.49173
271400.0000   -0.25401
271440.0000   -0.24077
271480.0000   -0.09126
271520.0000   -0.08862
271560.0000    0.02480
271600.0000   -0.05961
271640.0000   -0.08222
271680.0000   -0.02008
271720.0000    0.05795
271760.0000   -0.21704
271800.0000   -0.51842
271840.0000   -0.41008
271880.0000   -0.43075
271920.0000   -0.41659
271960.0000   -0.27809
272000.0000   -0.30182
272040.0000   -0.51131
272080.0000   -0.31047
272120.0000   -0.37404
272160.0000   -0.26134
272200.0000   -0.17827
272240.0000   -0.39260
272280.0000   -0.38084
272320.0000   -0.22546
272360.0000   -0.39589
272400.0000   -0.14770
272440.0000   -0.31980
272480.0000   -0.00395
272520.0000   -0.18111
272560.0000   -0.12973
272600.0000   -0.19581
272640.0000   -0.48430
272680.0000   -0.17037
272720.0000   -0.01472
272760.0000   -0.07188
272800.0000   -0.14846
272840.0000   -0.21027
272880.0000   -0.09636
272920.0000   -0.49182
272960.0000   -0.47846
273000.0000   -0.33833
273040.0000   -0.29254
273080.0000    0.09877
273120.0000    0.16440
273160.0000    0.00691
273200.0000    0.06550
273240.0000   -0.06730
273280.0000   -0.01099
273320.0000   -0.01804
273360.0000   -0.11587
273400.0000   -0.10120
273440.0000   -0.21163
273480.0000   -0.31596
273520.0000   -0.15963
273560.0000   -0.11665
273600.0000   -0.13508
273640.0000    0.04840
273680.0000   -0.30601
273720.0000   -0.37063
273760.0000   -0.30833
273800.0000   -0.06757
273840.0000   -0.21151
273880.0000   -0.05714
273920.0000   -0.24756
273960.0000    0.01053
274000.0000   -0.23866
274040.0000    0.01605
274080.0000    0.21529
274120.0000    0.57516
274160.0000    0.36670
274200.0000    0.31473
274240.0000    0.54904
274280.0000    0.35468
274320.0000    0.44500
274360.0000    0.27622
274400.0000    0.08696
274440.0000    0.31662
274480.0000    0.37358
274520.0000    0.45051
274560.0000   -0.06829
274600.0000    0.16797
274640.0000   -0.07256
274680.0000    0.11444
274720.0000    0.12057
274760.0000   -0.05482
274800.0000    0.00992
274840.0000    0.03923
274880.0000   -0.22305
274920.0000    0.11183
274960.0000    0.23192
275000.0000    0.10653
275040.0000    0.03262
275080.0000    0.24459
275120.0000    0.17468
275160.0000    0.13786
275200.0000    0.14110
275240.0000    0.19111
275280.0000   -0.31128
275320.0000    0.11244
275360.0000    0.24730
275400.0000    0.08987
275440.0000    0.03057
275480.0000   -0.16064
275520.0000   -0.01614
275560.0000    0.27569
275600.0000    0.17407
275640.0000    0.11137
275680.0000    0.09780
275720.0000    0.14065
275760.0000    0.13117
275800.0000    0.01642
275840.0000    0.06561
275880.0000    0.03273
275920.0000    0.12971
275960.0000   -0.02175
276000.0000   -0.11732
276040.0000    0.06016
276080.0000   -0.26038
276120.0000   -0.13416
276160.0000   -0.31948
276200.0000   -0.12943
276240.0000   -0.11076
276280.0000   -0.08349
276320.0000   -0.28887
276360.0000   -0.15455
276400.0000    0.15610
276440.0000    0.25789
276480.0000   -0.02166
276520.0000    0.10862
276560.0000    0.30895
276600.0000   -0.37137
276640.0000   -0.25606
276680.0000    0.03230
276720.0000   -0.19343
276760.0000    0.16473
276800.0000    0.05424
276840.0000   -0.01800
276880.0000   -0.20302
276920.0000   -0.20457
276960.0000   -0.25720
277000.0000    0.16666
277040.0000    0.11737
277080.0000    0.13505
277120.0000    0.10736
277160.0000    0.02633
277200.0000   -0.06110
277240.0000   -0.29008
277280.0000   -0.33066
277320.0000   -0.22482
277360.0000    0.07151
277400.0000   -0.44900
277440.0000   -0.26572
277480.0000   -0.04709
277520.0000   -0.29427
277560.0000   -0.27518
277600.0000   -0.11101
277640.0000   -0.31008
277680.0000   -0.12353
277720.0000   -0.50589
277760.0000   -0.21377
277800.0000   -0.33013
277840.0000   -0.06089
277880.0000   -0.15047
277920.0000   -0.26410
277960.0000   -0.27211
278000.0000   -0.45450
278040.0000   -0.49643
278080.0000   -0.76614
278120.0000   -0.33520
278160.0000   -0.40620
278200.0000   -0.33565
278240.0000   -0.49491
278280.0000   -0.05513
278320.0000   -0.39283
278360.0000   -0.24504
278400.0000   -0.09845
278440.0000   -0.56649
278480.0000   -0.45054
278520.0000   -0.26197
278560.0000   -0.26909
278600.0000   -0.00970
278640.0000   -0.47500
278680.0000   -0.47885
278720.0000   -0.41461
278760.0000    0.04250
278800.0000    0.15499
278840.0000   -0.36204
278880.0000    0.13337
278920.0000   -0.14660
278960.0000   -0.40081
279000.0000   -0.15993
279040.0000   -0.32342
279080.0000   -0.15295
279120.0000   -0.34800
279160.0000   -0.15395
279200.0000   -0.38384
279240.0000   -0.21527
279280.0000   -0.38695
279320.0000   -0.13381
279360.0000   -0.28200
279400.0000   -0.07700
279440.0000    0.04613
279480.0000    0.09124
279520.0000   -0.00689
279560.0000   -0.11443
279600.0000   -0.11167
279640.0000   -0.05634
279680.0000   -0.03981
279720.0000   -0.01113
279760.0000    0.12808
279800.0000   -0.12938
279840.0000   -0.16153
279880.0000   -0.12599
279920.0000   -0.14946
279960.0000   -0.57159
280000.0000   -0.68828
280040.0000   -0.29108
280080.0000   -0.18098
280120.0000   -0.10478
280160.0000   -0.06358
280200.0000    0.14260
280240.0000   -0.46221
280280.0000   -0.06585
280320.0000    0.16798
280360.0000   -0.11956
280400.0000   -0.04207
280440.0000   -0.28829
280480.0000   -0.04506
280520.0000   -0.27985
280560.0000    0.00151
280600.0000   -0.07191
280640.0000   -0.06577
280680.0000   -0.00527
280720.0000    0.08242
280760.0000    0.05963
280800.0000   -0.03731
280840.0000   -0.25168
280880.0000   -0.24934
280920.0000   -0.15192
280960.0000   -0.07471
281000.0000   -0.38215
281040.0000   -0.17751
281080.0000    0.05600
281120.0000   -0.14993
281160.0000    0.02237
281200.0000   -0.36329
281240.0000   -0.16138
281280.0000   -0.05194
281320.0000   -0.10714
281360.0000   -0.25369
281400.0000    0.08137
281440.0000   -0.11632
281480.0000    0.02595
281520.0000   -0.05047
281560.0000   -0.09597
281600.0000    0.17039
281640.0000    0.21113
281680.0000    0.24521
281720.0000    0.32251
281760.0000    0.45581
281800.0000    0.25268
281840.0000    0.14739
281880.0000    0.22260
281920.0000    0.13740
281960.0000    0.12615
282000.0000    0.11507
282040.0000    0.32693
282080.0000    0.15860
282120.0000    0.21114
282160.0000    0.42376
282200.0000    0.41941
282240.0000    0.29464
282280.0000    0.07490
282320.0000   -0.06405
282360.0000    0.03009
282400.0000   -0.24379
282440.0000    0.05507
282480.0000    0.13998
282520.0000   -0.19391
282560.0000    0.55882
282600.0000    0.31892
282640.0000    0.24391
282680.0000    0.18365
282720.0000    0.19219
282760.0000   -0.11011
282800.0000    0.04015
282840.0000   -0.48265
282880.0000   -0.32230
282920.0000   -0.04128
282960.0000   -0.14155
283000.0000    0.20541
283040.0000    0.14166
283080.0000    0.03300
283120.0000   -0.41576
283160.0000   -0.24680
283200.0000   -0.46599
283240.0000   -0.13271
283280.0000   -0.22626
283320.0000   -0.25143
283360.0000   -0.19803
283400.0000   -0.31215
283440.0000   -0.33392
283480.0000   -0.41290
283520.0000    0.26043
283560.0000    0.08493
283600.0000   -0.45528
283640.0000   -0.27123
283680.0000   -0.04691
283720.0000   -0.07918
283760.0000    0.22645
283800.0000   -0.06058
283840.0000   -0.29557
283880.0000   -0.40311
283920.0000   -0.22509
283960.0000   -0.22692
284000.0000   -0.16160
284040.0000   -0.23566
284080.0000   -0.28444
284120.0000   -0.08911
284160.0000   -0.28064
284200.0000   -0.16189
284240.0000   -0.40402
284280.0000   -0.30933
284320.0000   -0.30647
284360.0000   -0.18383
284400.0000   -0.20734
284440.0000   -0.10509
284480.0000   -0.08758
284520.0000   -0.08995
284560.0000    0.05344
284600.0000   -0.11504
284640.0000    0.01323
284680.0000   -0.09952
284720.0000   -0.08425
284760.0000   -0.30944
284800.0000   -0.20520
284840.0000   -0.06864
284880.0000   -0.16403
284920.0000   -0.04042
284960.0000   -0.16615
285000.0000   -0.11067
285040.0000   -0.30765
285080.0000   -0.38849
285120.0000   -0.19322
285160.0000   -0.28615
285200.0000   -0.01537
285240.0000   -0.22085
285280.0000   -0.28646
285320.0000   -0.22919
285360.0000   -0.21362
285400.0000   -0.05346
285440.0000   -0.17543
285480.0000    0.04145
285520.0000   -0.13671
285560.0000   -0.07085
285600.0000   -0.25706
285640.0000   -0.27177
285680.0000   -0.33018
285720.0000   -0.23202
285760.0000   -0.11336
285800.0000   -0.19795
285840.0000   -0.23505
285880.0000   -0.31588
285920.0000   -0.09022
285960.0000   -0.14183
286000.0000   -0.19076
286040.0000   -0.09241
286080.0000   -0.22346
286120.0000   -0.01222
286160.0000    0.08496
286200.0000   -0.43504
286240.0000   -0.07517
286280.0000   -0.32778
286320.0000   -0.04535
286360.0000   -0.14917
286400.0000   -0.46874
286440.0000   -0.41309
286480.0000   -0.24935
286520.0000   -0.07567
286560.0000   -0.15878
286600.0000   -0.27394
286640.0000   -0.24713
286680.0000   -0.31838
286720.0000   -0.31491
286760.0000   -0.49869
286800.0000   -0.08196
286840.0000   -0.34196
286880.0000   -0.31962
286920.0000   -0.23766
286960.0000   -0.25893
287000.0000   -0.14077
287040.0000   -0.24873
287080.0000   -0.34834
287120.0000   -0.37720
287160.0000   -0.20388
287200.0000   -0.51638
287240.0000   -0.00082
287280.0000   -0.01849
287320.0000   -0.21217
287360.0000   -0.17586
287400.0000   -0.28265
287440.0000   -0.00356
287480.0000   -0.14778
287520.0000   -0.21275
287560.0000    0.06480
287600.0000   -0.24645
287640.0000   -0.13347
287680.0000   -0.27121
287720.0000   -0.01940
287760.0000   -0.17268
287800.0000   -0.17316
287840.0000   -0.16405
287880.0000   -0.45113
287920.0000   -0.29491
287960.0000   -0.24217
288000.0000   -0.39146
288040.0000   -0.26102
288080.0000   -0.20803
288120.0000   -0.20066
288160.0000   -0.20708
288200.0000    0.06256
288240.0000   -0.15093
288280.0000   -0.18698
288320.0000   -0.02368
288360.0000   -0.17977
288400.0000   -0.29561
288440.0000   -0.09311
288480.0000   -0.21380
288520.0000   -0.02493
288560.0000   -0.04093
288600.0000   -0.33195
288640.0000   -0.35079
288680.0000   -0.24485
288720.0000   -0.14338
288760.0000    0.31107
288800.0000    0.28374
288840.0000   -0.20867
288880.0000    0.06598
288920.0000    0.04196
288960.0000   -0.08723
289000.0000    0.12292
289040.0000   -0.11956
289080.0000   -0.03256
289120.0000   -0.06147
289160.0000    0.00561
289200.0000    0.03582
289240.0000   -0.02576
289280.0000   -0.06787
289320.0000    0.21121
289360.0000    0.27358
289400.0000    0.34558
289440.0000   -0.16434
289480.0000   -0.18079
289520.0000   -0.00784
289560.0000    0.24731
289600.0000    0.07782
289640.0000   -0.16282
289680.0000   -0.34649
289720.0000    0.16690
289760.0000   -0.08624
289800.0000   -0.04033
289840.0000   -0.35390
289880.0000   -0.48982
289920.0000   -0.45468
289960.0000   -0.08066
290000.0000    0.15844
290040.0000    0.04016
290080.0000   -0.12056
290120.0000    0.36139
290160.0000    0.34174
290200.0000    0.05610
290240.0000    0.17896
290280.0000    0.18803
290320.0000   -0.25759
290360.0000    0.16719
290400.0000    0.17901
290440.0000    0.25571
290480.0000    0.20266
290520.0000    0.11650
290560.0000    0.04526
290600.0000   -0.00360
290640.0000   -0.31463
290680.0000   -0.28860
290720.0000    0.32264
290760.0000    0.34997
290800.0000    0.02284
290840.0000    0.01305
290880.0000   -0.05663
290920.0000   -0.02065
290960.0000   -0.38230
291000.0000   -0.14759
291040.0000    0.07049
291080.0000   -0.14809
291120.0000   -0.33523
291160.0000    0.33200
291200.0000   -0.21965
291240.0000   -0.32812
291280.0000   -0.45546
291320.0000    0.09017
291360.0000   -0.19128
291400.0000    0.08391
291440.0000   -0.03092
291480.0000   -0.18129
291520.0000    0.13892
291560.0000    0.16077
291600.0000    0.51279
291640.0000    0.34818
291680.0000   -0.24724
291720.0000   -0.17621
291760.0000   -0.20786
291800.0000    0.02442
291840.0000   -0.14770
291880.0000   -0.29078
291920.0000   -0.34266
291960.0000   -0.28025
292000.0000   -0.27411
292040.0000   -0.07559
292080.0000    0.00134
292120.0000   -0.28060
292160.0000   -0.23540
292200.0000   -0.17073
292240.0000   -0.13642
292280.0000   -0.21648
292320.0000   -0.32663
292360.0000   -0.09309
292400.0000    0.27408
292440.0000   -0.03217
292480.0000    0.02529
292520.0000    0.03619
292560.0000    0.24489
292600.0000   -0.07792
292640.0000    0.15417
292680.0000   -0.07647
292720.0000   -0.23957
292760.0000   -0.47046
292800.0000   -0.11961
292840.0000   -0.10375
292880.0000   -0.23380
292920.0000   -0.12098
292960.0000   -0.09081
293000.0000   -0.17826
293040.0000   -0.19854
293080.0000   -0.43579
293120.0000   -0.28413
293160.0000   -0.41441
293200.0000   -0.61650
293240.0000    0.00200
293280.0000   -0.37978
293320.0000   -0.05178
293360.0000   -0.15861
293400.0000   -0.76012
293440.0000   -0.34191
293480.0000   -0.58413
293520.0000   -0.73878
293560.0000   -0.31734
293600.0000   -0.48803
293640.0000   -0.42329
293680.0000   -0.18505
293720.0000   -0.39221
293760.0000   -0.07874
293800.0000   -0.62363
293840.0000   -0.40638
293880.0000   -0.67075
293920.0000   -0.00618
293960.0000   -0.00119
294000.0000    0.10179
294040.0000   -0.14402
294080.0000    0.27518
294120.0000   -0.11408
294160.0000   -0.22047
294200.0000    0.23610
294240.0000    0.07628
294280.0000   -0.03192
294320.0000   -0.00728
294360.0000   -0.37028
294400.0000   -0.39474
294440.0000   -0.18773
294480.0000   -0.53487
294520.0000   -0.36224
294560.0000   -0.15667
294600.0000   -0.26652
294640.0000   -0.15393
294680.0000   -0.33331
294720.0000   -0.24535
294760.0000   -0.38981
294800.0000   -0.14831
294840.0000    0.03656
294880.0000   -0.03125
294920.0000    0.19989
294960.0000    0.00364
295000.0000    0.00670
295040.0000   -0.01889
295080.0000    0.28139
295120.0000   -0.04518
295160.0000   -0.04527
295200.0000   -0.15815
295240.0000   -0.03261
295280.0000   -0.25365
295320.0000   -0.05574
295360.0000   -0.38090
295400.0000   -0.12597
295440.0000   -0.38540
295480.0000   -0.28979
295520.0000   -0.22921
295560.0000    0.03858
295600.0000   -0.13476
295640.0000   -0.43690
295680.0000    0.01526
295720.0000    0.15784
295760.0000   -0.03638
295800.0000    0.07150
295840.0000    0.12861
295880.0000   -0.11170
295920.0000   -0.14781
295960.0000    0.17088
296000.0000    0.11677
296040.0000   -0.07635
296080.0000    0.10834
296120.0000    0.06055
296160.0000   -0.24065
296200.0000    0.15504
296240.0000   -0.04881
296280.0000   -0.15092
296320.0000   -0.12938
296360.0000   -0.31233
296400.0000   -0.56590
296440.0000   -0.63393
296480.0000   -0.32540
296520.0000   -0.07050
296560.0000   -0.14310
296600.0000   -0.07992
296640.0000    0.32068
296680.0000    0.36979
296720.0000    0.45950
296760.0000    0.77919
296800.0000    0.41979
296840.0000    0.65613
296880.0000    0.28123
296920.0000    0.15883
296960.0000    0.64846
297000.0000    0.47159
297040.0000    0.36094
297080.0000    0.44104
297120.0000    0.32822
297160.0000    0.49361
297200.0000    0.75721
297240.0000    0.69038
297280.0000    0.71700
297320.0000    0.72135
297360.0000    0.68442
297400.0000    0.29113
297440.0000    0.39873
297480.0000    0.10153
297520.0000    0.14624
297560.0000    0.41178
297600.0000    0.65703
297640.0000    0.57709
297680.0000    0.31109
297720.0000    0.31816
297760.0000    0.23477
297800.0000    0.32238
297840.0000    0.47540
297880.0000    0.43094
297920.0000    0.26619
297960.0000    0.36753
298000.0000    0.55823
298040.0000    0.26675
298080.0000   -0.05507
298120.0000    0.39971
298160.0000    0.30696
298200.0000   -0.07547
298240.0000    0.42294
298280.0000   -0.02941
298320.0000   -0.02741
298360.0000    0.17682
298400.0000    0.09671
298440.0000   -0.19854
298480.0000    0.15461
298520.0000    0.12304
298560.0000   -0.00286
298600.0000    0.05068
298640.0000    0.20129
298680.0000   -0.19652
298720.0000   -0.10922
298760.0000    0.03233
298800.0000   -0.35912
298840.0000   -0.20478
298880.0000    0.29848
298920.0000    0.09781
298960.0000    0.01475
299000.0000   -0.14257
299040.0000    0.05215
299080.0000   -0.19727
299120.0000   -0.09027
299160.0000   -0.07568
299200.0000    0.18040
299240.0000    0.00037
299280.0000    0.05384
299320.0000   -0.04048
299360.0000   -0.01002
299400.0000    0.04400
299440.0000   -0.19800
299480.0000   -0.02315
299520.0000   -0.23617
299560.0000    0.08332
299600.0000   -0.10620
299640.0000   -0.22766
299680.0000    0.03742
299720.0000    0.06712
299760.0000   -0.04763
299800.0000   -0.12559
299840.0000   -0.39936
299880.0000   -0.07791
299920.0000   -0.37762
299960.0000   -0.11143
300000.0000   -0.24393
300040.0000   -0.43887
300080.0000   -0.10641
300120.0000   -0.32562
300160.0000   -0.17045
300200.0000   -0.56759
300240.0000   -0.20656
300280.0000   -0.26918
300320.0000   -0.44334
300360.0000   -0.41050
300400.0000   -0.20515
300440.0000   -0.30110
300480.0000   -0.57562
300520.0000   -0.69210
300560.0000   -0.40768
300600.0000   -0.27153
300640.0000   -0.85891
300680.0000   -0.42418
300720.0000   -0.49342
300760.0000   -0.80736
300800.0000   -0.69922
300840.0000   -0.40722
300880.0000   -0.40685
300920.0000   -0.21761
300960.0000   -0.81292
301000.0000   -0.49240
301040.0000   -0.34439
301080.0000   -0.61086
301120.0000   -0.71138
301160.0000   -0.66384
301200.0000   -0.35139
301240.0000   -0.73009
301280.0000   -0.18653
301320.0000   -0.46597
301360.0000   -0.69208
301400.0000   -0.50653
301440.0000   -0.45761
301480.0000   -0.54101
301520.0000   -0.56642
301560.0000   -0.53334
301600.0000   -0.47455
301640.0000   -0.53934
301680.0000   -0.18114
301720.0000   -0.27208
301760.0000   -0.21300
301800.0000   -0.34761
301840.0000   -0.48474
301880.0000   -0.31512
301920.0000    0.22384
301960.0000   -0.00968
302000.0000   -0.41103
302040.0000   -0.24550
302080.0000   -0.38428
302120.0000   -0.35783
302160.0000   -0.69949
302200.0000   -0.18875
302240.0000   -0.29629
302280.0000   -0.36622
302320.0000   -0.18660
302360.0000   -0.32637
302400.0000   -0.22781
302440.0000   -0.23015
302480.0000   -0.18401
302520.0000   -0.40128
302560.0000   -0.16067
302600.0000   -0.18121
302640.0000   -0.25950
302680.0000   -0.19118
302720.0000   -0.00424
302760.0000   -0.20496
302800.0000   -0.11005
302840.0000   -0.08619
302880.0000   -0.08261
302920.0000   -0.22888
302960.0000   -0.17999
303000.0000   -0.13094
303040.0000   -0.11693
303080.0000    0.44323
303120.0000   -0.10495
303160.0000   -0.29772
303200.0000   -0.50136
303240.0000   -0.40672
303280.0000   -0.18735
303320.0000   -0.20783
303360.0000   -0.22537
303400.0000    0.11466
303440.0000    0.00363
303480.0000   -0.20879
303520.0000   -0.45532
303560.0000   -0.05599
303600.0000   -0.34530
303640.0000   -0.44368
303680.0000   -0.38594
303720.0000    0.12261
303760.0000   -0.29747
303800.0000   -0.11704
303840.0000   -0.52001
303880.0000    0.05396
303920.0000   -0.12837
303960.0000   -0.24196
304000.0000   -0.48341
304040.0000   -0.26618
304080.0000   -0.05780
304120.0000   -0.25008
304160.0000   -0.07752
304200.0000   -0.41841
304240.0000    0.10338
304280.0000    0.01860
304320.0000   -0.10269
304360.0000    0.08071
304400.0000   -0.14075
304440.0000   -0.06653
304480.0000   -0.09655
304520.0000   -0.46979
304560.0000    0.01498
304600.0000   -0.13371
304640.0000    0.18842
304680.0000    0.10228
304720.0000   -0.52716
304760.0000   -0.42147
304800.0000   -0.11327
304840.0000   -0.20590
304880.0000   -0.58773
304920.0000   -0.23589
304960.0000   -0.19857
305000.0000   -0.32761
305040.0000   -0.16714
305080.0000   -0.50419
305120.0000   -0.47236
305160.0000   -0.19221
305200.0000   -0.43812
305240.0000   -0.62313
305280.0000   -0.36207
305320.0000   -0.42449
305360.0000   -0.04728
305400.0000    0.14976
305440.0000    0.09630
305480.0000   -0.41534
305520.0000   -0.34453
305560.0000   -0.44169
305600.0000   -0.22093
305640.0000   -0.13968
305680.0000   -0.40350
305720.0000   -0.06775
305760.0000   -0.60401
305800.0000   -0.69939
305840.0000   -0.42192
305880.0000   -0.37714
305920.0000   -0.12213
305960.0000   -0.28868
306000.0000   -0.21850
306040.0000   -0.57194
306080.0000   -0.68427
306120.0000   -0.40425
306160.0000   -0.31554
306200.0000   -0.20784
306240.0000   -0.13323
306280.0000   -0.19825
306320.0000   -0.46086
306360.0000   -0.65132
306400.0000   -0.12204
306440.0000   -0.28635
306480.0000   -0.33332
306520.0000   -0.17992
306560.0000   -0.37014
306600.0000   -0.29093
306640.0000   -0.26265
306680.0000   -0.12608
306720.0000   -0.31992
306760.0000   -0.39246
306800.0000   -0.31657
306840.0000   -0.10389
306880.0000   -0.10441
306920.0000   -0.20040
306960.0000   -0.26031
307000.0000   -0.05924
307040.0000   -0.04009
307080.0000   -0.38016
307120.0000   -0.44507
307160.0000   -0.62902
307200.0000   -0.21059
307240.0000   -0.52515
307280.0000   -0.38299
307320.0000   -0.24838
307360.0000   -0.07796
307400.0000   -0.06611
307440.0000   -0.55267
307480.0000   -0.51301
307520.0000   -0.31015
307560.0000   -0.14871
307600.0000   -0.05582
307640.0000   -0.27041
307680.0000   -0.32249
307720.0000   -0.20288
307760.0000   -0.27548
307800.0000   -0.10096
307840.0000   -0.24491
307880.0000   -0.48154
307920.0000   -0.01895
307960.0000   -0.20714
308000.0000   -0.44260
308040.0000   -0.13861
308080.0000   -0.25406
308120.0000   -0.23208
308160.0000   -0.47183
308200.0000   -0.49260
308240.0000   -0.73182
308280.0000   -0.24286
308320.0000    0.06440
308360.0000   -0.17343
308400.0000   -0.40336
308440.0000   -0.48699
308480.0000   -0.43831
308520.0000   -0.38044
308560.0000   -0.14186
308600.0000   -0.51051
308640.0000   -0.43995
308680.0000   -0.52314
308720.0000   -0.43488
308760.0000   -0.57354
308800.0000   -0.33769
308840.0000   -0.23808
308880.0000   -0.06549
308920.0000   -0.66965
308960.0000   -0.61339
309000.0000   -0.60022
309040.0000   -0.88136
309080.0000   -0.88344
309120.0000   -0.79998
309160.0000   -0.68561
309200.0000   -0.60335
309240.0000   -0.30370
309280.0000   -0.22491
309320.0000   -0.39033
309360.0000   -0.24671
309400.0000   -0.63770
309440.0000   -0.23828
309480.0000   -0.20025
309520.0000    0.13132
309560.0000   -0.11529
309600.0000   -0.27724
309640.0000   -0.13278
309680.0000   -0.44592
309720.0000   -0.33556
309760.0000   -0.73774
309800.0000   -0.68220
309840.0000   -0.55111
309880.0000   -0.27431
309920.0000   -0.39669
309960.0000   -0.30682
310000.0000   -0.60086
310040.0000   -0.14672
310080.0000   -0.15514
310120.0000   -0.55416
310160.0000   -0.54947
310200.0000   -0.58280
310240.0000   -0.34349
310280.0000   -0.02977
310320.0000   -0.34064
310360.0000   -0.63068
310400.0000   -0.47352
310440.0000   -0.41320
310480.0000   -0.42014
310520.0000   -0.45526
310560.0000   -0.53892
310600.0000   -0.17550
310640.0000   -0.40464
310680.0000   -0.41375
310720.0000   -0.50179
310760.0000   -0.74556
310800.0000   -0.11487
310840.0000   -0.18064
310880.0000   -0.21862
310920.0000   -0.00638
310960.0000   -0.43769
311000.0000   -0.60604
311040.0000   -0.31718
311080.0000   -0.23409
311120.0000   -0.69814
311160.0000   -0.52857
311200.0000   -0.51436
311240.0000   -0.22296
311280.0000   -0.63864
311320.0000   -0.54662
311360.0000   -0.04683
311400.0000   -0.27220
311440.0000   -0.19897
311480.0000   -0.57545
311520.0000   -0.44793
311560.0000   -0.47494
311600.0000    0.01392
311640.0000   -0.34033
311680.0000   -0.52132
311720.0000   -0.42289
311760.0000   -0.22505
311800.0000   -0.24954
311840.0000   -0.56021
311880.0000   -0.63168
311920.0000   -0.47941
311960.0000   -0.39029
312000.0000   -0.50463
312040.0000   -0.58399
312080.0000   -0.52075
312120.0000   -0.46177
312160.0000   -0.32888
312200.0000   -0.32074
312240.0000   -0.33103
312280.0000   -0.55508
312320.0000   -0.61609
312360.0000   -0.44605
312400.0000   -0.65036
312440.0000   -0.29863
312480.0000   -0.51520
312520.0000   -0.35628
312560.0000   -0.23356
312600.0000   -0.55218
312640.0000   -0.46005
312680.0000   -0.37282
312720.0000    0.10577
312760.0000   -0.31617
312800.0000   -0.43304
312840.0000   -0.57933
312880.0000   -0.76441
312920.0000   -0.46050
312960.0000   -0.33853
313000.0000   -0.43843
313040.0000   -0.51566
313080.0000   -0.43840
313120.0000   -0.37961
313160.0000   -0.23656
313200.0000   -0.53382
313240.0000   -0.52100
313280.0000   -0.48939
313320.0000   -0.27415
313360.0000   -0.53465
313400.0000   -0.74024
313440.0000   -0.62141
313480.0000   -0.48667
313520.0000   -0.37810
313560.0000   -0.38901
313600.0000   -0.31267
313640.0000   -0.37542
313680.0000   -0.55721
313720.0000   -0.54410
313760.0000   -0.89193
313800.0000   -0.80419
313840.0000   -0.74239
313880.0000   -0.59853
313920.0000   -0.30435
313960.0000   -0.15253
314000.0000   -0.32094
314040.0000   -0.29954
314080.0000   -0.36647
314120.0000   -0.36390
314160.0000   -0.62103
314200.0000   -0.56591
314240.0000   -0.48241
314280.0000   -0.29351
314320.0000   -0.69431
314360.0000   -0.64214
314400.0000   -0.48217
314440.0000   -0.69723
314480.0000   -0.82502
314520.0000   -0.91504
314560.0000   -0.74508
314600.0000   -0.62957
314640.0000   -0.74745
314680.0000   -0.67439
314720.0000   -0.62766
314760.0000   -0.77235
314800.0000   -0.90561
314840.0000   -0.65674
314880.0000   -0.85137
314920.0000   -0.70273
314960.0000   -0.59695
315000.0000   -0.91023
315040.0000   -0.82670
315080.0000   -0.84607
315120.0000   -0.98042
315160.0000   -0.88920
315200.0000   -0.71963
315240.0000   -0.53989
315280.0000   -0.64059
315320.0000   -0.91014
315360.0000   -0.75061
315400.0000   -0.78075
315440.0000   -0.70386
315480.0000   -0.80004
315520.0000   -0.62592
315560.0000   -0.82859
315600.0000   -0.83449
315640.0000   -0.95116
315680.0000   -0.94225
315720.0000   -0.90158
315760.0000   -0.82587
315800.0000   -0.80462
315840.0000   -0.77654
315880.0000   -0.70711
315920.0000   -0.80856
315960.0000   -0.54644
316000.0000   -0.78039
316040.0000   -0.68580
316080.0000   -0.91271
316120.0000   -0.68543
316160.0000   -1.00982
316200.0000   -0.82276
316240.0000   -0.62111
316280.0000   -0.76269
316320.0000   -0.57653
316360.0000   -0.75894
316400.0000   -0.59812
316440.0000   -0.68344
316480.0000   -0.58814
316520.0000   -0.55698
316560.0000   -0.86005
316600.0000   -0.83044
316640.0000   -0.80300
316680.0000   -0.64283
316720.0000   -0.99167
316760.0000   -0.83432
316800.0000   -0.78634
316840.0000   -0.87589
316880.0000   -0.74825
316920.0000   -0.93362
316960.0000   -0.93255
317000.0000   -0.69233
317040.0000   -0.65506
317080.0000   -0.81276
317120.0000   -0.77793
317160.0000   -0.92382
317200.0000   -0.68067
317240.0000   -0.86277
317280.0000   -0.85587
317320.0000   -0.60023
317360.0000   -0.85192
317400.0000   -0.71865
317440.0000   -0.78558
317480.0000   -0.55847
317520.0000   -0.71771
317560.0000   -0.76375
317600.0000   -0.86185
317640.0000   -0.59712
317680.0000   -0.62925
317720.0000   -0.91285
317760.0000   -0.85495
317800.0000   -0.76310
317840.0000   -0.51028
317880.0000   -0.85623
317920.0000   -0.55827
317960.0000   -0.69071
318000.0000   -0.74530
318040.0000   -0.53303
318080.0000   -0.54377
318120.0000   -0.54724
318160.0000   -0.59098
318200.0000   -0.73458
318240.0000   -0.62378
318280.0000   -0.75816
318320.0000   -0.84540
318360.0000   -0.49270
318400.0000   -0.62864
318440.0000   -0.81089
318480.0000   -0.61287
318520.0000   -0.64784
318560.0000   -0.93617
318600.0000   -0.70524
318640.0000   -0.75257
318680.0000   -0.82954
318720.0000   -0.74681
318760.0000   -0.87845
318800.0000   -0.42083
318840.0000   -0.84827
318880.0000   -0.68916
318920.0000   -0.72226
318960.0000   -0.66528
319000.0000   -0.40814
319040.0000   -0.69152
319080.0000   -0.76726
319120.0000   -0.93177
319160.0000   -0.81872
319200.0000   -0.68211
319240.0000   -0.19930
319280.0000   -0.46790
319320.0000   -0.51848
319360.0000   -0.87644
319400.0000   -0.57541
319440.0000   -0.69615
319480.0000   -0.63724
319520.0000   -0.49958
319560.0000   -0.80011
319600.0000   -0.82777
319640.0000   -0.41546
319680.0000   -0.46402
319720.0000   -0.58796
319760.0000   -0.48037
319800.0000   -0.59114
319840.0000   -0.40350
319880.0000   -0.47164
319920.0000   -0.29949
319960.0000   -0.45465
320000.0000   -0.08863
320040.0000   -0.35457
320080.0000   -0.26570
320120.0000   -0.30142
320160.0000   -0.52777
320200.0000   -0.42455
320240.0000   -0.62581
320280.0000   -0.73365
320320.0000   -0.67488
320360.0000   -0.72398
320400.0000   -0.64321
320440.0000   -0.77264
320480.0000   -0.44319
320520.0000   -0.39035
320560.0000   -0.59169
320600.0000   -0.47126
320640.0000   -0.22943
320680.0000   -0.43304
320720.0000   -0.18746
320760.0000   -0.42036
320800.0000   -0.30233
320840.0000   -0.16145
320880.0000   -0.41784
320920.0000   -0.10706
320960.0000   -0.48498
321000.0000   -0.14259
321040.0000   -0.22121
321080.0000   -0.39784
321120.0000   -0.51701
321160.0000   -0.35705
321200.0000   -0.31011
321240.0000   -0.49840
321280.0000   -0.40955
321320.0000   -0.14787
321360.0000   -0.31368
321400.0000   -0.43551
321440.0000   -0.59268
321480.0000   -0.66410
321520.0000   -0.40081
321560.0000   -0.37607
321600.0000   -0.26901
321640.0000   -0.60769
321680.0000    0.16676
321720.0000   -0.02265
321760.0000   -0.07460
321800.0000    0.05743
321840.0000   -0.03372
321880.0000   -0.62029
321920.0000   -0.57732
321960.0000   -0.31968
322000.0000   -0.25590
322040.0000   -0.32082
322080.0000   -0.08966
322120.0000   -0.22476
322160.0000   -0.38663
322200.0000   -0.34924
322240.0000   -0.55876
322280.0000   -0.40346
322320.0000   -0.59705
322360.0000   -0.32835
322400.0000   -0.42414
322440.0000   -0.57529
322480.0000   -0.28932
322520.0000   -0.39777
322560.0000   -0.52865
322600.0000   -0.65293
322640.0000   -0.73759
322680.0000   -0.61664
322720.0000   -0.49872
322760.0000   -0.42444
322800.0000   -0.46351
322840.0000   -0.61899
322880.0000   -0.35343
322920.0000   -0.66927
322960.0000   -0.50239
323000.0000   -0.90718
323040.0000   -0.65798
323080.0000   -0.41908
323120.0000   -0.24050
323160.0000    0.03704
323200.0000   -0.44923
323240.0000   -0.32944
323280.0000   -0.48399
323320.0000   -0.54645
323360.0000   -0.25333
323400.0000   -0.48070
323440.0000   -0.39060
323480.0000   -0.31617
323520.0000   -0.48222
323560.0000   -0.68346
323600.0000   -0.53936
323640.0000   -0.54123
323680.0000   -0.63352
323720.0000   -0.55644
323760.0000   -0.63461
323800.0000   -0.67707
323840.0000   -0.72059
323880.0000   -0.44497
323920.0000   -0.52342
323960.0000   -0.81489
324000.0000   -0.65175
324040.0000   -0.48923
324080.0000   -0.40180
324120.0000   -0.58333
324160.0000   -0.47736
324200.0000   -0.31244
324240.0000   -0.55644
324280.0000   -0.37603
324320.0000   -0.70436
324360.0000   -0.72102
324400.0000   -0.57773
324440.0000   -0.41770
324480.0000   -0.89200
324520.0000   -0.69018
324560.0000   -0.87343
324600.0000   -0.82801
324640.0000   -0.97512
324680.0000   -0.79529
324720.0000   -0.97910
324760.0000   -1.06631
324800.0000   -0.98832
324840.0000   -0.90026
324880.0000   -0.99256
324920.0000   -0.78377
324960.0000   -1.06464
325000.0000   -0.97461
325040.0000   -0.56904
325080.0000   -1.03913
325120.0000   -0.71746
325160.0000   -0.99674
325200.0000   -0.79056
325240.0000   -0.54387
325280.0000   -0.41107
325320.0000   -0.50478
325360.0000   -0.45372
325400.0000   -0.53168
325440.0000   -0.53635
325480.0000   -0.62825
325520.0000   -0.73764
325560.0000   -0.53701
325600.0000   -0.67979
325640.0000   -0.73453
325680.0000   -0.76791
325720.0000   -0.46474
325760.0000   -0.65585
325800.0000   -0.77575
325840.0000   -0.50603
325880.0000   -0.67152
325920.0000   -0.58808
325960.0000   -0.79693
326000.0000   -0.67671
326040.0000   -0.56493
326080.0000   -0.81840
326120.0000   -0.43666
326160.0000   -0.32816
326200.0000   -0.45807
326240.0000   -0.52964
326280.0000   -0.55025
326320.0000   -0.55516
326360.0000   -0.49411
326400.0000   -0.59232
326440.0000   -0.58325
326480.0000   -0.61646
326520.0000   -0.70476
326560.0000   -0.81525
326600.0000   -0.89298
326640.0000   -0.59172
326680.0000   -0.66152
326720.0000   -0.74382
326760.0000   -0.70954
326800.0000   -0.62665
326840.0000   -0.61020
326880.0000   -0.59997
326920.0000   -0.68161
326960.0000   -0.61256
327000.0000   -0.84153
327040.0000   -0.87959
327080.0000   -0.77036
327120.0000   -0.64092
327160.0000   -0.72840
327200.0000   -0.92412
327240.0000   -0.88815
327280.0000   -0.68235
327320.0000   -0.78627
327360.0000   -0.82204
327400.0000   -0.84582
327440.0000   -0.62918
327480.0000   -0.71972
327520.0000   -0.57342
327560.0000   -0.78159
327600.0000   -0.71736
327640.0000   -0.55461
327680.0000   -0.78123
327720.0000   -0.79273
327760.0000   -0.34696
327800.0000   -0.53730
327840.0000   -0.55075
327880.0000   -0.58241
327920.0000   -0.80074
327960.0000   -0.82598
328000.0000   -0.70712
328040.0000   -0.69520
328080.0000   -0.55221
328120.0000   -0.82095
328160.0000   -0.60337
328200.0000   -0.72076
328240.0000   -0.49719
328280.0000   -0.44683
328320.0000   -0.61250
328360.0000   -0.30103
328400.0000   -0.44775
328440.0000   -0.66852
328480.0000   -0.30759
328520.0000   -0.57663
328560.0000   -0.66822
328600.0000   -0.37166
328640.0000   -0.52570
328680.0000   -0.56873
328720.0000   -0.58288
328760.0000   -0.53626
328800.0000   -0.66587
328840.0000   -0.64626
328880.0000   -0.67449
328920.0000   -0.62215
328960.0000   -0.52167
329000.0000   -0.46407
329040.0000   -0.61307
329080.0000   -0.55703
329120.0000   -0.62976
329160.0000   -0.64597
329200.0000   -0.68574
329240.0000   -0.44910
329280.0000   -0.54594
329320.0000   -0.12391
329360.0000   -0.31118
329400.0000   -0.12787
329440.0000   -0.15527
329480.0000   -0.39160
329520.0000   -0.30048
329560.0000   -0.40721
329600.0000   -0.73510
329640.0000   -0.23330
329680.0000   -0.07164
329720.0000   -0.45677
329760.0000   -0.64818
329800.0000   -0.56894
329840.0000   -0.59063
329880.0000   -0.74041
329920.0000   -0.32942
329960.0000   -0.51194
330000.0000   -0.31891
330040.0000   -0.69762
330080.0000   -0.71682
330120.0000   -0.19937
330160.0000   -0.45489
330200.0000   -0.49695
330240.0000   -0.44236
330280.0000   -0.64572
330320.0000   -0.67107
330360.0000   -0.49417
330400.0000   -0.73943
330440.0000   -0.95274
330480.0000   -0.64597
330520.0000   -0.51291
330560.0000   -0.51460
330600.0000   -0.58746
330640.0000   -0.56453
330680.0000   -0.59001
330720.0000   -0.52445
330760.0000   -0.25597
330800.0000   -0.48038
330840.0000   -0.25246
330880.0000   -0.46841
330920.0000   -0.39464
330960.0000   -0.62606
331000.0000   -0.48112
331040.0000   -0.61199
331080.0000   -0.58097
331120.0000   -0.51816
331160.0000   -0.61893
331200.0000   -0.53708
331240.0000   -0.37657
331280.0000   -0.56175
331320.0000   -0.55954
331360.0000   -0.55471
331400.0000   -0.48645
331440.0000   -0.70717
331480.0000   -0.77623
331520.0000   -0.60503
331560.0000   -0.53315
331600.0000   -0.43865
331640.0000   -0.61664
331680.0000   -0.92980
331720.0000   -0.49758
331760.0000   -0.61104
331800.0000   -0.58158
331840.0000   -0.78389
331880.0000   -0.72019
331920.0000   -0.89878
331960.0000   -0.47227
332000.0000   -0.59723
332040.0000   -0.62484
332080.0000   -0.73588
332120.0000   -0.53385
332160.0000   -0.48349
332200.0000   -0.47524
332240.0000   -0.64002
332280.0000   -0.66650
332320.0000   -0.50119
332360.0000   -0.71155
332400.0000   -0.36872
332440.0000   -0.63199
332480.0000   -0.46227
332520.0000   -0.67176
332560.0000   -0.51177
332600.0000   -0.78898
332640.0000   -0.45175
332680.0000   -0.63054
332720.0000   -0.27267
332760.0000    0.01838
332800.0000   -0.40697
332840.0000   -0.35475
332880.0000   -0.69044
332920.0000   -0.23289
332960.0000   -0.51029
333000.0000   -0.27323
333040.0000   -0.50531
333080.0000   -0.53405
333120.0000   -0.63388
333160.0000   -0.61465
333200.0000   -0.47471
333240.0000   -0.53247
333280.0000   -0.57907
333320.0000   -0.27697
333360.0000   -0.59885
333400.0000   -0.28896
333440.0000   -0.64442
333480.0000   -0.40974
333520.0000   -0.41332
333560.0000   -0.35501
333600.0000   -0.33937
333640.0000   -0.70522
333680.0000   -0.60297
333720.0000   -0.77996
333760.0000   -0.58413
333800.0000   -0.61105
333840.0000   -0.54600
333880.0000   -0.60841
333920.0000   -0.55512
333960.0000   -0.68654
334000.0000   -0.69644
334040.0000   -0.85236
334080.0000   -0.59903
334120.0000   -1.05260
334160.0000   -1.05520
334200.0000   -0.98517
334240.0000   -0.68195
334280.0000   -0.59026
334320.0000   -0.45393
334360.0000   -0.09411
334400.0000   -0.26665
334440.0000   -0.11110
334480.0000   -0.39660
334520.0000   -0.37936
334560.0000   -0.51577
334600.0000   -0.50546
334640.0000   -0.31143
334680.0000   -0.18936
334720.0000   -0.50689
334760.0000   -0.48741
334800.0000   -0.59088
334840.0000   -0.77463
334880.0000   -0.63454
334920.0000   -0.90478
334960.0000   -0.91704
335000.0000   -0.81135
335040.0000   -1.00903
335080.0000   -0.84791
335120.0000   -0.77652
335160.0000   -1.07745
335200.0000   -0.91455
335240.0000   -0.78405
335280.0000   -0.73565
335320.0000   -1.03034
335360.0000   -0.87836
335400.0000   -0.57289
335440.0000   -0.78237
335480.0000   -0.90263
335520.0000   -0.97894
335560.0000   -0.45005
335600.0000   -0.95690
335640.0000   -0.83899
335680.0000   -0.99705
335720.0000   -0.60109
335760.0000   -0.60764
335800.0000   -0.63703
335840.0000   -0.82681
335880.0000   -0.68895
335920.0000   -0.77612
335960.0000   -0.61469
336000.0000   -0.75771
336040.0000   -0.83114
336080.0000   -0.52442
336120.0000   -0.76683
336160.0000   -0.65355
336200.0000   -0.61978
336240.0000   -0.82638
336280.0000   -0.65687
336320.0000   -0.60644
336360.0000   -0.41350
336400.0000   -0.51258
336440.0000   -0.44906
336480.0000   -0.74320
336520.0000   -0.83842
336560.0000   -1.06475
336600.0000   -0.73028
336640.0000   -0.69907
336680.0000   -0.48565
336720.0000   -0.72038
336760.0000   -0.85251
336800.0000   -0.68655
336840.0000   -0.45372
336880.0000   -0.85925
336920.0000   -0.64462
336960.0000   -0.71898
337000.0000   -0.79040
337040.0000   -0.83054
337080.0000   -0.81644
337120.0000   -0.85875
337160.0000   -0.55665
337200.0000   -0.72502
337240.0000   -0.85694
337280.0000   -0.61183
337320.0000   -0.57847
337360.0000   -0.48719
337400.0000   -0.74838
337440.0000   -0.77315
337480.0000   -0.69775
337520.0000   -0.84888
337560.0000   -0.91424
337600.0000   -0.78949
337640.0000   -1.02227
337680.0000   -0.67058
337720.0000   -0.78764
337760.0000   -0.93751
337800.0000   -0.87018
337840.0000   -0.80043
337880.0000   -0.84353
337920.0000   -0.79253
337960.0000   -0.67594
338000.0000   -0.90328
338040.0000   -0.68367
338080.0000   -0.89654
338120.0000   -0.93679
338160.0000   -0.96814
338200.0000   -0.66925
338240.0000   -0.91718
338280.0000   -0.93595
338320.0000   -0.84910
338360.0000   -0.71073
338400.0000   -0.84169
338440.0000   -0.92606
338480.0000   -1.09996
338520.0000   -0.93600
338560.0000   -0.86091
338600.0000   -1.09271
338640.0000   -0.94417
338680.0000   -0.81603
338720.0000   -0.81708
338760.0000   -0.91003
338800.0000   -0.43795
338840.0000   -0.88644
338880.0000   -0.68124
338920.0000   -0.69793
338960.0000   -0.57423
339000.0000   -0.70724
339040.0000   -0.57194
339080.0000   -0.73990
339120.0000   -0.78004
339160.0000   -0.64665
339200.0000   -0.92375
339240.0000   -0.54598
339280.0000   -0.57991
339320.0000   -0.48707
339360.0000   -1.06533
339400.0000   -0.70458
339440.0000   -0.53586
339480.0000   -0.78078
339520.0000   -0.85249
339560.0000   -0.64264
339600.0000   -0.56682
339640.0000   -0.81376
339680.0000   -0.88248
339720.0000   -0.94386
339760.0000   -0.76540
339800.0000   -0.50386
339840.0000   -0.65226
339880.0000   -0.80034
339920.0000   -0.89615
339960.0000   -1.00234
340000.0000   -0.99749
340040.0000   -1.04260
340080.0000   -0.88043
340120.0000   -0.82481
340160.0000   -0.70560
340200.0000   -0.79482
340240.0000   -0.93521
340280.0000   -1.07402
340320.0000   -1.01624
340360.0000   -1.12464
340400.0000   -0.88493
340440.0000   -0.93785
340480.0000   -0.92479
340520.0000   -0.76505
340560.0000   -0.69362
340600.0000   -0.77344
340640.0000   -0.58719
340680.0000   -0.64191
340720.0000   -0.65796
340760.0000   -0.68999
340800.0000   -0.77689
340840.0000   -0.81058
340880.0000   -0.67613
340920.0000   -0.84976
340960.0000   -0.66607
341000.0000   -0.45539
341040.0000   -0.91298
341080.0000   -0.73889
341120.0000   -0.80616
341160.0000   -0.72288
341200.0000   -0.81435
341240.0000   -0.72333
341280.0000   -0.77971
341320.0000   -0.91143
341360.0000   -1.06170
341400.0000   -1.01453
341440.0000   -0.92445
341480.0000   -0.95147
341520.0000   -0.69473
341560.0000   -0.52966
341600.0000   -0.61204
341640.0000   -0.68448
341680.0000   -0.88757
341720.0000   -0.72202
341760.0000   -0.67108
341800.0000   -0.60251
341840.0000   -0.92036
341880.0000   -0.73511
341920.0000   -0.54016
341960.0000   -0.31998
342000.0000   -0.47036
342040.0000   -0.62127
342080.0000   -0.35878
342120.0000   -0.84569
342160.0000   -0.90034
342200.0000   -0.70322
342240.0000   -0.85045
342280.0000   -0.70391
342320.0000   -0.50829
342360.0000   -0.70546
342400.0000   -0.58911
342440.0000   -0.54131
342480.0000   -0.70741
342520.0000   -0.59093
342560.0000   -0.65495
342600.0000   -0.48677
342640.0000   -0.36981
342680.0000   -0.76215
342720.0000   -0.63870
342760.0000   -0.81603
342800.0000   -1.04717
342840.0000   -0.73564
342880.0000   -0.77417
342920.0000   -0.64085
342960.0000   -1.03951
343000.0000   -1.00764
343040.0000   -0.56152
343080.0000   -0.72043
343120.0000   -0.87141
343160.0000   -0.93838
343200.0000   -0.51750
343240.0000   -0.83935
343280.0000   -0.68385
343320.0000   -0.79286
343360.0000   -0.77907
343400.0000   -0.66074
343440.0000   -1.02159
343480.0000   -0.64367
343520.0000   -0.83377
343560.0000   -0.64104
343600.0000   -0.78978
343640.0000   -0.50561
343680.0000   -0.84651
343720.0000   -0.61265
343760.0000   -0.81453
343800.0000   -0.70043
343840.0000   -0.69187
343880.0000   -0.66539
343920.0000   -0.53500
343960.0000   -0.53837
344000.0000   -0.83418
344040.0000   -0.38041
344080.0000   -0.62571
344120.0000   -0.81129
344160.0000   -0.71076
344200.0000   -0.45942
344240.0000   -0.72872
344280.0000   -0.56960
344320.0000   -1.00627
344360.0000   -0.59176
344400.0000   -0.63671
344440.0000   -0.54744
344480.0000   -0.48478
344520.0000   -0.51648
344560.0000   -0.64354
344600.0000   -0.64209
344640.0000   -0.22775
344680.0000   -0.38844
344720.0000   -0.97762
344760.0000   -0.51998
344800.0000   -0.30136
344840.0000   -0.75978
344880.0000   -0.48236
344920.0000   -0.68993
344960.0000   -0.67515
345000.0000   -0.55328
345040.0000   -0.66449
345080.0000   -0.72637
345120.0000   -0.81430
345160.0000   -0.59955
345200.0000   -0.70056
345240.0000   -1.13226
345280.0000   -0.81497
345320.0000   -0.85342
345360.0000   -0.71942
345400.0000   -0.85664
345440.0000   -0.74908
345480.0000   -0.65976
345520.0000   -0.87881
345560.0000   -0.79330
345600.0000   -0.78502
345640.0000   -0.76290
345680.0000   -0.93237
345720.0000   -0.51947
345760.0000   -0.65564
345800.0000   -0.75948
345840.0000   -0.78342
345880.0000   -0.70583
345920.0000   -0.62161
345960.0000   -0.82098
346000.0000   -0.78023
346040.0000   -0.59691
346080.0000   -0.68315
346120.0000   -0.91545
346160.0000   -0.75224
346200.0000   -0.64610
346240.0000   -1.18188
346280.0000   -0.71909
346320.0000   -0.73400
346360.0000   -0.69325
346400.0000   -0.98135
346440.0000   -0.61978
346480.0000   -0.42269
346520.0000   -0.87628
346560.0000   -0.77413
346600.0000   -0.67958
346640.0000   -0.60758
346680.0000   -1.00516
346720.0000   -0.98654
346760.0000   -0.80660
346800.0000   -0.66155
346840.0000   -0.98956
346880.0000   -0.78500
346920.0000   -0.80524
346960.0000   -0.86429
347000.0000   -0.48760
347040.0000   -0.75321
347080.0000   -0.92266
347120.0000   -0.61507
347160.0000   -0.77632
347200.0000   -1.05947
347240.0000   -0.54082
347280.0000   -0.85879
347320.0000   -0.58668
347360.0000   -1.02341
347400.0000   -1.05958
347440.0000   -0.81464
347480.0000   -0.82654
347520.0000   -1.17272
347560.0000   -0.67419
347600.0000   -0.65614
347640.0000   -0.54178
347680.0000   -0.60712
347720.0000   -0.57740
347760.0000   -0.52032
347800.0000   -0.67123
347840.0000   -0.39307
347880.0000   -0.46520
347920.0000   -0.25358
347960.0000   -0.61699
348000.0000   -0.45158
348040.0000   -0.83385
348080.0000   -0.44940
348120.0000   -0.55776
348160.0000   -0.61090
348200.0000   -0.56981
348240.0000   -0.71222
348280.0000   -0.82755
348320.0000   -0.84179
348360.0000   -0.70574
348400.0000   -0.72247
348440.0000   -0.62291
348480.0000   -0.75144
348520.0000   -0.55373
348560.0000   -0.42395
348600.0000   -0.49383
348640.0000   -0.50975
348680.0000   -0.55340
348720.0000   -0.39083
348760.0000   -0.57985
348800.0000   -0.49536
348840.0000   -0.29478
348880.0000   -0.37232
348920.0000   -0.51343
348960.0000   -0.54753
349000.0000   -0.52897
349040.0000   -0.79189
349080.0000   -0.62528
349120.0000   -0.48273
349160.0000   -0.24935
349200.0000   -0.42074
349240.0000   -0.27054
349280.0000   -0.31814
349320.0000   -0.48965
349360.0000   -0.49789
349400.0000   -0.08667
349440.0000   -0.10722
349480.0000    0.08097
349520.0000   -0.41364
349560.0000   -0.34417
349600.0000   -0.29735
349640.0000   -0.21598
349680.0000   -0.08041
349720.0000   -0.30839
349760.0000   -0.38968
349800.0000   -0.69057
349840.0000   -0.57321
349880.0000   -0.63766
349920.0000   -0.65391
349960.0000   -0.84644
350000.0000   -0.75097
350040.0000   -1.02780
350080.0000   -0.27128
350120.0000   -0.70051
350160.0000   -0.56232
350200.0000   -0.55700
350240.0000   -0.58099
350280.0000   -0.87399
350320.0000   -0.81817
350360.0000   -0.41507
350400.0000   -0.47475
350440.0000   -0.46319
350480.0000   -0.40659
350520.0000   -0.46693
350560.0000   -0.48575
350600.0000   -0.58007
350640.0000   -0.25015
350680.0000   -0.52500
350720.0000   -0.85160
350760.0000   -0.95694
350800.0000   -0.82010
350840.0000   -0.52433
350880.0000   -0.71325
350920.0000   -0.56954
350960.0000   -0.45004
351000.0000   -0.39823
351040.0000   -0.56819
351080.0000   -0.69264
351120.0000   -0.39780
351160.0000   -0.50406
351200.0000   -0.64879
351240.0000   -0.73706
351280.0000   -0.52017
351320.0000   -0.52194
351360.0000   -0.41657
351400.0000   -0.69400
351440.0000   -0.72880
351480.0000   -0.76344
351520.0000   -0.47850
351560.0000   -0.69814
351600.0000   -0.74102
351640.0000   -0.57392
351680.0000   -0.66108
351720.0000   -0.76087
351760.0000   -0.71932
351800.0000   -0.70942
351840.0000   -0.52979
351880.0000   -0.58752
351920.0000   -0.67067
351960.0000   -0.64377
352000.0000   -0.76229
352040.0000   -0.43697
352080.0000   -0.53935
352120.0000   -0.65493
352160.0000   -0.69242
352200.0000   -0.68619
352240.0000   -0.62216
352280.0000   -0.40739
352320.0000   -0.40331
352360.0000   -0.47448
352400.0000   -0.58252
352440.0000   -0.89287
352480.0000   -0.48863
352520.0000   -0.69840
352560.0000   -0.65457
352600.0000   -0.38442
352640.0000   -0.33744
352680.0000   -0.65281
352720.0000   -0.54319
352760.0000   -0.39282
352800.0000   -0.54940
352840.0000   -0.57962
352880.0000   -0.47279
352920.0000   -0.51209
352960.0000   -0.38421
353000.0000   -0.10697
353040.0000   -0.30427
353080.0000   -0.34056
353120.0000   -0.52275
353160.0000   -0.16800
353200.0000   -0.30913
353240.0000   -0.45413
353280.0000   -0.38254
353320.0000   -0.69074
353360.0000   -0.70778
353400.0000   -0.42749
353440.0000   -0.57994
353480.0000   -0.67329
353520.0000   -0.56180
353560.0000   -0.51823
353600.0000   -0.69747
353640.0000   -0.72407
353680.0000   -0.49587
353720.0000   -0.57844
353760.0000   -0.38670
353800.0000   -0.45560
353840.0000   -0.52817
353880.0000   -0.25285
353920.0000   -0.38868
353960.0000   -0.53312
354000.0000   -0.51426
354040.0000   -0.49487
354080.0000   -0.59889
354120.0000   -0.49694
354160.0000   -0.78204
354200.0000   -0.59478
354240.0000   -0.87977
354280.0000   -0.73963
354320.0000   -0.29488
354360.0000   -0.41486
354400.0000   -0.40350
354440.0000   -0.62591
354480.0000   -0.75372
354520.0000   -0.56763
354560.0000   -0.76294
354600.0000   -0.41083
354640.0000   -0.66605
354680.0000   -0.71019
354720.0000   -1.02996
354760.0000   -1.16734
354800.0000   -0.92775
354840.0000   -0.66843
354880.0000   -0.41407
354920.0000   -0.33332
354960.0000   -0.57871
355000.0000   -0.72457
355040.0000   -0.65268
355080.0000   -0.86524
355120.0000   -0.82126
355160.0000   -0.39471
355200.0000   -0.56869
355240.0000   -0.59757
355280.0000   -0.38995
355320.0000   -0.78066
355360.0000   -0.65698
355400.0000   -0.44588
355440.0000   -0.81127
355480.0000   -0.72031
355520.0000   -0.57032
355560.0000   -0.54916
355600.0000   -0.36930
355640.0000   -0.51246
355680.0000   -0.29924
355720.0000   -0.51323
355760.0000   -0.58799
355800.0000   -0.40959
355840.0000   -0.41927
355880.0000   -0.55783
355920.0000   -0.68262
355960.0000   -0.58745
356000.0000   -0.63552
356040.0000   -0.50372
356080.0000   -0.64492
356120.0000   -0.65974
356160.0000   -0.73597
356200.0000   -0.73223
356240.0000   -0.62722
356280.0000   -0.61153
356320.0000   -0.28392
356360.0000   -0.71681
356400.0000   -0.71510
356440.0000   -0.60802
356480.0000   -0.74715
356520.0000   -0.76098
356560.0000   -0.76201
356600.0000   -0.71773
356640.0000   -0.84136
356680.0000   -0.96391
356720.0000   -0.78623
356760.0000   -0.50278
356800.0000   -0.60828
356840.0000   -0.73094
356880.0000   -0.71986
356920.0000   -0.62041
356960.0000   -0.76519
357000.0000   -0.46882
357040.0000   -0.53645
357080.0000   -0.87692
357120.0000   -0.37200
357160.0000   -0.78976
357200.0000   -0.70282
357240.0000   -0.70464
357280.0000   -0.34971
357320.0000   -0.68221
357360.0000   -0.46222
357400.0000   -0.12361
357440.0000   -0.07823
357480.0000   -0.16936
357520.0000   -0.56218
357560.0000   -0.25005
357600.0000   -0.50544
357640.0000   -0.62480
357680.0000   -0.67685
357720.0000   -0.44914
357760.0000   -0.38226
357800.0000   -0.87083
357840.0000   -0.45942
357880.0000   -0.29874
357920.0000   -0.45446
357960.0000   -0.31048
358000.0000   -0.37602
358040.0000   -0.32202
358080.0000   -0.67394
358120.0000   -0.72591
358160.0000   -1.02047
358200.0000   -1.12755
358240.0000   -1.05237
358280.0000   -0.62474
358320.0000   -0.16315
358360.0000   -0.40657
358400.0000   -0.76632
358440.0000   -0.27981
358480.0000   -0.40717
358520.0000   -0.11949
358560.0000    0.00421
358600.0000   -0.49871
358640.0000   -0.66520
358680.0000   -0.37313
358720.0000   -0.45508
358760.0000   -0.40561
358800.0000   -0.27166
358840.0000   -0.26060
358880.0000   -0.53714
358920.0000   -0.33804
358960.0000   -0.69086
359000.0000   -0.52731
359040.0000   -0.49432
359080.0000   -0.54460
359120.0000   -0.57104
359160.0000   -0.50272
359200.0000   -0.28913
359240.0000   -0.38806
359280.0000   -0.59058
359320.0000   -0.49198
359360.0000   -0.20883
359400.0000   -0.40009
359440.0000   -0.29322
359480.0000   -0.38778
359520.0000   -0.10965
359560.0000   -0.10512
359600.0000   -0.53835
359640.0000   -0.50185
359680.0000   -0.48238
359720.0000   -0.63459
359760.0000   -0.46928
359800.0000   -0.54591
359840.0000   -0.40659
359880.0000   -0.10853
359920.0000   -0.63710
359960.0000   -0.20983
360000.0000   -0.49336
360040.0000   -0.32910
360080.0000    0.04151
360120.0000   -0.39482
360160.0000   -0.35415
360200.0000   -0.31113
360240.0000   -0.44668
360280.0000   -0.35403
360320.0000   -0.43197
360360.0000   -0.41389
360400.0000   -0.63454
360440.0000   -0.50299
360480.0000   -0.66482
360520.0000   -0.57670
360560.0000   -0.47494
360600.0000   -0.25393
360640.0000   -0.47179
360680.0000   -0.80775
360720.0000   -0.51530
360760.0000   -0.07911
360800.0000   -0.21678
360840.0000    0.06100
360880.0000    0.24605
360920.0000   -0.41984
360960.0000   -0.72437
361000.0000   -0.79761
361040.0000   -0.43936
361080.0000   -0.34962
361120.0000   -0.23948
361160.0000   -0.31880
361200.0000   -0.29567
361240.0000   -0.12152
361280.0000   -0.27466
361320.0000   -0.30510
361360.0000   -0.46511
361400.0000   -0.23214
361440.0000   -0.46091
361480.0000   -0.15853
361520.0000   -0.07878
361560.0000   -0.06643
361600.0000   -0.18675
361640.0000   -0.33886
361680.0000   -0.22139
361720.0000   -0.07844
361760.0000   -0.17425
361800.0000    0.01417
361840.0000   -0.17504
361880.0000   -0.22514
361920.0000   -0.08398
361960.0000    0.07727
362000.0000   -0.07782
362040.0000    0.07098
362080.0000    0.16329
362120.0000    0.31265
362160.0000   -0.17041
362200.0000    0.17010
362240.0000    0.21547
362280.0000    0.00382
362320.0000   -0.02390
362360.0000    0.50443
362400.0000   -0.17426
362440.0000   -0.14862
362480.0000   -0.06065
362520.0000   -0.19141
362560.0000    0.05954
362600.0000   -0.22214
362640.0000   -0.21945
362680.0000    0.06329
362720.0000   -0.03247
362760.0000    0.12013
362800.0000    0.31228
362840.0000    0.24726
362880.0000    0.38807
362920.0000    0.36356
362960.0000    0.15243
363000.0000    0.07192
363040.0000   -0.26405
363080.0000   -0.75619
363120.0000   -0.21360
363160.0000   -0.20088
363200.0000   -0.38530
363240.0000   -0.32457
363280.0000   -0.18328
363320.0000   -0.05421
363360.0000    0.12791
363400.0000   -0.13585
363440.0000    0.13059
363480.0000   -0.16264
363520.0000    0.25077
363560.0000   -0.02341
363600.0000   -0.05360
363640.0000   -0.03061
363680.0000    0.02782
363720.0000    0.14181
363760.0000   -0.08540
363800.0000    0.15772
363840.0000    0.12904
363880.0000    0.17505
363920.0000   -0.11370
363960.0000    0.07826
364000.0000    0.00768
364040.0000   -0.28595
364080.0000   -0.16923
364120.0000    0.18318
364160.0000    0.18041
364200.0000    0.30004
364240.0000   -0.06620
364280.0000    0.20213
364320.0000   -0.06505
364360.0000    0.08323
364400.0000    0.11934
364440.0000    0.11897
364480.0000   -0.37516
364520.0000    0.09828
364560.0000   -0.44585
364600.0000   -0.44798
364640.0000   -0.44331
364680.0000   -0.30077
364720.0000   -0.40973
364760.0000   -0.71045
364800.0000   -0.31912
364840.0000   -0.04131
364880.0000    0.11786
364920.0000    0.24457
364960.0000   -0.18798
365000.0000    0.04806
365040.0000   -0.05345
365080.0000    0.11718
365120.0000   -0.34488
365160.0000   -0.52859
365200.0000   -0.15588
365240.0000   -0.43927
365280.0000   -0.15088
365320.0000   -0.48769
365360.0000    0.07036
365400.0000   -0.43632
365440.0000   -0.45399
365480.0000   -0.55565
365520.0000   -0.57258
365560.0000   -0.53315
365600.0000   -0.46747
365640.0000   -0.50846
365680.0000   -0.70756
365720.0000   -0.83159
365760.0000   -0.82244
365800.0000   -0.56786
365840.0000   -0.16812
365880.0000   -0.55419
365920.0000   -0.27355
365960.0000   -0.44849
366000.0000   -0.32591
366040.0000   -0.39469
366080.0000   -0.62521
366120.0000   -0.30724
366160.0000   -0.09077
366200.0000    0.13872
366240.0000    0.38349
366280.0000    0.09629
366320.0000   -0.51950
366360.0000   -0.28376
366400.0000   -0.19555
366440.0000   -0.15204
366480.0000    0.18044
366520.0000   -0.25288
366560.0000   -0.19665
366600.0000   -0.13337
366640.0000   -0.16820
366680.0000   -0.07887
366720.0000   -0.45350
366760.0000   -0.48093
366800.0000   -0.39402
366840.0000   -0.24934
366880.0000   -0.22643
366920.0000    0.27367
366960.0000    0.20748
367000.0000   -0.04738
367040.0000    0.04874
367080.0000    0.02504
367120.0000    0.12924
367160.0000   -0.08166
367200.0000   -0.19235
367240.0000   -0.34329
367280.0000    0.18161
367320.0000    0.20655
367360.0000    0.43930
367400.0000    0.41851
367440.0000    0.00086
367480.0000   -0.16006
367520.0000   -0.32071
367560.0000   -0.21219
367600.0000    0.17921
367640.0000   -0.32156
367680.0000   -0.35015
367720.0000   -0.21614
367760.0000   -0.24265
367800.0000   -0.57623
367840.0000   -0.29745
367880.0000   -0.50784
367920.0000   -0.07602
367960.0000   -0.43161
368000.0000   -0.43741
368040.0000   -0.55951
368080.0000   -0.29726
368120.0000    0.01884
368160.0000   -0.43607
368200.0000   -0.38725
368240.0000   -0.57707
368280.0000   -0.25153
368320.0000   -0.28463
368360.0000   -0.30383
368400.0000    0.05024
368440.0000   -0.16568
368480.0000   -0.17436
368520.0000   -0.46721
368560.0000   -0.38596
368600.0000   -0.46864
368640.0000   -0.37574
368680.0000   -0.30057
368720.0000   -0.32878
368760.0000   -0.24178
368800.0000   -0.21164
368840.0000   -0.30260
368880.0000   -0.37788
368920.0000   -0.28624
368960.0000   -0.19744
369000.0000    0.13956
369040.0000    0.18836
369080.0000    0.01843
369120.0000    0.15713
369160.0000   -0.09002
369200.0000    0.03665
369240.0000    0.19686
369280.0000    0.25913
369320.0000   -0.32060
369360.0000   -0.56345
369400.0000   -0.36616
369440.0000   -0.28981
369480.0000   -0.31787
369520.0000   -0.43895
369560.0000   -0.02290
369600.0000   -0.07257
369640.0000   -0.48313
369680.0000   -0.40285
369720.0000   -0.15486
369760.0000   -0.19325
369800.0000   -0.33339
369840.0000   -0.12489
369880.0000   -0.75605
369920.0000   -0.34035
369960.0000   -0.32472
370000.0000   -0.24942
370040.0000   -0.43374
370080.0000   -0.21350
370120.0000   -0.41720
370160.0000   -0.68009
370200.0000   -0.52184
370240.0000   -0.31142
370280.0000   -0.39212
370320.0000   -0.43527
370360.0000   -0.56851
370400.0000   -0.51479
370440.0000   -0.06509
370480.0000   -0.28650
370520.0000   -0.47099
370560.0000   -0.44163
370600.0000   -0.48751
370640.0000   -0.21982
370680.0000   -0.29601
370720.0000   -0.40769
370760.0000   -0.44740
370800.0000   -0.22211
370840.0000   -0.35472
370880.0000   -0.23324
370920.0000   -0.50349
370960.0000   -0.16296
371000.0000   -0.34509
371040.0000   -0.15198
371080.0000   -0.49007
371120.0000    0.06813
371160.0000   -0.45579
371200.0000   -0.05963
371240.0000   -0.38247
371280.0000   -0.02827
371320.0000   -0.17177
371360.0000   -0.06901
371400.0000   -0.22835
371440.0000   -0.34147
371480.0000   -0.15261
371520.0000   -0.44908
371560.0000   -0.64955
371600.0000   -0.07245
371640.0000   -0.00998
371680.0000   -0.14360
371720.0000   -0.37287
371760.0000   -0.03039
371800.0000   -0.22150
371840.0000   -0.18845
371880.0000   -0.24730
371920.0000   -0.20324
371960.0000    0.17131
372000.0000   -0.05459
372040.0000    0.14731
372080.0000   -0.29184
372120.0000   -0.34114
372160.0000    0.01198
372200.0000   -0.01395
372240.0000   -0.03304
372280.0000   -0.09878
372320.0000   -0.40991
372360.0000   -0.45523
372400.0000   -0.43637
372440.0000   -0.68010
372480.0000   -0.42661
372520.0000   -0.41714
372560.0000   -0.02008
372600.0000   -0.00076
372640.0000    0.36239
372680.0000    0.17183
372720.0000    0.29178
372760.0000    0.17406
372800.0000   -0.13996
372840.0000   -0.21866
372880.0000   -0.54110
372920.0000   -0.28715
372960.0000   -0.09611
373000.0000    0.04040
373040.0000   -0.02839
373080.0000   -0.44296
373120.0000   -0.03363
373160.0000   -0.31825
373200.0000   -0.55210
373240.0000   -0.27348
373280.0000   -0.34526
373320.0000   -0.28327
373360.0000   -0.32515
373400.0000   -0.36481
373440.0000   -0.04501
373480.0000   -0.24598
373520.0000   -0.30353
373560.0000   -0.32170
373600.0000    0.27858
373640.0000    0.01575
373680.0000    0.12407
373720.0000   -0.08684
373760.0000   -0.11556
373800.0000   -0.25541
373840.0000   -0.18459
373880.0000   -0.23711
373920.0000   -0.34813
373960.0000   -0.17856
374000.0000   -0.58402
374040.0000   -0.16866
374080.0000   -0.38946
374120.0000    0.21265
374160.0000    0.00050
374200.0000    0.02853
374240.0000   -0.18652
374280.0000    0.07639
374320.0000   -0.12204
374360.0000   -0.02789
374400.0000   -0.03141
374440.0000    0.02888
374480.0000   -0.30878
374520.0000    0.12137
374560.0000    0.13853
374600.0000   -0.05513
374640.0000    0.11304
374680.0000   -0.06645
374720.0000    0.16733
374760.0000   -0.00665
374800.0000   -0.13810
374840.0000    0.04269
374880.0000   -0.30119
374920.0000   -0.18055
374960.0000    0.05094
375000.0000    0.06125
375040.0000    0.17466
375080.0000   -0.27495
375120.0000   -0.15151
375160.0000    0.00961
375200.0000    0.03905
375240.0000    0.08183
375280.0000   -0.09550
375320.0000   -0.26610
375360.0000   -0.15917
375400.0000   -0.14803
375440.0000   -0.16476
375480.0000   -0.13461
375520.0000   -0.22255
375560.0000   -0.19240
375600.0000   -0.25677
375640.0000   -0.22291
375680.0000   -0.26877
375720.0000   -0.27587
375760.0000   -0.29076
375800.0000   -0.13413
375840.0000   -0.23102
375880.0000   -0.22586
375920.0000   -0.32324
375960.0000   -0.10359
376000.0000   -0.33324
376040.0000   -0.31694
376080.0000   -0.15526
376120.0000   -0.17482
376160.0000   -0.33884
376200.0000   -0.39197
376240.0000   -0.40590
376280.0000   -0.01892
376320.0000   -0.45214
376360.0000   -0.26145
376400.0000   -0.13914
376440.0000   -0.21928
376480.0000   -0.00967
376520.0000   -0.20671
376560.0000   -0.10041
376600.0000   -0.02731
376640.0000   -0.09123
376680.0000   -0.26197
376720.0000   -0.19072
376760.0000   -0.06241
376800.0000   -0.18445
376840.0000   -0.14596
376880.0000   -0.10943
376920.0000   -0.17050
376960.0000   -0.25031
377000.0000   -0.24285
377040.0000   -0.29387
377080.0000   -0.43287
377120.0000   -0.11558
377160.0000    0.20202
377200.0000   -0.01549
377240.0000    0.26033
377280.0000   -0.27494
377320.0000   -0.05113
377360.0000   -0.16627
377400.0000   -0.49896
377440.0000   -0.19041
377480.0000   -0.01108
377520.0000    0.02251
377560.0000   -0.41782
377600.0000   -0.16870
377640.0000    0.02613
377680.0000   -0.12211
377720.0000    0.14605
377760.0000   -0.14502
377800.0000    0.01521
377840.0000    0.04095
377880.0000   -0.17579
377920.0000   -0.26260
377960.0000   -0.51846
378000.0000   -1.10798
378040.0000   -0.54529
378080.0000   -0.69207
378120.0000   -0.20948
378160.0000   -0.57647
378200.0000   -0.22800
378240.0000   -0.38348
378280.0000   -0.37781
378320.0000   -0.22954
378360.0000   -0.51765
378400.0000    0.00757
378440.0000   -0.12327
378480.0000   -0.11130
378520.0000   -0.11811
378560.0000   -0.48389
378600.0000   -0.08974
378640.0000   -0.33678
378680.0000   -0.26816
378720.0000   -0.63537
378760.0000   -0.56059
378800.0000   -0.56746
378840.0000   -0.28326
378880.0000   -0.29134
378920.0000   -0.37465
378960.0000   -0.22014
379000.0000   -0.40996
379040.0000   -0.29530
379080.0000   -0.16667
379120.0000   -0.36466
379160.0000   -0.52344
379200.0000   -0.28444
379240.0000   -0.33799
379280.0000    0.01196
379320.0000   -0.01105
379360.0000   -0.10237
379400.0000    0.08098
379440.0000   -0.42760
379480.0000   -0.55665
379520.0000    0.08074
379560.0000   -0.51293
379600.0000    0.01875
379640.0000    0.07201
379680.0000   -0.50411
379720.0000   -0.26512
379760.0000   -0.05953
379800.0000    0.08798
379840.0000    0.17983
379880.0000    0.22049
379920.0000    0.12863
379960.0000    0.22229
380000.0000   -0.15919
380040.0000   -0.26439
380080.0000    0.02641
380120.0000   -0.00069
380160.0000   -0.12890
380200.0000   -0.27616
380240.0000   -0.17438
380280.0000   -0.31437
380320.0000   -0.17715
380360.0000   -0.41482
380400.0000   -0.67898
380440.0000   -0.16264
380480.0000   -0.16117
380520.0000   -0.36752
380560.0000   -0.40520
380600.0000   -0.43598
380640.0000   -0.44557
380680.0000   -0.10500
380720.0000   -0.19386
380760.0000   -0.21080
380800.0000   -0.55164
380840.0000   -0.08858
380880.0000   -0.61743
380920.0000   -0.31831
380960.0000   -0.33951
381000.0000   -0.17592
381040.0000   -0.51627
381080.0000   -0.56571
381120.0000   -0.26177
381160.0000   -0.00807
381200.0000   -0.18248
381240.0000   -0.25750
381280.0000   -0.50284
381320.0000   -0.04168
381360.0000    0.25012
381400.0000   -0.01404
381440.0000   -0.17972
381480.0000   -0.37303
381520.0000   -0.45939
381560.0000   -0.46160
381600.0000   -0.19559
381640.0000   -0.17905
381680.0000    0.02211
381720.0000   -0.68795
381760.0000   -0.60750
381800.0000   -0.42539
381840.0000   -0.56187
381880.0000   -0.42569
381920.0000   -0.10872
381960.0000   -0.70775
382000.0000   -0.36191
382040.0000   -0.18671
382080.0000   -0.16721
382120.0000   -0.17017
382160.0000   -0.01227
382200.0000   -0.23707
382240.0000   -0.31417
382280.0000   -0.23630
382320.0000   -0.16889
382360.0000   -0.07141
382400.0000    0.20320
382440.0000    0.20903
382480.0000    0.34654
382520.0000    0.42171
382560.0000    0.09260
382600.0000    0.50739
382640.0000    0.52811
382680.0000    0.42438
382720.0000    0.53135
382760.0000    0.44948
382800.0000    0.38074
382840.0000    0.46966
382880.0000    0.64243
382920.0000    0.50691
382960.0000    0.32207
383000.0000    0.27925
383040.0000    0.54018
383080.0000    0.64845
383120.0000    0.15519
383160.0000    0.26876
383200.0000   -0.10381
383240.0000   -0.30038
383280.0000   -0.05202
383320.0000   -0.55750
383360.0000   -0.47598
383400.0000   -0.52005
383440.0000   -0.23176
383480.0000   -0.05578
383520.0000   -0.30655
383560.0000   -0.32425
383600.0000   -0.19925
383640.0000   -0.45770
383680.0000   -0.27601
383720.0000   -0.46642
383760.0000   -0.54285
383800.0000   -0.27164
383840.0000    0.04167
383880.0000    0.33474
383920.0000    0.31719
383960.0000    0.35545
384000.0000   -0.09941
384040.0000    0.22966
384080.0000   -0.21294
384120.0000   -0.22539
384160.0000   -0.22401
384200.0000   -0.05367
384240.0000   -0.05359
384280.0000    0.29387
384320.0000   -0.46430
384360.0000   -0.61524
384400.0000   -0.06535
384440.0000   -0.37944
384480.0000   -0.56260
384520.0000   -0.19079
384560.0000   -0.23475
384600.0000   -0.22782
384640.0000   -0.07135
384680.0000   -0.21541
384720.0000    0.07945
384760.0000   -0.03035
384800.0000    0.21264
384840.0000    0.26904
384880.0000    0.38158
384920.0000    0.32663
384960.0000    0.16451
385000.0000    0.11780
385040.0000    0.13720
385080.0000    0.17049
385120.0000    0.36963
385160.0000    0.51745
385200.0000    0.32629
385240.0000    0.57314
385280.0000    0.23107
385320.0000    0.14148
385360.0000    0.35295
385400.0000    0.27002
385440.0000   -0.29030
385480.0000   -0.04641
385520.0000    0.18279
385560.0000    0.20492
385600.0000   -0.18155
385640.0000   -0.21352
385680.0000   -0.19404
385720.0000   -0.42821
385760.0000   -0.52343
385800.0000   -0.33919
385840.0000   -0.61245
385880.0000   -0.61705
385920.0000   -0.14388
385960.0000   -0.19814
386000.0000   -0.34394
386040.0000   -0.13427
386080.0000   -0.11973
386120.0000   -0.16147
386160.0000   -0.30582
386200.0000   -0.11064
386240.0000   -0.60919
386280.0000   -0.53604
386320.0000   -0.18111
386360.0000   -0.17851
386400.0000   -0.31413
386440.0000   -0.66334
386480.0000   -0.64099
386520.0000   -0.33091
386560.0000   -0.31324
386600.0000   -0.50738
386640.0000   -0.57284
386680.0000   -0.15624
386720.0000   -0.53628
386760.0000   -0.30265
386800.0000   -0.41455
386840.0000   -0.30484
386880.0000   -0.67269
386920.0000   -0.21043
386960.0000   -0.51829
387000.0000   -0.50831
387040.0000   -0.85736
387080.0000   -0.41902
387120.0000   -0.68370
387160.0000   -0.77186
387200.0000   -0.77532
387240.0000   -0.55319
387280.0000   -0.62849
387320.0000   -0.74856
387360.0000   -0.50362
387400.0000   -0.77716
387440.0000   -0.94357
387480.0000   -0.99227
387520.0000   -0.91985
387560.0000   -0.89067
387600.0000   -1.01037
387640.0000   -0.71599
387680.0000   -0.62808
387720.0000   -0.79718
387760.0000   -0.81014
387800.0000   -0.78499
387840.0000   -0.76331
387880.0000   -0.44695
387920.0000   -0.33988
387960.0000   -0.26976
388000.0000   -0.21963
388040.0000   -0.10828
388080.0000   -0.74608
388120.0000   -0.40386
388160.0000   -0.22006
388200.0000   -0.27398
388240.0000   -0.64078
388280.0000   -0.82498
388320.0000   -0.36432
388360.0000   -0.36285
388400.0000   -0.35668
388440.0000   -0.42668
388480.0000   -0.33458
388520.0000   -0.61544
388560.0000   -0.56196
388600.0000   -0.43047
388640.0000   -0.06481
388680.0000   -0.54324
388720.0000   -0.30453
388760.0000   -0.70061
388800.0000   -0.11835
388840.0000   -0.50796
388880.0000   -0.43112
388920.0000   -0.81082
388960.0000   -0.62671
389000.0000   -0.31641
389040.0000   -0.44540
389080.0000   -0.37730
389120.0000   -0.58548
389160.0000   -0.68270
389200.0000   -0.27855
389240.0000   -0.32734
389280.0000   -0.55970
389320.0000   -0.40848
389360.0000   -0.63689
389400.0000   -0.65984
389440.0000   -0.25078
389480.0000   -0.19734
389520.0000   -0.35443
389560.0000   -0.48956
389600.0000   -0.76336
389640.0000   -0.47765
389680.0000   -0.55821
389720.0000   -0.76661
389760.0000   -0.88480
389800.0000   -0.49321
389840.0000   -0.70457
389880.0000   -0.63757
389920.0000   -0.65751
389960.0000   -0.72504
390000.0000   -0.73343
390040.0000   -0.89181
390080.0000   -0.56661
390120.0000   -0.81460
390160.0000   -0.42644
390200.0000   -0.22869
390240.0000   -0.31087
390280.0000   -0.30467
390320.0000   -0.60679
390360.0000   -0.13253
390400.0000   -0.13860
390440.0000    0.01190
390480.0000   -0.18048
390520.0000   -0.45366
390560.0000    0.01096
390600.0000    0.20602
390640.0000    0.26309
390680.0000    0.09045
390720.0000    0.49017
390760.0000    0.67297
390800.0000    0.76624
390840.0000    0.69716
390880.0000    0.57071
390920.0000    0.47876
390960.0000    0.81182
391000.0000    0.85344
391040.0000    0.45529
391080.0000    0.79394
391120.0000    0.73696
391160.0000    1.16806
391200.0000    0.97345
391240.0000    0.83716
391280.0000    0.56228
391320.0000    0.68137
391360.0000    0.62721
391400.0000    0.39917
391440.0000    0.23569
391480.0000    0.32296
391520.0000    0.15268
391560.0000    0.07310
391600.0000   -0.01751
391640.0000    0.31217
391680.0000    0.15905
391720.0000   -0.02685
391760.0000   -0.21263
391800.0000   -0.08723
391840.0000   -0.20881
391880.0000   -0.51421
391920.0000   -0.43332
391960.0000   -0.54998
392000.0000   -0.64899
392040.0000   -0.54772
392080.0000   -0.06428
392120.0000   -0.49220
392160.0000   -0.89355
392200.0000   -0.34833
392240.0000   -0.35721
392280.0000   -0.47566
392320.0000   -0.34779
392360.0000   -0.49324
392400.0000   -0.69261
392440.0000   -0.58921
392480.0000   -0.35847
392520.0000   -0.47797
392560.0000   -0.30949
392600.0000   -0.19319
392640.0000   -0.13257
392680.0000   -0.17477
392720.0000   -0.30293
392760.0000    0.04601
392800.0000   -0.41346
392840.0000   -0.26532
392880.0000   -0.31957
392920.0000   -0.25555
392960.0000   -0.25219
393000.0000   -0.58348
393040.0000   -0.36854
393080.0000   -0.44326
393120.0000   -0.27804
393160.0000   -0.18785
393200.0000   -0.12846
393240.0000   -0.19497
393280.0000   -0.71749
393320.0000   -0.79998
393360.0000   -0.45365
393400.0000   -0.36942
393440.0000   -0.48584
393480.0000   -0.32382
393520.0000   -0.67342
393560.0000   -0.13776
393600.0000   -0.42662
393640.0000   -0.76220
393680.0000   -0.57826
393720.0000   -0.50580
393760.0000   -0.41400
393800.0000   -0.24773
393840.0000   -0.63261
393880.0000   -0.23409
393920.0000   -0.20277
393960.0000   -0.58885
394000.0000   -0.39297
394040.0000   -0.07068
394080.0000   -0.24380
394120.0000   -0.09688
394160.0000    0.00066
394200.0000   -0.30825
394240.0000   -0.03183
394280.0000    0.14563
394320.0000    0.04257
394360.0000   -0.30309
394400.0000   -0.21671
394440.0000   -0.17443
394480.0000   -0.32837
394520.0000   -0.10820
394560.0000   -0.53858
394600.0000   -0.27734
394640.0000   -0.41934
394680.0000   -0.44114
394720.0000   -0.36467
394760.0000   -0.39407
394800.0000   -0.20278
394840.0000   -0.52865
394880.0000   -0.45136
394920.0000   -0.32185
394960.0000   -0.35701
395000.0000   -0.32429
395040.0000   -0.44716
395080.0000   -0.29676
395120.0000   -0.32654
395160.0000   -0.27314
395200.0000   -0.55609
395240.0000   -0.55931
395280.0000   -0.33848
395320.0000   -0.50359
395360.0000   -0.48629
395400.0000   -0.35552
395440.0000   -0.41341
395480.0000   -0.03559
395520.0000   -0.19893
395560.0000   -0.10952
395600.0000   -0.30054
395640.0000   -0.09348
395680.0000   -0.10739
395720.0000   -0.09308
395760.0000   -0.39696
395800.0000   -0.07391
395840.0000   -0.23327
395880.0000   -0.10179
395920.0000    0.30702
395960.0000   -0.03044
396000.0000   -0.02273
396040.0000   -0.52707
396080.0000   -0.10709
396120.0000   -0.12320
396160.0000   -0.00052
396200.0000   -0.23756
396240.0000   -0.42947
396280.0000   -0.60089
396320.0000   -0.56120
396360.0000   -0.45636
396400.0000   -0.21649
396440.0000   -0.32583
396480.0000   -0.12259
396520.0000    0.14724
396560.0000    0.03916
396600.0000   -0.11178
396640.0000   -0.05443
396680.0000    0.07075
396720.0000    0.13233
396760.0000   -0.16024
396800.0000   -0.31038
396840.0000    0.00404
396880.0000   -0.05433
396920.0000   -0.00569
396960.0000   -0.26027
397000.0000   -0.42652
397040.0000   -0.21905
397080.0000   -0.44061
397120.0000   -0.37057
397160.0000   -0.45598
397200.0000   -0.47116
397240.0000   -0.29854
397280.0000   -0.45694
397320.0000   -0.34209
397360.0000   -0.25070
397400.0000   -0.28672
397440.0000   -0.19057
397480.0000   -0.06367
397520.0000   -0.24470
397560.0000   -0.14430
397600.0000   -0.77110
397640.0000   -0.41066
397680.0000   -0.36723
397720.0000   -0.28734
397760.0000   -0.20782
397800.0000   -0.54757
397840.0000   -0.62015
397880.0000   -0.67438
397920.0000   -0.37191
397960.0000   -0.65679
398000.0000   -0.41770
398040.0000   -0.53495
398080.0000   -0.44499
398120.0000   -0.65362
398160.0000   -0.51846
398200.0000   -0.58944
398240.0000   -0.52160
398280.0000   -0.66225
398320.0000   -0.63190
398360.0000   -0.23670
398400.0000   -0.53110
398440.0000   -0.53077
398480.0000   -0.41104
398520.0000   -0.57794
398560.0000   -0.45379
398600.0000   -0.71686
398640.0000   -0.44138
398680.0000   -0.52861
398720.0000   -0.73485
398760.0000   -0.25844
398800.0000   -0.14198
398840.0000   -0.29250
398880.0000   -0.09654
398920.0000    0.07907
398960.0000   -0.32452
399000.0000   -0.22248
399040.0000   -0.28997
399080.0000   -0.44231
399120.0000   -0.49041
399160.0000   -0.30111
399200.0000   -0.43232
399240.0000   -0.80516
399280.0000   -0.58791
399320.0000   -0.54866
399360.0000   -0.69306
399400.0000   -0.35552
399440.0000   -0.42702
399480.0000   -0.72099
399520.0000   -0.36069
399560.0000   -0.51960
399600.0000   -0.37853
399640.0000    0.10540
399680.0000    0.01537
399720.0000    0.12056
399760.0000    0.24988
399800.0000    0.15180
399840.0000    0.11388
399880.0000   -0.05513
399920.0000    0.13820
399960.0000   -0.05655
400000.0000   -0.02671
400040.0000   -0.25275
400080.0000   -0.00022
400120.0000    0.13123
400160.0000    0.04275
400200.0000    0.03080
400240.0000   -0.03968
400280.0000    0.28323
400320.0000   -0.10259
400360.0000    0.01783
400400.0000   -0.13874
400440.0000    0.02851
400480.0000   -0.31884
400520.0000   -0.00284
400560.0000   -0.30339
400600.0000   -0.15445
400640.0000   -0.56870
400680.0000   -0.38802
400720.0000   -0.44760
400760.0000   -0.23222
400800.0000   -0.52373
400840.0000   -0.28314
400880.0000   -0.62355
400920.0000   -0.79828
400960.0000   -0.56484
401000.0000   -0.36104
401040.0000   -0.45837
401080.0000   -0.74402
401120.0000   -0.52070
401160.0000   -0.76003
401200.0000   -0.83147
401240.0000   -0.69806
401280.0000   -0.86843
401320.0000   -0.62867
401360.0000   -0.72267
401400.0000   -0.66073
401440.0000   -0.44088
401480.0000   -0.72540
401520.0000   -0.58825
401560.0000   -0.55497
401600.0000   -0.28651
401640.0000   -0.35889
401680.0000   -0.24147
401720.0000   -0.27017
401760.0000   -0.39034
401800.0000   -0.68201
401840.0000   -0.49981
401880.0000   -0.39761
401920.0000   -0.43504
401960.0000   -0.09214
402000.0000   -0.21406
402040.0000   -0.33450
402080.0000   -0.38940
402120.0000   -0.38389
402160.0000   -0.21442
402200.0000   -0.33072
402240.0000   -0.35305
402280.0000   -0.32308
402320.0000   -0.47775
402360.0000   -0.34570
402400.0000   -0.53420
402440.0000   -0.31749
402480.0000   -0.13601
402520.0000   -0.34791
402560.0000   -0.24468
402600.0000   -0.32290
402640.0000   -0.60495
402680.0000   -0.32577
402720.0000   -0.43980
402760.0000   -0.37210
402800.0000   -0.39720
402840.0000   -0.31207
402880.0000   -0.27990
402920.0000   -0.31133
402960.0000   -0.45118
403000.0000   -0.30225
403040.0000   -0.55018
403080.0000   -0.38439
403120.0000   -0.26479
403160.0000   -0.48299
403200.0000   -0.35832
403240.0000   -0.45455
403280.0000   -0.40213
403320.0000   -0.45146
403360.0000   -0.49649
403400.0000   -0.37879
403440.0000   -0.35874
403480.0000   -0.36653
403520.0000   -0.45022
403560.0000   -0.38538
403600.0000   -0.51283
403640.0000   -0.39771
403680.0000   -0.36680
403720.0000   -0.28783
403760.0000   -0.55537
403800.0000   -0.49465
403840.0000   -0.23600
403880.0000   -0.15889
403920.0000   -0.25361
403960.0000   -0.36870
404000.0000   -0.09573
404040.0000   -0.41037
404080.0000   -0.28479
404120.0000   -0.53048
404160.0000   -0.52979
404200.0000   -0.80630
404240.0000   -0.80106
404280.0000   -0.68442
404320.0000   -0.75845
404360.0000   -0.67571
404400.0000   -0.85955
404440.0000   -0.70731
404480.0000   -0.63069
404520.0000   -0.54864
404560.0000   -0.50127
404600.0000   -0.34126
404640.0000   -0.15605
404680.0000   -0.59710
404720.0000   -0.65813
404760.0000   -0.51795
404800.0000   -0.36923
404840.0000   -0.31668
404880.0000   -0.51886
404920.0000   -0.20211
404960.0000   -0.38594
405000.0000   -0.38018
405040.0000   -0.56933
405080.0000   -0.39060
405120.0000   -0.55179
405160.0000   -0.65709
405200.0000   -0.76751
405240.0000   -0.66163
405280.0000   -0.62178
405320.0000   -0.92354
405360.0000   -0.73374
405400.0000   -0.71912
405440.0000   -0.78462
405480.0000   -0.73324
405520.0000   -0.70760
405560.0000   -0.61417
405600.0000   -0.76891
405640.0000   -0.53193
405680.0000   -0.77405
405720.0000   -0.49491
405760.0000   -0.74147
405800.0000   -0.63828
405840.0000   -0.57488
405880.0000   -0.75194
405920.0000   -0.58739
405960.0000   -0.66512
406000.0000   -0.54994
406040.0000   -0.85651
406080.0000   -0.64799
406120.0000   -0.60791
406160.0000   -0.80118
406200.0000   -0.59338
406240.0000   -0.73454
406280.0000   -0.61769
406320.0000   -0.77520
406360.0000   -0.75908
406400.0000   -0.76496
406440.0000   -0.67253
406480.0000   -0.76577
406520.0000   -0.66718
406560.0000   -0.60712
406600.0000   -0.72467
406640.0000   -0.82558
406680.0000   -0.84277
406720.0000   -0.81213
406760.0000   -0.60975
406800.0000   -0.52016
406840.0000   -0.95450
406880.0000   -0.67463
406920.0000   -0.54261
406960.0000   -0.68862
407000.0000   -0.71200
407040.0000   -0.65507
407080.0000   -0.82568
407120.0000   -0.77091
407160.0000   -0.55170
407200.0000   -0.77549
407240.0000   -0.94706
407280.0000   -0.82079
407320.0000   -0.97162
407360.0000   -0.87097
407400.0000   -0.69853
407440.0000   -0.66981
407480.0000   -0.67659
407520.0000   -0.99945
407560.0000   -0.64566
407600.0000   -0.69951
407640.0000   -0.85978
407680.0000   -0.74933
407720.0000   -0.69849
407760.0000   -0.69683
407800.0000   -0.75718
407840.0000   -0.80169
407880.0000   -0.53537
407920.0000   -0.72183
407960.0000   -0.91640
408000.0000   -0.61987
408040.0000   -0.62286
408080.0000   -0.70270
408120.0000   -0.84091
408160.0000   -0.52311
408200.0000   -0.65855
408240.0000   -0.61028
408280.0000   -0.58438
408320.0000   -0.76013
408360.0000   -0.73092
408400.0000   -1.04310
408440.0000   -0.83525
408480.0000   -0.64477
408520.0000   -0.57185
408560.0000   -0.64889
408600.0000   -0.47247
408640.0000   -0.66651
408680.0000   -0.70764
408720.0000   -0.77750
408760.0000   -0.79294
408800.0000   -0.87768
408840.0000   -0.84774
408880.0000   -0.84117
408920.0000   -0.80787
408960.0000   -0.83139
409000.0000   -0.74246
409040.0000   -0.67958
409080.0000   -0.91457
409120.0000   -0.68367
409160.0000   -0.62940
409200.0000   -0.81241
409240.0000   -0.58188
409280.0000   -0.45494
409320.0000   -0.46883
409360.0000   -0.71269
409400.0000   -0.58281
409440.0000   -0.49378
409480.0000   -0.55989
409520.0000   -0.65110
409560.0000   -0.42640
409600.0000   -0.57154
409640.0000   -0.69789
409680.0000   -0.29449
409720.0000   -0.41929
409760.0000   -0.90028
409800.0000   -0.70679
409840.0000   -0.59774
409880.0000   -0.57389
409920.0000   -0.54251
409960.0000   -0.88374
410000.0000   -1.08391
410040.0000   -0.86196
410080.0000   -0.98508
410120.0000   -0.93327
410160.0000   -0.69858
410200.0000   -0.65590
410240.0000   -0.99322
410280.0000   -0.91738
410320.0000   -0.37198
410360.0000   -0.48372
410400.0000   -0.43514
410440.0000   -0.50719
410480.0000   -0.61631
410520.0000   -0.65052
410560.0000   -0.59323
410600.0000   -0.54567
410640.0000   -0.40166
410680.0000   -0.53165
410720.0000   -0.42110
410760.0000   -0.50778
410800.0000   -0.70494
410840.0000   -0.57251
410880.0000   -0.52351
410920.0000   -0.48124
410960.0000   -0.34884
411000.0000   -0.43372
411040.0000   -0.47280
411080.0000   -0.50058
411120.0000   -0.67613
411160.0000   -0.45915
411200.0000   -0.39789
411240.0000   -0.71908
411280.0000   -0.53969
411320.0000   -0.50030
411360.0000   -0.61630
411400.0000   -0.83730
411440.0000   -0.59993
411480.0000   -0.46807
411520.0000   -0.86905
411560.0000   -0.56934
411600.0000   -0.56153
411640.0000   -0.53935
411680.0000   -0.67228
411720.0000   -0.71473
411760.0000   -0.65894
411800.0000   -0.60339
411840.0000   -0.30070
411880.0000   -0.69314
411920.0000   -0.43242
411960.0000   -0.36010
412000.0000   -0.55727
412040.0000   -0.68400
412080.0000   -0.64966
412120.0000   -0.52333
412160.0000   -0.56769
412200.0000   -0.53370
412240.0000   -0.56875
412280.0000   -0.75709
412320.0000   -0.53240
412360.0000   -0.66552
412400.0000   -0.50625
412440.0000   -0.58080
412480.0000   -0.60544
412520.0000   -0.48660
412560.0000   -0.46069
412600.0000   -0.35151
412640.0000   -0.43602
412680.0000   -0.64945
412720.0000   -0.41079
412760.0000   -0.26118
412800.0000   -0.47453
412840.0000   -0.47229
412880.0000   -0.67885
412920.0000   -0.36934
412960.0000   -0.41489
413000.0000   -0.47174
413040.0000   -0.48943
413080.0000   -0.71533
413120.0000   -0.67990
413160.0000   -0.65957
413200.0000   -0.58026
413240.0000   -0.52083
413280.0000   -0.60296
413320.0000   -0.82817
413360.0000   -0.47871
413400.0000   -0.54216
413440.0000   -0.70720
413480.0000   -0.36438
413520.0000   -0.45891
413560.0000   -0.67077
413600.0000   -0.56638
413640.0000   -0.62863
413680.0000   -0.68370
413720.0000   -0.73408
413760.0000   -0.54529
413800.0000   -0.63182
413840.0000   -0.17770
413880.0000   -0.50499
413920.0000   -0.45803
413960.0000   -0.83096
414000.0000   -0.55001
414040.0000   -0.63717
414080.0000   -0.53412
414120.0000   -0.50940
414160.0000   -0.38725
414200.0000   -0.42295
414240.0000   -0.43126
414280.0000   -0.48893
414320.0000   -0.16077
414360.0000   -0.35691
414400.0000   -0.39891
414440.0000   -0.36125
414480.0000   -0.29838
414520.0000   -0.50669
414560.0000   -0.49561
414600.0000   -0.20543
414640.0000   -0.25134
414680.0000   -0.33259
414720.0000   -0.29686
414760.0000   -0.32563
414800.0000   -0.30219
414840.0000   -0.22275
414880.0000   -0.48390
414920.0000   -0.36309
414960.0000   -0.38553
415000.0000   -0.34242
415040.0000   -0.58259
415080.0000   -0.43740
415120.0000   -0.55253
415160.0000   -0.27648
415200.0000   -0.61557
415240.0000   -0.62402
415280.0000   -0.41464
415320.0000   -0.69917
415360.0000   -0.52706
415400.0000   -0.65212
415440.0000   -0.74984
415480.0000   -0.65082
415520.0000   -0.86967
415560.0000   -0.70292
415600.0000   -0.69269
415640.0000   -0.59206
415680.0000   -0.63054
415720.0000   -0.39899
415760.0000   -0.36672
415800.0000   -0.15880
415840.0000   -0.48618
415880.0000   -0.52874
415920.0000   -0.52654
415960.0000   -0.31078
416000.0000   -0.56496
416040.0000   -0.60890
416080.0000   -0.79369
416120.0000   -0.52919
416160.0000   -0.62915
416200.0000   -0.73762
416240.0000   -0.69089
416280.0000   -0.48107
416320.0000   -0.70098
416360.0000   -0.85751
416400.0000   -0.59578
416440.0000   -0.32824
416480.0000   -0.66161
416520.0000   -0.47913
416560.0000   -0.60871
416600.0000   -0.63502
416640.0000   -0.61745
416680.0000   -0.70221
416720.0000   -0.64857
416760.0000   -0.55872
416800.0000   -0.54078
416840.0000   -0.40692
416880.0000   -0.70056
416920.0000   -0.65786
416960.0000   -0.09042
417000.0000   -0.09736
417040.0000   -0.12960
417080.0000   -0.45211
417120.0000   -0.39571
417160.0000   -0.55579
417200.0000   -0.53204
417240.0000   -0.26747
417280.0000   -0.50554
417320.0000   -0.14277
417360.0000   -0.21799
417400.0000   -0.34519
417440.0000   -0.40349
417480.0000   -0.43614
417520.0000   -0.53510
417560.0000   -0.60390
417600.0000   -0.48149
417640.0000   -0.34974
417680.0000   -0.46186
417720.0000   -0.23750
417760.0000   -0.50068
417800.0000   -0.44788
417840.0000   -0.56235
417880.0000   -0.65624
417920.0000   -0.60413
417960.0000   -0.60465
418000.0000   -0.66331
418040.0000   -0.66833
418080.0000   -0.73111
418120.0000   -0.90083
418160.0000   -0.81201
418200.0000   -0.60357
418240.0000   -0.67363
418280.0000   -0.60215
418320.0000   -0.66607
418360.0000   -0.69649
418400.0000   -0.77892
418440.0000   -0.79506
418480.0000   -0.67801
418520.0000   -0.95399
418560.0000   -0.79149
418600.0000   -0.94011
418640.0000   -0.70303
418680.0000   -0.67863
418720.0000   -0.72735
418760.0000   -0.62577
418800.0000   -0.70068
418840.0000   -0.77225
418880.0000   -0.54783
418920.0000   -0.73552
418960.0000   -0.47252
419000.0000   -0.57976
419040.0000   -0.55737
419080.0000   -0.46775
419120.0000   -0.47358
419160.0000   -0.59158
419200.0000   -0.76308
419240.0000   -0.98548
419280.0000   -0.67992
419320.0000   -0.89392
419360.0000   -0.70255
419400.0000   -0.46994
419440.0000   -0.25319
419480.0000   -0.43420
419520.0000   -0.17730
419560.0000   -0.34319
419600.0000   -0.22331
419640.0000   -0.36843
419680.0000   -0.33145
419720.0000   -0.29268
419760.0000   -0.36816
419800.0000   -0.30477
419840.0000   -0.60679
419880.0000   -0.50411
419920.0000   -0.57840
419960.0000   -0.91727
420000.0000   -0.77150
420040.0000   -0.69669
420080.0000   -0.76842
420120.0000   -0.68802
420160.0000   -0.84560
420200.0000   -0.61074
420240.0000   -0.90257
420280.0000   -0.62360
420320.0000   -0.64893
420360.0000   -0.48371
420400.0000   -0.40267
420440.0000   -0.53358
420480.0000   -0.72618
420520.0000   -0.57821
420560.0000   -0.51427
420600.0000   -0.87856
420640.0000   -0.69137
420680.0000   -0.78256
420720.0000   -0.60877
420760.0000   -0.66681
420800.0000   -0.75814
420840.0000   -0.78503
420880.0000   -0.76694
420920.0000   -0.69245
420960.0000   -0.71670
421000.0000   -0.35531
421040.0000   -0.50780
421080.0000   -0.58261
421120.0000   -0.70392
421160.0000   -0.50531
421200.0000   -0.45182
421240.0000   -0.66661
421280.0000   -0.71402
421320.0000   -0.65776
421360.0000   -0.49516
421400.0000   -0.55731
421440.0000   -0.45525
421480.0000   -0.55857
421520.0000   -0.83573
421560.0000   -0.75061
421600.0000   -0.95507
421640.0000   -0.94782
421680.0000   -0.69484
421720.0000   -0.53401
421760.0000   -0.86151
421800.0000   -0.34119
421840.0000   -0.65436
421880.0000   -0.43139
421920.0000   -0.68077
421960.0000   -0.64697
422000.0000   -0.80063
422040.0000   -0.65220
422080.0000   -0.75887
422120.0000   -0.80805
422160.0000   -0.79332
422200.0000   -0.59227
422240.0000   -0.63227
422280.0000   -0.55507
422320.0000   -0.67775
422360.0000   -0.59240
422400.0000   -0.72360
422440.0000   -0.86099
422480.0000   -0.44802
422520.0000   -0.57436
422560.0000   -0.66611
422600.0000   -0.81518
422640.0000   -0.60936
422680.0000   -0.64886
422720.0000   -0.77642
422760.0000   -0.82128
422800.0000   -0.49515
422840.0000   -0.67117
422880.0000   -0.83466
422920.0000   -0.65177
422960.0000   -0.80242
423000.0000   -0.48141
423040.0000   -0.63722
423080.0000   -0.55222
423120.0000   -0.50969
423160.0000   -0.72875
423200.0000   -0.61803
423240.0000   -0.95258
423280.0000   -0.87710
423320.0000   -0.80322
423360.0000   -0.99153
423400.0000   -0.83828
423440.0000   -0.66108
423480.0000   -0.87665
423520.0000   -0.59803
423560.0000   -0.76995
423600.0000   -0.69953
423640.0000   -0.44497
423680.0000   -0.30088
423720.0000   -0.67397
423760.0000   -0.47831
423800.0000   -0.69748
423840.0000   -0.58612
423880.0000   -0.62285
423920.0000   -0.55492
423960.0000   -0.42775
424000.0000   -0.89641
424040.0000   -0.67058
424080.0000   -0.66968
424120.0000   -0.48515
424160.0000   -0.56490
424200.0000   -0.71764
424240.0000   -0.66409
424280.0000   -0.67644
424320.0000   -0.66268
424360.0000   -0.70009
424400.0000   -0.71981
424440.0000   -0.62744
424480.0000   -0.94901
424520.0000   -0.52687
424560.0000   -0.73275
424600.0000   -0.50958
424640.0000   -0.28503
424680.0000   -0.21981
424720.0000   -0.83243
424760.0000   -0.49745
424800.0000   -0.72119
424840.0000   -0.69787
424880.0000   -0.44213
424920.0000   -0.47275
424960.0000   -0.54971
425000.0000   -0.53935
425040.0000   -0.65102
425080.0000   -0.78607
425120.0000   -0.75817
425160.0000   -0.74401
425200.0000   -0.62976
425240.0000   -0.67905
425280.0000   -0.15798
425320.0000   -0.84665
425360.0000   -0.82699
425400.0000   -0.63540
425440.0000   -0.55834
425480.0000   -0.41567
425520.0000   -0.51556
425560.0000   -0.53136
425600.0000   -0.44815
425640.0000   -0.74458
425680.0000   -0.76328
425720.0000   -0.89684
425760.0000   -0.76277
425800.0000   -0.75193
425840.0000   -0.66794
425880.0000   -0.71831
425920.0000   -0.48322
425960.0000   -0.39288
426000.0000   -0.56526
426040.0000   -0.49969
426080.0000   -0.81533
426120.0000   -0.37664
426160.0000   -0.60474
426200.0000   -0.34149
426240.0000   -0.52726
426280.0000   -0.47430
426320.0000   -0.66129
426360.0000   -0.55336
426400.0000   -0.69782
426440.0000   -0.48375
426480.0000   -0.61322
426520.0000   -0.78280
426560.0000   -0.72695
426600.0000   -0.48910
426640.0000   -0.58620
426680.0000   -0.20490
426720.0000   -0.59110
426760.0000   -0.13385
426800.0000   -0.62846
426840.0000   -0.49668
426880.0000   -0.54469
426920.0000   -0.73927
426960.0000   -0.83946
427000.0000   -0.37553
427040.0000   -0.44187
427080.0000   -0.57295
427120.0000   -0.53717
427160.0000   -0.70334
427200.0000   -0.65674
427240.0000   -0.52282
427280.0000   -0.75011
427320.0000   -0.47637
427360.0000   -0.63245
427400.0000   -0.69462
427440.0000   -0.76234
427480.0000   -0.72776
427520.0000   -0.63339
427560.0000   -0.79798
427600.0000   -0.48330
427640.0000   -0.58950
427680.0000   -0.37641
427720.0000   -0.48054
427760.0000   -0.54201
427800.0000   -0.47808
427840.0000   -0.59297
427880.0000   -0.47055
427920.0000   -0.38594
427960.0000   -0.45937
428000.0000   -0.36352
428040.0000   -0.19299
428080.0000   -0.43801
428120.0000   -0.70696
428160.0000   -0.60204
428200.0000   -0.55852
428240.0000   -0.64521
428280.0000   -0.75190
428320.0000   -0.44645
428360.0000   -0.70387
428400.0000   -0.71026
428440.0000   -0.47139
428480.0000   -0.45552
428520.0000   -0.59061
428560.0000   -0.38901
428600.0000   -0.53190
428640.0000   -0.54417
428680.0000   -0.55195
428720.0000   -0.71057
428760.0000   -0.60811
428800.0000   -0.36423
428840.0000   -0.60244
428880.0000   -0.77086
428920.0000   -0.55267
428960.0000   -0.69210
429000.0000   -0.69061
429040.0000   -0.68758
429080.0000   -0.80586
429120.0000   -0.63573
429160.0000   -0.90878
429200.0000   -0.70386
429240.0000   -0.76618
429280.0000   -0.51079
429320.0000   -0.65425
429360.0000   -0.86083
429400.0000   -0.75567
429440.0000   -0.44439
429480.0000   -0.48111
429520.0000   -0.49039
429560.0000   -0.55413
429600.0000   -0.46374
429640.0000   -0.51721
429680.0000   -0.37187
429720.0000   -0.53338
429760.0000   -0.57400
429800.0000   -0.63785
429840.0000   -0.56790
429880.0000   -0.69892
429920.0000   -0.56973
429960.0000   -0.49018
430000.0000   -0.47521
430040.0000   -0.49816
430080.0000   -0.63859
430120.0000   -0.66462
430160.0000   -0.62128
430200.0000   -0.80463
430240.0000   -0.56064
430280.0000   -0.71467
430320.0000   -0.47845
430360.0000   -0.60654
430400.0000   -0.50728
430440.0000   -0.57327
430480.0000   -0.19973
430520.0000   -0.37868
430560.0000   -0.72402
430600.0000   -0.74501
430640.0000   -0.63093
430680.0000   -0.67122
430720.0000   -0.63882
430760.0000   -0.79358
430800.0000   -0.56036
430840.0000   -0.74293
430880.0000   -0.78786
430920.0000   -0.73414
430960.0000   -0.33700
431000.0000   -0.47463
431040.0000   -0.64377
431080.0000   -0.64430
431120.0000   -0.69393
431160.0000   -0.34517
431200.0000   -0.42770
431240.0000   -0.64773
431280.0000   -0.47949
431320.0000   -0.15207
431360.0000   -0.78846
431400.0000   -0.68238
431440.0000   -0.53504
431480.0000   -0.58575
431520.0000   -0.52357
431560.0000   -0.49172
431600.0000   -0.46891
431640.0000   -0.41947
431680.0000   -0.58041
431720.0000   -0.50534
431760.0000   -0.43768
431800.0000   -0.44621
431840.0000   -0.34803
431880.0000   -0.24221
431920.0000   -0.40672
431960.0000   -0.53984
432000.0000   -0.43173
432040.0000   -0.47282
432080.0000   -0.51890
432120.0000   -0.41096
432160.0000   -0.48263
432200.0000   -0.56838
432240.0000   -0.48356
432280.0000   -0.64952
432320.0000   -0.41489
432360.0000   -0.55444
432400.0000   -0.59932
432440.0000   -0.53078
432480.0000   -0.44087
432520.0000   -0.52879
432560.0000   -0.46679
432600.0000   -0.63047
432640.0000   -0.49071
432680.0000   -0.51645
432720.0000   -0.52202
432760.0000   -0.40893
432800.0000   -0.67150
432840.0000   -0.48412
432880.0000   -0.57526
432920.0000   -0.86757
432960.0000   -0.64476
433000.0000   -0.75076
433040.0000   -0.73074
433080.0000   -0.57464
433120.0000   -0.88159
433160.0000   -0.63703
433200.0000   -0.40217
433240.0000   -0.64450
433280.0000   -0.74598
433320.0000   -0.46550
433360.0000   -0.45459
433400.0000   -0.50792
433440.0000   -0.50857
433480.0000   -0.26304
433520.0000   -0.28315
433560.0000   -0.55036
433600.0000   -0.58496
433640.0000   -0.61894
433680.0000   -0.48973
433720.0000   -0.43789
433760.0000   -0.62084
433800.0000   -0.69330
433840.0000   -0.62901
433880.0000   -0.73381
433920.0000   -0.83257
433960.0000   -0.67275
434000.0000   -0.71437
434040.0000   -0.95255
434080.0000   -0.84711
434120.0000   -0.79424
434160.0000   -0.68537
434200.0000   -0.74003
434240.0000   -0.97226
434280.0000   -0.76741
434320.0000   -0.88376
434360.0000   -0.69201
434400.0000   -0.85937
434440.0000   -0.88273
434480.0000   -0.68218
434520.0000   -0.59737
434560.0000   -0.21141
434600.0000   -0.61816
434640.0000   -0.57501
434680.0000   -0.50737
434720.0000   -0.38194
434760.0000   -0.62541
434800.0000   -0.42322
434840.0000   -0.70109
434880.0000   -0.63790
434920.0000   -0.73830
434960.0000   -0.76785
435000.0000   -0.73341
435040.0000   -0.56379
435080.0000   -0.92378
435120.0000   -0.69664
435160.0000   -0.38016
435200.0000   -0.52849
435240.0000   -0.40356
435280.0000   -0.66658
435320.0000   -0.64137
435360.0000   -0.47948
435400.0000   -0.52611
435440.0000   -0.71507
435480.0000   -0.57699
435520.0000   -0.55712
435560.0000   -0.46404
435600.0000   -0.76415
435640.0000   -0.83841
435680.0000   -0.60252
435720.0000   -0.37027
435760.0000   -0.51159
435800.0000   -0.69510
435840.0000   -0.78477
435880.0000   -0.88210
435920.0000   -0.77458
435960.0000   -0.73576
436000.0000   -0.37871
436040.0000   -0.25591
436080.0000    0.02260
436120.0000   -0.42646
436160.0000   -0.25697
436200.0000   -0.45609
436240.0000   -0.37593
436280.0000   -0.32710
436320.0000   -0.28938
436360.0000   -0.23140
436400.0000   -0.33322
436440.0000   -0.63300
436480.0000   -0.74969
436520.0000   -0.52021
436560.0000   -0.67828
436600.0000   -0.40204
436640.0000   -0.31887
436680.0000   -0.71181
436720.0000   -0.60686
436760.0000   -0.58848
436800.0000   -0.50081
436840.0000   -0.55400
436880.0000   -0.48147
436920.0000   -0.30396
436960.0000   -0.41868
437000.0000   -0.53039
437040.0000   -0.35637
437080.0000   -0.64776
437120.0000   -0.65924
437160.0000   -0.39095
437200.0000   -0.66337
437240.0000   -0.60908
437280.0000   -0.65068
437320.0000   -0.52003
437360.0000   -0.52665
437400.0000   -0.73539
437440.0000   -0.68181
437480.0000   -0.54272
437520.0000   -0.65048
437560.0000   -0.41802
437600.0000   -0.50761
437640.0000   -0.38361
437680.0000   -0.53561
437720.0000   -0.59943
437760.0000   -0.53496
437800.0000   -0.32314
437840.0000   -0.54530
437880.0000   -0.53825
437920.0000   -0.51632
437960.0000   -0.53515
438000.0000   -0.57276
438040.0000   -0.57778
438080.0000   -0.61824
438120.0000   -0.43889
438160.0000   -0.59711
438200.0000   -0.42196
438240.0000   -0.70247
438280.0000   -0.74758
438320.0000   -0.55809
438360.0000   -0.77793
438400.0000   -0.59965
438440.0000   -0.49657
438480.0000   -0.47754
438520.0000   -0.61845
438560.0000   -0.62685
438600.0000   -0.73716
438640.0000   -0.52050
438680.0000   -0.33970
438720.0000   -0.44455
438760.0000   -0.59788
438800.0000   -0.97239
438840.0000   -0.73971
438880.0000   -0.72586
438920.0000   -0.75291
438960.0000   -0.76395
439000.0000   -0.60974
439040.0000   -0.55322
439080.0000   -0.68796
439120.0000   -0.51699
439160.0000   -0.30107
439200.0000   -0.60405
439240.0000   -0.41049
439280.0000   -0.51412
439320.0000   -0.65367
439360.0000   -0.75152
439400.0000   -0.64462
439440.0000   -0.96374
439480.0000   -0.64210
439520.0000   -0.78239
439560.0000   -0.61687
439600.0000   -0.66294
439640.0000   -0.74568
439680.0000   -0.66357
439720.0000   -0.77111
439760.0000   -0.58233
439800.0000   -0.34750
439840.0000   -0.54056
439880.0000   -0.71566
439920.0000   -0.57619
439960.0000   -0.50976
440000.0000   -0.63148
440040.0000   -0.67610
440080.0000   -0.67642
440120.0000   -0.24434
440160.0000   -0.54624
440200.0000   -0.51737
440240.0000   -0.64966
440280.0000   -0.87723
440320.0000   -0.65402
440360.0000   -0.61417
440400.0000   -0.79919
440440.0000   -0.62688
440480.0000   -0.73816
440520.0000   -0.75530
440560.0000   -0.57367
440600.0000   -0.57763
440640.0000   -0.58319
440680.0000   -0.73170
440720.0000   -0.46470
440760.0000   -0.58418
440800.0000   -0.73935
440840.0000   -0.61677
440880.0000   -0.54258
440920.0000   -0.65699
440960.0000   -0.60668
441000.0000   -0.66989
441040.0000   -0.73142
441080.0000   -0.62546
441120.0000   -0.65135
441160.0000   -0.57118
441200.0000   -0.77818
441240.0000   -0.59957
441280.0000   -0.61927
441320.0000   -0.81135
441360.0000   -0.58098
441400.0000   -0.70792
441440.0000   -0.77888
441480.0000   -0.42976
441520.0000   -0.36486
441560.0000   -0.32438
441600.0000   -0.66357
441640.0000   -0.39625
441680.0000   -0.35178
441720.0000   -0.36431
441760.0000   -0.23248
441800.0000   -0.51787
441840.0000   -0.72203
441880.0000   -0.58995
441920.0000   -0.40238
441960.0000   -0.46179
442000.0000   -0.46617
442040.0000   -0.84993
442080.0000   -0.44406
442120.0000   -0.49736
442160.0000   -0.49104
442200.0000   -0.96675
442240.0000   -0.61674
442280.0000   -0.48924
442320.0000   -0.80544
442360.0000   -0.83900
442400.0000   -0.74991
442440.0000   -0.74350
442480.0000   -0.98090
442520.0000   -0.30078
442560.0000   -0.55532
442600.0000   -0.50887
442640.0000   -0.42287
442680.0000   -0.62249
442720.0000   -0.68397
442760.0000   -0.79564
442800.0000   -0.56392
442840.0000   -0.74924
442880.0000   -0.61910
442920.0000   -1.02278
442960.0000   -0.68791
443000.0000   -0.66098
443040.0000   -0.65822
443080.0000   -0.83551
443120.0000   -0.86005
443160.0000   -0.66733
443200.0000   -0.77024
443240.0000   -0.75123
443280.0000   -1.04268
443320.0000   -0.75088
443360.0000   -0.58218
443400.0000   -0.59350
443440.0000   -0.61952
443480.0000   -0.62458
443520.0000   -0.65597
443560.0000   -0.75455
443600.0000   -0.66296
443640.0000   -0.46219
443680.0000   -0.78961
443720.0000   -0.46583
443760.0000   -0.50294
443800.0000   -0.74630
443840.0000   -0.73124
443880.0000   -0.63045
443920.0000   -0.74485
443960.0000   -0.89798
444000.0000   -0.38943
444040.0000   -0.43710
444080.0000   -0.66228
444120.0000   -0.78945
444160.0000   -0.73262
444200.0000   -0.49652
444240.0000   -0.47894
444280.0000   -0.54705
444320.0000   -0.70969
444360.0000   -0.94065
444400.0000   -0.63054
444440.0000   -0.58599
444480.0000   -0.64042
444520.0000   -0.62252
444560.0000   -0.89404
444600.0000   -0.80746
444640.0000   -0.49037
444680.0000   -0.70927
444720.0000   -0.52505
444760.0000   -0.64446
444800.0000   -0.85437
444840.0000   -0.50769
444880.0000   -0.51747
444920.0000   -0.45663
444960.0000   -0.65684
445000.0000   -0.32902
445040.0000   -0.86865
445080.0000   -0.73356
445120.0000   -0.63989
445160.0000   -0.74666
445200.0000   -0.51102
445240.0000   -0.76692
445280.0000   -0.81301
445320.0000   -0.67823
445360.0000   -0.71401
445400.0000   -0.71515
445440.0000   -0.57888
445480.0000   -0.49548
445520.0000   -0.57381
445560.0000   -0.42330
445600.0000   -0.52345
445640.0000   -0.59324
445680.0000   -0.56306
445720.0000   -0.59910
445760.0000   -0.62918
445800.0000   -0.57266
445840.0000   -0.56702
445880.0000   -0.51731
445920.0000   -0.54604
445960.0000   -0.18162
446000.0000   -0.53999
446040.0000   -0.60549
446080.0000   -0.50279
446120.0000   -0.34168
446160.0000   -0.51909
446200.0000   -0.47776
446240.0000   -0.65129
446280.0000   -0.44432
446320.0000   -0.62153
446360.0000   -0.75203
446400.0000   -0.36887
446440.0000   -0.38802
446480.0000   -0.56270
446520.0000   -0.69337
446560.0000   -0.58707
446600.0000   -0.67991
446640.0000   -0.83148
446680.0000   -0.68730
446720.0000   -0.57456
446760.0000   -0.83929
446800.0000   -0.58806
446840.0000   -0.63118
446880.0000   -0.91077
446920.0000   -0.65840
446960.0000   -0.74265
447000.0000   -0.54248
447040.0000   -0.78686
447080.0000   -0.59701
447120.0000   -0.68507
447160.0000   -0.59269
447200.0000   -0.50882
447240.0000   -0.76776
447280.0000   -0.49024
447320.0000   -0.54365
447360.0000   -0.74035
447400.0000   -0.72860
447440.0000   -0.68098
447480.0000   -0.66467
447520.0000   -0.66987
447560.0000   -0.51721
447600.0000   -0.61765
447640.0000   -0.61272
447680.0000   -0.58943
447720.0000   -0.90934
447760.0000   -0.79244
447800.0000   -0.60104
447840.0000   -0.90083
447880.0000   -0.70088
447920.0000   -0.65002
447960.0000   -0.64726
448000.0000   -0.49182
448040.0000   -1.01342
448080.0000   -0.60168
448120.0000   -0.72772
448160.0000   -0.87174
448200.0000   -0.69063
448240.0000   -0.72145
448280.0000   -0.84947
448320.0000   -0.82935
448360.0000   -0.83174
448400.0000   -0.73343
448440.0000   -0.83179
448480.0000   -0.82858
448520.0000   -0.64942
448560.0000   -0.64803
448600.0000   -0.82258
448640.0000   -0.73923
448680.0000   -0.57342
448720.0000   -0.81935
448760.0000   -0.97077
448800.0000   -0.86142
448840.0000   -0.87922
448880.0000   -0.77175
448920.0000   -0.80785
448960.0000   -0.50151
449000.0000   -0.69787
449040.0000   -0.98568
449080.0000   -0.93047
449120.0000   -0.87213
449160.0000   -0.37660
449200.0000   -0.74320
449240.0000   -0.61409
449280.0000   -0.94315
449320.0000   -0.90508
449360.0000   -1.02545
449400.0000   -0.61817
449440.0000   -0.68921
449480.0000   -0.68649
449520.0000   -0.64098
449560.0000   -0.71329
449600.0000   -0.68154
449640.0000   -0.47960
449680.0000   -0.76301
449720.0000   -0.72289
449760.0000   -0.71810
449800.0000   -0.76745
449840.0000   -0.77429
449880.0000   -0.67229
449920.0000   -0.57037
449960.0000   -0.77532
450000.0000   -0.69879
450040.0000   -0.87733
450080.0000   -0.77507
450120.0000   -0.59227
450160.0000   -1.07218
450200.0000   -0.63828
450240.0000   -0.68815
450280.0000   -0.93128
450320.0000   -0.70971
450360.0000   -0.79365
450400.0000   -0.27622
450440.0000   -0.66904
450480.0000   -0.66504
450520.0000   -0.63893
450560.0000   -0.93165
450600.0000   -0.71304
450640.0000   -0.79908
450680.0000   -0.50846
450720.0000   -0.79841
450760.0000   -0.62988
450800.0000   -0.68984
450840.0000   -0.62475
450880.0000   -0.64704
450920.0000   -0.56601
450960.0000   -0.41729
451000.0000   -0.48771
451040.0000   -0.59752
451080.0000   -0.32834
451120.0000   -0.32716
451160.0000   -0.21309
451200.0000   -0.35533
451240.0000    0.10561
451280.0000   -0.10693
451320.0000   -0.52338
451360.0000   -0.04982
451400.0000   -0.24828
451440.0000   -0.30602
451480.0000   -0.28277
451520.0000   -0.17321
451560.0000   -0.44420
451600.0000   -0.49466
451640.0000   -0.14783
451680.0000   -0.27593
451720.0000   -0.17094
451760.0000   -0.54082
451800.0000   -0.57937
451840.0000   -0.49363
451880.0000   -0.38775
451920.0000   -0.52844
451960.0000   -0.48573
452000.0000   -0.60352
452040.0000   -0.77841
452080.0000   -0.82878
452120.0000   -0.85529
452160.0000   -0.61582
452200.0000   -0.69201
452240.0000   -0.38920
452280.0000   -0.56895
452320.0000   -0.28851
452360.0000   -0.26586
452400.0000   -0.62664
452440.0000   -0.27377
452480.0000   -0.30797
452520.0000   -0.55343
452560.0000   -0.30137
452600.0000   -0.39666
452640.0000   -0.49616
452680.0000   -0.45273
452720.0000   -0.17879
452760.0000   -0.65374
452800.0000   -0.48538
452840.0000   -0.46147
452880.0000   -0.59298
452920.0000   -0.66468
452960.0000   -0.49299
453000.0000   -0.31021
453040.0000   -0.63319
453080.0000   -0.59560
453120.0000   -0.51305
453160.0000   -0.55142
453200.0000   -0.37642
453240.0000   -0.42841
453280.0000   -0.60267
453320.0000   -0.42513
453360.0000   -0.56217
453400.0000   -0.52806
453440.0000   -0.62253
453480.0000   -0.65169
453520.0000   -0.23427
453560.0000   -0.39468
453600.0000   -0.64798
453640.0000   -0.53239
453680.0000   -0.29247
453720.0000   -0.38169
453760.0000   -0.69282
453800.0000   -0.55107
453840.0000   -0.59879
453880.0000   -0.34990
453920.0000   -0.40689
453960.0000   -0.38412
454000.0000   -0.47541
454040.0000   -0.38814
454080.0000   -0.45614
454120.0000   -0.29712
454160.0000   -0.51665
454200.0000   -0.66946
454240.0000   -0.68990
454280.0000   -0.52010
454320.0000   -0.49680
454360.0000   -0.39459
454400.0000   -0.41877
454440.0000   -0.53971
454480.0000   -0.50275
454520.0000   -0.31822
454560.0000   -0.65899
454600.0000   -0.52573
454640.0000   -0.37348
454680.0000   -0.45351
454720.0000   -0.50920
454760.0000   -0.30652
454800.0000   -0.15611
454840.0000   -0.01962
454880.0000   -0.04715
454920.0000   -0.27164
454960.0000   -0.37871
455000.0000   -0.23113
455040.0000   -0.27873
455080.0000   -0.32063
455120.0000   -0.46394
455160.0000   -0.44144
455200.0000   -0.23605
455240.0000   -0.03088
455280.0000   -0.03892
455320.0000   -0.26194
455360.0000   -0.07829
455400.0000   -0.26617
455440.0000    0.10158
455480.0000   -0.09689
455520.0000   -0.00389
455560.0000   -0.29856
455600.0000   -0.14786
455640.0000   -0.42061
455680.0000   -0.30332
455720.0000    0.04457
455760.0000    0.09268
455800.0000   -0.05990
455840.0000   -0.15774
455880.0000    0.09608
455920.0000   -0.04723
455960.0000   -0.54567
456000.0000   -0.14997
456040.0000   -0.14815
456080.0000   -0.04753
456120.0000   -0.07874
456160.0000    0.10815
456200.0000   -0.20073
456240.0000    0.00911
456280.0000   -0.19479
456320.0000   -0.21197
456360.0000   -0.34283
456400.0000   -0.10637
456440.0000   -0.59981
456480.0000   -0.19034
456520.0000   -0.19460
456560.0000   -0.17704
456600.0000   -0.34795
456640.0000   -0.03390
456680.0000   -0.50953
456720.0000   -0.54862
456760.0000   -0.45014
456800.0000   -0.63832
456840.0000   -0.46439
456880.0000   -0.12369
456920.0000   -0.10101
456960.0000   -0.30084
457000.0000   -0.41445
457040.0000   -0.36577
457080.0000   -0.29710
457120.0000   -0.29184
457160.0000   -0.43458
457200.0000   -0.20689
457240.0000   -0.12730
457280.0000   -0.22121
457320.0000   -0.38077
457360.0000   -0.46536
457400.0000   -0.33492
457440.0000   -0.25497
457480.0000   -0.28116
457520.0000   -0.29583
457560.0000   -0.63063
457600.0000   -0.40082
457640.0000   -0.44602
457680.0000   -0.46126
457720.0000   -0.46660
457760.0000   -0.44713
457800.0000   -0.47366
457840.0000   -0.12844
457880.0000   -0.56305
457920.0000   -0.56450
457960.0000   -0.51240
458000.0000   -0.47632
458040.0000   -0.60404
458080.0000   -0.68385
458120.0000   -0.53451
458160.0000   -0.60839
458200.0000   -0.65087
458240.0000   -0.51766
458280.0000   -0.64906
458320.0000   -0.53943
458360.0000   -0.46891
458400.0000   -0.65804
458440.0000   -0.71170
458480.0000   -0.54322
458520.0000   -0.64135
458560.0000   -0.48146
458600.0000   -0.60121
458640.0000   -0.60364
458680.0000   -0.55041
458720.0000   -0.76754
458760.0000   -0.56283
458800.0000   -0.76953
458840.0000   -0.59230
458880.0000   -0.81899
458920.0000   -0.64093
458960.0000   -0.73739
459000.0000   -0.63607
459040.0000   -0.69705
459080.0000   -0.75314
459120.0000   -0.79859
459160.0000   -0.70645
459200.0000   -0.81948
459240.0000   -0.86506
459280.0000   -0.75853
459320.0000   -0.60863
459360.0000   -0.64884
459400.0000   -0.66843
459440.0000   -0.78939
459480.0000   -0.81581
459520.0000   -0.97147
459560.0000   -0.82119
459600.0000   -0.78792
459640.0000   -0.66669
459680.0000   -0.83113
459720.0000   -0.74281
459760.0000   -0.63618
459800.0000   -0.59211
459840.0000   -0.66452
459880.0000   -0.71424
459920.0000   -0.66957
459960.0000   -0.55944
460000.0000   -0.60325
460040.0000   -0.76167
460080.0000   -0.58092
460120.0000   -0.71075
460160.0000   -0.90709
460200.0000   -0.59655
460240.0000   -0.78022
460280.0000   -0.65064
460320.0000   -0.57588
460360.0000   -0.48769
460400.0000   -0.39035
460440.0000   -0.63449
460480.0000   -0.61692
460520.0000   -0.72188
460560.0000   -0.40056
460600.0000   -0.72510
460640.0000   -0.55106
460680.0000   -0.47362
460720.0000   -0.47448
460760.0000   -0.81807
460800.0000   -0.64429
460840.0000   -0.65616
460880.0000   -0.75919
460920.0000   -0.57090
460960.0000   -0.54376
461000.0000   -0.67710
461040.0000   -0.59635
461080.0000   -0.57611
461120.0000   -0.60569
461160.0000   -0.64071
461200.0000   -0.56152
461240.0000   -0.60375
461280.0000   -0.68201
461320.0000   -0.47562
461360.0000   -0.47378
461400.0000   -0.52148
461440.0000   -0.53389
461480.0000   -0.61549
461520.0000   -0.55819
461560.0000   -0.59661
461600.0000   -0.56973
461640.0000   -0.28627
461680.0000   -0.47457
461720.0000   -0.48188
461760.0000   -0.36667
461800.0000   -0.56787
461840.0000   -0.74267
461880.0000   -0.64009
461920.0000   -0.63248
461960.0000   -0.61197
462000.0000   -0.74057
462040.0000   -0.63899
462080.0000   -0.48229
462120.0000   -0.65597
462160.0000   -0.66307
462200.0000   -0.50935
462240.0000   -0.69043
462280.0000   -0.44892
462320.0000   -0.52882
462360.0000   -0.70182
462400.0000   -0.82415
462440.0000   -0.70177
462480.0000   -0.58037
462520.0000   -0.61274
462560.0000   -0.68691
462600.0000   -0.70763
462640.0000   -0.71727
462680.0000   -0.62150
462720.0000   -0.58640
462760.0000   -0.69522
462800.0000   -0.61327
462840.0000   -0.79418
462880.0000   -0.61592
462920.0000   -0.56124
462960.0000   -0.54791
463000.0000   -0.63520
463040.0000   -0.59345
463080.0000   -0.59775
463120.0000   -0.76174
463160.0000   -0.80900
463200.0000   -0.61705
463240.0000   -0.84277
463280.0000   -0.43857
463320.0000   -0.38803
463360.0000   -0.70577
463400.0000   -0.68112
463440.0000   -0.63967
463480.0000   -0.73224
463520.0000   -0.73756
463560.0000   -0.88466
463600.0000   -0.73193
463640.0000   -0.84121
463680.0000   -0.55992
463720.0000   -0.70597
463760.0000   -0.53066
463800.0000   -0.57925
463840.0000   -0.65715
463880.0000   -0.88927
463920.0000   -0.64980
463960.0000   -0.74024
464000.0000   -0.55659
464040.0000   -0.59592
464080.0000   -0.79496
464120.0000   -0.48482
464160.0000   -0.71343
464200.0000   -0.68470
464240.0000   -0.97333
464280.0000   -0.71848
464320.0000   -0.80914
464360.0000   -0.67072
464400.0000   -0.50186
464440.0000   -0.51016
464480.0000   -0.65238
464520.0000   -0.51895
464560.0000   -0.77630
464600.0000   -0.59050
464640.0000   -0.72231
464680.0000   -0.62871
464720.0000   -0.49830
464760.0000   -0.65012
464800.0000   -0.66771
464840.0000   -0.40440
464880.0000   -0.63637
464920.0000   -0.73130
464960.0000   -0.42990
465000.0000   -0.67542
465040.0000   -0.65576
465080.0000   -0.50036
465120.0000   -0.63688
465160.0000   -0.47503
465200.0000   -0.54220
465240.0000   -0.63439
465280.0000   -0.45193
465320.0000   -0.77957
465360.0000   -0.74091
465400.0000   -0.73501
465440.0000   -0.69341
465480.0000   -0.88506
465520.0000   -0.84959
465560.0000   -0.80053
465600.0000   -0.65810
465640.0000   -0.74099
465680.0000   -0.68324
465720.0000   -0.87338
465760.0000   -0.50487
465800.0000   -0.65552
465840.0000   -0.49225
465880.0000   -0.54048
465920.0000   -0.56430
465960.0000   -0.69243
466000.0000   -0.70913
466040.0000   -0.69133
466080.0000   -0.36190
466120.0000   -0.52751
466160.0000   -0.40192
466200.0000   -0.73876
466240.0000   -0.58832
466280.0000   -0.76419
466320.0000   -0.53506
466360.0000   -0.75558
466400.0000   -0.42334
466440.0000   -0.72386
466480.0000   -0.61106
466520.0000   -0.74824
466560.0000   -0.77003
466600.0000   -0.73178
466640.0000   -0.47901
466680.0000   -0.70137
466720.0000   -0.50431
466760.0000   -0.74153
466800.0000   -0.51393
466840.0000   -0.67044
466880.0000   -0.64424
466920.0000   -0.66064
466960.0000   -0.77632
467000.0000   -0.55494
467040.0000   -0.76704
467080.0000   -0.50941
467120.0000   -0.72629
467160.0000   -0.79836
467200.0000   -0.80945
467240.0000   -0.78273
467280.0000   -0.82225
467320.0000   -0.60526
467360.0000   -0.49871
467400.0000   -0.67832
467440.0000   -0.60365
467480.0000   -0.92709
467520.0000   -0.89216
467560.0000   -0.57935
467600.0000   -0.49253
467640.0000   -0.89520
467680.0000   -0.76558
467720.0000   -0.92496
467760.0000   -0.69014
467800.0000   -0.60873
467840.0000   -0.88568
467880.0000   -0.62171
467920.0000   -0.22161
467960.0000   -0.24167
468000.0000   -0.35082
468040.0000    0.00523
468080.0000   -0.55967
468120.0000   -0.56528
468160.0000   -0.69970
468200.0000   -0.26867
468240.0000   -0.20506
468280.0000   -0.46582
468320.0000   -0.66919
468360.0000   -0.68127
468400.0000   -0.71873
468440.0000   -0.62849
468480.0000   -0.96536
468520.0000   -0.68988
468560.0000   -0.69778
468600.0000   -0.50446
468640.0000   -0.18675
468680.0000   -0.55843
468720.0000   -0.51852
468760.0000   -0.46039
468800.0000   -0.49203
468840.0000   -0.61007
468880.0000   -0.84638
468920.0000   -0.70379
468960.0000   -0.62795
469000.0000   -0.31584
469040.0000   -0.50359
469080.0000   -0.47474
469120.0000   -0.23580
469160.0000   -0.43876
469200.0000   -0.20214
469240.0000   -0.50566
469280.0000   -0.30581
469320.0000   -0.54476
469360.0000   -0.51269
469400.0000   -0.30395
469440.0000   -0.67633
469480.0000   -0.79705
469520.0000   -0.82820
469560.0000   -0.69878
469600.0000   -0.61684
469640.0000   -0.63059
469680.0000   -0.66069
469720.0000   -0.51357
469760.0000   -0.51269
469800.0000   -0.59664
469840.0000   -0.47211
469880.0000   -0.46841
469920.0000   -0.61662
469960.0000   -0.25319
470000.0000   -0.36960
470040.0000   -0.63784
470080.0000   -0.38188
470120.0000   -0.47170
470160.0000   -0.36731
470200.0000   -0.60358
470240.0000   -0.64611
470280.0000   -0.58405
470320.0000   -0.43322
470360.0000   -0.42517
470400.0000   -0.49232
470440.0000   -0.53245
470480.0000   -0.87624
470520.0000   -0.60479
470560.0000   -0.56376
470600.0000   -0.80876
470640.0000   -0.82808
470680.0000   -0.90421
470720.0000   -0.40390
470760.0000   -0.64135
470800.0000   -0.68583
470840.0000   -0.74400
470880.0000   -0.72304
470920.0000   -0.98913
470960.0000   -0.85020
471000.0000   -0.64885
471040.0000   -1.01270
471080.0000   -0.96700
471120.0000   -1.00537
471160.0000   -0.81645
471200.0000   -0.86950
471240.0000   -0.79137
471280.0000   -0.74702
471320.0000   -0.83850
471360.0000   -0.94865
471400.0000   -0.79186
471440.0000   -0.81682
471480.0000   -0.83353
471520.0000   -0.64836
471560.0000   -0.92207
471600.0000   -0.91553
471640.0000   -0.66453
471680.0000   -0.56559
471720.0000   -0.77369
471760.0000   -0.78800
471800.0000   -0.53953
471840.0000   -0.86475
471880.0000   -0.62500
471920.0000   -0.64938
471960.0000   -0.96586
472000.0000   -0.70416
472040.0000   -0.61833
472080.0000   -0.65719
472120.0000   -0.68322
472160.0000   -0.73415
472200.0000   -0.68784
472240.0000   -0.74890
472280.0000   -0.71919
472320.0000   -0.90584
472360.0000   -0.76894
472400.0000   -0.63241
472440.0000   -0.74044
472480.0000   -0.77883
472520.0000   -0.75065
472560.0000   -0.68430
472600.0000   -0.89303
472640.0000   -0.55718
472680.0000   -0.53891
472720.0000   -0.68246
472760.0000   -0.68841
472800.0000   -0.81688
472840.0000   -0.81406
472880.0000   -0.54298
472920.0000   -0.72764
472960.0000   -0.66525
473000.0000   -0.73963
473040.0000   -0.73865
473080.0000   -0.58130
473120.0000   -0.68848
473160.0000   -0.59406
473200.0000   -0.86079
473240.0000   -0.83500
473280.0000   -0.88830
473320.0000   -0.89594
473360.0000   -0.75551
473400.0000   -0.90905
473440.0000   -0.72116
473480.0000   -0.69396
473520.0000   -0.88634
473560.0000   -0.68800
473600.0000   -0.82975
473640.0000   -0.70457
473680.0000   -0.56892
473720.0000   -0.51614
473760.0000   -0.69406
473800.0000   -0.88622
473840.0000   -0.70056
473880.0000   -0.57781
473920.0000   -0.79170
473960.0000   -0.91203
474000.0000   -0.92442
474040.0000   -0.61961
474080.0000   -0.53835
474120.0000   -0.62882
474160.0000   -0.87721
474200.0000   -0.38558
474240.0000   -0.27765
474280.0000   -0.75324
474320.0000   -0.51955
474360.0000   -0.70639
474400.0000   -0.60885
474440.0000   -0.98809
474480.0000   -0.88400
474520.0000   -0.56307
474560.0000   -0.92888
474600.0000   -0.99835
474640.0000   -1.00016
474680.0000   -1.04048
474720.0000   -0.97556
474760.0000   -0.82268
474800.0000   -0.71335
474840.0000   -0.58626
474880.0000   -0.81198
474920.0000   -0.48170
474960.0000   -0.73914
475000.0000   -0.56621
475040.0000   -0.16302
475080.0000   -0.38254
475120.0000   -0.77959
475160.0000   -0.76851
475200.0000   -0.72003
475240.0000   -0.51619
475280.0000   -0.41517
475320.0000   -0.60144
475360.0000   -0.55929
475400.0000   -0.47749
475440.0000   -0.56588
475480.0000   -0.35557
475520.0000   -0.50153
475560.0000   -0.78550
475600.0000   -0.80129
475640.0000   -0.56995
475680.0000   -0.46932
475720.0000   -0.62204
475760.0000   -0.12916
475800.0000   -0.55504
475840.0000   -0.50744
475880.0000   -0.61814
475920.0000   -0.67325
475960.0000   -0.52664
476000.0000   -0.60546
476040.0000   -0.59965
476080.0000   -0.60291
476120.0000   -0.76208
476160.0000   -0.84682
476200.0000   -0.76582
476240.0000   -0.77346
476280.0000   -0.62871
476320.0000   -0.64333
476360.0000   -0.74264
476400.0000   -0.40900
476440.0000   -0.47412
476480.0000   -0.44993
476520.0000   -0.17995
476560.0000   -0.54163
476600.0000   -0.59385
476640.0000   -0.57085
476680.0000   -0.62946
476720.0000   -0.73975
476760.0000   -0.66478
476800.0000   -0.79667
476840.0000   -0.70358
476880.0000   -0.59740
476920.0000   -0.54283
476960.0000   -0.55146
477000.0000   -0.54456
477040.0000   -0.55870
477080.0000   -0.56607
477120.0000   -0.44214
477160.0000   -0.49065
477200.0000   -0.34340
477240.0000   -0.36677
477280.0000   -0.61970
477320.0000   -0.70902
477360.0000   -0.75139
477400.0000   -0.60479
477440.0000   -0.54087
477480.0000   -0.80676
477520.0000   -0.59744
477560.0000   -0.66219
477600.0000   -0.57319
477640.0000   -0.54905
477680.0000   -0.54540
477720.0000   -0.82566
477760.0000   -0.59676
477800.0000   -0.48380
477840.0000   -0.63619
477880.0000   -0.97647
477920.0000   -0.50633
477960.0000   -0.77315
478000.0000   -0.52649
478040.0000   -0.53276
478080.0000   -0.55758
478120.0000   -0.46524
478160.0000   -0.65866
478200.0000   -0.73591
478240.0000   -0.59732
478280.0000   -0.65506
478320.0000   -0.40461
478360.0000   -0.67776
478400.0000   -0.62291
478440.0000   -0.58103
478480.0000   -0.22405
478520.0000   -0.27940
478560.0000   -0.57433
478600.0000   -0.68706
478640.0000   -0.53116
478680.0000   -0.37388
478720.0000   -0.52881
478760.0000   -0.56660
478800.0000   -0.36917
478840.0000   -0.44301
478880.0000   -0.45744
478920.0000   -0.70226
478960.0000   -0.47743
479000.0000   -0.51298
479040.0000   -0.52270
479080.0000   -0.83572
479120.0000   -0.77178
479160.0000   -0.32075
479200.0000   -0.00682
479240.0000   -0.39048
479280.0000   -0.45161
479320.0000   -0.53813
479360.0000   -0.47925
479400.0000   -0.61032
479440.0000   -0.64848
479480.0000   -0.59582
479520.0000   -0.62555
479560.0000   -0.49053
479600.0000   -0.82600
479640.0000   -0.62155
479680.0000   -0.71811
479720.0000   -0.66575
479760.0000   -0.83756
479800.0000   -0.58711
479840.0000   -0.64560
479880.0000   -0.56408
479920.0000   -0.54817
479960.0000   -0.62785
480000.0000   -0.70166
480040.0000   -0.89149
480080.0000   -0.51400
480120.0000   -0.59390
480160.0000   -0.57833
480200.0000   -0.62379
480240.0000   -0.77047
480280.0000   -0.72244
480320.0000   -0.72574
480360.0000   -0.51921
480400.0000   -0.72170
480440.0000   -0.73958
480480.0000   -0.69202
480520.0000   -0.67028
480560.0000   -0.50299
480600.0000   -0.63892
480640.0000   -0.76846
480680.0000   -0.66472
480720.0000   -0.57918
480760.0000   -0.47035
480800.0000   -0.76176
480840.0000   -0.66805
480880.0000   -0.56089
480920.0000   -1.05166
480960.0000   -0.70064
481000.0000   -0.71983
481040.0000   -0.78696
481080.0000   -0.85005
481120.0000   -0.88732
481160.0000   -0.76396
481200.0000   -0.73987
481240.0000   -0.79053
481280.0000   -0.66987
481320.0000   -0.69748
481360.0000   -0.63093
481400.0000   -0.77138
481440.0000   -0.54610
481480.0000   -0.63171
481520.0000   -0.58989
481560.0000   -0.69736
481600.0000   -0.66830
481640.0000   -0.74580
481680.0000   -0.77131
481720.0000   -0.65593
481760.0000   -0.66618
481800.0000   -0.62236
481840.0000   -0.69642
481880.0000   -0.40282
481920.0000   -0.72217
481960.0000   -0.56196
482000.0000   -0.67281
482040.0000   -0.70499
482080.0000   -0.54066
482120.0000   -0.53197
482160.0000   -0.73009
482200.0000   -0.61924
482240.0000   -0.68481
482280.0000   -0.47272
482320.0000   -0.68220
482360.0000   -0.72986
482400.0000   -0.63615
482440.0000   -0.57032
482480.0000   -1.05600
482520.0000   -0.88481
482560.0000   -0.78701
482600.0000   -0.88240
482640.0000   -0.89500
482680.0000   -0.68701
482720.0000   -0.77810
482760.0000   -0.64412
482800.0000   -0.68677
482840.0000   -0.75301
482880.0000   -0.85873
482920.0000   -0.86879
482960.0000   -1.11131
483000.0000   -0.79183
483040.0000   -0.74432
483080.0000   -0.83661
483120.0000   -0.80012
483160.0000   -0.78886
483200.0000   -0.97105
483240.0000   -0.87171
483280.0000   -0.86236
483320.0000   -0.90243
483360.0000   -0.74801
483400.0000   -0.83753
483440.0000   -0.72656
483480.0000   -1.01604
483520.0000   -0.78993
483560.0000   -1.02273
483600.0000   -0.79824
483640.0000   -0.66596
483680.0000   -0.88085
483720.0000   -0.76490
483760.0000   -0.87150
483800.0000   -0.63183
483840.0000   -0.60259
483880.0000   -0.86726
483920.0000   -0.81785
483960.0000   -0.65957
484000.0000   -0.76970
484040.0000   -0.77275
484080.0000   -0.85306
484120.0000   -0.81448
484160.0000   -0.89687
484200.0000   -0.66955
484240.0000   -0.65711
484280.0000   -0.67356
484320.0000   -0.72067
484360.0000   -0.84157
484400.0000   -0.71564
484440.0000   -0.51900
484480.0000   -0.71159
484520.0000   -0.76670
484560.0000   -0.68014
484600.0000   -0.69394
484640.0000   -0.71191
484680.0000   -0.37094
484720.0000   -0.61847
484760.0000   -0.54149
484800.0000   -0.63476
484840.0000   -0.69714
484880.0000   -0.60071
484920.0000   -0.46629
484960.0000   -0.45304
485000.0000   -0.65974
485040.0000   -0.61628
485080.0000   -0.59817
485120.0000   -0.62998
485160.0000   -0.75864
485200.0000   -0.71818
485240.0000   -0.73740
485280.0000   -0.53259
485320.0000   -0.57358
485360.0000   -0.80457
485400.0000   -0.53652
485440.0000   -0.37466
485480.0000   -0.57190
485520.0000   -0.66312
485560.0000   -0.78242
485600.0000   -0.79253
485640.0000   -0.67547
485680.0000   -0.62828
485720.0000   -0.55358
485760.0000   -0.81590
485800.0000   -0.68724
485840.0000   -0.73411
485880.0000   -0.63580
485920.0000   -0.89604
485960.0000   -0.62099
486000.0000   -0.57482
486040.0000   -0.67238
486080.0000   -0.73856
486120.0000   -0.76719
486160.0000   -0.48665
486200.0000   -0.74012
486240.0000   -0.48746
486280.0000   -0.71940
486320.0000   -0.33665
486360.0000   -0.32585
486400.0000   -0.51355
486440.0000   -0.73836
486480.0000   -0.62263
486520.0000   -0.69181
486560.0000   -0.52463
486600.0000   -0.26012
486640.0000   -0.43532
486680.0000   -0.43113
486720.0000   -0.49757
486760.0000   -0.49906
486800.0000   -0.71943
486840.0000   -0.67018
486880.0000   -0.51569
486920.0000   -0.45717
486960.0000   -0.71843
487000.0000   -0.69612
487040.0000   -0.57760
487080.0000   -0.65981
487120.0000   -0.65655
487160.0000   -0.72019
487200.0000   -0.66172
487240.0000   -0.69989
487280.0000   -0.69864
487320.0000   -0.88632
487360.0000   -0.93589
487400.0000   -0.55345
487440.0000   -0.51510
487480.0000   -0.55291
487520.0000   -0.58037
487560.0000   -0.49605
487600.0000   -0.88062
487640.0000   -0.63487
487680.0000   -0.52366
487720.0000   -0.58270
487760.0000   -0.46703
487800.0000   -0.63663
487840.0000   -0.59455
487880.0000   -0.75766
487920.0000   -0.51479
487960.0000   -0.49247
488000.0000   -0.55803
488040.0000   -0.51707
488080.0000   -0.58823
488120.0000   -0.94673
488160.0000   -0.66883
488200.0000   -0.85313
488240.0000   -0.54141
488280.0000   -0.39604
488320.0000   -0.52457
488360.0000   -0.59465
488400.0000   -0.54177
488440.0000   -0.62530
488480.0000   -0.73173
488520.0000   -0.42645
488560.0000   -0.62272
488600.0000   -0.49434
488640.0000   -0.44568
488680.0000   -0.56704
488720.0000   -0.57934
488760.0000   -0.59878
488800.0000   -0.60772
488840.0000   -0.82924
488880.0000   -0.73684
488920.0000   -0.58888
488960.0000   -0.74783
489000.0000   -0.81226
489040.0000   -0.61787
489080.0000   -0.67346
489120.0000   -0.72049
489160.0000   -0.51424
489200.0000   -0.51400
489240.0000   -0.51418
489280.0000   -0.43364
489320.0000   -0.69017
489360.0000   -0.46774
489400.0000   -0.73236
489440.0000   -0.67577
489480.0000   -0.62481
489520.0000   -0.76857
489560.0000   -0.50802
489600.0000   -0.37800
489640.0000   -0.67806
489680.0000   -0.60820
489720.0000   -0.69464
489760.0000   -0.65829
489800.0000   -0.73864
489840.0000   -0.59959
489880.0000   -0.68089
489920.0000   -0.54049
489960.0000   -0.79330
490000.0000   -0.73222
490040.0000   -0.76338
490080.0000   -0.88718
490120.0000   -0.74918
490160.0000   -0.51380
490200.0000   -0.72936
490240.0000   -0.65685
490280.0000   -0.66023
490320.0000   -0.69791
490360.0000   -0.47011
490400.0000   -0.49475
490440.0000    0.20280
490480.0000   -0.03992
490520.0000    0.30335
490560.0000   -0.24441
490600.0000    0.01218
490640.0000   -0.35973
490680.0000    0.01669
490720.0000   -0.37279
490760.0000   -0.08112
490800.0000    0.11656
490840.0000   -0.04547
490880.0000    0.15791
490920.0000   -0.15721
490960.0000   -0.44720
491000.0000   -0.36541
491040.0000    0.17615
491080.0000    0.09452
491120.0000   -0.35799
491160.0000   -0.16181
491200.0000   -0.19475
491240.0000   -0.31848
491280.0000   -0.14404
491320.0000   -0.23131
491360.0000   -0.40421
491400.0000   -0.20760
491440.0000   -0.18788
491480.0000   -0.16157
491520.0000    0.07811
491560.0000   -0.32814
491600.0000   -0.27252
491640.0000   -0.32023
491680.0000   -0.08877
491720.0000    0.01195
491760.0000   -0.10838
491800.0000   -0.20993
491840.0000   -0.03636
491880.0000   -0.25452
491920.0000   -0.34530
491960.0000    0.09477
492000.0000   -0.04506
492040.0000   -0.50464
492080.0000   -0.26901
492120.0000   -0.01787
492160.0000   -0.04217
492200.0000   -0.17947
492240.0000   -0.08433
492280.0000   -0.30883
492320.0000   -0.33331
492360.0000   -0.33646
492400.0000   -0.53278
492440.0000   -0.62369
492480.0000   -0.52847
492520.0000   -0.69652
492560.0000   -0.57532
492600.0000   -0.70595
492640.0000   -0.82457
492680.0000   -0.70784
492720.0000   -0.57715
492760.0000   -0.74858
492800.0000   -0.87804
492840.0000   -0.77190
492880.0000   -0.65518
492920.0000   -0.92172
492960.0000   -0.91530
493000.0000   -0.78556
493040.0000   -0.66342
493080.0000   -1.05984
493120.0000   -0.90233
493160.0000   -0.97783
493200.0000   -0.73151
493240.0000   -0.69926
493280.0000   -1.03316
493320.0000   -0.85616
493360.0000   -1.07133
493400.0000   -0.89294
493440.0000   -0.76532
493480.0000   -0.97785
493520.0000   -0.63319
493560.0000   -0.57803
493600.0000   -0.53333
493640.0000   -0.30705
493680.0000   -0.73885
493720.0000   -0.45406
493760.0000   -0.63668
493800.0000   -0.65241
493840.0000   -0.66018
493880.0000   -0.97269
493920.0000   -0.84191
493960.0000   -0.76939
494000.0000   -1.05014
494040.0000   -0.73665
494080.0000   -1.10283
494120.0000   -0.98436
494160.0000   -1.13034
494200.0000   -0.87315
494240.0000   -0.78052
494280.0000   -0.47087
494320.0000   -0.83084
494360.0000   -0.66675
494400.0000   -0.69770
494440.0000   -0.91829
494480.0000   -0.90186
494520.0000   -0.94551
494560.0000   -0.70994
494600.0000   -0.96242
494640.0000   -0.78811
494680.0000   -0.88215
494720.0000   -0.61185
494760.0000   -0.61887
494800.0000   -0.19394
494840.0000   -0.43168
494880.0000   -0.48486
494920.0000   -0.65805
494960.0000   -0.51031
495000.0000   -0.97822
495040.0000   -0.84600
495080.0000   -0.64595
495120.0000   -0.70077
495160.0000   -0.49292
495200.0000   -0.67831
495240.0000   -0.67258
495280.0000   -0.96848
495320.0000   -0.90916
495360.0000   -0.79274
495400.0000   -0.67611
495440.0000   -0.84509
495480.0000   -0.70944
495520.0000   -0.79993
495560.0000   -0.72347
495600.0000   -0.76581
495640.0000   -0.72638
495680.0000   -1.02288
495720.0000   -1.00872
495760.0000   -0.85389
495800.0000   -0.88520
495840.0000   -0.73887
495880.0000   -0.92902
495920.0000   -1.06440
495960.0000   -0.92986
496000.0000   -0.89693
496040.0000   -1.01204
496080.0000   -0.92633
496120.0000   -0.99543
496160.0000   -0.81695
496200.0000   -0.91019
496240.0000   -1.00732
496280.0000   -0.93689
496320.0000   -0.96062
496360.0000   -1.15792
496400.0000   -0.75413
496440.0000   -0.97819
496480.0000   -0.71214
496520.0000   -1.00942
496560.0000   -0.84637
496600.0000   -1.06778
496640.0000   -0.85834
496680.0000   -0.70731
496720.0000   -0.82771
496760.0000   -0.32685
496800.0000   -0.74979
496840.0000   -0.68079
496880.0000   -0.80143
496920.0000   -0.40523
496960.0000   -0.65893
497000.0000   -0.62762
497040.0000   -0.57551
497080.0000   -0.30829
497120.0000   -0.00814
497160.0000   -0.32891
497200.0000   -0.03456
497240.0000   -0.12722
497280.0000   -0.41624
497320.0000   -0.06660
497360.0000   -0.14060
497400.0000   -0.35090
497440.0000   -0.26535
497480.0000   -0.25432
497520.0000   -0.16511
497560.0000   -0.40595
497600.0000   -0.14496
497640.0000   -0.37833
497680.0000   -0.27130
497720.0000   -0.06867
497760.0000    0.00717
497800.0000    0.02264
497840.0000   -0.03832
497880.0000    0.20878
497920.0000    0.09558
497960.0000    0.21160
498000.0000   -0.02451
498040.0000   -0.38881
498080.0000    0.06664
498120.0000    0.04720
498160.0000   -0.19907
498200.0000    0.03183
498240.0000   -0.18355
498280.0000   -0.15327
498320.0000   -0.25270
498360.0000   -0.50770
498400.0000   -0.47286
498440.0000   -0.13484
498480.0000   -0.30967
498520.0000   -0.26965
498560.0000   -0.25846
498600.0000   -0.36954
498640.0000   -0.06570
498680.0000   -0.26431
498720.0000   -0.41263
498760.0000   -0.42307
498800.0000   -0.31735
498840.0000   -0.19045
498880.0000   -0.31002
498920.0000   -0.19860
498960.0000   -0.41410
499000.0000   -0.20205
499040.0000   -0.79488
499080.0000   -0.71675
499120.0000   -0.74938
499160.0000   -0.71693
499200.0000   -0.77009
499240.0000   -0.73531
499280.0000   -0.82405
499320.0000   -0.84083
499360.0000   -1.08650
499400.0000   -0.73642
499440.0000   -0.41175
499480.0000   -0.64435
499520.0000   -0.35467
499560.0000   -0.57059
499600.0000   -0.49296
499640.0000   -0.94297
499680.0000   -0.57292
499720.0000   -1.07140
499760.0000   -0.92287
499800.0000   -1.11817
499840.0000   -0.75789
499880.0000   -0.90906
499920.0000   -0.73255
499960.0000   -0.73100
500000.0000   -0.95162
500040.0000   -0.68242
500080.0000   -0.99678
500120.0000   -0.86695
500160.0000   -0.89758
500200.0000   -0.88382
500240.0000   -0.85280
500280.0000   -1.20575
500320.0000   -1.02951
500360.0000   -0.76423
500400.0000   -0.97591
500440.0000   -0.86568
500480.0000   -0.76962
500520.0000   -0.45273
500560.0000   -0.46902
500600.0000   -0.79489
500640.0000   -0.97272
500680.0000   -0.67668
500720.0000   -1.05262
500760.0000   -0.99818
500800.0000   -0.97800
500840.0000   -1.03304
500880.0000   -0.60595
500920.0000   -0.38108
500960.0000   -0.50177
501000.0000   -0.88275
501040.0000   -0.77315
501080.0000   -1.01202
501120.0000   -0.62620
501160.0000   -0.82706
501200.0000   -0.57509
501240.0000   -0.92784
501280.0000   -0.52496
501320.0000   -0.73021
501360.0000   -0.79448
501400.0000   -0.66744
501440.0000   -0.53533
501480.0000   -0.68406
501520.0000   -0.58491
501560.0000   -0.60110
501600.0000   -0.48920
501640.0000   -0.50099
501680.0000   -0.76093
501720.0000   -0.64929
501760.0000   -0.85519
501800.0000   -0.83066
501840.0000   -0.89497
501880.0000   -0.89961
501920.0000   -0.78936
501960.0000   -0.90231
502000.0000   -0.78943
502040.0000   -1.10518
502080.0000   -0.75021
502120.0000   -0.95856
502160.0000   -0.97835
502200.0000   -0.90308
502240.0000   -0.69997
502280.0000   -0.69968
502320.0000   -0.69141
502360.0000   -0.69911
502400.0000   -0.84096
502440.0000   -0.73024
502480.0000   -0.84617
502520.0000   -0.49634
502560.0000   -0.77238
502600.0000   -0.71285
502640.0000   -0.88592
502680.0000   -1.14657
502720.0000   -0.67203
502760.0000   -0.47735
502800.0000   -0.74376
502840.0000   -0.79187
502880.0000   -0.55740
502920.0000   -0.89632
502960.0000   -0.59103
503000.0000   -0.93870
503040.0000   -0.59787
503080.0000   -0.72755
503120.0000   -0.29815
503160.0000   -0.58600
503200.0000   -0.36168
503240.0000   -0.36610
503280.0000   -0.41650
503320.0000   -0.26313
503360.0000   -0.24344
503400.0000   -0.62099
503440.0000   -0.98768
503480.0000   -0.70588
503520.0000   -0.58121
503560.0000   -0.52479
503600.0000   -0.62764
503640.0000   -0.55276
503680.0000   -0.69890
503720.0000   -0.77063
503760.0000   -0.25198
503800.0000   -0.63927
503840.0000   -1.09186
503880.0000   -0.98535
503920.0000   -0.71733
503960.0000   -0.84676
504000.0000   -0.90904
504040.0000   -0.90926
504080.0000   -0.89566
504120.0000   -0.92593
504160.0000   -0.79059
504200.0000   -0.87029
504240.0000   -0.81198
504280.0000   -0.85751
504320.0000   -0.51141
504360.0000   -0.85469
504400.0000   -0.96147
504440.0000   -0.94527
504480.0000   -0.94229
504520.0000   -1.06870
504560.0000   -0.69367
504600.0000   -1.01900
504640.0000   -0.93562
504680.0000   -0.91084
504720.0000   -0.71750
504760.0000   -0.70140
504800.0000   -0.81596
504840.0000   -0.88018
504880.0000   -0.88206
504920.0000   -0.70010
504960.0000   -0.77883
505000.0000   -0.85536
505040.0000   -0.92662
505080.0000   -0.80611
505120.0000   -0.85687
505160.0000   -0.92630
505200.0000   -0.91466
505240.0000   -0.78365
505280.0000   -1.06544
505320.0000   -1.16424
505360.0000   -0.92797
505400.0000   -0.93742
505440.0000   -0.56710
505480.0000   -0.78223
505520.0000   -0.96235
505560.0000   -1.16117
505600.0000   -0.93438
505640.0000   -0.66678
505680.0000   -0.79088
505720.0000   -0.72853
505760.0000   -0.81383
505800.0000   -0.73344
505840.0000   -0.88525
505880.0000   -0.68376
505920.0000   -0.59722
505960.0000   -0.47708
506000.0000   -0.61176
506040.0000   -0.38179
506080.0000   -0.62211
506120.0000   -0.68227
506160.0000   -0.78496
506200.0000   -0.63797
506240.0000   -0.73998
506280.0000   -0.83023
506320.0000   -0.71559
506360.0000   -0.84177
506400.0000   -0.75976
506440.0000   -0.88552
506480.0000   -0.60500
506520.0000   -0.83397
506560.0000   -0.74119
506600.0000   -0.61246
506640.0000   -0.68222
506680.0000   -0.83729
506720.0000   -0.67191
506760.0000   -0.92862
506800.0000   -0.93990
506840.0000   -0.84438
506880.0000   -0.72595
506920.0000   -0.86736
506960.0000   -0.75770
507000.0000   -0.89781
507040.0000   -0.92490
507080.0000   -0.92650
507120.0000   -0.94350
507160.0000   -0.82486
507200.0000   -0.76207
507240.0000   -0.96522
507280.0000   -0.78323
507320.0000   -0.76505
507360.0000   -0.70676
507400.0000   -0.78809
507440.0000   -0.66669
507480.0000   -0.63218
507520.0000   -0.76721
507560.0000   -0.56333
507600.0000   -0.76753
507640.0000   -0.74433
507680.0000   -0.58667
507720.0000   -0.59064
507760.0000   -0.81557
507800.0000   -0.62404
507840.0000   -0.91724
507880.0000   -0.85211
507920.0000   -0.63160
507960.0000   -0.71869
508000.0000   -0.66832
508040.0000   -0.81296
508080.0000   -0.73326
508120.0000   -0.92981
508160.0000   -0.67078
508200.0000   -0.71502
508240.0000   -0.87404
508280.0000   -0.90554
508320.0000   -1.12880
508360.0000   -0.95375
508400.0000   -1.18498
508440.0000   -1.06009
508480.0000   -0.95213
508520.0000   -0.91820
508560.0000   -0.91155
508600.0000   -1.28581
508640.0000   -1.11952
508680.0000   -0.58091
508720.0000   -0.72509
508760.0000   -0.94867
508800.0000   -0.85214
508840.0000   -0.81887
508880.0000   -0.78867
508920.0000   -0.68765
508960.0000   -0.71530
509000.0000   -0.73460
509040.0000   -0.55662
509080.0000   -0.75523
509120.0000   -0.45051
509160.0000   -0.63956
509200.0000   -0.58257
509240.0000   -0.65389
509280.0000   -0.59262
509320.0000   -0.63225
509360.0000   -0.67269
509400.0000   -0.76122
509440.0000   -0.62849
509480.0000   -0.57220
509520.0000   -0.71825
509560.0000   -0.60204
509600.0000   -0.52221
509640.0000   -0.58801
509680.0000   -0.56509
509720.0000   -0.74312
509760.0000   -0.67731
509800.0000   -0.75170
509840.0000   -0.63990
509880.0000   -0.69680
509920.0000   -0.43851
509960.0000   -0.71283
510000.0000   -0.70686
510040.0000   -0.58223
510080.0000   -0.91608
510120.0000   -0.76780
510160.0000   -0.76493
510200.0000   -0.51324
510240.0000   -0.74953
510280.0000   -0.82923
510320.0000   -0.68382
510360.0000   -0.65227
510400.0000   -0.77406
510440.0000   -0.79355
510480.0000   -0.57982
510520.0000   -0.65512
510560.0000   -0.67289
510600.0000   -0.55517
510640.0000   -0.49956
510680.0000   -0.79979
510720.0000   -0.68638
510760.0000   -0.68053
510800.0000   -0.84745
510840.0000   -0.69411
510880.0000   -0.83351
510920.0000   -0.59380
510960.0000   -0.83592
511000.0000   -0.81127
511040.0000   -0.56183
511080.0000   -0.69760
511120.0000   -0.77816
511160.0000   -0.40884
511200.0000   -0.64901
511240.0000   -0.74134
511280.0000   -0.42233
511320.0000   -0.59121
511360.0000   -0.75543
511400.0000   -0.83127
511440.0000   -0.67578
511480.0000   -0.61233
511520.0000   -0.64269
511560.0000   -0.74746
511600.0000   -0.59268
511640.0000   -0.38130
511680.0000   -0.64706
511720.0000   -0.50055
511760.0000   -0.69151
511800.0000   -0.82564
511840.0000   -0.70355
511880.0000   -0.74885
511920.0000   -0.72249
511960.0000   -0.56464
512000.0000   -0.51594
512040.0000   -0.48293
512080.0000   -0.55155
512120.0000   -0.38252
512160.0000   -0.48992
512200.0000   -0.88163
512240.0000   -0.69220
512280.0000   -0.48943
512320.0000   -0.55047
512360.0000   -0.54713
512400.0000   -0.41507
512440.0000   -0.39793
512480.0000   -0.18029
512520.0000   -0.44258
512560.0000   -0.09264
512600.0000   -0.23370
512640.0000   -0.14601
512680.0000   -0.20893
512720.0000   -0.60676
512760.0000   -0.32060
512800.0000   -0.52110
512840.0000   -0.41648
512880.0000   -0.63722
512920.0000   -1.03809
512960.0000   -0.88606
513000.0000   -0.41677
513040.0000   -0.45085
513080.0000   -0.65503
513120.0000   -0.60339
513160.0000   -0.45318
513200.0000   -0.69537
513240.0000   -0.71775
513280.0000   -0.63541
513320.0000   -0.49413
513360.0000   -0.47744
513400.0000   -0.47539
513440.0000   -0.46790
513480.0000   -0.44225
513520.0000   -0.42282
513560.0000   -0.63796
513600.0000   -0.73935
513640.0000   -0.29842
513680.0000   -0.48422
513720.0000   -0.68460
513760.0000   -0.66629
513800.0000   -0.62595
513840.0000   -0.55753
513880.0000   -0.35939
513920.0000   -0.44278
513960.0000   -0.48702
514000.0000   -0.59697
514040.0000   -0.49165
514080.0000   -0.62096
514120.0000   -0.36393
514160.0000   -0.47026
514200.0000   -0.73892
514240.0000   -0.58921
514280.0000   -0.80989
514320.0000   -0.58120
514360.0000   -0.43346
514400.0000   -0.30340
514440.0000   -0.64988
514480.0000   -0.70769
514520.0000   -0.64535
514560.0000   -0.44331
514600.0000   -0.62129
514640.0000   -0.28174
514680.0000   -0.49600
514720.0000   -0.62727
514760.0000   -0.25585
514800.0000   -0.15321
514840.0000   -0.56503
514880.0000   -0.55840
514920.0000   -0.44912
514960.0000   -0.55874
515000.0000   -0.61205
515040.0000   -0.24975
515080.0000   -0.47922
515120.0000   -0.27122
515160.0000   -0.00721
515200.0000   -0.21577
515240.0000   -0.48871
515280.0000   -0.24975
515320.0000   -0.43367
515360.0000   -0.94759
515400.0000   -0.53783
515440.0000   -0.46959
515480.0000   -0.50481
515520.0000   -0.37891
515560.0000   -0.65336
515600.0000   -0.36218
515640.0000   -0.61683
515680.0000   -0.78881
515720.0000   -0.52680
515760.0000   -0.56200
515800.0000   -0.31279
515840.0000   -0.58953
515880.0000   -0.91962
515920.0000   -0.73615
515960.0000   -0.90824
516000.0000   -0.56188
516040.0000   -0.72020
516080.0000   -0.85013
516120.0000   -0.58689
516160.0000   -0.64331
516200.0000   -0.39760
516240.0000   -0.47200
516280.0000   -0.47042
516320.0000   -0.65306
516360.0000   -0.70044
516400.0000   -0.59086
516440.0000   -0.77777
516480.0000   -0.51551
516520.0000   -0.64204
516560.0000   -0.56091
516600.0000   -0.58695
516640.0000   -0.56369
516680.0000   -0.77629
516720.0000   -0.72277
516760.0000   -0.71842
516800.0000   -0.91147
516840.0000   -0.60498
516880.0000   -0.42283
516920.0000   -0.60007
516960.0000   -0.68794
517000.0000   -0.41558
517040.0000   -0.53365
517080.0000   -0.45094
517120.0000   -0.74603
517160.0000   -0.81196
517200.0000   -0.85145
517240.0000   -0.88864
517280.0000   -0.95478
517320.0000   -0.91397
517360.0000   -0.55565
517400.0000   -0.61495
517440.0000   -0.44795
517480.0000   -0.64808
517520.0000   -0.41073
517560.0000   -0.71271
517600.0000   -0.67278
517640.0000   -0.58852
517680.0000   -0.60388
517720.0000   -0.78836
517760.0000   -0.67082
517800.0000   -0.52722
517840.0000   -0.58970
517880.0000   -0.56904
517920.0000   -0.21140
517960.0000   -0.53465
518000.0000   -0.56234
518040.0000   -0.35526
518080.0000   -0.61046
518120.0000   -0.37798
518160.0000   -0.54225
518200.0000   -0.43176
518240.0000   -0.72340
518280.0000   -0.42967
518320.0000   -0.68191
518360.0000   -0.75946
518400.0000   -0.53762
518440.0000   -0.52545
518480.0000   -0.45303
518520.0000   -0.66420
518560.0000   -0.31661
518600.0000   -0.25959
518640.0000   -0.31554
518680.0000   -0.41155
518720.0000   -0.62561
518760.0000   -0.65028
518800.0000   -0.56718
518840.0000   -0.70882
518880.0000   -0.15088
518920.0000   -0.28905
518960.0000   -0.54904
519000.0000   -0.66638
519040.0000   -0.62007
519080.0000   -0.51461
519120.0000   -0.30390
519160.0000   -0.39023
519200.0000   -0.26074
519240.0000   -0.32562
519280.0000   -0.24311
519320.0000   -0.36661
519360.0000   -0.44330
519400.0000   -0.48351
519440.0000   -0.07423
519480.0000   -0.37645
519520.0000   -0.44583
519560.0000   -0.22265
519600.0000   -0.26546
519640.0000   -0.50989
519680.0000   -0.24783
519720.0000   -0.44414
519760.0000   -0.48494
519800.0000   -0.47851
519840.0000   -0.43420
519880.0000   -0.44959
519920.0000   -0.04848
519960.0000   -0.16894
520000.0000   -0.25102
520040.0000   -0.47161
520080.0000   -0.55212
520120.0000   -0.47008
520160.0000   -0.41641
520200.0000   -0.39464
520240.0000   -0.29487
520280.0000   -1.03260
520320.0000   -0.98044
520360.0000   -0.73903
520400.0000   -0.59751
520440.0000   -0.40135
520480.0000   -0.32928
520520.0000   -0.42185
520560.0000   -0.57868
520600.0000   -0.88345
520640.0000   -0.43446
520680.0000   -0.68177
520720.0000   -0.47831
520760.0000    0.05945
520800.0000   -0.40221
520840.0000   -0.39581
520880.0000    0.11664
520920.0000   -0.36360
520960.0000   -0.33346
521000.0000   -0.36169
521040.0000   -0.35535
521080.0000   -0.38432
521120.0000   -0.40793
521160.0000   -0.32330
521200.0000   -0.31734
521240.0000   -0.43967
521280.0000   -0.18162
521320.0000   -0.26615
521360.0000   -0.37792
521400.0000   -0.11479
521440.0000   -0.24262
521480.0000   -0.26509
521520.0000   -0.14915
521560.0000   -0.47068
521600.0000   -0.10452
521640.0000   -0.29381
521680.0000   -0.19991
521720.0000   -0.43140
521760.0000   -0.17213
521800.0000   -0.32422
521840.0000   -0.22272
521880.0000   -0.36868
521920.0000   -0.32043
521960.0000   -0.29985
522000.0000   -0.37443
522040.0000   -0.29280
522080.0000   -0.26457
522120.0000   -0.60710
522160.0000   -0.66246
522200.0000   -0.36688
522240.0000   -0.20390
522280.0000   -0.16216
522320.0000   -0.16489
522360.0000   -0.21864
522400.0000    0.00130
522440.0000   -0.34429
522480.0000   -0.12701
522520.0000   -0.47913
522560.0000   -0.30552
522600.0000    0.10255
522640.0000   -0.30409
522680.0000   -0.36448
522720.0000   -0.14510
522760.0000   -0.41540
522800.0000   -0.15893
522840.0000    0.02420
522880.0000   -0.46181
522920.0000    0.02903
522960.0000   -0.27748
523000.0000   -0.10922
523040.0000   -0.24431
523080.0000   -0.32571
523120.0000   -0.41065
523160.0000    0.02194
523200.0000   -0.18208
523240.0000   -0.06521
523280.0000   -0.15635
523320.0000   -0.20411
523360.0000   -0.24545
523400.0000   -0.12939
523440.0000   -0.05612
523480.0000   -0.10604
523520.0000   -0.56861
523560.0000   -0.47308
523600.0000   -0.19632
523640.0000   -0.25358
523680.0000   -0.49859
523720.0000   -0.32263
523760.0000   -0.19798
523800.0000   -0.26836
523840.0000   -0.43906
523880.0000    0.01966
523920.0000   -0.31767
523960.0000   -0.26470
524000.0000   -0.07807
524040.0000    0.19771
524080.0000    0.21776
524120.0000   -0.36365
524160.0000    0.07906
524200.0000    0.00007
524240.0000   -0.24451
524280.0000   -0.18378
524320.0000   -0.06040
524360.0000   -0.23338
524400.0000   -0.34431
524440.0000    0.07171
524480.0000    0.13473
524520.0000   -0.23706
524560.0000   -0.20160
524600.0000   -0.18894
524640.0000   -0.18271
524680.0000   -0.21494
524720.0000   -0.15754
524760.0000   -0.32435
524800.0000   -0.31931
524840.0000   -0.63624
524880.0000   -0.65136
524920.0000   -0.33742
524960.0000   -0.28550
525000.0000   -0.41317
525040.0000   -0.25267
525080.0000   -0.60109
525120.0000   -0.60104
525160.0000   -0.53207
525200.0000   -0.53082
525240.0000   -0.26822
525280.0000   -0.49252
525320.0000   -0.45567
525360.0000   -0.22132
525400.0000    0.00637
525440.0000   -0.12454
525480.0000    0.29405
525520.0000   -0.25747
525560.0000   -0.17666
525600.0000   -0.07771
525640.0000   -0.22759
525680.0000   -0.17283
525720.0000    0.06686
525760.0000   -0.07537
525800.0000   -0.22593
525840.0000   -0.39847
525880.0000   -0.16375
525920.0000   -0.32353
525960.0000   -0.43304
526000.0000   -0.41844
526040.0000   -0.55241
526080.0000   -0.47648
526120.0000    0.00685
526160.0000   -0.15000
526200.0000   -0.14497
526240.0000   -0.41862
526280.0000    0.07519
526320.0000   -0.30586
526360.0000   -0.16893
526400.0000   -0.09175
526440.0000   -0.05355
526480.0000   -0.11484
526520.0000   -0.25676
526560.0000   -0.02240
526600.0000   -0.35281
526640.0000   -0.25784
526680.0000   -0.03920
526720.0000   -0.25688
526760.0000   -0.26832
526800.0000   -0.21484
526840.0000   -0.38503
526880.0000    0.03647
526920.0000   -0.09615
526960.0000   -0.49157
527000.0000   -0.32321
527040.0000   -0.14292
527080.0000   -0.05051
527120.0000   -0.08382
527160.0000   -0.03680
527200.0000   -0.23303
527240.0000   -0.16586
527280.0000   -0.11592
527320.0000   -0.03990
527360.0000    0.47469
527400.0000    0.11689
527440.0000   -0.32906
527480.0000   -0.24793
527520.0000   -0.04364
527560.0000   -0.01073
527600.0000   -0.07462
527640.0000    0.00541
527680.0000   -0.30501
527720.0000   -0.18308
527760.0000   -0.37984
527800.0000   -0.22323
527840.0000   -0.17762
527880.0000   -0.36647
527920.0000   -0.26747
527960.0000    0.01165
528000.0000   -0.09313
528040.0000   -0.06923
528080.0000   -0.27359
528120.0000   -0.39546
528160.0000   -0.27196
528200.0000   -0.38263
528240.0000   -0.27619
528280.0000   -0.18332
528320.0000   -0.06746
528360.0000    0.05114
528400.0000   -0.44141
528440.0000   -0.04262
528480.0000   -0.15595
528520.0000   -0.22356
528560.0000   -0.36939
528600.0000   -0.25848
528640.0000   -0.23041
528680.0000    0.07226
528720.0000    0.04581
528760.0000   -0.11478
528800.0000   -0.55154
528840.0000   -0.30333
528880.0000   -0.12667
528920.0000   -0.00786
528960.0000   -0.18625
529000.0000   -0.14897
529040.0000   -0.15102
529080.0000   -0.08726
529120.0000   -0.33603
529160.0000   -0.19200
529200.0000    0.01927
529240.0000   -0.36358
529280.0000   -0.14955
529320.0000   -0.15711
529360.0000   -0.32765
529400.0000    0.02537
529440.0000   -0.07589
529480.0000   -0.14407
529520.0000   -0.03338
529560.0000    0.02873
529600.0000   -0.22775
529640.0000   -0.26366
529680.0000   -0.19874
529720.0000   -0.37913
529760.0000    0.10527
529800.0000   -0.40036
529840.0000   -0.14518
529880.0000   -0.17666
529920.0000    0.06425
529960.0000    0.04135
530000.0000   -0.01484
530040.0000   -0.12676
530080.0000   -0.14343
530120.0000   -0.08353
530160.0000   -0.28849
530200.0000   -0.08822
530240.0000    0.04403
530280.0000    0.09785
530320.0000    0.37918
530360.0000    0.09076
530400.0000   -0.33274
530440.0000   -0.13955
530480.0000   -0.11112
530520.0000   -0.06029
530560.0000   -0.16876
530600.0000   -0.02003
530640.0000   -0.16191
530680.0000   -0.22838
530720.0000   -0.10780
530760.0000   -0.15662
530800.0000   -0.39660
530840.0000    0.06480
530880.0000    0.21901
530920.0000    0.18502
530960.0000    0.05150
531000.0000    0.03819
531040.0000   -0.34565
531080.0000   -0.39735
531120.0000   -0.26565
531160.0000   -0.35332
531200.0000    0.00255
531240.0000    0.16346
531280.0000    0.17854
531320.0000    0.25167
531360.0000    0.29053
531400.0000    0.13957
531440.0000    0.30080
531480.0000   -0.07859
531520.0000    0.21637
531560.0000    0.01440
531600.0000    0.05185
531640.0000    0.25226
531680.0000    0.31809
531720.0000    0.24027
531760.0000   -0.05524
531800.0000   -0.14859
531840.0000    0.11985
531880.0000    0.06171
531920.0000   -0.02733
531960.0000    0.30013
532000.0000   -0.11523
532040.0000   -0.17487
532080.0000    0.02496
532120.0000   -0.04713
532160.0000    0.20403
532200.0000    0.17635
532240.0000    0.08993
532280.0000   -0.00823
532320.0000    0.05814
532360.0000   -0.15588
532400.0000    0.12033
532440.0000   -0.10447
532480.0000   -0.01536
532520.0000    0.12910
532560.0000    0.16724
532600.0000   -0.08250
532640.0000    0.22839
532680.0000    0.22077
532720.0000    0.72485
532760.0000    0.91530
532800.0000    0.47314
532840.0000    0.76556
532880.0000    0.72943
532920.0000    0.18112
532960.0000    0.18277
533000.0000    0.72937
533040.0000    0.37154
533080.0000   -0.05015
533120.0000   -0.11145
533160.0000    0.35546
533200.0000    0.46402
533240.0000    0.27042
533280.0000    0.31160
533320.0000   -0.06113
533360.0000    0.37522
533400.0000    0.77361
533440.0000    0.11859
533480.0000    0.20255
533520.0000    0.61420
533560.0000    0.36384
533600.0000    0.69989
533640.0000    0.62193
533680.0000    0.60507
533720.0000    0.07149
533760.0000    0.49381
533800.0000    0.45163
533840.0000    0.35506
533880.0000    0.30789
533920.0000    0.21910
533960.0000    0.46544
534000.0000    0.14986
534040.0000   -0.01890
534080.0000    0.04302
534120.0000   -0.26469
534160.0000   -0.27271
534200.0000   -0.45230
534240.0000   -0.94343
534280.0000   -0.61381
534320.0000   -0.81886
534360.0000   -0.51185
534400.0000   -0.53920
534440.0000   -0.84732
534480.0000   -0.70551
534520.0000   -0.32659
534560.0000   -0.53502
534600.0000   -0.85973
534640.0000   -0.68691
534680.0000   -0.61185
534720.0000   -0.91235
534760.0000   -1.09988
534800.0000   -0.86094
534840.0000   -0.86180
534880.0000   -0.69879
534920.0000   -0.80341
534960.0000   -0.94364
535000.0000   -0.82026
535040.0000   -0.87480
535080.0000   -0.78963
535120.0000   -0.73266
535160.0000   -0.57955
535200.0000   -0.62625
535240.0000   -0.32860
535280.0000   -1.13286
535320.0000   -1.15362
535360.0000   -0.91901
535400.0000   -1.13272
535440.0000   -0.62001
535480.0000   -0.63646
535520.0000   -0.44675
535560.0000   -0.81363
535600.0000   -0.81239
535640.0000   -0.95056
535680.0000   -1.05320
535720.0000   -0.88486
535760.0000   -0.87480
535800.0000   -0.91436
535840.0000   -0.87940
535880.0000   -0.84608
535920.0000   -0.77814
535960.0000   -0.94959
536000.0000   -0.84621
536040.0000   -0.77467
536080.0000   -0.67496
536120.0000   -0.98148
536160.0000   -0.76756
536200.0000   -0.90475
536240.0000   -0.81438
536280.0000   -0.88250
536320.0000   -1.21406
536360.0000   -0.79593
536400.0000   -0.75730
536440.0000   -0.87997
536480.0000   -0.61290
536520.0000   -0.78926
536560.0000   -0.56559
536600.0000   -0.79078
536640.0000   -0.88528
536680.0000   -0.88249
536720.0000   -0.59202
536760.0000   -0.59148
536800.0000   -1.02365
536840.0000   -0.92708
536880.0000   -1.02825
536920.0000   -0.93485
536960.0000   -0.83191
537000.0000   -1.09838
537040.0000   -0.88619
537080.0000   -0.92042
537120.0000   -1.06975
537160.0000   -0.87881
537200.0000   -0.73113
537240.0000   -0.97183
537280.0000   -0.85877
537320.0000   -0.90349
537360.0000   -1.12412
537400.0000   -0.75196
537440.0000   -0.97008
537480.0000   -0.51354
537520.0000   -0.86955
537560.0000   -0.74639
537600.0000   -0.68026
537640.0000   -1.07310
537680.0000   -0.83671
537720.0000   -0.50390
537760.0000   -0.96559
537800.0000   -0.94101
537840.0000   -0.96151
537880.0000   -0.95379
537920.0000   -0.88541
537960.0000   -0.76165
538000.0000   -1.07443
538040.0000   -1.04014
538080.0000   -0.59560
538120.0000   -0.64322
538160.0000   -0.83086
538200.0000   -0.63224
538240.0000   -0.78094
538280.0000   -0.91123
538320.0000   -0.85325
538360.0000   -0.68845
538400.0000   -0.60276
538440.0000   -0.83322
538480.0000   -0.62470
538520.0000   -0.76142
538560.0000   -0.86198
538600.0000   -0.76364
538640.0000   -0.86215
538680.0000   -0.83737
538720.0000   -0.80525
538760.0000   -0.81345
538800.0000   -0.89625
538840.0000   -0.79588
538880.0000   -1.13321
538920.0000   -0.73642
538960.0000   -0.96710
539000.0000   -1.00545
539040.0000   -0.93225
539080.0000   -0.77457
539120.0000   -0.94659
539160.0000   -0.69052
539200.0000   -0.53015
539240.0000   -1.10101
539280.0000   -1.17683
539320.0000   -0.95549
539360.0000   -0.99635
539400.0000   -1.02721
539440.0000   -0.92836
539480.0000   -1.05948
539520.0000   -0.91560
539560.0000   -0.59598
539600.0000   -0.91478
539640.0000   -0.87618
539680.0000   -0.93394
539720.0000   -0.64450
539760.0000   -0.58427
539800.0000   -0.66181
539840.0000   -0.83835
539880.0000   -0.71703
539920.0000   -0.65022
539960.0000   -0.44841
540000.0000   -0.67209
540040.0000   -0.53666
540080.0000   -0.79481
540120.0000   -0.60027
540160.0000   -0.64785
540200.0000   -0.59518
540240.0000   -0.38448
540280.0000   -0.72060
540320.0000   -0.70062
540360.0000   -0.45126
540400.0000   -0.80256
540440.0000   -0.61060
540480.0000   -0.57399
540520.0000   -0.82146
540560.0000   -0.44258
540600.0000   -0.56699
540640.0000   -0.97936
540680.0000   -0.71454
540720.0000   -0.64140
540760.0000   -0.74302
540800.0000   -0.76925
540840.0000   -0.45876
540880.0000   -0.89242
540920.0000   -0.47896
540960.0000   -0.71234
541000.0000   -0.83123
541040.0000   -0.88336
541080.0000   -0.48683
541120.0000   -0.75524
541160.0000   -0.96205
541200.0000   -0.87232
541240.0000   -0.72120
541280.0000   -0.85211
541320.0000   -0.73736
541360.0000   -0.72444
541400.0000   -0.75980
541440.0000   -0.88413
541480.0000   -0.73649
541520.0000   -0.86271
541560.0000   -0.63169
541600.0000   -0.65757
541640.0000   -0.84034
541680.0000   -0.75641
541720.0000   -0.70111
541760.0000   -0.95493
541800.0000   -0.92986
541840.0000   -1.01022
541880.0000   -1.14825
541920.0000   -1.06991
541960.0000   -0.57830
542000.0000   -0.82122
542040.0000   -0.91731
542080.0000   -0.92044
542120.0000   -0.64203
542160.0000   -0.75200
542200.0000   -1.09174
542240.0000   -1.17440
542280.0000   -1.19852
542320.0000   -1.25458
542360.0000   -0.73313
542400.0000   -0.89936
542440.0000   -0.99414
542480.0000   -1.13774
542520.0000   -1.15871
542560.0000   -1.20551
542600.0000   -1.04400
542640.0000   -0.66858
542680.0000   -1.02138
542720.0000   -0.87886
542760.0000   -0.76524
542800.0000   -1.09326
542840.0000   -0.89041
542880.0000   -1.18575
542920.0000   -1.03278
542960.0000   -0.89153
543000.0000   -0.81408
543040.0000   -1.04909
543080.0000   -0.82882
543120.0000   -1.05684
543160.0000   -1.03947
543200.0000   -0.97032
543240.0000   -0.80312
543280.0000   -1.10761
543320.0000   -1.10858
543360.0000   -0.93676
543400.0000   -0.84646
543440.0000   -0.85766
543480.0000   -0.68517
543520.0000   -0.70979
543560.0000   -0.95307
543600.0000   -0.94789
543640.0000   -0.82097
543680.0000   -1.01729
543720.0000   -1.04615
543760.0000   -0.82201
543800.0000   -1.02228
543840.0000   -0.90772
543880.0000   -0.89712
543920.0000   -0.93472
543960.0000   -1.09258
544000.0000   -0.68144
544040.0000   -0.70838
544080.0000   -0.79624
544120.0000   -1.04320
544160.0000   -0.93149
544200.0000   -0.88407
544240.0000   -0.82249
544280.0000   -1.04477
544320.0000   -0.99918
544360.0000   -0.96482
544400.0000   -0.93493
544440.0000   -0.73983
544480.0000   -0.80900
544520.0000   -0.54379
544560.0000   -0.19285
544600.0000   -0.54089
544640.0000   -0.25682
544680.0000   -0.27098
544720.0000   -0.19310
544760.0000   -0.46266
544800.0000   -0.20107
544840.0000   -0.44219
544880.0000   -0.27040
544920.0000   -0.29548
544960.0000   -0.62304
545000.0000   -0.26382
545040.0000   -0.48788
545080.0000   -0.58783
545120.0000   -0.27288
545160.0000   -0.46020
545200.0000   -0.44821
545240.0000   -0.50099
545280.0000   -0.15345
545320.0000   -0.07792
545360.0000   -0.28516
545400.0000   -0.40629
545440.0000   -0.21473
545480.0000   -0.37104
545520.0000   -0.53267
545560.0000   -0.49836
545600.0000   -0.37944
545640.0000   -0.42841
545680.0000   -0.81973
545720.0000   -0.35824
545760.0000   -0.33132
545800.0000   -0.26965
545840.0000   -0.19278
545880.0000   -0.16776
545920.0000   -0.34455
545960.0000   -0.15204
546000.0000   -0.52000
546040.0000   -0.46499
546080.0000   -0.38785
546120.0000   -0.33973
546160.0000   -0.14110
546200.0000   -0.26824
546240.0000   -0.07520
546280.0000    0.04112
546320.0000   -0.34577
546360.0000   -0.42653
546400.0000   -0.33354
546440.0000    0.10475
546480.0000    0.15244
546520.0000   -0.11656
546560.0000   -0.20716
546600.0000   -0.05731
546640.0000   -0.18612
546680.0000   -0.12217
546720.0000    0.07601
546760.0000   -0.21829
546800.0000    0.04495
546840.0000   -0.29734
546880.0000   -0.36612
546920.0000   -0.91400
546960.0000   -0.48743
547000.0000   -0.51012
547040.0000   -0.21465
547080.0000   -0.04415
547120.0000   -0.29214
547160.0000    0.01095
547200.0000   -0.26365
547240.0000   -0.08118
547280.0000   -0.47530
547320.0000   -0.29703
547360.0000   -0.28166
547400.0000   -0.42188
547440.0000   -0.41291
547480.0000   -0.36097
547520.0000   -0.56887
547560.0000   -0.36394
547600.0000   -0.37478
547640.0000   -0.46249
547680.0000   -0.35312
547720.0000   -0.61624
547760.0000   -0.31244
547800.0000   -0.66603
547840.0000   -0.73587
547880.0000   -0.67605
547920.0000    0.07306
547960.0000    0.08639
548000.0000   -0.09453
548040.0000   -0.02684
548080.0000    0.02732
548120.0000    0.21306
548160.0000   -0.19859
548200.0000   -0.19444
548240.0000    0.18289
548280.0000   -0.47735
548320.0000   -0.21592
548360.0000   -0.36240
548400.0000   -0.22389
548440.0000   -0.06462
548480.0000   -0.19674
548520.0000   -0.26224
548560.0000   -0.07710
548600.0000   -0.16705
548640.0000   -0.43808
548680.0000   -0.07634
548720.0000    0.11994
548760.0000    0.04326
548800.0000    0.06883
548840.0000   -0.09986
548880.0000   -0.55211
548920.0000   -0.39311
548960.0000   -0.33864
549000.0000   -0.28607
549040.0000   -0.40758
549080.0000   -0.06925
549120.0000   -0.14842
549160.0000   -0.20225
549200.0000   -0.12483
549240.0000   -0.05075
549280.0000   -0.34146
549320.0000   -0.36518
549360.0000   -0.34205
549400.0000    0.12807
549440.0000   -0.01226
549480.0000   -0.44140
549520.0000   -0.29290
549560.0000   -0.24323
549600.0000   -0.45159
549640.0000   -0.21233
549680.0000   -0.42521
549720.0000    0.07597
549760.0000   -0.34509
549800.0000   -0.39879
549840.0000   -0.13484
549880.0000   -0.02500
549920.0000    0.13847
549960.0000   -0.10917
550000.0000   -0.13626
550040.0000   -0.52876
550080.0000   -0.83278
550120.0000   -0.32140
550160.0000   -0.41763
550200.0000   -0.76261
550240.0000   -0.33262
550280.0000   -0.67999
550320.0000   -0.89779
550360.0000   -0.83157
550400.0000   -0.85467
550440.0000   -0.70203
550480.0000   -0.75187
550520.0000    0.04524
550560.0000   -0.19410
550600.0000   -0.25775
550640.0000   -0.21761
550680.0000   -0.39287
550720.0000   -0.24342
550760.0000   -0.35010
550800.0000   -0.28333
550840.0000   -0.04333
550880.0000   -0.04824
550920.0000   -0.16703
550960.0000   -0.20810
551000.0000   -0.18023
551040.0000   -0.16745
551080.0000   -0.23534
551120.0000   -0.01401
551160.0000    0.09928
551200.0000   -0.34600
551240.0000   -0.21225
551280.0000   -0.61767
551320.0000   -0.39117
551360.0000   -0.64840
551400.0000   -0.59903
551440.0000   -0.34452
551480.0000   -0.27001
551520.0000   -0.79106
551560.0000   -0.60864
551600.0000   -0.58011
551640.0000   -0.83550
551680.0000   -0.66661
551720.0000   -0.09112
551760.0000   -0.25902
551800.0000   -0.59109
551840.0000   -0.53737
551880.0000   -0.13127
551920.0000   -0.11133
551960.0000   -0.37457
552000.0000   -0.38109
552040.0000   -0.31634
552080.0000   -0.32661
552120.0000   -0.13594
552160.0000   -0.21352
552200.0000    0.10842
552240.0000   -0.13936
552280.0000   -0.04687
552320.0000   -0.20630
552360.0000   -0.25350
552400.0000   -0.23666
552440.0000   -0.30875
552480.0000   -0.37241
552520.0000   -0.14385
552560.0000   -0.49088
552600.0000   -0.52670
552640.0000   -0.46864
552680.0000   -0.40872
552720.0000   -0.37324
552760.0000   -0.21213
552800.0000    0.10232
552840.0000   -0.34880
552880.0000   -0.54835
552920.0000   -0.37635
552960.0000   -0.39820
553000.0000   -0.04773
553040.0000   -0.40017
553080.0000   -0.32812
553120.0000   -0.39704
553160.0000   -0.45128
553200.0000   -0.04908
553240.0000   -0.28285
553280.0000   -0.20206
553320.0000   -0.10948
553360.0000    0.06693
553400.0000    0.16164
553440.0000    0.22982
553480.0000    0.11864
553520.0000   -0.09876
553560.0000    0.02238
553600.0000   -0.07330
553640.0000    0.14553
553680.0000   -0.13125
553720.0000    0.14267
553760.0000   -0.08638
553800.0000    0.20974
553840.0000    0.31050
553880.0000    0.17843
553920.0000   -0.17868
553960.0000   -0.31064
554000.0000   -0.09123
554040.0000    0.16252
554080.0000    0.26672
554120.0000    0.17502
554160.0000    0.24862
554200.0000    0.23429
554240.0000    0.32642
554280.0000   -0.04291
554320.0000    0.12859
554360.0000    0.29120
554400.0000    0.29541
554440.0000   -0.10496
554480.0000   -0.01194
554520.0000    0.02156
554560.0000    0.12312
554600.0000    0.39669
554640.0000    0.38456
554680.0000   -0.00799
554720.0000    0.36895
554760.0000    0.23089
554800.0000    0.14628
554840.0000    0.24373
554880.0000    0.25714
554920.0000    0.30178
554960.0000   -0.30013
555000.0000   -0.20635
555040.0000    0.07813
555080.0000   -0.28377
555120.0000    0.01905
555160.0000    0.17042
555200.0000   -0.11152
555240.0000    0.18086
555280.0000    0.00729
555320.0000   -0.26189
555360.0000   -0.51867
555400.0000   -0.28898
555440.0000   -0.29415
555480.0000   -0.18777
555520.0000   -0.23976
555560.0000   -0.37101
555600.0000   -0.11087
555640.0000   -0.26112
555680.0000    0.00167
555720.0000    0.15672
555760.0000   -0.15651
555800.0000    0.07682
555840.0000   -0.00077
555880.0000    0.58464
555920.0000    0.35279
555960.0000    0.32630
556000.0000    0.48480
556040.0000    0.52836
556080.0000    0.51471
556120.0000    0.64476
556160.0000    0.75609
556200.0000    0.63825
556240.0000    0.63267
556280.0000    0.42698
556320.0000    0.51696
556360.0000    0.61549
556400.0000    0.90769
556440.0000    0.74831
556480.0000    0.72359
556520.0000    0.60602
556560.0000    0.44311
556600.0000    0.58616
556640.0000    0.33419
556680.0000    0.58927
556720.0000    0.44470
556760.0000    0.57325
556800.0000    0.68951
556840.0000    0.70485
556880.0000    0.50317
556920.0000    0.47274
556960.0000    0.49524
557000.0000    0.74257
557040.0000    0.50388
557080.0000    0.38222
557120.0000    0.40485
557160.0000    0.54541
557200.0000    0.48828
557240.0000    0.32226
557280.0000    0.20606
557320.0000    0.20933
557360.0000    0.25911
557400.0000    0.26163
557440.0000    0.35993
557480.0000    0.39923
557520.0000    0.09101
557560.0000    0.13983
557600.0000    0.13642
557640.0000    0.21251
557680.0000    0.31771
557720.0000    0.42484
557760.0000    0.30889
557800.0000    0.25740
557840.0000    0.34237
557880.0000    0.50349
557920.0000    0.27501
557960.0000    0.34414
558000.0000    0.27583
558040.0000    0.34754
558080.0000    0.15409
558120.0000    0.32466
558160.0000    0.30140
558200.0000    0.39592
558240.0000   -0.05122
558280.0000   -0.30282
558320.0000   -0.04641
558360.0000   -0.05644
558400.0000    0.27660
558440.0000    0.26317
558480.0000    0.33546
558520.0000    0.67484
558560.0000    0.11362
558600.0000    0.23152
558640.0000    0.04508
558680.0000    0.09469
558720.0000   -0.12637
558760.0000    0.05056
558800.0000    0.37889
558840.0000    0.48922
558880.0000    0.51886
558920.0000    0.56796
558960.0000    0.45105
559000.0000    0.75949
559040.0000    0.36090
559080.0000    0.47118
559120.0000    0.36460
559160.0000    0.78630
559200.0000    0.45116
559240.0000    0.44363
559280.0000    0.91516
559320.0000    0.45805
559360.0000    0.58247
559400.0000    0.73648
559440.0000    0.53296
559480.0000    0.79926
559520.0000    0.73939
559560.0000    0.17061
559600.0000   -0.08020
559640.0000    0.48791
559680.0000    0.51210
559720.0000    0.56656
559760.0000    0.40065
559800.0000    0.57863
559840.0000    0.53918
559880.0000    0.43113
559920.0000    0.45292
559960.0000    0.54460
560000.0000    0.66915
560040.0000    0.69980
560080.0000    0.47579
560120.0000    0.38383
560160.0000    0.15184
560200.0000    0.43322
560240.0000    0.42686
560280.0000    0.52833
560320.0000    0.67240
560360.0000    0.41975
560400.0000    0.15262
560440.0000    0.47373
560480.0000    0.45039
560520.0000    0.51586
560560.0000    0.57431
560600.0000    0.60801
560640.0000    0.41431
560680.0000    0.59920
560720.0000    0.76502
560760.0000    0.97871
560800.0000    0.39011
560840.0000    0.58821
560880.0000    0.50273
560920.0000    0.31615
560960.0000    0.37773
561000.0000    0.15564
561040.0000   -0.12244
561080.0000   -0.24406
561120.0000   -0.07804
561160.0000   -0.01911
561200.0000   -0.19806
561240.0000   -0.10410
561280.0000   -0.21155
561320.0000   -0.22639
561360.0000    0.01001
561400.0000   -0.07473
561440.0000   -0.01126
561480.0000    0.17158
561520.0000   -0.03436
561560.0000   -0.18156
561600.0000   -0.00091
561640.0000   -0.01989
561680.0000   -0.09527
561720.0000    0.06216
561760.0000    0.10662
561800.0000    0.03464
561840.0000   -0.21719
561880.0000    0.28035
561920.0000   -0.13807
561960.0000   -0.26222
562000.0000    0.42207
562040.0000    0.00696
562080.0000    0.14659
562120.0000    0.21873
562160.0000   -0.25469
562200.0000    0.30396
562240.0000    0.38098
562280.0000    0.19154
562320.0000    0.15814
562360.0000   -0.39738
562400.0000   -0.79268
562440.0000   -0.70211
562480.0000   -0.17545
562520.0000   -0.70774
562560.0000   -0.41190
562600.0000   -0.57469
562640.0000   -0.49621
562680.0000   -0.72589
562720.0000   -0.57240
562760.0000   -0.80621
562800.0000   -0.83822
562840.0000   -0.93953
562880.0000   -0.84508
562920.0000   -0.78612
562960.0000   -0.59614
563000.0000   -0.63398
563040.0000   -0.54598
563080.0000   -0.51754
563120.0000   -0.46838
563160.0000   -0.47060
563200.0000   -0.38558
563240.0000   -0.72833
563280.0000   -0.65945
563320.0000   -0.62485
563360.0000   -0.50915
563400.0000   -0.57178
563440.0000   -0.72890
563480.0000   -0.61986
563520.0000   -0.65464
563560.0000   -0.95865
563600.0000   -0.60049
563640.0000   -0.86751
563680.0000   -0.45495
563720.0000   -0.45928
563760.0000   -0.42286
563800.0000   -0.54919
563840.0000   -0.38717
563880.0000   -0.55578
563920.0000   -0.43111
563960.0000   -0.57813
564000.0000   -0.62190
564040.0000   -0.58033
564080.0000   -0.61890
564120.0000   -0.70374
564160.0000   -0.64862
564200.0000   -0.61218
564240.0000   -0.12060
564280.0000   -0.35184
564320.0000   -0.31493
564360.0000   -0.50770
564400.0000   -0.53028
564440.0000   -0.44844
564480.0000   -0.57555
564520.0000   -0.59856
564560.0000   -0.40045
564600.0000   -0.53181
564640.0000   -0.43345
564680.0000   -0.50966
564720.0000   -0.56622
564760.0000   -0.55190
564800.0000   -0.55351
564840.0000   -0.18409
564880.0000   -0.28084
564920.0000   -0.28059
564960.0000   -0.06065
565000.0000   -0.06937
565040.0000   -0.22472
565080.0000   -0.15069
565120.0000   -0.73527
565160.0000   -0.63393
565200.0000   -0.64497
565240.0000   -0.74269
565280.0000   -0.65954
565320.0000   -0.23747
565360.0000   -0.27765
565400.0000   -0.25034
565440.0000   -0.56748
565480.0000   -0.23028
565520.0000   -0.31640
565560.0000   -0.03868
565600.0000   -0.21400
565640.0000   -0.23309
565680.0000   -0.59530
565720.0000   -0.42258
565760.0000   -0.36106
565800.0000   -0.41301
565840.0000   -0.36588
565880.0000   -0.32583
565920.0000   -0.24247
565960.0000   -0.35936
566000.0000   -0.24605
566040.0000   -0.60377
566080.0000   -0.29929
566120.0000   -0.16711
566160.0000   -0.10526
566200.0000   -0.26428
566240.0000   -0.20689
566280.0000   -0.05986
566320.0000   -0.52048
566360.0000   -0.26212
566400.0000   -0.29299
566440.0000   -0.16814
566480.0000   -0.50901
566520.0000   -0.08748
566560.0000   -0.60208
566600.0000   -0.89838
566640.0000   -0.91438
566680.0000   -0.77561
566720.0000   -0.35522
566760.0000   -0.32653
566800.0000   -0.37190
566840.0000   -0.63156
566880.0000   -0.66600
566920.0000   -0.47267
566960.0000   -0.58893
567000.0000   -0.54639
567040.0000   -0.74611
567080.0000   -0.66123
567120.0000   -0.52560
567160.0000   -0.68069
567200.0000   -1.05218
567240.0000   -0.94517
567280.0000   -0.77120
567320.0000   -0.94589
567360.0000   -0.76822
567400.0000   -0.83564
567440.0000   -0.81997
567480.0000   -0.73799
567520.0000   -0.71430
567560.0000   -0.57331
567600.0000   -0.72596
567640.0000   -0.60751
567680.0000   -0.78397
567720.0000   -0.56944
567760.0000   -0.53076
567800.0000   -0.64766
567840.0000   -0.75806
567880.0000   -0.53144
567920.0000   -0.33653
567960.0000   -0.37295
568000.0000   -0.48292
568040.0000   -0.67217
568080.0000   -0.56607
568120.0000   -0.54605
568160.0000   -0.56002
568200.0000   -0.39143
568240.0000   -0.78660
568280.0000   -0.41005
568320.0000   -0.67067
568360.0000   -0.63317
568400.0000   -0.78208
568440.0000   -0.90450
568480.0000   -0.70677
568520.0000   -0.62420
568560.0000   -0.67838
568600.0000   -0.77087
568640.0000   -0.42559
568680.0000   -0.71851
568720.0000   -0.64579
568760.0000   -0.30487
568800.0000   -0.47278
568840.0000   -0.35642
568880.0000   -0.89559
568920.0000   -0.56822
568960.0000   -0.34361
569000.0000   -0.32557
569040.0000   -0.50880
569080.0000   -0.33953
569120.0000   -0.20966
569160.0000   -0.22409
569200.0000   -0.56820
569240.0000   -0.28311
569280.0000   -0.51982
569320.0000   -0.58870
569360.0000   -0.58276
569400.0000   -0.55989
569440.0000   -0.58456
569480.0000   -0.37689
569520.0000   -0.38095
569560.0000   -0.47718
569600.0000   -0.63064
569640.0000   -0.25851
569680.0000   -0.58039
569720.0000   -0.47181
569760.0000   -0.61861
569800.0000   -0.33215
569840.0000   -0.29826
569880.0000   -0.35387
569920.0000   -0.53743
569960.0000   -0.45172
570000.0000   -0.39430
570040.0000   -0.10402
570080.0000   -0.40392
570120.0000   -0.19652
570160.0000   -0.35862
570200.0000   -0.06744
570240.0000   -0.15464
570280.0000   -0.49899
570320.0000   -0.26758
570360.0000   -0.34727
570400.0000   -0.57178
570440.0000   -0.29566
570480.0000   -0.37394
570520.0000   -0.10924
570560.0000   -0.32243
570600.0000   -0.58543
570640.0000    0.08233
570680.0000    0.00288
570720.0000   -0.10905
570760.0000   -0.45765
570800.0000   -0.25783
570840.0000   -0.05554
570880.0000   -0.28832
570920.0000   -0.27333
570960.0000   -0.71902
571000.0000   -0.52422
571040.0000   -0.32259
571080.0000   -0.37173
571120.0000   -0.05155
571160.0000   -0.34547
571200.0000   -0.37480
571240.0000   -0.34898
571280.0000   -0.33311
571320.0000   -0.01158
571360.0000    0.11307
571400.0000   -0.31819
571440.0000   -0.42074
571480.0000   -0.58738
571520.0000   -0.26864
571560.0000   -0.15205
571600.0000    0.17049
571640.0000    0.44037
571680.0000    0.41512
571720.0000    0.47908
571760.0000    0.08265
571800.0000    0.19940
571840.0000    0.16019
571880.0000    0.33343
571920.0000    0.28820
571960.0000    0.21907
572000.0000    0.07675
572040.0000   -0.11641
572080.0000    0.05253
572120.0000   -0.08759
572160.0000   -0.23980
572200.0000   -0.01770
572240.0000    0.15477
572280.0000    0.11667
572320.0000    0.03863
572360.0000    0.27496
572400.0000    0.25889
572440.0000    0.54744
572480.0000    0.21979
572520.0000    0.18503
572560.0000    0.14362
572600.0000    0.09799
572640.0000    0.21483
572680.0000    0.15517
572720.0000    0.18322
572760.0000    0.12698
572800.0000    0.12304
572840.0000    0.13149
572880.0000   -0.05777
572920.0000    0.03806
572960.0000    0.19448
573000.0000   -0.02342
573040.0000    0.37321
573080.0000    0.17526
573120.0000    0.15706
573160.0000    0.14820
573200.0000    0.13114
573240.0000   -0.01025
573280.0000    0.07378
573320.0000    0.09059
573360.0000    0.10863
573400.0000   -0.22056
573440.0000    0.05029
573480.0000    0.20074
573520.0000    0.34428
573560.0000    0.22030
573600.0000    0.18253
573640.0000    0.18135
573680.0000    0.33315
573720.0000    0.21617
573760.0000    0.00357
573800.0000    0.20257
573840.0000   -0.07516
573880.0000    0.02569
573920.0000    0.16578
573960.0000   -0.00595
574000.0000    0.12778
574040.0000    0.30253
574080.0000    0.02543
574120.0000    0.31481
574160.0000    0.02789
574200.0000    0.01611
574240.0000   -0.17732
574280.0000    0.11064
574320.0000   -0.06521
574360.0000    0.17749
574400.0000    0.35014
574440.0000   -0.05996
574480.0000    0.16812
574520.0000   -0.13982
574560.0000    0.10773
574600.0000    0.04498
574640.0000    0.20128
574680.0000    0.06813
574720.0000    0.15415
574760.0000    0.14319
574800.0000    0.12856
574840.0000   -0.14726
574880.0000   -0.11948
574920.0000    0.18355
574960.0000   -0.45148
575000.0000   -0.20115
575040.0000   -0.12604
575080.0000   -0.16195
575120.0000   -0.20438
575160.0000   -0.34954
575200.0000    0.16557
575240.0000    0.08639
575280.0000    0.13958
575320.0000    0.38549
575360.0000    0.20316
575400.0000    0.32032
575440.0000    0.39328
575480.0000    0.25992
575520.0000    0.34362
575560.0000    0.08032
575600.0000    0.26751
575640.0000    0.27804
575680.0000    0.32945
575720.0000    0.60214
575760.0000    0.46510
575800.0000    0.41157
575840.0000    0.52691
575880.0000    0.38450
575920.0000    0.50612
575960.0000    0.50016
576000.0000    0.37801
576040.0000    0.41853
576080.0000    0.35407
576120.0000    0.52151
576160.0000    0.23684
576200.0000    0.27568
576240.0000    0.21572
576280.0000    0.54832
576320.0000    0.28454
576360.0000    0.40984
576400.0000    0.31014
576440.0000    0.28488
576480.0000    0.24531
576520.0000    0.42522
576560.0000    0.44183
576600.0000    0.35515
576640.0000    0.29131
576680.0000    0.23317
576720.0000    0.13614
576760.0000    0.47750
576800.0000    0.42177
576840.0000    0.40089
576880.0000    0.60168
576920.0000    0.35904
576960.0000    0.44464
577000.0000    0.26345
577040.0000    0.67015
577080.0000    0.33049
577120.0000    0.61320
577160.0000    0.19710
577200.0000    0.27831
577240.0000    0.05093
577280.0000    0.11034
577320.0000   -0.45706
577360.0000   -0.39921
577400.0000   -0.69102
577440.0000   -0.40274
577480.0000   -0.81375
577520.0000   -0.53393
577560.0000   -0.33340
577600.0000   -0.19429
577640.0000   -0.07487
577680.0000   -0.16751
577720.0000    0.23315
577760.0000   -0.31818
577800.0000   -0.33240
577840.0000   -0.47259
577880.0000   -0.40312
577920.0000   -0.29638
577960.0000   -0.37298
578000.0000   -0.18284
578040.0000   -0.17698
578080.0000   -0.13676
578120.0000    0.18922
578160.0000   -0.09536
578200.0000    0.10984
578240.0000   -0.12656
578280.0000    0.34653
578320.0000    0.30151
578360.0000    0.30406
578400.0000   -0.02568
578440.0000   -0.47968
578480.0000   -0.14858
578520.0000   -0.33835
578560.0000   -0.23095
578600.0000   -0.27659
578640.0000    0.00363
578680.0000   -0.25407
578720.0000   -0.00698
578760.0000   -0.12990
578800.0000   -0.37609
578840.0000   -0.48968
578880.0000   -0.30364
578920.0000   -0.21188
578960.0000    0.13341
579000.0000    0.33096
579040.0000    0.06600
579080.0000    0.11026
579120.0000   -0.65174
579160.0000   -0.42261
579200.0000   -0.62822
579240.0000   -0.19808
579280.0000   -0.69070
579320.0000   -0.71896
579360.0000   -0.40878
579400.0000   -0.34558
579440.0000   -0.39395
579480.0000   -0.46420
579520.0000   -0.60727
579560.0000    0.29745
579600.0000   -0.21748
579640.0000   -0.30065
579680.0000    0.19763
579720.0000   -0.25999
579760.0000   -0.30052
579800.0000   -0.48080
579840.0000   -0.12615
579880.0000   -0.62863
579920.0000   -0.47508
579960.0000   -0.45678
580000.0000   -0.28605
580040.0000   -0.59532
580080.0000   -0.56822
580120.0000   -0.24618
580160.0000   -0.15651
580200.0000   -0.41185
580240.0000   -0.56052
580280.0000   -0.43286
580320.0000   -0.42591
580360.0000   -0.06404
580400.0000   -0.54305
580440.0000   -0.56428
580480.0000   -0.61096
580520.0000   -0.43302
580560.0000   -0.16422
580600.0000   -0.11795
580640.0000    0.01849
580680.0000    0.03263
580720.0000    0.06069
580760.0000    0.38974
580800.0000    0.11541
580840.0000   -0.01060
580880.0000   -0.08156
580920.0000    0.09569
580960.0000    0.11777
581000.0000    0.09768
581040.0000   -0.14701
581080.0000   -0.23743
581120.0000   -0.17684
581160.0000   -0.23915
581200.0000   -0.43867
581240.0000   -0.43710
581280.0000   -0.49964
581320.0000   -0.41676
581360.0000   -0.37922
581400.0000   -0.11070
581440.0000   -0.12683
581480.0000   -0.38418
581520.0000   -0.16544
581560.0000   -0.23597
581600.0000   -0.10087
581640.0000   -0.03480
581680.0000   -0.28077
581720.0000   -0.31652
581760.0000   -0.44056
581800.0000   -0.23390
581840.0000   -0.21186
581880.0000    0.04424
581920.0000    0.07373
581960.0000   -0.06567
582000.0000   -0.02796
582040.0000    0.00346
582080.0000   -0.16726
582120.0000    0.03853
582160.0000    0.28117
582200.0000    0.15815
582240.0000    0.16332
582280.0000    0.08392
582320.0000    0.35888
582360.0000   -0.27641
582400.0000    0.18574
582440.0000    0.22622
582480.0000    0.06896
582520.0000    0.14860
582560.0000    0.08927
582600.0000    0.19322
582640.0000    0.32317
582680.0000    0.05333
582720.0000   -0.26394
582760.0000   -0.27583
582800.0000   -0.07614
582840.0000   -0.08402
582880.0000   -0.00894
582920.0000    0.02934
582960.0000    0.08680
583000.0000   -0.00075
583040.0000    0.10404
583080.0000   -0.06981
583120.0000    0.16411
583160.0000   -0.07073
583200.0000    0.03318
583240.0000    0.00195
583280.0000   -0.03276
583320.0000   -0.04763
583360.0000   -0.02467
583400.0000    0.08161
583440.0000   -0.14962
583480.0000    0.09256
583520.0000    0.24932
583560.0000    0.14141
583600.0000    0.34991
583640.0000    0.24600
583680.0000    0.15405
583720.0000    0.35041
583760.0000    0.27246
583800.0000    0.21360
583840.0000    0.14721
583880.0000    0.17668
583920.0000    0.11768
583960.0000    0.18314
584000.0000    0.23290
584040.0000    0.15122
584080.0000    0.20404
584120.0000   -0.25197
584160.0000   -0.12090
584200.0000   -0.10405
584240.0000   -0.28279
584280.0000    0.05611
584320.0000    0.13054
584360.0000   -0.00371
584400.0000   -0.19087
584440.0000   -0.06969
584480.0000    0.03845
584520.0000    0.27875
584560.0000    0.11201
584600.0000    0.05359
584640.0000    0.07228
584680.0000   -0.01653
584720.0000    0.14550
584760.0000   -0.05301
584800.0000   -0.17940
584840.0000   -0.35433
584880.0000   -0.17872
584920.0000    0.26307
584960.0000   -0.02994
585000.0000    0.03106
585040.0000   -0.04287
585080.0000   -0.21710
585120.0000    0.10581
585160.0000   -0.01366
585200.0000    0.18882
585240.0000    0.01816
585280.0000    0.24980
585320.0000    0.04965
585360.0000    0.01788
585400.0000   -0.02955
585440.0000   -0.06340
585480.0000    0.05368
585520.0000   -0.07417
585560.0000   -0.30177
585600.0000   -0.44223
585640.0000   -0.14860
585680.0000    0.14885
585720.0000   -0.15177
585760.0000   -0.02025
585800.0000    0.22789
585840.0000    0.17098
585880.0000   -0.07556
585920.0000   -0.03219
585960.0000    0.02782
586000.0000    0.02508
586040.0000   -0.00228
586080.0000    0.13598
586120.0000    0.11495
586160.0000    0.01322
586200.0000    0.26591
586240.0000    0.09049
586280.0000    0.11338
586320.0000    0.17123
586360.0000    0.18318
586400.0000    0.27469
586440.0000    0.36390
586480.0000    0.24806
586520.0000    0.40500
586560.0000    0.26290
586600.0000    0.29981
586640.0000    0.32608
586680.0000    0.25492
586720.0000    0.03035
586760.0000    0.14846
586800.0000    0.34857
586840.0000    0.18508
586880.0000    0.38374
586920.0000    0.38415
586960.0000    0.38139
587000.0000    0.37554
587040.0000    0.38818
587080.0000    0.37677
587120.0000    0.47586
587160.0000    0.49917
587200.0000    0.27880
587240.0000    0.45308
587280.0000    0.30144
587320.0000    0.31257
587360.0000    0.38158
587400.0000    0.39890
587440.0000    0.40403
587480.0000    0.08348
587520.0000    0.28494
587560.0000    0.41345
587600.0000    0.26299
587640.0000    0.62069
587680.0000    0.46569
587720.0000    0.38680
587760.0000    0.25664
587800.0000    0.44198
587840.0000    0.37460
587880.0000    0.27739
587920.0000    0.65729
587960.0000    0.42727
588000.0000    0.50971
588040.0000    0.28769
588080.0000    0.12416
588120.0000   -0.25161
588160.0000   -0.22490
588200.0000   -0.10014
588240.0000    0.13729
588280.0000    0.32436
588320.0000    0.51339
588360.0000    0.50147
588400.0000    0.29284
588440.0000    0.16750
588480.0000    0.09061
588520.0000    0.44234
588560.0000    0.23888
588600.0000    0.44859
588640.0000    0.52255
588680.0000    0.37754
588720.0000    0.33253
588760.0000    0.31527
588800.0000    0.38264
588840.0000    0.69352
588880.0000    0.37706
588920.0000    0.54683
588960.0000    0.47911
589000.0000    0.15288
589040.0000    0.51489
589080.0000    0.53014
589120.0000    0.44284
589160.0000    0.38997
589200.0000    0.57326
589240.0000    0.49015
589280.0000    0.40503
589320.0000    0.20926
589360.0000    0.12796
589400.0000    0.26245
589440.0000    0.12591
589480.0000    0.20715
589520.0000    0.43683
589560.0000    0.28432
589600.0000    0.06984
589640.0000    0.04655
589680.0000   -0.02825
589720.0000   -0.05380
589760.0000   -0.21635
589800.0000   -0.11731
589840.0000   -0.10111
589880.0000   -0.27479
589920.0000    0.11126
589960.0000   -0.02274
590000.0000    0.02587
590040.0000   -0.23061
590080.0000   -0.11608
590120.0000   -0.00387
590160.0000   -0.05973
590200.0000   -0.10368
590240.0000   -0.06924
590280.0000   -0.10765
590320.0000   -0.05437
590360.0000   -0.15372
590400.0000   -0.19698
590440.0000    0.14327
590480.0000   -0.04910
590520.0000   -0.22204
590560.0000   -0.54442
590600.0000    0.05473
590640.0000   -0.14164
590680.0000    0.12465
590720.0000   -0.27048
590760.0000   -0.03033
590800.0000    0.00149
590840.0000    0.39577
590880.0000    0.46731
590920.0000    0.16345
590960.0000    0.31875
591000.0000    0.22060
591040.0000    0.19481
591080.0000    0.40615
591120.0000    0.20584
591160.0000    0.21908
591200.0000    0.36224
591240.0000    0.14845
591280.0000    0.38699
591320.0000    0.52486
591360.0000    0.33468
591400.0000    0.42407
591440.0000    0.29913
591480.0000    0.53621
591520.0000    0.58973
591560.0000    0.21238
591600.0000    0.47459
591640.0000    0.10345
591680.0000    0.11140
591720.0000    0.15140
591760.0000    0.00441
591800.0000    0.08656
591840.0000   -0.18103
591880.0000   -0.32004
591920.0000    0.06719
591960.0000   -0.04688
592000.0000    0.12968
592040.0000   -0.00197
592080.0000    0.00029
592120.0000   -0.25685
592160.0000   -0.22281
592200.0000   -0.31754
592240.0000   -0.42548
592280.0000    0.04150
592320.0000    0.13421
592360.0000    0.10346
592400.0000    0.14269
592440.0000    0.17592
592480.0000   -0.26587
592520.0000    0.04435
592560.0000    0.09825
592600.0000   -0.04370
592640.0000    0.15302
592680.0000   -0.10147
592720.0000   -0.03840
592760.0000   -0.07938
592800.0000    0.32401
592840.0000    0.05317
592880.0000   -0.38027
592920.0000   -0.12533
592960.0000    0.27901
593000.0000   -0.07033
593040.0000   -0.16216
593080.0000    0.10009
593120.0000    0.01140
593160.0000    0.01186
593200.0000   -0.07698
593240.0000   -0.04554
593280.0000   -0.00280
593320.0000   -0.41130
593360.0000   -0.16666
593400.0000   -0.25946
593440.0000   -0.29732
593480.0000   -0.13135
593520.0000   -0.30400
593560.0000   -0.26835
593600.0000   -0.44531
593640.0000    0.03461
593680.0000   -0.44978
593720.0000   -0.13785
593760.0000   -0.32840
593800.0000    0.05380
593840.0000   -0.35173
593880.0000   -0.24726
593920.0000   -0.22468
593960.0000   -0.09790
594000.0000   -0.25874
594040.0000   -0.01698
594080.0000   -0.11170
594120.0000   -0.33904
594160.0000   -0.09991
594200.0000   -0.44656
594240.0000   -0.25924
594280.0000   -0.27908
594320.0000   -0.09972
594360.0000   -0.37224
594400.0000   -0.44036
594440.0000   -0.20816
594480.0000   -0.27669
594520.0000   -0.12077
594560.0000   -0.01316
594600.0000    0.16656
594640.0000   -0.25095
594680.0000   -0.33988
594720.0000   -0.22759
594760.0000    0.01664
594800.0000    0.01838
594840.0000   -0.28492
594880.0000    0.03463
594920.0000    0.35659
594960.0000    0.36061
595000.0000    0.17007
595040.0000    0.08595
595080.0000    0.42696
595120.0000    0.18357
595160.0000    0.09879
595200.0000   -0.13599
595240.0000   -0.18430
595280.0000   -0.23645
595320.0000    0.34042
595360.0000    0.00032
595400.0000    0.03696
595440.0000   -0.24430
595480.0000   -0.39492
595520.0000    0.07796
595560.0000   -0.24494
595600.0000   -0.38374
595640.0000   -0.31910
595680.0000   -0.31716
595720.0000   -0.42143
595760.0000   -0.39561
595800.0000    0.01463
595840.0000    0.13695
595880.0000   -0.04289
595920.0000    0.25593
595960.0000    0.16979
596000.0000   -0.01069
596040.0000    0.16276
596080.0000    0.17310
596120.0000   -0.01023
596160.0000   -0.04616
596200.0000   -0.07346
596240.0000   -0.10636
596280.0000   -0.16093
596320.0000   -0.06440
596360.0000   -0.30928
596400.0000   -0.17279
596440.0000   -0.24503
596480.0000   -0.30139
596520.0000   -0.07036
596560.0000   -0.14145
596600.0000   -0.53450
596640.0000   -0.44491
596680.0000   -0.43706
596720.0000   -0.31672
596760.0000   -0.49787
596800.0000   -0.30646
596840.0000   -0.06106
596880.0000   -0.07848
596920.0000   -0.32860
596960.0000   -0.36243
597000.0000   -0.23550
597040.0000   -0.24904
597080.0000   -0.19246
597120.0000   -0.25887
597160.0000   -0.29001
597200.0000   -0.41697
597240.0000   -0.16490
597280.0000   -0.19216
597320.0000   -0.14764
597360.0000   -0.34204
597400.0000    0.06266
597440.0000   -0.21381
597480.0000   -0.30611
597520.0000   -0.61218
597560.0000   -0.50549
597600.0000   -0.63140
597640.0000   -0.84172
597680.0000   -0.53358
597720.0000   -0.32118
597760.0000   -0.48574
597800.0000   -0.45645
597840.0000   -0.62786
597880.0000   -0.64075
597920.0000   -0.81243
597960.0000   -0.52767
598000.0000   -0.81143
598040.0000   -0.74501
598080.0000   -0.96086
598120.0000   -0.73065
598160.0000    0.08279
598200.0000   -0.54688
598240.0000   -0.47741
598280.0000   -0.12008
598320.0000    0.02898
598360.0000   -0.21739
598400.0000   -0.20762
598440.0000   -0.23383
598480.0000   -0.40612
598520.0000   -0.26083
598560.0000   -0.24123
598600.0000   -0.19339
598640.0000   -0.30278
598680.0000   -0.22717
598720.0000   -0.05825
598760.0000   -0.25717
598800.0000   -0.06201
598840.0000   -0.23839
598880.0000   -0.37116
598920.0000   -0.17695
598960.0000   -0.33643
599000.0000   -0.46590
599040.0000    0.11110
599080.0000   -0.26921
599120.0000   -0.35394
599160.0000   -0.29482
599200.0000    0.42689
599240.0000   -0.05200
599280.0000   -0.12817
599320.0000   -0.16863
599360.0000   -0.25219
599400.0000    0.05224
599440.0000   -0.01116
599480.0000    0.10226
599520.0000   -0.48228
599560.0000   -0.21060
599600.0000   -0.42520
599640.0000   -0.49648
599680.0000   -0.04028
599720.0000   -0.22643
599760.0000   -0.23874
599800.0000   -0.78013
599840.0000   -0.50698
599880.0000   -0.37734
599920.0000   -0.10504
599960.0000   -0.05288
600000.0000    0.04339
600040.0000   -0.08221
600080.0000    0.00520
600120.0000   -0.42115
600160.0000   -0.46773
600200.0000   -0.32243
600240.0000   -0.42791
600280.0000   -0.40844
600320.0000   -0.33807
600360.0000   -0.07211
600400.0000   -0.01587
600440.0000    0.31404
600480.0000    0.49607
600520.0000    0.37099
600560.0000    0.83439
600600.0000    0.61208
600640.0000    0.51842
600680.0000    0.15519
600720.0000   -0.00069
600760.0000    0.30410
600800.0000    0.26036
600840.0000   -0.06760
600880.0000    0.05107
600920.0000    0.18487
600960.0000    0.36479
601000.0000    0.21440
601040.0000    0.20515
601080.0000    0.56618
601120.0000    0.19643
601160.0000    0.30375
601200.0000    0.08064
601240.0000    0.31540
601280.0000    0.22211
601320.0000    0.27982
601360.0000    0.39409
601400.0000   -0.02720
601440.0000    0.23670
601480.0000    0.40964
601520.0000    0.45854
601560.0000    0.45199
601600.0000    0.16179
601640.0000    0.36099
601680.0000    0.03753
601720.0000   -0.10875
601760.0000    0.12782
601800.0000    0.70744
601840.0000    0.43964
601880.0000    0.19784
601920.0000    0.31847
601960.0000    0.32054
602000.0000    0.49355
602040.0000    0.32008
602080.0000    0.42435
602120.0000    0.31649
602160.0000    0.48684
602200.0000    0.17779
602240.0000    0.10902
602280.0000    0.08970
602320.0000   -0.49670
602360.0000   -0.35493
602400.0000   -0.36883
602440.0000   -0.35970
602480.0000   -0.20709
602520.0000   -0.12404
602560.0000   -0.65017
602600.0000   -0.59550
602640.0000   -0.22794
602680.0000   -0.21008
602720.0000    0.53145
602760.0000    0.20232
602800.0000    0.59123
602840.0000    0.36883
602880.0000    0.17261
602920.0000    0.32274
602960.0000    0.42147
603000.0000    0.27733
603040.0000    0.38387
603080.0000   -0.15636
603120.0000   -0.31465
603160.0000   -0.13442
603200.0000    0.33900
603240.0000    0.37165
603280.0000    0.38426
603320.0000    0.01592
603360.0000   -0.25904
603400.0000    0.41129
603440.0000    0.07393
603480.0000    0.35461
603520.0000    0.35473
603560.0000    0.43652
603600.0000    0.40185
603640.0000    0.29561
603680.0000    0.15096
603720.0000    0.37508
603760.0000    0.34068
603800.0000    0.32067
603840.0000    0.30894
603880.0000    0.48432
603920.0000    0.00438
603960.0000    0.14559
604000.0000    0.34496
604040.0000    0.40787
604080.0000   -0.07341
604120.0000    0.48851
604160.0000   -0.00500
604200.0000   -0.07348
604240.0000   -0.33669
604280.0000   -0.28956
604320.0000   -0.31708
604360.0000   -0.13311
604400.0000   -0.30862
604440.0000   -0.31461
604480.0000   -0.38124
604520.0000   -0.38884
604560.0000   -0.05040
604600.0000   -0.13894
604640.0000    0.02828
604680.0000   -0.05441
604720.0000   -0.27911
604760.0000    0.00437
604800.0000    0.48508
604840.0000    0.24542
604880.0000    0.00320
604920.0000    0.30820
604960.0000   -0.08503
605000.0000    0.05830
605040.0000   -0.03945
605080.0000   -0.04089
605120.0000    0.06789
605160.0000   -0.05964
605200.0000   -0.00231
605240.0000   -0.05514
605280.0000   -0.11239
605320.0000   -0.14294
605360.0000   -0.04818
605400.0000   -0.07290
605440.0000   -0.25776
605480.0000    0.08264
605520.0000   -0.48117
605560.0000   -0.09066
605600.0000    0.21338
605640.0000    0.13870
605680.0000    0.05546
605720.0000    0.20031
605760.0000   -0.16098
605800.0000   -0.15673
605840.0000   -0.47331
605880.0000   -0.43265
605920.0000   -0.54573
605960.0000   -0.62989
606000.0000   -0.23643
606040.0000   -0.76123
606080.0000   -0.51081
606120.0000   -0.47278
606160.0000   -0.41547
606200.0000    0.01122
606240.0000    0.22198
606280.0000   -0.14686
606320.0000    0.12210
606360.0000    0.06298
606400.0000    0.13680
606440.0000    0.00002
606480.0000    0.31066
606520.0000    0.15333
606560.0000    0.20221
606600.0000    0.28243
606640.0000    0.07231
606680.0000   -0.02382
606720.0000    0.20363
606760.0000    0.07995
606800.0000   -0.14391
606840.0000   -0.08328
606880.0000    0.11783
606920.0000    0.42029
606960.0000    0.14991
607000.0000    0.12642
607040.0000   -0.03235
607080.0000    0.34114
607120.0000   -0.00738
607160.0000    0.05442
607200.0000    0.02100
607240.0000   -0.24745
607280.0000   -0.20215
607320.0000   -0.01576
607360.0000   -0.11679
607400.0000   -0.18934
607440.0000   -0.27949
607480.0000   -0.34967
607520.0000   -0.19351
607560.0000   -0.01703
607600.0000   -0.03525
607640.0000   -0.20692
607680.0000   -0.63636
607720.0000   -0.66186
607760.0000   -0.25105
607800.0000   -0.13241
607840.0000   -0.33134
607880.0000   -0.39786
607920.0000   -0.33271
607960.0000   -0.40435
608000.0000   -0.31158
608040.0000   -0.62835
608080.0000   -0.50875
608120.0000   -0.03394
608160.0000   -0.12545
608200.0000    0.10192
608240.0000   -0.21913
608280.0000    0.37204
608320.0000    0.48985
608360.0000    0.24191
608400.0000    0.19361
608440.0000    0.24868
608480.0000   -0.29241
608520.0000   -0.14439
608560.0000   -0.63152
608600.0000   -0.37184
608640.0000   -0.63331
608680.0000   -0.56299
608720.0000   -0.73623
608760.0000   -0.58028
608800.0000   -0.54246
608840.0000   -0.54335
608880.0000   -0.59093
608920.0000   -0.48675
608960.0000   -0.48857
609000.0000   -0.53200
609040.0000   -0.52650
609080.0000   -0.45125
609120.0000   -0.62233
609160.0000   -0.09593
609200.0000   -0.26362
609240.0000   -0.23238
609280.0000   -0.33529
609320.0000   -0.44963
609360.0000   -0.42917
609400.0000   -0.21880
609440.0000   -0.47120
609480.0000   -0.43085
609520.0000   -0.46071
609560.0000   -0.56503
609600.0000   -0.28851
609640.0000   -0.07369
609680.0000   -0.10839
609720.0000   -0.11911
609760.0000    0.02228
609800.0000   -0.39687
609840.0000   -0.25830
609880.0000    0.04018
609920.0000   -0.28039
609960.0000   -0.48379
610000.0000   -0.14910
610040.0000   -0.45082
610080.0000   -0.35576
610120.0000   -0.27109
610160.0000   -0.14323
610200.0000   -0.63305
610240.0000   -0.69827
610280.0000   -0.36426
610320.0000   -0.10547
610360.0000   -0.16688
610400.0000   -0.47566
610440.0000   -0.41438
610480.0000   -0.19051
610520.0000   -0.37302
610560.0000   -0.03263
610600.0000   -0.17163
610640.0000   -0.26615
610680.0000   -0.20921
610720.0000    0.11767
610760.0000    0.19348
610800.0000    0.15648
610840.0000   -0.44390
610880.0000   -0.39813
610920.0000   -0.37925
610960.0000   -0.31632
611000.0000    0.08539
611040.0000    0.18787
611080.0000   -0.14343
611120.0000    0.12788
611160.0000    0.23608
611200.0000   -0.01498
611240.0000   -0.15287
611280.0000    0.10519
611320.0000   -0.10479
611360.0000   -0.13002
611400.0000   -0.06435
611440.0000   -0.01060
611480.0000    0.06392
611520.0000   -0.04442
611560.0000   -0.07079
611600.0000   -0.03641
611640.0000    0.15740
611680.0000   -0.09416
611720.0000   -0.23326
611760.0000   -0.25496
611800.0000   -0.15476
611840.0000   -0.49852
611880.0000   -0.54094
611920.0000   -0.20809
611960.0000   -0.23169
612000.0000   -0.32753
612040.0000   -0.46633
612080.0000    0.08175
612120.0000   -0.04447
612160.0000   -0.16093
612200.0000   -0.29496
612240.0000   -0.20333
612280.0000   -0.03990
612320.0000   -0.39494
612360.0000   -0.41495
612400.0000   -0.32995
612440.0000   -0.34875
612480.0000   -0.34225
612520.0000   -0.28670
612560.0000   -0.26188
612600.0000   -0.19907
612640.0000    0.01190
612680.0000   -0.17438
612720.0000   -0.21071
612760.0000   -0.17210
612800.0000    0.05816
612840.0000   -0.00540
612880.0000   -0.11082
612920.0000   -0.33030
612960.0000   -0.29610
613000.0000   -0.59929
613040.0000   -0.56650
613080.0000   -0.57072
613120.0000   -0.60326
613160.0000   -0.40010
613200.0000   -0.64198
613240.0000   -0.61568
613280.0000   -0.41675
613320.0000   -0.43215
613360.0000   -0.56010
613400.0000   -0.55987
613440.0000   -0.53832
613480.0000   -0.50155
613520.0000   -0.57149
613560.0000   -0.25700
613600.0000   -0.30210
613640.0000   -0.41154
613680.0000   -0.33876
613720.0000   -0.18993
613760.0000   -0.22132
613800.0000   -0.34474
613840.0000   -0.58786
613880.0000   -0.14864
613920.0000   -0.01765
613960.0000   -0.21857
614000.0000   -0.38934
614040.0000   -0.46751
614080.0000   -0.26665
614120.0000   -0.29568
614160.0000   -0.56286
614200.0000   -0.33065
614240.0000   -0.34495
614280.0000   -0.30291
614320.0000   -0.32124
614360.0000   -0.47281
614400.0000   -0.51501
614440.0000   -0.55291
614480.0000   -0.31288
614520.0000   -0.31742
614560.0000   -0.18480
614600.0000   -0.03775
614640.0000    0.13636
614680.0000    0.01599
614720.0000    0.08955
614760.0000   -0.09649
614800.0000   -0.07629
614840.0000    0.00946
614880.0000    0.19831
614920.0000    0.02941
614960.0000    0.03059
615000.0000    0.14423
615040.0000    0.00228
615080.0000   -0.15597
615120.0000    0.10261
615160.0000   -0.45692
615200.0000    0.04278
615240.0000   -0.09515
615280.0000   -0.03357
615320.0000   -0.14236
615360.0000   -0.36476
615400.0000    0.05771
615440.0000   -0.50447
615480.0000   -0.57824
615520.0000   -0.54593
615560.0000   -0.24439
615600.0000   -0.64775
615640.0000   -0.64593
615680.0000   -0.68250
615720.0000   -0.63611
615760.0000   -0.79659
615800.0000   -0.86129
615840.0000   -0.88983
615880.0000   -0.62464
615920.0000   -0.34882
615960.0000   -0.33568
616000.0000   -0.84988
616040.0000   -0.52042
616080.0000   -0.78488
616120.0000   -0.63232
616160.0000   -0.52017
616200.0000   -0.58221
616240.0000   -0.51184
616280.0000   -0.30404
616320.0000   -0.50819
616360.0000   -0.45468
616400.0000   -0.76557
616440.0000   -0.64054
616480.0000   -0.36231
616520.0000   -0.72136
616560.0000   -0.58438
616600.0000   -0.44065
616640.0000   -0.70475
616680.0000   -0.70843
616720.0000   -0.55009
616760.0000   -0.24304
616800.0000   -0.49739
616840.0000   -0.53047
616880.0000   -0.53638
616920.0000   -0.22264
616960.0000   -0.37505
617000.0000   -0.14687
617040.0000   -0.35408
617080.0000   -0.58807
617120.0000   -0.26683
617160.0000   -0.09517
617200.0000   -0.53168
617240.0000   -0.58085
617280.0000   -0.05834
617320.0000   -0.28139
617360.0000   -0.16893
617400.0000   -0.17026
617440.0000   -0.03791
617480.0000   -0.14990
617520.0000   -0.11678
617560.0000   -0.07804
617600.0000    0.04038
617640.0000   -0.16967
617680.0000   -0.28772
617720.0000   -0.01565
617760.0000   -0.11403
617800.0000   -0.16808
617840.0000   -0.15709
617880.0000   -0.40148
617920.0000   -0.26401
617960.0000    0.06566
618000.0000   -0.11309
618040.0000   -0.31942
618080.0000    0.04163
618120.0000    0.07769
618160.0000   -0.08203
618200.0000   -0.41188
618240.0000   -0.24106
618280.0000   -0.29498
618320.0000   -0.37776
618360.0000   -0.05941
618400.0000   -0.08272
618440.0000   -0.29161
618480.0000   -0.25853
618520.0000   -0.23070
618560.0000   -0.09571
618600.0000    0.07073
618640.0000   -0.27345
618680.0000   -0.70549
618720.0000   -0.55243
618760.0000   -0.43816
618800.0000   -0.66299
618840.0000   -0.35858
618880.0000   -0.46870
618920.0000   -0.81597
618960.0000   -0.65207
619000.0000   -0.53175
619040.0000   -0.25629
619080.0000   -0.69899
619120.0000   -0.25285
619160.0000   -0.35699
619200.0000   -0.18152
619240.0000   -0.35927
619280.0000   -0.28022
619320.0000   -0.54276
619360.0000   -0.28063
619400.0000   -0.29073
619440.0000   -0.58538
619480.0000   -0.50899
619520.0000   -0.89885
619560.0000   -0.83140
619600.0000   -1.03496
619640.0000   -1.05092
619680.0000   -0.77811
619720.0000   -0.36190
619760.0000   -0.53204
619800.0000   -0.31007
619840.0000   -0.36283
619880.0000   -0.25588
619920.0000   -0.38932
619960.0000   -0.35027
620000.0000   -0.22210
620040.0000   -0.22628
620080.0000    0.32488
620120.0000    0.25010
620160.0000    0.37116
620200.0000    0.24197
620240.0000   -0.17383
620280.0000    0.33776
620320.0000    0.17203
620360.0000    0.07644
620400.0000    0.19544
620440.0000    0.55361
620480.0000    0.50116
620520.0000    0.51547
620560.0000    0.02921
620600.0000    0.50332
620640.0000    0.25218
620680.0000    0.40183
620720.0000    0.40530
620760.0000    0.15964
620800.0000    0.17101
620840.0000    0.05611
620880.0000    0.24652
620920.0000    0.08878
620960.0000    0.34092
621000.0000    0.32279
621040.0000    0.45835
621080.0000    0.49643
621120.0000    0.43177
621160.0000    0.43765
621200.0000    0.24639
621240.0000    0.39546
621280.0000    0.23315
621320.0000    0.18021
621360.0000    0.00990
621400.0000    0.21974
621440.0000    0.10384
621480.0000    0.21899
621520.0000    0.17167
621560.0000    0.13329
621600.0000    0.17713
621640.0000    0.27076
621680.0000    0.62974
621720.0000    0.09429
621760.0000    0.20297
621800.0000    0.47701
621840.0000    0.50720
621880.0000    0.28762
621920.0000    0.28775
621960.0000    0.25707
622000.0000    0.34235
622040.0000    0.13179
622080.0000    0.32650
622120.0000    0.48946
622160.0000    0.16276
622200.0000    0.15830
622240.0000    0.30019
622280.0000    0.32775
622320.0000    0.40256
622360.0000    0.27728
622400.0000    0.34341
622440.0000    0.29454
622480.0000    0.45789
622520.0000    0.37171
622560.0000    0.35929
622600.0000    0.42145
622640.0000    0.37540
622680.0000    0.32589
622720.0000    0.19996
622760.0000   -0.19238
622800.0000    0.07571
622840.0000   -0.12167
622880.0000    0.05229
622920.0000   -0.01011
622960.0000   -0.36924
623000.0000   -0.19343
623040.0000   -0.06777
623080.0000    0.04844
623120.0000   -0.47795
623160.0000   -0.33015
623200.0000   -0.32502
623240.0000   -0.16116
623280.0000    0.14019
623320.0000   -0.12341
623360.0000   -0.10858
623400.0000    0.03157
623440.0000   -0.12229
623480.0000    0.35058
623520.0000    0.07891
623560.0000    0.11207
623600.0000    0.31893
623640.0000    0.16084
623680.0000    0.11171
623720.0000    0.30049
623760.0000    0.02817
623800.0000    0.22343
623840.0000    0.34544
623880.0000    0.25380
623920.0000    0.00096
623960.0000    0.06383
624000.0000    0.22792
624040.0000    0.10927
624080.0000    0.30142
624120.0000    0.36517
624160.0000    0.28407
624200.0000    0.34213
624240.0000    0.27904
624280.0000    0.16717
624320.0000    0.37781
624360.0000    0.35308
624400.0000    0.31853
624440.0000    0.38825
624480.0000    0.24130
624520.0000    0.34647
624560.0000    0.25761
624600.0000    0.40460
624640.0000    0.10255
624680.0000    0.33163
624720.0000    0.14680
624760.0000    0.14130
624800.0000    0.37397
624840.0000   -0.04972
624880.0000   -0.03387
624920.0000    0.15169
624960.0000    0.23744
625000.0000    0.30375
625040.0000    0.33405
625080.0000    0.24751
625120.0000   -0.00670
625160.0000    0.24681
625200.0000    0.20024
625240.0000    0.30366
625280.0000    0.21642
625320.0000    0.38196
625360.0000    0.09973
625400.0000    0.54847
625440.0000    0.44447
625480.0000    0.41340
625520.0000    0.71776
625560.0000    0.42594
625600.0000    0.57616
625640.0000    0.34205
625680.0000    0.44785
625720.0000    0.32068
625760.0000    0.45071
625800.0000    0.50741
625840.0000    0.43522
625880.0000    0.61654
625920.0000    0.35695
625960.0000    0.33308
626000.0000    0.43865
626040.0000    0.37561
626080.0000    0.25734
626120.0000    0.23465
626160.0000    0.29113
626200.0000    0.35416
626240.0000    0.51678
626280.0000    0.32885
626320.0000    0.32449
626360.0000    0.29051
626400.0000    0.27273
626440.0000    0.20166
626480.0000    0.23996
626520.0000    0.33970
626560.0000    0.36682
626600.0000    0.17565
626640.0000    0.30395
626680.0000    0.31337
626720.0000    0.26611
626760.0000    0.48989
626800.0000    0.60377
626840.0000    0.59455
626880.0000    0.76881
626920.0000    0.26266
626960.0000    0.41320
627000.0000    0.55177
627040.0000    0.16842
627080.0000    0.10627
627120.0000    0.42608
627160.0000    0.19087
627200.0000    0.16008
627240.0000    0.30424
627280.0000    0.29015
627320.0000    0.40348
627360.0000    0.44445
627400.0000    0.39915
627440.0000    0.51147
627480.0000    0.64885
627520.0000    0.24311
627560.0000    0.04705
627600.0000    0.17473
627640.0000    0.35850
627680.0000    0.25897
627720.0000    0.16965
627760.0000    0.36200
627800.0000    0.23705
627840.0000    0.12304
627880.0000    0.40436
627920.0000    0.34145
627960.0000    0.37253
628000.0000    0.20589
628040.0000    0.47375
628080.0000    0.31305
628120.0000    0.19841
628160.0000    0.32018
628200.0000    0.30435
628240.0000    0.50670
628280.0000    0.33062
628320.0000    0.20814
628360.0000    0.36449
628400.0000    0.48683
628440.0000    0.25528
628480.0000    0.36587
628520.0000    0.36143
628560.0000    0.25858
628600.0000    0.27975
628640.0000    0.49280
628680.0000    0.24878
628720.0000    0.26934
628760.0000    0.24953
628800.0000    0.44375
628840.0000    0.30904
628880.0000    0.33380
628920.0000    0.28449
628960.0000    0.27254
629000.0000    0.18070
629040.0000    0.54949
629080.0000    0.30332
629120.0000    0.15818
629160.0000    0.37182
629200.0000    0.25512
629240.0000    0.38111
629280.0000    0.52528
629320.0000    0.50085
629360.0000    0.55554
629400.0000    0.51122
629440.0000    0.51339
629480.0000    0.37598
629520.0000    0.17834
629560.0000    0.17948
629600.0000    0.29510
629640.0000    0.40994
629680.0000    0.23615
629720.0000   -0.05075
629760.0000    0.26658
629800.0000    0.11249
629840.0000    0.40745
629880.0000    0.44565
629920.0000    0.22191
629960.0000    0.46197
630000.0000    0.22195
630040.0000    0.18908
630080.0000    0.38383
630120.0000    0.39087
630160.0000    0.27479
630200.0000    0.36228
630240.0000    0.31018
630280.0000    0.32311
630320.0000    0.12281
630360.0000    0.23743
630400.0000    0.39052
630440.0000    0.30664
630480.0000    0.37404
630520.0000    0.12935
630560.0000   -0.26655
630600.0000    0.02756
630640.0000   -0.05685
630680.0000   -0.26904
630720.0000   -0.38576
630760.0000   -0.13395
630800.0000   -0.24677
630840.0000   -0.18531
630880.0000   -0.15817
630920.0000   -0.23330
630960.0000   -0.30767
631000.0000   -0.42041
631040.0000   -0.32711
631080.0000   -0.28142
631120.0000   -0.41496
631160.0000   -0.24227
631200.0000   -0.51359
631240.0000   -0.41476
631280.0000   -0.48135
631320.0000   -0.57476
631360.0000   -0.41736
631400.0000   -0.06537
631440.0000   -0.47828
631480.0000   -0.42171
631520.0000   -0.44545
631560.0000   -0.27155
631600.0000   -0.38529
631640.0000   -0.26114
631680.0000   -0.46335
631720.0000   -0.50353
631760.0000   -0.34959
631800.0000   -0.32885
631840.0000   -0.30177
631880.0000   -0.38181
631920.0000   -0.41239
631960.0000   -0.41236
632000.0000   -0.28422
632040.0000   -0.14989
632080.0000   -0.27579
632120.0000   -0.26700
632160.0000   -0.43594
632200.0000   -0.75476
632240.0000   -0.47505
632280.0000   -0.54471
632320.0000   -0.26024
632360.0000   -0.16720
632400.0000   -0.19928
632440.0000   -0.44620
632480.0000   -0.07395
632520.0000   -0.04759
632560.0000   -0.44359
632600.0000   -0.25479
632640.0000   -0.49660
632680.0000   -0.28617
632720.0000   -0.10067
632760.0000   -0.28959
632800.0000   -0.66546
632840.0000   -0.48897
632880.0000   -0.34265
632920.0000   -0.04479
632960.0000    0.29385
633000.0000    0.20597
633040.0000    0.18122
633080.0000   -0.03799
633120.0000    0.24632
633160.0000    0.09916
633200.0000    0.24474
633240.0000    0.22627
633280.0000    0.19213
633320.0000    0.07345
633360.0000    0.15965
633400.0000    0.31200
633440.0000    0.18908
633480.0000    0.26351
633520.0000    0.22931
633560.0000    0.22702
633600.0000    0.39791
633640.0000    0.09512
633680.0000    0.21952
633720.0000    0.65655
633760.0000    0.17689
633800.0000    0.47081
633840.0000    0.10368
633880.0000   -0.38181
633920.0000   -0.48449
633960.0000   -0.69481
634000.0000   -0.58795
634040.0000   -0.01783
634080.0000   -0.32275
634120.0000   -0.46364
634160.0000   -0.43044
634200.0000   -0.60910
634240.0000   -0.60620
634280.0000   -0.45341
634320.0000   -0.57352
634360.0000   -0.23510
634400.0000   -0.38518
634440.0000   -0.02488
634480.0000   -0.23107
634520.0000   -0.60481
634560.0000    0.12700
634600.0000   -0.21162
634640.0000   -0.17792
634680.0000    0.19711
634720.0000   -0.15134
634760.0000   -0.19707
634800.0000   -0.31493
634840.0000   -0.16779
634880.0000    0.08926
634920.0000   -0.01161
634960.0000    0.17967
635000.0000    0.36474
635040.0000    0.28147
635080.0000    0.36908
635120.0000    0.26139
635160.0000    0.18670
635200.0000    0.30848
635240.0000    0.30721
635280.0000    0.35046
635320.0000    0.22481
635360.0000    0.38711
635400.0000    0.35568
635440.0000    0.14886
635480.0000    0.34530
635520.0000    0.29735
635560.0000    0.34410
635600.0000    0.35282
635640.0000    0.28793
635680.0000    0.08488
635720.0000    0.07817
635760.0000    0.44194
635800.0000    0.31066
635840.0000    0.36570
635880.0000    0.17226
635920.0000    0.29911
635960.0000    0.31772
636000.0000    0.41815
636040.0000    0.27747
636080.0000    0.18687
636120.0000    0.21902
636160.0000    0.15654
636200.0000    0.33690
636240.0000    0.43758
636280.0000    0.45117
636320.0000    0.33290
636360.0000    0.13562
636400.0000    0.34642
636440.0000    0.22441
636480.0000    0.30379
636520.0000    0.27339
636560.0000    0.30388
636600.0000    0.37091
636640.0000    0.15547
636680.0000    0.52241
636720.0000    0.16359
636760.0000    0.51611
636800.0000    0.16709
636840.0000    0.45978
636880.0000    0.10846
636920.0000    0.28920
636960.0000    0.09783
637000.0000    0.28601
637040.0000    0.20515
637080.0000    0.20080
637120.0000    0.07467
637160.0000    0.46096
637200.0000    0.35418
637240.0000    0.17938
637280.0000    0.12957
637320.0000    0.57535
637360.0000    0.51854
637400.0000    0.13099
637440.0000   -0.05860
637480.0000    0.03180
637520.0000   -0.16010
637560.0000    0.28425
637600.0000   -0.14799
637640.0000   -0.14964
637680.0000   -0.35802
637720.0000   -0.22981
637760.0000   -0.61881
637800.0000   -0.35589
637840.0000   -0.12342
637880.0000   -0.42121
637920.0000   -0.55282
637960.0000   -0.10424
638000.0000   -0.14424
638040.0000    0.11131
638080.0000   -0.41461
638120.0000   -0.22279
638160.0000   -0.35241
638200.0000   -0.30285
638240.0000   -0.58766
638280.0000   -0.22650
638320.0000   -0.08404
638360.0000   -0.05109
638400.0000   -0.17690
638440.0000   -0.68065
638480.0000   -0.71868
638520.0000   -0.57649
638560.0000   -0.42456
638600.0000   -0.64148
638640.0000   -0.43169
638680.0000   -0.40619
638720.0000   -0.51766
638760.0000   -0.31014
638800.0000    0.06922
638840.0000   -0.17494
638880.0000    0.03140
638920.0000    0.01098
638960.0000    0.19630
639000.0000   -0.00219
639040.0000    0.07057
639080.0000   -0.09607
639120.0000   -0.02226
639160.0000    0.12407
639200.0000    0.19492
639240.0000   -0.30289
639280.0000   -0.40576
639320.0000   -0.40753
639360.0000   -0.62548
639400.0000   -0.19662
639440.0000   -0.05755
639480.0000    0.03632
639520.0000    0.01856
639560.0000   -0.14034
639600.0000   -0.06967
639640.0000   -0.20157
639680.0000   -0.03143
639720.0000    0.03952
639760.0000   -0.65469
639800.0000   -0.49611
639840.0000   -0.63362
639880.0000   -0.48089
639920.0000   -0.40676
639960.0000   -0.45277
640000.0000   -0.43979
640040.0000   -0.68395
640080.0000   -0.44339
640120.0000   -0.65848
640160.0000   -0.46222
640200.0000   -0.73124
640240.0000   -0.45334
640280.0000   -0.58209
640320.0000   -0.39621
640360.0000   -0.45500
640400.0000    0.10599
640440.0000    0.17139
640480.0000   -0.30593
640520.0000    0.04675
640560.0000    0.04873
640600.0000    0.15260
640640.0000   -0.18711
640680.0000   -0.00465
640720.0000   -0.23411
640760.0000   -0.15651
640800.0000   -0.50610
640840.0000   -0.02046
640880.0000    0.17532
640920.0000    0.26442
640960.0000    0.28668
641000.0000   -0.11468
641040.0000   -0.16933
641080.0000   -0.01958
641120.0000   -0.44216
641160.0000   -0.09742
641200.0000   -0.15806
641240.0000    0.07810
641280.0000   -0.22945
641320.0000   -0.23859
641360.0000   -0.27361
641400.0000   -0.48339
641440.0000   -0.51745
641480.0000    0.26730
641520.0000   -0.06960
641560.0000    0.07284
641600.0000   -0.35531
641640.0000   -0.34021
641680.0000   -0.58677
641720.0000   -0.59203
641760.0000   -0.33034
641800.0000   -0.22629
641840.0000   -0.22702
641880.0000   -0.38224
641920.0000   -0.16674
641960.0000   -0.38570
642000.0000   -0.34733
642040.0000    0.07702
642080.0000   -0.31173
642120.0000   -0.02122
642160.0000   -0.34202
642200.0000    0.06395
642240.0000    0.06616
642280.0000   -0.01470
642320.0000   -0.05868
642360.0000   -0.07526
642400.0000   -0.20842
642440.0000   -0.01317
642480.0000    0.15710
642520.0000    0.18965
642560.0000   -0.19463
642600.0000   -0.28663
642640.0000   -0.46063
642680.0000   -0.41480
642720.0000   -0.43860
642760.0000   -0.41351
642800.0000   -0.55251
642840.0000   -0.62337
642880.0000   -0.38149
642920.0000   -0.40165
642960.0000   -0.37294
643000.0000   -0.37243
643040.0000   -0.53013
643080.0000   -0.36344
643120.0000   -0.49600
643160.0000    0.09710
643200.0000    0.25228
643240.0000    0.28608
643280.0000    0.19674
643320.0000    0.15951
643360.0000    0.12596
643400.0000   -0.37210
643440.0000   -0.52656
643480.0000   -0.45355
643520.0000   -0.40420
643560.0000   -0.53529
643600.0000   -0.50583
643640.0000    0.14921
643680.0000   -0.07285
643720.0000    0.05195
643760.0000    0.00138
643800.0000    0.18243
643840.0000   -0.02175
643880.0000    0.28451
643920.0000   -0.05697
643960.0000   -0.25150
644000.0000    0.12505
644040.0000   -0.11771
644080.0000    0.15520
644120.0000   -0.01812
644160.0000    0.22660
644200.0000    0.46762
644240.0000    0.18227
644280.0000    0.27477
644320.0000    0.05034
644360.0000    0.02366
644400.0000    0.06841
644440.0000   -0.16572
644480.0000   -0.20934
644520.0000   -0.16076
644560.0000   -0.26640
644600.0000   -0.32668
644640.0000   -0.54203
644680.0000   -0.20491
644720.0000   -0.18909
644760.0000   -0.52146
644800.0000   -0.38267
644840.0000   -0.25299
644880.0000    0.07793
644920.0000   -0.24069
644960.0000   -0.17565
645000.0000   -0.27531
645040.0000   -0.14351
645080.0000   -0.00504
645120.0000    0.13407
645160.0000    0.19165
645200.0000   -0.01556
645240.0000   -0.24546
645280.0000    0.01676
645320.0000   -0.34269
645360.0000   -0.32632
645400.0000   -0.53732
645440.0000   -0.41196
645480.0000   -0.58436
645520.0000   -0.42048
645560.0000   -0.05750
645600.0000   -0.28984
645640.0000   -0.30720
645680.0000   -0.42327
645720.0000   -0.70630
645760.0000   -0.32512
645800.0000   -0.20506
645840.0000   -0.32998
645880.0000   -0.27550
645920.0000   -0.52321
645960.0000   -0.38521
646000.0000   -0.19643
646040.0000   -0.45521
646080.0000   -0.21126
646120.0000   -0.19276
646160.0000   -0.12751
646200.0000   -0.26707
646240.0000   -0.28586
646280.0000   -0.35947
646320.0000   -0.47289
646360.0000   -0.45342
646400.0000   -0.53759
646440.0000   -0.37891
646480.0000   -0.37889
646520.0000   -0.36988
646560.0000   -0.37222
646600.0000   -0.09048
646640.0000   -0.41350
646680.0000   -0.46754
646720.0000   -0.57448
646760.0000   -0.20211
646800.0000   -0.58475
646840.0000   -0.45980
646880.0000   -0.53188
646920.0000   -0.25122
646960.0000   -0.38856
647000.0000   -0.16833
647040.0000   -0.61467
647080.0000   -0.18433
647120.0000   -0.18534
647160.0000   -0.36920
647200.0000   -0.40717
647240.0000   -0.81954
647280.0000   -0.46827
647320.0000   -0.38597
647360.0000   -0.46919
647400.0000   -0.70064
647440.0000   -0.41551
647480.0000   -0.35553
647520.0000   -0.60940
647560.0000   -0.42670
647600.0000   -0.41740
647640.0000   -0.50485
647680.0000   -0.03109
647720.0000   -0.29406
647760.0000   -0.16626
647800.0000   -0.49947
647840.0000   -0.49894
647880.0000   -0.07013
647920.0000    0.15371
647960.0000    0.08089
648000.0000   -0.20777
648040.0000   -0.44815
648080.0000   -0.36394
648120.0000   -0.76941
648160.0000   -0.34881
648200.0000   -0.42640
648240.0000   -0.55280
648280.0000   -0.33464
648320.0000   -0.49668
648360.0000   -0.41335
648400.0000   -0.25796
648440.0000   -0.46901
648480.0000    0.00762
648520.0000   -0.11887
648560.0000    0.03834
648600.0000   -0.31499
648640.0000   -0.28040
648680.0000    0.22419
648720.0000   -0.27292
648760.0000    0.28249
648800.0000    0.37327
648840.0000   -0.15325
648880.0000   -0.06269
648920.0000   -0.15679
648960.0000   -0.05719
649000.0000   -0.29227
649040.0000   -0.31857
649080.0000   -0.05564
649120.0000    0.04420
649160.0000    0.10767
649200.0000    0.05605
649240.0000    0.10280
649280.0000   -0.21700
649320.0000   -0.35435
649360.0000   -0.36006
649400.0000   -0.19779
649440.0000   -0.38000
649480.0000   -0.51163
649520.0000   -0.70154
649560.0000   -0.46371
649600.0000   -0.22300
649640.0000   -0.46571
649680.0000   -0.51779
649720.0000   -0.71794
649760.0000   -0.78465
649800.0000   -0.12474
649840.0000    0.04648
649880.0000   -0.42981
649920.0000   -0.07217
649960.0000   -0.66885
650000.0000   -0.55422
650040.0000   -0.54294
650080.0000   -0.49794
650120.0000   -0.47016
650160.0000   -0.10196
650200.0000   -0.32551
650240.0000   -0.36245
650280.0000   -0.22745
650320.0000   -0.13944
650360.0000   -0.38587
650400.0000   -0.52996
650440.0000   -0.31766
650480.0000   -0.72339
650520.0000   -0.43569
650560.0000   -0.23876
650600.0000   -0.52405
650640.0000   -0.10463
650680.0000   -0.07496
650720.0000   -0.15511
650760.0000   -0.31950
650800.0000   -0.35222
650840.0000   -0.36743
650880.0000   -0.11970
650920.0000   -0.05820
650960.0000   -0.33615
651000.0000   -0.16594
651040.0000   -0.51091
651080.0000    0.32881
651120.0000    0.39885
651160.0000    0.46989
651200.0000    0.32004
651240.0000    0.42834
651280.0000    0.39390
651320.0000    0.56900
651360.0000    0.35243
651400.0000    0.08463
651440.0000    0.51587
651480.0000    0.27172
651520.0000    0.41089
651560.0000    0.16280
651600.0000    0.40647
651640.0000    0.15026
651680.0000    0.45792
651720.0000    0.47557
651760.0000    0.42760
651800.0000    0.40820
651840.0000    0.32635
651880.0000    0.57853
651920.0000    0.30321
651960.0000    0.36301
652000.0000    0.67210
652040.0000    0.33282
652080.0000    0.42836
652120.0000    0.61081
652160.0000    0.67333
652200.0000    0.45115
652240.0000    0.51298
652280.0000    0.52995
652320.0000    0.54034
652360.0000    0.47203
652400.0000    0.43273
652440.0000    0.43723
652480.0000    0.47992
652520.0000    0.55134
652560.0000    0.39076
652600.0000    0.44053
652640.0000    0.45618
652680.0000    0.36294
652720.0000    0.52392
652760.0000    0.36178
652800.0000    0.40467
652840.0000    0.58119
652880.0000    0.47680
652920.0000    0.37275
652960.0000    0.35886
653000.0000    0.42343
653040.0000    0.51556
653080.0000    0.26982
653120.0000    0.62966
653160.0000    0.51589
653200.0000    0.59330
653240.0000    0.30393
653280.0000    0.57269
653320.0000    0.61282
653360.0000    0.60007
653400.0000    0.40882
653440.0000    0.51358
653480.0000    0.53616
653520.0000    0.39851
653560.0000    0.35210
653600.0000    0.44682
653640.0000    0.45486
653680.0000    0.38774
653720.0000    0.43902
653760.0000    0.21777
653800.0000    0.37314
653840.0000    0.47634
653880.0000   -0.02317
653920.0000   -0.06327
653960.0000    0.39382
654000.0000    0.20372
654040.0000    0.37012
654080.0000    0.16512
654120.0000    0.27071
654160.0000    0.29248
654200.0000    0.27662
654240.0000    0.38344
654280.0000    0.55434
654320.0000    0.31156
654360.0000    0.41270
654400.0000    0.32915
654440.0000    0.22766
654480.0000    0.50392
654520.0000    0.47738
654560.0000    0.25296
654600.0000    0.40276
654640.0000    0.25408
654680.0000    0.63669
654720.0000    0.64884
654760.0000    0.51562
654800.0000    0.35259
654840.0000    0.47024
654880.0000   -0.02025
654920.0000    0.02312
654960.0000    0.05238
655000.0000    0.44726
655040.0000    0.43363
655080.0000    0.08500
655120.0000    0.45277
655160.0000    0.13849
655200.0000   -0.02913
655240.0000    0.07720
655280.0000    0.09803
655320.0000    0.43485
655360.0000    0.05372
655400.0000    0.08612
655440.0000    0.05536
655480.0000    0.06874
655520.0000    0.23449
655560.0000    0.60822
655600.0000    0.45930
655640.0000    0.34365
655680.0000    0.44469
655720.0000    0.47169
655760.0000    0.39670
655800.0000    0.05895
655840.0000   -0.13105
655880.0000   -0.14657
655920.0000    0.21788
655960.0000    0.31682
656000.0000    0.67951
656040.0000    0.31466
656080.0000    0.37173
656120.0000    0.17774
656160.0000    0.59488
656200.0000    0.54941
656240.0000    0.24594
656280.0000    0.02647
656320.0000    0.16373
656360.0000    0.20633
656400.0000    0.18014
656440.0000    0.13705
656480.0000    0.12609
656520.0000    0.44855
656560.0000    0.29878
656600.0000    0.42597
656640.0000    0.54207
656680.0000    0.51923
656720.0000    0.28487
656760.0000    0.48006
656800.0000    0.41680
656840.0000    0.52105
656880.0000    0.38991
656920.0000    0.57980
656960.0000    0.33099
657000.0000    0.19150
657040.0000    0.54400
657080.0000    0.39432
657120.0000    0.23842
657160.0000    0.28683
657200.0000    0.20883
657240.0000    0.12903
657280.0000    0.42892
657320.0000    0.21472
657360.0000    0.56966
657400.0000    0.38408
657440.0000    0.36337
657480.0000    0.48019
657520.0000    0.50664
657560.0000    0.49091
657600.0000    0.43113
657640.0000    0.47972
657680.0000    0.50197
657720.0000    0.38328
657760.0000    0.54188
657800.0000    0.45412
657840.0000    0.32178
657880.0000    0.64394
657920.0000    0.38046
657960.0000    0.35148
658000.0000    0.34953
658040.0000    0.42290
658080.0000    0.56393
658120.0000    0.45899
658160.0000    0.21090
658200.0000    0.42385
658240.0000    0.41804
658280.0000    0.51900
658320.0000    0.51066
658360.0000    0.52841
658400.0000    0.51920
658440.0000    0.55481
658480.0000    0.25110
658520.0000    0.28176
658560.0000    0.35560
658600.0000    0.52734
658640.0000    0.34518
658680.0000    0.47824
658720.0000    0.43135
658760.0000    0.35691
658800.0000    0.39122
658840.0000    0.55013
658880.0000    0.28965
658920.0000    0.36154
658960.0000    0.06914
659000.0000    0.26833
659040.0000    0.41278
659080.0000    0.34657
659120.0000    0.34189
659160.0000    0.31447
659200.0000    0.38625
659240.0000    0.44070
659280.0000    0.47679
659320.0000    0.40540
659360.0000    0.39990
659400.0000    0.30588
659440.0000    0.60905
659480.0000    0.42648
659520.0000    0.25573
659560.0000    0.01797
659600.0000    0.13372
659640.0000    0.41371
659680.0000    0.24491
659720.0000    0.31881
659760.0000    0.32645
659800.0000    0.39719
659840.0000    0.18611
659880.0000    0.69990
659920.0000    0.31971
659960.0000    0.39507
660000.0000    0.47521
660040.0000    0.40633
660080.0000    0.58470
660120.0000    0.35938
660160.0000    0.16387
660200.0000    0.42083
660240.0000    0.33340
660280.0000    0.14423
660320.0000    0.66464
660360.0000    0.47616
660400.0000    0.47021
660440.0000    0.38577
660480.0000    0.64772
660520.0000    0.42969
660560.0000    0.35335
660600.0000    0.57233
660640.0000    0.42955
660680.0000    0.42409
660720.0000    0.37913
660760.0000    0.47499
660800.0000    0.33187
660840.0000    0.44833
660880.0000    0.26775
660920.0000    0.35759
660960.0000    0.49605
661000.0000    0.46925
661040.0000    0.39091
661080.0000    0.61674
661120.0000    0.48619
661160.0000    0.42213
661200.0000    0.32297
661240.0000    0.30844
661280.0000    0.52447
661320.0000    0.35265
661360.0000    0.45230
661400.0000    0.29426
661440.0000    0.64369
661480.0000    0.32765
661520.0000    0.41951
661560.0000    0.57199
661600.0000    0.41531
661640.0000    0.41303
661680.0000    0.26906
661720.0000    0.49345
661760.0000    0.30698
661800.0000    0.30314
661840.0000    0.22876
661880.0000    0.37738
661920.0000    0.43659
661960.0000    0.38404
662000.0000    0.72708
662040.0000    0.39903
662080.0000    0.43462
662120.0000    0.60973
662160.0000    0.65790
662200.0000    0.66964
662240.0000    0.62770
662280.0000    0.68541
662320.0000    0.54473
662360.0000    0.56482
662400.0000    0.44099
662440.0000    0.67324
662480.0000    0.58063
662520.0000    0.64047
662560.0000    0.44191
662600.0000    0.44305
662640.0000    0.71151
662680.0000    0.65455
662720.0000    0.63214
662760.0000    0.56788
662800.0000    0.59768
662840.0000    0.52367
662880.0000    0.39071
662920.0000    0.62303
662960.0000    0.64769
663000.0000    0.62753
663040.0000    0.70103
663080.0000    0.64757
663120.0000    0.61572
663160.0000    0.91772
663200.0000    0.70236
663240.0000    0.56027
663280.0000    0.54629
663320.0000    0.58454
663360.0000    0.44064
663400.0000    0.56864
663440.0000    0.72684
663480.0000    0.56003
663520.0000    0.64512
663560.0000    0.69129
663600.0000    0.51552
663640.0000    0.45632
663680.0000    0.51776
663720.0000    0.64845
663760.0000    0.49138
663800.0000    0.53713
663840.0000    0.66210
663880.0000    0.62706
663920.0000    0.80888
663960.0000    0.56639
664000.0000    0.38631
664040.0000    0.17091
664080.0000    0.18717
664120.0000    0.22084
664160.0000    0.45169
664200.0000    0.29861
664240.0000    0.35791
664280.0000    0.30370
664320.0000    0.37888
664360.0000    0.39485
664400.0000    0.27059
664440.0000    0.52093
664480.0000    0.38686
664520.0000    0.20047
664560.0000    0.36304
664600.0000    0.34649
664640.0000    0.36598
664680.0000    0.38803
664720.0000    0.47968
664760.0000    0.19858
664800.0000    0.44584
664840.0000    0.41530
664880.0000    0.45725
664920.0000    0.44396
664960.0000    0.47137
665000.0000    0.40882
665040.0000    0.08259
665080.0000   -0.09739
665120.0000    0.07743
665160.0000    0.21395
665200.0000    0.14743
665240.0000    0.22998
665280.0000    0.20968
665320.0000    0.40435
665360.0000    0.33307
665400.0000    0.29168
665440.0000   -0.03646
665480.0000    0.22985
665520.0000    0.04887
665560.0000    0.55370
665600.0000    0.17541
665640.0000    0.26708
665680.0000    0.18859
665720.0000    0.48126
665760.0000    0.47738
665800.0000    0.35279
665840.0000    0.12281
665880.0000    0.14008
665920.0000    0.24036
665960.0000    0.12436
666000.0000    0.21514
666040.0000    0.23517
666080.0000    0.10886
666120.0000    0.14948
666160.0000    0.48538
666200.0000    0.37639
666240.0000    0.35169
666280.0000    0.34036
666320.0000    0.29547
666360.0000    0.29608
666400.0000    0.43175
666440.0000    0.15282
666480.0000    0.21426
666520.0000    0.16833
666560.0000   -0.01453
666600.0000   -0.29010
666640.0000   -0.02341
666680.0000   -0.11007
666720.0000    0.36708
666760.0000    0.25767
666800.0000    0.11122
666840.0000    0.16771
666880.0000    0.04049
666920.0000    0.10180
666960.0000    0.09451
667000.0000    0.01999
667040.0000    0.09577
667080.0000   -0.59716
667120.0000   -0.35500
667160.0000   -0.47502
667200.0000   -0.34400
667240.0000   -0.68329
667280.0000   -0.49711
667320.0000   -0.38384
667360.0000   -0.28531
667400.0000   -0.66006
667440.0000   -0.43214
667480.0000   -0.20288
667520.0000   -0.32527
667560.0000    0.08776
667600.0000    0.32830
667640.0000    0.31594
667680.0000    0.23525
667720.0000    0.25090
667760.0000    0.06139
667800.0000    0.11504
667840.0000    0.39825
667880.0000    0.28287
667920.0000    0.41266
667960.0000    0.41941
668000.0000    0.39933
668040.0000    0.34099
668080.0000    0.29153
668120.0000    0.04116
668160.0000    0.19329
668200.0000    0.03749
668240.0000    0.12647
668280.0000   -0.15423
668320.0000    0.24422
668360.0000    0.36245
668400.0000    0.34628
668440.0000    0.10953
668480.0000    0.02596
668520.0000    0.05743
668560.0000    0.10678
668600.0000    0.02530
668640.0000   -0.04389
668680.0000    0.30951
668720.0000    0.05164
668760.0000    0.20672
668800.0000    0.20543
668840.0000    0.36756
668880.0000    0.31503
668920.0000    0.19813
668960.0000    0.15129
669000.0000    0.02248
669040.0000    0.22485
669080.0000    0.34002
669120.0000    0.03795
669160.0000    0.42581
669200.0000    0.23745
669240.0000    0.54225
669280.0000    0.57554
669320.0000    0.14968
669360.0000   -0.05539
669400.0000   -0.13119
669440.0000    0.34956
669480.0000    0.11517
669520.0000    0.27968
669560.0000    0.33206
669600.0000    0.16474
669640.0000    0.07617
669680.0000   -0.17451
669720.0000    0.17451
669760.0000   -0.08154
669800.0000    0.34283
669840.0000    0.13603
669880.0000    0.42919
669920.0000   -0.22295
669960.0000    0.07957
670000.0000    0.17226
670040.0000    0.30329
670080.0000    0.14957
670120.0000    0.40689
670160.0000    0.34251
670200.0000    0.30033
670240.0000    0.29714
670280.0000    0.31113
670320.0000    0.05692
670360.0000    0.23619
670400.0000    0.18947
670440.0000    0.05138
670480.0000    0.50839
670520.0000    0.02369
670560.0000    0.44208
670600.0000    0.44712
670640.0000    0.55554
670680.0000    0.43000
670720.0000    0.58554
670760.0000    0.47403
670800.0000    0.41951
670840.0000    0.54575
670880.0000    0.44209
670920.0000    0.31530
670960.0000   -0.11695
671000.0000    0.00870
671040.0000    0.08165
671080.0000   -0.17367
671120.0000   -0.36656
671160.0000   -0.33341
671200.0000   -0.17358
671240.0000   -0.00865
671280.0000    0.02485
671320.0000   -0.14104
671360.0000   -0.04379
671400.0000   -0.24999
671440.0000   -0.22080
671480.0000   -0.24366
671520.0000   -0.28536
671560.0000   -0.46919
671600.0000   -0.21453
671640.0000   -0.64950
671680.0000   -0.21684
671720.0000   -0.14515
671760.0000   -0.03615
671800.0000   -0.08238
671840.0000   -0.00779
671880.0000   -0.01897
671920.0000    0.19202
671960.0000    0.18380
672000.0000   -0.01778
672040.0000   -0.08991
672080.0000    0.16752
672120.0000   -0.38939
672160.0000   -0.41623
672200.0000   -0.57844
672240.0000   -0.63804
672280.0000   -0.18315
672320.0000   -0.52433
672360.0000   -0.35337
672400.0000    0.00524
672440.0000   -0.15535
672480.0000   -0.19161
672520.0000   -0.08288
672560.0000   -0.42270
672600.0000   -0.09537
672640.0000   -0.28900
672680.0000    0.04373
672720.0000   -0.16347
672760.0000    0.24428
672800.0000   -0.18911
672840.0000   -0.06163
672880.0000   -0.30792
672920.0000   -0.34452
672960.0000    0.01644
673000.0000   -0.16807
673040.0000    0.16736
673080.0000    0.06077
673120.0000   -0.35327
673160.0000   -0.10511
673200.0000   -0.64917
673240.0000   -0.09111
673280.0000    0.13702
673320.0000    0.16670
673360.0000    0.10622
673400.0000    0.16666
673440.0000    0.15380
673480.0000    0.47751
673520.0000    0.25425
673560.0000    0.33061
673600.0000   -0.10802
673640.0000    0.40434
673680.0000    0.48376
673720.0000    0.50443
673760.0000    0.40382
673800.0000    0.50902
673840.0000    0.33644
673880.0000    0.54255
673920.0000    0.43991
673960.0000    0.37049
674000.0000    0.47400
674040.0000    0.39197
674080.0000    0.41190
674120.0000    0.37710
674160.0000    0.46990
674200.0000    0.28575
674240.0000    0.48005
674280.0000    0.57635
674320.0000    0.43591
674360.0000    0.38856
674400.0000    0.34483
674440.0000    0.32715
674480.0000    0.57451
674520.0000    0.26425
674560.0000    0.38944
674600.0000    0.36085
674640.0000    0.28364
674680.0000    0.27099
674720.0000    0.51387
674760.0000    0.43211
674800.0000    0.49226
674840.0000    0.42550
674880.0000    0.43175
674920.0000    0.39412
674960.0000    0.59964
675000.0000    0.15515
675040.0000    0.34619
675080.0000    0.33090
675120.0000    0.39214
675160.0000    0.38259
675200.0000    0.53990
675240.0000    0.30702
675280.0000    0.24086
675320.0000    0.34988
675360.0000    0.45765
675400.0000    0.12579
675440.0000    0.30009
675480.0000    0.20181
675520.0000    0.09670
675560.0000    0.08130
675600.0000    0.34189
675640.0000    0.16013
675680.0000    0.52815
675720.0000    0.36900
675760.0000    0.20711
675800.0000    0.37562
675840.0000    0.20187
675880.0000    0.02057
675920.0000   -0.01368
675960.0000    0.01501
676000.0000   -0.00382
676040.0000    0.22561
676080.0000    0.09169
676120.0000    0.35586
676160.0000    0.15642
676200.0000    0.31220
676240.0000    0.22767
676280.0000    0.08608
676320.0000    0.22473
676360.0000    0.20568
676400.0000    0.33021
676440.0000    0.23353
676480.0000    0.39863
676520.0000    0.15717
676560.0000    0.53881
676600.0000    0.07154
676640.0000    0.46330
676680.0000    0.34308
676720.0000    0.26428
676760.0000    0.41551
676800.0000   -0.03507
676840.0000    0.41444
676880.0000    0.35862
676920.0000    0.40946
676960.0000    0.39491
677000.0000    0.27014
677040.0000    0.21372
677080.0000    0.23252
677120.0000   -0.05483
677160.0000    0.02173
677200.0000    0.07294
677240.0000    0.55395
677280.0000    0.26089
677320.0000    0.15610
677360.0000    0.30918
677400.0000    0.40446
677440.0000    0.20386
677480.0000    0.17045
677520.0000    0.20479
677560.0000    0.39231
677600.0000    0.35212
677640.0000    0.44019
677680.0000    0.51751
677720.0000    0.39180
677760.0000    0.45137
677800.0000    0.37065
677840.0000    0.33688
677880.0000    0.49408
677920.0000    0.51095
677960.0000    0.49379
678000.0000    0.39971
678040.0000    0.47592
678080.0000    0.46259
678120.0000    0.43613
678160.0000    0.61601
678200.0000    0.50276
678240.0000    0.26117
678280.0000    0.45013
678320.0000    0.43756
678360.0000    0.52840
678400.0000    0.32197
678440.0000    0.34495
678480.0000    0.42822
678520.0000    0.27966
678560.0000    0.25653
678600.0000    0.09970
678640.0000    0.50149
678680.0000    0.29061
678720.0000    0.32917
678760.0000    0.32866
678800.0000    0.25672
678840.0000    0.43816
678880.0000    0.35905
678920.0000    0.46396
678960.0000    0.34790
679000.0000    0.51280
679040.0000    0.26625
679080.0000    0.21645
679120.0000    0.27985
679160.0000    0.29989
679200.0000    0.19876
679240.0000    0.43179
679280.0000    0.25011
679320.0000    0.18879
679360.0000    0.39482
679400.0000    0.12104
679440.0000    0.41441
679480.0000    0.27754
679520.0000    0.49927
679560.0000    0.38709
679600.0000    0.10523
679640.0000    0.38335
679680.0000    0.55852
679720.0000    0.37547
679760.0000    0.37233
679800.0000    0.47953
679840.0000    0.57281
679880.0000    0.44794
679920.0000    0.30726
679960.0000    0.42783
680000.0000    0.22004
680040.0000    0.04338
680080.0000    0.61627
680120.0000    0.10338
680160.0000    0.34425
680200.0000    0.39345
680240.0000   -0.07771
680280.0000    0.24161
680320.0000   -0.15375
680360.0000   -0.28185
680400.0000   -0.27883
680440.0000   -0.29085
680480.0000   -0.31467
680520.0000   -0.03248
680560.0000   -0.15564
680600.0000   -0.03183
680640.0000   -0.13030
680680.0000   -0.22465
680720.0000   -0.16630
680760.0000   -0.22383
680800.0000   -0.07284
680840.0000   -0.10755
680880.0000    0.19522
680920.0000   -0.23325
680960.0000   -0.02271
681000.0000   -0.03843
681040.0000   -0.35863
681080.0000    0.09003
681120.0000   -0.07276
681160.0000   -0.21831
681200.0000   -0.04007
681240.0000   -0.10184
681280.0000   -0.26280
681320.0000   -0.28965
681360.0000   -0.12059
681400.0000    0.21934
681440.0000    0.12256
681480.0000    0.42608
681520.0000    0.09864
681560.0000    0.03153
681600.0000   -0.12759
681640.0000    0.00199
681680.0000    0.08088
681720.0000    0.03760
681760.0000   -0.04977
681800.0000    0.07994
681840.0000    0.13429
681880.0000    0.20327
681920.0000    0.06309
681960.0000    0.26511
682000.0000    0.06361
682040.0000    0.16993
682080.0000    0.08574
682120.0000    0.01782
682160.0000    0.10591
682200.0000   -0.05930
682240.0000    0.12761
682280.0000    0.12414
682320.0000   -0.05574
682360.0000    0.11987
682400.0000    0.11521
682440.0000    0.09233
682480.0000   -0.00688
682520.0000    0.09038
682560.0000    0.11483
682600.0000    0.31594
682640.0000    0.00863
682680.0000   -0.38238
682720.0000    0.13680
682760.0000   -0.20468
682800.0000   -0.08298
682840.0000    0.01373
682880.0000   -0.20580
682920.0000   -0.46104
682960.0000   -0.01509
683000.0000    0.01857
683040.0000   -0.20340
683080.0000    0.07538
683120.0000   -0.23141
683160.0000   -0.18717
683200.0000   -0.09438
683240.0000   -0.11977
683280.0000   -0.38429
683320.0000   -0.27136
683360.0000   -0.34091
683400.0000   -0.10137
683440.0000   -0.25753
683480.0000   -0.04441
683520.0000   -0.73258
683560.0000   -0.61033
683600.0000   -0.37128
683640.0000   -0.35389
683680.0000   -0.36631
683720.0000    0.00598
683760.0000   -0.39793
683800.0000   -0.20233
683840.0000   -0.48189
683880.0000    0.07414
683920.0000    0.11776
683960.0000    0.07323
684000.0000   -0.06170
684040.0000   -0.08425
684080.0000   -0.17050
684120.0000   -0.03162
684160.0000   -0.27925
684200.0000   -0.03116
684240.0000   -0.43384
684280.0000   -0.36961
684320.0000    0.21522
684360.0000   -0.11621
684400.0000    0.08964
684440.0000    0.09498
684480.0000    0.19708
684520.0000    0.23447
684560.0000    0.00364
684600.0000   -0.35803
684640.0000   -0.17295
684680.0000   -0.03665
684720.0000   -0.00140
684760.0000   -0.00548
684800.0000    0.22210
684840.0000   -0.08872
684880.0000   -0.21750
684920.0000   -0.11531
684960.0000   -0.15755
685000.0000   -0.11854
685040.0000   -0.24319
685080.0000   -0.48729
685120.0000   -0.21680
685160.0000   -0.40450
685200.0000   -0.06393
685240.0000   -0.35179
685280.0000   -0.46663
685320.0000    0.04479
685360.0000   -0.00671
685400.0000   -0.29966
685440.0000   -0.50036
685480.0000   -0.69788
685520.0000   -0.67456
685560.0000   -0.66295
685600.0000   -0.70734
685640.0000   -0.34822
685680.0000   -0.25653
685720.0000   -0.36968
685760.0000   -0.82806
685800.0000   -0.26439
685840.0000   -0.01950
685880.0000   -0.38215
685920.0000   -0.84751
685960.0000   -0.49913
686000.0000   -0.64660
686040.0000   -0.55979
686080.0000   -0.61783
686120.0000   -0.45107
686160.0000   -0.46071
686200.0000   -0.41809
686240.0000   -0.35937
686280.0000   -0.32019
686320.0000   -0.14254
686360.0000   -0.10483
686400.0000   -0.25027
686440.0000   -0.25102
686480.0000   -0.19172
686520.0000   -0.21175
686560.0000   -0.16037
686600.0000   -0.15315
686640.0000   -0.08685
686680.0000   -0.15891
686720.0000   -0.17737
686760.0000   -0.20355
686800.0000   -0.24875
686840.0000   -0.13712
686880.0000   -0.08799
686920.0000   -0.01642
686960.0000   -0.21383
687000.0000    0.04685
687040.0000   -0.61048
687080.0000   -0.12793
687120.0000   -0.23848
687160.0000   -0.58726
687200.0000   -0.71551
687240.0000   -0.45926
687280.0000   -0.69828
687320.0000   -0.15576
687360.0000   -0.60282
687400.0000   -0.30735
687440.0000   -0.37277
687480.0000   -0.44778
687520.0000   -0.56975
687560.0000   -0.51089
687600.0000   -0.65732
687640.0000   -0.59162
687680.0000   -0.67337
687720.0000   -0.40232
687760.0000   -0.75715
687800.0000   -0.30145
687840.0000   -0.46427
687880.0000   -0.57068
687920.0000   -0.61029
687960.0000   -0.86190
688000.0000   -0.60736
688040.0000   -0.42439
688080.0000   -0.38739
688120.0000   -0.70134
688160.0000   -0.83925
688200.0000   -0.71756
688240.0000   -0.84438
688280.0000   -0.85842
688320.0000   -0.71911
688360.0000   -0.48978
688400.0000   -0.54641
688440.0000   -0.39147
688480.0000   -0.66347
688520.0000   -0.77302
688560.0000   -0.81090
688600.0000   -0.55636
688640.0000   -0.49165
688680.0000   -0.79762
688720.0000   -0.51270
688760.0000   -0.67185
688800.0000   -0.54695
688840.0000   -0.60154
688880.0000   -0.51269
688920.0000   -0.47789
688960.0000   -0.50606
689000.0000   -0.61825
689040.0000   -0.67117
689080.0000   -0.87356
689120.0000   -0.31090
689160.0000   -0.71415
689200.0000   -0.78949
689240.0000   -0.59583
689280.0000   -0.36790
689320.0000   -0.52259
689360.0000   -0.57230
689400.0000   -0.58989
689440.0000   -0.68240
689480.0000   -0.57695
689520.0000   -0.52532
689560.0000   -0.44126
689600.0000   -0.45678
689640.0000   -0.63911
689680.0000   -0.57484
689720.0000   -0.48108
689760.0000   -0.51959
689800.0000   -0.43631
689840.0000   -0.66276
689880.0000   -0.71438
689920.0000   -0.53505
689960.0000   -0.55563
690000.0000   -0.66851
690040.0000   -0.69316
690080.0000   -0.48630
690120.0000   -0.83128
690160.0000   -0.61753
690200.0000   -0.60568
690240.0000   -0.52350
690280.0000   -0.68961
690320.0000   -0.66547
690360.0000   -0.51938
690400.0000   -0.59471
690440.0000   -0.76691
690480.0000   -0.75605
690520.0000   -0.67765
690560.0000   -0.44986
690600.0000   -0.43973
690640.0000   -0.64530
690680.0000   -0.53213
690720.0000   -0.42922
690760.0000   -0.27171
690800.0000   -0.22698
690840.0000   -0.16141
690880.0000   -0.53883
690920.0000   -0.61340
690960.0000   -0.13343
691000.0000   -0.17477
691040.0000   -0.09504
691080.0000   -0.49471
691120.0000   -0.30778
691160.0000   -0.56650
691200.0000   -0.52622
691240.0000   -0.62859
691280.0000   -0.49137
691320.0000   -0.09961
691360.0000   -0.38986
691400.0000   -0.58593
691440.0000   -0.71050
691480.0000   -0.56662
691520.0000   -0.69948
691560.0000   -0.70793
691600.0000   -0.52409
691640.0000   -0.69222
691680.0000   -0.51467
691720.0000   -0.68035
691760.0000   -0.53167
691800.0000   -0.47025
691840.0000   -0.59560
691880.0000   -0.35892
691920.0000   -0.48400
691960.0000   -0.43183
692000.0000   -0.51845
692040.0000   -0.28609
692080.0000   -0.49672
692120.0000   -0.38671
692160.0000   -0.38812
692200.0000   -0.32980
692240.0000   -0.28213
692280.0000   -0.15605
692320.0000   -0.59267
692360.0000   -0.81227
692400.0000   -0.59079
692440.0000   -0.40620
692480.0000   -0.76254
692520.0000   -0.64956
692560.0000   -0.83169
692600.0000   -0.35473
692640.0000   -0.30113
692680.0000   -0.47691
692720.0000   -0.77152
692760.0000   -0.67936
692800.0000   -0.75461
692840.0000   -0.62628
692880.0000   -0.63190
692920.0000   -0.57816
692960.0000   -0.65159
693000.0000   -0.40317
693040.0000   -0.55620
693080.0000   -0.68864
693120.0000   -0.48681
693160.0000   -0.44825
693200.0000   -0.27054
693240.0000   -0.51388
693280.0000   -0.75103
693320.0000   -0.61338
693360.0000   -0.31388
693400.0000   -0.68895
693440.0000   -0.48788
693480.0000   -0.45046
693520.0000   -0.30073
693560.0000   -0.87800
693600.0000   -0.78188
693640.0000   -0.47027
693680.0000   -0.69584
693720.0000   -0.55813
693760.0000   -0.39372
693800.0000   -0.64230
693840.0000   -0.56551
693880.0000   -0.11053
693920.0000   -0.58217
693960.0000   -0.73691
694000.0000   -0.28228
694040.0000   -0.55026
694080.0000   -0.79908
694120.0000   -0.18878
694160.0000   -0.44587
694200.0000   -0.53295
694240.0000   -0.79192
694280.0000   -0.58008
694320.0000   -0.52374
694360.0000   -0.43996
694400.0000   -0.49132
694440.0000   -0.50075
694480.0000   -0.53689
694520.0000   -0.47209
694560.0000   -0.63911
694600.0000   -0.94799
694640.0000   -0.58543
694680.0000   -0.77989
694720.0000   -0.62496
694760.0000   -0.58157
694800.0000   -0.53897
694840.0000   -0.72643
694880.0000   -0.76789
694920.0000   -1.08858
694960.0000   -0.56245
695000.0000   -0.79311
695040.0000   -0.59137
695080.0000   -0.81788
695120.0000   -0.50270
695160.0000   -0.72642
695200.0000   -0.70359
695240.0000   -0.41355
695280.0000   -0.63304
695320.0000   -0.76412
695360.0000   -0.42635
695400.0000   -0.59230
695440.0000   -0.85953
695480.0000   -0.57046
695520.0000   -0.63317
695560.0000   -0.41948
695600.0000   -0.61893
695640.0000   -0.55138
695680.0000   -0.49673
695720.0000   -0.57725
695760.0000   -0.73381
695800.0000   -0.74472
695840.0000   -0.44236
695880.0000   -0.40480
695920.0000   -0.60739
695960.0000   -0.56030
696000.0000   -0.48118
696040.0000   -0.83696
696080.0000   -0.59757
696120.0000   -0.56568
696160.0000   -0.47663
696200.0000   -0.07573
696240.0000   -0.40506
696280.0000   -0.62056
696320.0000   -0.60329
696360.0000   -0.29052
696400.0000    0.05015
696440.0000   -0.15961
696480.0000   -0.39326
696520.0000   -0.53169
696560.0000   -0.38211
696600.0000   -0.44401
696640.0000   -0.27961
696680.0000   -0.80968
696720.0000   -0.25850
696760.0000   -0.36117
696800.0000   -0.52393
696840.0000   -0.45436
696880.0000   -0.12113
696920.0000    0.00460
696960.0000   -0.21361
697000.0000    0.08752
697040.0000   -0.03665
697080.0000   -0.17601
697120.0000    0.09098
697160.0000   -0.01082
697200.0000   -0.16044
697240.0000   -0.33798
697280.0000   -0.25979
697320.0000   -0.38894
697360.0000    0.08802
697400.0000    0.00094
697440.0000   -0.12543
697480.0000   -0.16555
697520.0000   -0.13448
697560.0000   -0.25878
697600.0000   -0.14909
697640.0000   -0.18253
697680.0000   -0.41770
697720.0000   -0.10070
697760.0000   -0.37192
697800.0000   -0.26817
697840.0000   -0.21438
697880.0000   -0.08662
697920.0000   -0.12931
697960.0000   -0.36921
698000.0000   -0.42773
698040.0000   -0.46639
698080.0000   -0.24489
698120.0000   -0.14853
698160.0000   -0.46225
698200.0000    0.00189
698240.0000   -0.27821
698280.0000   -0.33798
698320.0000    0.04077
698360.0000   -0.01673
698400.0000    0.04279
698440.0000   -0.18189
698480.0000    0.10501
698520.0000    0.30490
698560.0000   -0.07011
698600.0000   -0.24600
698640.0000    0.11226
698680.0000   -0.16774
698720.0000    0.22684
698760.0000    0.03378
698800.0000   -0.09610
698840.0000   -0.02654
698880.0000   -0.06888
698920.0000   -0.02288
698960.0000   -0.08448
699000.0000   -0.23362
699040.0000   -0.26839
699080.0000   -0.21103
699120.0000   -0.14173
699160.0000   -0.65270
699200.0000   -0.57749
699240.0000   -0.25772
699280.0000   -0.47719
699320.0000   -0.51263
699360.0000   -0.54471
699400.0000   -0.70488
699440.0000   -0.01978
699480.0000   -0.06278
699520.0000   -0.15586
699560.0000   -0.59175
699600.0000   -0.79892
699640.0000   -0.78798
699680.0000   -0.75226
699720.0000   -0.75566
699760.0000   -0.70699
699800.0000   -0.84361
699840.0000   -0.61741
699880.0000   -0.67570
699920.0000   -0.68811
699960.0000   -0.55948
700000.0000   -0.68117
700040.0000   -0.90839
700080.0000   -0.43424
700120.0000   -0.48600
700160.0000   -1.10526
700200.0000   -0.44907
700240.0000   -0.71871
700280.0000   -0.70581
700320.0000   -0.82936
700360.0000   -0.81451
700400.0000   -0.80320
700440.0000   -0.86587
700480.0000   -0.76843
700520.0000   -0.61327
700560.0000   -0.23107
700600.0000   -0.49850
700640.0000   -0.37857
700680.0000   -0.39504
700720.0000   -0.17223
700760.0000   -0.45351
700800.0000   -0.41002
700840.0000   -0.32361
700880.0000   -0.43139
700920.0000   -0.51995
700960.0000   -0.67494
701000.0000   -0.55474
701040.0000   -0.32378
701080.0000   -0.32169
701120.0000   -0.34637
701160.0000   -0.33162
701200.0000   -0.31097
701240.0000   -0.41213
701280.0000   -0.27746
701320.0000   -0.37492
701360.0000   -0.49940
701400.0000   -0.23239
701440.0000   -0.28804
701480.0000    0.11977
701520.0000   -0.31566
701560.0000   -0.25696
701600.0000   -0.41456
701640.0000   -0.34546
701680.0000   -0.27235
701720.0000   -0.37569
701760.0000   -0.15880
701800.0000   -0.32112
701840.0000   -0.33395
701880.0000   -0.55155
701920.0000   -0.20005
701960.0000   -0.38691
702000.0000   -0.14957
702040.0000   -0.27803
702080.0000   -0.11217
702120.0000    0.22991
702160.0000    0.03788
702200.0000   -0.19033
702240.0000   -0.24153
702280.0000   -0.33637
702320.0000   -0.37296
702360.0000   -0.41629
702400.0000   -0.34081
702440.0000   -0.51508
702480.0000   -0.27929
702520.0000   -0.39914
702560.0000   -0.25082
702600.0000   -0.31003
702640.0000   -0.44812
702680.0000   -0.63073
702720.0000   -0.41249
702760.0000   -0.52871
702800.0000   -0.70636
702840.0000   -0.25961
702880.0000   -0.41521
702920.0000   -0.46320
702960.0000   -0.33821
703000.0000   -0.48852
703040.0000   -0.37190
703080.0000   -0.48847
703120.0000   -0.55385
703160.0000   -0.28011
703200.0000   -0.60422
703240.0000   -0.68389
703280.0000   -0.37529
703320.0000   -0.55260
703360.0000   -0.38227
703400.0000   -0.41562
703440.0000   -0.20150
703480.0000   -0.52509
703520.0000   -0.69148
703560.0000   -0.75429
703600.0000   -0.30116
703640.0000   -0.34716
703680.0000   -0.49531
703720.0000   -0.73392
703760.0000   -0.60217
703800.0000   -0.34929
703840.0000   -0.73922
703880.0000   -0.59853
703920.0000   -0.61413
703960.0000   -0.56867
704000.0000   -0.27207
704040.0000   -0.72549
704080.0000   -0.60768
704120.0000   -0.46742
704160.0000   -0.70494
704200.0000   -0.28190
704240.0000   -0.56738
704280.0000   -0.66605
704320.0000   -0.59490
704360.0000   -0.51221
704400.0000   -0.54013
704440.0000   -0.85180
704480.0000   -0.48661
704520.0000   -0.44930
704560.0000   -0.32423
704600.0000   -0.34551
704640.0000   -0.61747
704680.0000   -0.77684
704720.0000   -0.77237
704760.0000   -0.37358
704800.0000   -0.58207
704840.0000   -0.31497
704880.0000   -0.61851
704920.0000   -0.12013
704960.0000   -0.45575
705000.0000   -0.49923
705040.0000   -0.27179
705080.0000   -0.40379
705120.0000   -0.52604
705160.0000   -0.53490
705200.0000   -0.43624
705240.0000   -0.48935
705280.0000   -0.22161
705320.0000   -0.45613
705360.0000   -0.67042
705400.0000   -0.76041
705440.0000   -0.50160
705480.0000   -0.30596
705520.0000   -0.44768
705560.0000   -0.39049
705600.0000   -0.53812
705640.0000   -0.52478
705680.0000   -0.49959
705720.0000   -0.28006
705760.0000   -0.44301
705800.0000   -0.29991
705840.0000   -0.39757
705880.0000   -0.37463
705920.0000   -0.64054
705960.0000   -0.64000
706000.0000   -0.64403
706040.0000   -0.53234
706080.0000   -0.71332
706120.0000   -0.58533
706160.0000   -0.36864
706200.0000   -0.12922
706240.0000   -0.14744
706280.0000   -0.27284
706320.0000   -0.45860
706360.0000   -0.49415
706400.0000   -0.69314
706440.0000   -0.63030
706480.0000   -0.42475
706520.0000   -0.48197
706560.0000   -0.80019
706600.0000   -0.46044
706640.0000   -0.35862
706680.0000   -0.04009
706720.0000   -0.28889
706760.0000   -0.38390
706800.0000   -0.43898
706840.0000   -0.61095
706880.0000   -0.46971
706920.0000   -0.36611
706960.0000   -0.48304
707000.0000   -0.70537
707040.0000   -0.62455
707080.0000   -0.82382
707120.0000   -0.52877
707160.0000   -0.75111
707200.0000   -0.44016
707240.0000   -0.50414
707280.0000   -0.49942
707320.0000   -0.56323
707360.0000   -0.43752
707400.0000   -0.41659
707440.0000   -0.32947
707480.0000   -0.40460
707520.0000   -0.31499
707560.0000   -0.63071
707600.0000   -0.47624
707640.0000   -0.67200
707680.0000   -0.80104
707720.0000   -0.48957
707760.0000   -0.56732
707800.0000   -0.38977
707840.0000   -0.84615
707880.0000   -0.75284
707920.0000   -0.68095
707960.0000   -0.76187
708000.0000   -0.70933
708040.0000   -0.80550
708080.0000   -0.36128
708120.0000   -0.51798
708160.0000   -0.37784
708200.0000   -0.59485
708240.0000   -0.77653
708280.0000   -0.52744
708320.0000   -0.30648
708360.0000   -0.46483
708400.0000   -0.57650
708440.0000   -0.49594
708480.0000   -0.45185
708520.0000   -0.18959
708560.0000   -0.57440
708600.0000   -0.62062
708640.0000   -0.36731
708680.0000   -0.51492
708720.0000   -0.52191
708760.0000   -0.48080
708800.0000   -0.62042
708840.0000   -0.82540
708880.0000   -0.56059
708920.0000   -0.79356
708960.0000   -0.38666
709000.0000   -0.49348
709040.0000   -0.52332
709080.0000   -0.66136
709120.0000   -0.49726
709160.0000   -0.39302
709200.0000   -0.48805
709240.0000   -0.73042
709280.0000   -0.68580
709320.0000   -0.44009
709360.0000   -0.46459
709400.0000   -0.09639
709440.0000   -0.55863
709480.0000   -0.44758
709520.0000   -0.29443
709560.0000   -0.51731
709600.0000   -0.35262
709640.0000   -0.64620
709680.0000   -0.60573
709720.0000   -0.34249
709760.0000   -0.47758
709800.0000   -0.41574
709840.0000   -0.42803
709880.0000   -0.53079
709920.0000   -0.27769
709960.0000   -0.33021
710000.0000   -0.29345
710040.0000   -0.28159
710080.0000   -0.39269
710120.0000   -0.19602
710160.0000   -0.41405
710200.0000   -0.32250
710240.0000   -0.35658
710280.0000   -0.47156
710320.0000   -0.44090
710360.0000   -0.56371
710400.0000   -0.31401
710440.0000   -0.69173
710480.0000   -0.55619
710520.0000   -0.21205
710560.0000   -0.78728
710600.0000   -0.58183
710640.0000   -0.58732
710680.0000   -0.68286
710720.0000   -0.30746
710760.0000   -0.46764
710800.0000   -0.53314
710840.0000   -0.63220
710880.0000   -0.41595
710920.0000   -0.46095
710960.0000   -0.66678
711000.0000   -0.57582
711040.0000   -0.49825
711080.0000   -0.60841
711120.0000   -0.81315
711160.0000   -0.46497
711200.0000   -0.58269
711240.0000   -0.67251
711280.0000   -0.90013
711320.0000   -0.70328
711360.0000   -0.56019
711400.0000   -0.57525
711440.0000   -0.64657
711480.0000   -0.65898
711520.0000   -0.53204
711560.0000   -0.69850
711600.0000   -0.59749
711640.0000   -0.40013
711680.0000   -0.62175
711720.0000   -0.53007
711760.0000   -0.65077
711800.0000   -0.56771
711840.0000   -0.67476
711880.0000   -0.69081
711920.0000   -0.68324
711960.0000   -0.74676
712000.0000   -0.82668
712040.0000   -0.69758
712080.0000   -0.67678
712120.0000   -0.73845
712160.0000   -0.59322
712200.0000   -0.72092
712240.0000   -0.64460
712280.0000   -0.64212
712320.0000   -0.76935
712360.0000   -0.58136
712400.0000   -0.81207
712440.0000   -0.60594
712480.0000   -0.40785
712520.0000   -0.69055
712560.0000   -0.62592
712600.0000   -0.58588
712640.0000   -0.45616
712680.0000   -0.47111
712720.0000   -0.55984
712760.0000   -0.62029
712800.0000   -0.82902
712840.0000   -0.60889
712880.0000   -0.75621
712920.0000   -0.65301
712960.0000   -0.59539
713000.0000   -0.78835
713040.0000   -0.74150
713080.0000   -0.66397
713120.0000   -0.78228
713160.0000   -0.54673
713200.0000   -0.70430
713240.0000   -0.50548
713280.0000   -0.76714
713320.0000   -0.86304
713360.0000   -0.31474
713400.0000   -0.49527
713440.0000   -0.45904
713480.0000   -0.46435
713520.0000   -0.52713
713560.0000   -0.65447
713600.0000   -0.60760
713640.0000   -0.21395
713680.0000   -0.36429
713720.0000   -0.89625
713760.0000   -0.62577
713800.0000   -0.61304
713840.0000   -0.19912
713880.0000   -0.46950
713920.0000   -0.46027
713960.0000   -0.76769
714000.0000   -0.53641
714040.0000   -0.44290
714080.0000   -0.72677
714120.0000   -0.58709
714160.0000   -0.63584
714200.0000   -0.70114
714240.0000   -0.59253
714280.0000   -0.77743
714320.0000   -0.64118
714360.0000   -0.87031
714400.0000   -0.69603
714440.0000   -0.70503
714480.0000   -0.52699
714520.0000   -0.70603
714560.0000   -0.56162
714600.0000   -0.51889
714640.0000   -0.50631
714680.0000   -0.49197
714720.0000   -0.61184
714760.0000   -0.54131
714800.0000   -0.73420
714840.0000   -0.61950
714880.0000   -0.54317
714920.0000   -0.48210
714960.0000   -0.69078
715000.0000   -0.66103
715040.0000   -0.41301
715080.0000   -0.59154
715120.0000   -0.49067
715160.0000   -0.64767
715200.0000   -0.43185
715240.0000   -0.62703
715280.0000   -0.70531
715320.0000   -0.22145
715360.0000   -0.23168
715400.0000   -0.58612
715440.0000   -0.51802
715480.0000   -0.43989
715520.0000   -0.48280
715560.0000   -0.49225
715600.0000   -0.46652
715640.0000   -0.27080
715680.0000   -0.38924
715720.0000   -0.17139
715760.0000   -0.14062
715800.0000   -0.07165
715840.0000   -0.26229
715880.0000   -0.51029
715920.0000   -0.10920
715960.0000   -0.41397
716000.0000   -0.32041
716040.0000   -0.42761
716080.0000   -0.47126
716120.0000   -0.31959
716160.0000   -0.53394
716200.0000   -0.29152
716240.0000   -0.55439
716280.0000   -0.51490
716320.0000   -0.28408
716360.0000   -0.37715
716400.0000   -0.55845
716440.0000   -0.55345
716480.0000   -0.85634
716520.0000   -0.25575
716560.0000   -0.46406
716600.0000   -0.41248
716640.0000   -0.20127
716680.0000   -0.18159
716720.0000    0.01426
716760.0000   -0.11529
716800.0000   -0.06912
716840.0000   -0.13227
716880.0000   -0.37729
716920.0000   -0.20688
716960.0000   -0.08267
717000.0000   -0.16161
717040.0000   -0.08619
717080.0000    0.12612
717120.0000   -0.09874
717160.0000   -0.14421
717200.0000   -0.23445
717240.0000   -0.23437
717280.0000   -0.15627
717320.0000   -0.29130
717360.0000   -0.27681
717400.0000   -0.34976
717440.0000   -0.44568
717480.0000   -0.05504
717520.0000   -0.15445
717560.0000   -0.38294
717600.0000   -0.31225
717640.0000   -0.28293
717680.0000   -0.38189
717720.0000   -0.27274
717760.0000   -0.17856
717800.0000   -0.39117
717840.0000   -0.54824
717880.0000    0.02768
717920.0000   -0.27626
717960.0000   -0.53198
718000.0000   -0.51587
718040.0000   -0.75990
718080.0000   -0.33254
718120.0000   -0.28352
718160.0000   -0.52929
718200.0000   -0.78644
718240.0000   -0.38073
718280.0000   -0.57015
718320.0000   -0.62623
718360.0000   -0.41849
718400.0000   -0.45340
718440.0000    0.01457
718480.0000   -0.14683
718520.0000    0.05616
718560.0000   -0.13036
718600.0000   -0.45163
718640.0000   -0.32532
718680.0000   -0.60225
718720.0000   -0.83459
718760.0000   -0.60556
718800.0000   -0.48699
718840.0000   -0.12572
718880.0000   -0.46242
718920.0000   -0.26731
718960.0000   -0.08321
719000.0000   -0.11504
719040.0000   -0.02734
719080.0000   -0.05116
719120.0000   -0.05534
719160.0000   -0.08960
719200.0000   -0.03450
719240.0000   -0.24319
719280.0000   -0.20436
719320.0000   -0.22691
719360.0000   -0.24961
719400.0000   -0.21643
719440.0000   -0.51977
719480.0000   -0.50736
719520.0000   -0.29846
719560.0000   -0.41926
719600.0000   -0.02652
719640.0000   -0.31338
719680.0000   -0.40097
719720.0000   -0.46119
719760.0000    0.04683
719800.0000   -0.33461
719840.0000   -0.35494
719880.0000   -0.16346
719920.0000   -0.37734
719960.0000   -0.08425
720000.0000    0.04656
720040.0000   -0.55105
720080.0000   -0.20089
720120.0000   -0.15073
720160.0000   -0.32692
720200.0000   -0.35261
720240.0000   -0.28770
720280.0000   -0.26366
720320.0000   -0.22215
720360.0000   -0.21816
720400.0000   -0.27990
720440.0000   -0.20865
720480.0000   -0.35150
720520.0000   -0.13381
720560.0000    0.04369
720600.0000   -0.22718
720640.0000   -0.27542
720680.0000   -0.25802
720720.0000   -0.01931
720760.0000   -0.11436
720800.0000   -0.23202
720840.0000   -0.25765
720880.0000    0.03183
720920.0000   -0.51745
720960.0000   -0.18356
721000.0000   -0.54388
721040.0000   -0.26536
721080.0000   -0.37989
721120.0000   -0.15943
721160.0000   -0.28670
721200.0000   -0.30603
721240.0000   -0.10361
721280.0000   -0.45258
721320.0000   -0.35305
721360.0000   -0.26296
721400.0000   -0.02476
721440.0000   -0.39837
721480.0000   -0.46235
721520.0000   -0.36719
721560.0000   -0.36660
721600.0000   -0.22695
721640.0000   -0.08411
721680.0000   -0.37927
721720.0000   -0.19318
721760.0000   -0.21450
721800.0000   -0.49845
721840.0000   -0.44302
721880.0000   -0.39829
721920.0000   -0.22658
721960.0000   -0.27801
722000.0000   -0.24324
722040.0000   -0.40800
722080.0000   -0.40140
722120.0000   -0.56402
722160.0000   -0.43437
722200.0000   -0.63988
722240.0000   -0.49354
722280.0000   -0.37394
722320.0000   -0.25194
722360.0000   -0.33001
722400.0000   -0.41816
722440.0000   -0.38338
722480.0000   -0.41073
722520.0000   -0.26748
722560.0000   -0.58204
722600.0000   -0.62783
722640.0000   -0.51051
722680.0000   -0.69219
722720.0000   -0.67153
722760.0000   -0.35988
722800.0000   -0.23795
722840.0000   -0.47006
722880.0000   -0.34680
722920.0000   -0.44227
722960.0000   -0.66829
723000.0000   -0.52493
723040.0000   -0.08945
723080.0000   -0.39036
723120.0000   -0.20425
723160.0000   -0.18788
723200.0000   -0.27375
723240.0000   -0.34440
723280.0000   -0.19004
723320.0000   -0.42658
723360.0000   -0.27359
723400.0000   -0.12268
723440.0000    0.06631
723480.0000   -0.31168
723520.0000   -0.09281
723560.0000    0.09630
723600.0000   -0.10025
723640.0000    0.02744
723680.0000   -0.07270
723720.0000   -0.17503
723760.0000    0.06343
723800.0000    0.30411
723840.0000    0.21544
[truncated: 158,795 more chars]
