# Supplementary material for: Comment on 'Valid molecular dynamics simulations of human hemoglobin require a surprisingly large box size'
Source: eLife. 2019 Jun 20;8:e44718. doi: 10.7554/eLife.44718 (PMC6586461; doi:10.7554/eLife.44718)
Supplement: Figure 4—source data 1. — The zip archive contains a README file describing which source files correspond to the different panels. [file elife-44718-fig4-data1.zip › figure4/panels_EF/charmm/box2/eq18/proj.xvg]

25000.0000   -0.16245
25040.0000    0.03722
25080.0000    0.31261
25120.0000   -0.33228
25160.0000   -0.47701
25200.0000   -0.34145
25240.0000   -0.25403
25280.0000   -0.43107
25320.0000   -0.54429
25360.0000   -0.32086
25400.0000   -0.24137
25440.0000   -0.39763
25480.0000   -0.47880
25520.0000   -0.36889
25560.0000   -0.21562
25600.0000   -0.34143
25640.0000   -0.23296
25680.0000   -0.43677
25720.0000   -0.27322
25760.0000   -0.23315
25800.0000   -0.33215
25840.0000    0.10662
25880.0000   -0.02709
25920.0000    0.11234
25960.0000   -0.29205
26000.0000   -0.22147
26040.0000    0.16254
26080.0000   -0.10148
26120.0000   -0.04724
26160.0000    0.13635
26200.0000   -0.10856
26240.0000   -0.18157
26280.0000   -0.23107
26320.0000   -0.01769
26360.0000   -0.39220
26400.0000   -0.41015
26440.0000   -0.05502
26480.0000    0.01895
26520.0000   -0.12367
26560.0000    0.05889
26600.0000    0.34198
26640.0000   -0.16667
26680.0000    0.10447
26720.0000    0.03760
26760.0000    0.07878
26800.0000    0.17504
26840.0000    0.16736
26880.0000    0.08528
26920.0000   -0.05818
26960.0000   -0.23872
27000.0000   -0.23903
27040.0000   -0.07989
27080.0000    0.27873
27120.0000    0.10221
27160.0000   -0.10120
27200.0000   -0.25700
27240.0000   -0.04660
27280.0000   -0.15069
27320.0000   -0.16076
27360.0000   -0.22019
27400.0000   -0.03716
27440.0000    0.01879
27480.0000   -0.04638
27520.0000   -0.14623
27560.0000   -0.12693
27600.0000   -0.01174
27640.0000    0.09078
27680.0000    0.04535
27720.0000   -0.09942
27760.0000    0.07262
27800.0000   -0.06990
27840.0000    0.05607
27880.0000    0.10782
27920.0000   -0.12195
27960.0000    0.14462
28000.0000   -0.08089
28040.0000   -0.14241
28080.0000   -0.12379
28120.0000    0.08206
28160.0000   -0.02832
28200.0000    0.24927
28240.0000    0.08277
28280.0000    0.02320
28320.0000   -0.04985
28360.0000    0.04941
28400.0000    0.26429
28440.0000   -0.20116
28480.0000   -0.07175
28520.0000   -0.10209
28560.0000   -0.40233
28600.0000    0.21781
28640.0000    0.03001
28680.0000   -0.08954
28720.0000   -0.01047
28760.0000    0.07256
28800.0000   -0.21419
28840.0000    0.09845
28880.0000   -0.07912
28920.0000   -0.25783
28960.0000    0.01912
29000.0000    0.03822
29040.0000    0.20191
29080.0000   -0.11117
29120.0000   -0.18479
29160.0000   -0.25163
29200.0000   -0.57655
29240.0000   -0.27137
29280.0000   -0.33652
29320.0000   -0.34104
29360.0000   -0.45998
29400.0000   -0.54294
29440.0000   -0.34203
29480.0000   -0.43272
29520.0000   -0.50125
29560.0000   -0.45025
29600.0000   -0.51005
29640.0000   -0.40486
29680.0000   -0.60113
29720.0000   -0.31040
29760.0000   -0.43674
29800.0000   -0.63431
29840.0000   -0.53151
29880.0000   -0.43771
29920.0000   -0.46152
29960.0000   -0.51038
30000.0000   -0.51051
30040.0000   -0.48529
30080.0000   -0.61438
30120.0000   -0.47551
30160.0000   -0.58231
30200.0000   -0.57774
30240.0000   -0.89316
30280.0000   -0.75705
30320.0000   -0.55066
30360.0000    0.05440
30400.0000   -0.09576
30440.0000   -0.26268
30480.0000   -0.41291
30520.0000   -0.18247
30560.0000   -0.32625
30600.0000   -0.16170
30640.0000   -0.13023
30680.0000   -0.30949
30720.0000   -0.63408
30760.0000   -0.37541
30800.0000   -0.49597
30840.0000   -0.75156
30880.0000   -0.75360
30920.0000   -0.57276
30960.0000   -0.47052
31000.0000   -0.61437
31040.0000   -0.62698
31080.0000   -0.47488
31120.0000   -0.98641
31160.0000   -0.83348
31200.0000   -0.19772
31240.0000   -0.43391
31280.0000   -0.29790
31320.0000   -0.16678
31360.0000    0.03751
31400.0000    0.07797
31440.0000   -0.35053
31480.0000   -0.47534
31520.0000   -0.54848
31560.0000   -0.52334
31600.0000   -0.55098
31640.0000   -0.84241
31680.0000   -1.07782
31720.0000   -0.68726
31760.0000   -0.45391
31800.0000   -0.43868
31840.0000   -0.77412
31880.0000   -0.66741
31920.0000   -1.08220
31960.0000   -0.62857
32000.0000   -0.61573
32040.0000   -0.32966
32080.0000   -0.43714
32120.0000   -0.71160
32160.0000   -0.63508
32200.0000   -0.62938
32240.0000   -0.57770
32280.0000   -0.64838
32320.0000   -0.51149
32360.0000   -0.47209
32400.0000   -0.41519
32440.0000   -0.23153
32480.0000   -0.53889
32520.0000   -0.42309
32560.0000    0.11029
32600.0000    0.39224
32640.0000    0.52836
32680.0000    0.39060
32720.0000    0.42256
32760.0000    0.49822
32800.0000    0.48681
32840.0000    0.25937
32880.0000    0.29724
32920.0000    0.27702
32960.0000    0.27524
33000.0000    0.50101
33040.0000    0.55128
33080.0000    0.67318
33120.0000    0.68062
33160.0000    0.25296
33200.0000    0.54094
33240.0000    0.46986
33280.0000    0.28855
33320.0000    0.37378
33360.0000    0.52001
33400.0000    0.52936
33440.0000    0.52223
33480.0000    0.45781
33520.0000    0.56707
33560.0000    0.62856
33600.0000    0.49819
33640.0000    0.81153
33680.0000    0.32511
33720.0000    0.34030
33760.0000    0.39124
33800.0000    0.50210
33840.0000    0.42237
33880.0000    0.48634
33920.0000    0.41010
33960.0000    0.32380
34000.0000    0.39134
34040.0000    0.45453
34080.0000    0.48103
34120.0000    0.43872
34160.0000    0.48724
34200.0000    0.45414
34240.0000    0.42513
34280.0000    0.49907
34320.0000    0.53307
34360.0000    0.59602
34400.0000    0.45203
34440.0000    0.67432
34480.0000    0.62731
34520.0000    0.54704
34560.0000    0.37231
34600.0000    0.63024
34640.0000    0.61972
34680.0000    0.35434
34720.0000    0.60506
34760.0000    0.30772
34800.0000    0.27539
34840.0000    0.38365
34880.0000    0.52314
34920.0000    0.28963
34960.0000    0.51193
35000.0000    0.49851
35040.0000    0.33643
35080.0000    0.43401
35120.0000    0.29404
35160.0000    0.43555
35200.0000    0.55697
35240.0000    0.37493
35280.0000    0.53316
35320.0000    0.57284
35360.0000    0.53450
35400.0000    0.47793
35440.0000    0.37440
35480.0000    0.46329
35520.0000    0.34585
35560.0000    0.53682
35600.0000    0.33496
35640.0000    0.47304
35680.0000    0.51453
35720.0000    0.44742
35760.0000    0.35389
35800.0000    0.20320
35840.0000    0.26138
35880.0000    0.29890
35920.0000    0.26697
35960.0000    0.38455
36000.0000    0.50763
36040.0000    0.38352
36080.0000    0.37179
36120.0000    0.26298
36160.0000    0.23726
36200.0000    0.17693
36240.0000    0.35610
36280.0000    0.14593
36320.0000    0.29351
36360.0000    0.49181
36400.0000    0.43453
36440.0000    0.30549
36480.0000    0.52356
36520.0000    0.48535
36560.0000    0.54763
36600.0000    0.33385
36640.0000    0.11215
36680.0000    0.04020
36720.0000    0.32160
36760.0000    0.56589
36800.0000    0.61527
36840.0000    0.01470
36880.0000    0.39147
36920.0000    0.32792
36960.0000    0.47187
37000.0000    0.34089
37040.0000    0.48377
37080.0000    0.43080
37120.0000    0.20234
37160.0000    0.30803
37200.0000    0.15509
37240.0000    0.35962
37280.0000    0.44637
37320.0000    0.37477
37360.0000    0.51298
37400.0000    0.19771
37440.0000    0.27955
37480.0000    0.19532
37520.0000    0.32052
37560.0000    0.48529
37600.0000    0.34213
37640.0000    0.42817
37680.0000    0.17814
37720.0000    0.04107
37760.0000    0.24698
37800.0000    0.17856
37840.0000    0.33984
37880.0000    0.33644
37920.0000    0.42710
37960.0000    0.37393
38000.0000    0.27860
38040.0000    0.54044
38080.0000    0.37339
38120.0000    0.46647
38160.0000    0.31110
38200.0000    0.45623
38240.0000    0.14747
38280.0000    0.61681
38320.0000    0.49912
38360.0000    0.47984
38400.0000    0.22243
38440.0000    0.38626
38480.0000    0.40824
38520.0000    0.39907
38560.0000    0.60505
38600.0000    0.47606
38640.0000    0.33230
38680.0000    0.29201
38720.0000    0.06624
38760.0000    0.29183
38800.0000    0.23444
38840.0000    0.45572
38880.0000    0.35560
38920.0000    0.24068
38960.0000    0.32880
39000.0000    0.32416
39040.0000    0.37421
39080.0000    0.52906
39120.0000    0.29960
39160.0000    0.48101
39200.0000    0.24132
39240.0000    0.32980
39280.0000    0.57998
39320.0000    0.40305
39360.0000    0.35467
39400.0000    0.54184
39440.0000    0.41114
39480.0000    0.34711
39520.0000    0.35527
39560.0000    0.54882
39600.0000    0.35694
39640.0000    0.51431
39680.0000    0.65159
39720.0000    0.50438
39760.0000    0.59632
39800.0000    0.64439
39840.0000    0.65605
39880.0000    0.68853
39920.0000    0.56938
39960.0000    0.63767
40000.0000    0.54750
40040.0000    0.36898
40080.0000    0.59650
40120.0000    0.68383
40160.0000    0.37570
40200.0000    0.59699
40240.0000    0.60122
40280.0000    0.55243
40320.0000    0.47068
40360.0000    0.54970
40400.0000    0.53690
40440.0000    0.56309
40480.0000    0.49596
40520.0000    0.40216
40560.0000    0.73822
40600.0000    0.57075
40640.0000    0.77586
40680.0000    0.48161
40720.0000    0.52030
40760.0000    0.44083
40800.0000    0.38064
40840.0000   -0.01615
40880.0000    0.38615
40920.0000    0.46037
40960.0000    0.51599
41000.0000    0.67113
41040.0000    0.48499
41080.0000    0.60191
41120.0000    0.64125
41160.0000    0.55712
41200.0000    0.48827
41240.0000    0.31659
41280.0000    0.55998
41320.0000    0.42106
41360.0000    0.55087
41400.0000    0.42176
41440.0000    0.42643
41480.0000    0.21645
41520.0000    0.65089
41560.0000    0.39735
41600.0000    0.52896
41640.0000    0.30806
41680.0000    0.68633
41720.0000    0.52697
41760.0000    0.48213
41800.0000    0.56319
41840.0000    0.53673
41880.0000    0.56201
41920.0000    0.57147
41960.0000    0.44013
42000.0000    0.59992
42040.0000    0.65205
42080.0000    0.40214
42120.0000    0.52072
42160.0000    0.53111
42200.0000    0.58165
42240.0000    0.57865
42280.0000    0.71714
42320.0000    0.59075
42360.0000    0.68216
42400.0000    0.87838
42440.0000    0.61607
42480.0000    0.71947
42520.0000    0.76323
42560.0000    0.50567
42600.0000    0.76579
42640.0000    0.78337
42680.0000    0.71137
42720.0000    0.54525
42760.0000    0.51147
42800.0000    0.65931
42840.0000    0.71507
42880.0000    0.40971
42920.0000    0.50046
42960.0000    0.57917
43000.0000    0.33419
43040.0000    0.64825
43080.0000    0.47709
43120.0000    0.51326
43160.0000    0.36936
43200.0000    0.43103
43240.0000    0.53453
43280.0000    0.41204
43320.0000    0.47799
43360.0000    0.40783
43400.0000    0.64346
43440.0000    0.57145
43480.0000    0.64741
43520.0000    0.57007
43560.0000    0.52890
43600.0000    0.61912
43640.0000    0.39207
43680.0000    0.47120
43720.0000    0.37555
43760.0000    0.43863
43800.0000    0.83345
43840.0000    0.81510
43880.0000    0.51814
43920.0000    0.54434
43960.0000    0.45032
44000.0000    0.67897
44040.0000    0.62268
44080.0000    0.61662
44120.0000    0.35845
44160.0000    0.53115
44200.0000    0.44789
44240.0000    0.36114
44280.0000    0.45944
44320.0000    0.45537
44360.0000    0.40499
44400.0000    0.53828
44440.0000    0.47598
44480.0000    0.45079
44520.0000    0.64975
44560.0000    0.56283
44600.0000    0.83959
44640.0000    0.43559
44680.0000    0.40287
44720.0000    0.53841
44760.0000    0.59436
44800.0000    0.66645
44840.0000    0.64801
44880.0000    0.55429
44920.0000    0.25349
44960.0000    0.37399
45000.0000    0.46934
45040.0000   -0.07726
45080.0000    0.10622
45120.0000    0.29196
45160.0000    0.27157
45200.0000    0.27421
45240.0000    0.43967
45280.0000    0.34298
45320.0000    0.09760
45360.0000    0.31402
45400.0000    0.15132
45440.0000   -0.09565
45480.0000    0.35361
45520.0000    0.12087
45560.0000   -0.15024
45600.0000    0.25685
45640.0000    0.12863
45680.0000    0.19554
45720.0000    0.02666
45760.0000   -0.16552
45800.0000   -0.07131
45840.0000   -0.28320
45880.0000   -0.52636
45920.0000   -0.56201
45960.0000   -0.00482
46000.0000   -0.19684
46040.0000   -0.37655
46080.0000   -0.22090
46120.0000   -0.52166
46160.0000   -0.31029
46200.0000   -0.00067
46240.0000   -0.20108
46280.0000   -0.40209
46320.0000   -0.32925
46360.0000   -0.57977
46400.0000   -0.66682
46440.0000   -0.62407
46480.0000   -0.56822
46520.0000   -0.17125
46560.0000   -0.62001
46600.0000   -0.62030
46640.0000   -0.47030
46680.0000   -0.28509
46720.0000   -0.34157
46760.0000   -0.44055
46800.0000   -0.41448
46840.0000   -0.30118
46880.0000   -0.54178
46920.0000    0.13031
46960.0000    0.13611
47000.0000    0.04367
47040.0000   -0.49375
47080.0000   -0.29371
47120.0000   -0.32463
47160.0000   -0.50890
47200.0000   -0.52115
47240.0000   -0.43168
47280.0000   -0.07180
47320.0000   -0.11227
47360.0000    0.11562
47400.0000   -0.19916
47440.0000   -0.28729
47480.0000    0.03876
47520.0000   -0.19585
47560.0000   -0.23889
47600.0000    0.15006
47640.0000    0.04160
47680.0000    0.00860
47720.0000   -0.10724
47760.0000    0.11048
47800.0000    0.10071
47840.0000    0.15317
47880.0000    0.10533
47920.0000   -0.08890
47960.0000    0.15359
48000.0000   -0.16330
48040.0000   -0.48311
48080.0000    0.07782
48120.0000    0.00933
48160.0000   -0.04894
48200.0000    0.02296
48240.0000   -0.11365
48280.0000    0.24076
48320.0000    0.17335
48360.0000    0.01858
48400.0000    0.06456
48440.0000    0.17987
48480.0000    0.11443
48520.0000   -0.07578
48560.0000    0.07733
48600.0000    0.10607
48640.0000   -0.11149
48680.0000   -0.05795
48720.0000   -0.02384
48760.0000   -0.11492
48800.0000    0.12284
48840.0000   -0.02145
48880.0000    0.17044
48920.0000    0.15737
48960.0000    0.17143
49000.0000   -0.06400
49040.0000    0.16487
49080.0000   -0.03628
49120.0000    0.07289
49160.0000    0.07590
49200.0000   -0.11930
49240.0000   -0.08615
49280.0000    0.01194
49320.0000   -0.11176
49360.0000   -0.20091
49400.0000   -0.10023
49440.0000   -0.01512
49480.0000   -0.10367
49520.0000   -0.23518
49560.0000   -0.32786
49600.0000   -0.08444
49640.0000   -0.01421
49680.0000   -0.29007
49720.0000   -0.52960
49760.0000   -0.54872
49800.0000   -0.43559
49840.0000   -0.55397
49880.0000   -0.41201
49920.0000   -0.51875
49960.0000   -0.44180
50000.0000   -0.73884
50040.0000   -0.53011
50080.0000   -0.70709
50120.0000   -0.31064
50160.0000   -0.02861
50200.0000   -0.36937
50240.0000   -0.12575
50280.0000   -0.14091
50320.0000   -0.19451
50360.0000   -0.57602
50400.0000   -0.10946
50440.0000   -0.02807
50480.0000   -0.01474
50520.0000   -0.19080
50560.0000   -0.54780
50600.0000   -0.23770
50640.0000   -0.54817
50680.0000   -0.43025
50720.0000   -0.13835
50760.0000    0.02086
50800.0000   -0.20297
50840.0000   -0.19670
50880.0000   -0.19898
50920.0000   -0.03790
50960.0000   -0.09465
51000.0000   -0.31710
51040.0000   -0.07489
51080.0000    0.01124
51120.0000   -0.28089
51160.0000   -0.35613
51200.0000    0.12993
51240.0000   -0.02517
51280.0000   -0.24854
51320.0000   -0.30428
51360.0000   -0.20341
51400.0000    0.01728
51440.0000   -0.33879
51480.0000   -0.23311
51520.0000    0.02291
51560.0000   -0.34380
51600.0000   -0.05252
51640.0000   -0.28536
51680.0000   -0.49933
51720.0000   -0.62107
51760.0000   -0.53676
51800.0000   -0.47155
51840.0000   -0.29342
51880.0000   -0.41013
51920.0000   -0.28930
51960.0000   -0.25441
52000.0000   -0.43795
52040.0000   -0.39154
52080.0000   -0.40012
52120.0000   -0.61117
52160.0000   -0.50528
52200.0000   -0.18892
52240.0000   -0.54913
52280.0000   -0.13148
52320.0000   -0.25053
52360.0000   -0.32757
52400.0000   -0.05126
52440.0000   -0.17560
52480.0000   -0.36877
52520.0000   -0.27008
52560.0000   -0.69605
52600.0000   -0.12271
52640.0000   -0.08047
52680.0000   -0.05067
52720.0000   -0.06556
52760.0000    0.17253
52800.0000   -0.06455
52840.0000   -0.38611
52880.0000   -0.04149
52920.0000   -0.33038
52960.0000   -0.08318
53000.0000   -0.25086
53040.0000   -0.17463
53080.0000   -0.22082
53120.0000   -0.17094
53160.0000   -0.42954
53200.0000   -0.67798
53240.0000   -0.50725
53280.0000   -0.59698
53320.0000   -0.55348
53360.0000   -0.38222
53400.0000   -0.29601
53440.0000   -0.34670
53480.0000   -0.38164
53520.0000   -0.35913
53560.0000   -0.27384
53600.0000   -0.52604
53640.0000   -0.10155
53680.0000   -0.22410
53720.0000   -0.20117
53760.0000   -0.26303
53800.0000    0.09491
53840.0000    0.00620
53880.0000   -0.30814
53920.0000   -0.31069
53960.0000    0.05547
54000.0000   -0.08830
54040.0000   -0.36090
54080.0000   -0.42230
54120.0000   -0.07262
54160.0000    0.17714
54200.0000    0.19845
54240.0000   -0.13700
54280.0000   -0.05666
54320.0000   -0.09600
54360.0000   -0.01909
54400.0000   -0.29714
54440.0000   -0.15888
54480.0000   -0.01729
54520.0000   -0.39106
54560.0000   -0.41446
54600.0000   -0.15377
54640.0000    0.09460
54680.0000   -0.26332
54720.0000   -0.40552
54760.0000   -0.33578
54800.0000   -0.40647
54840.0000   -0.02179
54880.0000   -0.15381
54920.0000   -0.14724
54960.0000   -0.08339
55000.0000   -0.31805
55040.0000   -0.24369
55080.0000   -0.06033
55120.0000    0.31469
55160.0000   -0.26584
55200.0000   -0.55443
55240.0000   -0.22702
55280.0000   -0.64612
55320.0000   -0.52608
55360.0000   -0.58047
55400.0000   -0.39989
55440.0000   -0.72106
55480.0000   -0.69969
55520.0000   -0.33687
55560.0000   -0.49170
55600.0000   -0.46250
55640.0000   -0.62287
55680.0000   -0.80657
55720.0000   -0.33981
55760.0000   -0.63679
55800.0000   -0.39017
55840.0000   -0.59190
55880.0000   -0.44682
55920.0000   -0.40507
55960.0000   -0.62057
56000.0000   -0.71376
56040.0000   -0.60361
56080.0000   -0.57746
56120.0000   -0.19636
56160.0000   -0.50023
56200.0000   -0.70940
56240.0000   -0.74385
56280.0000   -0.68694
56320.0000   -0.51640
56360.0000   -0.61344
56400.0000   -0.69381
56440.0000   -0.77607
56480.0000   -0.65444
56520.0000   -0.76292
56560.0000   -0.58799
56600.0000   -0.57365
56640.0000   -0.59565
56680.0000   -0.49882
56720.0000   -0.41709
56760.0000   -0.69340
56800.0000   -0.52568
56840.0000   -0.82240
56880.0000   -0.61674
56920.0000   -0.54977
56960.0000   -0.41560
57000.0000   -0.69912
57040.0000   -0.37384
57080.0000   -0.31489
57120.0000   -0.25632
57160.0000   -0.39870
57200.0000   -0.46298
57240.0000   -0.58408
57280.0000   -0.43102
57320.0000   -0.39239
57360.0000   -0.52531
57400.0000   -0.75675
57440.0000   -0.91524
57480.0000   -0.62583
57520.0000   -0.55863
57560.0000   -0.41454
57600.0000   -0.44523
57640.0000   -0.49354
57680.0000   -0.58322
57720.0000   -0.74197
57760.0000   -0.38101
57800.0000   -0.84893
57840.0000   -0.54798
57880.0000   -0.41285
57920.0000   -0.84685
57960.0000   -0.53964
58000.0000   -0.34126
58040.0000   -0.38564
58080.0000   -0.55170
58120.0000   -0.36600
58160.0000   -0.74495
58200.0000   -0.31106
58240.0000   -0.07346
58280.0000   -0.51456
58320.0000   -0.51971
58360.0000   -0.08276
58400.0000   -0.24064
58440.0000   -0.16361
58480.0000   -0.01190
58520.0000   -0.08622
58560.0000   -0.03932
58600.0000   -0.06020
58640.0000    0.06318
58680.0000    0.17142
58720.0000    0.02416
58760.0000    0.01822
58800.0000   -0.12426
58840.0000    0.27110
58880.0000    0.30516
58920.0000    0.17328
58960.0000    0.16390
59000.0000    0.32004
59040.0000    0.05872
59080.0000    0.01158
59120.0000    0.21571
59160.0000    0.49735
59200.0000    0.20093
59240.0000    0.31256
59280.0000    0.25248
59320.0000    0.22784
59360.0000   -0.04670
59400.0000    0.07415
59440.0000    0.10722
59480.0000   -0.57063
59520.0000   -0.63813
59560.0000   -0.36472
59600.0000   -0.49558
59640.0000   -0.47688
59680.0000   -0.60902
59720.0000   -0.24448
59760.0000   -0.04654
59800.0000   -0.10427
59840.0000   -0.21522
59880.0000   -0.17394
59920.0000   -0.07493
59960.0000   -0.11640
60000.0000   -0.57491
60040.0000   -0.53354
60080.0000   -0.31262
60120.0000   -0.08272
60160.0000   -0.33666
60200.0000   -0.24409
60240.0000   -0.54693
60280.0000    0.00753
60320.0000   -0.24115
60360.0000   -0.03395
60400.0000   -0.07398
60440.0000   -0.52151
60480.0000   -0.30170
60520.0000   -0.76360
60560.0000   -0.39139
60600.0000   -0.28725
60640.0000   -0.36198
60680.0000   -0.34780
60720.0000   -0.14403
60760.0000   -0.06723
60800.0000   -0.01980
60840.0000   -0.06501
60880.0000   -0.25828
60920.0000   -0.08245
60960.0000   -0.13147
61000.0000   -0.05462
61040.0000   -0.13759
61080.0000   -0.05423
61120.0000   -0.28262
61160.0000   -0.04055
61200.0000    0.10487
61240.0000   -0.20296
61280.0000   -0.03422
61320.0000   -0.15221
61360.0000   -0.07453
61400.0000   -0.11617
61440.0000    0.06484
61480.0000    0.08366
61520.0000    0.02018
61560.0000   -0.25192
61600.0000    0.24098
61640.0000    0.39125
61680.0000    0.10510
61720.0000    0.05152
61760.0000   -0.04630
61800.0000   -0.01386
61840.0000   -0.32220
61880.0000   -0.29877
61920.0000   -0.00661
61960.0000   -0.26677
62000.0000    0.20194
62040.0000   -0.20629
62080.0000   -0.01896
62120.0000   -0.58232
62160.0000   -0.38976
62200.0000   -0.53626
62240.0000   -0.39384
62280.0000   -0.20930
62320.0000   -0.27824
62360.0000   -0.30791
62400.0000   -0.17390
62440.0000   -0.29215
62480.0000   -0.53379
62520.0000   -0.66355
62560.0000   -0.39148
62600.0000   -0.52119
62640.0000   -0.23160
62680.0000   -0.53417
62720.0000   -0.45927
62760.0000   -0.42183
62800.0000   -0.27508
62840.0000   -0.23754
62880.0000   -0.50640
62920.0000   -0.22443
62960.0000   -0.48445
63000.0000   -0.30843
63040.0000   -0.46214
63080.0000   -0.37233
63120.0000   -0.25773
63160.0000   -0.30877
63200.0000   -0.23226
63240.0000   -0.45643
63280.0000   -0.17565
63320.0000   -0.31595
63360.0000   -0.58938
63400.0000   -0.37891
63440.0000   -0.64055
63480.0000   -0.73573
63520.0000   -0.46795
63560.0000   -0.72262
63600.0000   -0.37247
63640.0000   -0.49479
63680.0000   -0.58471
63720.0000   -0.70974
63760.0000   -0.78544
63800.0000   -0.55980
63840.0000   -0.08865
63880.0000   -0.08601
63920.0000   -0.24942
63960.0000   -0.25145
64000.0000   -0.49705
64040.0000    0.03670
64080.0000   -0.39013
64120.0000   -0.18080
64160.0000   -0.52360
64200.0000   -0.07673
64240.0000   -0.38631
64280.0000   -0.39100
64320.0000   -0.00593
64360.0000    0.06402
64400.0000   -0.04528
64440.0000    0.07559
64480.0000   -0.08686
64520.0000   -0.15511
64560.0000    0.07501
64600.0000    0.04498
64640.0000   -0.06580
64680.0000   -0.06394
64720.0000    0.18967
64760.0000    0.26170
64800.0000   -0.15362
64840.0000   -0.15575
64880.0000   -0.17210
64920.0000   -0.20781
64960.0000   -0.18100
65000.0000   -0.55281
65040.0000   -0.20756
65080.0000   -0.27696
65120.0000   -0.18548
65160.0000   -0.24949
65200.0000   -0.19006
65240.0000   -0.24287
65280.0000   -0.42474
65320.0000    0.20927
65360.0000   -0.29771
65400.0000   -0.25507
65440.0000   -0.28530
65480.0000   -0.22655
65520.0000   -0.16379
65560.0000   -0.06172
65600.0000   -0.56430
65640.0000   -0.05520
65680.0000   -0.04519
65720.0000   -0.36712
65760.0000    0.15233
65800.0000    0.03248
65840.0000   -0.21335
65880.0000   -0.29198
65920.0000    0.08704
65960.0000   -0.11758
66000.0000   -0.00501
66040.0000   -0.10059
66080.0000   -0.32803
66120.0000   -0.45315
66160.0000   -0.02288
66200.0000   -0.24681
66240.0000   -0.52493
66280.0000    0.08309
66320.0000   -0.63880
66360.0000   -0.93057
66400.0000   -1.11771
66440.0000   -0.41531
66480.0000   -0.55351
66520.0000   -0.84345
66560.0000   -0.69617
66600.0000   -0.57462
66640.0000   -0.67132
66680.0000   -0.37922
66720.0000   -0.69583
66760.0000   -0.62955
66800.0000   -0.27208
66840.0000   -0.49018
66880.0000   -0.39776
66920.0000   -0.56564
66960.0000   -0.20772
67000.0000   -0.12293
67040.0000    0.01735
67080.0000   -0.15981
67120.0000   -0.26014
67160.0000   -0.22474
67200.0000   -0.16056
67240.0000   -0.46762
67280.0000   -0.75022
67320.0000   -0.34488
67360.0000   -0.53504
67400.0000   -0.42259
67440.0000   -0.29144
67480.0000   -0.66020
67520.0000   -0.79441
67560.0000   -0.69948
67600.0000   -0.41922
67640.0000   -0.44063
67680.0000   -0.24973
67720.0000   -0.31176
67760.0000   -0.46904
67800.0000   -0.43639
67840.0000   -0.49610
67880.0000   -0.54495
67920.0000   -0.16182
67960.0000    0.25880
68000.0000   -0.12211
68040.0000   -0.13652
68080.0000   -0.05158
68120.0000    0.06351
68160.0000    0.01200
68200.0000   -0.07729
68240.0000   -0.07687
68280.0000    0.07190
68320.0000    0.06727
68360.0000    0.08459
68400.0000   -0.47786
68440.0000    0.11370
68480.0000   -0.60379
68520.0000   -0.41860
68560.0000    0.13046
68600.0000    0.21230
68640.0000    0.08859
68680.0000    0.12364
68720.0000   -0.11074
68760.0000    0.03941
68800.0000    0.05598
68840.0000   -0.01022
68880.0000    0.14262
68920.0000    0.16827
68960.0000   -0.21353
69000.0000   -0.22162
69040.0000   -0.14682
69080.0000   -0.06008
69120.0000   -0.07406
69160.0000   -0.17831
69200.0000   -0.32338
69240.0000   -0.03541
69280.0000   -0.10244
69320.0000   -0.08013
69360.0000   -0.18937
69400.0000   -0.11334
69440.0000   -0.12129
69480.0000   -0.10854
69520.0000   -0.14648
69560.0000   -0.33393
69600.0000   -0.13470
69640.0000   -0.16683
69680.0000   -0.49561
69720.0000   -0.28261
69760.0000   -0.07903
69800.0000   -0.06728
69840.0000    0.14779
69880.0000   -0.17351
69920.0000   -0.01966
69960.0000    0.04893
70000.0000    0.19819
70040.0000   -0.12463
70080.0000    0.11616
70120.0000   -0.12864
70160.0000   -0.11967
70200.0000    0.01530
70240.0000    0.05315
70280.0000    0.28963
70320.0000   -0.02756
70360.0000    0.01514
70400.0000    0.00483
70440.0000   -0.03970
70480.0000   -0.18806
70520.0000   -0.06677
70560.0000    0.08161
70600.0000    0.01725
70640.0000    0.06029
70680.0000   -0.00760
70720.0000    0.04646
70760.0000    0.01293
70800.0000    0.10964
70840.0000    0.00202
70880.0000   -0.16644
70920.0000   -0.08620
70960.0000   -0.01862
71000.0000   -0.01372
71040.0000    0.24671
71080.0000    0.10790
71120.0000    0.03084
71160.0000    0.19935
71200.0000   -0.05311
71240.0000    0.11656
71280.0000    0.10603
71320.0000   -0.08175
71360.0000   -0.10559
71400.0000    0.06185
71440.0000    0.15927
71480.0000   -0.09240
71520.0000   -0.23060
71560.0000   -0.38116
71600.0000   -0.06903
71640.0000   -0.58346
71680.0000   -0.46823
71720.0000   -0.44398
71760.0000   -0.50121
71800.0000   -0.18540
71840.0000   -0.51148
71880.0000   -0.18448
71920.0000   -0.32245
71960.0000   -0.35307
72000.0000    0.11160
72040.0000   -0.22519
72080.0000   -0.29731
72120.0000   -0.18289
72160.0000   -0.43785
72200.0000    0.00170
72240.0000   -0.54780
72280.0000   -0.23455
72320.0000   -0.39349
72360.0000   -0.57116
72400.0000   -0.41357
72440.0000   -0.24877
72480.0000   -0.25100
72520.0000   -0.30145
72560.0000    0.08868
72600.0000   -0.13236
72640.0000   -0.41640
72680.0000   -0.33839
72720.0000   -0.08820
72760.0000   -0.48660
72800.0000   -0.52503
72840.0000    0.10578
72880.0000    0.01526
72920.0000    0.01830
72960.0000   -0.05322
73000.0000    0.21749
73040.0000   -0.20529
73080.0000   -0.17283
73120.0000   -0.40526
73160.0000   -0.33192
73200.0000   -0.37516
73240.0000   -0.17234
73280.0000    0.01354
73320.0000   -0.58339
73360.0000   -0.17934
73400.0000    0.07820
73440.0000   -0.51261
73480.0000    0.17718
73520.0000   -0.08519
73560.0000   -0.14951
73600.0000   -0.06777
73640.0000   -0.64269
73680.0000   -0.20635
73720.0000   -0.45225
73760.0000   -0.21620
73800.0000   -0.48924
73840.0000   -0.36695
73880.0000   -0.17603
73920.0000   -0.37731
73960.0000   -0.55602
74000.0000   -0.34313
74040.0000   -0.39468
74080.0000   -0.21581
74120.0000   -0.37442
74160.0000   -0.48011
74200.0000   -0.15641
74240.0000   -0.16390
74280.0000   -0.30739
74320.0000   -0.89076
74360.0000   -0.68741
74400.0000   -0.68301
74440.0000   -0.76395
74480.0000   -0.94152
74520.0000   -0.49459
74560.0000   -0.66731
74600.0000   -0.66041
74640.0000   -0.61803
74680.0000   -0.57763
74720.0000   -0.48282
74760.0000   -0.59050
74800.0000   -0.30563
74840.0000   -0.51626
74880.0000   -0.41222
74920.0000   -0.31151
74960.0000   -0.34082
75000.0000   -0.65199
75040.0000    0.24486
75080.0000   -0.00092
75120.0000    0.11649
75160.0000    0.07043
75200.0000    0.23925
75240.0000    0.05703
75280.0000    0.07867
75320.0000    0.20283
75360.0000    0.11008
75400.0000   -0.07731
75440.0000   -0.12932
75480.0000    0.04998
75520.0000    0.02911
75560.0000   -0.13525
75600.0000   -0.05886
75640.0000    0.05426
75680.0000    0.20861
75720.0000    0.11163
75760.0000   -0.04315
75800.0000    0.00552
75840.0000    0.00547
75880.0000   -0.03871
75920.0000   -0.05944
75960.0000   -0.01480
76000.0000   -0.05374
76040.0000    0.05291
76080.0000   -0.03949
76120.0000    0.31724
76160.0000    0.00716
76200.0000   -0.12169
76240.0000    0.04816
76280.0000    0.25071
76320.0000    0.02179
76360.0000   -0.37864
76400.0000   -0.16730
76440.0000   -0.07089
76480.0000   -0.07737
76520.0000    0.07906
76560.0000   -0.24132
76600.0000   -0.01724
76640.0000   -0.22084
76680.0000   -0.23508
76720.0000   -0.06120
76760.0000    0.03978
76800.0000   -0.18861
76840.0000   -0.08425
76880.0000   -0.02064
76920.0000    0.12551
76960.0000   -0.23324
77000.0000    0.01389
77040.0000   -0.18017
77080.0000   -0.31789
77120.0000   -0.02886
77160.0000   -0.03292
77200.0000   -0.09426
77240.0000    0.06797
77280.0000   -0.36424
77320.0000   -0.12138
77360.0000   -0.41860
77400.0000   -0.11332
77440.0000   -0.07319
77480.0000    0.20409
77520.0000    0.04483
77560.0000   -0.16643
77600.0000    0.15952
77640.0000   -0.05015
77680.0000    0.00364
77720.0000   -0.05011
77760.0000   -0.27578
77800.0000   -0.39924
77840.0000    0.07150
77880.0000   -0.13980
77920.0000    0.21990
77960.0000   -0.00312
78000.0000   -0.04066
78040.0000   -0.39927
78080.0000   -0.33812
78120.0000   -0.33344
78160.0000   -0.23722
78200.0000   -0.28451
78240.0000    0.12983
78280.0000   -0.09451
78320.0000   -0.20721
78360.0000   -0.37601
78400.0000    0.06331
78440.0000    0.08286
78480.0000    0.18713
78520.0000   -0.16124
78560.0000   -0.43113
78600.0000   -0.43531
78640.0000   -0.13225
78680.0000   -0.26876
78720.0000   -0.39550
78760.0000   -0.75826
78800.0000   -0.26215
78840.0000   -0.40736
78880.0000   -0.69782
78920.0000   -0.58665
78960.0000   -0.63728
79000.0000   -0.79321
79040.0000   -0.46389
79080.0000   -0.62978
79120.0000   -0.11810
79160.0000   -0.44366
79200.0000   -0.48412
79240.0000   -0.40409
79280.0000   -0.50851
79320.0000   -0.32803
79360.0000   -0.38980
79400.0000   -0.42053
79440.0000   -0.11401
79480.0000   -0.34355
79520.0000   -0.16525
79560.0000    0.45400
79600.0000    0.33033
79640.0000    0.41303
79680.0000    0.32790
79720.0000    0.14568
79760.0000   -0.18838
79800.0000    0.08182
79840.0000   -0.05371
79880.0000   -0.05509
79920.0000   -0.04631
79960.0000    0.00329
80000.0000    0.08020
80040.0000    0.17299
80080.0000    0.42096
80120.0000   -0.12593
80160.0000   -0.00086
80200.0000   -0.07428
80240.0000   -0.35854
80280.0000   -0.32500
80320.0000   -0.13147
80360.0000   -0.61609
80400.0000   -0.51986
80440.0000   -0.63905
80480.0000   -0.59403
80520.0000   -0.64181
80560.0000   -0.61199
80600.0000   -0.66674
80640.0000   -0.58603
80680.0000   -0.40524
80720.0000   -0.33009
80760.0000   -0.36748
80800.0000   -0.07260
80840.0000   -0.19481
80880.0000   -0.66620
80920.0000   -0.05700
80960.0000   -0.19557
81000.0000   -0.30823
81040.0000    0.07227
81080.0000    0.00484
81120.0000    0.05487
81160.0000   -0.08892
81200.0000   -0.06426
81240.0000   -0.02450
81280.0000   -0.02181
81320.0000   -0.16359
81360.0000   -0.26101
81400.0000   -0.79691
81440.0000   -0.44752
81480.0000   -0.34909
81520.0000   -0.13928
81560.0000   -0.10292
81600.0000   -0.42479
81640.0000   -0.33984
81680.0000   -0.27364
81720.0000   -0.67108
81760.0000   -0.44224
81800.0000   -0.27575
81840.0000   -0.28388
81880.0000   -0.44363
81920.0000   -0.19365
81960.0000    0.21950
82000.0000    0.22588
82040.0000   -0.00980
82080.0000    0.07921
82120.0000    0.32706
82160.0000    0.44392
82200.0000    0.30045
82240.0000    0.24390
82280.0000    0.23538
82320.0000    0.13140
82360.0000    0.34128
82400.0000    0.05573
82440.0000    0.15100
82480.0000    0.07924
82520.0000    0.50276
82560.0000    0.24743
82600.0000    0.13802
82640.0000    0.34424
82680.0000    0.18084
82720.0000    0.31191
82760.0000    0.22970
82800.0000    0.09881
82840.0000    0.22629
82880.0000    0.22669
82920.0000    0.32517
82960.0000    0.12384
83000.0000    0.26867
83040.0000    0.38344
83080.0000    0.51156
83120.0000    0.39909
83160.0000    0.37802
83200.0000    0.54268
83240.0000    0.57503
83280.0000    0.41425
83320.0000    0.35951
83360.0000    0.41268
83400.0000    0.52001
83440.0000    0.35730
83480.0000    0.26104
83520.0000    0.38782
83560.0000    0.39600
83600.0000    0.26292
83640.0000    0.42570
83680.0000    0.48354
83720.0000    0.35279
83760.0000    0.33785
83800.0000    0.14334
83840.0000    0.37500
83880.0000    0.27030
83920.0000    0.09464
83960.0000    0.29760
84000.0000    0.19564
84040.0000    0.29875
84080.0000    0.19136
84120.0000    0.24191
84160.0000    0.18250
84200.0000    0.22707
84240.0000   -0.43379
84280.0000   -0.23799
84320.0000   -0.44993
84360.0000   -0.53026
84400.0000   -0.57345
84440.0000   -0.49913
84480.0000   -0.75793
84520.0000   -0.35482
84560.0000   -0.65205
84600.0000   -0.56865
84640.0000   -0.63178
84680.0000   -0.38447
84720.0000   -0.52271
84760.0000   -0.44259
84800.0000   -0.46029
84840.0000   -0.35916
84880.0000   -0.29127
84920.0000   -0.46653
84960.0000    0.18621
85000.0000   -0.19741
85040.0000   -0.21840
85080.0000   -0.14991
85120.0000   -0.56285
85160.0000   -0.47720
85200.0000    0.38890
85240.0000   -0.27167
85280.0000   -0.35849
85320.0000   -0.12373
85360.0000   -0.06759
85400.0000   -0.01548
85440.0000    0.23906
85480.0000   -0.02153
85520.0000   -0.20714
85560.0000   -0.19052
85600.0000    0.08755
85640.0000   -0.64929
85680.0000   -0.64618
85720.0000   -0.37612
85760.0000   -0.44243
85800.0000   -0.07347
85840.0000   -0.04092
85880.0000   -0.11043
85920.0000   -0.04966
85960.0000   -0.35862
86000.0000   -0.22034
86040.0000   -0.42401
86080.0000   -0.53718
86120.0000   -0.70025
86160.0000   -0.52231
86200.0000   -0.31476
86240.0000   -0.54877
86280.0000   -0.28932
86320.0000   -0.36487
86360.0000   -0.32537
86400.0000   -0.27447
86440.0000   -0.33993
86480.0000   -0.52787
86520.0000   -0.22564
86560.0000   -0.71580
86600.0000   -0.34751
86640.0000   -0.51145
86680.0000   -0.66643
86720.0000   -0.52348
86760.0000   -0.58224
86800.0000   -0.60296
86840.0000   -0.53770
86880.0000   -0.31524
86920.0000   -0.59692
86960.0000   -0.46462
87000.0000   -0.42976
87040.0000   -0.27106
87080.0000   -0.30316
87120.0000   -0.42372
87160.0000   -0.00305
87200.0000   -0.40689
87240.0000   -0.61091
87280.0000   -0.70093
87320.0000   -0.37585
87360.0000   -0.58355
87400.0000   -0.51774
87440.0000   -0.20764
87480.0000   -0.12357
87520.0000   -0.43256
87560.0000   -0.13103
87600.0000   -0.19636
87640.0000   -0.56442
87680.0000   -0.64929
87720.0000   -0.01555
87760.0000   -0.29907
87800.0000   -0.17988
87840.0000   -0.14527
87880.0000   -0.39790
87920.0000   -0.49454
87960.0000   -0.42361
88000.0000   -0.34208
88040.0000   -0.67080
88080.0000   -0.38936
88120.0000   -0.49462
88160.0000   -0.31594
88200.0000   -0.19100
88240.0000   -0.26088
88280.0000   -0.26275
88320.0000   -0.32106
88360.0000   -0.12844
88400.0000   -0.23078
88440.0000   -0.28447
88480.0000   -0.49397
88520.0000   -0.23768
88560.0000   -0.47841
88600.0000   -0.32926
88640.0000   -0.31806
88680.0000   -0.04913
88720.0000    0.10382
88760.0000   -0.37261
88800.0000   -0.15680
88840.0000   -0.21391
88880.0000   -0.28228
88920.0000   -0.43696
88960.0000   -0.53840
89000.0000   -0.17066
89040.0000   -0.14832
89080.0000   -0.32136
89120.0000   -0.27471
89160.0000   -0.32383
89200.0000   -0.34939
89240.0000   -0.40892
89280.0000   -0.36459
89320.0000   -0.30108
89360.0000   -0.42771
89400.0000   -0.06840
89440.0000   -0.23789
89480.0000   -0.22832
89520.0000   -0.11863
89560.0000   -0.62785
89600.0000   -0.64206
89640.0000   -0.50675
89680.0000   -0.81053
89720.0000   -0.96523
89760.0000   -0.72762
89800.0000   -0.81339
89840.0000   -0.39478
89880.0000   -0.93013
89920.0000   -0.59801
89960.0000   -0.82565
90000.0000   -0.39343
90040.0000   -0.57682
90080.0000   -0.27706
90120.0000    0.05962
90160.0000   -0.12069
90200.0000   -0.28451
90240.0000   -0.77582
90280.0000   -0.69040
90320.0000   -0.78897
90360.0000   -0.59744
90400.0000   -0.70398
90440.0000   -0.64610
90480.0000   -0.38687
90520.0000   -0.31587
90560.0000   -0.34213
90600.0000   -0.75130
90640.0000   -0.52636
90680.0000   -0.45873
90720.0000   -0.21699
90760.0000   -0.31726
90800.0000   -0.42261
90840.0000   -0.37331
90880.0000   -0.14087
90920.0000   -0.59079
90960.0000   -0.46889
91000.0000   -0.44235
91040.0000   -0.13814
91080.0000   -0.43792
91120.0000   -0.27715
91160.0000   -0.36141
91200.0000   -0.26102
91240.0000   -0.71839
91280.0000   -0.47609
91320.0000   -0.55061
91360.0000   -0.62035
91400.0000   -0.62629
91440.0000   -0.60445
91480.0000   -0.32196
91520.0000   -0.36071
91560.0000   -0.52675
91600.0000   -0.23537
91640.0000   -0.46821
91680.0000   -0.26735
91720.0000   -0.42863
91760.0000   -0.10336
91800.0000   -0.07351
91840.0000   -0.23278
91880.0000   -0.38962
91920.0000   -0.34715
91960.0000   -0.38841
92000.0000   -0.27369
92040.0000   -0.52363
92080.0000   -0.46523
92120.0000   -0.05809
92160.0000   -0.40893
92200.0000   -0.32837
92240.0000   -0.41845
92280.0000   -0.46872
92320.0000   -0.73252
92360.0000   -0.49101
92400.0000   -0.52256
92440.0000   -0.36571
92480.0000   -0.22035
92520.0000   -0.06777
92560.0000   -0.14519
92600.0000    0.07296
92640.0000    0.06905
92680.0000   -0.00221
92720.0000   -0.10805
92760.0000   -0.05786
92800.0000   -0.16011
92840.0000   -0.03100
92880.0000   -0.16189
92920.0000   -0.39891
92960.0000   -0.04624
93000.0000   -0.12267
93040.0000   -0.12448
93080.0000    0.11807
93120.0000    0.31093
93160.0000    0.14193
93200.0000    0.37712
93240.0000    0.10840
93280.0000    0.13956
93320.0000    0.09635
93360.0000   -0.05975
93400.0000   -0.06121
93440.0000   -0.04518
93480.0000   -0.00295
93520.0000   -0.20554
93560.0000    0.04226
93600.0000   -0.09564
93640.0000    0.16739
93680.0000   -0.35751
93720.0000   -0.39713
93760.0000    0.09209
93800.0000   -0.30617
93840.0000   -0.09020
93880.0000    0.20143
93920.0000    0.19179
93960.0000   -0.07492
94000.0000    0.08855
94040.0000    0.13021
94080.0000   -0.10131
94120.0000   -0.05683
94160.0000    0.04054
94200.0000   -0.20550
94240.0000    0.05765
94280.0000    0.21002
94320.0000    0.15983
94360.0000    0.18033
94400.0000    0.16880
94440.0000    0.08806
94480.0000    0.21742
94520.0000   -0.17063
94560.0000    0.27701
94600.0000   -0.31721
94640.0000   -0.60406
94680.0000   -0.95192
94720.0000   -0.64065
94760.0000   -0.65629
94800.0000   -0.53813
94840.0000   -0.81590
94880.0000   -0.06570
94920.0000   -0.82522
94960.0000   -0.71430
95000.0000   -0.62142
95040.0000   -0.73049
95080.0000   -0.77517
95120.0000   -0.68994
95160.0000   -0.60222
95200.0000   -0.55912
95240.0000   -0.91999
95280.0000   -0.59248
95320.0000   -0.71377
95360.0000   -0.96353
95400.0000   -0.71297
95440.0000   -0.63440
95480.0000   -0.80961
95520.0000   -0.75656
95560.0000   -0.38889
95600.0000    0.54722
95640.0000    0.07292
95680.0000    0.04709
95720.0000    0.15500
95760.0000    0.32810
95800.0000    0.06271
95840.0000   -0.16903
95880.0000   -0.19165
95920.0000   -0.42219
95960.0000   -0.30888
96000.0000   -0.12863
96040.0000   -0.42657
96080.0000   -0.37486
96120.0000   -0.26233
96160.0000   -0.25732
96200.0000   -0.34870
96240.0000   -0.15887
96280.0000   -0.01939
96320.0000   -0.13849
96360.0000   -0.14843
96400.0000    0.04519
96440.0000   -0.04136
96480.0000   -0.00480
96520.0000   -0.07720
96560.0000   -0.33221
96600.0000   -0.25735
96640.0000   -0.17197
96680.0000   -0.08002
96720.0000   -0.28147
96760.0000   -0.24848
96800.0000   -0.06283
96840.0000   -0.22016
96880.0000    0.08219
96920.0000   -0.01862
96960.0000   -0.08636
97000.0000   -0.06087
97040.0000   -0.28373
97080.0000   -0.03840
97120.0000   -0.40785
97160.0000   -0.55779
97200.0000   -0.49523
97240.0000   -0.73498
97280.0000   -0.06941
97320.0000   -0.17453
97360.0000   -0.40460
97400.0000   -0.77309
97440.0000   -0.22529
97480.0000   -0.52255
97520.0000   -0.48710
97560.0000   -0.33729
97600.0000   -0.41049
97640.0000   -0.24804
97680.0000   -0.38569
97720.0000    0.05907
97760.0000    0.32555
97800.0000    0.46552
97840.0000    0.34509
97880.0000    0.23875
97920.0000    0.46802
97960.0000    0.39043
98000.0000    0.31171
98040.0000    0.14375
98080.0000    0.06325
98120.0000    0.48124
98160.0000    0.15065
98200.0000    0.04860
98240.0000   -0.34244
98280.0000   -0.46310
98320.0000   -0.16597
98360.0000    0.00008
98400.0000   -0.47910
98440.0000   -0.48192
98480.0000   -0.33446
98520.0000   -0.56381
98560.0000   -0.39421
98600.0000   -0.23902
98640.0000   -0.39524
98680.0000   -0.41979
98720.0000   -0.35635
98760.0000   -0.25194
98800.0000   -0.28020
98840.0000   -0.32733
98880.0000   -0.28339
98920.0000   -0.19998
98960.0000   -0.34757
99000.0000   -0.27090
99040.0000   -0.27692
99080.0000   -0.28726
99120.0000    0.06288
99160.0000   -0.10634
99200.0000   -0.02861
99240.0000   -0.00991
99280.0000   -0.06359
99320.0000   -0.43518
99360.0000    0.02779
99400.0000   -0.17891
99440.0000   -0.15969
99480.0000   -0.58238
99520.0000   -0.49473
99560.0000   -0.01923
99600.0000   -0.10904
99640.0000    0.14244
99680.0000   -0.26498
99720.0000   -0.32330
99760.0000   -0.38669
99800.0000   -0.35486
99840.0000   -0.27372
99880.0000    0.15295
99920.0000   -0.12783
99960.0000   -0.25334
100000.0000   -0.18302
100040.0000   -0.05742
100080.0000    0.22310
100120.0000   -0.19271
100160.0000   -0.04058
100200.0000   -0.60375
100240.0000    0.07406
100280.0000   -0.05942
100320.0000   -0.16266
100360.0000   -0.06389
100400.0000   -0.39968
100440.0000   -0.39216
100480.0000   -0.66212
100520.0000   -0.41408
100560.0000   -0.40658
100600.0000   -0.62657
100640.0000   -0.23427
100680.0000    0.16402
100720.0000   -0.31332
100760.0000    0.18680
100800.0000   -0.16794
100840.0000   -0.22356
100880.0000   -0.17781
100920.0000   -0.06269
100960.0000    0.01928
101000.0000    0.05032
101040.0000   -0.11726
101080.0000   -0.33413
101120.0000   -0.18680
101160.0000   -0.84382
101200.0000   -0.36258
101240.0000    0.14505
101280.0000   -0.48390
101320.0000   -0.24419
101360.0000   -0.26883
101400.0000   -0.30081
101440.0000   -0.16152
101480.0000   -0.04042
101520.0000   -0.22322
101560.0000   -0.03445
101600.0000   -0.11569
101640.0000   -0.27250
101680.0000   -0.33579
101720.0000   -0.19661
101760.0000   -0.25620
101800.0000   -0.30454
101840.0000   -0.60478
101880.0000   -0.49723
101920.0000   -0.26729
101960.0000   -0.43500
102000.0000   -0.44925
102040.0000   -0.16932
102080.0000   -0.43012
102120.0000   -0.32319
102160.0000   -0.52893
102200.0000   -0.17622
102240.0000   -0.24002
102280.0000   -0.03001
102320.0000   -0.45762
102360.0000   -0.20686
102400.0000   -0.04254
102440.0000   -0.37057
102480.0000   -0.25087
102520.0000   -0.02712
102560.0000    0.12426
102600.0000    0.32136
102640.0000   -0.15153
102680.0000    0.14311
102720.0000    0.26482
102760.0000    0.29462
102800.0000   -0.01546
102840.0000   -0.21246
102880.0000    0.10381
102920.0000   -0.22949
102960.0000   -0.17708
103000.0000   -0.34830
103040.0000   -0.30728
103080.0000   -0.47150
103120.0000   -0.09808
103160.0000   -0.13150
103200.0000   -0.29503
103240.0000   -0.44483
103280.0000   -0.23709
103320.0000   -0.29537
103360.0000   -0.58551
103400.0000   -0.49504
103440.0000   -0.47090
103480.0000   -0.60434
103520.0000   -0.30275
103560.0000   -0.18860
103600.0000   -0.72261
103640.0000   -0.12648
103680.0000    0.00102
103720.0000    0.05087
103760.0000    0.00418
103800.0000   -0.03138
103840.0000    0.00125
103880.0000   -0.23622
103920.0000   -0.04371
103960.0000   -0.31500
104000.0000   -0.20043
104040.0000   -0.08490
104080.0000   -0.01311
104120.0000   -0.08231
104160.0000   -0.02306
104200.0000   -0.37104
104240.0000   -0.22760
104280.0000   -0.57891
104320.0000   -0.47457
104360.0000   -0.41046
104400.0000   -0.37357
104440.0000    0.12823
104480.0000   -0.03738
104520.0000   -0.24565
104560.0000   -0.22260
104600.0000   -0.19382
104640.0000   -0.46559
104680.0000   -0.37097
104720.0000   -0.07950
104760.0000    0.08991
104800.0000   -0.10890
104840.0000    0.14644
104880.0000   -0.01560
104920.0000   -0.08065
104960.0000   -0.16628
105000.0000   -0.14695
105040.0000   -0.04016
105080.0000    0.18673
105120.0000   -0.26432
105160.0000   -0.27432
105200.0000   -0.20357
105240.0000   -0.01184
105280.0000   -0.08712
105320.0000    0.08813
105360.0000   -0.27689
105400.0000    0.09390
105440.0000   -0.08248
105480.0000    0.20742
105520.0000   -0.33733
105560.0000   -0.45811
105600.0000    0.02857
105640.0000   -0.03525
105680.0000   -0.22656
105720.0000   -0.46056
105760.0000   -0.14978
105800.0000    0.11142
105840.0000    0.02521
105880.0000   -0.04026
105920.0000   -0.21776
105960.0000   -0.21912
106000.0000   -0.30663
106040.0000    0.01867
106080.0000   -0.12468
106120.0000   -0.10313
106160.0000   -0.25168
106200.0000   -0.11171
106240.0000   -0.39273
106280.0000   -0.12231
106320.0000   -0.11164
106360.0000   -0.38671
106400.0000   -0.24135
106440.0000   -0.61380
106480.0000   -0.31716
106520.0000   -0.32466
106560.0000   -0.38933
106600.0000   -0.35809
106640.0000   -0.22408
106680.0000   -0.03003
106720.0000   -0.07919
106760.0000   -0.53198
106800.0000    0.06449
106840.0000   -0.10758
106880.0000   -0.08256
106920.0000   -0.06872
106960.0000    0.06240
107000.0000   -0.18563
107040.0000   -0.39133
107080.0000    0.09864
107120.0000    0.11068
107160.0000    0.17844
107200.0000    0.02605
107240.0000    0.06545
107280.0000    0.28257
107320.0000    0.17533
107360.0000    0.22642
107400.0000    0.44334
107440.0000    0.22478
107480.0000    0.11492
107520.0000    0.04831
107560.0000    0.03159
107600.0000    0.29729
107640.0000   -0.11742
107680.0000    0.16948
107720.0000   -0.15024
107760.0000   -0.14755
107800.0000   -0.04201
107840.0000   -0.26209
107880.0000   -0.47138
107920.0000   -0.13239
107960.0000   -0.21637
108000.0000    0.24313
108040.0000    0.15434
108080.0000    0.15884
108120.0000   -0.24828
108160.0000    0.08470
108200.0000    0.12074
108240.0000    0.33482
108280.0000    0.55424
108320.0000    0.27990
108360.0000    0.56837
108400.0000    0.44245
108440.0000    0.33979
108480.0000    0.57342
108520.0000    0.26975
108560.0000    0.59147
108600.0000    0.34776
108640.0000    0.41818
108680.0000    0.45654
108720.0000   -0.09243
108760.0000    0.47730
108800.0000    0.32671
108840.0000    0.42493
108880.0000    0.24396
108920.0000    0.05721
108960.0000    0.34726
109000.0000    0.27109
109040.0000    0.37743
109080.0000    0.35507
109120.0000    0.34088
109160.0000    0.40080
109200.0000    0.28531
109240.0000    0.47446
109280.0000    0.41568
109320.0000    0.37279
109360.0000    0.17171
109400.0000    0.20610
109440.0000    0.44137
109480.0000    0.39788
109520.0000    0.42316
109560.0000    0.57691
109600.0000    0.01739
109640.0000    0.54144
109680.0000    0.48178
109720.0000    0.33959
109760.0000    0.41096
109800.0000    0.51489
109840.0000    0.38161
109880.0000    0.57764
109920.0000    0.41992
109960.0000    0.50869
110000.0000    0.44354
110040.0000    0.51580
110080.0000    0.53166
110120.0000   -0.07017
110160.0000    0.53463
110200.0000    0.34160
110240.0000    0.27481
110280.0000    0.41353
110320.0000    0.26306
110360.0000    0.20307
110400.0000    0.53219
110440.0000    0.08379
110480.0000    0.45185
110520.0000    0.25463
110560.0000    0.15617
110600.0000    0.44985
110640.0000    0.39192
110680.0000    0.34613
110720.0000    0.10726
110760.0000   -0.18688
110800.0000   -0.50432
110840.0000   -0.55484
110880.0000   -0.53401
110920.0000   -0.06381
110960.0000    0.09619
111000.0000    0.37173
111040.0000    0.17274
111080.0000    0.46064
111120.0000    0.35526
111160.0000    0.37960
111200.0000    0.45366
111240.0000    0.44049
111280.0000    0.27874
111320.0000    0.48204
111360.0000    0.36498
111400.0000    0.23438
111440.0000   -0.06131
111480.0000    0.22546
111520.0000    0.43368
111560.0000    0.47724
111600.0000    0.22482
111640.0000    0.23128
111680.0000    0.48831
111720.0000    0.16176
111760.0000    0.36150
111800.0000    0.29775
111840.0000    0.50756
111880.0000    0.54215
111920.0000    0.49245
111960.0000    0.45987
112000.0000    0.49105
112040.0000    0.66710
112080.0000    0.47068
112120.0000    0.44367
112160.0000    0.22690
112200.0000    0.41260
112240.0000    0.32729
112280.0000    0.21864
112320.0000    0.40533
112360.0000    0.33831
112400.0000    0.30182
112440.0000    0.40303
112480.0000    0.36163
112520.0000    0.05759
112560.0000    0.05992
112600.0000   -0.57594
112640.0000   -0.57883
112680.0000   -0.73588
112720.0000    0.20883
112760.0000   -0.17157
112800.0000    0.35585
112840.0000    0.28149
112880.0000    0.37526
112920.0000    0.17390
112960.0000    0.34976
113000.0000    0.32071
113040.0000    0.26282
113080.0000    0.24186
113120.0000    0.32333
113160.0000    0.48046
113200.0000    0.26342
113240.0000    0.34443
113280.0000    0.10739
113320.0000    0.12953
113360.0000    0.48426
113400.0000    0.24741
113440.0000    0.19595
113480.0000    0.37873
113520.0000    0.27585
113560.0000    0.24799
113600.0000    0.43516
113640.0000    0.26522
113680.0000    0.41952
113720.0000    0.23714
113760.0000    0.39395
113800.0000    0.48313
113840.0000    0.36073
113880.0000    0.35301
113920.0000    0.42702
113960.0000    0.32456
114000.0000    0.30294
114040.0000   -0.09119
114080.0000    0.40291
114120.0000    0.42550
114160.0000    0.55566
114200.0000    0.45567
114240.0000    0.68503
114280.0000    0.33259
114320.0000    0.48958
114360.0000    0.64624
114400.0000    0.34303
114440.0000    0.21674
114480.0000    0.35193
114520.0000    0.39045
114560.0000   -0.01061
114600.0000    0.24358
114640.0000    0.45936
114680.0000    0.51204
114720.0000    0.21183
114760.0000    0.07368
114800.0000   -0.10349
114840.0000    0.31718
114880.0000    0.18091
114920.0000    0.11440
114960.0000   -0.04666
115000.0000    0.09854
115040.0000    0.27169
115080.0000    0.17033
115120.0000    0.39354
115160.0000    0.53998
115200.0000    0.11859
115240.0000    0.09704
115280.0000    0.18012
115320.0000    0.38426
115360.0000    0.15568
115400.0000   -0.08038
115440.0000   -0.10606
115480.0000   -0.16951
115520.0000    0.23259
115560.0000    0.43770
115600.0000    0.27081
115640.0000   -0.23470
115680.0000   -0.29149
115720.0000    0.14102
115760.0000    0.01690
115800.0000    0.36375
115840.0000    0.15124
115880.0000    0.34698
115920.0000    0.44743
115960.0000    0.30932
116000.0000    0.00426
116040.0000    0.09439
116080.0000    0.47954
116120.0000    0.08828
116160.0000    0.67566
116200.0000    0.34167
116240.0000    0.42180
116280.0000   -0.02824
116320.0000    0.15611
116360.0000    0.35655
116400.0000    0.21666
116440.0000   -0.00692
116480.0000    0.05895
116520.0000    0.03946
116560.0000    0.20505
116600.0000    0.02880
116640.0000    0.06504
116680.0000    0.09674
116720.0000   -0.09407
116760.0000   -0.01802
116800.0000   -0.13931
116840.0000   -0.06787
116880.0000   -0.15887
116920.0000    0.04197
116960.0000    0.03615
117000.0000   -0.14526
117040.0000   -0.05892
117080.0000   -0.12042
117120.0000   -0.13907
117160.0000   -0.24099
117200.0000    0.18366
117240.0000   -0.04145
117280.0000   -0.01747
117320.0000    0.13444
117360.0000    0.10919
117400.0000   -0.12277
117440.0000    0.10886
117480.0000    0.14715
117520.0000   -0.32599
117560.0000    0.03186
117600.0000    0.05722
117640.0000    0.02562
117680.0000   -0.24523
117720.0000    0.04748
117760.0000    0.00763
117800.0000    0.30645
117840.0000    0.08857
117880.0000    0.27821
117920.0000    0.19772
117960.0000   -0.12797
118000.0000    0.12074
118040.0000    0.23628
118080.0000   -0.03808
118120.0000   -0.13754
118160.0000   -0.39684
118200.0000    0.05971
118240.0000    0.21011
118280.0000    0.08668
118320.0000   -0.20962
118360.0000   -0.18708
118400.0000    0.20670
118440.0000   -0.16194
118480.0000   -0.11654
118520.0000   -0.22503
118560.0000    0.03580
118600.0000    0.43376
118640.0000    0.04460
118680.0000    0.01188
118720.0000    0.00171
118760.0000    0.43602
118800.0000    0.34568
118840.0000    0.37187
118880.0000    0.27762
118920.0000    0.22449
118960.0000    0.12539
119000.0000    0.49014
119040.0000    0.02633
119080.0000    0.42889
119120.0000    0.42229
119160.0000    0.28512
119200.0000    0.14133
119240.0000   -0.05646
119280.0000    0.31085
119320.0000    0.33548
119360.0000    0.28694
119400.0000    0.07811
119440.0000    0.19228
119480.0000    0.41102
119520.0000    0.08388
119560.0000    0.11262
119600.0000    0.24386
119640.0000    0.39125
119680.0000    0.25497
119720.0000    0.39467
119760.0000    0.33158
119800.0000    0.42583
119840.0000    0.14797
119880.0000    0.42585
119920.0000    0.27732
119960.0000    0.41003
120000.0000    0.74299
120040.0000    0.55500
120080.0000    0.48695
120120.0000    0.25637
120160.0000    0.19834
120200.0000    0.28746
120240.0000    0.44351
120280.0000    0.07494
120320.0000    0.31126
120360.0000    0.46444
120400.0000   -0.04950
120440.0000    0.04247
120480.0000    0.15960
120520.0000    0.11684
120560.0000   -0.10868
120600.0000    0.40262
120640.0000    0.32335
120680.0000    0.50966
120720.0000    0.64102
120760.0000    0.03732
120800.0000    0.44785
120840.0000    0.19739
120880.0000    0.51854
120920.0000    0.26949
120960.0000    0.28979
121000.0000    0.41271
121040.0000    0.41292
121080.0000    0.43525
121120.0000    0.26738
121160.0000    0.34488
121200.0000    0.42181
121240.0000    0.36254
121280.0000    0.40392
121320.0000    0.56869
121360.0000    0.29402
121400.0000    0.46691
121440.0000    0.44323
121480.0000    0.47981
121520.0000    0.45881
121560.0000    0.31079
121600.0000    0.25387
121640.0000    0.20018
121680.0000    0.30501
121720.0000    0.44773
121760.0000    0.31612
121800.0000    0.47185
121840.0000    0.31204
121880.0000    0.25579
121920.0000    0.47565
121960.0000    0.22847
122000.0000    0.27913
122040.0000    0.10116
122080.0000    0.14657
122120.0000    0.43164
122160.0000    0.10212
122200.0000    0.40406
122240.0000    0.24986
122280.0000    0.27000
122320.0000    0.27188
122360.0000    0.13822
122400.0000    0.40258
122440.0000    0.12569
122480.0000    0.42533
122520.0000    0.52583
122560.0000    0.45219
122600.0000    0.47123
122640.0000    0.44588
122680.0000    0.45365
122720.0000    0.62246
122760.0000    0.40681
122800.0000    0.34230
122840.0000    0.39632
122880.0000    0.50835
122920.0000    0.11890
122960.0000    0.07495
123000.0000   -0.17291
123040.0000    0.00227
123080.0000    0.04375
123120.0000    0.38041
123160.0000    0.37634
123200.0000    0.21757
123240.0000    0.32043
123280.0000    0.36895
123320.0000    0.21275
123360.0000    0.42513
123400.0000    0.08120
123440.0000    0.51771
123480.0000    0.37269
123520.0000    0.39891
123560.0000    0.34312
123600.0000    0.28149
123640.0000    0.34109
123680.0000   -0.12420
123720.0000   -0.01649
123760.0000   -0.23829
123800.0000    0.23956
123840.0000    0.15209
123880.0000    0.20726
123920.0000    0.10176
123960.0000    0.13224
124000.0000    0.13335
124040.0000   -0.05541
124080.0000    0.07907
124120.0000    0.33530
124160.0000    0.36671
124200.0000    0.53135
124240.0000    0.37763
124280.0000    0.60223
124320.0000    0.28697
124360.0000    0.42019
124400.0000    0.27156
124440.0000    0.30010
124480.0000   -0.01224
124520.0000    0.47257
124560.0000    0.15391
124600.0000    0.18711
124640.0000    0.01197
124680.0000   -0.03115
124720.0000    0.10067
124760.0000   -0.01533
124800.0000    0.39604
124840.0000   -0.01112
124880.0000    0.17017
124920.0000    0.32525
124960.0000    0.56366
125000.0000    0.27630
125040.0000    0.25533
125080.0000    0.42784
125120.0000    0.36208
125160.0000    0.48440
125200.0000    0.34802
125240.0000    0.32795
125280.0000    0.38291
125320.0000    0.34101
125360.0000    0.23410
125400.0000    0.44036
125440.0000    0.06635
125480.0000    0.24583
125520.0000    0.44099
125560.0000    0.64302
125600.0000    0.30082
125640.0000    0.28369
125680.0000    0.44246
125720.0000    0.63966
125760.0000    0.19463
125800.0000    0.21975
125840.0000    0.51815
125880.0000    0.40578
125920.0000    0.56261
125960.0000    0.47403
126000.0000    0.10323
126040.0000    0.25889
126080.0000    0.21162
126120.0000    0.03740
126160.0000    0.12037
126200.0000    0.27206
126240.0000    0.05970
126280.0000    0.22821
126320.0000    0.16730
126360.0000   -0.08695
126400.0000    0.13442
126440.0000   -0.03904
126480.0000   -0.25186
126520.0000    0.16215
126560.0000    0.11130
126600.0000    0.26796
126640.0000    0.03654
126680.0000    0.33239
126720.0000    0.44685
126760.0000    0.53356
126800.0000    0.35559
126840.0000    0.35635
126880.0000    0.34077
126920.0000    0.56510
126960.0000    0.40540
127000.0000    0.08086
127040.0000    0.07267
127080.0000    0.10009
127120.0000    0.39488
127160.0000    0.41755
127200.0000   -0.32594
127240.0000   -0.26652
127280.0000    0.21169
127320.0000   -0.06341
127360.0000    0.00144
127400.0000    0.01262
127440.0000    0.03778
127480.0000   -0.31034
127520.0000   -0.26579
127560.0000   -0.32211
127600.0000   -0.01420
127640.0000   -0.59608
127680.0000   -0.39922
127720.0000   -0.30738
127760.0000   -0.23905
127800.0000   -0.02629
127840.0000    0.16899
127880.0000    0.00880
127920.0000   -0.05926
127960.0000    0.21028
128000.0000    0.30993
128040.0000    0.44122
128080.0000    0.63872
128120.0000   -0.28421
128160.0000    0.19752
128200.0000    0.22992
128240.0000    0.19245
128280.0000    0.40853
128320.0000    0.27977
128360.0000    0.41267
128400.0000    0.48549
128440.0000    0.41941
128480.0000    0.29526
128520.0000    0.25342
128560.0000    0.23886
128600.0000    0.39405
128640.0000    0.28320
128680.0000   -0.09057
128720.0000   -0.04897
128760.0000    0.28559
128800.0000    0.41993
128840.0000    0.20897
128880.0000    0.08589
128920.0000    0.08175
128960.0000   -0.12557
129000.0000   -0.39539
129040.0000    0.33966
129080.0000    0.60987
129120.0000    0.11244
129160.0000    0.15443
129200.0000    0.21297
129240.0000    0.33797
129280.0000    0.26774
129320.0000    0.23599
129360.0000    0.59140
129400.0000    0.18409
129440.0000    0.41330
129480.0000    0.41237
129520.0000    0.31696
129560.0000    0.47051
129600.0000    0.58343
129640.0000    0.49469
129680.0000    0.31903
129720.0000    0.59405
129760.0000    0.56837
129800.0000    0.37889
129840.0000    0.22910
129880.0000    0.36973
129920.0000    0.24232
129960.0000    0.33820
130000.0000    0.62766
130040.0000    0.38481
130080.0000    0.66709
130120.0000    0.32457
130160.0000    0.49487
130200.0000    0.36057
130240.0000    0.39544
130280.0000    0.21154
130320.0000    0.40615
130360.0000    0.37789
130400.0000    0.37882
130440.0000    0.32518
130480.0000    0.26350
130520.0000    0.48477
130560.0000    0.55973
130600.0000    0.43258
130640.0000    0.59209
130680.0000    0.79003
130720.0000    0.39470
130760.0000    0.41781
130800.0000    0.63304
130840.0000    0.56618
130880.0000    0.51735
130920.0000    0.51689
130960.0000    0.54673
131000.0000    0.28112
131040.0000    0.40301
131080.0000    0.06512
131120.0000    0.22867
131160.0000    0.30489
131200.0000    0.26821
131240.0000    0.13953
131280.0000    0.25053
131320.0000    0.28346
131360.0000    0.33468
131400.0000    0.45626
131440.0000    0.00112
131480.0000    0.31315
131520.0000    0.28559
131560.0000    0.39831
131600.0000   -0.07847
131640.0000   -0.10208
131680.0000    0.02152
131720.0000    0.38636
131760.0000    0.41265
131800.0000    0.30419
131840.0000    0.29658
131880.0000    0.46495
131920.0000    0.39057
131960.0000    0.49082
132000.0000    0.48293
132040.0000    0.35587
132080.0000    0.47439
132120.0000    0.53512
132160.0000    0.44148
132200.0000    0.25371
132240.0000    0.54250
132280.0000    0.40763
132320.0000    0.22086
132360.0000    0.26377
132400.0000    0.33249
132440.0000    0.45003
132480.0000    0.21988
132520.0000    0.47008
132560.0000    0.46630
132600.0000    0.29382
132640.0000    0.19405
132680.0000    0.20286
132720.0000    0.45518
132760.0000    0.40578
132800.0000    0.55998
132840.0000    0.17617
132880.0000    0.54192
132920.0000    0.18839
132960.0000    0.32815
133000.0000    0.34520
133040.0000    0.43013
133080.0000    0.44823
133120.0000    0.34181
133160.0000    0.49905
133200.0000    0.25323
133240.0000    0.46785
133280.0000    0.47919
133320.0000    0.56421
133360.0000    0.18339
133400.0000    0.13631
133440.0000    0.40794
133480.0000    0.57783
133520.0000    0.44135
133560.0000    0.31428
133600.0000    0.31226
133640.0000    0.52420
133680.0000    0.26071
133720.0000    0.35922
133760.0000    0.46431
133800.0000    0.29884
133840.0000    0.44172
133880.0000    0.39091
133920.0000    0.36139
133960.0000    0.50275
134000.0000    0.43830
134040.0000    0.46896
134080.0000    0.43380
134120.0000    0.48396
134160.0000    0.25148
134200.0000    0.21980
134240.0000    0.43426
134280.0000    0.26980
134320.0000    0.33877
134360.0000    0.27482
134400.0000    0.45065
134440.0000    0.31181
134480.0000    0.41500
134520.0000    0.16296
134560.0000   -0.00353
134600.0000    0.22708
134640.0000    0.27987
134680.0000    0.31616
134720.0000    0.27993
134760.0000    0.38374
134800.0000    0.43555
134840.0000    0.24765
134880.0000    0.56087
134920.0000    0.25958
134960.0000    0.45008
135000.0000    0.12533
135040.0000   -0.14625
135080.0000   -0.34193
135120.0000   -0.24957
135160.0000   -0.44495
135200.0000   -0.26438
135240.0000   -0.19842
135280.0000   -0.49226
135320.0000   -0.41320
135360.0000   -0.36362
135400.0000   -0.20107
135440.0000   -0.04437
135480.0000   -0.14712
135520.0000   -0.05408
135560.0000   -0.07981
135600.0000    0.14319
135640.0000    0.34999
135680.0000    0.34113
135720.0000    0.36040
135760.0000    0.32188
135800.0000    0.12275
135840.0000    0.47187
135880.0000    0.28546
135920.0000    0.19948
135960.0000    0.02574
136000.0000    0.15663
136040.0000    0.51237
136080.0000    0.56899
136120.0000    0.56879
136160.0000    0.54449
136200.0000    0.60337
136240.0000    0.78397
136280.0000    0.21088
136320.0000    0.13440
136360.0000   -0.31605
136400.0000   -0.04838
136440.0000   -0.13389
136480.0000   -0.42309
136520.0000   -0.49809
136560.0000   -0.53079
136600.0000   -0.31437
136640.0000   -0.48762
136680.0000   -0.10839
136720.0000    0.17230
136760.0000    0.33653
136800.0000    0.07171
136840.0000    0.27841
136880.0000    0.14497
136920.0000   -0.28244
136960.0000   -0.52327
137000.0000   -0.32407
137040.0000   -0.28532
137080.0000   -0.35586
137120.0000   -0.39895
137160.0000   -0.36567
137200.0000   -0.43494
137240.0000   -0.36903
137280.0000   -0.54125
137320.0000   -0.89681
137360.0000   -0.46082
137400.0000   -0.42314
137440.0000   -0.46263
137480.0000   -0.47435
137520.0000   -0.49330
137560.0000   -0.64417
137600.0000   -0.46299
137640.0000   -0.65378
137680.0000    0.13505
137720.0000    0.13239
137760.0000   -0.41930
137800.0000   -0.26263
137840.0000   -0.32842
137880.0000   -0.42408
137920.0000    0.13245
137960.0000   -0.38110
138000.0000   -0.29127
138040.0000   -0.51095
138080.0000   -0.23446
138120.0000   -0.12103
138160.0000   -0.07438
138200.0000   -0.15304
138240.0000    0.14964
138280.0000    0.11467
138320.0000    0.17855
138360.0000   -0.02354
138400.0000    0.16022
138440.0000    0.06195
138480.0000    0.37536
138520.0000    0.57233
138560.0000    0.09173
138600.0000    0.45372
138640.0000    0.06635
138680.0000    0.06961
138720.0000    0.04543
138760.0000    0.03610
138800.0000    0.19783
138840.0000    0.14025
138880.0000    0.20273
138920.0000    0.07858
138960.0000    0.09743
139000.0000    0.04447
139040.0000   -0.13738
139080.0000    0.19205
139120.0000    0.15004
139160.0000    0.06719
139200.0000    0.21705
139240.0000   -0.04866
139280.0000   -0.18729
139320.0000    0.20513
139360.0000    0.17513
139400.0000    0.08755
139440.0000    0.06559
139480.0000    0.17012
139520.0000    0.04286
139560.0000    0.54455
139600.0000    0.41549
139640.0000    0.26169
139680.0000    0.51845
139720.0000    0.08239
139760.0000    0.56517
139800.0000    0.56246
139840.0000    0.51729
139880.0000    0.35942
139920.0000   -0.14531
139960.0000    0.04439
140000.0000   -0.27281
140040.0000   -0.13196
140080.0000   -0.03060
140120.0000    0.03240
140160.0000   -0.38311
140200.0000    0.26362
140240.0000    0.21633
140280.0000   -0.15501
140320.0000   -0.14827
140360.0000    0.11303
140400.0000   -0.39484
140440.0000   -0.17704
140480.0000   -0.05711
140520.0000   -0.49425
140560.0000   -0.37128
140600.0000   -0.54595
140640.0000   -0.71579
140680.0000   -0.44492
140720.0000   -0.40169
140760.0000   -0.59475
140800.0000   -0.46616
140840.0000   -0.58820
140880.0000   -0.23739
140920.0000   -0.31829
140960.0000   -0.32893
141000.0000   -0.37936
141040.0000   -0.28860
141080.0000   -0.50130
141120.0000   -0.53359
141160.0000   -0.04918
141200.0000    0.06397
141240.0000    0.07503
141280.0000   -0.00369
141320.0000   -0.06661
141360.0000   -0.06637
141400.0000    0.14567
141440.0000   -0.20926
141480.0000   -0.30138
141520.0000   -0.63399
141560.0000   -0.35880
141600.0000   -0.80259
141640.0000   -0.88610
141680.0000   -0.58361
141720.0000   -0.58789
141760.0000   -0.38532
141800.0000   -0.49909
141840.0000   -0.45252
141880.0000   -0.59805
141920.0000   -0.34997
141960.0000   -0.35772
142000.0000   -0.53001
142040.0000   -0.80700
142080.0000   -0.74299
142120.0000   -0.51891
142160.0000   -0.42337
142200.0000   -0.21780
142240.0000   -0.42382
142280.0000   -0.26418
142320.0000   -0.28575
142360.0000   -0.79418
142400.0000   -0.61399
142440.0000   -0.55946
142480.0000   -0.29504
142520.0000   -0.34666
142560.0000    0.13518
142600.0000    0.03029
142640.0000   -0.26170
142680.0000   -0.18796
142720.0000   -0.19833
142760.0000    0.12711
142800.0000    0.10351
142840.0000   -0.30106
142880.0000    0.12822
142920.0000    0.23586
142960.0000   -0.07209
143000.0000    0.09001
143040.0000    0.14063
143080.0000   -0.22359
143120.0000   -0.14858
143160.0000   -0.12465
143200.0000    0.00978
143240.0000   -0.41411
143280.0000    0.22614
143320.0000   -0.04843
143360.0000   -0.24312
143400.0000    0.05968
143440.0000   -0.10965
143480.0000    0.15574
143520.0000    0.09703
143560.0000    0.07149
143600.0000    0.22255
143640.0000    0.18276
143680.0000    0.10327
143720.0000    0.00854
143760.0000   -0.34804
143800.0000   -0.37228
143840.0000   -0.07167
143880.0000    0.04545
143920.0000    0.01166
143960.0000   -0.07968
144000.0000    0.09420
144040.0000    0.05904
144080.0000    0.07791
144120.0000    0.25981
144160.0000    0.29755
144200.0000    0.21811
144240.0000    0.21384
144280.0000    0.13940
144320.0000   -0.04810
144360.0000    0.17600
144400.0000    0.17658
144440.0000    0.11775
144480.0000   -0.09049
144520.0000    0.28909
144560.0000    0.02839
144600.0000    0.06118
144640.0000    0.16998
144680.0000    0.34482
144720.0000    0.52458
144760.0000    0.53854
144800.0000    0.33334
144840.0000    0.39699
144880.0000    0.32136
144920.0000    0.13700
144960.0000   -0.03121
145000.0000    0.04537
145040.0000    0.19840
145080.0000    0.16528
145120.0000   -0.07860
145160.0000    0.28336
145200.0000    0.10087
145240.0000    0.20837
145280.0000    0.39807
145320.0000   -0.24790
145360.0000   -0.09862
145400.0000   -0.45587
145440.0000   -0.01245
145480.0000    0.06301
145520.0000    0.39759
145560.0000   -0.05100
145600.0000   -0.21635
145640.0000   -0.16457
145680.0000    0.09998
145720.0000   -0.16934
145760.0000    0.12009
145800.0000   -0.28059
145840.0000   -0.22300
145880.0000   -0.02532
145920.0000    0.09690
145960.0000   -0.07410
146000.0000   -0.43370
146040.0000    0.35881
146080.0000    0.07556
146120.0000   -0.17936
146160.0000   -0.26509
146200.0000   -0.14213
146240.0000   -0.39480
146280.0000    0.26139
146320.0000    0.21247
146360.0000    0.61931
146400.0000    0.52800
146440.0000    0.59151
146480.0000    0.69002
146520.0000    0.66596
146560.0000    0.55327
146600.0000    0.61745
146640.0000    0.63882
146680.0000    0.57830
146720.0000    0.29367
146760.0000   -0.07735
146800.0000    0.11667
146840.0000    0.18235
146880.0000    0.18734
146920.0000    0.34519
146960.0000    0.32388
147000.0000    0.35986
147040.0000    0.10637
147080.0000    0.40140
147120.0000    0.27363
147160.0000    0.26296
147200.0000    0.05716
147240.0000    0.04643
147280.0000    0.04295
147320.0000    0.34867
147360.0000    0.44284
147400.0000    0.09430
147440.0000    0.09532
147480.0000    0.02900
147520.0000    0.00421
147560.0000    0.01032
147600.0000    0.17881
147640.0000    0.30353
147680.0000   -0.04857
147720.0000    0.04713
147760.0000   -0.05614
147800.0000   -0.10442
147840.0000    0.13360
147880.0000   -0.14200
147920.0000   -0.04391
147960.0000   -0.26320
148000.0000   -0.06966
148040.0000    0.09248
148080.0000   -0.00880
148120.0000    0.07778
148160.0000    0.01425
148200.0000    0.07138
148240.0000   -0.09527
148280.0000   -0.02733
148320.0000   -0.25224
148360.0000   -0.29013
148400.0000   -0.29285
148440.0000   -0.17895
148480.0000    0.02268
148520.0000    0.01229
148560.0000    0.02087
148600.0000    0.05339
148640.0000   -0.11937
148680.0000   -0.14254
148720.0000   -0.18897
148760.0000   -0.08815
148800.0000   -0.16839
148840.0000   -0.68615
148880.0000   -0.37848
148920.0000    0.26642
148960.0000    0.06099
149000.0000   -0.26109
149040.0000   -0.30487
149080.0000   -0.08210
149120.0000    0.31798
149160.0000    0.21853
149200.0000    0.28516
149240.0000   -0.28440
149280.0000   -0.03411
149320.0000   -0.47697
149360.0000   -0.48536
149400.0000   -0.38174
149440.0000   -0.05125
149480.0000   -0.42525
149520.0000   -0.30234
149560.0000   -0.37212
149600.0000   -0.24901
149640.0000   -0.30688
149680.0000   -0.44073
149720.0000   -0.58434
149760.0000   -0.16312
149800.0000   -0.30478
149840.0000   -0.17150
149880.0000   -0.30897
149920.0000   -0.21505
149960.0000   -0.14145
150000.0000   -0.41094
150040.0000   -0.32610
150080.0000   -0.26074
150120.0000   -0.39156
150160.0000   -0.21829
150200.0000   -0.38213
150240.0000   -0.17504
150280.0000    0.04032
150320.0000   -0.19794
150360.0000   -0.34694
150400.0000    0.12700
150440.0000   -0.05697
150480.0000   -0.02724
150520.0000   -0.38429
150560.0000   -0.16226
150600.0000   -0.23043
150640.0000    0.00466
150680.0000    0.39436
150720.0000   -0.11585
150760.0000    0.15615
150800.0000    0.09056
150840.0000    0.12251
150880.0000    0.08271
150920.0000    0.08774
150960.0000    0.04234
151000.0000   -0.02458
151040.0000   -0.00994
151080.0000    0.02776
151120.0000    0.19525
151160.0000    0.02973
151200.0000    0.16237
151240.0000   -0.20899
151280.0000   -0.11981
151320.0000   -0.12091
151360.0000   -0.09515
151400.0000   -0.41934
151440.0000    0.01569
151480.0000   -0.08632
151520.0000   -0.19984
151560.0000   -0.04279
151600.0000    0.12176
151640.0000    0.07054
151680.0000    0.08492
151720.0000    0.45678
151760.0000    0.27939
151800.0000    0.45638
151840.0000    0.10990
151880.0000   -0.07626
151920.0000    0.41900
151960.0000    0.37380
152000.0000    0.06543
152040.0000   -0.05406
152080.0000    0.08551
152120.0000    0.09320
152160.0000    0.21069
152200.0000    0.43960
152240.0000    0.45923
152280.0000    0.34701
152320.0000   -0.08180
152360.0000   -0.11897
152400.0000   -0.11555
152440.0000    0.00591
152480.0000   -0.09622
152520.0000   -0.06160
152560.0000    0.03628
152600.0000    0.06379
152640.0000   -0.18145
152680.0000   -0.06733
152720.0000   -0.11939
152760.0000   -0.11994
152800.0000    0.06786
152840.0000   -0.00369
152880.0000    0.11123
152920.0000   -0.13913
152960.0000    0.02283
153000.0000    0.00873
153040.0000    0.06053
153080.0000    0.16381
153120.0000    0.06088
153160.0000    0.00395
153200.0000   -0.13482
153240.0000    0.12066
153280.0000   -0.00545
153320.0000    0.12848
153360.0000    0.07113
153400.0000   -0.07944
153440.0000    0.08574
153480.0000   -0.10128
153520.0000   -0.17234
153560.0000   -0.13175
153600.0000   -0.12565
153640.0000   -0.10834
153680.0000    0.15138
153720.0000    0.08362
153760.0000    0.14743
153800.0000    0.27552
153840.0000    0.25222
153880.0000    0.15929
153920.0000    0.39035
153960.0000    0.44175
154000.0000    0.24461
154040.0000    0.32642
154080.0000    0.14457
154120.0000   -0.13813
154160.0000   -0.07529
154200.0000    0.02540
154240.0000   -0.21426
154280.0000   -0.57880
154320.0000   -0.28473
154360.0000   -0.32720
154400.0000   -0.16787
154440.0000    0.35599
154480.0000    0.17461
154520.0000    0.05217
154560.0000    0.23828
154600.0000    0.26556
154640.0000    0.23028
154680.0000    0.24709
154720.0000    0.31632
154760.0000    0.10569
154800.0000    0.06322
154840.0000    0.03177
154880.0000    0.00807
154920.0000   -0.26203
154960.0000   -0.18281
155000.0000   -0.27521
155040.0000   -0.16849
155080.0000   -0.02014
155120.0000   -0.29126
155160.0000   -0.30066
155200.0000   -0.04133
155240.0000   -0.05308
155280.0000    0.09988
155320.0000    0.08285
155360.0000    0.05455
155400.0000   -0.14367
155440.0000    0.04101
155480.0000    0.12721
155520.0000    0.24187
155560.0000    0.35850
155600.0000    0.43488
155640.0000    0.19217
155680.0000    0.23164
155720.0000    0.06602
155760.0000    0.15196
155800.0000    0.04473
155840.0000   -0.02078
155880.0000   -0.13286
155920.0000   -0.16591
155960.0000   -0.19681
156000.0000   -0.24300
156040.0000   -0.06417
156080.0000   -0.27369
156120.0000   -0.18576
156160.0000    0.09910
156200.0000   -0.29554
156240.0000   -0.46280
156280.0000    0.28752
156320.0000    0.10338
156360.0000   -0.02096
156400.0000    0.14317
156440.0000    0.39739
156480.0000   -0.14105
156520.0000   -0.23638
156560.0000   -0.06825
156600.0000   -0.17886
156640.0000    0.02718
156680.0000   -0.10626
156720.0000    0.10792
156760.0000    0.01521
156800.0000    0.00666
156840.0000    0.01186
156880.0000    0.24719
156920.0000    0.24653
156960.0000    0.05454
157000.0000   -0.01405
157040.0000   -0.20461
157080.0000   -0.11123
157120.0000   -0.15799
157160.0000    0.09212
157200.0000    0.06380
157240.0000    0.13822
157280.0000   -0.28177
157320.0000   -0.09804
157360.0000   -0.09951
157400.0000   -0.06471
157440.0000    0.24201
157480.0000   -0.27250
157520.0000   -0.20703
157560.0000   -0.08856
157600.0000    0.03859
157640.0000   -0.02143
157680.0000    0.05348
157720.0000   -0.09723
157760.0000    0.03502
157800.0000    0.00321
157840.0000    0.07343
157880.0000    0.13253
157920.0000    0.10030
157960.0000    0.10397
158000.0000   -0.25823
158040.0000   -0.16696
158080.0000    0.07264
158120.0000    0.05175
158160.0000    0.07893
158200.0000   -0.03419
158240.0000    0.13564
158280.0000    0.01672
158320.0000    0.18216
158360.0000    0.15099
158400.0000    0.47663
158440.0000    0.54002
158480.0000    0.58049
158520.0000    0.14341
158560.0000   -0.10878
158600.0000   -0.12044
158640.0000   -0.36201
158680.0000    0.05747
158720.0000   -0.20814
158760.0000   -0.29271
158800.0000    0.03320
158840.0000   -0.06477
158880.0000   -0.07943
158920.0000   -0.32456
158960.0000   -0.00346
159000.0000   -0.29291
159040.0000   -0.43132
159080.0000   -0.06619
159120.0000   -0.42494
159160.0000   -0.31827
159200.0000   -0.09020
159240.0000   -0.35410
159280.0000   -0.18088
159320.0000    0.11587
159360.0000   -0.13256
159400.0000   -0.07853
159440.0000   -0.30680
159480.0000   -0.00411
159520.0000    0.08307
159560.0000   -0.23715
159600.0000   -0.51252
159640.0000   -0.28557
159680.0000   -0.45679
159720.0000   -0.28303
159760.0000   -0.56970
159800.0000   -0.05325
159840.0000   -0.27519
159880.0000   -0.35528
159920.0000    0.05608
159960.0000    0.03182
160000.0000   -0.00001
160040.0000   -0.00898
160080.0000   -0.33385
160120.0000   -0.08735
160160.0000   -0.20069
160200.0000   -0.18376
160240.0000   -0.08669
160280.0000   -0.24473
160320.0000   -0.08358
160360.0000    0.07112
160400.0000    0.03320
160440.0000   -0.07261
160480.0000   -0.05423
160520.0000    0.00352
160560.0000   -0.25652
160600.0000   -0.02310
160640.0000   -0.02137
160680.0000    0.00247
160720.0000   -0.17595
160760.0000    0.06548
160800.0000   -0.00905
160840.0000   -0.17569
160880.0000   -0.23615
160920.0000    0.04591
160960.0000   -0.09793
161000.0000   -0.32128
161040.0000   -0.05191
161080.0000   -0.02141
161120.0000   -0.24489
161160.0000   -0.26295
161200.0000    0.05481
161240.0000   -0.19837
161280.0000    0.11607
161320.0000    0.07391
161360.0000   -0.07178
161400.0000    0.01003
161440.0000   -0.17982
161480.0000   -0.29340
161520.0000   -0.06276
161560.0000   -0.07369
161600.0000   -0.00265
161640.0000   -0.22402
161680.0000   -0.15715
161720.0000   -0.09990
161760.0000    0.04604
161800.0000    0.11097
161840.0000   -0.08416
161880.0000   -0.21530
161920.0000   -0.09405
161960.0000    0.03835
162000.0000    0.02953
162040.0000    0.21870
162080.0000   -0.01084
162120.0000    0.15038
162160.0000    0.04196
162200.0000   -0.00141
162240.0000    0.10950
162280.0000    0.22920
162320.0000    0.20293
162360.0000    0.27100
162400.0000    0.36743
162440.0000    0.07851
162480.0000    0.07621
162520.0000    0.07395
162560.0000   -0.11560
162600.0000    0.15661
162640.0000    0.14755
162680.0000    0.19998
162720.0000    0.13836
162760.0000    0.01885
162800.0000    0.22021
162840.0000    0.00752
162880.0000    0.23701
162920.0000    0.03810
162960.0000    0.06982
163000.0000    0.11393
163040.0000    0.05148
163080.0000    0.07696
163120.0000   -0.15133
163160.0000   -0.00684
163200.0000    0.01924
163240.0000   -0.00170
163280.0000    0.02684
163320.0000   -0.05880
163360.0000    0.02131
163400.0000    0.06738
163440.0000    0.14370
163480.0000    0.17682
163520.0000    0.03854
163560.0000   -0.07558
163600.0000    0.16117
163640.0000   -0.10063
163680.0000    0.08599
163720.0000    0.00593
163760.0000   -0.02578
163800.0000    0.03509
163840.0000   -0.02445
163880.0000    0.07881
163920.0000   -0.02872
163960.0000    0.08812
164000.0000    0.20049
164040.0000   -0.15130
164080.0000    0.04211
164120.0000    0.12671
164160.0000    0.12460
164200.0000   -0.00061
164240.0000   -0.06798
164280.0000   -0.08270
164320.0000    0.14381
164360.0000    0.02812
164400.0000   -0.18010
164440.0000   -0.01526
164480.0000   -0.13942
164520.0000   -0.00400
164560.0000   -0.20271
164600.0000   -0.03080
164640.0000   -0.12382
164680.0000   -0.06139
164720.0000   -0.07004
164760.0000    0.06358
164800.0000    0.07229
164840.0000   -0.02220
164880.0000    0.12824
164920.0000   -0.00682
164960.0000    0.21103
165000.0000   -0.00715
165040.0000   -0.02613
165080.0000   -0.20317
165120.0000   -0.13010
165160.0000    0.01691
165200.0000   -0.01293
165240.0000   -0.33526
165280.0000    0.00018
165320.0000    0.02512
165360.0000   -0.18700
165400.0000    0.05534
165440.0000    0.02501
165480.0000    0.14207
165520.0000   -0.00182
165560.0000   -0.01907
165600.0000    0.04869
165640.0000    0.04627
165680.0000    0.00606
165720.0000   -0.06246
165760.0000    0.03879
165800.0000   -0.10340
165840.0000   -0.02353
165880.0000    0.18026
165920.0000   -0.03470
165960.0000    0.09964
166000.0000   -0.02608
166040.0000   -0.03495
166080.0000    0.07194
166120.0000   -0.22726
166160.0000    0.18011
166200.0000   -0.02641
166240.0000    0.06534
166280.0000    0.01124
166320.0000    0.09900
166360.0000   -0.01629
166400.0000   -0.07078
166440.0000   -0.02606
166480.0000    0.06407
166520.0000    0.14448
166560.0000   -0.23072
166600.0000    0.07093
166640.0000   -0.04899
166680.0000   -0.03759
166720.0000    0.00155
166760.0000    0.03641
166800.0000   -0.02358
166840.0000   -0.05314
166880.0000   -0.01488
166920.0000   -0.08852
166960.0000    0.01476
167000.0000   -0.00076
167040.0000    0.03206
167080.0000   -0.15443
167120.0000    0.06748
167160.0000    0.15336
167200.0000    0.11614
167240.0000   -0.08552
167280.0000    0.08783
167320.0000    0.03781
167360.0000    0.19382
167400.0000    0.13475
167440.0000    0.02193
167480.0000   -0.04979
167520.0000    0.06312
167560.0000   -0.04249
167600.0000   -0.00510
167640.0000    0.09408
167680.0000   -0.07533
167720.0000   -0.04039
167760.0000   -0.38333
167800.0000   -0.51150
167840.0000   -0.27376
167880.0000   -0.45864
167920.0000   -0.19658
167960.0000   -0.08360
168000.0000   -0.12015
168040.0000   -0.27200
168080.0000   -0.31400
168120.0000   -0.32462
168160.0000   -0.31537
168200.0000   -0.30088
168240.0000    0.14603
168280.0000   -0.12116
168320.0000    0.01957
168360.0000    0.16110
168400.0000    0.28346
168440.0000   -0.14750
168480.0000   -0.26458
168520.0000    0.07067
168560.0000   -0.14326
168600.0000   -0.02695
168640.0000   -0.00967
168680.0000   -0.16831
168720.0000    0.00795
168760.0000    0.00642
168800.0000    0.18989
168840.0000    0.18259
168880.0000   -0.07893
168920.0000    0.06257
168960.0000   -0.02622
169000.0000    0.09089
169040.0000    0.04190
169080.0000   -0.00471
169120.0000    0.09049
169160.0000    0.10570
169200.0000   -0.04290
169240.0000    0.08627
169280.0000   -0.12850
169320.0000   -0.37406
169360.0000    0.14466
169400.0000   -0.12526
169440.0000   -0.15665
169480.0000   -0.03990
169520.0000   -0.16275
169560.0000   -0.00630
169600.0000    0.12078
169640.0000   -0.07933
169680.0000   -0.18983
169720.0000    0.25999
169760.0000    0.02149
169800.0000    0.01115
169840.0000    0.09892
169880.0000   -0.08514
169920.0000    0.01813
169960.0000    0.06625
170000.0000   -0.14876
170040.0000   -0.05558
170080.0000   -0.09480
170120.0000   -0.17411
170160.0000    0.04281
170200.0000   -0.27596
170240.0000   -0.04962
170280.0000    0.24611
170320.0000    0.04622
170360.0000   -0.18831
170400.0000    0.01905
170440.0000   -0.17240
170480.0000   -0.13023
170520.0000   -0.14632
170560.0000    0.01254
170600.0000   -0.07841
170640.0000   -0.13591
170680.0000   -0.46520
170720.0000   -0.22640
170760.0000   -0.22566
170800.0000   -0.16611
170840.0000   -0.22662
170880.0000   -0.18840
170920.0000   -0.14485
170960.0000   -0.07044
171000.0000   -0.09697
171040.0000   -0.25423
171080.0000   -0.46548
171120.0000   -0.48570
171160.0000   -0.51356
171200.0000   -0.47026
171240.0000   -0.61223
171280.0000   -0.35018
171320.0000   -0.02349
171360.0000   -0.35440
171400.0000   -0.35663
171440.0000   -0.33209
171480.0000   -0.30752
171520.0000   -0.38871
171560.0000   -0.15307
171600.0000   -0.37686
171640.0000   -0.35759
171680.0000   -0.49041
171720.0000   -0.43027
171760.0000   -0.27733
171800.0000   -0.30882
171840.0000   -0.31178
171880.0000   -0.34760
171920.0000   -0.35386
171960.0000   -0.07959
172000.0000    0.00316
172040.0000    0.19156
172080.0000   -0.16905
172120.0000   -0.03134
172160.0000   -0.19897
172200.0000   -0.23888
172240.0000    0.36348
172280.0000    0.03198
172320.0000    0.32647
172360.0000   -0.17628
172400.0000   -0.07645
172440.0000   -0.27723
172480.0000   -0.06554
172520.0000   -0.33454
172560.0000   -0.35052
172600.0000   -0.04438
172640.0000   -0.21533
172680.0000   -0.30652
172720.0000   -0.29760
172760.0000   -0.15371
172800.0000   -0.36077
172840.0000   -0.39221
172880.0000   -0.46838
172920.0000   -0.67267
172960.0000   -0.41523
173000.0000   -0.21676
173040.0000   -0.36602
173080.0000   -0.33777
173120.0000   -0.11533
173160.0000   -0.18146
173200.0000   -0.31044
173240.0000   -0.31055
173280.0000   -0.24861
173320.0000   -0.08802
173360.0000   -0.37052
173400.0000   -0.13581
173440.0000   -0.41283
173480.0000   -0.31295
173520.0000   -0.22169
173560.0000   -0.23495
173600.0000   -0.31969
173640.0000   -0.50657
173680.0000   -0.57512
173720.0000   -0.41448
173760.0000   -0.33594
173800.0000   -0.32249
173840.0000   -0.32940
173880.0000   -0.40598
173920.0000   -0.40152
173960.0000   -0.26182
174000.0000   -0.21999
174040.0000   -0.23523
174080.0000    0.01023
174120.0000   -0.10358
174160.0000   -0.26434
174200.0000   -0.41141
174240.0000   -0.24629
174280.0000    0.03346
174320.0000   -0.05938
174360.0000   -0.21583
174400.0000   -0.14519
174440.0000   -0.10393
174480.0000   -0.26514
174520.0000   -0.20831
174560.0000   -0.12271
174600.0000    0.05733
174640.0000   -0.10018
174680.0000    0.35010
174720.0000    0.34637
174760.0000    0.33927
174800.0000    0.26339
174840.0000    0.07371
174880.0000    0.21475
174920.0000    0.53858
174960.0000    0.17584
175000.0000    0.20710
175040.0000   -0.22727
175080.0000    0.10519
175120.0000   -0.17760
175160.0000   -0.23343
175200.0000   -0.10039
175240.0000    0.01634
175280.0000   -0.18333
175320.0000   -0.43896
175360.0000   -0.07736
175400.0000   -0.00431
175440.0000   -0.23368
175480.0000   -0.14862
175520.0000   -0.11451
175560.0000   -0.17899
175600.0000   -0.31811
175640.0000   -0.12507
175680.0000   -0.27342
175720.0000   -0.29240
175760.0000   -0.04878
175800.0000   -0.17118
175840.0000   -0.12888
175880.0000   -0.20505
175920.0000   -0.06985
175960.0000   -0.28669
176000.0000   -0.16076
176040.0000   -0.25075
176080.0000   -0.22646
176120.0000   -0.28330
176160.0000   -0.24224
176200.0000   -0.36477
176240.0000   -0.27993
176280.0000   -0.23496
176320.0000   -0.09631
176360.0000   -0.20110
176400.0000   -0.11102
176440.0000   -0.15488
176480.0000   -0.00112
176520.0000    0.13264
176560.0000   -0.24726
176600.0000   -0.45970
176640.0000   -0.14346
176680.0000   -0.31427
176720.0000   -0.20038
176760.0000   -0.11896
176800.0000   -0.26420
176840.0000   -0.09054
176880.0000   -0.31114
176920.0000   -0.11270
176960.0000   -0.03757
177000.0000   -0.06087
177040.0000   -0.20026
177080.0000    0.07031
177120.0000    0.21419
177160.0000    0.23326
177200.0000   -0.40732
177240.0000   -0.27258
177280.0000   -0.30636
177320.0000    0.07086
177360.0000   -0.10368
177400.0000   -0.32103
177440.0000    0.34964
177480.0000    0.20965
177520.0000   -0.17311
177560.0000   -0.11375
177600.0000   -0.03051
177640.0000    0.11749
177680.0000   -0.00964
177720.0000    0.00272
177760.0000   -0.01703
177800.0000    0.08924
177840.0000    0.25332
177880.0000   -0.15402
177920.0000    0.03140
177960.0000   -0.42040
178000.0000   -0.06152
178040.0000   -0.07754
178080.0000   -0.04573
178120.0000   -0.17051
178160.0000    0.01817
178200.0000    0.08905
178240.0000    0.16750
178280.0000   -0.20175
178320.0000   -0.14182
178360.0000   -0.09799
178400.0000   -0.04473
178440.0000   -0.07556
178480.0000   -0.01851
178520.0000   -0.05419
178560.0000   -0.17534
178600.0000   -0.27028
178640.0000   -0.08602
178680.0000   -0.20558
178720.0000   -0.26774
178760.0000   -0.25257
178800.0000    0.03206
178840.0000   -0.28946
178880.0000   -0.22554
178920.0000   -0.28243
178960.0000   -0.21362
179000.0000   -0.12912
179040.0000   -0.16316
179080.0000   -0.17048
179120.0000   -0.07050
179160.0000   -0.14907
179200.0000    0.00619
179240.0000   -0.06361
179280.0000   -0.15763
179320.0000   -0.16494
179360.0000    0.01216
179400.0000   -0.43178
179440.0000   -0.14488
179480.0000   -0.30409
179520.0000   -0.16537
179560.0000   -0.30383
179600.0000   -0.29445
179640.0000   -0.34722
179680.0000   -0.14650
179720.0000   -0.24232
179760.0000   -0.18584
179800.0000   -0.39095
179840.0000   -0.41991
179880.0000   -0.43965
179920.0000   -0.40688
179960.0000   -0.20088
180000.0000   -0.29013
180040.0000   -0.06089
180080.0000   -0.21522
180120.0000   -0.01863
180160.0000    0.13236
180200.0000   -0.32161
180240.0000   -0.29549
180280.0000   -0.05263
180320.0000   -0.22104
180360.0000   -0.09215
180400.0000   -0.05959
180440.0000   -0.23925
180480.0000   -0.36046
180520.0000   -0.09482
180560.0000   -0.10959
180600.0000   -0.01301
180640.0000   -0.05475
180680.0000   -0.14569
180720.0000   -0.15552
180760.0000   -0.24730
180800.0000   -0.10785
180840.0000   -0.07355
180880.0000   -0.11518
180920.0000   -0.25944
180960.0000    0.47186
181000.0000    0.01171
181040.0000   -0.40033
181080.0000   -0.24497
181120.0000   -0.04874
181160.0000   -0.17743
181200.0000   -0.09449
181240.0000   -0.13165
181280.0000   -0.39385
181320.0000   -0.25595
181360.0000   -0.45369
181400.0000   -0.09417
181440.0000   -0.13137
181480.0000   -0.24442
181520.0000   -0.28667
181560.0000   -0.21389
181600.0000   -0.14588
181640.0000   -0.15392
181680.0000   -0.42056
181720.0000   -0.13066
181760.0000   -0.20155
181800.0000   -0.16260
181840.0000   -0.27952
181880.0000   -0.19130
181920.0000   -0.30462
181960.0000   -0.03375
182000.0000   -0.43234
182040.0000   -0.20531
182080.0000   -0.07372
182120.0000   -0.08831
182160.0000   -0.26479
182200.0000   -0.02017
182240.0000    0.00708
182280.0000   -0.27380
182320.0000   -0.30439
182360.0000   -0.28903
182400.0000   -0.08310
182440.0000   -0.17217
182480.0000   -0.46136
182520.0000   -0.26241
182560.0000   -0.05105
182600.0000   -0.19438
182640.0000   -0.32335
182680.0000   -0.32547
182720.0000   -0.17016
182760.0000    0.03515
182800.0000   -0.24243
182840.0000   -0.26347
182880.0000   -0.07517
182920.0000    0.00237
182960.0000   -0.22237
183000.0000   -0.13518
183040.0000   -0.09696
183080.0000   -0.15711
183120.0000   -0.15871
183160.0000   -0.07327
183200.0000    0.05767
183240.0000    0.24641
183280.0000    0.05805
183320.0000    0.22134
183360.0000   -0.07058
183400.0000    0.18395
183440.0000    0.10200
183480.0000    0.21638
183520.0000    0.08649
183560.0000    0.02992
183600.0000   -0.04341
183640.0000   -0.01669
183680.0000   -0.05916
183720.0000    0.05131
183760.0000    0.24223
183800.0000    0.12390
183840.0000    0.28243
183880.0000    0.41537
183920.0000   -0.02810
183960.0000    0.08946
184000.0000    0.14396
184040.0000    0.16680
184080.0000    0.01531
184120.0000   -0.13477
184160.0000   -0.17326
184200.0000   -0.04928
184240.0000    0.32231
184280.0000    0.19948
184320.0000    0.23286
184360.0000    0.01184
184400.0000   -0.20497
184440.0000    0.13846
184480.0000   -0.04584
184520.0000   -0.44038
184560.0000    0.02047
184600.0000    0.12193
184640.0000    0.14227
184680.0000   -0.14064
184720.0000    0.04320
184760.0000   -0.05216
184800.0000    0.12146
184840.0000    0.25744
184880.0000    0.02334
184920.0000    0.10878
184960.0000    0.11058
185000.0000   -0.02046
185040.0000   -0.03125
185080.0000    0.24769
185120.0000   -0.19685
185160.0000   -0.05670
185200.0000   -0.08678
185240.0000    0.14807
185280.0000   -0.15277
185320.0000    0.06193
185360.0000    0.03266
185400.0000    0.19990
185440.0000    0.08927
185480.0000   -0.02418
185520.0000   -0.03023
185560.0000   -0.22683
185600.0000   -0.06118
185640.0000   -0.33866
185680.0000   -0.17185
185720.0000   -0.16157
185760.0000   -0.20084
185800.0000   -0.58959
185840.0000   -0.19014
185880.0000   -0.07962
185920.0000   -0.02729
185960.0000    0.07284
186000.0000    0.19564
186040.0000    0.15591
186080.0000   -0.17560
186120.0000    0.05356
186160.0000   -0.10693
186200.0000   -0.07995
186240.0000    0.09635
186280.0000    0.00060
186320.0000    0.06934
186360.0000   -0.00441
186400.0000   -0.11918
186440.0000    0.01710
186480.0000   -0.33553
186520.0000   -0.06632
186560.0000    0.04472
186600.0000   -0.12841
186640.0000   -0.03807
186680.0000   -0.19160
186720.0000   -0.53332
186760.0000   -0.44435
186800.0000   -0.56169
186840.0000   -0.71062
186880.0000   -0.41024
186920.0000   -0.12390
186960.0000    0.01317
187000.0000   -0.04390
187040.0000   -0.03114
187080.0000   -0.15802
187120.0000   -0.14338
187160.0000   -0.23670
187200.0000    0.05103
187240.0000    0.07453
187280.0000   -0.39138
187320.0000   -0.04113
187360.0000   -0.62804
187400.0000   -0.05887
187440.0000   -0.04998
187480.0000   -0.31182
187520.0000   -0.48386
187560.0000   -0.67902
187600.0000   -0.60840
187640.0000   -0.64227
187680.0000   -0.72541
187720.0000   -0.46222
187760.0000   -0.88479
187800.0000   -0.34350
187840.0000   -0.49799
187880.0000   -0.67972
187920.0000   -0.28383
187960.0000   -0.53615
188000.0000   -0.10338
188040.0000   -0.67480
188080.0000   -0.47394
188120.0000   -0.47484
188160.0000   -0.42217
188200.0000   -0.18628
188240.0000   -0.12130
188280.0000    0.05469
188320.0000   -0.09913
188360.0000    0.18861
188400.0000   -0.00360
188440.0000    0.17117
188480.0000    0.12612
188520.0000   -0.23668
188560.0000   -0.07248
188600.0000   -0.05328
188640.0000    0.01239
188680.0000    0.05205
188720.0000    0.09360
188760.0000   -0.50895
188800.0000   -0.25104
188840.0000   -0.06656
188880.0000    0.28134
188920.0000   -0.28359
188960.0000    0.05792
189000.0000   -0.13958
189040.0000    0.13773
189080.0000   -0.14376
189120.0000   -0.04713
189160.0000   -0.24462
189200.0000   -0.02821
189240.0000    0.14518
189280.0000    0.08586
189320.0000    0.09232
189360.0000   -0.25273
189400.0000   -0.03808
189440.0000    0.18216
189480.0000   -0.27860
189520.0000   -0.03148
189560.0000    0.13166
189600.0000    0.09075
189640.0000    0.07975
189680.0000    0.31417
189720.0000    0.18019
189760.0000   -0.04337
189800.0000   -0.05399
189840.0000    0.26221
189880.0000    0.00853
189920.0000   -0.12301
189960.0000   -0.21090
190000.0000    0.05432
190040.0000   -0.12958
190080.0000    0.10820
190120.0000    0.06382
190160.0000    0.27942
190200.0000    0.35008
190240.0000    0.03056
190280.0000   -0.30319
190320.0000    0.03500
190360.0000    0.12371
190400.0000    0.09061
190440.0000    0.13516
190480.0000    0.15806
190520.0000    0.06257
190560.0000   -0.00430
190600.0000   -0.13548
190640.0000    0.06819
190680.0000    0.00701
190720.0000    0.05622
190760.0000   -0.02273
190800.0000   -0.08622
190840.0000    0.02394
190880.0000   -0.22435
190920.0000   -0.29451
190960.0000    0.11708
191000.0000    0.22388
191040.0000    0.13150
191080.0000    0.16855
191120.0000    0.17491
191160.0000    0.05521
191200.0000    0.49617
191240.0000    0.28528
191280.0000    0.43585
191320.0000    0.35321
191360.0000   -0.11491
191400.0000    0.20183
191440.0000    0.00930
191480.0000    0.01071
191520.0000    0.03304
191560.0000   -0.12512
191600.0000   -0.31636
191640.0000   -0.17888
191680.0000    0.45702
191720.0000    0.35974
191760.0000    0.12905
191800.0000   -0.05886
191840.0000   -0.00502
191880.0000    0.31910
191920.0000   -0.01838
191960.0000    0.06683
192000.0000    0.17479
192040.0000   -0.32026
192080.0000   -0.11667
192120.0000   -0.12667
192160.0000    0.01522
192200.0000    0.14484
192240.0000    0.17383
192280.0000    0.05722
192320.0000   -0.58088
192360.0000   -0.01020
192400.0000    0.13792
192440.0000   -0.23844
192480.0000    0.10930
192520.0000    0.23477
192560.0000   -0.22485
192600.0000   -0.08275
192640.0000   -0.04037
192680.0000   -0.01392
192720.0000   -0.02833
192760.0000    0.10823
192800.0000    0.04324
192840.0000    0.21824
192880.0000    0.45258
192920.0000    0.00999
192960.0000    0.07881
193000.0000   -0.16384
193040.0000    0.48158
193080.0000    0.20089
193120.0000    0.36616
193160.0000    0.45053
193200.0000    0.22171
193240.0000    0.38065
193280.0000    0.35530
193320.0000    0.28064
193360.0000    0.36493
193400.0000    0.27453
193440.0000    0.32720
193480.0000    0.15429
193520.0000    0.29565
193560.0000    0.18143
193600.0000    0.08303
193640.0000    0.30722
193680.0000    0.12902
193720.0000    0.01326
193760.0000    0.34579
193800.0000    0.18271
193840.0000    0.47800
193880.0000    0.47521
193920.0000    0.54233
193960.0000    0.31586
194000.0000    0.49888
194040.0000    0.40431
194080.0000    0.05618
194120.0000    0.34244
194160.0000    0.34456
194200.0000    0.30446
194240.0000    0.29163
194280.0000    0.23140
194320.0000    0.40124
194360.0000    0.39150
194400.0000    0.24733
194440.0000    0.24773
194480.0000    0.21251
194520.0000    0.25809
194560.0000    0.10414
194600.0000    0.20028
194640.0000    0.36677
194680.0000   -0.22351
194720.0000    0.13431
194760.0000    0.19345
194800.0000    0.05666
194840.0000    0.13300
194880.0000    0.41251
194920.0000    0.32593
194960.0000    0.05545
195000.0000    0.38450
195040.0000    0.29763
195080.0000    0.26318
195120.0000    0.14183
195160.0000    0.41820
195200.0000    0.35108
195240.0000    0.15259
195280.0000    0.34236
195320.0000    0.27573
195360.0000    0.19272
195400.0000    0.38645
195440.0000    0.20596
195480.0000    0.32937
195520.0000    0.39878
195560.0000    0.25563
195600.0000    0.36905
195640.0000    0.41296
195680.0000    0.47775
195720.0000    0.42329
195760.0000    0.44388
195800.0000    0.21925
195840.0000    0.37018
195880.0000    0.26567
195920.0000    0.28626
195960.0000    0.21332
196000.0000    0.51950
196040.0000    0.49172
196080.0000    0.12408
196120.0000    0.44098
196160.0000    0.71616
196200.0000    0.60219
196240.0000    0.09868
196280.0000    0.46859
196320.0000    0.17949
196360.0000    0.26023
196400.0000    0.34328
196440.0000    0.27225
196480.0000    0.33426
196520.0000    0.17633
196560.0000    0.56056
196600.0000    0.20253
196640.0000    0.15785
196680.0000    0.08073
196720.0000    0.38421
196760.0000    0.46864
196800.0000    0.52165
196840.0000    0.67622
196880.0000    0.47922
196920.0000    0.44972
196960.0000    0.35566
197000.0000    0.34302
197040.0000    0.32604
197080.0000    0.39543
197120.0000    0.50851
197160.0000    0.51037
197200.0000    0.08316
197240.0000    0.01356
197280.0000    0.24936
197320.0000    0.03712
197360.0000    0.40371
197400.0000   -0.05827
197440.0000   -0.42077
197480.0000    0.03635
197520.0000    0.03776
197560.0000   -0.24174
197600.0000    0.04560
197640.0000    0.19005
197680.0000    0.17956
197720.0000    0.23434
197760.0000    0.38746
197800.0000    0.22278
197840.0000    0.33701
197880.0000    0.21447
197920.0000    0.22242
197960.0000   -0.09125
198000.0000    0.11074
198040.0000   -0.18945
198080.0000   -0.14613
198120.0000   -0.14084
198160.0000   -0.22158
198200.0000    0.25570
198240.0000   -0.02624
198280.0000    0.00598
198320.0000    0.30914
198360.0000   -0.32153
198400.0000   -0.05754
198440.0000    0.05795
198480.0000    0.23216
198520.0000    0.22552
198560.0000   -0.28350
198600.0000   -0.24043
198640.0000   -0.30438
198680.0000   -0.42595
198720.0000   -0.44941
198760.0000   -0.47379
198800.0000   -0.40363
198840.0000   -0.02459
198880.0000    0.19005
198920.0000   -0.11905
198960.0000   -0.05469
199000.0000   -0.51796
199040.0000   -0.42801
199080.0000   -0.91080
199120.0000   -0.57703
199160.0000   -0.77554
199200.0000   -0.81812
199240.0000   -0.78395
199280.0000   -0.46625
199320.0000   -0.54879
199360.0000   -0.69042
199400.0000   -0.64138
199440.0000   -0.54686
199480.0000   -0.55050
199520.0000   -0.52046
199560.0000   -0.45863
199600.0000   -0.36769
199640.0000   -0.81018
199680.0000   -0.54596
199720.0000   -0.39312
199760.0000   -0.22027
199800.0000   -0.31645
199840.0000   -0.41215
199880.0000   -0.22980
199920.0000   -0.42383
199960.0000   -0.48822
200000.0000   -0.58518
200040.0000   -0.54072
200080.0000   -0.45467
200120.0000   -0.47555
200160.0000   -0.84427
200200.0000   -0.45082
200240.0000   -0.43465
200280.0000   -0.80882
200320.0000   -0.72354
200360.0000   -0.49339
200400.0000   -0.29242
200440.0000   -0.51603
200480.0000   -0.61157
200520.0000   -0.18448
200560.0000   -0.34611
200600.0000   -0.28237
200640.0000   -0.39378
200680.0000   -0.22699
200720.0000   -0.60120
200760.0000   -0.26335
200800.0000   -0.32988
200840.0000   -0.43073
200880.0000   -0.61835
200920.0000   -0.51784
200960.0000   -0.54396
201000.0000   -0.55259
201040.0000   -0.46869
201080.0000   -0.47009
201120.0000   -0.42098
201160.0000   -0.46098
201200.0000   -0.51067
201240.0000   -0.60646
201280.0000   -0.51122
201320.0000   -0.42776
201360.0000   -0.42019
201400.0000   -0.24431
201440.0000    0.12843
201480.0000    0.06888
201520.0000   -0.52397
201560.0000   -0.54998
201600.0000   -0.37245
201640.0000   -0.39925
201680.0000   -0.38816
201720.0000   -0.42866
201760.0000   -0.00550
201800.0000   -0.44477
201840.0000   -0.44506
201880.0000   -0.35299
201920.0000   -0.74793
201960.0000   -0.40667
202000.0000   -0.38302
202040.0000   -0.31896
202080.0000   -0.04641
202120.0000   -0.14036
202160.0000   -0.09529
202200.0000    0.08486
202240.0000   -0.08726
202280.0000   -0.05566
202320.0000   -0.19904
202360.0000   -0.27149
202400.0000   -0.22462
202440.0000   -0.22956
202480.0000   -0.41682
202520.0000   -0.23597
202560.0000   -0.47290
202600.0000   -0.19683
202640.0000   -0.03653
202680.0000   -0.13668
202720.0000   -0.01125
202760.0000   -0.17195
202800.0000   -0.01597
202840.0000   -0.17545
202880.0000   -0.25191
202920.0000   -0.18540
202960.0000    0.03980
203000.0000    0.18492
203040.0000   -0.11638
203080.0000   -0.05671
203120.0000   -0.00830
203160.0000   -0.62984
203200.0000   -0.36619
203240.0000    0.04791
203280.0000   -0.43639
203320.0000   -0.15464
203360.0000   -0.37948
203400.0000   -0.42248
203440.0000   -0.35848
203480.0000   -0.35153
203520.0000   -0.53872
203560.0000   -0.05836
203600.0000   -0.17537
203640.0000    0.08378
203680.0000   -0.09998
203720.0000   -0.02737
203760.0000    0.01245
203800.0000   -0.02749
203840.0000   -0.02109
203880.0000   -0.46272
203920.0000   -0.09924
203960.0000    0.00198
204000.0000   -0.20995
204040.0000   -0.02168
204080.0000    0.03415
204120.0000    0.09635
204160.0000   -0.06595
204200.0000   -0.12783
204240.0000   -0.07452
204280.0000    0.08543
204320.0000    0.23251
204360.0000    0.31278
204400.0000    0.21218
204440.0000    0.50408
204480.0000    0.22847
204520.0000    0.25285
204560.0000    0.31397
204600.0000    0.56509
204640.0000    0.54345
204680.0000    0.47959
204720.0000    0.36884
204760.0000    0.52958
204800.0000    0.27974
204840.0000    0.42257
204880.0000    0.50168
204920.0000    0.30008
204960.0000   -0.07795
205000.0000    0.41690
205040.0000    0.39683
205080.0000    0.49769
205120.0000    0.38217
205160.0000    0.03397
205200.0000   -0.19627
205240.0000    0.19936
205280.0000   -0.17703
205320.0000   -0.08222
205360.0000    0.03885
205400.0000   -0.39423
205440.0000   -0.56505
205480.0000   -0.17430
205520.0000   -0.48466
205560.0000   -0.01126
205600.0000    0.01319
205640.0000    0.07698
205680.0000    0.30356
205720.0000    0.03325
205760.0000    0.09905
205800.0000   -0.24454
205840.0000   -0.27399
205880.0000   -0.33205
205920.0000   -0.38531
205960.0000   -0.21297
206000.0000   -0.31762
206040.0000   -0.18341
206080.0000   -0.45900
206120.0000   -0.15329
206160.0000   -0.03346
206200.0000   -0.31757
206240.0000   -0.06236
206280.0000   -0.33714
206320.0000   -0.19147
206360.0000    0.07928
206400.0000    0.12416
206440.0000   -0.34166
206480.0000   -0.60250
206520.0000   -0.40740
206560.0000   -0.50996
206600.0000   -0.34454
206640.0000    0.10772
206680.0000   -0.00066
206720.0000   -0.05447
206760.0000   -0.18198
206800.0000   -0.06947
206840.0000   -0.10415
206880.0000   -0.22712
206920.0000   -0.16943
206960.0000   -0.39618
207000.0000   -0.47442
207040.0000   -0.11544
207080.0000    0.05733
207120.0000    0.20117
207160.0000    0.27691
207200.0000    0.01771
207240.0000   -0.11668
207280.0000   -0.14110
207320.0000   -0.19110
207360.0000   -0.11480
207400.0000    0.00727
207440.0000    0.38421
207480.0000    0.16557
207520.0000    0.17741
207560.0000    0.14039
207600.0000    0.07448
207640.0000    0.22882
207680.0000   -0.21220
207720.0000    0.08578
207760.0000    0.14031
207800.0000    0.24620
207840.0000   -0.08857
207880.0000    0.26972
207920.0000   -0.00866
207960.0000    0.08388
208000.0000    0.00315
208040.0000    0.19907
208080.0000    0.17593
208120.0000    0.25471
208160.0000    0.35062
208200.0000    0.46944
208240.0000    0.03931
208280.0000   -0.30325
208320.0000    0.11338
208360.0000    0.45109
208400.0000    0.41858
208440.0000    0.00852
208480.0000    0.06277
208520.0000    0.35881
208560.0000    0.30256
208600.0000    0.44516
208640.0000    0.07803
208680.0000    0.15116
208720.0000    0.10546
208760.0000    0.06755
208800.0000    0.25937
208840.0000    0.11986
208880.0000   -0.06383
208920.0000   -0.48084
208960.0000    0.06601
209000.0000    0.09748
209040.0000    0.10256
209080.0000   -0.03417
209120.0000    0.09303
209160.0000   -0.02231
209200.0000    0.28895
209240.0000    0.15684
209280.0000    0.04727
209320.0000    0.08025
209360.0000   -0.08378
209400.0000    0.28024
209440.0000    0.28164
209480.0000    0.19148
209520.0000    0.22827
209560.0000    0.19024
209600.0000    0.08667
209640.0000    0.19850
209680.0000    0.55515
209720.0000    0.47252
209760.0000    0.47050
209800.0000    0.52119
209840.0000    0.15318
209880.0000    0.48979
209920.0000    0.36443
209960.0000    0.50649
210000.0000    0.71268
210040.0000    0.51245
210080.0000    0.34878
210120.0000    0.35622
210160.0000    0.56739
210200.0000    0.54766
210240.0000    0.52126
210280.0000    0.32539
210320.0000    0.47803
210360.0000    0.41714
210400.0000    0.32248
210440.0000    0.53122
210480.0000    0.42839
210520.0000    0.52211
210560.0000    0.61977
210600.0000    0.61039
210640.0000    0.60416
210680.0000    0.25549
210720.0000    0.63449
210760.0000    0.40810
210800.0000    0.09192
210840.0000    0.59575
210880.0000    0.52901
210920.0000    0.25804
210960.0000    0.27099
211000.0000    0.06493
211040.0000    0.28621
211080.0000    0.45168
211120.0000    0.39652
211160.0000    0.27034
211200.0000    0.50606
211240.0000    0.46222
211280.0000    0.26407
211320.0000    0.21516
211360.0000    0.28857
211400.0000    0.29591
211440.0000    0.33311
211480.0000    0.09301
211520.0000    0.37476
211560.0000    0.19076
211600.0000    0.17523
211640.0000    0.16947
211680.0000    0.16914
211720.0000    0.28869
211760.0000    0.28944
211800.0000    0.10004
211840.0000    0.12829
211880.0000    0.33861
211920.0000    0.24535
211960.0000    0.36336
212000.0000    0.14450
212040.0000    0.40181
212080.0000    0.53923
212120.0000    0.44610
212160.0000    0.41536
212200.0000    0.46436
212240.0000    0.57832
212280.0000    0.56802
212320.0000    0.48840
212360.0000    0.56439
212400.0000    0.55283
212440.0000    0.33812
212480.0000    0.51387
212520.0000    0.31818
212560.0000    0.55783
212600.0000    0.49432
212640.0000    0.55018
212680.0000    0.48686
212720.0000    0.42912
212760.0000    0.53552
212800.0000    0.49505
212840.0000    0.50939
212880.0000    0.57862
212920.0000    0.81926
212960.0000    0.27903
213000.0000    0.61590
213040.0000    0.49167
213080.0000    0.40097
213120.0000    0.42964
213160.0000    0.17193
213200.0000    0.08484
213240.0000    0.19785
213280.0000    0.23305
213320.0000    0.31155
213360.0000   -0.04228
213400.0000    0.33035
213440.0000    0.46158
213480.0000    0.33918
213520.0000    0.47075
213560.0000    0.36003
213600.0000    0.57319
213640.0000    0.32997
213680.0000    0.43432
213720.0000    0.53222
213760.0000    0.35821
213800.0000    0.33816
213840.0000    0.33758
213880.0000    0.34275
213920.0000    0.62382
213960.0000    0.43140
214000.0000    0.17736
214040.0000    0.17653
214080.0000   -0.08770
214120.0000   -0.20697
214160.0000   -0.28286
214200.0000   -0.43653
214240.0000   -0.51515
214280.0000    0.06239
214320.0000   -0.10659
214360.0000   -0.44736
214400.0000   -0.28382
214440.0000   -0.33131
214480.0000   -0.20812
214520.0000   -0.41049
214560.0000   -0.34311
214600.0000   -0.40927
214640.0000   -0.68438
214680.0000   -0.71806
214720.0000   -0.94614
214760.0000   -0.60561
214800.0000   -0.45118
214840.0000   -0.75775
214880.0000   -0.52660
214920.0000   -0.18623
214960.0000    0.20053
215000.0000    0.33204
215040.0000    0.05657
215080.0000    0.29511
215120.0000    0.11231
215160.0000    0.22973
215200.0000    0.43202
215240.0000    0.32014
215280.0000    0.13411
215320.0000    0.47323
215360.0000    0.75263
215400.0000    0.45289
215440.0000    0.34408
215480.0000    0.16888
215520.0000    0.52465
215560.0000    0.37088
215600.0000    0.52511
215640.0000    0.51079
215680.0000    0.73299
215720.0000    0.54435
215760.0000    0.49036
215800.0000    0.25785
215840.0000    0.42380
215880.0000    0.41136
215920.0000    0.41959
215960.0000    0.20632
216000.0000    0.48561
216040.0000    0.02853
216080.0000    0.41545
216120.0000    0.16543
216160.0000    0.30802
216200.0000    0.33999
216240.0000    0.22256
216280.0000    0.32207
216320.0000    0.32561
216360.0000    0.35628
216400.0000    0.40706
216440.0000    0.42775
216480.0000    0.38512
216520.0000    0.37398
216560.0000    0.37146
216600.0000    0.45573
216640.0000    0.54883
216680.0000    0.28865
216720.0000    0.46006
216760.0000    0.61472
216800.0000    0.41551
216840.0000    0.26931
216880.0000    0.31073
216920.0000    0.37428
216960.0000    0.40896
217000.0000    0.45225
217040.0000    0.59118
217080.0000    0.45836
217120.0000    0.27879
217160.0000    0.44300
217200.0000    0.37036
217240.0000    0.76492
217280.0000    0.34236
217320.0000    0.42421
217360.0000    0.38949
217400.0000    0.33410
217440.0000    0.51187
217480.0000    0.43241
217520.0000    0.43397
217560.0000    0.49906
217600.0000    0.64054
217640.0000    0.51933
217680.0000    0.78366
217720.0000    0.21558
217760.0000    0.40544
217800.0000    0.32570
217840.0000    0.23722
217880.0000    0.36882
217920.0000    0.15059
217960.0000    0.45855
218000.0000    0.38268
218040.0000    0.43508
218080.0000    0.46467
218120.0000    0.31459
218160.0000    0.10812
218200.0000    0.23403
218240.0000    0.28602
218280.0000    0.31014
218320.0000    0.12280
218360.0000    0.03932
218400.0000    0.11728
218440.0000    0.26793
218480.0000    0.01048
218520.0000    0.33882
218560.0000    0.28528
218600.0000    0.20871
218640.0000    0.23745
218680.0000    0.38038
218720.0000    0.25315
218760.0000    0.30305
218800.0000    0.21130
218840.0000    0.16345
218880.0000   -0.00936
218920.0000    0.23845
218960.0000    0.19888
219000.0000    0.12240
219040.0000    0.20206
219080.0000    0.19733
219120.0000    0.43449
219160.0000    0.24999
219200.0000    0.28112
219240.0000    0.15853
219280.0000    0.14153
219320.0000    0.37486
219360.0000    0.46967
219400.0000    0.28637
219440.0000    0.30036
219480.0000    0.37648
219520.0000    0.25578
219560.0000    0.40239
219600.0000    0.30323
219640.0000    0.28698
219680.0000   -0.00743
219720.0000    0.11009
219760.0000    0.14660
219800.0000    0.39107
219840.0000    0.19283
219880.0000    0.59500
219920.0000    0.32181
219960.0000    0.34914
220000.0000    0.31986
220040.0000   -0.01940
220080.0000    0.03907
220120.0000    0.36709
220160.0000    0.07762
220200.0000    0.36267
220240.0000    0.19966
220280.0000    0.50781
220320.0000    0.17385
220360.0000    0.37003
220400.0000    0.33782
220440.0000    0.17554
220480.0000    0.05815
220520.0000    0.29406
220560.0000    0.00753
220600.0000    0.13037
220640.0000    0.24234
220680.0000    0.32006
220720.0000    0.19534
220760.0000    0.20120
220800.0000    0.19657
220840.0000    0.35328
220880.0000    0.15724
220920.0000    0.14765
220960.0000    0.26915
221000.0000    0.34540
221040.0000    0.24109
221080.0000    0.32402
221120.0000    0.15471
221160.0000    0.40589
221200.0000    0.32048
221240.0000    0.18567
221280.0000    0.37432
221320.0000    0.50010
221360.0000    0.45677
221400.0000    0.47255
221440.0000    0.36045
221480.0000    0.24475
221520.0000    0.20090
221560.0000    0.16103
221600.0000    0.19603
221640.0000    0.33516
221680.0000    0.32274
221720.0000    0.26102
221760.0000    0.28846
221800.0000    0.20544
221840.0000    0.24927
221880.0000    0.23394
221920.0000    0.39072
221960.0000    0.31282
222000.0000    0.39887
222040.0000    0.42714
222080.0000    0.21313
222120.0000    0.21361
222160.0000    0.43025
222200.0000    0.07584
222240.0000    0.30207
222280.0000    0.39321
222320.0000    0.36282
222360.0000    0.36247
222400.0000    0.31137
222440.0000    0.37484
222480.0000    0.35279
222520.0000    0.39904
222560.0000    0.09966
222600.0000    0.46612
222640.0000   -0.06191
222680.0000    0.43212
222720.0000    0.33824
222760.0000    0.47924
222800.0000    0.47678
222840.0000    0.19232
222880.0000    0.59465
222920.0000    0.19856
222960.0000    0.12351
223000.0000    0.39904
223040.0000    0.21148
223080.0000    0.30168
223120.0000    0.05253
223160.0000    0.18384
223200.0000    0.37583
223240.0000    0.51143
223280.0000    0.42295
223320.0000    0.39502
223360.0000    0.23661
223400.0000    0.38539
223440.0000    0.54002
223480.0000    0.53714
223520.0000    0.21073
223560.0000    0.37486
223600.0000    0.38148
223640.0000    0.38347
223680.0000    0.28744
223720.0000    0.51393
223760.0000    0.10625
223800.0000    0.44006
223840.0000    0.51747
223880.0000    0.18261
223920.0000    0.38001
223960.0000    0.41135
224000.0000    0.46929
224040.0000    0.25504
224080.0000    0.46251
224120.0000    0.34146
224160.0000    0.16165
224200.0000    0.27986
224240.0000    0.05523
224280.0000    0.40777
224320.0000    0.18882
224360.0000    0.26533
224400.0000    0.33472
224440.0000    0.25547
224480.0000    0.34392
224520.0000    0.31826
224560.0000    0.48742
224600.0000    0.32888
224640.0000    0.27261
224680.0000    0.09077
224720.0000    0.34312
224760.0000    0.28441
224800.0000    0.42429
224840.0000    0.27793
224880.0000    0.42187
224920.0000    0.38005
224960.0000    0.43931
225000.0000    0.42423
225040.0000    0.33963
225080.0000    0.45442
225120.0000    0.24974
225160.0000    0.20607
225200.0000    0.15063
225240.0000    0.51347
225280.0000    0.33327
225320.0000    0.33939
225360.0000    0.53448
225400.0000    0.42932
225440.0000    0.55368
225480.0000    0.24174
225520.0000    0.50523
225560.0000    0.48189
225600.0000    0.13941
225640.0000    0.39007
225680.0000    0.41732
225720.0000    0.22320
225760.0000    0.20777
225800.0000    0.50991
225840.0000    0.15544
225880.0000    0.09899
225920.0000    0.06347
225960.0000   -0.08850
226000.0000    0.22702
226040.0000   -0.09641
226080.0000    0.08839
226120.0000   -0.29771
226160.0000   -0.21467
226200.0000   -0.23547
226240.0000   -0.50641
226280.0000   -0.04426
226320.0000   -0.12390
226360.0000   -0.16431
226400.0000   -0.32928
226440.0000    0.04146
226480.0000   -0.02940
226520.0000   -0.00050
226560.0000   -0.12780
226600.0000   -0.37462
226640.0000   -0.35308
226680.0000   -0.48750
226720.0000   -0.74755
226760.0000   -0.44028
226800.0000   -0.69667
226840.0000   -0.44764
226880.0000   -0.56553
226920.0000   -0.52150
226960.0000   -0.54380
227000.0000   -0.47344
227040.0000   -0.25997
227080.0000   -0.26389
227120.0000   -0.33617
227160.0000   -0.15110
227200.0000   -0.12983
227240.0000   -0.27375
227280.0000    0.04693
227320.0000    0.00288
227360.0000   -0.12540
227400.0000    0.17375
227440.0000   -0.12700
227480.0000   -0.11709
227520.0000   -0.10745
227560.0000    0.23432
227600.0000    0.04203
227640.0000    0.05040
227680.0000    0.00602
227720.0000   -0.07144
227760.0000    0.10537
227800.0000    0.15118
227840.0000    0.13517
227880.0000    0.09666
227920.0000    0.18121
227960.0000    0.20948
228000.0000   -0.12025
228040.0000    0.27248
228080.0000    0.39695
228120.0000    0.08681
228160.0000    0.07723
228200.0000    0.15270
228240.0000    0.16687
228280.0000    0.19668
228320.0000   -0.00985
228360.0000    0.05598
228400.0000    0.02425
228440.0000    0.29856
228480.0000    0.15848
228520.0000    0.10858
228560.0000   -0.14821
228600.0000    0.14178
228640.0000    0.03837
228680.0000    0.16986
228720.0000    0.09661
228760.0000    0.16120
228800.0000    0.00956
228840.0000    0.21073
228880.0000    0.27497
228920.0000    0.24313
228960.0000    0.15452
229000.0000    0.22780
229040.0000    0.28355
229080.0000    0.28594
229120.0000    0.17637
229160.0000    0.33441
229200.0000    0.23784
229240.0000   -0.17809
229280.0000    0.12916
229320.0000    0.01974
229360.0000    0.09670
229400.0000    0.00579
229440.0000   -0.26193
229480.0000   -0.26658
229520.0000   -0.14810
229560.0000   -0.06131
229600.0000    0.23845
229640.0000   -0.36084
229680.0000   -0.33513
229720.0000   -0.40207
229760.0000   -0.26971
229800.0000   -0.59414
229840.0000   -0.50944
229880.0000   -0.41115
229920.0000   -0.41469
229960.0000   -0.49659
230000.0000   -0.47323
230040.0000   -0.33517
230080.0000    0.00682
230120.0000    0.10452
230160.0000   -0.46771
230200.0000   -0.55979
230240.0000   -0.44145
230280.0000   -0.35667
230320.0000   -0.45449
230360.0000   -0.22763
230400.0000   -0.46682
230440.0000   -0.47010
230480.0000   -0.58166
230520.0000   -0.57908
230560.0000   -0.65843
230600.0000   -0.67786
230640.0000   -0.48089
230680.0000   -0.71887
230720.0000   -0.75959
230760.0000   -0.46011
230800.0000   -0.33246
230840.0000   -0.43523
230880.0000   -0.65349
230920.0000   -0.57314
230960.0000   -0.36257
231000.0000   -0.19952
231040.0000   -0.34754
231080.0000   -0.40283
231120.0000   -0.36910
231160.0000    0.04921
231200.0000   -0.08019
231240.0000   -0.30200
231280.0000   -0.64852
231320.0000   -0.69811
231360.0000   -0.41505
231400.0000   -0.31980
231440.0000   -0.24433
231480.0000    0.05782
231520.0000    0.06065
231560.0000   -0.24516
231600.0000   -0.22363
231640.0000   -0.00905
231680.0000    0.08765
231720.0000   -0.04190
231760.0000    0.45342
231800.0000    0.38118
231840.0000    0.13383
231880.0000    0.06136
231920.0000    0.10619
231960.0000    0.49224
232000.0000    0.36211
232040.0000    0.11903
232080.0000    0.12722
232120.0000    0.38925
232160.0000    0.28690
232200.0000    0.21532
232240.0000    0.75855
232280.0000    0.18362
232320.0000    0.11494
232360.0000    0.41632
232400.0000    0.34692
232440.0000    0.26399
232480.0000    0.09679
232520.0000    0.00021
232560.0000    0.35447
232600.0000    0.36906
232640.0000    0.33835
232680.0000    0.51017
232720.0000    0.47207
232760.0000    0.16461
232800.0000    0.02164
232840.0000    0.29843
232880.0000    0.31434
232920.0000    0.36294
232960.0000    0.46372
233000.0000    0.27451
233040.0000    0.28973
233080.0000    0.46680
233120.0000    0.36501
233160.0000    0.59499
233200.0000    0.35083
233240.0000    0.54135
233280.0000    0.57819
233320.0000    0.33412
233360.0000    0.32021
233400.0000    0.55694
233440.0000    0.33677
233480.0000    0.64308
233520.0000    0.49570
233560.0000    0.30967
233600.0000    0.21791
233640.0000    0.44556
233680.0000    0.22837
233720.0000    0.36716
233760.0000    0.45397
233800.0000    0.30195
233840.0000    0.62573
233880.0000    0.39889
233920.0000    0.57109
233960.0000    0.18161
234000.0000    0.53018
234040.0000    0.66599
234080.0000    0.43393
234120.0000    0.28977
234160.0000    0.51193
234200.0000    0.14076
234240.0000    0.34868
234280.0000    0.47669
234320.0000    0.33723
234360.0000    0.56766
234400.0000    0.45887
234440.0000    0.43638
234480.0000    0.32709
234520.0000    0.36670
234560.0000    0.24615
234600.0000    0.24631
234640.0000    0.09753
234680.0000    0.39712
234720.0000    0.30019
234760.0000   -0.04809
234800.0000    0.32240
234840.0000    0.48659
234880.0000    0.48619
234920.0000    0.55594
234960.0000    0.67589
235000.0000    0.52638
235040.0000    0.52810
235080.0000    0.49075
235120.0000    0.47969
235160.0000    0.37387
235200.0000    0.64054
235240.0000    0.50508
235280.0000    0.54280
235320.0000    0.27212
235360.0000    0.49845
235400.0000    0.47499
235440.0000    0.45665
235480.0000    0.44514
235520.0000    0.39662
235560.0000    0.45287
235600.0000    0.23760
235640.0000    0.36990
235680.0000    0.42944
235720.0000    0.31639
235760.0000    0.33368
235800.0000    0.24980
235840.0000    0.24805
235880.0000    0.45130
235920.0000    0.22127
235960.0000    0.45496
236000.0000    0.08095
236040.0000    0.30475
236080.0000    0.28223
236120.0000    0.37429
236160.0000    0.01334
236200.0000    0.22617
236240.0000    0.08144
236280.0000    0.42603
236320.0000    0.44220
236360.0000    0.50433
236400.0000    0.44792
236440.0000    0.52537
236480.0000    0.44721
236520.0000    0.44842
236560.0000    0.52740
236600.0000    0.54902
236640.0000    0.50235
236680.0000    0.49348
236720.0000    0.56554
236760.0000    0.54625
236800.0000    0.35290
236840.0000    0.13383
236880.0000    0.07480
236920.0000    0.53218
236960.0000    0.44485
237000.0000    0.43831
237040.0000    0.24694
237080.0000    0.35452
237120.0000    0.22684
237160.0000    0.17832
237200.0000    0.08254
237240.0000    0.14885
237280.0000    0.33442
237320.0000    0.26969
237360.0000    0.20208
237400.0000    0.27640
237440.0000    0.17686
237480.0000    0.32467
237520.0000    0.32061
237560.0000    0.33412
237600.0000    0.27314
237640.0000    0.16139
237680.0000    0.41550
237720.0000    0.39762
237760.0000    0.28550
237800.0000    0.47130
237840.0000    0.35402
237880.0000    0.42831
237920.0000    0.29440
237960.0000    0.30635
238000.0000    0.38280
238040.0000    0.32956
238080.0000    0.44508
238120.0000    0.31982
238160.0000    0.42208
238200.0000    0.20235
238240.0000    0.26059
238280.0000    0.47613
238320.0000    0.11783
238360.0000    0.31147
238400.0000    0.32652
238440.0000    0.15301
238480.0000    0.18253
238520.0000    0.37994
238560.0000    0.21708
238600.0000    0.25004
238640.0000    0.27939
238680.0000    0.53929
238720.0000    0.26634
238760.0000    0.48954
238800.0000    0.32610
238840.0000    0.35838
238880.0000    0.54210
238920.0000    0.32656
238960.0000    0.45775
239000.0000    0.43217
239040.0000    0.34544
239080.0000    0.52357
239120.0000    0.26690
239160.0000    0.19252
239200.0000    0.28018
239240.0000    0.57191
239280.0000    0.36666
239320.0000    0.42313
239360.0000    0.46796
239400.0000    0.13256
239440.0000    0.40731
239480.0000    0.46849
239520.0000    0.42407
239560.0000    0.35852
239600.0000    0.38297
239640.0000    0.43548
239680.0000    0.26138
239720.0000    0.31796
239760.0000    0.49638
239800.0000    0.23470
239840.0000    0.39135
239880.0000    0.43530
239920.0000    0.67366
239960.0000    0.61385
240000.0000    0.23423
240040.0000    0.21608
240080.0000    0.19065
240120.0000    0.13015
240160.0000    0.37666
240200.0000    0.51328
240240.0000    0.54527
240280.0000    0.61944
240320.0000    0.49919
240360.0000    0.46182
240400.0000    0.54356
240440.0000    0.37304
240480.0000    0.38995
240520.0000   -0.11214
240560.0000   -0.26674
240600.0000   -0.23890
240640.0000    0.21120
240680.0000    0.16747
240720.0000   -0.00929
240760.0000    0.14075
240800.0000    0.17008
240840.0000    0.10582
240880.0000    0.13596
240920.0000    0.13175
240960.0000    0.15558
241000.0000    0.25080
241040.0000    0.37709
241080.0000    0.45981
241120.0000    0.64227
241160.0000    0.29705
241200.0000    0.48726
241240.0000    0.54878
241280.0000    0.39180
241320.0000    0.39998
241360.0000    0.31655
241400.0000    0.10054
241440.0000    0.17151
241480.0000    0.59556
241520.0000    0.31491
241560.0000    0.50016
241600.0000    0.25573
241640.0000    0.12758
241680.0000    0.17676
241720.0000    0.31930
241760.0000    0.18927
241800.0000    0.19230
241840.0000    0.25330
241880.0000    0.09205
241920.0000    0.22506
241960.0000    0.14782
242000.0000    0.41899
242040.0000    0.35586
242080.0000    0.50804
242120.0000    0.44531
242160.0000    0.56055
242200.0000    0.39404
242240.0000    0.53574
242280.0000    0.46725
242320.0000    0.61943
242360.0000    0.59600
242400.0000    0.61960
242440.0000    0.45338
242480.0000    0.55949
242520.0000    0.21280
242560.0000    0.28503
242600.0000    0.08409
242640.0000    0.20586
242680.0000    0.06384
242720.0000    0.02670
242760.0000    0.07592
242800.0000    0.16655
242840.0000   -0.04740
242880.0000   -0.01237
242920.0000    0.08312
242960.0000   -0.44079
243000.0000   -0.25534
243040.0000   -0.07663
243080.0000   -0.27306
243120.0000    0.16991
243160.0000    0.01040
243200.0000    0.20590
243240.0000   -0.10083
243280.0000   -0.11781
243320.0000    0.25316
243360.0000    0.19884
243400.0000   -0.03660
243440.0000   -0.09900
243480.0000    0.07020
243520.0000   -0.11116
243560.0000   -0.04771
243600.0000   -0.01227
243640.0000   -0.08324
243680.0000   -0.29747
243720.0000   -0.10575
243760.0000   -0.04220
243800.0000   -0.20620
243840.0000   -0.05600
243880.0000    0.11049
243920.0000    0.18772
243960.0000   -0.02599
244000.0000   -0.17128
244040.0000    0.07550
244080.0000    0.18143
244120.0000   -0.19192
244160.0000   -0.17982
244200.0000   -0.27964
244240.0000   -0.06087
244280.0000   -0.17255
244320.0000   -0.20069
244360.0000   -0.21582
244400.0000   -0.12146
244440.0000   -0.25672
244480.0000   -0.41773
244520.0000   -0.17958
244560.0000   -0.28035
244600.0000   -0.35069
244640.0000   -0.30392
244680.0000   -0.28838
244720.0000   -0.27562
244760.0000   -0.45565
244800.0000   -0.37369
244840.0000   -0.26320
244880.0000   -0.19569
244920.0000   -0.17457
244960.0000   -0.27178
245000.0000   -0.31897
245040.0000   -0.46512
245080.0000   -0.49778
245120.0000   -0.34879
245160.0000   -0.60070
245200.0000   -0.67020
245240.0000   -0.21452
245280.0000   -0.58242
245320.0000   -0.29883
245360.0000   -0.35316
245400.0000   -0.17803
245440.0000   -0.57197
245480.0000   -0.69517
245520.0000   -0.59855
245560.0000   -0.41646
245600.0000   -0.39536
245640.0000   -0.44820
245680.0000   -0.57649
245720.0000   -0.28636
245760.0000   -0.43446
245800.0000   -0.18623
245840.0000   -0.55955
245880.0000   -0.89243
245920.0000   -0.56259
245960.0000   -0.75088
246000.0000   -0.63428
246040.0000   -0.54952
246080.0000   -0.66709
246120.0000   -0.46778
246160.0000   -0.67069
246200.0000   -0.49968
246240.0000   -0.57908
246280.0000   -0.53461
246320.0000   -0.52989
246360.0000   -0.52059
246400.0000   -0.58959
246440.0000   -0.68025
246480.0000   -0.70374
246520.0000   -0.60198
246560.0000   -0.64277
246600.0000   -0.63524
246640.0000   -0.58166
246680.0000   -0.53600
246720.0000   -0.53878
246760.0000   -0.69622
246800.0000   -0.86784
246840.0000   -0.56255
246880.0000   -0.68717
246920.0000   -0.70117
246960.0000   -0.68959
247000.0000   -0.72002
247040.0000   -0.65653
247080.0000   -0.85767
247120.0000   -0.44211
247160.0000   -0.79509
247200.0000   -0.56974
247240.0000   -0.50010
247280.0000   -0.57300
247320.0000   -0.78201
247360.0000   -0.64175
247400.0000   -0.62469
247440.0000   -0.56773
247480.0000   -0.80849
247520.0000   -0.57741
247560.0000   -0.51688
247600.0000   -0.56443
247640.0000   -0.56443
247680.0000   -0.49358
247720.0000   -0.69016
247760.0000   -0.62036
247800.0000   -0.55873
247840.0000   -0.77086
247880.0000   -0.51222
247920.0000   -0.77529
247960.0000   -0.67827
248000.0000   -0.50402
248040.0000   -0.46079
248080.0000   -0.79669
248120.0000   -0.87944
248160.0000   -0.84269
248200.0000   -0.71121
248240.0000   -0.73338
248280.0000   -0.53157
248320.0000   -0.61094
248360.0000   -0.60522
248400.0000   -0.74189
248440.0000   -0.73052
248480.0000   -0.48227
248520.0000   -0.62201
248560.0000   -0.68239
248600.0000   -0.71419
248640.0000   -0.35671
248680.0000   -0.48397
248720.0000   -0.35099
248760.0000   -0.47596
248800.0000   -0.27406
248840.0000   -0.47943
248880.0000   -0.46924
248920.0000   -0.50772
248960.0000   -0.33463
249000.0000   -0.64369
249040.0000   -0.31742
249080.0000   -0.63799
249120.0000   -0.72860
249160.0000   -0.55909
249200.0000   -0.41991
249240.0000   -0.67514
249280.0000   -0.47794
249320.0000   -0.45744
249360.0000   -0.28290
249400.0000   -0.35437
249440.0000   -0.73809
249480.0000   -0.65175
249520.0000   -0.47138
249560.0000   -0.52377
249600.0000   -0.61396
249640.0000   -0.80471
249680.0000   -0.54270
249720.0000   -0.41897
249760.0000   -0.63232
249800.0000   -0.45219
249840.0000   -0.73387
249880.0000   -0.76656
249920.0000   -0.68841
249960.0000   -0.54091
250000.0000   -0.17105
250040.0000   -0.45790
250080.0000   -0.47924
250120.0000   -0.34334
250160.0000   -0.40875
250200.0000   -0.42138
250240.0000   -0.60841
250280.0000   -0.35386
250320.0000   -0.56877
250360.0000   -0.40868
250400.0000   -0.46438
250440.0000   -0.56109
250480.0000   -0.49063
250520.0000   -0.26673
250560.0000   -0.31100
250600.0000   -0.85639
250640.0000   -0.45363
250680.0000   -0.53304
250720.0000   -0.58555
250760.0000   -0.41517
250800.0000   -0.44537
250840.0000   -0.40294
250880.0000   -0.23494
250920.0000   -0.24920
250960.0000   -0.46680
251000.0000   -0.38477
251040.0000   -0.27852
251080.0000   -0.55809
251120.0000   -0.66234
251160.0000   -0.19913
251200.0000   -0.36021
251240.0000   -0.44479
251280.0000   -0.35127
251320.0000   -0.29323
251360.0000   -0.16219
251400.0000   -0.12231
251440.0000    0.11539
251480.0000    0.16546
251520.0000    0.31435
251560.0000    0.24399
251600.0000    0.06520
251640.0000    0.20452
251680.0000    0.16691
251720.0000   -0.02683
251760.0000   -0.16524
251800.0000   -0.20535
251840.0000   -0.39453
251880.0000   -0.54528
251920.0000   -0.40982
251960.0000   -0.38182
252000.0000   -0.77632
252040.0000   -0.47284
252080.0000   -0.43959
252120.0000   -0.77843
252160.0000   -0.64035
252200.0000   -0.37494
252240.0000   -0.34968
252280.0000   -0.06679
252320.0000   -0.23862
252360.0000   -0.11751
252400.0000   -0.55243
252440.0000   -0.53215
252480.0000   -0.37931
252520.0000   -0.56835
252560.0000   -0.73013
252600.0000   -0.66980
252640.0000   -0.56462
252680.0000   -0.46948
252720.0000   -0.50584
252760.0000   -0.47728
252800.0000   -0.42669
252840.0000   -0.38588
252880.0000   -0.23599
252920.0000   -0.80561
252960.0000   -0.32203
253000.0000   -0.40162
253040.0000   -0.44955
253080.0000   -0.49202
253120.0000   -0.57652
253160.0000   -0.70303
253200.0000   -0.31642
253240.0000   -0.64845
253280.0000   -0.91831
253320.0000   -0.56630
253360.0000   -0.69925
253400.0000   -0.59197
253440.0000   -0.41226
253480.0000   -0.27529
253520.0000   -0.34018
253560.0000   -0.38730
253600.0000   -0.60415
253640.0000   -0.50550
253680.0000   -0.57812
253720.0000   -0.84245
253760.0000   -0.50678
253800.0000   -0.47510
253840.0000   -0.67970
253880.0000   -0.37134
253920.0000   -0.04524
253960.0000   -0.33078
254000.0000   -0.42854
254040.0000   -0.16800
254080.0000   -0.19731
254120.0000   -0.63601
254160.0000   -0.32024
254200.0000   -0.67301
254240.0000   -0.41113
254280.0000   -0.23805
254320.0000   -0.32500
254360.0000   -0.09334
254400.0000   -0.30858
254440.0000   -0.40197
254480.0000   -0.63441
254520.0000   -0.31498
254560.0000   -0.37431
254600.0000   -0.59309
254640.0000   -0.53024
254680.0000   -0.40309
254720.0000   -0.54740
254760.0000   -0.84372
254800.0000   -0.68344
254840.0000   -0.67270
254880.0000   -0.36239
254920.0000   -0.55780
254960.0000   -0.41071
255000.0000   -0.70934
255040.0000   -0.59929
255080.0000   -0.72278
255120.0000   -0.47941
255160.0000   -0.28329
255200.0000   -0.32286
255240.0000   -0.16191
255280.0000   -0.47651
255320.0000   -0.66554
255360.0000   -0.46414
255400.0000   -0.35855
255440.0000   -0.52550
255480.0000   -0.38164
255520.0000   -0.44933
255560.0000   -0.78694
255600.0000   -0.65641
255640.0000   -0.56601
255680.0000   -0.40904
255720.0000   -0.53288
255760.0000   -0.38268
255800.0000    0.14463
255840.0000   -0.08592
255880.0000    0.27633
255920.0000    0.03427
255960.0000   -0.27529
256000.0000   -0.48490
256040.0000   -0.59690
256080.0000   -0.54902
256120.0000   -0.58893
256160.0000   -0.49695
256200.0000   -0.59352
256240.0000   -0.46123
256280.0000   -0.34605
256320.0000   -0.24009
256360.0000   -0.29607
256400.0000   -0.35973
256440.0000   -0.21856
256480.0000   -0.64499
256520.0000   -0.69265
256560.0000   -0.19235
256600.0000   -0.50238
256640.0000   -0.32991
256680.0000   -0.59697
256720.0000   -0.71844
256760.0000   -0.62615
256800.0000   -0.52906
256840.0000   -0.86649
256880.0000   -0.44107
256920.0000   -0.49832
256960.0000   -0.62163
257000.0000   -0.58251
257040.0000   -0.58899
257080.0000   -0.59470
257120.0000   -0.61869
257160.0000   -0.56252
257200.0000   -0.83110
257240.0000   -0.57748
257280.0000   -0.27827
257320.0000   -0.48928
257360.0000   -0.53380
257400.0000   -0.77092
257440.0000   -0.46802
257480.0000   -0.44869
257520.0000   -0.74165
257560.0000   -0.59412
257600.0000   -0.55963
257640.0000   -0.77995
257680.0000   -0.48835
257720.0000   -0.64624
257760.0000   -0.48933
257800.0000   -0.45329
257840.0000   -0.57266
257880.0000   -0.50765
257920.0000   -0.42005
257960.0000   -0.44128
258000.0000   -1.01031
258040.0000   -0.54114
258080.0000   -0.24723
258120.0000   -0.53855
258160.0000   -0.28227
258200.0000   -0.33143
258240.0000    0.03474
258280.0000   -0.06370
258320.0000   -0.26713
258360.0000   -0.16195
258400.0000   -0.14442
258440.0000   -0.13436
258480.0000   -0.37271
258520.0000   -0.61427
258560.0000   -0.71033
258600.0000   -0.12551
258640.0000   -0.61000
258680.0000   -0.43592
258720.0000   -0.35753
258760.0000   -0.47290
258800.0000   -0.66961
258840.0000   -0.32257
258880.0000   -0.66272
258920.0000   -0.55085
258960.0000   -0.68715
259000.0000   -0.74804
259040.0000   -0.66194
259080.0000   -0.42742
259120.0000   -0.28089
259160.0000   -0.52139
259200.0000   -0.23642
259240.0000   -0.09309
259280.0000   -0.36376
259320.0000   -0.41436
259360.0000   -0.74881
259400.0000   -0.62637
259440.0000   -0.60413
259480.0000   -0.64955
259520.0000   -0.59532
259560.0000   -0.55133
259600.0000   -0.70489
259640.0000   -0.48986
259680.0000   -0.60187
259720.0000   -0.61342
259760.0000   -0.40389
259800.0000   -0.31784
259840.0000   -0.28352
259880.0000   -0.08663
259920.0000   -0.24917
259960.0000    0.00062
260000.0000   -0.23140
260040.0000   -0.08742
260080.0000    0.23983
260120.0000    0.12171
260160.0000    0.02271
260200.0000    0.03883
260240.0000    0.06107
260280.0000   -0.01893
260320.0000   -0.19316
260360.0000   -0.16788
260400.0000   -0.38773
260440.0000   -0.07256
260480.0000   -0.44814
260520.0000    0.01999
260560.0000   -0.17944
260600.0000   -0.00103
260640.0000   -0.03324
260680.0000   -0.18484
260720.0000   -0.34438
260760.0000    0.06301
260800.0000    0.22668
260840.0000    0.17570
260880.0000    0.19676
260920.0000   -0.15675
260960.0000   -0.01988
261000.0000    0.02292
261040.0000   -0.25122
261080.0000    0.00983
261120.0000   -0.04511
261160.0000    0.03501
261200.0000    0.03301
261240.0000    0.12318
261280.0000    0.00229
261320.0000   -0.62374
261360.0000   -0.57813
261400.0000    0.26806
261440.0000    0.07513
261480.0000    0.13204
261520.0000   -0.29280
261560.0000    0.08742
261600.0000    0.06578
261640.0000    0.26472
261680.0000    0.03555
261720.0000    0.00963
261760.0000   -0.11906
261800.0000    0.08497
261840.0000   -0.06486
261880.0000    0.28137
261920.0000    0.08539
261960.0000    0.17666
262000.0000    0.14961
262040.0000    0.17873
262080.0000   -0.13263
262120.0000   -0.31790
262160.0000   -0.14438
262200.0000    0.06799
262240.0000    0.13451
262280.0000    0.04914
262320.0000    0.05350
262360.0000    0.08393
262400.0000   -0.02854
262440.0000   -0.36924
262480.0000   -0.17917
262520.0000   -0.14038
262560.0000   -0.35642
262600.0000   -0.36570
262640.0000   -0.37257
262680.0000   -0.54965
262720.0000   -0.21675
262760.0000   -0.41731
262800.0000   -0.48904
262840.0000    0.12682
262880.0000   -0.25632
262920.0000   -0.38682
262960.0000   -0.51240
263000.0000   -0.43841
263040.0000   -0.32657
263080.0000   -0.31494
263120.0000   -0.30688
263160.0000   -0.40230
263200.0000   -0.42274
263240.0000   -0.35168
263280.0000   -0.57717
263320.0000   -0.27697
263360.0000   -0.28378
263400.0000   -0.08953
263440.0000   -0.56806
263480.0000   -0.16572
263520.0000   -0.29018
263560.0000   -0.47440
263600.0000   -0.23589
263640.0000   -0.34033
263680.0000   -0.22750
263720.0000   -0.29227
263760.0000    0.01950
263800.0000    0.19428
263840.0000    0.38328
263880.0000    0.15095
263920.0000   -0.20296
263960.0000   -0.23495
264000.0000   -0.12359
264040.0000   -0.57615
264080.0000   -0.53864
264120.0000   -0.35416
264160.0000   -0.49823
264200.0000   -0.28196
264240.0000   -0.70133
264280.0000   -0.29902
264320.0000   -0.55170
264360.0000   -0.53222
264400.0000   -0.58790
264440.0000   -0.63907
264480.0000   -0.61521
264520.0000   -0.30595
264560.0000   -0.39554
264600.0000   -0.35549
264640.0000   -0.42844
264680.0000   -0.41478
264720.0000   -0.67177
264760.0000   -0.29287
264800.0000   -0.02640
264840.0000   -0.52723
264880.0000   -0.36439
264920.0000    0.02045
264960.0000   -0.23883
265000.0000   -0.19958
265040.0000   -0.33529
265080.0000   -0.44534
265120.0000   -0.29478
265160.0000   -0.21145
265200.0000   -0.30091
265240.0000   -0.14926
265280.0000   -0.23711
265320.0000   -0.15352
265360.0000   -0.11686
265400.0000   -0.51653
265440.0000   -0.42898
265480.0000   -0.54844
265520.0000   -0.36097
265560.0000   -0.49783
265600.0000   -0.50049
265640.0000   -0.39816
265680.0000    0.15753
265720.0000   -0.03054
265760.0000    0.21572
265800.0000    0.20158
265840.0000   -0.05081
265880.0000   -0.24369
265920.0000    0.32490
265960.0000    0.02730
266000.0000    0.07780
266040.0000    0.04370
266080.0000    0.28722
266120.0000    0.20886
266160.0000    0.29645
266200.0000    0.37544
266240.0000    0.22921
266280.0000    0.18079
266320.0000    0.12057
266360.0000    0.22416
266400.0000    0.32280
266440.0000    0.32639
266480.0000    0.11236
266520.0000    0.14102
266560.0000    0.36035
266600.0000    0.22320
266640.0000    0.09244
266680.0000    0.29942
266720.0000   -0.03399
266760.0000    0.28089
266800.0000    0.16696
266840.0000    0.25904
266880.0000    0.16951
266920.0000    0.31104
266960.0000    0.06804
267000.0000    0.28499
267040.0000    0.04612
267080.0000    0.12201
267120.0000    0.34136
267160.0000    0.35257
267200.0000    0.21633
267240.0000    0.14391
267280.0000   -0.06856
267320.0000    0.04081
267360.0000    0.30837
267400.0000    0.11274
267440.0000   -0.22517
267480.0000   -0.04873
267520.0000   -0.09555
267560.0000   -0.12968
267600.0000    0.05250
267640.0000    0.15291
267680.0000   -0.09816
267720.0000   -0.25407
267760.0000    0.17151
267800.0000   -0.08611
267840.0000   -0.07670
267880.0000    0.10815
267920.0000   -0.21097
267960.0000   -0.21401
268000.0000   -0.66660
268040.0000   -0.46737
268080.0000   -0.44114
268120.0000   -0.47240
268160.0000   -0.67804
268200.0000   -0.43296
268240.0000   -0.53417
268280.0000   -0.70997
268320.0000   -0.35393
268360.0000   -0.50771
268400.0000   -0.46051
268440.0000   -0.48168
268480.0000   -0.40960
268520.0000   -0.11456
268560.0000   -0.28598
268600.0000   -0.20097
268640.0000   -0.10232
268680.0000    0.05893
268720.0000   -0.70368
268760.0000   -0.41653
268800.0000   -0.54353
268840.0000   -0.31038
268880.0000   -0.60204
268920.0000   -0.63535
268960.0000   -0.68710
269000.0000   -0.54891
269040.0000   -0.45942
269080.0000   -0.64335
269120.0000   -0.46214
269160.0000   -0.39334
269200.0000   -0.47776
269240.0000   -0.37691
269280.0000   -0.66076
269320.0000   -0.43001
269360.0000   -0.25740
269400.0000   -0.27856
269440.0000   -0.59011
269480.0000   -0.31251
269520.0000   -0.68403
269560.0000   -0.42030
269600.0000   -0.51492
269640.0000   -0.63560
269680.0000   -0.52185
269720.0000   -0.41792
269760.0000   -0.53332
269800.0000   -0.44340
269840.0000   -0.19294
269880.0000   -0.38620
269920.0000   -0.22410
269960.0000   -0.15400
270000.0000   -0.09136
270040.0000   -0.31246
270080.0000   -0.45622
270120.0000   -0.43658
270160.0000   -0.54636
270200.0000   -0.32838
270240.0000   -0.42516
270280.0000   -0.47585
270320.0000   -0.43310
270360.0000   -0.61786
270400.0000   -0.56528
270440.0000   -0.81676
270480.0000   -0.55731
270520.0000   -0.12268
270560.0000   -0.47069
270600.0000   -0.29231
270640.0000   -0.55308
270680.0000   -0.63057
270720.0000   -0.40021
270760.0000   -0.39777
270800.0000   -0.44589
270840.0000   -0.77221
270880.0000   -0.62217
270920.0000   -0.71769
270960.0000   -0.42995
271000.0000   -0.28248
271040.0000   -0.11577
271080.0000   -0.40223
271120.0000   -0.22013
271160.0000   -0.24752
271200.0000   -0.63028
271240.0000   -0.68968
271280.0000   -0.48187
271320.0000   -0.05151
271360.0000   -0.18823
271400.0000   -0.06607
271440.0000   -0.38383
271480.0000   -0.36637
271520.0000   -0.43997
271560.0000   -0.12414
271600.0000   -0.19081
271640.0000   -0.15514
271680.0000   -0.26363
271720.0000   -0.52605
271760.0000   -0.52229
271800.0000   -0.39781
271840.0000   -0.43825
271880.0000   -0.43970
271920.0000   -0.63355
271960.0000   -0.66478
272000.0000   -0.49740
272040.0000   -0.45943
272080.0000   -0.36347
272120.0000   -0.55637
272160.0000   -0.72547
272200.0000   -0.57493
272240.0000   -0.61968
272280.0000   -0.49756
272320.0000   -0.58241
272360.0000   -0.53248
272400.0000   -0.60965
272440.0000   -0.70674
272480.0000   -0.68104
272520.0000   -0.52813
272560.0000   -0.56928
272600.0000   -0.41511
272640.0000   -0.10227
272680.0000   -0.44773
272720.0000   -0.53686
272760.0000   -0.10543
272800.0000   -0.18421
272840.0000   -0.25355
272880.0000   -0.50745
272920.0000   -0.43399
272960.0000   -0.62617
273000.0000   -0.59265
273040.0000   -0.24911
273080.0000   -0.44327
273120.0000   -0.50523
273160.0000   -0.50936
273200.0000   -0.53765
273240.0000   -0.51722
273280.0000   -0.59362
273320.0000   -0.56369
273360.0000   -0.45662
273400.0000   -0.32719
273440.0000   -0.41561
273480.0000   -0.62337
273520.0000   -0.47736
273560.0000   -0.44613
273600.0000   -0.57472
273640.0000   -0.40278
273680.0000   -0.47123
273720.0000   -0.05107
273760.0000   -0.40191
273800.0000   -0.27211
273840.0000   -0.30191
273880.0000   -0.46784
273920.0000   -0.32974
273960.0000   -0.44414
274000.0000   -0.50555
274040.0000   -0.38607
274080.0000   -0.54949
274120.0000   -0.29880
274160.0000   -0.34939
274200.0000   -0.38254
274240.0000   -0.54556
274280.0000   -0.20555
274320.0000   -0.24220
274360.0000   -0.48600
274400.0000   -0.52913
274440.0000   -0.42394
274480.0000   -0.51048
274520.0000   -0.22800
274560.0000   -0.58027
274600.0000   -0.63071
274640.0000   -0.51541
274680.0000   -0.34472
274720.0000   -0.01572
274760.0000   -0.11118
274800.0000    0.08991
274840.0000    0.10843
274880.0000    0.00470
274920.0000    0.00318
274960.0000   -0.39571
275000.0000    0.05189
275040.0000    0.16338
275080.0000    0.12568
275120.0000    0.13380
275160.0000   -0.18644
275200.0000   -0.36346
275240.0000    0.00012
275280.0000   -0.06778
275320.0000   -0.16706
275360.0000    0.05831
275400.0000    0.25950
275440.0000    0.05995
275480.0000   -0.23883
275520.0000   -0.23268
275560.0000   -0.17867
275600.0000   -0.29590
275640.0000   -0.48604
275680.0000   -0.20053
275720.0000   -0.46661
275760.0000   -0.23626
275800.0000   -0.30313
275840.0000   -0.47634
275880.0000   -0.41713
275920.0000   -0.27843
275960.0000   -0.76753
276000.0000   -0.28551
276040.0000   -0.17248
276080.0000   -0.23125
276120.0000   -0.07673
276160.0000   -0.19336
276200.0000    0.01576
276240.0000   -0.15415
276280.0000   -0.04332
276320.0000    0.07563
276360.0000    0.09709
276400.0000    0.06950
276440.0000    0.17996
276480.0000   -0.08702
276520.0000    0.19580
276560.0000   -0.43648
276600.0000    0.23436
276640.0000   -0.07987
276680.0000   -0.08235
276720.0000    0.05387
276760.0000    0.21933
276800.0000    0.11841
276840.0000    0.03573
276880.0000    0.07895
276920.0000    0.46384
276960.0000    0.54033
277000.0000    0.50138
277040.0000    0.43437
277080.0000    0.31575
277120.0000    0.24127
277160.0000    0.41881
277200.0000    0.37536
277240.0000    0.08635
277280.0000    0.27181
277320.0000    0.52907
277360.0000    0.16944
277400.0000    0.23521
277440.0000    0.29571
277480.0000    0.22224
277520.0000    0.26624
277560.0000    0.40031
277600.0000    0.14220
277640.0000    0.26050
277680.0000    0.10019
277720.0000    0.12219
277760.0000    0.40723
277800.0000    0.25042
277840.0000    0.16850
277880.0000    0.35796
277920.0000    0.26124
277960.0000    0.41963
278000.0000    0.31587
278040.0000    0.31599
278080.0000    0.23960
278120.0000    0.12773
278160.0000    0.32493
278200.0000    0.13395
278240.0000    0.35295
278280.0000    0.05753
278320.0000    0.23955
278360.0000    0.02367
278400.0000    0.21212
278440.0000    0.34046
278480.0000    0.30079
278520.0000   -0.01048
278560.0000    0.33770
278600.0000    0.18219
278640.0000    0.19700
278680.0000    0.31461
278720.0000    0.19919
278760.0000    0.39933
278800.0000    0.26511
278840.0000    0.00696
278880.0000   -0.12258
278920.0000    0.32992
278960.0000    0.23519
279000.0000    0.39622
279040.0000    0.32960
279080.0000    0.34386
279120.0000    0.40970
279160.0000    0.48288
279200.0000    0.47802
279240.0000    0.31422
279280.0000    0.46881
279320.0000    0.46524
279360.0000    0.49305
279400.0000    0.57279
279440.0000    0.55324
279480.0000    0.35957
279520.0000    0.45993
279560.0000    0.51291
279600.0000    0.46395
279640.0000    0.60413
279680.0000    0.25764
279720.0000    0.54234
279760.0000    0.30525
279800.0000    0.33917
279840.0000    0.36073
279880.0000    0.32381
279920.0000    0.63112
279960.0000    0.41956
280000.0000    0.26206
280040.0000    0.53473
280080.0000    0.30068
280120.0000    0.46044
280160.0000    0.49862
280200.0000    0.63007
280240.0000    0.26162
280280.0000    0.38723
280320.0000    0.18444
280360.0000    0.22051
280400.0000    0.28062
280440.0000    0.09097
280480.0000    0.17014
280520.0000    0.26370
280560.0000    0.30460
280600.0000    0.35484
280640.0000   -0.15369
280680.0000    0.31955
280720.0000    0.51972
280760.0000    0.40383
280800.0000    0.39562
280840.0000    0.42122
280880.0000    0.47026
280920.0000    0.34635
280960.0000    0.43212
281000.0000    0.56213
281040.0000    0.21170
281080.0000    0.42528
281120.0000    0.63136
281160.0000    0.56311
281200.0000    0.53041
281240.0000    0.36297
281280.0000    0.40685
281320.0000    0.40202
281360.0000    0.37606
281400.0000    0.53607
281440.0000    0.26988
281480.0000    0.43799
281520.0000    0.57800
281560.0000    0.32461
281600.0000    0.44176
281640.0000    0.35021
281680.0000    0.32076
281720.0000    0.35439
281760.0000    0.37073
281800.0000    0.16135
281840.0000    0.51201
281880.0000    0.37476
281920.0000    0.34873
281960.0000    0.40998
282000.0000    0.58071
282040.0000    0.41255
282080.0000    0.52145
282120.0000    0.36327
282160.0000    0.22459
282200.0000    0.33583
282240.0000    0.50635
282280.0000    0.27201
282320.0000    0.54232
282360.0000    0.44654
282400.0000    0.22923
282440.0000    0.42856
282480.0000    0.25104
282520.0000    0.28432
282560.0000    0.30004
282600.0000    0.29430
282640.0000    0.22620
282680.0000    0.31853
282720.0000    0.23235
282760.0000    0.21223
282800.0000    0.36836
282840.0000    0.43244
282880.0000    0.23597
282920.0000    0.00781
282960.0000    0.44504
283000.0000    0.33571
283040.0000    0.34372
283080.0000    0.31620
283120.0000    0.48901
283160.0000    0.31476
283200.0000    0.27359
283240.0000    0.19861
283280.0000    0.18420
283320.0000    0.72545
283360.0000    0.13738
283400.0000    0.06284
283440.0000    0.49884
283480.0000    0.46142
283520.0000    0.54284
283560.0000    0.54144
283600.0000    0.19563
283640.0000    0.55477
283680.0000    0.40062
283720.0000    0.48036
283760.0000    0.42373
283800.0000    0.41020
283840.0000    0.35128
283880.0000    0.32589
283920.0000    0.29080
283960.0000    0.29590
284000.0000    0.28810
284040.0000    0.57334
284080.0000    0.24242
284120.0000    0.17242
284160.0000    0.34872
284200.0000    0.39796
284240.0000    0.44837
284280.0000    0.20208
284320.0000    0.41563
284360.0000    0.30561
284400.0000    0.17652
284440.0000    0.47675
284480.0000    0.25730
284520.0000    0.31966
284560.0000    0.42792
284600.0000    0.41115
284640.0000    0.29948
284680.0000    0.34536
284720.0000    0.29558
284760.0000    0.54655
284800.0000    0.38784
284840.0000    0.25437
284880.0000    0.28968
284920.0000    0.22536
284960.0000    0.29246
285000.0000    0.42999
285040.0000    0.46441
285080.0000    0.46750
285120.0000    0.35696
285160.0000    0.24298
285200.0000    0.34976
285240.0000    0.19201
285280.0000    0.34039
285320.0000    0.37718
285360.0000   -0.20059
285400.0000   -0.08802
285440.0000   -0.47611
285480.0000   -0.15029
285520.0000   -0.40092
285560.0000   -0.57901
285600.0000   -0.27412
285640.0000   -0.36262
285680.0000   -0.04143
285720.0000   -0.04855
285760.0000   -0.29479
285800.0000   -0.14122
285840.0000   -0.18643
285880.0000   -0.37690
285920.0000   -0.15734
285960.0000   -0.15100
286000.0000   -0.16911
286040.0000   -0.18976
286080.0000   -0.31681
286120.0000   -0.18358
286160.0000   -0.09968
286200.0000   -0.13332
286240.0000   -0.12971
286280.0000    0.24631
286320.0000   -0.06422
286360.0000   -0.04039
286400.0000    0.01154
286440.0000   -0.11859
286480.0000   -0.04158
286520.0000   -0.34611
286560.0000   -0.11230
286600.0000   -0.13861
286640.0000   -0.10972
286680.0000   -0.22479
286720.0000   -0.07239
286760.0000   -0.24100
286800.0000   -0.19572
286840.0000   -0.43083
286880.0000   -0.16277
286920.0000   -0.42511
286960.0000   -0.14207
287000.0000   -0.23521
287040.0000   -0.09500
287080.0000   -0.36001
287120.0000   -0.19959
287160.0000   -0.13972
287200.0000   -0.15650
287240.0000    0.04881
287280.0000   -0.06488
287320.0000   -0.26319
287360.0000   -0.21496
287400.0000   -0.13307
287440.0000    0.04709
287480.0000   -0.06063
287520.0000    0.32528
287560.0000    0.12970
287600.0000   -0.17822
287640.0000    0.03324
287680.0000   -0.25258
287720.0000   -0.47034
287760.0000   -0.07260
287800.0000   -0.52117
287840.0000   -0.24293
287880.0000   -0.30590
287920.0000   -0.33578
287960.0000   -0.39443
288000.0000   -0.18615
288040.0000   -0.19646
288080.0000   -0.00532
288120.0000    0.05673
288160.0000    0.00954
288200.0000   -0.00835
288240.0000   -0.36565
288280.0000   -0.14095
288320.0000   -0.07480
288360.0000   -0.21819
288400.0000   -0.27852
288440.0000   -0.17703
288480.0000   -0.15690
288520.0000    0.17943
288560.0000   -0.09925
288600.0000    0.11581
288640.0000    0.00976
288680.0000    0.08410
288720.0000   -0.10853
288760.0000   -0.16910
288800.0000   -0.21298
288840.0000   -0.37165
288880.0000   -0.07529
288920.0000   -0.22590
288960.0000    0.07425
289000.0000    0.02993
289040.0000   -0.08424
289080.0000   -0.09658
289120.0000   -0.21816
289160.0000   -0.03481
289200.0000   -0.20363
289240.0000   -0.00017
289280.0000   -0.29294
289320.0000    0.04614
289360.0000   -0.07860
289400.0000    0.21693
289440.0000   -0.26735
289480.0000   -0.04127
289520.0000    0.12496
289560.0000   -0.06719
289600.0000    0.06015
289640.0000    0.03850
289680.0000   -0.00581
289720.0000    0.00389
289760.0000   -0.12715
289800.0000    0.02493
289840.0000   -0.00433
289880.0000   -0.31379
289920.0000   -0.43501
289960.0000   -0.08913
290000.0000   -0.03326
290040.0000    0.18827
290080.0000   -0.08971
290120.0000    0.00430
290160.0000   -0.29931
290200.0000   -0.20691
290240.0000   -0.40502
290280.0000   -0.12078
290320.0000   -0.53246
290360.0000   -0.41481
290400.0000   -0.43389
290440.0000   -0.48774
290480.0000   -0.28020
290520.0000   -0.35695
290560.0000   -0.45911
290600.0000   -0.32588
290640.0000   -0.54760
290680.0000   -0.42940
290720.0000   -0.63086
290760.0000   -0.48597
290800.0000   -0.36429
290840.0000   -0.44059
290880.0000   -0.11212
290920.0000   -0.35624
290960.0000   -0.02324
291000.0000   -0.12106
291040.0000   -0.19275
291080.0000   -0.30582
291120.0000   -0.36557
291160.0000   -0.48487
291200.0000   -0.02305
291240.0000   -0.55439
291280.0000   -0.14294
291320.0000   -0.62300
291360.0000   -0.53689
291400.0000   -0.60495
291440.0000   -0.41445
291480.0000   -0.52343
291520.0000   -0.51381
291560.0000   -0.48136
291600.0000   -0.57776
291640.0000   -0.68615
291680.0000   -0.48404
291720.0000   -0.32659
291760.0000   -0.04785
291800.0000   -0.19291
291840.0000   -0.44785
291880.0000   -0.61729
291920.0000   -0.63627
291960.0000   -0.54948
292000.0000   -0.72808
292040.0000   -0.74644
292080.0000   -0.59726
292120.0000    0.02674
292160.0000   -0.08595
292200.0000    0.17039
292240.0000    0.02907
292280.0000    0.10819
292320.0000    0.12097
292360.0000    0.01869
292400.0000    0.09368
292440.0000    0.41880
292480.0000   -0.21976
292520.0000   -0.14856
292560.0000   -0.24577
292600.0000   -0.46352
292640.0000   -0.68468
292680.0000   -0.56392
292720.0000   -0.33496
292760.0000   -0.41305
292800.0000   -0.35624
292840.0000   -0.38527
292880.0000    0.06888
292920.0000    0.14768
292960.0000    0.01223
293000.0000   -0.18106
293040.0000   -0.05393
293080.0000   -0.04066
293120.0000    0.17122
293160.0000    0.18040
293200.0000    0.02572
293240.0000   -0.06519
293280.0000   -0.12523
293320.0000   -0.07797
293360.0000    0.25048
293400.0000   -0.08363
293440.0000   -0.15591
293480.0000    0.06324
293520.0000    0.22555
293560.0000    0.11168
293600.0000    0.22924
293640.0000    0.17085
293680.0000   -0.08803
293720.0000    0.05331
293760.0000   -0.07132
293800.0000    0.29791
293840.0000    0.13162
293880.0000    0.09329
293920.0000    0.12686
293960.0000   -0.18137
294000.0000   -0.02465
294040.0000   -0.10771
294080.0000   -0.13386
294120.0000    0.00595
294160.0000    0.07215
294200.0000    0.28432
294240.0000    0.30748
294280.0000    0.21060
294320.0000    0.11952
294360.0000   -0.04895
294400.0000    0.14849
294440.0000    0.06392
294480.0000   -0.10525
294520.0000   -0.09366
294560.0000    0.38764
294600.0000    0.06796
294640.0000   -0.12826
294680.0000   -0.19634
294720.0000    0.00464
294760.0000   -0.22988
294800.0000   -0.01366
294840.0000    0.13579
294880.0000   -0.00801
294920.0000   -0.24377
294960.0000    0.21911
295000.0000    0.15218
295040.0000    0.03470
295080.0000    0.36589
295120.0000    0.09773
295160.0000   -0.02950
295200.0000    0.36867
295240.0000    0.15486
295280.0000   -0.12406
295320.0000    0.46725
295360.0000    0.31005
295400.0000    0.17123
295440.0000    0.16434
295480.0000   -0.31009
295520.0000   -0.33868
295560.0000   -0.17852
295600.0000   -0.02987
295640.0000   -0.16145
295680.0000    0.07715
295720.0000    0.21435
295760.0000    0.21063
295800.0000    0.11143
295840.0000   -0.04010
295880.0000    0.22722
295920.0000    0.09287
295960.0000    0.38309
296000.0000    0.12015
296040.0000    0.26096
296080.0000    0.06555
296120.0000   -0.20958
296160.0000   -0.34335
296200.0000   -0.28122
296240.0000   -0.52605
296280.0000   -0.35001
296320.0000   -0.45286
296360.0000   -0.38069
296400.0000   -0.70841
296440.0000   -0.44725
296480.0000   -0.59991
296520.0000   -0.54082
296560.0000   -0.71188
296600.0000   -0.51753
296640.0000   -0.69345
296680.0000   -0.43533
296720.0000   -0.61677
296760.0000   -0.70585
296800.0000   -0.52969
296840.0000   -0.70686
296880.0000   -0.67960
296920.0000   -0.52435
296960.0000   -0.56439
297000.0000   -0.58928
297040.0000   -0.47738
297080.0000   -0.49685
297120.0000   -0.46182
297160.0000   -0.48320
297200.0000   -0.33300
297240.0000   -0.60537
297280.0000   -0.19972
297320.0000   -0.41221
297360.0000   -0.60317
297400.0000   -0.66300
297440.0000   -0.54227
297480.0000   -0.16714
297520.0000   -0.11848
297560.0000    0.16084
297600.0000    0.25984
297640.0000    0.04007
297680.0000   -0.05177
297720.0000   -0.05245
297760.0000    0.30379
297800.0000    0.17203
297840.0000    0.19779
297880.0000    0.17038
297920.0000    0.34871
297960.0000    0.12399
298000.0000    0.28707
298040.0000   -0.32094
298080.0000   -0.39632
298120.0000   -0.21827
298160.0000   -0.29214
298200.0000   -0.29526
298240.0000   -0.21937
298280.0000   -0.00313
298320.0000    0.12108
298360.0000    0.18847
298400.0000   -0.17996
298440.0000   -0.17533
298480.0000   -0.13262
298520.0000   -0.46498
298560.0000   -0.07804
298600.0000   -0.16134
298640.0000    0.18037
298680.0000    0.48468
298720.0000    0.40899
298760.0000    0.25670
298800.0000    0.13296
298840.0000    0.06509
298880.0000   -0.11185
298920.0000    0.07876
298960.0000   -0.15736
299000.0000   -0.22027
299040.0000   -0.20954
299080.0000    0.23075
299120.0000   -0.13662
299160.0000   -0.15160
299200.0000   -0.16832
299240.0000   -0.10350
299280.0000   -0.03998
299320.0000   -0.33486
299360.0000    0.03553
299400.0000   -0.31976
299440.0000   -0.27285
299480.0000   -0.21658
299520.0000   -0.12426
299560.0000   -0.16162
299600.0000   -0.20496
299640.0000    0.00857
299680.0000   -0.15743
299720.0000   -0.26466
299760.0000   -0.19514
299800.0000   -0.20217
299840.0000   -0.20645
299880.0000   -0.09983
299920.0000   -0.27869
299960.0000   -0.05582
300000.0000   -0.33169
300040.0000   -0.26565
300080.0000   -0.21295
300120.0000   -0.37033
300160.0000   -0.01536
300200.0000   -0.09518
300240.0000   -0.27148
300280.0000   -0.50660
300320.0000   -0.14970
300360.0000    0.07813
300400.0000   -0.33233
300440.0000   -0.08541
300480.0000   -0.52357
300520.0000   -0.16963
300560.0000   -0.42835
300600.0000   -0.42478
300640.0000   -0.30108
300680.0000   -0.03281
300720.0000   -0.13022
300760.0000   -0.34382
300800.0000   -0.00686
300840.0000    0.07002
300880.0000   -0.00666
300920.0000   -0.07133
300960.0000   -0.03650
301000.0000    0.02378
301040.0000   -0.07049
301080.0000    0.06846
301120.0000    0.11615
301160.0000    0.07232
301200.0000    0.11193
301240.0000    0.23701
301280.0000   -0.11863
301320.0000    0.01622
301360.0000   -0.00329
301400.0000    0.12720
301440.0000    0.09591
301480.0000    0.34419
301520.0000    0.02154
301560.0000   -0.05263
301600.0000    0.01781
301640.0000   -0.01956
301680.0000    0.05058
301720.0000    0.14130
301760.0000    0.10893
301800.0000    0.12255
301840.0000    0.14824
301880.0000   -0.05412
301920.0000   -0.04964
301960.0000   -0.02733
302000.0000   -0.03471
302040.0000    0.10800
302080.0000    0.05523
302120.0000    0.12539
302160.0000    0.12383
302200.0000    0.09213
302240.0000    0.12397
302280.0000    0.11185
302320.0000   -0.14952
302360.0000   -0.08010
302400.0000   -0.18434
302440.0000   -0.32788
302480.0000    0.27542
302520.0000   -0.13007
302560.0000    0.05965
302600.0000    0.01713
302640.0000    0.07166
302680.0000    0.21011
302720.0000    0.23005
302760.0000    0.27543
302800.0000   -0.19031
302840.0000    0.00502
302880.0000   -0.12791
302920.0000   -0.21121
302960.0000   -0.01285
303000.0000    0.29306
303040.0000    0.00339
303080.0000    0.18835
303120.0000   -0.01828
303160.0000    0.13241
303200.0000   -0.14645
303240.0000   -0.35061
303280.0000   -0.34509
303320.0000   -0.07572
303360.0000    0.08822
303400.0000   -0.04275
303440.0000   -0.03507
303480.0000   -0.30895
303520.0000    0.24363
303560.0000   -0.30023
303600.0000   -0.03146
303640.0000   -0.08107
303680.0000   -0.03699
303720.0000    0.13334
303760.0000   -0.01654
303800.0000   -0.00696
303840.0000    0.20966
303880.0000    0.23024
303920.0000    0.25135
303960.0000   -0.02337
304000.0000    0.15634
304040.0000    0.01956
304080.0000    0.32801
304120.0000    0.19753
304160.0000    0.27193
304200.0000    0.35129
304240.0000    0.10387
304280.0000    0.08509
304320.0000    0.21834
304360.0000    0.25948
304400.0000    0.05490
304440.0000    0.16468
304480.0000    0.01650
304520.0000    0.12975
304560.0000    0.03318
304600.0000   -0.14518
304640.0000    0.20950
304680.0000   -0.00459
304720.0000   -0.02701
304760.0000    0.10756
304800.0000   -0.04049
304840.0000   -0.10857
304880.0000    0.04783
304920.0000   -0.04243
304960.0000    0.01993
305000.0000    0.01887
305040.0000   -0.27870
305080.0000   -0.58035
305120.0000   -0.41351
305160.0000   -0.08819
305200.0000    0.17158
305240.0000   -0.18085
305280.0000   -0.48250
305320.0000   -0.51715
305360.0000    0.06100
305400.0000    0.29929
305440.0000   -0.07310
305480.0000   -0.42718
305520.0000   -0.38949
305560.0000   -0.23674
305600.0000    0.05610
305640.0000   -0.54632
305680.0000   -0.09448
305720.0000    0.01861
305760.0000   -0.01964
305800.0000   -0.00525
305840.0000    0.00600
305880.0000   -0.08316
305920.0000   -0.03967
305960.0000   -0.02926
306000.0000   -0.11983
306040.0000   -0.13867
306080.0000    0.00655
306120.0000   -0.11353
306160.0000   -0.39699
306200.0000   -0.67208
306240.0000   -0.58925
306280.0000   -0.56594
306320.0000   -0.41974
306360.0000   -0.74266
306400.0000   -0.45954
306440.0000   -0.57763
306480.0000   -0.29584
306520.0000   -0.30234
306560.0000   -0.34050
306600.0000   -0.24492
306640.0000   -0.38772
306680.0000   -0.66277
306720.0000   -0.35515
306760.0000   -0.37550
306800.0000   -0.42636
306840.0000   -0.31367
306880.0000   -0.08948
306920.0000   -0.08407
306960.0000   -0.24546
307000.0000   -0.08329
307040.0000    0.12050
307080.0000   -0.45557
307120.0000   -0.39639
307160.0000   -0.68935
307200.0000   -0.25785
307240.0000   -0.41564
307280.0000   -0.62894
307320.0000   -0.44122
307360.0000   -0.53647
307400.0000   -0.38772
307440.0000   -0.15754
307480.0000   -0.18312
307520.0000   -0.40167
307560.0000   -0.45043
307600.0000   -0.53104
307640.0000   -0.43824
307680.0000   -0.53678
307720.0000   -0.71317
307760.0000   -0.49353
307800.0000   -0.36523
307840.0000   -0.43374
307880.0000   -0.59159
307920.0000   -0.51392
307960.0000   -0.21252
308000.0000    0.00785
308040.0000   -0.27844
308080.0000   -0.11737
308120.0000   -0.43322
308160.0000   -0.60851
308200.0000    0.14220
308240.0000   -0.00279
308280.0000   -0.39355
308320.0000   -0.46859
308360.0000   -0.45138
308400.0000   -0.34357
308440.0000   -0.44672
308480.0000   -0.21972
308520.0000   -0.08859
308560.0000   -0.14649
308600.0000   -0.09778
308640.0000   -0.17486
308680.0000    0.02315
308720.0000   -0.15935
308760.0000   -0.28698
308800.0000   -0.68366
308840.0000   -0.59805
308880.0000   -0.58301
308920.0000   -0.20466
308960.0000   -0.31622
309000.0000   -0.42320
309040.0000   -0.57388
309080.0000   -0.03628
309120.0000    0.15859
309160.0000   -0.21262
309200.0000    0.06533
309240.0000   -0.50890
309280.0000   -0.33481
309320.0000   -0.63502
309360.0000   -0.32080
309400.0000   -0.69277
309440.0000   -0.43701
309480.0000   -0.29090
309520.0000   -0.38014
309560.0000   -0.41393
309600.0000   -0.48631
309640.0000   -0.16805
309680.0000   -0.22041
309720.0000    0.08164
309760.0000   -0.13650
309800.0000   -0.29681
309840.0000   -0.28944
309880.0000   -0.37434
309920.0000   -0.45292
309960.0000   -0.71161
310000.0000   -0.42338
310040.0000   -0.42861
310080.0000   -0.67010
310120.0000   -0.56680
310160.0000   -0.48930
310200.0000   -0.52149
310240.0000   -0.09828
310280.0000   -0.33166
310320.0000   -0.25510
310360.0000   -0.21598
310400.0000   -0.33140
310440.0000   -0.30767
310480.0000   -0.01518
310520.0000   -0.32526
310560.0000   -0.01511
310600.0000   -0.44991
310640.0000   -0.27660
310680.0000   -0.44457
310720.0000   -0.39608
310760.0000   -0.07901
310800.0000   -0.13517
310840.0000   -0.34331
310880.0000    0.13622
310920.0000    0.26505
310960.0000   -0.24318
311000.0000   -0.38457
311040.0000   -0.31958
311080.0000   -0.01060
311120.0000   -0.17440
311160.0000   -0.38182
311200.0000   -0.25369
311240.0000   -0.00797
311280.0000   -0.30501
311320.0000   -0.30979
311360.0000   -0.34088
311400.0000   -0.37618
311440.0000   -0.51579
311480.0000   -0.33695
311520.0000   -0.34748
311560.0000   -0.12628
311600.0000   -0.24743
311640.0000   -0.41779
311680.0000   -0.59962
311720.0000   -0.44502
311760.0000   -0.28672
311800.0000    0.06904
311840.0000    0.16649
311880.0000    0.36128
311920.0000    0.19512
311960.0000   -0.07058
312000.0000    0.13722
312040.0000   -0.10791
312080.0000   -0.00622
312120.0000    0.07668
312160.0000    0.02981
312200.0000    0.25766
312240.0000    0.15918
312280.0000    0.40933
312320.0000    0.46492
312360.0000    0.45355
312400.0000    0.48631
312440.0000    0.52916
312480.0000    0.19981
312520.0000    0.03215
312560.0000    0.05545
312600.0000   -0.10293
312640.0000    0.21334
312680.0000    0.03839
312720.0000    0.08572
312760.0000    0.01084
312800.0000    0.10948
312840.0000   -0.05433
312880.0000    0.22124
312920.0000   -0.06448
312960.0000    0.14397
313000.0000    0.34999
313040.0000    0.23561
313080.0000   -0.37456
313120.0000    0.01194
313160.0000   -0.60982
313200.0000   -0.40128
313240.0000   -0.81576
313280.0000   -0.34613
313320.0000   -0.44016
313360.0000   -0.17868
313400.0000   -0.60034
313440.0000   -0.04875
313480.0000   -0.18501
313520.0000   -0.16383
313560.0000    0.05392
313600.0000    0.07837
313640.0000   -0.11294
313680.0000   -0.37224
313720.0000   -0.19090
313760.0000   -0.04577
313800.0000    0.14274
313840.0000   -0.00131
313880.0000    0.12773
313920.0000    0.03018
313960.0000    0.16968
314000.0000   -0.50497
314040.0000   -0.29867
314080.0000   -0.50710
314120.0000   -0.80306
314160.0000   -0.16046
314200.0000   -0.07999
314240.0000    0.04222
314280.0000   -0.20437
314320.0000   -0.24936
314360.0000   -0.02336
314400.0000   -0.09999
314440.0000   -0.21541
314480.0000   -0.40628
314520.0000   -0.38883
314560.0000   -0.49028
314600.0000   -0.55351
314640.0000   -0.61886
314680.0000   -0.22071
314720.0000   -0.21089
314760.0000   -0.52357
314800.0000   -0.18538
314840.0000   -0.19310
314880.0000   -0.26594
314920.0000    0.00381
314960.0000   -0.00144
315000.0000   -0.44962
315040.0000   -0.36388
315080.0000   -0.52603
315120.0000   -0.53676
315160.0000   -0.10913
315200.0000    0.03544
315240.0000   -0.11671
315280.0000    0.06003
315320.0000    0.14176
315360.0000    0.37992
315400.0000    0.00238
315440.0000    0.07789
315480.0000   -0.06693
315520.0000   -0.02435
315560.0000   -0.01538
315600.0000   -0.07550
315640.0000    0.22190
315680.0000    0.12752
315720.0000    0.11109
315760.0000   -0.01382
315800.0000   -0.06326
315840.0000   -0.52058
315880.0000   -0.34033
315920.0000   -0.41751
315960.0000   -0.09736
316000.0000   -0.31926
316040.0000   -0.72648
316080.0000   -0.61249
316120.0000   -0.85205
316160.0000   -0.59766
316200.0000   -0.39319
316240.0000   -0.55325
316280.0000   -0.20136
316320.0000   -0.36122
316360.0000   -0.67396
316400.0000   -0.58785
316440.0000   -0.48380
316480.0000   -0.74792
316520.0000   -0.78491
316560.0000   -0.70055
316600.0000   -0.31369
316640.0000   -0.43302
316680.0000   -0.71163
316720.0000   -0.49563
316760.0000   -0.44529
316800.0000   -0.50614
316840.0000   -0.29893
316880.0000   -0.70266
316920.0000   -0.58822
316960.0000   -0.55940
317000.0000   -0.58458
317040.0000   -0.54306
317080.0000   -0.13895
317120.0000   -0.16346
317160.0000   -0.47636
317200.0000   -0.19590
317240.0000   -0.35981
317280.0000   -0.54445
317320.0000   -0.50146
317360.0000   -0.77424
317400.0000   -0.52357
317440.0000   -0.40421
317480.0000   -0.35677
317520.0000   -0.26685
317560.0000   -0.52438
317600.0000   -0.56592
317640.0000   -0.30187
317680.0000   -0.16053
317720.0000   -0.11923
317760.0000   -0.17771
317800.0000   -0.61567
317840.0000   -0.79620
317880.0000   -0.59328
317920.0000   -0.35853
317960.0000   -0.39057
318000.0000   -0.42701
318040.0000   -0.39618
318080.0000   -0.60456
318120.0000   -0.42949
318160.0000   -0.19902
318200.0000   -0.26083
318240.0000   -0.59126
318280.0000   -0.41980
318320.0000   -0.53984
318360.0000   -0.25265
318400.0000   -0.31949
318440.0000   -0.31648
318480.0000   -0.21809
318520.0000    0.25194
318560.0000    0.11028
318600.0000   -0.29698
318640.0000   -0.40861
318680.0000   -0.59257
318720.0000   -0.38041
318760.0000    0.21050
318800.0000    0.12611
318840.0000    0.01266
318880.0000   -0.22355
318920.0000    0.01331
318960.0000    0.14179
319000.0000    0.12271
319040.0000    0.06523
319080.0000    0.15177
319120.0000    0.11419
319160.0000   -0.05328
319200.0000   -0.04758
319240.0000    0.05128
319280.0000    0.10815
319320.0000   -0.14403
319360.0000    0.17624
319400.0000    0.30117
319440.0000    0.13360
319480.0000    0.05190
319520.0000   -0.10608
319560.0000   -0.03551
319600.0000    0.13425
319640.0000   -0.07606
319680.0000    0.02600
319720.0000   -0.38274
319760.0000   -0.43710
319800.0000   -0.24685
319840.0000   -0.04440
319880.0000   -0.07764
319920.0000   -0.43133
319960.0000   -0.44335
320000.0000   -0.51751
320040.0000   -0.35014
320080.0000   -0.30806
320120.0000   -0.15166
320160.0000   -0.21502
320200.0000   -0.28210
320240.0000   -0.48041
320280.0000   -0.17745
320320.0000   -0.20453
320360.0000   -0.26166
320400.0000   -0.23758
320440.0000   -0.53980
320480.0000   -0.40716
320520.0000   -0.58477
320560.0000   -0.50171
320600.0000   -0.72501
320640.0000   -0.34728
320680.0000   -0.71089
320720.0000   -0.69363
320760.0000   -0.50510
320800.0000   -0.46333
320840.0000   -0.42339
320880.0000   -0.55318
320920.0000   -0.53614
320960.0000   -0.12415
321000.0000   -0.42532
321040.0000   -0.30137
321080.0000   -0.20681
321120.0000   -0.42101
321160.0000   -0.08880
321200.0000   -0.16773
321240.0000   -0.13821
321280.0000   -0.06847
321320.0000   -0.68935
321360.0000   -0.09047
321400.0000   -0.24113
321440.0000   -0.06903
321480.0000   -0.07839
321520.0000   -0.22066
321560.0000   -0.50020
321600.0000   -0.62196
321640.0000   -0.50482
321680.0000   -0.64916
321720.0000   -0.70068
321760.0000   -0.50863
321800.0000   -0.47942
321840.0000   -0.39588
321880.0000   -0.50966
321920.0000   -0.54911
321960.0000   -0.65655
322000.0000   -0.58809
322040.0000   -0.62234
322080.0000   -0.46639
322120.0000   -0.35611
322160.0000   -0.07917
322200.0000   -0.35628
322240.0000    0.01119
322280.0000   -0.01972
322320.0000   -0.10242
322360.0000   -0.37976
322400.0000   -0.16936
322440.0000   -0.36098
322480.0000   -0.50011
322520.0000   -0.42492
322560.0000   -0.27260
322600.0000   -0.55655
322640.0000   -0.22033
322680.0000   -0.31472
322720.0000   -0.15825
322760.0000   -0.21289
322800.0000   -0.13973
322840.0000    0.10765
322880.0000    0.17902
322920.0000    0.30454
322960.0000    0.31902
323000.0000    0.33905
323040.0000    0.16228
323080.0000    0.19907
323120.0000    0.36174
323160.0000    0.27557
323200.0000    0.19771
323240.0000    0.20611
323280.0000   -0.00990
323320.0000    0.32201
323360.0000    0.44253
323400.0000    0.24022
323440.0000    0.01696
323480.0000   -0.23323
323520.0000    0.13307
323560.0000    0.41465
323600.0000    0.29064
323640.0000    0.30778
323680.0000    0.30703
323720.0000    0.34481
323760.0000    0.32542
323800.0000    0.15077
323840.0000    0.10425
323880.0000    0.50881
323920.0000    0.37269
323960.0000    0.26908
324000.0000    0.21058
324040.0000    0.03018
324080.0000    0.45360
324120.0000    0.11256
324160.0000    0.14920
324200.0000    0.25579
324240.0000    0.07398
324280.0000    0.34868
324320.0000    0.27895
324360.0000    0.47413
324400.0000    0.39509
324440.0000    0.52975
324480.0000    0.34348
324520.0000   -0.07811
324560.0000   -0.20419
324600.0000    0.07128
324640.0000    0.19790
324680.0000    0.10520
324720.0000    0.14024
324760.0000    0.06847
324800.0000    0.03624
324840.0000   -0.21530
324880.0000   -0.42554
324920.0000   -0.52420
324960.0000   -0.39845
325000.0000   -0.59162
325040.0000   -0.64047
325080.0000   -0.57218
325120.0000   -0.52819
325160.0000   -0.45654
325200.0000   -0.55986
325240.0000   -0.47412
325280.0000   -0.44155
325320.0000   -0.05659
325360.0000   -0.39001
325400.0000   -0.71482
325440.0000   -0.51359
325480.0000   -0.75161
325520.0000   -0.60664
325560.0000   -0.59339
325600.0000   -0.66351
325640.0000   -0.29818
325680.0000   -0.41209
325720.0000   -0.60087
325760.0000   -0.53276
325800.0000   -0.43743
325840.0000   -0.18178
325880.0000   -0.63143
325920.0000   -0.34743
325960.0000   -0.45778
326000.0000   -0.20629
326040.0000   -0.14065
326080.0000    0.00414
326120.0000   -0.11171
326160.0000   -0.11720
326200.0000    0.29735
326240.0000    0.40565
326280.0000    0.27692
326320.0000    0.16186
326360.0000    0.13453
326400.0000    0.17317
326440.0000   -0.00459
326480.0000   -0.01182
326520.0000    0.09309
326560.0000    0.01013
326600.0000   -0.02320
326640.0000    0.02572
326680.0000    0.02292
326720.0000   -0.09417
326760.0000   -0.06387
326800.0000    0.05729
326840.0000   -0.14567
326880.0000   -0.05132
326920.0000   -0.11605
326960.0000    0.16490
327000.0000   -0.10615
327040.0000    0.04747
327080.0000   -0.40982
327120.0000   -0.37371
327160.0000   -0.30641
327200.0000   -0.53847
327240.0000   -0.32163
327280.0000   -0.47675
327320.0000   -0.76124
327360.0000   -0.32172
327400.0000    0.18194
327440.0000    0.10453
327480.0000   -0.13467
327520.0000   -0.07697
327560.0000   -0.31291
327600.0000   -0.39623
327640.0000   -0.14845
327680.0000    0.28776
327720.0000   -0.39659
327760.0000   -0.22079
327800.0000   -0.11328
327840.0000   -0.07970
327880.0000    0.15681
327920.0000    0.05906
327960.0000   -0.12985
328000.0000   -0.04446
328040.0000   -0.06032
328080.0000   -0.00586
328120.0000    0.07867
328160.0000    0.02695
328200.0000    0.01250
328240.0000   -0.03389
328280.0000    0.23043
328320.0000   -0.00955
328360.0000    0.05699
328400.0000   -0.08803
328440.0000   -0.03390
328480.0000    0.08665
328520.0000    0.31386
328560.0000    0.22834
328600.0000    0.35734
328640.0000    0.37744
328680.0000    0.50989
328720.0000    0.60064
328760.0000    0.41265
328800.0000    0.43833
328840.0000    0.42214
328880.0000    0.51785
328920.0000    0.59627
328960.0000    0.32968
329000.0000    0.55281
329040.0000    0.37627
329080.0000    0.35028
329120.0000    0.25218
329160.0000    0.49811
329200.0000    0.22439
329240.0000    0.27877
329280.0000    0.37120
329320.0000    0.35348
329360.0000    0.24010
329400.0000    0.56226
329440.0000    0.37432
329480.0000    0.31400
329520.0000    0.29465
329560.0000    0.33599
329600.0000    0.21039
329640.0000    0.36059
329680.0000    0.38237
329720.0000    0.50497
329760.0000    0.16264
329800.0000    0.31948
329840.0000    0.47542
329880.0000    0.51849
329920.0000    0.29593
329960.0000    0.29898
330000.0000   -0.06906
330040.0000    0.01773
330080.0000    0.12871
330120.0000    0.05065
330160.0000    0.30186
330200.0000   -0.06146
330240.0000    0.02122
330280.0000   -0.37808
330320.0000    0.03386
330360.0000    0.10623
330400.0000   -0.23603
330440.0000   -0.38836
330480.0000   -0.30338
330520.0000    0.01447
330560.0000   -0.19703
330600.0000   -0.34585
330640.0000   -0.20612
330680.0000    0.19657
330720.0000   -0.02995
330760.0000    0.22342
330800.0000    0.17531
330840.0000   -0.03608
330880.0000   -0.13420
330920.0000    0.22517
330960.0000    0.24760
331000.0000   -0.33776
331040.0000   -0.22497
331080.0000   -0.31028
331120.0000   -0.35914
331160.0000   -0.34617
331200.0000    0.00580
331240.0000    0.13298
331280.0000    0.21435
331320.0000    0.32037
331360.0000    0.19707
331400.0000    0.27498
331440.0000    0.01682
331480.0000    0.56972
331520.0000    0.35154
331560.0000    0.68016
331600.0000    0.43885
331640.0000    0.11041
331680.0000   -0.00971
331720.0000    0.29779
331760.0000    0.53318
331800.0000    0.30211
331840.0000    0.41593
331880.0000    0.27789
331920.0000   -0.15186
331960.0000   -0.11220
332000.0000    0.13296
332040.0000    0.11931
332080.0000   -0.14079
332120.0000    0.20983
332160.0000   -0.32314
332200.0000    0.01973
332240.0000    0.41935
332280.0000    0.20215
332320.0000    0.43098
332360.0000    0.32391
332400.0000    0.35741
332440.0000    0.26892
332480.0000    0.48126
332520.0000    0.00411
332560.0000    0.20815
332600.0000    0.42481
332640.0000    0.16313
332680.0000    0.27581
332720.0000    0.23730
332760.0000    0.17055
332800.0000    0.13431
332840.0000    0.19435
332880.0000    0.18900
332920.0000    0.36003
332960.0000    0.45635
333000.0000    0.46446
333040.0000    0.48206
333080.0000    0.50827
333120.0000    0.46148
333160.0000    0.48511
333200.0000    0.13551
333240.0000    0.15541
333280.0000    0.20190
333320.0000    0.49038
333360.0000    0.32993
333400.0000    0.22884
333440.0000    0.08760
333480.0000   -0.04475
333520.0000    0.20632
333560.0000    0.21460
333600.0000    0.13748
333640.0000    0.24627
333680.0000    0.15903
333720.0000    0.37738
333760.0000    0.06645
333800.0000    0.15420
333840.0000    0.43922
333880.0000    0.51568
333920.0000    0.24720
333960.0000    0.35684
334000.0000    0.24887
334040.0000    0.43180
334080.0000    0.37525
334120.0000    0.20275
334160.0000    0.25571
334200.0000    0.26151
334240.0000    0.08837
334280.0000    0.31988
334320.0000    0.29489
334360.0000   -0.17934
334400.0000   -0.09790
334440.0000   -0.12321
334480.0000    0.12539
334520.0000    0.00334
334560.0000    0.00634
334600.0000   -0.04265
334640.0000    0.21688
334680.0000    0.14721
334720.0000   -0.15206
334760.0000   -0.06928
334800.0000    0.46477
334840.0000    0.21735
334880.0000    0.13745
334920.0000    0.24708
334960.0000    0.22046
335000.0000    0.15082
335040.0000    0.04403
335080.0000    0.17921
335120.0000    0.25500
335160.0000    0.49485
335200.0000    0.68141
335240.0000    0.85222
335280.0000    0.55336
335320.0000    0.73089
335360.0000    0.47684
335400.0000    0.74420
335440.0000    0.33350
335480.0000    0.59171
335520.0000    0.71712
335560.0000    0.74289
335600.0000    0.53613
335640.0000    0.69802
335680.0000    0.47511
335720.0000    0.54737
335760.0000    0.89323
335800.0000    0.65431
335840.0000    0.75828
335880.0000    0.72816
335920.0000    0.65237
335960.0000    0.49011
336000.0000    0.58540
336040.0000    0.52017
336080.0000    0.57812
336120.0000    0.70591
336160.0000    0.65060
336200.0000    0.45643
336240.0000    0.66574
336280.0000    0.64209
336320.0000    0.56556
336360.0000    0.57205
336400.0000    0.39546
336440.0000    0.60371
336480.0000    0.75960
336520.0000    0.62456
336560.0000    0.58500
336600.0000    0.62006
336640.0000    0.55754
336680.0000    0.60292
336720.0000    0.32172
336760.0000    0.49905
336800.0000    0.67959
336840.0000    0.41091
336880.0000    0.33744
336920.0000    0.23584
336960.0000    0.27934
337000.0000    0.29731
337040.0000    0.35053
337080.0000    0.50220
337120.0000    0.34676
337160.0000    0.34701
337200.0000    0.14848
337240.0000    0.02576
337280.0000    0.21612
337320.0000   -0.01940
337360.0000    0.03696
337400.0000    0.04711
337440.0000    0.17539
337480.0000    0.01755
337520.0000   -0.10829
337560.0000    0.03964
337600.0000   -0.22053
337640.0000    0.26073
337680.0000    0.14734
337720.0000   -0.03670
337760.0000    0.20615
337800.0000    0.18934
337840.0000    0.18768
337880.0000   -0.07065
337920.0000    0.13410
337960.0000   -0.70587
338000.0000   -0.09769
338040.0000   -0.09240
338080.0000    0.10713
338120.0000    0.32014
338160.0000    0.23465
338200.0000    0.18178
338240.0000   -0.17984
338280.0000    0.19749
338320.0000    0.23406
338360.0000    0.23836
338400.0000    0.10081
338440.0000   -0.14507
338480.0000   -0.08131
338520.0000   -0.00772
338560.0000   -0.32937
338600.0000   -0.29446
338640.0000   -0.33646
338680.0000   -0.48907
338720.0000   -0.11565
338760.0000   -0.33727
338800.0000   -0.47371
338840.0000   -0.43589
338880.0000   -0.15641
338920.0000    0.03679
338960.0000   -0.46910
339000.0000   -0.34073
339040.0000   -0.22749
339080.0000   -0.46416
339120.0000   -0.28738
339160.0000   -0.03907
339200.0000   -0.12125
339240.0000   -0.33030
339280.0000   -0.14537
339320.0000   -0.25704
339360.0000    0.06532
339400.0000    0.05120
339440.0000   -0.10934
339480.0000   -0.07572
339520.0000   -0.14173
339560.0000   -0.41046
339600.0000   -0.38070
339640.0000    0.13523
339680.0000   -0.12142
339720.0000   -0.13270
339760.0000   -0.32995
339800.0000   -0.17156
339840.0000   -0.24594
339880.0000    0.01667
339920.0000   -0.13160
339960.0000    0.01090
340000.0000    0.05116
340040.0000    0.14895
340080.0000    0.01352
340120.0000    0.05862
340160.0000   -0.19088
340200.0000    0.29512
340240.0000    0.14651
340280.0000   -0.21697
340320.0000   -0.08902
340360.0000   -0.12218
340400.0000   -0.02293
340440.0000    0.16237
340480.0000   -0.14741
340520.0000   -0.08864
340560.0000    0.29382
340600.0000   -0.01527
340640.0000    0.00070
340680.0000    0.20989
340720.0000   -0.17382
340760.0000   -0.03962
340800.0000   -0.12736
340840.0000   -0.17600
340880.0000   -0.15810
340920.0000    0.02893
340960.0000   -0.26114
341000.0000    0.09629
341040.0000   -0.05240
341080.0000   -0.06850
341120.0000    0.21853
341160.0000    0.30271
341200.0000   -0.34214
341240.0000    0.04739
341280.0000    0.06362
341320.0000    0.04506
341360.0000   -0.08464
341400.0000   -0.00692
341440.0000    0.12948
341480.0000    0.10695
341520.0000   -0.07670
341560.0000   -0.18242
341600.0000   -0.22506
341640.0000   -0.21306
341680.0000    0.28353
341720.0000    0.13397
341760.0000   -0.11436
341800.0000   -0.01934
341840.0000   -0.00591
341880.0000   -0.04857
341920.0000   -0.18509
341960.0000   -0.04286
342000.0000   -0.16919
342040.0000   -0.23553
342080.0000    0.04628
342120.0000    0.00054
342160.0000   -0.41614
342200.0000   -0.13572
342240.0000   -0.23891
342280.0000    0.02197
342320.0000   -0.07899
342360.0000    0.28873
342400.0000    0.08369
342440.0000   -0.04829
342480.0000   -0.02677
342520.0000    0.24040
342560.0000    0.22286
342600.0000    0.34596
342640.0000    0.36093
342680.0000    0.18651
342720.0000   -0.22785
342760.0000   -0.60093
342800.0000   -0.73024
342840.0000   -0.43766
342880.0000   -0.15967
342920.0000   -0.43936
342960.0000   -0.34171
343000.0000   -0.12799
343040.0000    0.01928
343080.0000   -0.13075
343120.0000   -0.11772
343160.0000   -0.16238
343200.0000   -0.11719
343240.0000   -0.20291
343280.0000   -0.03521
343320.0000    0.06923
343360.0000   -0.12127
343400.0000   -0.41247
343440.0000   -0.01315
343480.0000   -0.16781
343520.0000   -0.20778
343560.0000   -0.63775
343600.0000   -0.35607
343640.0000   -0.39549
343680.0000   -0.18542
343720.0000   -0.24364
343760.0000   -0.06827
343800.0000   -0.20338
343840.0000    0.09118
343880.0000    0.08987
343920.0000   -0.26981
343960.0000   -0.11629
344000.0000   -0.15532
344040.0000    0.09482
344080.0000   -0.17810
344120.0000   -0.19937
344160.0000   -0.10661
344200.0000   -0.01123
344240.0000   -0.09470
344280.0000   -0.16521
344320.0000    0.01286
344360.0000   -0.07005
344400.0000    0.12907
344440.0000    0.01339
344480.0000    0.32642
344520.0000    0.10621
344560.0000    0.52687
344600.0000   -0.09610
344640.0000   -0.01811
344680.0000   -0.62229
344720.0000   -0.57542
344760.0000   -0.59569
344800.0000   -0.46559
344840.0000   -0.50208
344880.0000   -0.72215
344920.0000   -0.48971
344960.0000   -0.62731
345000.0000   -0.48889
345040.0000   -0.57000
345080.0000   -0.73306
345120.0000   -0.50691
345160.0000   -0.74274
345200.0000   -0.36018
345240.0000   -0.41326
345280.0000   -0.45752
345320.0000   -0.62397
345360.0000   -0.44357
345400.0000   -0.42912
345440.0000   -0.36381
345480.0000   -0.51405
345520.0000   -0.42826
345560.0000   -0.07245
345600.0000   -0.62659
345640.0000   -0.38722
345680.0000   -0.55979
345720.0000   -0.57792
345760.0000   -0.45003
345800.0000   -0.36274
345840.0000   -0.32091
345880.0000   -0.34341
345920.0000   -0.58426
345960.0000   -0.40872
346000.0000   -0.49553
346040.0000   -0.28734
346080.0000    0.06057
346120.0000   -0.04912
346160.0000   -0.25382
346200.0000   -0.07431
346240.0000    0.19307
346280.0000    0.07500
346320.0000   -0.26723
346360.0000   -0.45056
346400.0000   -0.11333
346440.0000   -0.31459
346480.0000   -0.37289
346520.0000    0.06192
346560.0000    0.28312
346600.0000    0.22806
346640.0000    0.31250
346680.0000    0.17805
346720.0000    0.24591
346760.0000    0.15016
346800.0000    0.11843
346840.0000   -0.40147
346880.0000   -0.13167
346920.0000    0.00025
346960.0000   -0.04439
347000.0000   -0.03790
347040.0000   -0.02393
347080.0000   -0.20497
347120.0000   -0.17821
347160.0000   -0.31970
347200.0000   -0.45517
347240.0000   -0.23262
347280.0000   -0.07645
347320.0000   -0.48734
347360.0000   -0.32879
347400.0000   -0.33028
347440.0000   -0.36017
347480.0000   -0.01556
347520.0000   -0.21753
347560.0000   -0.31789
347600.0000   -0.14927
347640.0000   -0.35626
347680.0000   -0.43811
347720.0000   -0.13253
347760.0000   -0.43540
347800.0000   -0.59718
347840.0000   -0.42652
347880.0000   -0.66667
347920.0000    0.12002
347960.0000    0.03351
348000.0000    0.23749
348040.0000   -0.00247
348080.0000   -0.16742
348120.0000   -0.22894
348160.0000   -0.52385
348200.0000   -0.39465
348240.0000   -0.05938
348280.0000   -0.21003
348320.0000   -0.24484
348360.0000   -0.03776
348400.0000   -0.12603
348440.0000    0.05734
348480.0000    0.11297
348520.0000   -0.42661
348560.0000   -0.45077
348600.0000   -0.20787
348640.0000   -0.33264
348680.0000   -0.25845
348720.0000   -0.16792
348760.0000   -0.02201
348800.0000    0.34525
348840.0000    0.31685
348880.0000    0.21170
348920.0000    0.17122
348960.0000    0.44865
349000.0000   -0.17748
349040.0000    0.00855
349080.0000    0.06147
349120.0000   -0.11514
349160.0000   -0.31274
349200.0000   -0.02195
349240.0000    0.41014
349280.0000    0.10361
349320.0000    0.23815
349360.0000    0.05364
349400.0000    0.24675
349440.0000   -0.01312
349480.0000    0.19741
349520.0000    0.32221
349560.0000   -0.15561
349600.0000   -0.41784
349640.0000   -0.63826
349680.0000   -0.83226
349720.0000   -0.46541
349760.0000   -0.53140
349800.0000   -1.08850
349840.0000   -0.84277
349880.0000   -1.04490
349920.0000   -0.70813
349960.0000   -0.47376
350000.0000   -0.27047
350040.0000   -0.53258
350080.0000   -0.48173
350120.0000   -0.62610
350160.0000   -0.41825
350200.0000   -0.63050
350240.0000   -0.41218
350280.0000   -0.30781
350320.0000    0.03282
350360.0000   -0.04352
350400.0000    0.14475
350440.0000    0.00797
350480.0000    0.09910
350520.0000   -0.09341
350560.0000   -0.26293
350600.0000   -0.09624
350640.0000   -0.19983
350680.0000    0.31952
350720.0000    0.07864
350760.0000   -0.07418
350800.0000   -0.09396
350840.0000   -0.06498
350880.0000   -0.38612
350920.0000   -0.25694
350960.0000   -0.52763
351000.0000   -0.51985
351040.0000   -0.34787
351080.0000   -0.57821
351120.0000   -0.52171
351160.0000   -0.46741
351200.0000   -0.59584
351240.0000   -0.36225
351280.0000   -0.23562
351320.0000   -0.12148
351360.0000   -0.01515
351400.0000   -0.27351
351440.0000   -0.45292
351480.0000   -0.46711
351520.0000   -0.21851
351560.0000   -0.34139
351600.0000   -0.54971
351640.0000   -0.16109
351680.0000   -0.20327
351720.0000    0.23235
351760.0000   -0.04345
351800.0000   -0.04879
351840.0000    0.08686
351880.0000    0.20666
351920.0000    0.02473
351960.0000   -0.02858
352000.0000    0.06713
352040.0000    0.14200
352080.0000   -0.17764
352120.0000    0.07327
352160.0000   -0.24165
352200.0000   -0.10521
352240.0000    0.27218
352280.0000    0.25444
352320.0000    0.28268
352360.0000    0.28003
352400.0000    0.15351
352440.0000   -0.08214
352480.0000   -0.44235
352520.0000   -0.34236
352560.0000   -0.01788
352600.0000    0.16968
352640.0000   -0.05196
352680.0000   -0.03954
352720.0000    0.15511
352760.0000    0.18873
352800.0000    0.26833
352840.0000    0.22652
352880.0000    0.05448
352920.0000   -0.40988
352960.0000    0.12920
353000.0000    0.22923
353040.0000    0.29309
353080.0000    0.12359
353120.0000    0.05332
353160.0000   -0.10728
353200.0000   -0.23126
353240.0000   -0.32926
353280.0000   -0.40815
353320.0000   -0.28477
353360.0000   -0.45262
353400.0000   -0.13774
353440.0000   -0.36230
353480.0000   -0.31653
353520.0000   -0.39936
353560.0000   -0.31941
353600.0000   -0.33708
353640.0000   -0.41333
353680.0000   -0.52667
353720.0000   -0.24911
353760.0000   -0.00566
353800.0000    0.07436
353840.0000    0.09102
353880.0000   -0.38921
353920.0000   -0.24181
353960.0000   -0.11628
354000.0000   -0.10835
354040.0000   -0.42558
354080.0000   -0.29037
354120.0000   -0.05384
354160.0000    0.26899
354200.0000    0.09086
354240.0000    0.07572
354280.0000    0.39436
354320.0000    0.13377
354360.0000    0.29867
354400.0000    0.05317
354440.0000    0.02144
354480.0000   -0.10074
354520.0000   -0.08227
354560.0000    0.11145
354600.0000    0.12093
354640.0000    0.07632
354680.0000   -0.06109
354720.0000    0.13161
354760.0000   -0.01103
354800.0000   -0.10691
354840.0000   -0.54317
354880.0000   -0.49035
354920.0000   -0.11558
354960.0000   -0.33929
355000.0000   -0.30781
355040.0000   -0.64128
355080.0000   -0.30014
355120.0000   -0.41339
355160.0000   -0.20520
355200.0000   -0.28711
355240.0000   -0.24613
355280.0000   -0.13331
355320.0000    0.11180
355360.0000    0.01403
355400.0000   -0.14504
355440.0000   -0.27790
355480.0000   -0.50022
355520.0000   -0.18094
355560.0000    0.07291
355600.0000   -0.06636
355640.0000   -0.04039
355680.0000   -0.20304
355720.0000    0.10684
355760.0000    0.05530
355800.0000   -0.16282
355840.0000   -0.07943
355880.0000   -0.11263
355920.0000    0.06185
355960.0000    0.07055
356000.0000   -0.28185
356040.0000   -0.22567
356080.0000   -0.25955
356120.0000   -0.29739
356160.0000   -0.01219
356200.0000   -0.05538
356240.0000   -0.18750
356280.0000   -0.03852
356320.0000   -0.02292
356360.0000   -0.01978
356400.0000    0.22744
356440.0000   -0.19200
356480.0000   -0.27103
356520.0000    0.06043
356560.0000    0.20208
356600.0000   -0.13205
356640.0000    0.05296
356680.0000   -0.36897
356720.0000    0.10982
356760.0000    0.10878
356800.0000    0.03425
356840.0000    0.05667
356880.0000    0.01859
356920.0000   -0.32459
356960.0000   -0.34689
357000.0000   -0.49941
357040.0000   -0.37848
357080.0000   -0.17012
357120.0000    0.12084
357160.0000   -0.40976
357200.0000   -0.19417
357240.0000   -0.06674
357280.0000    0.26441
357320.0000    0.49057
357360.0000    0.18940
357400.0000   -0.09375
357440.0000   -0.07323
357480.0000    0.16468
357520.0000   -0.07483
357560.0000    0.00629
357600.0000   -0.38702
357640.0000   -0.15357
357680.0000   -0.09871
357720.0000    0.19622
357760.0000    0.15516
357800.0000    0.04943
357840.0000   -0.12255
357880.0000   -0.71669
357920.0000   -0.48287
357960.0000   -0.57814
358000.0000   -0.31855
358040.0000   -0.30500
358080.0000   -0.38322
358120.0000   -0.49207
358160.0000   -0.49982
358200.0000   -0.35569
358240.0000   -0.60046
358280.0000   -0.52758
358320.0000   -0.53268
358360.0000   -0.16322
358400.0000    0.00849
358440.0000   -0.21852
358480.0000    0.04384
358520.0000   -0.09341
358560.0000   -0.31734
358600.0000   -0.29666
358640.0000   -0.62033
358680.0000   -0.51627
358720.0000   -0.35988
358760.0000   -0.35222
358800.0000   -0.65317
358840.0000   -0.51029
358880.0000   -0.36714
358920.0000   -0.42276
358960.0000   -0.26356
359000.0000   -0.53264
359040.0000   -0.33483
359080.0000   -0.21298
359120.0000   -0.28768
359160.0000   -0.40829
359200.0000   -0.01253
359240.0000   -0.00820
359280.0000   -0.00636
359320.0000    0.02616
359360.0000    0.21088
359400.0000   -0.14884
359440.0000   -0.12680
359480.0000    0.16218
359520.0000    0.07029
359560.0000    0.17209
359600.0000    0.12054
359640.0000    0.50929
359680.0000    0.22372
359720.0000    0.29424
359760.0000    0.48059
359800.0000    0.41532
359840.0000    0.51396
359880.0000    0.56644
359920.0000    0.21924
359960.0000    0.40013
360000.0000    0.40251
360040.0000    0.33790
360080.0000    0.46785
360120.0000    0.33988
360160.0000    0.43409
360200.0000    0.48824
360240.0000    0.66601
360280.0000    0.60619
360320.0000    0.50563
360360.0000    0.31867
360400.0000    0.29005
360440.0000    0.59650
360480.0000    0.33753
360520.0000    0.36857
360560.0000    0.58307
360600.0000    0.57364
360640.0000    0.68625
360680.0000    0.17361
360720.0000    0.19124
360760.0000    0.27448
360800.0000    0.21089
360840.0000    0.44103
360880.0000    0.38866
360920.0000    0.32022
360960.0000    0.36661
361000.0000    0.20084
361040.0000    0.40869
361080.0000    0.31778
361120.0000    0.33293
361160.0000    0.45914
361200.0000    0.59378
361240.0000    0.72609
361280.0000    0.41223
361320.0000    0.49490
361360.0000    0.29647
361400.0000    0.48975
361440.0000    0.46721
361480.0000    0.28895
361520.0000    0.39876
361560.0000    0.30387
361600.0000    0.31415
361640.0000    0.47848
361680.0000    0.33922
361720.0000    0.48447
361760.0000    0.53197
361800.0000    0.39640
361840.0000    0.50570
361880.0000    0.43054
361920.0000    0.25422
361960.0000    0.15259
362000.0000    0.03800
362040.0000    0.30284
362080.0000    0.59799
362120.0000    0.56822
362160.0000    0.35555
362200.0000    0.54931
362240.0000    0.47733
362280.0000    0.28481
362320.0000    0.45339
362360.0000    0.63602
362400.0000    0.67030
362440.0000    0.51128
362480.0000    0.71360
362520.0000    0.52290
362560.0000    0.60365
362600.0000    0.50461
362640.0000    0.52639
362680.0000    0.23500
362720.0000    0.54044
362760.0000    0.36864
362800.0000    0.44544
362840.0000    0.39417
362880.0000    0.55275
362920.0000    0.18099
362960.0000    0.12109
363000.0000    0.24048
363040.0000    0.35456
363080.0000    0.34705
363120.0000    0.21205
363160.0000   -0.09368
363200.0000   -0.40582
363240.0000   -0.15758
363280.0000    0.06276
363320.0000    0.02507
363360.0000    0.39277
363400.0000    0.18759
363440.0000    0.12259
363480.0000   -0.01735
363520.0000   -0.22267
363560.0000    0.03792
363600.0000    0.11041
363640.0000    0.08489
363680.0000    0.39108
363720.0000    0.44676
363760.0000   -0.00127
363800.0000    0.15750
363840.0000    0.29002
363880.0000    0.07015
363920.0000    0.40664
363960.0000    0.52584
364000.0000    0.55528
364040.0000    0.52066
364080.0000    0.57481
364120.0000    0.53082
364160.0000    0.29741
364200.0000    0.50008
364240.0000    0.54035
364280.0000    0.46999
364320.0000    0.50436
364360.0000    0.60427
364400.0000    0.60647
364440.0000    0.60139
364480.0000    0.52949
364520.0000    0.71162
364560.0000    0.69509
364600.0000    0.59422
364640.0000    0.68385
364680.0000    0.52024
364720.0000    0.56274
364760.0000    0.64527
364800.0000    0.69894
364840.0000    0.52050
364880.0000    0.49651
364920.0000    0.65548
364960.0000    0.54980
365000.0000    0.59821
365040.0000    0.65475
365080.0000    0.64033
365120.0000    0.51712
365160.0000    0.57062
365200.0000    0.53338
365240.0000    0.51689
365280.0000    0.34833
365320.0000    0.61631
365360.0000    0.50344
365400.0000    0.70813
365440.0000    0.60367
365480.0000    0.51628
365520.0000    0.44513
365560.0000    0.51146
365600.0000    0.52516
365640.0000    0.65262
365680.0000    0.11023
365720.0000    0.51200
365760.0000    0.55126
365800.0000    0.57551
365840.0000    0.62208
365880.0000    0.46328
365920.0000    0.50445
365960.0000    0.67543
366000.0000    0.63804
366040.0000    0.37889
366080.0000    0.72316
366120.0000    0.57369
366160.0000    0.49195
366200.0000    0.38164
366240.0000    0.49126
366280.0000    0.57090
366320.0000    0.30672
366360.0000    0.34686
366400.0000    0.29991
366440.0000    0.43982
366480.0000    0.53141
366520.0000    0.35623
366560.0000    0.47387
366600.0000    0.51739
366640.0000    0.56933
366680.0000    0.46612
366720.0000    0.32213
366760.0000    0.44800
366800.0000    0.48695
366840.0000    0.34785
366880.0000    0.50511
366920.0000    0.37533
366960.0000    0.43239
367000.0000    0.36518
367040.0000    0.46162
367080.0000    0.46690
367120.0000    0.18162
367160.0000    0.16378
367200.0000    0.33045
367240.0000    0.17301
367280.0000    0.31945
367320.0000    0.38493
367360.0000    0.27200
367400.0000   -0.08165
367440.0000    0.37355
367480.0000    0.31640
367520.0000    0.29708
367560.0000    0.46133
367600.0000    0.33600
367640.0000    0.34258
367680.0000    0.29002
367720.0000    0.34846
367760.0000   -0.13995
367800.0000    0.55410
367840.0000    0.54532
367880.0000    0.13138
367920.0000    0.54933
367960.0000    0.46764
368000.0000    0.55631
368040.0000    0.37561
368080.0000    0.44617
368120.0000    0.41036
368160.0000    0.55036
368200.0000    0.44519
368240.0000    0.36721
368280.0000    0.39576
368320.0000    0.25106
368360.0000    0.46230
368400.0000    0.45416
368440.0000    0.18031
368480.0000    0.41952
368520.0000    0.22055
368560.0000    0.47925
368600.0000    0.51158
368640.0000    0.33052
368680.0000    0.34132
368720.0000    0.44287
368760.0000    0.29810
368800.0000    0.40374
368840.0000    0.47730
368880.0000    0.50734
368920.0000    0.34511
368960.0000    0.55451
369000.0000    0.49891
369040.0000    0.57132
369080.0000    0.28750
369120.0000    0.57690
369160.0000    0.33304
369200.0000    0.55552
369240.0000    0.21838
369280.0000    0.39587
369320.0000    0.28331
369360.0000    0.42418
369400.0000    0.36842
369440.0000    0.28022
369480.0000    0.27294
369520.0000    0.46553
369560.0000    0.39465
369600.0000    0.31817
369640.0000    0.58376
369680.0000    0.23144
369720.0000    0.37866
369760.0000    0.40588
369800.0000    0.21956
369840.0000    0.52553
369880.0000    0.29032
369920.0000    0.45654
369960.0000    0.31373
370000.0000    0.18862
370040.0000    0.01363
370080.0000    0.41256
370120.0000    0.21324
370160.0000    0.41213
370200.0000    0.38027
370240.0000    0.32323
370280.0000    0.43488
370320.0000    0.09751
370360.0000    0.37518
370400.0000    0.22490
370440.0000    0.43306
370480.0000    0.37630
370520.0000    0.38676
370560.0000    0.46649
370600.0000    0.45184
370640.0000    0.50729
370680.0000    0.39248
370720.0000    0.28729
370760.0000    0.14526
370800.0000    0.29124
370840.0000    0.37063
370880.0000    0.33614
370920.0000    0.23198
370960.0000    0.10368
371000.0000    0.28150
371040.0000    0.28191
371080.0000    0.26526
371120.0000   -0.10558
371160.0000    0.33764
371200.0000    0.35967
371240.0000    0.44186
371280.0000    0.28330
371320.0000    0.26577
371360.0000    0.32832
371400.0000    0.10088
371440.0000    0.20979
371480.0000    0.10538
371520.0000    0.17382
371560.0000    0.31479
371600.0000    0.33852
371640.0000    0.40192
371680.0000    0.20654
371720.0000    0.39232
371760.0000    0.21031
371800.0000    0.32824
371840.0000    0.31010
371880.0000    0.30519
371920.0000    0.41129
371960.0000    0.25251
372000.0000    0.19910
372040.0000    0.40391
372080.0000    0.30411
372120.0000    0.34043
372160.0000    0.17403
372200.0000    0.38030
372240.0000    0.39901
372280.0000    0.47322
372320.0000    0.04939
372360.0000    0.03853
372400.0000    0.44030
372440.0000    0.50589
372480.0000    0.63744
372520.0000    0.40744
372560.0000    0.85872
372600.0000   -0.00246
372640.0000   -0.00953
372680.0000    0.18936
372720.0000    0.31779
372760.0000    0.28783
372800.0000   -0.07647
372840.0000    0.04813
372880.0000   -0.11437
372920.0000    0.13846
372960.0000   -0.01520
373000.0000   -0.26141
373040.0000   -0.42062
373080.0000   -0.15405
373120.0000   -0.76415
373160.0000   -0.41413
373200.0000   -0.13846
373240.0000    0.26541
373280.0000   -0.25549
373320.0000   -0.17565
373360.0000   -0.56941
373400.0000   -0.34530
373440.0000   -0.49433
373480.0000   -0.12352
373520.0000    0.23424
373560.0000    0.00133
373600.0000   -0.27246
373640.0000   -0.08181
373680.0000   -0.21979
373720.0000   -0.19408
373760.0000   -0.28481
373800.0000   -0.15052
373840.0000    0.01773
373880.0000   -0.17065
373920.0000    0.00761
373960.0000   -0.28611
374000.0000   -0.44455
374040.0000   -0.48097
374080.0000   -0.33846
374120.0000   -0.17378
374160.0000   -0.07091
374200.0000   -0.49159
374240.0000   -0.65940
374280.0000   -0.58941
374320.0000   -0.52664
374360.0000   -0.58893
374400.0000   -0.47199
374440.0000   -0.59521
374480.0000   -0.47665
374520.0000   -0.73363
374560.0000   -0.62262
374600.0000   -0.80316
374640.0000   -0.65819
374680.0000   -0.20900
374720.0000   -0.53456
374760.0000   -0.24187
374800.0000   -0.50339
374840.0000   -0.30233
374880.0000   -0.76343
374920.0000   -0.66060
374960.0000   -0.83033
375000.0000   -0.59415
375040.0000   -0.49656
375080.0000   -0.45046
375120.0000   -0.53544
375160.0000   -0.45548
375200.0000   -0.50768
375240.0000   -0.52002
375280.0000   -0.37241
375320.0000   -0.41011
375360.0000   -0.52867
375400.0000   -0.44978
375440.0000   -0.34845
375480.0000   -0.48555
375520.0000   -0.72973
375560.0000   -0.52435
375600.0000   -0.44307
375640.0000   -0.84409
375680.0000   -0.21428
375720.0000   -0.19558
375760.0000   -0.43661
375800.0000   -0.10815
375840.0000    0.02919
375880.0000    0.06151
375920.0000   -0.29751
375960.0000   -0.17107
376000.0000   -0.18642
376040.0000   -0.58862
376080.0000   -0.55267
376120.0000   -0.78141
376160.0000   -0.64563
376200.0000   -0.93869
376240.0000   -0.75958
376280.0000   -0.63998
376320.0000   -0.55493
376360.0000   -0.87371
376400.0000   -0.76336
376440.0000   -0.68149
376480.0000   -0.53006
376520.0000   -0.79041
376560.0000   -0.76163
376600.0000   -0.58942
376640.0000   -0.94841
376680.0000   -0.79878
376720.0000   -0.80831
376760.0000   -0.66814
376800.0000   -0.62473
376840.0000   -0.69027
376880.0000   -0.54636
376920.0000   -0.85025
376960.0000   -0.59483
377000.0000   -0.75734
377040.0000   -0.74089
377080.0000   -0.63122
377120.0000   -0.67328
377160.0000   -0.83495
377200.0000   -0.52428
377240.0000   -0.57162
377280.0000   -0.37435
377320.0000   -0.53841
377360.0000   -0.56838
377400.0000   -0.68287
377440.0000   -0.66353
377480.0000   -0.61659
377520.0000   -0.96073
377560.0000   -0.76992
377600.0000   -0.87567
377640.0000   -0.76429
377680.0000   -0.80783
377720.0000   -1.05253
377760.0000   -0.73070
377800.0000   -0.75296
377840.0000   -1.08465
377880.0000   -0.69566
377920.0000   -0.92308
377960.0000   -0.64589
378000.0000   -0.83694
378040.0000   -0.90101
378080.0000   -0.84258
378120.0000   -0.88999
378160.0000   -0.62380
378200.0000   -0.46229
378240.0000   -0.67319
378280.0000   -0.59878
378320.0000   -0.62422
378360.0000   -0.59657
378400.0000   -0.52786
378440.0000   -0.83091
378480.0000   -0.50629
378520.0000   -0.51461
378560.0000   -0.40708
378600.0000   -0.54939
378640.0000   -0.78586
378680.0000   -0.63854
378720.0000   -0.60846
378760.0000   -0.48498
378800.0000   -0.57917
378840.0000   -0.45383
378880.0000   -0.69557
378920.0000   -0.26655
378960.0000   -0.33030
379000.0000   -0.26573
379040.0000    0.00396
379080.0000   -0.02747
379120.0000    0.12096
379160.0000    0.09313
379200.0000    0.18942
379240.0000   -0.04465
379280.0000    0.20755
379320.0000    0.07958
379360.0000   -0.00232
379400.0000   -0.13837
379440.0000   -0.54618
379480.0000   -0.43620
379520.0000   -0.64837
379560.0000   -0.55783
379600.0000   -0.72209
379640.0000   -0.89237
379680.0000   -0.67595
379720.0000   -0.65264
379760.0000   -0.67895
379800.0000   -0.87052
379840.0000   -0.58067
379880.0000   -0.69553
379920.0000   -0.81151
379960.0000   -0.70373
380000.0000   -0.71756
380040.0000   -0.73361
380080.0000   -0.77087
380120.0000   -0.69742
380160.0000   -0.93701
380200.0000   -0.70032
380240.0000   -0.82604
380280.0000   -0.61481
380320.0000   -0.80963
380360.0000   -0.44821
380400.0000   -0.28175
380440.0000   -0.33172
380480.0000   -0.23987
380520.0000   -0.38442
380560.0000   -0.07055
380600.0000   -0.15488
380640.0000   -0.11811
380680.0000   -0.19563
380720.0000   -0.12128
380760.0000   -0.29338
380800.0000   -0.31617
380840.0000   -0.11240
380880.0000   -0.25358
380920.0000   -0.07749
380960.0000   -0.33587
381000.0000   -0.36026
381040.0000   -0.24325
381080.0000   -0.31308
381120.0000   -0.27523
381160.0000   -0.24023
381200.0000   -0.14003
381240.0000   -0.45103
381280.0000   -0.45162
381320.0000   -0.41125
381360.0000   -0.32430
381400.0000   -0.31477
381440.0000   -0.25654
381480.0000   -0.57852
381520.0000   -0.32806
381560.0000   -0.28771
381600.0000   -0.57612
381640.0000   -0.42690
381680.0000   -0.19290
381720.0000   -0.24524
381760.0000   -0.01375
381800.0000   -0.46829
381840.0000   -0.39803
381880.0000   -0.60964
381920.0000   -0.31263
381960.0000   -0.38325
382000.0000   -0.32061
382040.0000   -0.56213
382080.0000   -0.25937
382120.0000   -0.31408
382160.0000   -0.38209
382200.0000   -0.33865
382240.0000   -0.62934
382280.0000   -0.76049
382320.0000   -0.78684
382360.0000   -0.65887
382400.0000   -0.81619
382440.0000   -0.62571
382480.0000   -0.67312
382520.0000   -0.52396
382560.0000   -0.54702
382600.0000   -0.35106
382640.0000   -0.49701
382680.0000   -0.49259
382720.0000   -0.55789
382760.0000   -0.95246
382800.0000   -0.80111
382840.0000   -0.91156
382880.0000   -0.04230
382920.0000   -0.20583
382960.0000   -0.26930
383000.0000   -0.07365
383040.0000   -0.08450
383080.0000   -0.23033
383120.0000   -0.28875
383160.0000   -0.10064
383200.0000    0.05437
383240.0000    0.01758
383280.0000   -0.28819
383320.0000   -0.31308
383360.0000    0.08075
383400.0000   -0.10886
383440.0000    0.00830
383480.0000   -0.06199
383520.0000   -0.31866
383560.0000   -0.05183
383600.0000   -0.17864
383640.0000   -0.06571
383680.0000   -0.46749
383720.0000   -0.37117
383760.0000   -0.31432
383800.0000   -0.21476
383840.0000   -0.18642
383880.0000   -0.06217
383920.0000    0.02513
383960.0000   -0.34433
384000.0000   -0.22266
384040.0000   -0.59773
384080.0000   -0.28258
384120.0000   -0.12001
384160.0000   -0.38171
384200.0000   -0.42741
384240.0000   -0.25380
384280.0000   -0.22868
384320.0000   -0.36758
384360.0000    0.04817
384400.0000   -0.17949
384440.0000   -0.45959
384480.0000   -0.51690
384520.0000   -0.58695
384560.0000   -0.52385
384600.0000   -0.65739
384640.0000   -0.67804
384680.0000   -0.59471
384720.0000   -0.50202
384760.0000   -0.47837
384800.0000   -0.49736
384840.0000   -0.53335
384880.0000   -0.31162
384920.0000   -0.86149
384960.0000   -0.76797
385000.0000   -0.92528
385040.0000   -0.92392
385080.0000   -0.75355
385120.0000   -0.87616
385160.0000   -0.82198
385200.0000   -0.57425
385240.0000   -0.59593
385280.0000   -0.43131
385320.0000   -0.73551
385360.0000   -0.27708
385400.0000   -0.56133
385440.0000   -0.83940
385480.0000   -0.99110
385520.0000   -0.79378
385560.0000   -0.90665
385600.0000   -0.66814
385640.0000   -0.57436
385680.0000   -0.53927
385720.0000   -0.80661
385760.0000   -0.56541
385800.0000   -0.67578
385840.0000   -0.73264
385880.0000   -0.58979
385920.0000   -0.64961
385960.0000   -0.58177
386000.0000   -0.42812
386040.0000   -0.65048
386080.0000   -0.37944
386120.0000   -0.68185
386160.0000   -0.71739
386200.0000   -0.65839
386240.0000   -0.60162
386280.0000   -0.62377
386320.0000   -0.57629
386360.0000   -0.85863
386400.0000   -1.00591
386440.0000   -0.63930
386480.0000   -0.49439
386520.0000   -0.78322
386560.0000   -0.93866
386600.0000   -0.60918
386640.0000   -0.73456
386680.0000   -0.51902
386720.0000   -0.73400
386760.0000   -0.90810
386800.0000   -0.66617
386840.0000   -0.45174
386880.0000   -0.55065
386920.0000   -0.44975
386960.0000   -0.64713
387000.0000   -0.73393
387040.0000   -0.63823
387080.0000   -0.55444
387120.0000   -0.55742
387160.0000   -0.78483
387200.0000   -0.43670
387240.0000   -0.85418
387280.0000   -0.54736
387320.0000   -0.74395
387360.0000   -0.64447
387400.0000   -0.65827
387440.0000   -0.72875
387480.0000   -0.95354
387520.0000   -0.78011
387560.0000   -0.74184
387600.0000   -0.81995
387640.0000   -0.82394
387680.0000   -0.73029
387720.0000   -0.77404
387760.0000   -0.76915
387800.0000   -0.66016
387840.0000   -0.80985
387880.0000   -0.85158
387920.0000   -0.50525
387960.0000   -0.45503
388000.0000   -0.59872
388040.0000   -0.58342
388080.0000   -0.30277
388120.0000   -0.21719
388160.0000   -0.21935
388200.0000   -0.30901
388240.0000   -0.18409
388280.0000   -0.30729
388320.0000   -0.69590
388360.0000   -0.45250
388400.0000   -0.74560
388440.0000   -0.60544
388480.0000   -0.30510
388520.0000   -0.33348
388560.0000   -0.17021
388600.0000   -0.40844
388640.0000   -0.64038
388680.0000   -0.24167
388720.0000   -0.38771
388760.0000   -0.27751
388800.0000   -0.44137
388840.0000   -0.82701
388880.0000   -0.56824
388920.0000   -0.43634
388960.0000   -0.41594
389000.0000   -0.50552
389040.0000   -0.48525
389080.0000   -0.42244
389120.0000   -0.75481
389160.0000   -0.60730
389200.0000   -0.19475
389240.0000   -0.35372
389280.0000   -0.20226
389320.0000   -0.13754
389360.0000   -0.13477
389400.0000   -0.49435
389440.0000   -0.61464
389480.0000   -0.78511
389520.0000   -0.68868
389560.0000   -0.96735
389600.0000   -0.84148
389640.0000   -0.73527
389680.0000   -0.78017
389720.0000   -0.87173
389760.0000   -0.66028
389800.0000   -0.47832
389840.0000   -0.64212
389880.0000   -0.41502
389920.0000   -0.55442
389960.0000   -0.77985
390000.0000   -0.47945
390040.0000   -0.47827
390080.0000   -0.48438
390120.0000   -0.58321
390160.0000   -0.59188
390200.0000   -0.53399
390240.0000   -0.63890
390280.0000   -0.53037
390320.0000   -0.18530
390360.0000   -0.27492
390400.0000   -0.44792
390440.0000   -0.23646
390480.0000   -0.29613
390520.0000   -0.30290
390560.0000   -0.35692
390600.0000   -0.26696
390640.0000   -0.33712
390680.0000   -0.52293
390720.0000   -0.41278
390760.0000   -0.50919
390800.0000   -0.35872
390840.0000   -0.52313
390880.0000   -0.42301
390920.0000   -0.27011
390960.0000   -0.17232
391000.0000   -0.02770
391040.0000   -0.15604
391080.0000   -0.57370
391120.0000   -0.28003
391160.0000   -0.11091
391200.0000   -0.39560
391240.0000   -0.37149
391280.0000   -0.44078
391320.0000   -0.42414
391360.0000   -0.62257
391400.0000   -0.73533
391440.0000   -0.69908
391480.0000   -0.62356
391520.0000   -0.75856
391560.0000   -0.51496
391600.0000    0.02657
391640.0000   -0.54708
391680.0000   -0.43575
391720.0000   -0.46919
391760.0000   -0.29066
391800.0000   -0.38282
391840.0000   -0.60027
391880.0000   -0.31275
391920.0000   -0.66153
391960.0000   -0.46919
392000.0000   -0.52158
392040.0000   -0.52791
392080.0000   -0.48028
392120.0000   -0.15486
392160.0000   -0.41573
392200.0000   -0.22963
392240.0000   -0.28651
392280.0000   -0.04429
392320.0000    0.23493
392360.0000    0.49283
392400.0000    0.22593
392440.0000    0.34780
392480.0000    0.47353
392520.0000    0.14053
392560.0000    0.32451
392600.0000    0.29742
392640.0000    0.24527
392680.0000    0.33689
392720.0000    0.48615
392760.0000    0.31358
392800.0000    0.36790
392840.0000    0.43515
392880.0000    0.36560
392920.0000    0.30165
392960.0000   -0.01106
393000.0000    0.15195
393040.0000    0.16927
393080.0000   -0.00549
393120.0000    0.51715
393160.0000    0.31283
393200.0000    0.28453
393240.0000    0.35127
393280.0000    0.25258
393320.0000    0.21956
393360.0000    0.34890
393400.0000    0.52260
393440.0000    0.46293
393480.0000    0.35332
393520.0000    0.44408
393560.0000    0.46277
393600.0000    0.18995
393640.0000    0.25200
393680.0000    0.21187
393720.0000    0.23216
393760.0000   -0.14904
393800.0000   -0.00505
393840.0000   -0.07870
393880.0000    0.08062
393920.0000   -0.14748
393960.0000   -0.23762
394000.0000    0.04050
394040.0000    0.21169
394080.0000    0.05967
394120.0000    0.22469
394160.0000    0.12324
394200.0000    0.29564
394240.0000    0.19881
394280.0000   -0.16405
394320.0000    0.21291
394360.0000    0.11981
394400.0000    0.16343
394440.0000    0.06675
394480.0000    0.12784
394520.0000    0.08274
394560.0000   -0.30036
394600.0000   -0.12685
394640.0000   -0.17029
394680.0000   -0.14459
394720.0000   -0.15481
394760.0000    0.09761
394800.0000   -0.18130
394840.0000   -0.43144
394880.0000   -0.69084
394920.0000   -0.48644
394960.0000   -0.09866
395000.0000   -0.38966
395040.0000   -0.32865
395080.0000   -0.29110
395120.0000   -0.69814
395160.0000   -0.58053
395200.0000    0.02086
395240.0000    0.05609
395280.0000   -0.15520
395320.0000   -0.32040
395360.0000   -0.18956
395400.0000   -0.44077
395440.0000   -0.06407
395480.0000   -0.17863
395520.0000   -0.45795
395560.0000   -0.39492
395600.0000   -0.31109
395640.0000   -0.58987
395680.0000   -0.30178
395720.0000   -0.39625
395760.0000   -0.49594
395800.0000   -0.46481
395840.0000   -0.44783
395880.0000   -0.63466
395920.0000   -0.06635
395960.0000   -0.30927
396000.0000   -0.02680
396040.0000   -0.51302
396080.0000   -0.27739
396120.0000   -0.30522
396160.0000   -0.33349
396200.0000   -0.72147
396240.0000   -0.49276
396280.0000   -0.36702
396320.0000   -0.34418
396360.0000   -0.00377
396400.0000   -0.18138
396440.0000    0.13594
396480.0000    0.11575
396520.0000    0.05918
396560.0000   -0.08323
396600.0000    0.10488
396640.0000   -0.03512
396680.0000   -0.19910
396720.0000    0.10830
396760.0000   -0.14014
396800.0000   -0.23041
396840.0000    0.10832
396880.0000   -0.09874
396920.0000   -0.08891
396960.0000   -0.05413
397000.0000   -0.01279
397040.0000    0.21417
397080.0000   -0.04299
397120.0000    0.23907
397160.0000    0.07719
397200.0000   -0.30244
397240.0000    0.20370
397280.0000    0.22430
397320.0000   -0.07267
397360.0000   -0.32585
397400.0000   -0.12247
397440.0000   -0.42307
397480.0000   -0.21223
397520.0000    0.18224
397560.0000   -0.28716
397600.0000   -0.24730
397640.0000   -0.07945
397680.0000    0.03555
397720.0000   -0.10322
397760.0000   -0.06085
397800.0000    0.13102
397840.0000    0.03142
397880.0000    0.00238
397920.0000    0.33601
397960.0000    0.08441
398000.0000    0.06965
398040.0000    0.02397
398080.0000   -0.33308
398120.0000   -0.51840
398160.0000   -0.22154
398200.0000   -0.33278
398240.0000    0.13070
398280.0000    0.34940
398320.0000    0.25279
398360.0000   -0.02392
398400.0000    0.16051
398440.0000    0.17388
398480.0000    0.19460
398520.0000    0.06608
398560.0000   -0.20096
398600.0000    0.25545
398640.0000    0.04237
398680.0000    0.32153
398720.0000    0.01057
398760.0000   -0.01723
398800.0000    0.00644
398840.0000   -0.05026
398880.0000    0.02352
398920.0000    0.09604
398960.0000   -0.14822
399000.0000   -0.36539
399040.0000   -0.14611
399080.0000   -0.33095
399120.0000   -0.45151
399160.0000   -0.40724
399200.0000   -0.09619
399240.0000   -0.29130
399280.0000   -0.30750
399320.0000   -0.20464
399360.0000   -0.28570
399400.0000   -0.60136
399440.0000   -0.40011
399480.0000   -0.07850
399520.0000   -0.23032
399560.0000   -0.43398
399600.0000   -0.19912
399640.0000   -0.57799
399680.0000   -0.39248
399720.0000   -0.01933
399760.0000   -0.13722
399800.0000   -0.21286
399840.0000   -0.03522
399880.0000   -0.26423
399920.0000    0.00497
399960.0000    0.05276
400000.0000   -0.19491
400040.0000   -0.54340
400080.0000   -0.75630
400120.0000   -0.39526
400160.0000   -0.05597
400200.0000   -0.05065
400240.0000   -0.26808
400280.0000   -0.52949
400320.0000   -0.78317
400360.0000   -0.41669
400400.0000   -0.63266
400440.0000   -0.58208
400480.0000   -0.80282
400520.0000   -0.65232
400560.0000   -0.67974
400600.0000   -0.49853
400640.0000   -0.73116
400680.0000   -0.52241
400720.0000   -0.66546
400760.0000   -0.24250
400800.0000   -0.57562
400840.0000   -0.04311
400880.0000   -0.28403
400920.0000   -0.40387
400960.0000   -0.31234
401000.0000   -0.31052
401040.0000   -0.33344
401080.0000   -0.38541
401120.0000   -0.93426
401160.0000   -0.89925
401200.0000   -0.49863
401240.0000   -0.24239
401280.0000   -0.40577
401320.0000   -0.47311
401360.0000   -0.67283
401400.0000   -0.52693
401440.0000   -0.40694
401480.0000   -0.51440
401520.0000   -0.38409
401560.0000   -0.52518
401600.0000   -0.47576
401640.0000   -0.93559
401680.0000   -0.78322
401720.0000   -0.99004
401760.0000   -1.03370
401800.0000   -0.57761
401840.0000   -0.58668
401880.0000   -0.28845
401920.0000   -0.23027
401960.0000   -0.49124
402000.0000   -0.14904
402040.0000    0.01189
402080.0000   -0.32130
402120.0000   -0.36336
402160.0000   -0.13103
402200.0000    0.05238
402240.0000   -0.35346
402280.0000   -0.40637
402320.0000   -0.12175
402360.0000   -0.15044
402400.0000   -0.09521
402440.0000   -0.12017
402480.0000   -0.15954
402520.0000   -0.12162
402560.0000   -0.45733
402600.0000   -0.26220
402640.0000   -0.58899
402680.0000   -0.66498
402720.0000   -0.55353
402760.0000   -0.36956
402800.0000   -0.49103
402840.0000   -0.24586
402880.0000   -0.31775
402920.0000   -0.18376
402960.0000   -0.14227
403000.0000   -0.32224
403040.0000   -0.30651
403080.0000   -0.39245
403120.0000   -0.71788
403160.0000   -0.72968
403200.0000   -0.53671
403240.0000   -0.70674
403280.0000   -0.79898
403320.0000   -0.75888
403360.0000   -0.65041
403400.0000   -0.85740
403440.0000   -0.76965
403480.0000   -0.55444
403520.0000   -0.30900
403560.0000   -0.17153
403600.0000   -0.47012
403640.0000   -0.26201
403680.0000   -0.22382
403720.0000    0.18452
403760.0000    0.00003
403800.0000   -0.45833
403840.0000   -0.33865
403880.0000   -0.21440
403920.0000   -0.22963
403960.0000   -0.70599
404000.0000   -0.03575
404040.0000   -0.18088
404080.0000   -0.08479
404120.0000   -0.16079
404160.0000   -0.07737
404200.0000   -0.13908
404240.0000   -0.07453
404280.0000   -0.28085
404320.0000   -0.11461
404360.0000   -0.07507
404400.0000   -0.06292
404440.0000   -0.11016
404480.0000    0.01845
404520.0000   -0.19293
404560.0000   -0.19419
404600.0000    0.02614
404640.0000   -0.12301
404680.0000   -0.30791
404720.0000   -0.05422
404760.0000    0.07982
404800.0000   -0.04956
404840.0000   -0.07378
404880.0000   -0.07564
404920.0000    0.13660
404960.0000   -0.20685
405000.0000   -0.25826
405040.0000   -0.15663
405080.0000   -0.31792
405120.0000   -0.21095
405160.0000   -0.19574
405200.0000   -0.15253
405240.0000   -0.02616
405280.0000   -0.12130
405320.0000   -0.02861
405360.0000   -0.04774
405400.0000   -0.36596
405440.0000   -0.29207
405480.0000   -0.19462
405520.0000   -0.03489
405560.0000    0.02199
405600.0000   -0.02655
405640.0000   -0.09646
405680.0000    0.16159
405720.0000    0.08820
405760.0000    0.27116
405800.0000   -0.04961
405840.0000    0.02948
405880.0000   -0.28895
405920.0000   -0.06659
405960.0000   -0.17010
406000.0000   -0.29959
406040.0000    0.06642
406080.0000   -0.01142
406120.0000    0.14484
406160.0000   -0.11279
406200.0000    0.26374
406240.0000    0.07328
406280.0000    0.03913
406320.0000   -0.24977
406360.0000   -0.00607
406400.0000    0.05478
406440.0000    0.04772
406480.0000    0.19058
406520.0000   -0.10712
406560.0000   -0.12441
406600.0000   -0.46930
406640.0000   -0.53644
406680.0000   -0.33121
406720.0000   -0.72287
406760.0000   -0.66000
406800.0000   -0.26049
406840.0000    0.16373
406880.0000    0.10562
406920.0000   -0.05651
406960.0000   -0.14635
407000.0000    0.00605
407040.0000   -0.05353
407080.0000   -0.00607
407120.0000    0.00547
407160.0000   -0.26382
407200.0000   -0.03624
407240.0000    0.08685
407280.0000   -0.13226
407320.0000   -0.39415
407360.0000   -0.17915
407400.0000   -0.68666
407440.0000    0.06993
407480.0000    0.41563
407520.0000    0.39624
407560.0000   -0.14580
407600.0000    0.36514
407640.0000   -0.07558
407680.0000    0.04569
407720.0000   -0.14135
407760.0000   -0.28447
407800.0000   -0.40161
407840.0000   -0.46886
407880.0000   -0.53452
407920.0000   -0.59128
407960.0000   -0.45807
408000.0000   -0.42414
408040.0000   -0.35353
408080.0000   -0.54230
408120.0000   -0.40741
408160.0000   -0.31018
408200.0000   -0.37020
408240.0000   -0.38919
408280.0000   -0.03519
408320.0000   -0.58327
408360.0000    0.01793
408400.0000    0.12144
408440.0000   -0.01046
408480.0000    0.07752
408520.0000   -0.31442
408560.0000   -0.32688
408600.0000   -0.64406
408640.0000   -0.07914
408680.0000   -0.12687
408720.0000    0.10429
408760.0000   -0.12904
408800.0000   -0.02925
408840.0000   -0.31041
408880.0000   -0.04540
408920.0000    0.00908
408960.0000   -0.02151
409000.0000   -0.05637
409040.0000   -0.48403
409080.0000   -0.33288
409120.0000   -0.21343
409160.0000   -0.32324
409200.0000   -0.19380
409240.0000    0.09763
409280.0000    0.02066
409320.0000   -0.22064
409360.0000   -0.41538
409400.0000   -0.10786
409440.0000   -0.13789
409480.0000    0.13496
409520.0000    0.08349
409560.0000   -0.04805
409600.0000   -0.30592
409640.0000   -0.19787
409680.0000   -0.34936
409720.0000   -0.41625
409760.0000   -0.40125
409800.0000   -0.46428
409840.0000   -0.45363
409880.0000   -0.37594
409920.0000   -0.52996
409960.0000   -0.45259
410000.0000   -0.30181
410040.0000   -0.07015
410080.0000   -0.15580
410120.0000   -0.20818
410160.0000    0.06180
410200.0000    0.05346
410240.0000    0.02212
410280.0000   -0.26116
410320.0000   -0.46842
410360.0000   -0.25634
410400.0000   -0.40399
410440.0000   -0.31268
410480.0000   -0.31136
410520.0000   -0.05348
410560.0000   -0.17813
410600.0000   -0.31354
410640.0000   -0.32582
410680.0000    0.07245
410720.0000   -0.30412
410760.0000   -0.14083
410800.0000    0.18738
410840.0000    0.18405
410880.0000    0.02641
410920.0000   -0.11659
410960.0000   -0.09144
411000.0000    0.05037
411040.0000    0.13874
411080.0000    0.01707
411120.0000   -0.08854
411160.0000    0.24599
411200.0000    0.15588
411240.0000   -0.02041
411280.0000   -0.02386
411320.0000   -0.00367
411360.0000    0.23230
411400.0000    0.01302
411440.0000    0.14167
411480.0000    0.29409
411520.0000   -0.35762
411560.0000   -0.30798
411600.0000    0.12241
411640.0000   -0.45934
411680.0000   -0.19097
411720.0000   -0.13872
411760.0000    0.08737
411800.0000    0.06147
411840.0000   -0.24058
411880.0000   -0.14187
411920.0000    0.01289
411960.0000   -0.14430
412000.0000   -0.08776
412040.0000   -0.37084
412080.0000   -0.46389
412120.0000   -0.52094
412160.0000    0.04858
412200.0000   -0.08197
412240.0000   -0.06433
412280.0000   -0.19722
412320.0000   -0.07219
412360.0000   -0.03005
412400.0000   -0.29629
412440.0000    0.07959
412480.0000   -0.23706
412520.0000   -0.09244
412560.0000   -0.21128
412600.0000   -0.07177
412640.0000   -0.49352
412680.0000   -0.39565
412720.0000   -0.55983
412760.0000   -0.33585
412800.0000   -0.41749
412840.0000   -0.08662
412880.0000    0.01224
412920.0000    0.00260
412960.0000   -0.16508
413000.0000   -0.37245
413040.0000   -0.09933
413080.0000   -0.18130
413120.0000    0.06237
413160.0000   -0.37238
413200.0000   -0.09032
413240.0000    0.07957
413280.0000    0.11607
413320.0000   -0.00838
413360.0000    0.05609
413400.0000    0.13038
413440.0000    0.09506
413480.0000   -0.10148
413520.0000    0.15155
413560.0000    0.03175
413600.0000   -0.02546
413640.0000   -0.12168
413680.0000   -0.04013
413720.0000   -0.03590
413760.0000    0.14238
413800.0000   -0.30822
413840.0000   -0.48108
413880.0000   -0.64827
413920.0000   -0.34499
413960.0000   -0.55008
414000.0000   -0.10730
414040.0000   -0.07999
414080.0000   -0.08588
414120.0000   -0.02675
414160.0000   -0.31408
414200.0000   -0.41104
414240.0000   -0.39779
414280.0000   -0.35803
414320.0000   -0.28836
414360.0000   -0.23509
414400.0000   -0.21434
414440.0000   -0.22102
414480.0000   -0.04244
414520.0000   -0.27224
414560.0000   -0.04647
414600.0000   -0.29825
414640.0000   -0.13344
414680.0000   -0.38359
414720.0000   -0.15056
414760.0000   -0.17799
414800.0000   -0.00288
414840.0000   -0.12204
414880.0000   -0.12837
414920.0000   -0.05831
414960.0000   -0.02630
415000.0000    0.02374
415040.0000    0.05925
415080.0000   -0.16013
415120.0000   -0.36702
415160.0000   -0.36238
415200.0000   -0.24110
415240.0000    0.24414
415280.0000   -0.21512
415320.0000   -0.29678
415360.0000    0.01129
415400.0000   -0.00928
415440.0000   -0.15218
415480.0000   -0.06675
415520.0000   -0.03408
415560.0000   -0.07878
415600.0000   -0.00532
415640.0000   -0.16167
415680.0000   -0.20028
415720.0000   -0.05232
415760.0000   -0.01509
415800.0000   -0.09374
415840.0000   -0.12020
415880.0000    0.02607
415920.0000   -0.62270
415960.0000   -0.19079
416000.0000   -0.06561
416040.0000   -0.04981
416080.0000    0.10588
416120.0000    0.05897
416160.0000   -0.08338
416200.0000   -0.45972
416240.0000   -0.01850
416280.0000   -0.33058
416320.0000   -0.42208
416360.0000   -0.22579
416400.0000   -0.09256
416440.0000    0.03774
416480.0000   -0.05636
416520.0000   -0.03064
416560.0000   -0.05458
416600.0000    0.14279
416640.0000    0.13165
416680.0000   -0.09391
416720.0000    0.05747
416760.0000   -0.32863
416800.0000   -0.19730
416840.0000   -0.12210
416880.0000    0.03330
416920.0000    0.11659
416960.0000   -0.27572
417000.0000   -0.14299
417040.0000    0.08622
417080.0000   -0.14275
417120.0000   -0.16380
417160.0000    0.15422
417200.0000    0.10378
417240.0000    0.25754
417280.0000   -0.03051
417320.0000    0.13575
417360.0000   -0.06959
417400.0000    0.09550
417440.0000    0.10893
417480.0000    0.06371
417520.0000    0.04060
417560.0000   -0.15166
417600.0000   -0.19706
417640.0000    0.12922
417680.0000   -0.18123
417720.0000   -0.42543
417760.0000   -0.26358
417800.0000   -0.22725
417840.0000   -0.19355
417880.0000   -0.33757
417920.0000   -0.20842
417960.0000   -0.26911
418000.0000   -0.21984
418040.0000   -0.27520
418080.0000   -0.55985
418120.0000   -0.50023
418160.0000   -0.49100
418200.0000   -0.48779
418240.0000   -0.44188
418280.0000   -0.44328
418320.0000   -0.47633
418360.0000   -0.35415
418400.0000   -0.29447
418440.0000   -0.50470
418480.0000   -0.37668
418520.0000   -0.75237
418560.0000   -0.55606
418600.0000   -0.59848
418640.0000   -0.67878
418680.0000   -0.55435
418720.0000   -0.56242
418760.0000   -0.60098
418800.0000   -0.64417
418840.0000   -0.51965
418880.0000   -0.50449
418920.0000   -0.55370
418960.0000   -0.61279
419000.0000   -0.71370
419040.0000   -0.33313
419080.0000   -0.54038
419120.0000   -0.20224
419160.0000   -0.49809
419200.0000   -0.22892
419240.0000   -0.29855
419280.0000   -0.01150
419320.0000    0.05985
419360.0000    0.10228
419400.0000    0.02550
419440.0000   -0.06129
419480.0000    0.04718
419520.0000   -0.06707
419560.0000   -0.19539
419600.0000    0.25439
419640.0000    0.39710
419680.0000    0.20860
419720.0000    0.28342
419760.0000    0.17899
419800.0000   -0.04940
419840.0000    0.14126
419880.0000    0.19130
419920.0000   -0.00503
419960.0000    0.10819
420000.0000    0.43299
420040.0000    0.64909
420080.0000    0.67193
420120.0000    0.44083
420160.0000   -0.05831
420200.0000    0.25867
420240.0000    0.34616
420280.0000    0.24085
420320.0000    0.17107
420360.0000    0.40402
420400.0000    0.10896
420440.0000   -0.10908
420480.0000    0.06763
420520.0000   -0.05067
420560.0000    0.06996
420600.0000    0.12908
420640.0000   -0.02146
420680.0000   -0.01905
420720.0000    0.10527
420760.0000    0.01400
420800.0000   -0.11568
420840.0000    0.25042
420880.0000   -0.14620
420920.0000    0.01246
420960.0000    0.25014
421000.0000   -0.01744
421040.0000   -0.23924
421080.0000    0.03633
421120.0000   -0.35577
421160.0000    0.05042
421200.0000    0.03467
421240.0000    0.04640
421280.0000   -0.13278
421320.0000   -0.37157
421360.0000   -0.23950
421400.0000   -0.16641
421440.0000   -0.01910
421480.0000   -0.39307
421520.0000   -0.00976
421560.0000   -0.05689
421600.0000   -0.31769
421640.0000   -0.42323
421680.0000   -0.18847
421720.0000   -0.34142
421760.0000   -0.50803
421800.0000   -0.64883
421840.0000   -0.61493
421880.0000   -0.44808
421920.0000   -0.02284
421960.0000   -0.44261
422000.0000   -0.48771
422040.0000   -0.62066
422080.0000   -0.56211
422120.0000   -0.54445
422160.0000   -0.50248
422200.0000   -0.17674
422240.0000   -0.41595
422280.0000   -0.12149
422320.0000   -0.16657
422360.0000   -0.25103
422400.0000   -0.30861
422440.0000   -0.34863
422480.0000   -0.34539
422520.0000   -0.09074
422560.0000   -0.07784
422600.0000   -0.13768
422640.0000   -0.42918
422680.0000   -0.65651
422720.0000   -0.57605
422760.0000   -0.27380
422800.0000    0.00468
422840.0000   -0.00236
422880.0000   -0.23677
422920.0000   -0.05845
422960.0000   -0.30953
423000.0000   -0.38151
423040.0000   -0.40390
423080.0000   -0.29065
423120.0000   -0.38282
423160.0000   -0.46009
423200.0000   -0.19208
423240.0000   -0.28158
423280.0000   -0.23233
423320.0000   -0.50688
423360.0000   -0.54119
423400.0000   -0.26683
423440.0000   -0.29824
423480.0000   -0.28315
423520.0000   -0.45005
423560.0000   -0.33468
423600.0000   -0.34233
423640.0000   -0.22540
423680.0000   -0.12374
423720.0000   -0.34375
423760.0000   -0.35687
423800.0000   -0.31540
423840.0000   -0.10069
423880.0000   -0.19630
423920.0000   -0.41787
423960.0000   -0.19581
424000.0000   -0.18092
424040.0000   -0.02916
424080.0000   -0.14800
424120.0000   -0.00860
424160.0000   -0.22499
424200.0000   -0.00091
424240.0000   -0.38997
424280.0000   -0.39214
424320.0000   -0.29646
424360.0000   -0.51843
424400.0000   -0.15383
424440.0000   -0.50613
424480.0000   -0.41748
424520.0000   -0.57265
424560.0000   -0.46646
424600.0000   -0.14558
424640.0000   -0.44452
424680.0000   -0.19327
424720.0000   -0.43039
424760.0000   -0.42648
424800.0000   -0.39961
424840.0000   -0.00340
424880.0000   -0.18470
424920.0000   -0.14761
424960.0000   -0.13198
425000.0000   -0.42920
425040.0000   -0.20704
425080.0000   -0.21149
425120.0000   -0.26818
425160.0000   -0.20360
425200.0000   -0.28303
425240.0000   -0.05211
425280.0000    0.08598
425320.0000   -0.03629
425360.0000   -0.28428
425400.0000   -0.29799
425440.0000   -0.08693
425480.0000   -0.04604
425520.0000   -0.00926
425560.0000    0.12627
425600.0000   -0.05565
425640.0000   -0.17245
425680.0000   -0.20382
425720.0000   -0.20162
425760.0000   -0.09461
425800.0000   -0.12962
425840.0000    0.02178
425880.0000   -0.15240
425920.0000   -0.08019
425960.0000   -0.01149
426000.0000   -0.30790
426040.0000    0.05031
426080.0000   -0.26227
426120.0000   -0.44561
426160.0000   -0.52495
426200.0000   -0.18548
426240.0000   -0.40917
426280.0000   -0.58339
426320.0000   -0.42494
426360.0000   -0.19483
426400.0000    0.09498
426440.0000    0.02715
426480.0000    0.18048
426520.0000    0.17482
426560.0000    0.11007
426600.0000    0.36834
426640.0000    0.12907
426680.0000    0.18697
426720.0000   -0.00629
426760.0000   -0.04180
426800.0000    0.13109
426840.0000    0.23613
426880.0000    0.13969
426920.0000    0.21840
426960.0000    0.16355
427000.0000    0.38271
427040.0000    0.48084
427080.0000    0.44327
427120.0000    0.55162
427160.0000    0.37203
427200.0000    0.45071
427240.0000    0.06594
427280.0000    0.63615
427320.0000    0.29153
427360.0000    0.42544
427400.0000    0.48088
427440.0000    0.39850
427480.0000    0.47671
427520.0000    0.43144
427560.0000    0.51951
427600.0000    0.56830
427640.0000    0.53598
427680.0000    0.38821
427720.0000    0.35114
427760.0000    0.51871
427800.0000    0.76009
427840.0000    0.29475
427880.0000    0.30885
427920.0000    0.32983
427960.0000    0.41618
428000.0000   -0.02826
428040.0000   -0.10275
428080.0000   -0.24439
428120.0000   -0.16080
428160.0000    0.26069
428200.0000    0.45683
428240.0000    0.13402
428280.0000   -0.21104
428320.0000    0.13405
428360.0000   -0.02448
428400.0000   -0.08904
428440.0000   -0.26855
428480.0000   -0.14876
428520.0000   -0.42806
428560.0000   -0.11713
428600.0000   -0.68974
428640.0000   -0.48494
428680.0000   -0.37826
428720.0000   -0.45684
428760.0000   -0.49265
428800.0000   -0.40014
428840.0000   -0.58838
428880.0000   -0.42367
428920.0000   -0.34204
428960.0000   -0.62702
429000.0000   -0.61279
429040.0000   -0.50264
429080.0000   -0.39456
429120.0000   -0.51871
429160.0000   -0.53000
429200.0000   -0.04165
429240.0000    0.27354
429280.0000   -0.01932
429320.0000    0.04132
429360.0000    0.09593
429400.0000   -0.15416
429440.0000   -0.40483
429480.0000   -0.35215
429520.0000   -0.41138
429560.0000   -0.24950
429600.0000   -0.35854
429640.0000   -0.20982
429680.0000   -0.61144
429720.0000   -0.18012
429760.0000    0.11952
429800.0000   -0.36097
429840.0000   -0.36475
429880.0000    0.28505
429920.0000    0.11479
429960.0000   -0.14510
430000.0000    0.16640
430040.0000    0.42371
430080.0000    0.38352
430120.0000    0.50338
430160.0000    0.21201
430200.0000    0.24187
430240.0000    0.47673
430280.0000    0.15812
430320.0000    0.27520
430360.0000    0.19603
430400.0000    0.13783
430440.0000    0.00905
430480.0000   -0.06009
430520.0000    0.07939
430560.0000    0.37204
430600.0000   -0.01402
430640.0000   -0.56947
430680.0000   -0.59054
430720.0000   -0.38691
430760.0000   -0.38311
430800.0000   -0.29277
430840.0000    0.03913
430880.0000    0.08173
430920.0000   -0.09923
430960.0000    0.39854
431000.0000    0.32286
431040.0000    0.37214
431080.0000    0.35131
431120.0000   -0.26499
431160.0000   -0.58611
431200.0000   -0.48958
431240.0000   -0.40762
431280.0000   -0.27733
431320.0000   -0.25837
431360.0000   -0.28730
431400.0000   -0.39833
431440.0000   -0.28393
431480.0000    0.10701
431520.0000    0.05673
431560.0000    0.08304
431600.0000    0.25354
431640.0000    0.29554
431680.0000    0.07489
431720.0000    0.02629
431760.0000    0.13319
431800.0000    0.25887
431840.0000    0.27480
431880.0000    0.16895
431920.0000    0.07591
431960.0000    0.01627
432000.0000   -0.00278
432040.0000   -0.30895
432080.0000   -0.10183
432120.0000   -0.17806
432160.0000    0.04539
432200.0000    0.04952
432240.0000   -0.21778
432280.0000    0.24574
432320.0000    0.32765
432360.0000    0.00577
432400.0000   -0.11692
432440.0000   -0.03536
432480.0000    0.02568
432520.0000   -0.28100
432560.0000   -0.01785
432600.0000   -0.06414
432640.0000   -0.14629
432680.0000   -0.13079
432720.0000    0.13216
432760.0000   -0.31225
432800.0000   -0.18051
432840.0000   -0.24055
432880.0000   -0.07089
432920.0000   -0.07510
432960.0000   -0.12269
433000.0000   -0.02521
433040.0000    0.12707
433080.0000    0.02815
433120.0000    0.08913
433160.0000   -0.00719
433200.0000    0.06757
433240.0000    0.02663
433280.0000    0.12200
433320.0000   -0.47650
433360.0000    0.00834
433400.0000   -0.40759
433440.0000   -0.19756
433480.0000   -0.16484
433520.0000   -0.23282
433560.0000   -0.51129
433600.0000   -0.26909
433640.0000   -0.27965
433680.0000   -0.40460
433720.0000   -0.40341
433760.0000   -0.46785
433800.0000   -0.39409
433840.0000   -0.40502
433880.0000   -0.30677
433920.0000   -0.33198
433960.0000   -0.39427
434000.0000   -0.04561
434040.0000   -0.28070
434080.0000   -0.27337
434120.0000   -0.28371
434160.0000   -0.49193
434200.0000    0.15901
434240.0000    0.06008
434280.0000   -0.12908
434320.0000   -0.12084
434360.0000    0.07805
434400.0000   -0.00884
434440.0000    0.00927
434480.0000    0.02090
434520.0000   -0.09755
434560.0000   -0.12414
434600.0000    0.20579
434640.0000    0.13496
434680.0000   -0.18278
434720.0000    0.18658
434760.0000   -0.29462
434800.0000   -0.19979
434840.0000   -0.27621
434880.0000    0.16704
434920.0000    0.32708
434960.0000    0.27593
435000.0000   -0.31787
435040.0000   -0.43219
435080.0000    0.18620
435120.0000    0.11013
435160.0000   -0.02085
435200.0000   -0.11706
435240.0000   -0.00482
435280.0000    0.21836
435320.0000   -0.20966
435360.0000    0.30469
435400.0000    0.22040
435440.0000   -0.10801
435480.0000   -0.30361
435520.0000    0.24358
435560.0000    0.12397
435600.0000   -0.09835
435640.0000   -0.03485
435680.0000   -0.08234
435720.0000   -0.27584
435760.0000   -0.54228
435800.0000   -0.41215
435840.0000   -0.55159
435880.0000   -0.58175
435920.0000   -0.39521
435960.0000    0.17704
436000.0000    0.19143
436040.0000    0.23781
436080.0000    0.13508
436120.0000    0.15183
436160.0000    0.26960
436200.0000   -0.03359
436240.0000   -0.34580
436280.0000    0.08700
436320.0000    0.12173
436360.0000    0.01542
436400.0000   -0.09162
436440.0000    0.16720
436480.0000    0.12049
436520.0000   -0.20489
436560.0000    0.04892
436600.0000   -0.21493
436640.0000   -0.09531
436680.0000   -0.11086
436720.0000   -0.15585
436760.0000    0.24309
436800.0000    0.08214
436840.0000   -0.01569
436880.0000    0.09089
436920.0000   -0.09808
436960.0000   -0.13298
437000.0000    0.08007
437040.0000   -0.16069
437080.0000    0.02748
437120.0000   -0.06127
437160.0000   -0.06312
437200.0000   -0.31191
437240.0000   -0.13119
437280.0000   -0.20834
437320.0000   -0.28820
437360.0000   -0.15882
437400.0000   -0.32342
437440.0000   -0.07890
437480.0000   -0.41159
437520.0000   -0.09333
437560.0000   -0.11817
437600.0000   -0.07230
437640.0000    0.43536
437680.0000    0.12682
437720.0000   -0.17961
437760.0000   -0.03069
437800.0000    0.33361
437840.0000   -0.01236
437880.0000    0.00593
437920.0000   -0.07260
437960.0000   -0.25660
438000.0000   -0.11586
438040.0000    0.10158
438080.0000   -0.17088
438120.0000   -0.54591
438160.0000   -0.44746
438200.0000   -0.32484
438240.0000   -0.63720
438280.0000   -0.49839
438320.0000   -0.48956
438360.0000   -0.54647
438400.0000   -0.40683
438440.0000   -0.58263
438480.0000   -0.29447
438520.0000   -0.72589
438560.0000   -0.50790
438600.0000   -0.76060
438640.0000   -0.50060
438680.0000   -0.50913
438720.0000   -0.50262
438760.0000   -0.39155
438800.0000   -0.50313
438840.0000   -0.37553
438880.0000   -0.33880
438920.0000   -0.17618
438960.0000   -0.10639
439000.0000   -0.17768
439040.0000   -0.37775
439080.0000   -0.47990
439120.0000   -0.35461
439160.0000   -0.28938
439200.0000   -0.70131
439240.0000   -0.28247
439280.0000   -0.27301
439320.0000   -0.68934
439360.0000   -0.33003
439400.0000   -0.53148
439440.0000   -0.36507
439480.0000   -0.43919
439520.0000   -0.30671
439560.0000   -0.45595
439600.0000   -0.48763
439640.0000   -0.55345
439680.0000   -0.16873
439720.0000   -0.33368
439760.0000   -0.39115
439800.0000   -0.31546
439840.0000   -0.34407
439880.0000   -0.27390
439920.0000   -0.61412
439960.0000   -0.52853
440000.0000   -0.39359
440040.0000   -0.43139
440080.0000   -0.70686
440120.0000   -0.67052
440160.0000   -0.81506
440200.0000   -0.49803
440240.0000   -0.44942
440280.0000   -0.49705
440320.0000   -0.58828
440360.0000   -0.55032
440400.0000   -0.46030
440440.0000   -0.69712
440480.0000   -0.61856
440520.0000   -0.44204
440560.0000   -0.40065
440600.0000   -0.38574
440640.0000   -0.34862
440680.0000   -0.30765
440720.0000   -0.42616
440760.0000   -0.33659
440800.0000   -0.51630
440840.0000   -0.31821
440880.0000   -0.54676
440920.0000   -0.57856
440960.0000   -0.35591
441000.0000   -0.38435
441040.0000   -0.45722
441080.0000   -0.53980
441120.0000   -0.72756
441160.0000   -0.57702
441200.0000   -0.63865
441240.0000   -0.52698
441280.0000   -0.56083
441320.0000   -0.79875
441360.0000   -0.83031
441400.0000   -0.44355
441440.0000   -0.44941
441480.0000   -0.67211
441520.0000   -0.71322
441560.0000   -0.50945
441600.0000   -0.66101
441640.0000   -0.69161
441680.0000   -0.49444
441720.0000   -0.61838
441760.0000   -0.59002
441800.0000   -0.44939
441840.0000   -0.72863
441880.0000   -0.48677
441920.0000   -0.72437
441960.0000   -0.80868
442000.0000   -0.52805
442040.0000   -0.60475
442080.0000   -0.77958
442120.0000   -0.65879
442160.0000   -0.49301
442200.0000   -0.29982
442240.0000   -0.53543
442280.0000   -0.31801
442320.0000   -0.52002
442360.0000   -0.43119
442400.0000   -0.52402
442440.0000   -0.54883
442480.0000   -0.48181
442520.0000   -0.54212
442560.0000   -0.61088
442600.0000   -0.62634
442640.0000   -0.53333
442680.0000   -0.56154
442720.0000   -0.75706
442760.0000   -0.41968
442800.0000   -0.48453
442840.0000   -0.57789
442880.0000   -0.52867
442920.0000   -0.61877
442960.0000   -0.49231
443000.0000   -0.46897
443040.0000   -0.43494
443080.0000   -0.76937
443120.0000   -0.57190
443160.0000   -0.46107
443200.0000   -0.57800
443240.0000   -0.50664
443280.0000   -0.64584
443320.0000   -0.47862
443360.0000   -0.47593
443400.0000   -0.51251
443440.0000   -0.50248
443480.0000   -0.53788
443520.0000   -0.56783
443560.0000   -0.66782
443600.0000   -0.44483
443640.0000   -0.53937
443680.0000   -0.47534
443720.0000   -0.49648
443760.0000   -0.48431
443800.0000   -0.75243
443840.0000   -0.64532
443880.0000   -0.71671
443920.0000   -0.95595
443960.0000   -0.80610
444000.0000   -0.22964
444040.0000   -0.50638
444080.0000   -0.78661
444120.0000   -0.87384
444160.0000   -0.53195
444200.0000   -0.52797
444240.0000   -0.53454
444280.0000   -0.47092
444320.0000   -0.69081
444360.0000   -0.53589
444400.0000   -0.38033
444440.0000   -0.49466
444480.0000   -0.28756
444520.0000   -0.53139
444560.0000   -0.21463
444600.0000   -0.59730
444640.0000   -0.43098
444680.0000   -0.42880
444720.0000   -0.15469
444760.0000   -0.25335
444800.0000    0.02743
444840.0000   -0.18080
444880.0000   -0.02825
444920.0000    0.12542
444960.0000   -0.09637
445000.0000   -0.01394
445040.0000   -0.13317
445080.0000   -0.16487
445120.0000   -0.66349
445160.0000   -0.24120
445200.0000   -0.08865
445240.0000   -0.10589
445280.0000   -0.47093
445320.0000   -0.30225
445360.0000   -0.55097
445400.0000   -0.44679
445440.0000   -0.80234
445480.0000   -0.36817
445520.0000   -0.20386
445560.0000   -0.43019
445600.0000   -0.64539
445640.0000   -0.11709
445680.0000   -0.17670
445720.0000   -0.15525
445760.0000   -0.11158
445800.0000    0.10235
445840.0000   -0.13983
445880.0000   -0.06679
445920.0000   -0.28119
445960.0000   -0.25040
446000.0000   -0.23156
446040.0000   -0.35409
446080.0000   -0.32161
446120.0000   -0.18531
446160.0000   -0.64588
446200.0000   -0.20578
446240.0000   -0.34139
446280.0000   -0.25809
446320.0000   -0.28650
446360.0000   -0.31241
446400.0000   -0.14137
446440.0000   -0.51172
446480.0000   -0.29233
446520.0000   -0.43737
446560.0000   -0.17319
446600.0000   -0.04712
446640.0000   -0.16217
446680.0000   -0.00300
446720.0000   -0.09559
446760.0000   -0.08109
446800.0000    0.11341
446840.0000   -0.21854
446880.0000    0.00704
446920.0000   -0.06096
446960.0000   -0.33907
447000.0000   -0.21362
447040.0000   -0.36221
447080.0000   -0.07349
447120.0000   -0.21730
447160.0000   -0.08994
447200.0000   -0.16955
447240.0000   -0.28926
447280.0000   -0.24130
447320.0000   -0.72797
447360.0000   -0.40638
447400.0000   -0.49723
447440.0000   -0.81767
447480.0000   -0.45659
447520.0000   -0.49970
447560.0000   -0.62316
447600.0000   -0.75073
447640.0000   -0.88484
447680.0000   -0.67732
447720.0000   -0.59552
447760.0000   -0.53405
447800.0000   -0.63052
447840.0000   -0.71333
447880.0000   -1.00785
447920.0000   -0.60501
447960.0000   -0.36043
448000.0000   -0.58850
448040.0000   -0.76296
448080.0000   -0.83255
448120.0000   -0.79409
448160.0000   -0.75797
448200.0000   -0.82494
448240.0000   -0.84084
448280.0000   -0.83946
448320.0000   -0.49569
448360.0000   -0.77586
448400.0000   -0.72496
448440.0000   -0.36818
448480.0000   -0.79700
448520.0000   -0.59017
448560.0000   -0.78745
448600.0000   -0.81720
448640.0000   -0.77371
448680.0000   -0.77856
448720.0000   -0.91828
448760.0000   -0.77426
448800.0000   -0.64900
448840.0000   -0.56476
448880.0000   -0.40557
448920.0000   -0.39939
448960.0000   -0.15992
449000.0000   -0.22384
449040.0000   -0.21531
449080.0000   -0.41638
449120.0000   -0.06236
449160.0000   -0.51334
449200.0000   -0.38482
449240.0000   -0.18312
449280.0000   -0.05137
449320.0000   -0.14666
449360.0000   -0.08839
449400.0000   -0.38299
449440.0000   -0.04841
449480.0000   -0.26628
449520.0000   -0.13013
449560.0000    0.02227
449600.0000    0.14013
449640.0000   -0.18667
449680.0000   -0.15966
449720.0000    0.02550
449760.0000    0.02943
449800.0000    0.16221
449840.0000   -0.03879
449880.0000   -0.14904
449920.0000    0.07705
449960.0000   -0.00971
450000.0000   -0.01470
450040.0000   -0.03005
450080.0000    0.39824
450120.0000   -0.11917
450160.0000   -0.53001
450200.0000   -0.27080
450240.0000   -0.18208
450280.0000   -0.20007
450320.0000   -0.32634
450360.0000   -0.17351
450400.0000   -0.41384
450440.0000   -0.09544
450480.0000   -0.09447
450520.0000    0.09341
450560.0000    0.06472
450600.0000   -0.17479
450640.0000    0.08110
450680.0000   -0.00176
450720.0000    0.30828
450760.0000    0.32472
450800.0000    0.32007
450840.0000    0.07439
450880.0000    0.33872
450920.0000    0.40475
450960.0000    0.29817
451000.0000    0.36509
451040.0000    0.39905
451080.0000    0.26473
451120.0000    0.18504
451160.0000    0.52991
451200.0000    0.51654
451240.0000    0.62301
451280.0000    0.49557
451320.0000    0.55768
451360.0000    0.45931
451400.0000    0.43304
451440.0000    0.62516
451480.0000    0.53724
451520.0000    0.53661
451560.0000    0.38433
451600.0000    0.54693
451640.0000    0.45901
451680.0000    0.23811
451720.0000    0.26347
451760.0000    0.44686
451800.0000    0.32190
451840.0000    0.57738
451880.0000    0.37616
451920.0000   -0.00258
451960.0000    0.33567
452000.0000    0.61135
452040.0000    0.40295
452080.0000    0.55530
452120.0000    0.45776
452160.0000    0.49537
452200.0000    0.39503
452240.0000    0.23299
452280.0000    0.40207
452320.0000    0.14107
452360.0000    0.31733
452400.0000    0.31752
452440.0000    0.39563
452480.0000    0.06201
452520.0000    0.09723
452560.0000    0.33637
452600.0000    0.26696
452640.0000    0.64858
452680.0000    0.45492
452720.0000    0.38675
452760.0000    0.59375
452800.0000    0.39974
452840.0000    0.47485
452880.0000    0.34847
452920.0000    0.37634
452960.0000    0.62646
453000.0000    0.41124
453040.0000    0.44400
453080.0000    0.35856
453120.0000    0.45287
453160.0000    0.34108
453200.0000    0.39862
453240.0000    0.36160
453280.0000    0.17180
453320.0000    0.19421
453360.0000    0.26546
453400.0000    0.31788
453440.0000    0.34807
453480.0000    0.43176
453520.0000    0.48999
453560.0000    0.51261
453600.0000    0.38996
453640.0000   -0.02555
453680.0000    0.03880
453720.0000    0.31260
453760.0000    0.27589
453800.0000    0.40524
453840.0000    0.28231
453880.0000    0.44375
453920.0000    0.33480
453960.0000    0.28527
454000.0000    0.24869
454040.0000    0.11003
454080.0000    0.36545
454120.0000    0.42975
454160.0000    0.44068
454200.0000    0.16515
454240.0000   -0.00191
454280.0000   -0.15810
454320.0000    0.07863
454360.0000    0.22028
454400.0000    0.32945
454440.0000    0.52272
454480.0000    0.40306
454520.0000    0.41618
454560.0000    0.49011
454600.0000    0.58100
454640.0000    0.43251
454680.0000    0.40115
454720.0000    0.48690
454760.0000    0.59476
454800.0000    0.20213
454840.0000    0.05381
454880.0000    0.35387
454920.0000    0.54424
454960.0000    0.43994
455000.0000    0.47823
455040.0000    0.23695
455080.0000    0.51666
455120.0000    0.29153
455160.0000    0.43257
455200.0000    0.45120
455240.0000    0.50116
455280.0000    0.44070
455320.0000    0.40441
455360.0000   -0.05820
455400.0000    0.26818
455440.0000    0.47824
455480.0000    0.45280
455520.0000    0.40375
455560.0000    0.51939
455600.0000    0.22607
455640.0000    0.33754
455680.0000    0.37750
455720.0000    0.33278
455760.0000    0.39799
455800.0000    0.46154
455840.0000    0.49108
455880.0000    0.44120
455920.0000    0.45354
455960.0000    0.30212
456000.0000    0.27953
456040.0000    0.37191
456080.0000    0.24480
456120.0000    0.33564
456160.0000    0.46770
456200.0000    0.42159
456240.0000    0.55920
456280.0000    0.56209
456320.0000    0.37922
456360.0000    0.42713
456400.0000    0.54375
456440.0000    0.43870
456480.0000    0.43567
456520.0000    0.40818
456560.0000    0.31023
456600.0000    0.25964
456640.0000    0.58576
456680.0000    0.58752
456720.0000    0.36934
456760.0000    0.34703
456800.0000    0.45085
456840.0000    0.62765
456880.0000    0.45738
456920.0000    0.60449
456960.0000    0.49116
457000.0000    0.49394
457040.0000    0.43190
457080.0000    0.59791
457120.0000    0.61729
457160.0000    0.36391
457200.0000    0.40724
457240.0000    0.29481
457280.0000    0.10277
457320.0000    0.13471
457360.0000    0.46110
457400.0000    0.33157
457440.0000    0.09366
457480.0000    0.14222
457520.0000    0.01548
457560.0000    0.35347
457600.0000    0.31652
457640.0000    0.32669
457680.0000    0.21472
457720.0000    0.16364
457760.0000    0.41041
457800.0000    0.14089
457840.0000    0.17884
457880.0000    0.39267
457920.0000    0.35447
457960.0000    0.37172
458000.0000    0.13462
458040.0000    0.37354
458080.0000    0.64797
458120.0000    0.27879
458160.0000    0.47409
458200.0000    0.40124
458240.0000    0.45619
458280.0000    0.36779
458320.0000    0.37882
458360.0000    0.18690
458400.0000    0.07608
458440.0000    0.14125
458480.0000    0.12837
458520.0000    0.05035
458560.0000    0.31652
458600.0000    0.14569
458640.0000    0.18876
458680.0000    0.21851
458720.0000    0.35477
458760.0000    0.12900
458800.0000    0.28075
458840.0000    0.04160
458880.0000    0.23988
458920.0000    0.24283
458960.0000    0.16187
459000.0000    0.07116
459040.0000    0.21164
459080.0000   -0.00366
459120.0000    0.45671
459160.0000    0.34695
459200.0000    0.47027
459240.0000    0.45089
459280.0000    0.16928
459320.0000    0.17626
459360.0000    0.26175
459400.0000   -0.06666
459440.0000   -0.01861
459480.0000   -0.10197
459520.0000   -0.05464
459560.0000   -0.12856
459600.0000   -0.14333
459640.0000   -0.06427
459680.0000   -0.20499
459720.0000   -0.02163
459760.0000    0.22111
459800.0000    0.05299
459840.0000    0.26774
459880.0000   -0.01264
459920.0000    0.08398
459960.0000    0.03393
460000.0000   -0.07090
460040.0000   -0.00507
460080.0000    0.02708
460120.0000   -0.16720
460160.0000   -0.24172
460200.0000    0.09953
460240.0000   -0.37919
460280.0000   -0.58516
460320.0000   -0.27377
460360.0000   -0.32397
460400.0000   -0.35180
460440.0000   -0.40937
460480.0000   -0.26999
460520.0000   -0.35878
460560.0000   -0.11995
460600.0000   -0.18577
460640.0000    0.25643
460680.0000   -0.02840
460720.0000    0.06746
460760.0000    0.11732
460800.0000   -0.01300
460840.0000    0.14630
460880.0000    0.02904
460920.0000   -0.00695
460960.0000    0.03235
461000.0000   -0.22661
461040.0000   -0.38264
461080.0000   -0.54510
461120.0000   -0.16898
461160.0000   -0.01717
461200.0000    0.07786
461240.0000    0.13149
461280.0000   -0.22753
461320.0000   -0.38520
461360.0000   -0.04155
461400.0000   -0.06364
461440.0000   -0.06703
461480.0000   -0.28760
461520.0000   -0.04733
461560.0000    0.02734
461600.0000   -0.17342
461640.0000   -0.16671
461680.0000   -0.05461
461720.0000   -0.03606
461760.0000   -0.17259
461800.0000   -0.03880
461840.0000   -0.38109
461880.0000   -0.40576
461920.0000   -0.39418
461960.0000   -0.18717
462000.0000    0.04796
462040.0000   -0.07074
462080.0000    0.34118
462120.0000    0.08331
462160.0000    0.15888
462200.0000    0.37554
462240.0000    0.25335
462280.0000    0.27232
462320.0000   -0.05119
462360.0000    0.16025
462400.0000    0.28407
462440.0000   -0.25583
462480.0000   -0.13925
462520.0000    0.12928
462560.0000    0.21380
462600.0000    0.10372
462640.0000   -0.20514
462680.0000    0.18385
462720.0000    0.14044
462760.0000   -0.04157
462800.0000   -0.20033
462840.0000   -0.13179
462880.0000    0.00583
462920.0000    0.01888
462960.0000    0.03438
463000.0000    0.00289
463040.0000    0.10619
463080.0000    0.01979
463120.0000    0.03204
463160.0000   -0.20493
463200.0000    0.09736
463240.0000   -0.07013
463280.0000    0.02749
463320.0000    0.00118
463360.0000    0.05205
463400.0000   -0.10390
463440.0000    0.16696
463480.0000    0.02402
463520.0000    0.23497
463560.0000    0.22891
463600.0000   -0.16399
463640.0000   -0.10756
463680.0000    0.02347
463720.0000    0.04383
463760.0000    0.58683
463800.0000    0.44850
463840.0000    0.25411
463880.0000    0.16860
463920.0000    0.21395
463960.0000    0.18946
464000.0000    0.21968
464040.0000   -0.13659
464080.0000    0.12712
464120.0000   -0.17498
464160.0000    0.21951
464200.0000    0.21498
464240.0000    0.07263
464280.0000    0.45756
464320.0000    0.08472
464360.0000    0.44938
464400.0000    0.10926
464440.0000    0.07017
464480.0000    0.18205
464520.0000    0.30918
464560.0000    0.08719
464600.0000    0.40711
464640.0000    0.00229
464680.0000   -0.03684
464720.0000   -0.06772
464760.0000   -0.11201
464800.0000   -0.44208
464840.0000   -0.38451
464880.0000   -0.29368
464920.0000   -0.21319
464960.0000   -0.11399
465000.0000    0.08638
465040.0000    0.16341
465080.0000   -0.18463
465120.0000   -0.00419
465160.0000   -0.17034
465200.0000   -0.19249
465240.0000    0.08637
465280.0000   -0.00654
465320.0000    0.34587
465360.0000   -0.00874
465400.0000    0.09041
465440.0000   -0.25146
465480.0000   -0.32420
465520.0000   -0.33042
465560.0000   -0.01570
465600.0000   -0.19326
465640.0000   -0.17157
465680.0000   -0.04841
465720.0000    0.03415
465760.0000    0.04304
465800.0000    0.38672
465840.0000    0.19665
465880.0000    0.27201
465920.0000    0.07657
465960.0000    0.18272
466000.0000    0.04920
466040.0000   -0.30307
466080.0000   -0.54647
466120.0000   -0.67128
466160.0000   -0.59359
466200.0000   -0.52908
466240.0000   -0.34454
466280.0000   -0.51533
466320.0000   -0.52452
466360.0000   -0.35537
466400.0000   -0.33512
466440.0000   -0.61774
466480.0000   -0.02616
466520.0000   -0.20820
466560.0000   -0.00867
466600.0000   -0.12920
466640.0000    0.03117
466680.0000    0.24703
466720.0000    0.35208
466760.0000   -0.09531
466800.0000   -0.48872
466840.0000   -0.06774
466880.0000    0.15082
466920.0000   -0.11605
466960.0000    0.08617
467000.0000   -0.20877
467040.0000   -0.07670
467080.0000   -0.10968
467120.0000    0.09416
467160.0000   -0.07278
467200.0000    0.05533
467240.0000   -0.03545
467280.0000   -0.15451
467320.0000    0.13850
467360.0000    0.02277
467400.0000   -0.10727
467440.0000   -0.01395
467480.0000    0.09331
467520.0000    0.10538
467560.0000    0.10303
467600.0000   -0.43335
467640.0000   -0.01056
467680.0000   -0.21154
467720.0000   -0.08617
467760.0000    0.15571
467800.0000   -0.04786
467840.0000    0.17505
467880.0000   -0.04010
467920.0000    0.11565
467960.0000   -0.12289
468000.0000    0.19073
468040.0000    0.03693
468080.0000   -0.10827
468120.0000    0.13942
468160.0000    0.08716
468200.0000    0.08955
468240.0000    0.09921
468280.0000    0.00771
468320.0000    0.07569
468360.0000   -0.17154
468400.0000    0.18912
468440.0000    0.02633
468480.0000    0.21477
468520.0000    0.17777
468560.0000    0.10707
468600.0000   -0.34984
468640.0000   -0.34474
468680.0000    0.03211
468720.0000   -0.12977
468760.0000   -0.51074
468800.0000   -0.28110
468840.0000   -0.44904
468880.0000   -0.49071
468920.0000   -0.54412
468960.0000   -0.53098
469000.0000   -0.49402
469040.0000   -0.43051
469080.0000   -0.33476
469120.0000    0.04686
469160.0000    0.02058
469200.0000    0.13109
469240.0000    0.09102
469280.0000    0.01917
469320.0000    0.04437
469360.0000   -0.07004
469400.0000   -0.29190
469440.0000   -0.19838
469480.0000   -0.15715
469520.0000   -0.18466
469560.0000   -0.21428
469600.0000   -0.35305
469640.0000   -0.39340
469680.0000   -0.31625
469720.0000   -0.04112
469760.0000   -0.27651
469800.0000   -0.34568
469840.0000   -0.45705
469880.0000   -0.44181
469920.0000    0.08649
469960.0000    0.04625
470000.0000   -0.21982
470040.0000    0.37330
470080.0000    0.30760
470120.0000   -0.40292
470160.0000   -0.32093
470200.0000   -0.39673
470240.0000   -0.47015
470280.0000   -0.74904
470320.0000   -0.05166
470360.0000   -0.25382
470400.0000   -0.29115
470440.0000   -0.25873
470480.0000   -0.38901
470520.0000   -0.36978
470560.0000   -0.60294
470600.0000   -0.81534
470640.0000   -0.55303
470680.0000   -0.61006
470720.0000   -0.24472
470760.0000    0.04683
470800.0000   -0.33912
470840.0000   -0.37956
470880.0000   -0.62198
470920.0000   -0.50590
470960.0000   -0.55914
471000.0000   -0.81307
471040.0000   -0.58511
471080.0000   -0.82734
471120.0000   -0.51189
471160.0000   -0.77095
471200.0000   -1.01604
471240.0000   -0.83906
471280.0000   -0.85598
471320.0000   -0.86399
471360.0000   -0.73017
471400.0000   -0.89397
471440.0000   -0.88879
471480.0000   -0.84825
471520.0000   -0.68827
471560.0000   -0.80160
471600.0000   -0.96595
471640.0000   -0.83855
471680.0000   -0.60984
471720.0000   -0.88514
471760.0000   -0.91896
471800.0000   -0.76235
471840.0000   -0.88516
471880.0000   -0.89789
471920.0000   -0.83849
471960.0000   -0.76664
472000.0000   -0.58372
472040.0000   -0.31440
472080.0000   -0.70823
472120.0000   -0.73249
472160.0000   -0.83194
472200.0000   -0.53259
472240.0000   -0.41814
472280.0000   -0.41812
472320.0000   -0.53485
472360.0000   -0.38946
472400.0000   -0.64727
472440.0000   -0.56349
472480.0000   -0.25594
472520.0000   -0.22133
472560.0000   -0.49874
472600.0000   -0.41444
472640.0000   -0.38669
472680.0000   -0.45887
472720.0000   -0.55122
472760.0000   -0.39257
472800.0000   -0.52304
472840.0000   -0.59243
472880.0000   -0.34875
472920.0000   -0.29988
472960.0000   -0.39906
473000.0000   -0.89932
473040.0000   -0.69119
473080.0000   -0.55075
473120.0000   -0.75616
473160.0000   -0.42137
473200.0000   -0.31317
473240.0000   -0.40190
473280.0000   -0.49155
473320.0000   -0.44850
473360.0000    0.06051
473400.0000   -0.01340
473440.0000   -0.11348
473480.0000    0.04376
473520.0000   -0.13330
473560.0000   -0.17911
473600.0000   -0.41531
473640.0000   -0.57475
473680.0000   -0.75572
473720.0000   -0.80312
473760.0000   -0.37602
473800.0000   -0.76044
473840.0000   -0.47537
473880.0000   -0.60297
473920.0000   -0.51694
473960.0000   -0.71325
474000.0000   -0.13662
474040.0000   -0.69647
474080.0000   -0.52784
474120.0000   -0.60386
474160.0000   -0.72758
474200.0000   -0.34360
474240.0000   -0.82242
474280.0000   -0.76728
474320.0000   -0.54767
474360.0000   -0.34603
474400.0000   -0.69369
474440.0000   -0.63350
474480.0000   -0.13990
474520.0000    0.02570
474560.0000   -0.11603
474600.0000   -0.18088
474640.0000   -0.44520
474680.0000    0.17813
474720.0000    0.10744
474760.0000    0.00720
474800.0000   -0.00141
474840.0000   -0.23813
474880.0000   -0.34478
474920.0000   -0.06545
474960.0000   -0.15226
475000.0000   -0.51968
475040.0000   -0.17710
475080.0000   -0.14849
475120.0000   -0.00899
475160.0000   -0.15572
475200.0000   -0.33053
475240.0000   -0.32233
475280.0000   -0.14468
475320.0000   -0.18144
475360.0000    0.04290
475400.0000    0.00264
475440.0000   -0.24231
475480.0000   -0.27482
475520.0000   -0.22390
475560.0000   -0.29520
475600.0000   -0.55617
475640.0000   -0.16981
475680.0000   -0.47653
475720.0000   -0.09128
475760.0000    0.01944
475800.0000   -0.37788
475840.0000   -0.19696
475880.0000   -0.08030
475920.0000   -0.23276
475960.0000   -0.26222
476000.0000   -0.11441
476040.0000   -0.28596
476080.0000   -0.40514
476120.0000   -0.30167
476160.0000   -0.17974
476200.0000   -0.08880
476240.0000   -0.12956
476280.0000   -0.32886
476320.0000    0.06179
476360.0000    0.00854
476400.0000    0.03164
476440.0000    0.06888
476480.0000   -0.54174
476520.0000   -0.30159
476560.0000   -0.14631
476600.0000   -0.03272
476640.0000   -0.22348
476680.0000   -0.26542
476720.0000   -0.25186
476760.0000   -0.09593
476800.0000   -0.34183
476840.0000   -0.15388
476880.0000   -0.00633
476920.0000   -0.42818
476960.0000   -0.12454
477000.0000   -0.22217
477040.0000   -0.09527
477080.0000   -0.22201
477120.0000   -0.13594
477160.0000   -0.07601
477200.0000   -0.03503
477240.0000   -0.36165
477280.0000   -0.20263
477320.0000   -0.06363
477360.0000    0.04261
477400.0000   -0.23533
477440.0000    0.01290
477480.0000   -0.00061
477520.0000   -0.14934
477560.0000   -0.34138
477600.0000   -0.39506
477640.0000   -0.36484
477680.0000   -0.18263
477720.0000   -0.33852
477760.0000   -0.24344
477800.0000   -0.30062
477840.0000   -0.34947
477880.0000   -0.10787
477920.0000   -0.16571
477960.0000   -0.08483
478000.0000    0.02235
478040.0000   -0.05941
478080.0000   -0.09628
478120.0000    0.12241
478160.0000    0.03322
478200.0000   -0.17762
478240.0000   -0.15915
478280.0000   -0.09894
478320.0000   -0.33206
478360.0000   -0.24984
478400.0000   -0.08192
478440.0000   -0.18835
478480.0000   -0.29849
478520.0000   -0.17293
478560.0000   -0.02581
478600.0000   -0.19867
478640.0000    0.01533
478680.0000   -0.44565
478720.0000   -0.22050
478760.0000   -0.49578
478800.0000   -0.08110
478840.0000   -0.30710
478880.0000   -0.28693
478920.0000   -0.21039
478960.0000   -0.68952
479000.0000   -0.31306
479040.0000   -0.30316
479080.0000   -0.03892
479120.0000   -0.36531
479160.0000   -0.50832
479200.0000   -0.37001
479240.0000   -0.63973
479280.0000   -0.53620
479320.0000   -0.32805
479360.0000   -0.36364
479400.0000   -0.28226
479440.0000   -0.53459
479480.0000   -0.43924
479520.0000   -0.10904
479560.0000   -0.34345
479600.0000   -0.36232
479640.0000   -0.67370
479680.0000   -0.38920
479720.0000   -0.24089
479760.0000   -0.16213
479800.0000   -0.12833
479840.0000   -0.39596
479880.0000   -0.30547
479920.0000   -0.09126
479960.0000   -0.08473
480000.0000   -0.27731
480040.0000   -0.41711
480080.0000   -0.22877
480120.0000   -0.38143
480160.0000   -0.28434
480200.0000   -0.31270
480240.0000   -0.31993
480280.0000   -0.79599
480320.0000   -0.55882
480360.0000   -0.51385
480400.0000   -0.33283
480440.0000   -0.21438
480480.0000   -0.41909
480520.0000   -0.41181
480560.0000   -0.53293
480600.0000   -0.44054
480640.0000   -0.49938
480680.0000   -0.20764
480720.0000   -0.42554
480760.0000   -0.38633
480800.0000   -0.23686
480840.0000   -0.22827
480880.0000   -0.48148
480920.0000   -0.36489
480960.0000   -0.56356
481000.0000   -0.17499
481040.0000   -0.20493
481080.0000   -0.03503
481120.0000   -0.29363
481160.0000   -0.36037
481200.0000   -0.10742
481240.0000   -0.39583
481280.0000   -0.12427
481320.0000   -0.23534
481360.0000   -0.26995
481400.0000   -0.27547
481440.0000   -0.12793
481480.0000   -0.15174
481520.0000   -0.33468
481560.0000   -0.44306
481600.0000   -0.34480
481640.0000   -0.04469
481680.0000   -0.29103
481720.0000   -0.34227
481760.0000   -0.16505
481800.0000   -0.46735
481840.0000   -0.40551
481880.0000   -0.26588
481920.0000   -0.72205
481960.0000   -0.46230
482000.0000   -0.52099
482040.0000   -0.16405
482080.0000   -0.44177
482120.0000   -0.51551
482160.0000   -0.34072
482200.0000   -0.67766
482240.0000   -0.51370
482280.0000   -0.29454
482320.0000   -0.65883
482360.0000   -0.26429
482400.0000   -0.18282
482440.0000   -0.53942
482480.0000   -0.40511
482520.0000   -0.09498
482560.0000   -0.24504
482600.0000   -0.52750
482640.0000   -0.47743
482680.0000   -0.23993
482720.0000   -0.31066
482760.0000   -0.29281
482800.0000   -0.40374
482840.0000   -0.11168
482880.0000   -0.38768
482920.0000   -0.31261
482960.0000   -0.28209
483000.0000   -0.41565
483040.0000   -0.58119
483080.0000   -0.17004
483120.0000   -0.14042
483160.0000   -0.33241
483200.0000   -0.42235
483240.0000   -0.16806
483280.0000   -0.42158
483320.0000   -0.57565
483360.0000   -0.51324
483400.0000   -0.46726
483440.0000   -0.47852
483480.0000   -0.13624
483520.0000   -0.22921
483560.0000   -0.37784
483600.0000   -0.42524
483640.0000   -0.43956
483680.0000   -0.08087
483720.0000   -0.40430
483760.0000   -0.49326
483800.0000   -0.41799
483840.0000   -0.40475
483880.0000   -0.54411
483920.0000   -0.53716
483960.0000   -0.60730
484000.0000   -0.76038
484040.0000   -0.76046
484080.0000   -0.74491
484120.0000   -0.69315
484160.0000   -0.18477
484200.0000   -0.20634
484240.0000   -0.84990
484280.0000   -0.34994
484320.0000   -0.45006
484360.0000   -0.32000
484400.0000   -0.39520
484440.0000   -0.33796
484480.0000   -0.11727
484520.0000   -0.20721
484560.0000   -0.24680
484600.0000   -0.10282
484640.0000   -0.03156
484680.0000    0.05821
484720.0000   -0.07076
484760.0000   -0.00798
484800.0000   -0.17837
484840.0000   -0.25438
484880.0000   -0.03769
484920.0000   -0.08001
484960.0000   -0.03600
485000.0000   -0.08913
485040.0000   -0.37842
485080.0000   -0.17865
485120.0000   -0.05115
485160.0000   -0.22264
485200.0000   -0.14573
485240.0000    0.06015
485280.0000    0.11743
485320.0000    0.09867
485360.0000   -0.12451
485400.0000   -0.25729
485440.0000   -0.08390
485480.0000    0.11791
485520.0000    0.06786
485560.0000    0.45144
485600.0000    0.43918
485640.0000    0.52768
485680.0000    0.57101
485720.0000    0.65818
485760.0000    0.50513
485800.0000    0.48685
485840.0000    0.51599
485880.0000    0.49995
485920.0000    0.38173
485960.0000    0.46865
486000.0000    0.49424
486040.0000    0.37900
486080.0000    0.44185
486120.0000    0.40044
486160.0000    0.51249
486200.0000    0.51473
486240.0000    0.68782
486280.0000    0.57215
486320.0000    0.73215
486360.0000    0.70725
486400.0000    0.68976
486440.0000    0.73922
486480.0000    0.73489
486520.0000    0.59838
486560.0000    0.66050
486600.0000    0.68467
486640.0000    0.66256
486680.0000    0.81465
486720.0000    0.74014
486760.0000    0.80108
486800.0000    0.82432
486840.0000    0.58964
486880.0000    0.37181
486920.0000    0.84977
486960.0000    0.51768
487000.0000    0.46342
487040.0000    0.37566
487080.0000    0.56500
487120.0000    0.46177
487160.0000    0.30356
487200.0000    0.08732
487240.0000    0.01833
487280.0000    0.47145
487320.0000    0.18978
487360.0000    0.16849
487400.0000    0.25618
487440.0000   -0.05527
487480.0000    0.60721
487520.0000    0.36115
487560.0000    0.76359
487600.0000    0.32691
487640.0000    0.42598
487680.0000    0.58066
487720.0000    0.58711
487760.0000    0.39641
487800.0000    0.51238
487840.0000    0.54904
487880.0000    0.64913
487920.0000    0.55227
487960.0000    0.42571
488000.0000    0.52201
488040.0000    0.60557
488080.0000    0.49317
488120.0000    0.51059
488160.0000    0.66393
488200.0000    0.67434
488240.0000    0.55042
488280.0000    0.52474
488320.0000    0.58716
488360.0000    0.56004
488400.0000    0.54130
488440.0000    0.56570
488480.0000    0.41286
488520.0000    0.02547
488560.0000    0.00583
488600.0000    0.14379
488640.0000    0.01656
488680.0000    0.05509
488720.0000    0.08976
488760.0000   -0.16019
488800.0000   -0.11617
488840.0000   -0.02280
488880.0000    0.13759
488920.0000    0.08036
488960.0000    0.06014
489000.0000    0.09008
489040.0000   -0.25811
489080.0000   -0.25860
489120.0000   -0.14428
489160.0000   -0.26299
489200.0000   -0.20430
489240.0000   -0.36370
489280.0000    0.04739
489320.0000   -0.04832
489360.0000    0.15898
489400.0000    0.16931
489440.0000    0.04266
489480.0000   -0.01937
489520.0000   -0.37657
489560.0000   -0.32636
489600.0000   -0.05827
489640.0000   -0.52417
489680.0000   -0.44211
489720.0000   -0.13273
489760.0000   -0.20184
489800.0000   -0.24606
489840.0000   -0.18638
489880.0000    0.02137
489920.0000    0.00938
489960.0000    0.21424
490000.0000    0.16791
490040.0000    0.53016
490080.0000    0.20810
490120.0000    0.12139
490160.0000    0.11458
490200.0000    0.15245
490240.0000    0.27362
490280.0000    0.34907
490320.0000    0.29612
490360.0000    0.24649
490400.0000    0.32711
490440.0000    0.36254
490480.0000    0.04551
490520.0000    0.28187
490560.0000    0.32211
490600.0000    0.31164
490640.0000    0.36224
490680.0000    0.32717
490720.0000    0.51602
490760.0000    0.53869
490800.0000    0.32890
490840.0000    0.27140
490880.0000    0.16776
490920.0000    0.48664
490960.0000    0.28524
491000.0000    0.39415
491040.0000    0.17156
491080.0000    0.33811
491120.0000    0.39283
491160.0000    0.34426
491200.0000    0.36447
491240.0000    0.40481
491280.0000    0.38122
491320.0000    0.43602
491360.0000    0.53972
491400.0000    0.36345
491440.0000    0.34276
491480.0000    0.37901
491520.0000    0.34019
491560.0000    0.39712
491600.0000    0.60541
491640.0000    0.34845
491680.0000    0.43887
491720.0000    0.52471
491760.0000    0.46835
491800.0000    0.58522
491840.0000    0.40983
491880.0000    0.53578
491920.0000    0.47000
491960.0000    0.46536
492000.0000    0.52357
492040.0000    0.39204
492080.0000    0.36911
492120.0000    0.19401
492160.0000    0.54226
492200.0000    0.51293
492240.0000    0.43225
492280.0000    0.54404
492320.0000    0.15928
492360.0000    0.53852
492400.0000    0.45745
492440.0000    0.48568
492480.0000    0.47814
492520.0000    0.59834
492560.0000    0.45195
492600.0000    0.42876
492640.0000    0.60191
492680.0000    0.46922
492720.0000    0.55599
492760.0000    0.61131
492800.0000    0.28896
492840.0000    0.20545
492880.0000    0.39438
492920.0000    0.34554
492960.0000    0.51819
493000.0000    0.43810
493040.0000    0.34683
493080.0000    0.44800
493120.0000    0.51396
493160.0000    0.33836
493200.0000    0.35189
493240.0000    0.27426
493280.0000    0.24761
493320.0000    0.45848
493360.0000    0.34295
493400.0000    0.35038
493440.0000    0.38263
493480.0000    0.36017
493520.0000    0.25711
493560.0000    0.36574
493600.0000    0.31022
493640.0000    0.48182
493680.0000    0.45074
493720.0000    0.28725
493760.0000    0.56207
493800.0000   -0.10899
493840.0000    0.39183
493880.0000    0.34752
493920.0000    0.56121
493960.0000    0.33354
494000.0000    0.59781
494040.0000    0.35682
494080.0000    0.38684
494120.0000    0.32411
494160.0000    0.31333
494200.0000    0.31593
494240.0000    0.31796
494280.0000    0.42056
494320.0000    0.37913
494360.0000    0.38472
494400.0000    0.50270
494440.0000    0.35519
494480.0000    0.57819
494520.0000    0.48713
494560.0000    0.33739
494600.0000    0.60178
494640.0000    0.44076
494680.0000    0.17300
494720.0000    0.15903
494760.0000    0.11870
494800.0000    0.45526
494840.0000    0.32063
494880.0000    0.16410
494920.0000    0.13651
494960.0000    0.19943
495000.0000   -0.06026
495040.0000    0.17567
495080.0000    0.21214
495120.0000    0.27831
495160.0000    0.32546
495200.0000    0.24737
495240.0000    0.49278
495280.0000    0.37387
495320.0000    0.24213
495360.0000    0.34159
495400.0000    0.29947
495440.0000    0.17088
495480.0000   -0.23914
495520.0000    0.41882
495560.0000    0.17417
495600.0000    0.18249
495640.0000    0.31851
495680.0000    0.49098
495720.0000    0.56986
495760.0000   -0.07101
495800.0000   -0.11426
495840.0000   -0.03428
495880.0000    0.33349
495920.0000    0.01435
495960.0000   -0.14436
496000.0000   -0.50530
496040.0000   -0.74673
496080.0000   -0.48743
496120.0000   -0.52948
496160.0000   -0.44247
496200.0000   -0.37369
496240.0000   -0.22312
496280.0000   -0.79623
496320.0000   -0.15011
496360.0000    0.05101
496400.0000   -0.22578
496440.0000    0.28093
496480.0000    0.21085
496520.0000   -0.25898
496560.0000   -0.31010
496600.0000   -0.52649
496640.0000   -0.27571
496680.0000   -0.36993
496720.0000   -0.16021
496760.0000    0.11013
496800.0000   -0.38335
496840.0000   -0.04085
496880.0000   -0.43534
496920.0000   -0.20752
496960.0000   -0.00704
497000.0000    0.34158
497040.0000    0.28922
497080.0000    0.36309
497120.0000   -0.05768
497160.0000   -0.39247
497200.0000   -0.09397
497240.0000   -0.54265
497280.0000   -0.55332
497320.0000   -0.51612
497360.0000   -0.58807
497400.0000   -0.25629
497440.0000   -0.29244
497480.0000   -0.19703
497520.0000   -0.32545
497560.0000   -0.37330
497600.0000   -0.35299
497640.0000   -0.45359
497680.0000   -0.36948
497720.0000   -0.53851
497760.0000   -0.58213
497800.0000   -0.40526
497840.0000   -0.14617
497880.0000   -0.45266
497920.0000   -0.43361
497960.0000   -0.44358
498000.0000   -0.50300
498040.0000   -0.61486
498080.0000   -0.61162
498120.0000   -0.63627
498160.0000   -0.47548
498200.0000   -0.47142
498240.0000   -0.25929
498280.0000   -0.54694
498320.0000   -0.71650
498360.0000   -0.48581
498400.0000   -0.44375
498440.0000   -0.39575
498480.0000   -0.35098
498520.0000   -0.53859
498560.0000   -0.83522
498600.0000   -0.33712
498640.0000   -0.48314
498680.0000   -0.69003
498720.0000   -0.23547
498760.0000   -0.70342
498800.0000   -0.49273
498840.0000   -0.69294
498880.0000   -0.62075
498920.0000   -0.61897
498960.0000   -0.76765
499000.0000   -0.77882
499040.0000   -0.63914
499080.0000   -0.22265
499120.0000   -0.44468
499160.0000   -0.20557
499200.0000   -0.32604
499240.0000   -0.73424
499280.0000   -0.39974
499320.0000   -0.52164
499360.0000   -0.11750
499400.0000   -0.34009
499440.0000   -0.38580
499480.0000   -0.49549
499520.0000   -0.60138
499560.0000   -0.27312
499600.0000   -0.54659
499640.0000   -0.43057
499680.0000   -0.30153
499720.0000   -0.00055
499760.0000   -0.34987
499800.0000   -0.17134
499840.0000   -0.33123
499880.0000   -0.00288
499920.0000   -0.28204
499960.0000    0.33410
500000.0000    0.34104
500040.0000    0.09567
500080.0000   -0.01638
500120.0000   -0.26975
500160.0000   -0.02175
500200.0000    0.15632
500240.0000    0.24639
500280.0000    0.18291
500320.0000    0.18461
500360.0000   -0.35778
500400.0000   -0.00259
500440.0000    0.19971
500480.0000   -0.25544
500520.0000   -0.09888
500560.0000    0.13954
500600.0000    0.03762
500640.0000   -0.13607
500680.0000   -0.02640
500720.0000    0.12401
500760.0000    0.22517
500800.0000    0.07399
500840.0000    0.11722
500880.0000   -0.00460
500920.0000   -0.22536
500960.0000   -0.38453
501000.0000   -0.52214
501040.0000   -0.59884
501080.0000   -0.26008
501120.0000   -0.63245
501160.0000   -0.59753
501200.0000   -0.65381
501240.0000   -0.50541
501280.0000   -0.53754
501320.0000   -0.36763
501360.0000   -0.38915
501400.0000   -0.43446
501440.0000   -0.52077
501480.0000   -0.31418
501520.0000   -0.35359
501560.0000   -0.19646
501600.0000   -0.39156
501640.0000   -0.49240
501680.0000   -0.50670
501720.0000   -0.61438
501760.0000   -0.28180
501800.0000   -0.40664
501840.0000   -0.37803
501880.0000   -0.73992
501920.0000   -0.57202
501960.0000   -0.75340
502000.0000   -0.50429
502040.0000   -0.89935
502080.0000   -0.61295
502120.0000   -0.29907
502160.0000   -0.58381
502200.0000   -0.44753
502240.0000   -0.77320
502280.0000   -0.66442
502320.0000   -0.75493
502360.0000   -0.52743
502400.0000   -0.47231
502440.0000   -0.67152
502480.0000   -0.39158
502520.0000   -0.61313
502560.0000   -0.58571
502600.0000   -0.74233
502640.0000   -0.48619
502680.0000   -0.14248
502720.0000    0.18062
502760.0000   -0.27953
502800.0000   -0.48150
502840.0000   -0.44783
502880.0000   -0.29422
502920.0000   -0.55830
502960.0000   -0.63346
503000.0000   -0.33419
503040.0000   -0.39690
503080.0000   -0.12798
503120.0000   -0.19981
503160.0000   -0.41675
503200.0000   -0.59361
503240.0000   -0.66057
503280.0000   -0.32970
503320.0000   -0.29048
503360.0000   -0.43796
503400.0000   -0.27171
503440.0000   -0.40340
503480.0000   -0.21739
503520.0000   -0.17212
503560.0000   -0.31518
503600.0000   -0.29296
503640.0000    0.13277
503680.0000    0.15225
503720.0000    0.65208
503760.0000    0.49060
503800.0000    0.39687
503840.0000    0.44120
503880.0000    0.36263
503920.0000    0.45518
503960.0000    0.42121
504000.0000    0.46110
504040.0000    0.44740
504080.0000    0.37467
504120.0000    0.31804
504160.0000    0.47697
504200.0000    0.46210
504240.0000    0.60995
504280.0000    0.28240
504320.0000    0.47665
504360.0000    0.16736
504400.0000    0.04884
504440.0000    0.44301
504480.0000    0.61481
504520.0000    0.59724
504560.0000    0.52558
504600.0000    0.19816
504640.0000    0.09519
504680.0000    0.06315
504720.0000   -0.19083
504760.0000    0.15555
504800.0000   -0.28770
504840.0000   -0.26870
504880.0000   -0.12667
504920.0000   -0.08249
504960.0000   -0.15884
505000.0000   -0.43754
505040.0000   -0.32679
505080.0000   -0.25818
505120.0000   -0.13265
505160.0000   -0.11123
505200.0000   -0.29993
505240.0000   -0.08422
505280.0000   -0.07007
505320.0000   -0.26954
505360.0000   -0.27500
505400.0000   -0.23510
505440.0000    0.15005
505480.0000    0.12159
505520.0000    0.08133
505560.0000   -0.06687
505600.0000    0.03323
505640.0000   -0.10116
505680.0000    0.08157
505720.0000    0.19586
505760.0000    0.25346
505800.0000    0.25117
505840.0000    0.03103
505880.0000    0.26467
505920.0000   -0.08496
505960.0000   -0.03196
506000.0000   -0.08358
506040.0000    0.17389
506080.0000   -0.09604
506120.0000    0.10613
506160.0000    0.37784
506200.0000    0.04474
506240.0000   -0.10509
506280.0000    0.24276
506320.0000    0.09413
506360.0000   -0.07116
506400.0000   -0.00750
506440.0000    0.17937
506480.0000   -0.12558
506520.0000    0.20986
506560.0000   -0.17356
506600.0000    0.09578
506640.0000    0.08339
506680.0000    0.14941
506720.0000   -0.20759
506760.0000    0.08979
506800.0000   -0.25480
506840.0000   -0.33948
506880.0000   -0.15777
506920.0000   -0.50374
506960.0000   -0.25840
507000.0000   -0.40164
507040.0000   -0.23254
507080.0000   -0.08229
507120.0000   -0.20593
507160.0000   -0.06732
507200.0000   -0.20194
507240.0000   -0.38112
507280.0000   -0.40448
507320.0000   -0.42243
507360.0000   -0.28524
507400.0000   -0.14736
507440.0000   -0.07631
507480.0000   -0.18876
507520.0000   -0.26393
507560.0000   -0.06322
507600.0000   -0.14811
507640.0000   -0.42964
507680.0000   -0.46123
507720.0000   -0.53265
507760.0000   -0.49553
507800.0000   -0.22639
507840.0000   -0.21733
507880.0000   -0.30042
507920.0000   -0.01575
507960.0000    0.22513
508000.0000    0.40540
508040.0000    0.30940
508080.0000   -0.01308
508120.0000    0.04583
508160.0000    0.32092
508200.0000   -0.07901
508240.0000    0.14381
508280.0000    0.28512
508320.0000    0.09077
508360.0000    0.45075
508400.0000    0.43679
508440.0000    0.20463
508480.0000    0.04782
508520.0000    0.12118
508560.0000    0.32473
508600.0000    0.09220
508640.0000   -0.08721
508680.0000    0.26926
508720.0000    0.21162
508760.0000    0.25519
508800.0000    0.31741
508840.0000    0.22916
508880.0000    0.05285
508920.0000    0.23513
508960.0000    0.05048
509000.0000    0.28254
509040.0000    0.32318
509080.0000    0.25890
509120.0000    0.28224
509160.0000    0.47444
509200.0000    0.20058
509240.0000    0.15134
509280.0000    0.39406
509320.0000   -0.05686
509360.0000    0.01884
509400.0000    0.18341
509440.0000    0.13808
509480.0000    0.33872
509520.0000    0.36393
509560.0000    0.17144
509600.0000    0.43433
509640.0000    0.24855
509680.0000    0.29820
509720.0000    0.20168
509760.0000    0.14736
509800.0000    0.21805
509840.0000    0.13936
509880.0000    0.25651
509920.0000    0.18731
509960.0000    0.29192
510000.0000    0.11245
510040.0000    0.05112
510080.0000   -0.02555
510120.0000    0.04040
510160.0000   -0.01920
510200.0000   -0.14030
510240.0000   -0.23862
510280.0000    0.04917
510320.0000    0.11468
510360.0000   -0.16403
510400.0000    0.06398
510440.0000    0.19435
510480.0000    0.39309
510520.0000    0.37008
510560.0000    0.19922
510600.0000    0.02817
510640.0000    0.11558
510680.0000    0.11430
510720.0000    0.31183
510760.0000    0.33259
510800.0000    0.21549
510840.0000    0.11160
510880.0000   -0.05964
510920.0000    0.12975
510960.0000    0.19704
511000.0000    0.35562
511040.0000    0.24306
511080.0000    0.18050
511120.0000    0.08379
511160.0000    0.23686
511200.0000    0.18452
511240.0000    0.05142
511280.0000    0.39415
511320.0000    0.29490
511360.0000    0.10410
511400.0000   -0.02489
511440.0000    0.08252
511480.0000    0.21747
511520.0000    0.19251
511560.0000    0.37966
511600.0000    0.18434
511640.0000    0.05999
511680.0000    0.15017
511720.0000    0.28395
511760.0000    0.29307
511800.0000    0.28347
511840.0000    0.25723
511880.0000   -0.01038
511920.0000    0.28196
511960.0000    0.22838
512000.0000    0.12629
512040.0000    0.35545
512080.0000    0.32259
512120.0000    0.44636
512160.0000    0.36448
512200.0000    0.49211
512240.0000    0.47675
512280.0000    0.13291
512320.0000    0.24913
512360.0000    0.38737
512400.0000    0.38712
512440.0000    0.32456
512480.0000    0.32707
512520.0000    0.32246
512560.0000    0.23952
512600.0000    0.09113
512640.0000    0.26867
512680.0000    0.28451
512720.0000    0.43347
512760.0000    0.15226
512800.0000    0.16440
512840.0000    0.03141
512880.0000   -0.02071
512920.0000    0.04147
512960.0000    0.31621
513000.0000    0.15802
513040.0000    0.28353
513080.0000    0.19353
513120.0000    0.17239
513160.0000    0.16816
513200.0000   -0.02514
513240.0000   -0.14611
513280.0000    0.26109
513320.0000    0.12882
513360.0000   -0.10601
513400.0000    0.09229
513440.0000   -0.05408
513480.0000    0.11056
513520.0000    0.38078
513560.0000    0.08729
513600.0000    0.27118
513640.0000    0.48058
513680.0000    0.32010
513720.0000    0.42660
513760.0000    0.12004
513800.0000    0.09398
513840.0000    0.22756
513880.0000    0.20911
513920.0000   -0.09105
513960.0000    0.38201
514000.0000    0.13211
514040.0000    0.00397
514080.0000    0.21634
514120.0000    0.07979
514160.0000    0.03098
514200.0000    0.43640
514240.0000    0.21331
514280.0000    0.28821
514320.0000    0.42152
514360.0000    0.16540
514400.0000    0.43015
514440.0000    0.31499
514480.0000   -0.07850
514520.0000    0.14642
514560.0000   -0.06254
514600.0000   -0.09110
514640.0000   -0.15345
514680.0000    0.14955
514720.0000    0.16895
514760.0000    0.10622
514800.0000    0.28513
514840.0000    0.23123
514880.0000    0.48137
514920.0000    0.67965
514960.0000    0.76980
515000.0000    0.65086
515040.0000    0.75861
515080.0000    0.67904
515120.0000    0.54667
515160.0000    0.15916
515200.0000    0.11159
515240.0000    0.22088
515280.0000    0.18681
515320.0000    0.07388
515360.0000    0.29604
515400.0000   -0.02314
515440.0000    0.26672
515480.0000    0.14434
515520.0000    0.30218
515560.0000    0.32802
515600.0000    0.27270
515640.0000    0.63241
515680.0000    0.30305
515720.0000    0.47240
515760.0000    0.36776
515800.0000    0.30388
515840.0000    0.39947
515880.0000    0.53990
515920.0000    0.36025
515960.0000    0.34946
516000.0000    0.43868
516040.0000    0.45168
516080.0000    0.40183
516120.0000    0.33315
516160.0000    0.41701
516200.0000    0.27373
516240.0000    0.35370
516280.0000    0.30852
516320.0000    0.12091
516360.0000    0.30073
516400.0000    0.40726
516440.0000    0.12887
516480.0000    0.43514
516520.0000    0.25840
516560.0000    0.20779
516600.0000    0.11258
516640.0000    0.44171
516680.0000    0.25146
516720.0000    0.35625
516760.0000    0.00499
516800.0000    0.08559
516840.0000    0.11935
516880.0000    0.11750
516920.0000    0.24315
516960.0000    0.32216
517000.0000    0.24303
517040.0000    0.30738
517080.0000    0.22319
517120.0000    0.51501
517160.0000    0.31176
517200.0000    0.42088
517240.0000    0.35026
517280.0000    0.39684
517320.0000    0.12862
517360.0000    0.50365
517400.0000    0.26599
517440.0000    0.41593
517480.0000    0.25260
517520.0000    0.43303
517560.0000    0.30455
517600.0000    0.26882
517640.0000    0.25528
517680.0000    0.19783
517720.0000    0.46402
517760.0000    0.59508
517800.0000    0.57731
517840.0000    0.45085
517880.0000    0.39844
517920.0000    0.41727
517960.0000    0.69288
518000.0000    0.48381
518040.0000    0.56841
518080.0000    0.71205
518120.0000    0.67397
518160.0000    0.56289
518200.0000    0.67272
518240.0000    0.59208
518280.0000    0.51191
518320.0000    0.29973
518360.0000    0.00764
518400.0000    0.35018
518440.0000    0.27625
518480.0000    0.33228
518520.0000    0.35114
518560.0000    0.25240
518600.0000    0.49176
518640.0000    0.50139
518680.0000    0.15537
518720.0000    0.58865
518760.0000    0.61895
518800.0000    0.28940
518840.0000    0.48340
518880.0000    0.45688
518920.0000    0.21737
518960.0000    0.03985
519000.0000    0.28727
519040.0000    0.40166
519080.0000    0.34694
519120.0000    0.22075
519160.0000    0.33624
519200.0000    0.28271
519240.0000    0.38113
519280.0000    0.27739
519320.0000    0.30405
519360.0000    0.21869
519400.0000    0.46611
519440.0000    0.45453
519480.0000    0.28666
519520.0000    0.35712
519560.0000    0.34686
519600.0000    0.21743
519640.0000    0.49457
519680.0000    0.27383
519720.0000    0.22499
519760.0000    0.11099
519800.0000    0.50912
519840.0000    0.43208
519880.0000    0.26567
519920.0000    0.17539
519960.0000    0.52407
520000.0000    0.31493
520040.0000    0.44712
520080.0000    0.09562
520120.0000    0.20680
520160.0000    0.11257
520200.0000    0.16793
520240.0000    0.26461
520280.0000    0.12620
520320.0000   -0.01010
520360.0000    0.12816
520400.0000   -0.04570
520440.0000    0.06617
520480.0000   -0.03180
520520.0000    0.18611
520560.0000    0.13203
520600.0000    0.12146
520640.0000    0.29070
520680.0000    0.18850
520720.0000   -0.02155
520760.0000    0.02549
520800.0000    0.05900
520840.0000    0.05668
520880.0000    0.19898
520920.0000    0.22672
520960.0000    0.08564
521000.0000    0.06091
521040.0000    0.34087
521080.0000    0.19054
521120.0000    0.00389
521160.0000   -0.01316
521200.0000    0.08230
521240.0000   -0.18915
521280.0000    0.24898
521320.0000   -0.18735
521360.0000   -0.28338
521400.0000    0.15620
521440.0000    0.12332
521480.0000    0.33946
521520.0000    0.25610
521560.0000    0.37069
521600.0000    0.53806
521640.0000    0.36900
521680.0000    0.22809
521720.0000    0.39325
521760.0000    0.23187
521800.0000    0.39483
521840.0000    0.30650
521880.0000    0.59388
521920.0000    0.55995
521960.0000    0.38709
522000.0000    0.39822
522040.0000    0.41996
522080.0000    0.34538
522120.0000    0.30273
522160.0000    0.53095
522200.0000    0.29989
522240.0000    0.38414
522280.0000    0.34602
522320.0000    0.34740
522360.0000    0.43115
522400.0000    0.72694
522440.0000    0.57679
522480.0000    0.66469
522520.0000    0.68617
522560.0000    0.69473
522600.0000    0.62695
522640.0000    0.56618
522680.0000    0.71935
522720.0000    0.67025
522760.0000    0.44449
522800.0000    0.46986
522840.0000    0.49541
522880.0000    0.40166
522920.0000    0.53143
522960.0000    0.39251
523000.0000    0.51078
523040.0000    0.27171
523080.0000    0.48966
523120.0000    0.61485
523160.0000    0.50258
523200.0000    0.51124
523240.0000    0.44845
523280.0000    0.53527
523320.0000    0.41957
523360.0000    0.45253
523400.0000    0.40252
523440.0000    0.61252
523480.0000    0.44361
523520.0000    0.47452
523560.0000    0.40309
523600.0000    0.56224
523640.0000    0.59073
523680.0000    0.52052
523720.0000    0.40271
523760.0000    0.33176
523800.0000    0.30559
523840.0000    0.58368
523880.0000    0.43998
523920.0000    0.39630
523960.0000    0.45000
524000.0000    0.15761
524040.0000    0.18340
524080.0000    0.25482
524120.0000    0.27093
524160.0000    0.12057
524200.0000    0.17566
524240.0000    0.06472
524280.0000   -0.03290
524320.0000    0.26763
524360.0000    0.13590
524400.0000   -0.39491
524440.0000    0.17202
524480.0000    0.13383
524520.0000    0.27947
524560.0000    0.64406
524600.0000    0.41331
524640.0000    0.50849
524680.0000    0.37941
524720.0000    0.23920
524760.0000    0.23008
524800.0000    0.48977
524840.0000    0.28426
524880.0000    0.16381
524920.0000    0.35092
524960.0000    0.28663
525000.0000    0.30709
525040.0000    0.40039
525080.0000    0.17987
525120.0000    0.07616
525160.0000    0.12759
525200.0000    0.29246
525240.0000   -0.04975
525280.0000    0.05450
525320.0000   -0.30058
525360.0000   -0.06780
525400.0000   -0.44660
525440.0000   -0.65641
525480.0000   -0.29652
525520.0000   -0.23480
525560.0000    0.21122
525600.0000    0.32773
525640.0000    0.25833
525680.0000    0.25420
525720.0000    0.12443
525760.0000    0.14078
525800.0000    0.35752
525840.0000    0.36513
525880.0000    0.14003
525920.0000    0.30153
525960.0000    0.25584
526000.0000    0.06426
526040.0000    0.11769
526080.0000    0.21126
526120.0000    0.18065
526160.0000    0.18682
526200.0000    0.17601
526240.0000    0.22843
526280.0000    0.20548
526320.0000    0.33334
526360.0000    0.26228
526400.0000    0.40780
526440.0000    0.61823
526480.0000    0.28500
526520.0000    0.23660
526560.0000    0.42998
526600.0000    0.25145
526640.0000    0.26199
526680.0000    0.41578
526720.0000    0.24293
526760.0000    0.46692
526800.0000    0.20987
526840.0000   -0.23069
526880.0000   -0.15521
526920.0000    0.11067
526960.0000    0.30655
527000.0000    0.15681
527040.0000    0.25723
527080.0000    0.13974
527120.0000    0.12381
527160.0000   -0.14202
527200.0000   -0.08743
527240.0000    0.08100
527280.0000    0.13715
527320.0000   -0.06271
527360.0000    0.30105
527400.0000    0.14698
527440.0000    0.26680
527480.0000    0.12960
527520.0000    0.02552
527560.0000    0.15187
527600.0000   -0.06262
527640.0000   -0.23635
527680.0000   -0.57417
527720.0000   -0.32951
527760.0000   -0.20503
527800.0000   -0.28011
527840.0000    0.11464
527880.0000    0.34638
527920.0000    0.30546
527960.0000    0.10064
528000.0000    0.03125
528040.0000    0.03993
528080.0000    0.19227
528120.0000    0.07359
528160.0000    0.27478
528200.0000    0.06607
528240.0000    0.10005
528280.0000    0.21940
528320.0000    0.02954
528360.0000    0.09800
528400.0000    0.02857
528440.0000    0.12395
528480.0000   -0.00937
528520.0000   -0.31969
528560.0000    0.03748
528600.0000   -0.10427
528640.0000   -0.05097
528680.0000    0.10058
528720.0000    0.13752
528760.0000   -0.06700
528800.0000   -0.04748
528840.0000    0.04345
528880.0000    0.37661
528920.0000    0.16537
528960.0000   -0.06286
529000.0000    0.31127
529040.0000    0.11677
529080.0000    0.08285
529120.0000    0.05596
529160.0000    0.09039
529200.0000    0.28306
529240.0000    0.11073
529280.0000   -0.09635
529320.0000   -0.14061
529360.0000    0.22029
529400.0000    0.16835
529440.0000    0.02079
529480.0000    0.34959
529520.0000    0.29060
529560.0000    0.22311
529600.0000    0.30261
529640.0000    0.22906
529680.0000    0.15045
529720.0000   -0.01187
529760.0000    0.26862
529800.0000    0.41465
529840.0000    0.00452
529880.0000    0.17967
529920.0000    0.23535
529960.0000    0.14149
530000.0000   -0.01487
530040.0000    0.23539
530080.0000    0.02787
530120.0000    0.18608
530160.0000    0.38283
530200.0000    0.06161
530240.0000    0.02913
530280.0000    0.22521
530320.0000    0.06581
530360.0000   -0.05464
530400.0000    0.05724
530440.0000   -0.00319
530480.0000    0.06804
530520.0000    0.24738
530560.0000    0.14780
530600.0000    0.24641
530640.0000    0.22498
530680.0000    0.17931
530720.0000    0.13224
530760.0000    0.23507
530800.0000    0.20565
530840.0000    0.30131
530880.0000   -0.01425
530920.0000   -0.03834
530960.0000   -0.16090
531000.0000   -0.03437
531040.0000   -0.15191
531080.0000   -0.06947
531120.0000   -0.00599
531160.0000   -0.04367
531200.0000    0.13183
531240.0000    0.01555
531280.0000   -0.04637
531320.0000    0.22819
531360.0000    0.15297
531400.0000    0.04638
531440.0000   -0.03708
531480.0000    0.28302
531520.0000   -0.09007
531560.0000    0.10575
531600.0000    0.06370
531640.0000    0.11419
531680.0000    0.13954
531720.0000    0.29431
531760.0000    0.24306
531800.0000   -0.15995
531840.0000    0.06172
531880.0000   -0.26108
531920.0000    0.06656
531960.0000    0.06634
532000.0000    0.20771
532040.0000    0.18322
532080.0000    0.21150
532120.0000    0.21799
532160.0000   -0.04715
532200.0000    0.13768
532240.0000    0.10935
532280.0000    0.12515
532320.0000    0.04760
532360.0000    0.24971
532400.0000   -0.15031
532440.0000   -0.06335
532480.0000    0.01406
532520.0000   -0.29109
532560.0000   -0.12093
532600.0000   -0.15296
532640.0000    0.07244
532680.0000   -0.03771
532720.0000    0.08598
532760.0000    0.33483
532800.0000    0.06169
532840.0000    0.02533
532880.0000    0.13946
532920.0000   -0.15338
532960.0000   -0.23088
533000.0000    0.07000
533040.0000    0.03719
533080.0000    0.30029
533120.0000    0.33191
533160.0000    0.25152
533200.0000    0.19143
533240.0000    0.08319
533280.0000    0.37015
533320.0000    0.11679
533360.0000    0.22695
533400.0000    0.17517
533440.0000    0.05097
533480.0000   -0.20141
533520.0000   -0.03309
533560.0000   -0.11327
533600.0000    0.03378
533640.0000    0.03963
533680.0000    0.02298
533720.0000    0.14742
533760.0000   -0.03516
533800.0000   -0.17076
533840.0000    0.08500
533880.0000   -0.20264
533920.0000    0.11541
533960.0000   -0.34168
534000.0000   -0.25959
534040.0000   -0.12634
534080.0000   -0.08118
534120.0000   -0.23724
534160.0000   -0.10478
534200.0000    0.15178
534240.0000    0.09419
534280.0000    0.10002
534320.0000   -0.09503
534360.0000    0.03689
534400.0000    0.14201
534440.0000    0.12174
534480.0000    0.10324
534520.0000   -0.05793
534560.0000    0.01593
534600.0000   -0.09244
534640.0000    0.01101
534680.0000   -0.14856
534720.0000    0.01349
534760.0000    0.11010
534800.0000    0.18973
534840.0000   -0.17869
534880.0000   -0.02455
534920.0000   -0.00121
534960.0000    0.26140
535000.0000    0.07061
535040.0000    0.05737
535080.0000    0.07156
535120.0000    0.26893
535160.0000    0.19149
535200.0000    0.33862
535240.0000    0.24712
535280.0000   -0.07229
535320.0000   -0.09056
535360.0000   -0.13760
535400.0000    0.30319
535440.0000    0.08879
535480.0000    0.14988
535520.0000    0.19114
535560.0000    0.03681
535600.0000    0.23107
535640.0000   -0.02638
535680.0000   -0.17410
535720.0000   -0.23010
535760.0000   -0.10597
535800.0000   -0.24644
535840.0000   -0.13948
535880.0000    0.03454
535920.0000    0.13614
535960.0000    0.07165
536000.0000    0.28134
536040.0000    0.13056
536080.0000    0.33558
536120.0000    0.20852
536160.0000    0.05192
536200.0000    0.37606
536240.0000    0.10759
536280.0000    0.25619
536320.0000   -0.31828
536360.0000    0.41801
536400.0000    0.62025
536440.0000    0.15600
536480.0000    0.24672
536520.0000    0.54732
536560.0000    0.18431
536600.0000   -0.27064
536640.0000    0.00480
536680.0000    0.32572
536720.0000    0.26554
536760.0000    0.40095
536800.0000    0.30301
536840.0000    0.34198
536880.0000    0.25662
536920.0000    0.23750
536960.0000    0.50439
537000.0000    0.23010
537040.0000    0.39766
537080.0000    0.18141
537120.0000    0.10709
537160.0000    0.45760
537200.0000    0.00652
537240.0000    0.10148
537280.0000    0.10891
537320.0000    0.35148
537360.0000    0.06216
537400.0000    0.19031
537440.0000    0.02792
537480.0000    0.01204
537520.0000    0.42025
537560.0000    0.60604
537600.0000    0.70170
537640.0000    0.30235
537680.0000    0.50626
537720.0000    0.32759
537760.0000    0.39609
537800.0000    0.54530
537840.0000    0.55121
537880.0000    0.59806
537920.0000    0.70177
537960.0000    0.46254
538000.0000    0.55181
538040.0000    0.25107
538080.0000    0.15136
538120.0000    0.36513
538160.0000    0.54194
538200.0000    0.35254
538240.0000    0.47751
538280.0000    0.67650
538320.0000    0.59544
538360.0000    0.56806
538400.0000    0.51373
538440.0000    0.43092
538480.0000    0.59390
538520.0000    0.64114
538560.0000    0.45810
538600.0000    0.37021
538640.0000    0.44732
538680.0000    0.50651
538720.0000    0.44566
538760.0000    0.35883
538800.0000    0.53329
538840.0000    0.50853
538880.0000    0.44960
538920.0000    0.54056
538960.0000    0.45715
539000.0000    0.59979
539040.0000    0.51829
539080.0000    0.47344
539120.0000    0.56297
539160.0000    0.53519
539200.0000    0.45736
539240.0000    0.65938
539280.0000    0.39619
539320.0000    0.31545
539360.0000    0.31831
539400.0000    0.42988
539440.0000    0.08844
539480.0000    0.35952
539520.0000    0.54472
539560.0000    0.27247
539600.0000    0.46249
539640.0000    0.26680
539680.0000    0.28894
539720.0000    0.22496
539760.0000    0.01065
539800.0000    0.35774
539840.0000    0.45135
539880.0000    0.24114
539920.0000    0.29688
539960.0000    0.41332
540000.0000    0.36019
540040.0000    0.30895
540080.0000    0.31153
540120.0000    0.43379
540160.0000    0.43900
540200.0000    0.39138
540240.0000    0.54986
540280.0000    0.28030
540320.0000    0.42734
540360.0000    0.04551
540400.0000    0.27566
540440.0000    0.46715
540480.0000    0.10861
540520.0000    0.26378
540560.0000    0.42130
540600.0000    0.19583
540640.0000   -0.16308
540680.0000    0.21390
540720.0000    0.14081
540760.0000    0.17783
540800.0000    0.10661
540840.0000    0.04057
540880.0000    0.05702
540920.0000    0.16028
540960.0000    0.42059
541000.0000    0.22039
541040.0000    0.33912
541080.0000    0.53805
541120.0000    0.37134
541160.0000    0.28827
541200.0000    0.43244
541240.0000    0.38537
541280.0000    0.38778
541320.0000    0.21158
541360.0000    0.37231
541400.0000    0.53219
541440.0000    0.54134
541480.0000    0.45941
541520.0000    0.40011
541560.0000    0.31845
541600.0000    0.27795
541640.0000   -0.15261
541680.0000    0.27736
541720.0000    0.14764
541760.0000    0.09841
541800.0000   -0.09203
541840.0000   -0.06142
541880.0000   -0.15538
541920.0000    0.10775
541960.0000   -0.17055
542000.0000   -0.39993
542040.0000   -0.30669
542080.0000   -0.19056
542120.0000   -0.09329
542160.0000    0.17153
542200.0000    0.07371
542240.0000   -0.03176
542280.0000    0.07773
542320.0000   -0.15116
542360.0000   -0.04307
542400.0000   -0.02496
542440.0000   -0.26056
542480.0000    0.28455
542520.0000   -0.30634
542560.0000   -0.42254
542600.0000   -0.39189
542640.0000   -0.14163
542680.0000   -0.30916
542720.0000   -0.41590
542760.0000   -0.21430
542800.0000   -0.25023
542840.0000   -0.55665
542880.0000   -0.30847
542920.0000   -0.30237
542960.0000   -0.30904
543000.0000   -0.24823
543040.0000   -0.20880
543080.0000   -0.34776
543120.0000   -0.34322
543160.0000   -0.23268
543200.0000   -0.32737
543240.0000   -0.43794
543280.0000   -0.42883
543320.0000   -0.48770
543360.0000   -0.25806
543400.0000   -0.37518
543440.0000   -0.37811
543480.0000   -0.40653
543520.0000   -0.16445
543560.0000   -0.23324
543600.0000   -0.16359
543640.0000   -0.02282
543680.0000    0.17319
543720.0000   -0.01780
543760.0000   -0.05813
543800.0000    0.13163
543840.0000    0.05966
543880.0000   -0.15093
543920.0000   -0.04306
543960.0000   -0.11719
544000.0000   -0.24132
544040.0000    0.19140
544080.0000    0.15553
544120.0000    0.26576
544160.0000    0.35297
544200.0000    0.37889
544240.0000    0.28437
544280.0000    0.51366
544320.0000    0.11483
544360.0000    0.23045
544400.0000    0.36977
544440.0000    0.38826
544480.0000    0.37056
544520.0000    0.16213
544560.0000    0.29855
544600.0000    0.17154
544640.0000    0.30688
544680.0000    0.28290
544720.0000    0.43630
544760.0000    0.14680
544800.0000    0.18689
544840.0000    0.27922
544880.0000    0.38232
544920.0000    0.21995
544960.0000    0.19675
545000.0000    0.04101
545040.0000    0.11968
545080.0000    0.39689
545120.0000    0.47834
545160.0000    0.33449
545200.0000    0.17568
545240.0000    0.42926
545280.0000    0.40332
545320.0000    0.26833
545360.0000    0.32737
545400.0000    0.27646
545440.0000    0.37877
545480.0000    0.30560
545520.0000    0.08797
545560.0000    0.35922
545600.0000    0.21364
545640.0000    0.32364
545680.0000    0.20430
545720.0000   -0.26602
545760.0000    0.11562
545800.0000    0.23593
545840.0000    0.14877
545880.0000    0.10231
545920.0000   -0.12854
545960.0000    0.25766
546000.0000    0.25892
546040.0000    0.32092
546080.0000    0.13796
546120.0000    0.33486
546160.0000    0.07605
546200.0000    0.06063
546240.0000   -0.16212
546280.0000   -0.18626
546320.0000   -0.08152
546360.0000   -0.06260
546400.0000    0.22170
546440.0000   -0.01155
546480.0000    0.06273
546520.0000   -0.05173
546560.0000   -0.02798
546600.0000    0.23863
546640.0000   -0.20130
546680.0000   -0.14893
546720.0000   -0.18985
546760.0000    0.17828
546800.0000    0.10883
546840.0000    0.37392
546880.0000    0.30515
546920.0000    0.10464
546960.0000    0.12894
547000.0000    0.42391
547040.0000    0.32385
547080.0000   -0.03520
547120.0000    0.13191
547160.0000    0.05764
547200.0000    0.30842
547240.0000   -0.26956
547280.0000    0.06746
547320.0000    0.15089
547360.0000   -0.15999
547400.0000    0.06102
547440.0000   -0.64903
547480.0000   -0.47281
547520.0000    0.06791
547560.0000   -0.66228
547600.0000   -0.38722
547640.0000   -0.23890
547680.0000   -0.40001
547720.0000   -0.40157
547760.0000   -0.45846
547800.0000   -0.45967
547840.0000   -0.35688
547880.0000   -0.46899
547920.0000   -0.33808
547960.0000   -0.58403
548000.0000   -0.28785
548040.0000   -0.31408
548080.0000   -0.42516
548120.0000   -0.29517
548160.0000   -0.44595
548200.0000   -0.45739
548240.0000   -0.42499
548280.0000   -0.35032
548320.0000   -0.52865
548360.0000   -0.56215
548400.0000   -0.40019
548440.0000   -0.28386
548480.0000   -0.16424
548520.0000   -0.08431
548560.0000    0.08614
548600.0000   -0.22648
548640.0000    0.10019
548680.0000   -0.66568
548720.0000   -0.62148
548760.0000   -0.27560
548800.0000    0.02062
548840.0000   -0.09415
548880.0000    0.19885
548920.0000    0.25845
548960.0000    0.22099
549000.0000    0.18813
549040.0000   -0.03650
549080.0000    0.12313
549120.0000    0.03499
549160.0000    0.25978
549200.0000    0.13219
549240.0000    0.08894
549280.0000    0.23462
549320.0000    0.33738
549360.0000    0.22911
549400.0000    0.31831
549440.0000    0.12529
549480.0000    0.24319
549520.0000    0.14080
549560.0000    0.14562
549600.0000    0.07134
549640.0000    0.29424
549680.0000    0.19573
549720.0000    0.19430
549760.0000    0.41794
549800.0000    0.15634
549840.0000    0.22934
549880.0000    0.24178
549920.0000    0.30534
549960.0000    0.19303
550000.0000    0.18166
550040.0000    0.35547
550080.0000    0.19795
550120.0000    0.10536
550160.0000    0.27084
550200.0000   -0.04129
550240.0000    0.22523
550280.0000    0.37511
550320.0000    0.33243
550360.0000    0.44407
550400.0000    0.27559
550440.0000    0.22073
550480.0000    0.24168
550520.0000    0.41737
550560.0000    0.37767
550600.0000    0.03903
550640.0000    0.24612
550680.0000    0.40395
550720.0000    0.20268
550760.0000    0.29074
550800.0000    0.44447
550840.0000    0.22990
550880.0000    0.22156
550920.0000    0.32059
550960.0000    0.28553
551000.0000    0.30415
551040.0000    0.23484
551080.0000    0.13461
551120.0000    0.17067
551160.0000    0.29100
551200.0000    0.46591
551240.0000    0.21834
551280.0000    0.19906
551320.0000    0.22466
551360.0000    0.46960
551400.0000    0.36675
551440.0000    0.43575
551480.0000    0.43391
551520.0000    0.41760
551560.0000    0.32703
551600.0000    0.49156
551640.0000    0.61362
551680.0000    0.33490
551720.0000    0.38772
551760.0000    0.63134
551800.0000    0.24916
551840.0000    0.41076
551880.0000    0.06362
551920.0000    0.47707
551960.0000    0.24821
552000.0000    0.49615
552040.0000    0.41146
552080.0000    0.59335
552120.0000    0.47412
552160.0000    0.32947
552200.0000    0.40229
552240.0000    0.26787
552280.0000    0.27643
552320.0000    0.29355
552360.0000    0.32821
552400.0000   -0.00872
552440.0000    0.02761
552480.0000   -0.05040
552520.0000   -0.32493
552560.0000    0.09321
552600.0000    0.09866
552640.0000    0.25042
552680.0000    0.08600
552720.0000   -0.04351
552760.0000   -0.25567
552800.0000   -0.05138
552840.0000    0.17354
552880.0000    0.19793
552920.0000    0.40428
552960.0000    0.39792
553000.0000    0.38181
553040.0000    0.49408
553080.0000    0.45514
553120.0000    0.50520
553160.0000    0.69924
553200.0000    0.31398
553240.0000    0.14501
553280.0000    0.34465
553320.0000    0.58223
553360.0000    0.27178
553400.0000    0.35879
553440.0000    0.16617
553480.0000    0.20577
553520.0000    0.22765
553560.0000    0.11548
553600.0000    0.25043
553640.0000    0.21647
553680.0000    0.19232
553720.0000    0.40456
553760.0000    0.23391
553800.0000    0.21031
553840.0000    0.09701
553880.0000    0.20096
553920.0000    0.45113
553960.0000    0.58770
554000.0000    0.41244
554040.0000    0.29788
554080.0000    0.42010
554120.0000    0.61536
554160.0000    0.73494
554200.0000    0.91518
554240.0000    0.83303
554280.0000    0.72543
554320.0000    0.68161
554360.0000    0.54002
554400.0000    0.56360
554440.0000    0.46037
554480.0000    0.64287
554520.0000    0.32652
554560.0000    0.57688
554600.0000    0.57084
554640.0000    0.84632
554680.0000    0.98939
554720.0000    0.55348
554760.0000    0.69147
554800.0000    0.30062
554840.0000    0.31275
554880.0000    0.80287
554920.0000    0.93518
554960.0000    0.66939
555000.0000    0.56848
555040.0000    0.11080
555080.0000    0.53346
555120.0000    0.49826
555160.0000    0.52334
555200.0000    0.68825
555240.0000    0.57839
555280.0000    0.49698
555320.0000    0.55468
555360.0000    0.70277
555400.0000    0.61528
555440.0000    0.48559
555480.0000    0.41686
555520.0000    0.43480
555560.0000    0.44863
555600.0000    0.59394
555640.0000    0.43284
555680.0000    0.42386
555720.0000    0.32379
555760.0000    0.27248
555800.0000    0.36874
555840.0000    0.46872
555880.0000    0.39079
555920.0000    0.64604
555960.0000    0.53925
556000.0000    0.33958
556040.0000    0.48748
556080.0000    0.26799
556120.0000    0.08258
556160.0000   -0.46286
556200.0000    0.30497
556240.0000    0.24517
556280.0000    0.09040
556320.0000    0.04768
556360.0000    0.53785
556400.0000    0.39123
556440.0000    0.65677
556480.0000    0.37084
556520.0000    0.32047
556560.0000    0.21684
556600.0000    0.53282
556640.0000    0.48917
556680.0000    0.15700
556720.0000    0.17588
556760.0000    0.49431
556800.0000    0.30922
556840.0000    0.47005
556880.0000    0.57272
556920.0000    0.66471
556960.0000    0.34267
557000.0000    0.37051
557040.0000    0.41272
557080.0000    0.57192
557120.0000    0.43333
557160.0000    0.65420
557200.0000    0.44832
557240.0000    0.49801
557280.0000    0.54640
557320.0000    0.55114
557360.0000    0.51619
557400.0000    0.42897
557440.0000    0.49474
557480.0000    0.54339
557520.0000    0.54192
557560.0000    0.27521
557600.0000    0.53062
557640.0000    0.54453
557680.0000    0.54376
557720.0000    0.54248
557760.0000    0.30080
557800.0000    0.32001
557840.0000    0.48482
557880.0000    0.48770
557920.0000    0.47647
557960.0000    0.44458
558000.0000    0.61882
558040.0000    0.57393
558080.0000    0.52562
558120.0000    0.46752
558160.0000    0.54542
558200.0000    0.49627
558240.0000    0.51181
558280.0000    0.54777
558320.0000    0.52072
558360.0000    0.61379
558400.0000    0.52722
558440.0000    0.47020
558480.0000    0.56483
558520.0000    0.46535
558560.0000    0.41140
558600.0000    0.42767
558640.0000    0.57695
558680.0000    0.42679
558720.0000    0.50026
558760.0000    0.36095
558800.0000    0.30397
558840.0000    0.49078
558880.0000    0.35679
558920.0000    0.54893
558960.0000    0.34106
559000.0000    0.34140
559040.0000    0.47701
559080.0000    0.48036
559120.0000    0.53212
559160.0000    0.47532
559200.0000    0.47447
559240.0000    0.50720
559280.0000    0.42919
559320.0000    0.62914
559360.0000    0.48859
559400.0000    0.48740
559440.0000    0.51331
559480.0000    0.45074
559520.0000    0.55104
559560.0000    0.52929
559600.0000    0.52694
559640.0000    0.53042
559680.0000    0.42186
559720.0000    0.69445
559760.0000    0.44331
559800.0000    0.59720
559840.0000    0.45502
559880.0000    0.45198
559920.0000    0.52907
559960.0000    0.53916
560000.0000    0.54601
560040.0000    0.59078
560080.0000    0.58992
560120.0000    0.35620
560160.0000    0.43342
560200.0000    0.57444
560240.0000    0.51527
560280.0000    0.53280
560320.0000    0.33107
560360.0000    0.35552
560400.0000    0.37894
560440.0000    0.39409
560480.0000    0.46206
560520.0000    0.47514
560560.0000    0.46386
560600.0000    0.59752
560640.0000    0.60309
560680.0000    0.59902
560720.0000    0.53450
560760.0000    0.51902
560800.0000    0.46354
560840.0000    0.33383
560880.0000    0.40803
560920.0000    0.39730
560960.0000    0.50667
561000.0000    0.72328
561040.0000    0.54423
561080.0000    0.60306
561120.0000    0.66726
561160.0000    0.53686
561200.0000    0.55122
561240.0000    0.57030
561280.0000    0.59416
561320.0000    0.17592
561360.0000    0.44463
561400.0000    0.56018
561440.0000    0.38353
561480.0000    0.44704
561520.0000    0.56741
561560.0000    0.41470
561600.0000    0.38531
561640.0000    0.28529
561680.0000    0.40143
561720.0000    0.45497
561760.0000    0.44987
561800.0000    0.53687
561840.0000    0.44687
561880.0000    0.46586
561920.0000    0.53239
561960.0000    0.40735
562000.0000    0.46093
562040.0000    0.43413
562080.0000    0.54857
562120.0000    0.52256
562160.0000    0.34440
562200.0000    0.50023
562240.0000    0.51244
562280.0000    0.47376
562320.0000    0.47698
562360.0000    0.34035
562400.0000    0.52592
562440.0000    0.55350
562480.0000    0.50398
562520.0000    0.38614
562560.0000    0.50960
562600.0000    0.67402
562640.0000    0.38294
562680.0000    0.49305
562720.0000    0.49273
562760.0000    0.46905
562800.0000    0.35656
562840.0000    0.52981
562880.0000    0.42207
562920.0000    0.55802
562960.0000    0.44360
563000.0000    0.40341
563040.0000    0.48630
563080.0000    0.30970
563120.0000    0.37864
563160.0000    0.51658
563200.0000    0.69034
563240.0000    0.68994
563280.0000    0.53778
563320.0000    0.51306
563360.0000    0.52566
563400.0000    0.54487
563440.0000    0.52896
563480.0000    0.45178
563520.0000    0.43913
563560.0000    0.66032
563600.0000    0.32338
563640.0000    0.56042
563680.0000    0.51650
563720.0000    0.50904
563760.0000    0.59927
563800.0000    0.45312
563840.0000    0.31695
563880.0000    0.48318
563920.0000    0.34661
563960.0000    0.44641
564000.0000    0.46458
564040.0000    0.51834
564080.0000    0.43113
564120.0000    0.31686
564160.0000    0.47971
564200.0000    0.23053
564240.0000    0.40571
564280.0000    0.43730
564320.0000    0.39562
564360.0000    0.55927
564400.0000    0.41817
564440.0000    0.29616
564480.0000    0.30630
564520.0000    0.53979
564560.0000    0.56513
564600.0000    0.38514
564640.0000    0.33429
564680.0000    0.26309
564720.0000    0.35450
564760.0000    0.46229
564800.0000    0.37495
564840.0000    0.46749
564880.0000    0.25297
564920.0000   -0.10061
564960.0000    0.05940
565000.0000    0.07486
565040.0000   -0.16295
565080.0000    0.20567
565120.0000    0.17102
565160.0000    0.28168
565200.0000    0.37619
565240.0000    0.37468
565280.0000    0.30855
565320.0000    0.14925
565360.0000    0.40442
565400.0000    0.41210
565440.0000    0.19416
565480.0000    0.32141
565520.0000    0.27108
565560.0000    0.33015
565600.0000    0.61899
565640.0000    0.55510
565680.0000    0.39548
565720.0000    0.37617
565760.0000    0.29230
565800.0000    0.32390
565840.0000    0.36378
565880.0000    0.42314
565920.0000    0.51690
565960.0000    0.52090
566000.0000    0.23740
566040.0000    0.48400
566080.0000    0.03116
566120.0000    0.46694
566160.0000    0.43901
566200.0000    0.44990
566240.0000    0.48641
566280.0000    0.55219
566320.0000    0.36568
566360.0000    0.55304
566400.0000    0.44450
566440.0000    0.46797
566480.0000    0.44791
566520.0000    0.38414
566560.0000    0.47757
566600.0000    0.39297
566640.0000    0.46118
566680.0000    0.51225
566720.0000    0.49185
566760.0000    0.42321
566800.0000    0.55450
566840.0000    0.38160
566880.0000    0.56301
566920.0000    0.55272
566960.0000    0.36836
567000.0000    0.46832
567040.0000    0.36620
567080.0000    0.24176
567120.0000    0.56406
567160.0000    0.52429
567200.0000    0.41858
567240.0000    0.48952
567280.0000    0.50632
567320.0000    0.46686
567360.0000    0.55522
567400.0000    0.51868
567440.0000    0.48952
567480.0000    0.48504
567520.0000    0.35670
567560.0000    0.58060
567600.0000    0.48727
567640.0000    0.43260
567680.0000    0.42853
567720.0000    0.55163
567760.0000    0.60364
567800.0000    0.42741
567840.0000    0.48800
567880.0000    0.53355
567920.0000    0.31285
567960.0000    0.24350
568000.0000    0.43947
568040.0000    0.36500
568080.0000    0.13353
568120.0000    0.20258
568160.0000    0.03579
568200.0000    0.22693
568240.0000    0.56675
568280.0000    0.19507
568320.0000    0.26304
568360.0000    0.44653
568400.0000    0.32329
568440.0000    0.28943
568480.0000    0.39810
568520.0000    0.30568
568560.0000    0.22896
568600.0000    0.44833
568640.0000    0.09269
568680.0000    0.12710
568720.0000    0.43852
568760.0000    0.31383
568800.0000    0.32954
568840.0000    0.41786
568880.0000    0.54779
568920.0000    0.41438
568960.0000    0.30072
569000.0000    0.17900
569040.0000    0.23691
569080.0000    0.27181
569120.0000    0.24551
569160.0000    0.22716
569200.0000    0.30424
569240.0000    0.24327
569280.0000    0.26620
569320.0000    0.39185
569360.0000    0.34462
569400.0000    0.44096
569440.0000    0.40566
569480.0000    0.50686
569520.0000    0.30717
569560.0000    0.33678
569600.0000    0.54304
569640.0000    0.57773
569680.0000    0.54221
569720.0000    0.48487
569760.0000    0.48129
569800.0000    0.54625
569840.0000    0.53799
569880.0000    0.58522
569920.0000    0.59343
569960.0000    0.38271
570000.0000    0.54280
570040.0000    0.57147
570080.0000    0.42474
570120.0000    0.36059
570160.0000    0.44474
570200.0000    0.48797
570240.0000    0.27029
570280.0000    0.17113
570320.0000    0.21173
570360.0000    0.19934
570400.0000    0.12612
570440.0000    0.26237
570480.0000    0.46113
570520.0000    0.46794
570560.0000    0.51199
570600.0000    0.25433
570640.0000    0.35636
570680.0000    0.39948
570720.0000    0.35011
570760.0000    0.25188
570800.0000    0.62553
570840.0000    0.42005
570880.0000    0.35983
570920.0000    0.33452
570960.0000    0.53851
571000.0000    0.42624
571040.0000    0.35634
571080.0000    0.51229
571120.0000    0.32767
571160.0000    0.41233
571200.0000    0.38981
571240.0000    0.49568
571280.0000    0.22498
571320.0000    0.28675
571360.0000    0.29113
571400.0000    0.48883
571440.0000    0.53673
571480.0000    0.60936
571520.0000    0.59777
571560.0000    0.49115
571600.0000    0.49836
571640.0000    0.28839
571680.0000    0.40555
571720.0000    0.12041
571760.0000    0.34848
571800.0000    0.04485
571840.0000   -0.03215
571880.0000    0.14340
571920.0000   -0.11992
571960.0000    0.16530
572000.0000    0.28540
572040.0000    0.37706
572080.0000    0.26865
572120.0000    0.70324
572160.0000    0.56585
572200.0000    0.56801
572240.0000    0.74095
572280.0000    0.63485
572320.0000    0.59920
572360.0000    0.69866
572400.0000    0.72175
572440.0000    0.57566
572480.0000    0.54357
572520.0000    0.32809
572560.0000    0.32699
572600.0000    0.35472
572640.0000    0.43395
572680.0000    0.46987
572720.0000    0.20534
572760.0000    0.41432
572800.0000    0.28713
572840.0000    0.28874
572880.0000    0.51086
572920.0000    0.48155
572960.0000    0.50035
573000.0000    0.63667
573040.0000    0.64157
573080.0000    0.51661
573120.0000    0.56621
573160.0000    0.56986
573200.0000    0.53895
573240.0000    0.44054
573280.0000    0.46519
573320.0000    0.53951
573360.0000    0.50569
573400.0000    0.49970
573440.0000    0.50679
573480.0000    0.35142
573520.0000    0.56118
573560.0000    0.53288
573600.0000    0.42560
573640.0000    0.45931
573680.0000    0.52034
573720.0000    0.54443
573760.0000    0.54332
573800.0000    0.57033
573840.0000    0.49288
573880.0000    0.53948
573920.0000    0.41209
573960.0000    0.46345
574000.0000    0.55255
574040.0000    0.40844
574080.0000    0.42464
574120.0000    0.45240
574160.0000    0.29526
574200.0000    0.53074
574240.0000    0.38796
574280.0000    0.15444
574320.0000    0.34054
574360.0000    0.41247
574400.0000    0.32840
574440.0000    0.25298
574480.0000    0.57765
574520.0000    0.49225
574560.0000    0.57437
574600.0000    0.66499
574640.0000    0.48838
574680.0000    0.34043
574720.0000    0.27952
574760.0000    0.51232
574800.0000    0.44863
574840.0000    0.50810
574880.0000    0.44550
574920.0000    0.54939
574960.0000    0.53421
575000.0000    0.43419
575040.0000    0.48504
575080.0000    0.34805
575120.0000    0.48837
575160.0000    0.59658
575200.0000    0.36012
575240.0000    0.36161
575280.0000    0.67718
575320.0000    0.47972
575360.0000    0.51459
575400.0000    0.50969
575440.0000    0.56996
575480.0000    0.52881
575520.0000    0.57267
575560.0000    0.53746
575600.0000    0.40496
575640.0000    0.50591
575680.0000    0.46762
575720.0000    0.46907
575760.0000    0.46693
575800.0000    0.51555
575840.0000    0.43633
575880.0000    0.44512
575920.0000    0.55838
575960.0000    0.41716
576000.0000    0.60205
576040.0000    0.53224
576080.0000    0.28651
576120.0000    0.35655
576160.0000    0.39485
576200.0000    0.60335
576240.0000    0.48163
576280.0000    0.36721
576320.0000    0.53572
576360.0000    0.51771
576400.0000    0.54112
576440.0000    0.55587
576480.0000    0.53204
576520.0000    0.51536
576560.0000    0.46744
576600.0000    0.52404
576640.0000    0.56440
576680.0000    0.65502
576720.0000    0.60911
576760.0000    0.69987
576800.0000    0.61354
576840.0000    0.63446
576880.0000    0.61983
576920.0000    0.56299
576960.0000    0.55603
577000.0000    0.38948
577040.0000    0.58934
577080.0000    0.48507
577120.0000    0.54776
577160.0000    0.56971
577200.0000    0.48206
577240.0000    0.58318
577280.0000    0.47443
577320.0000    0.49595
577360.0000    0.48859
577400.0000    0.50945
577440.0000    0.63761
577480.0000    0.56798
577520.0000    0.31377
577560.0000    0.57714
577600.0000    0.26121
577640.0000    0.39848
577680.0000    0.38194
577720.0000    0.33896
577760.0000    0.57253
577800.0000    0.43360
577840.0000    0.52798
577880.0000    0.46515
577920.0000    0.55662
577960.0000    0.56123
578000.0000    0.45586
578040.0000    0.58728
578080.0000    0.53357
578120.0000    0.53239
578160.0000    0.59251
578200.0000    0.50006
578240.0000    0.49423
578280.0000    0.72346
578320.0000    0.53685
578360.0000    0.55042
578400.0000    0.46920
578440.0000    0.60633
578480.0000    0.39446
578520.0000    0.44216
578560.0000    0.44555
578600.0000    0.57488
578640.0000    0.56365
578680.0000    0.47175
578720.0000    0.43538
578760.0000    0.50075
578800.0000    0.53894
578840.0000    0.42311
578880.0000    0.49886
578920.0000    0.50698
578960.0000    0.55603
579000.0000    0.58521
579040.0000    0.48095
579080.0000    0.48414
579120.0000    0.27053
579160.0000    0.48118
579200.0000    0.51840
579240.0000    0.44083
579280.0000    0.24735
579320.0000    0.42384
579360.0000    0.49346
579400.0000    0.54094
579440.0000    0.76435
579480.0000    0.42624
579520.0000    0.52618
579560.0000    0.46168
579600.0000    0.53922
579640.0000    0.53970
579680.0000    0.47543
579720.0000    0.53502
579760.0000    0.49352
579800.0000    0.48364
579840.0000    0.50294
579880.0000    0.52582
579920.0000    0.60354
579960.0000    0.62142
580000.0000    0.61948
580040.0000    0.61111
580080.0000    0.52301
580120.0000    0.66486
580160.0000    0.62964
580200.0000    0.58165
580240.0000    0.64313
580280.0000    0.40795
580320.0000    0.51730
580360.0000    0.51273
580400.0000    0.42649
580440.0000    0.58481
580480.0000    0.50316
580520.0000    0.42850
580560.0000    0.53801
580600.0000    0.44905
580640.0000    0.59626
580680.0000    0.64245
580720.0000    0.44078
580760.0000    0.46221
580800.0000    0.52550
580840.0000    0.64062
580880.0000    0.46104
580920.0000    0.42031
580960.0000    0.64564
581000.0000    0.64876
581040.0000    0.51730
581080.0000    0.42867
581120.0000    0.29541
581160.0000    0.45508
581200.0000    0.50751
581240.0000    0.51714
581280.0000    0.75270
581320.0000    0.37852
581360.0000    0.51385
581400.0000    0.48436
581440.0000    0.49055
581480.0000    0.49952
581520.0000    0.37771
581560.0000    0.44886
581600.0000    0.42981
581640.0000    0.51393
581680.0000    0.52393
581720.0000    0.44260
581760.0000    0.37620
581800.0000    0.21345
581840.0000    0.03254
581880.0000    0.13118
581920.0000   -0.32155
581960.0000    0.37554
582000.0000    0.02051
582040.0000    0.54567
582080.0000    0.43950
582120.0000    0.57106
582160.0000    0.04064
582200.0000    0.03799
582240.0000    0.27334
582280.0000   -0.36392
582320.0000   -0.46685
582360.0000   -0.12155
582400.0000   -0.06453
582440.0000    0.23556
582480.0000   -0.41468
582520.0000   -0.28588
582560.0000   -0.26529
582600.0000   -0.27048
582640.0000   -0.08093
582680.0000   -0.08690
582720.0000   -0.16413
582760.0000   -0.03913
582800.0000    0.16060
582840.0000    0.39482
582880.0000    0.38505
582920.0000    0.30340
582960.0000    0.46949
583000.0000    0.42547
583040.0000    0.03804
583080.0000   -0.21121
583120.0000    0.21549
583160.0000    0.42801
583200.0000    0.68633
583240.0000    0.53690
583280.0000    0.37485
583320.0000    0.56997
583360.0000    0.41410
583400.0000    0.61945
583440.0000    0.34810
583480.0000    0.49606
583520.0000    0.48037
583560.0000    0.30176
583600.0000    0.51944
583640.0000    0.48124
583680.0000    0.51525
583720.0000    0.48909
583760.0000    0.51975
583800.0000    0.42857
583840.0000    0.57377
583880.0000    0.52477
583920.0000    0.42960
583960.0000    0.61363
584000.0000    0.29830
584040.0000    0.39752
584080.0000    0.36384
584120.0000    0.52488
584160.0000    0.20807
584200.0000    0.52422
584240.0000    0.43632
584280.0000    0.51505
584320.0000    0.38288
584360.0000    0.48056
584400.0000    0.52203
584440.0000    0.39553
584480.0000    0.49347
584520.0000    0.59333
584560.0000    0.43366
584600.0000    0.42396
584640.0000    0.60210
584680.0000    0.39804
584720.0000    0.56999
584760.0000    0.55015
584800.0000    0.32581
584840.0000    0.60740
584880.0000    0.52333
584920.0000    0.57889
584960.0000    0.48540
585000.0000    0.50530
585040.0000    0.32484
585080.0000    0.44624
585120.0000    0.52992
585160.0000    0.43387
585200.0000    0.48075
585240.0000    0.45976
585280.0000    0.60254
585320.0000    0.53678
585360.0000    0.54802
585400.0000    0.48073
585440.0000    0.37915
585480.0000    0.45654
585520.0000    0.36743
585560.0000    0.20156
585600.0000    0.67689
585640.0000    0.30555
585680.0000    0.55542
585720.0000    0.49280
585760.0000    0.61186
585800.0000    0.49240
585840.0000    0.57685
585880.0000    0.46199
585920.0000    0.31869
585960.0000    0.49016
586000.0000    0.50888
586040.0000    0.55068
586080.0000    0.72104
586120.0000    0.42552
586160.0000    0.61087
586200.0000    0.49497
586240.0000    0.45484
586280.0000    0.47882
586320.0000    0.56739
586360.0000    0.70477
586400.0000    0.54942
586440.0000    0.65284
586480.0000    0.43270
586520.0000    0.47858
586560.0000    0.43943
586600.0000    0.51460
586640.0000    0.43116
586680.0000    0.13115
586720.0000    0.33579
586760.0000    0.34960
586800.0000    0.47158
586840.0000    0.58360
586880.0000    0.42161
586920.0000    0.41287
586960.0000    0.53560
587000.0000    0.39255
587040.0000    0.26708
587080.0000    0.47248
587120.0000    0.46080
587160.0000    0.39916
587200.0000    0.55586
587240.0000    0.38676
587280.0000    0.47556
587320.0000    0.54580
587360.0000    0.53090
587400.0000    0.15793
587440.0000    0.40784
587480.0000    0.39128
587520.0000    0.32436
587560.0000    0.19031
587600.0000    0.42486
587640.0000    0.34642
587680.0000    0.27211
587720.0000    0.48313
587760.0000    0.50486
587800.0000    0.35510
587840.0000    0.42750
587880.0000    0.52719
587920.0000    0.46863
587960.0000    0.49967
588000.0000    0.50846
588040.0000    0.56953
588080.0000    0.62092
588120.0000    0.60762
588160.0000    0.49520
588200.0000    0.47505
588240.0000    0.40668
588280.0000    0.55144
588320.0000    0.41323
588360.0000    0.40869
588400.0000    0.45947
588440.0000    0.37628
588480.0000    0.31229
588520.0000    0.43622
588560.0000    0.39375
588600.0000    0.42387
588640.0000    0.37107
588680.0000    0.47279
588720.0000    0.45377
588760.0000    0.53561
588800.0000    0.62335
588840.0000    0.65743
588880.0000    0.58800
588920.0000    0.46643
588960.0000    0.68654
589000.0000    0.59776
589040.0000    0.52927
589080.0000    0.74159
589120.0000    0.59149
589160.0000    0.58897
589200.0000    0.56627
589240.0000    0.58643
589280.0000    0.46911
589320.0000    0.50854
589360.0000    0.64751
589400.0000    0.52309
589440.0000    0.56306
589480.0000    0.57809
589520.0000    0.51347
589560.0000    0.34195
589600.0000    0.64233
589640.0000    0.71344
589680.0000    0.46509
589720.0000    0.59668
589760.0000    0.66323
589800.0000    0.50907
589840.0000    0.64194
589880.0000    0.57792
589920.0000    0.73684
589960.0000    0.52747
590000.0000    0.60344
590040.0000    0.46197
590080.0000    0.60030
590120.0000    0.39969
590160.0000    0.54355
590200.0000    0.27010
590240.0000    0.38872
590280.0000    0.52348
590320.0000    0.54826
590360.0000    0.60831
590400.0000    0.57484
590440.0000    0.43489
590480.0000    0.70585
590520.0000    0.50932
590560.0000    0.65171
590600.0000    0.65046
590640.0000    0.59688
590680.0000    0.74764
590720.0000    0.55758
590760.0000    0.57683
590800.0000    0.48033
590840.0000    0.57942
590880.0000    0.61115
590920.0000    0.44370
590960.0000    0.52529
591000.0000    0.46100
591040.0000    0.60107
591080.0000    0.57568
591120.0000    0.63508
591160.0000    0.78612
591200.0000    0.75691
591240.0000    0.63241
591280.0000    0.66465
591320.0000    0.65292
591360.0000    0.68388
591400.0000    0.79278
591440.0000    0.61139
591480.0000    0.25259
591520.0000    0.67407
591560.0000    0.62858
591600.0000    0.53721
591640.0000    0.69986
591680.0000    0.69103
591720.0000    0.73026
591760.0000    0.34907
591800.0000    0.52894
591840.0000    0.44557
591880.0000    0.58786
591920.0000    0.53700
591960.0000    0.76628
592000.0000    0.37946
592040.0000    0.58280
592080.0000    0.55703
592120.0000    0.63616
592160.0000    0.43728
592200.0000    0.53120
592240.0000    0.57403
592280.0000    0.74952
592320.0000    0.45343
592360.0000    0.36637
592400.0000    0.40047
592440.0000    0.31198
592480.0000    0.30232
592520.0000    0.43772
592560.0000    0.65294
592600.0000    0.66752
592640.0000    0.58433
592680.0000    0.30507
592720.0000    0.25567
592760.0000    0.31412
592800.0000    0.18125
592840.0000    0.15666
592880.0000    0.18116
592920.0000   -0.03497
592960.0000    0.10422
593000.0000    0.06840
593040.0000   -0.03170
593080.0000    0.10884
593120.0000   -0.03072
593160.0000    0.00964
593200.0000    0.02255
593240.0000   -0.00312
593280.0000    0.03262
593320.0000    0.09180
593360.0000    0.10054
593400.0000    0.23780
593440.0000    0.12945
593480.0000    0.13498
593520.0000    0.06694
593560.0000    0.12929
593600.0000    0.03150
593640.0000    0.19145
593680.0000    0.10554
593720.0000    0.01341
593760.0000    0.04687
593800.0000    0.01731
593840.0000    0.11050
593880.0000   -0.24936
593920.0000    0.16455
593960.0000    0.10211
594000.0000    0.20807
594040.0000    0.11443
594080.0000   -0.04279
594120.0000    0.14470
594160.0000    0.08670
594200.0000   -0.00725
594240.0000    0.26911
594280.0000    0.00934
594320.0000   -0.11055
594360.0000    0.23778
594400.0000    0.17080
594440.0000   -0.06060
594480.0000    0.20542
594520.0000    0.11434
594560.0000    0.13816
594600.0000    0.29531
594640.0000    0.28076
594680.0000    0.21198
594720.0000    0.09366
594760.0000    0.32976
594800.0000    0.23490
594840.0000    0.00756
594880.0000    0.22017
594920.0000    0.11562
594960.0000   -0.04295
595000.0000    0.38960
595040.0000    0.48193
595080.0000    0.53964
595120.0000    0.37475
595160.0000    0.31594
595200.0000    0.38536
595240.0000    0.49918
595280.0000    0.54019
595320.0000    0.30904
595360.0000    0.42293
595400.0000    0.39535
595440.0000    0.51869
595480.0000    0.51763
595520.0000    0.32516
595560.0000    0.61528
595600.0000    0.40347
595640.0000    0.63552
595680.0000    0.65622
595720.0000    0.65810
595760.0000    0.38073
595800.0000    0.41301
595840.0000    0.57663
595880.0000    0.44870
595920.0000    0.54903
595960.0000    0.49624
596000.0000    0.42133
596040.0000    0.63766
596080.0000    0.43655
596120.0000    0.41537
596160.0000    0.56555
596200.0000    0.19056
596240.0000    0.26310
596280.0000    0.24714
596320.0000    0.42906
596360.0000    0.43436
596400.0000    0.35072
596440.0000    0.60112
596480.0000    0.33597
596520.0000    0.44565
596560.0000    0.29106
596600.0000    0.38818
596640.0000    0.50759
596680.0000    0.61373
596720.0000    0.39637
596760.0000    0.54594
596800.0000    0.51207
596840.0000    0.37041
596880.0000    0.44674
596920.0000    0.43474
596960.0000    0.48467
597000.0000    0.45519
597040.0000    0.58527
597080.0000    0.54826
597120.0000    0.50071
597160.0000    0.47870
597200.0000    0.63894
597240.0000    0.29580
597280.0000    0.44621
597320.0000    0.28420
597360.0000    0.57633
597400.0000    0.35513
597440.0000    0.46037
597480.0000    0.54885
597520.0000    0.44089
597560.0000    0.41228
597600.0000    0.54231
597640.0000    0.34799
597680.0000    0.46915
597720.0000    0.48771
597760.0000    0.35039
597800.0000    0.45706
597840.0000    0.41157
597880.0000    0.48211
597920.0000    0.49103
597960.0000    0.32766
598000.0000    0.44444
598040.0000    0.37972
598080.0000    0.42746
598120.0000    0.51859
598160.0000    0.36519
598200.0000    0.47984
598240.0000    0.24173
598280.0000    0.67141
598320.0000    0.52507
598360.0000    0.31478
598400.0000    0.29740
598440.0000    0.20440
598480.0000    0.46475
598520.0000    0.41989
598560.0000    0.53767
598600.0000    0.40005
598640.0000    0.32897
598680.0000    0.34723
598720.0000    0.61281
598760.0000    0.35225
598800.0000    0.26250
598840.0000    0.28854
598880.0000    0.38245
598920.0000    0.36013
598960.0000    0.44102
599000.0000    0.25382
599040.0000    0.28668
599080.0000    0.23939
599120.0000    0.32811
599160.0000    0.40079
599200.0000    0.32544
599240.0000    0.44025
599280.0000    0.31149
599320.0000    0.40735
599360.0000    0.41739
599400.0000    0.39578
599440.0000    0.44555
599480.0000    0.45813
599520.0000    0.43100
599560.0000    0.43001
599600.0000    0.36047
599640.0000    0.46164
599680.0000    0.46388
599720.0000    0.61567
599760.0000    0.34318
599800.0000    0.36062
599840.0000    0.27516
599880.0000    0.29530
599920.0000    0.57700
599960.0000    0.46172
600000.0000    0.43917
600040.0000    0.45007
600080.0000    0.39874
600120.0000    0.23948
600160.0000    0.05619
600200.0000    0.52934
600240.0000    0.24187
600280.0000    0.26832
600320.0000    0.43543
600360.0000    0.47251
600400.0000    0.15600
600440.0000    0.29288
600480.0000    0.46792
600520.0000    0.20090
600560.0000    0.39351
600600.0000    0.45106
600640.0000    0.29619
600680.0000    0.36704
600720.0000    0.25783
600760.0000    0.26850
600800.0000    0.28537
600840.0000    0.33683
600880.0000    0.25271
600920.0000    0.46965
600960.0000    0.20225
601000.0000    0.33689
601040.0000    0.13353
601080.0000    0.52812
601120.0000    0.42550
601160.0000    0.14048
601200.0000    0.39413
601240.0000    0.42850
601280.0000    0.27671
601320.0000    0.35785
601360.0000    0.42961
601400.0000    0.39278
601440.0000    0.53680
601480.0000    0.40504
601520.0000    0.45896
601560.0000    0.19401
601600.0000    0.24452
601640.0000    0.33040
601680.0000    0.37717
601720.0000    0.20506
601760.0000    0.55990
601800.0000    0.40821
601840.0000    0.32455
601880.0000    0.46347
601920.0000    0.56625
601960.0000    0.26746
602000.0000    0.23718
602040.0000    0.42661
602080.0000    0.33380
602120.0000    0.19036
602160.0000    0.13265
602200.0000    0.24031
602240.0000    0.45073
602280.0000    0.21531
602320.0000    0.10646
602360.0000    0.13384
602400.0000    0.06056
602440.0000    0.11915
602480.0000    0.14464
602520.0000    0.15256
602560.0000    0.17735
602600.0000    0.25119
602640.0000    0.20450
602680.0000    0.18539
602720.0000    0.18368
602760.0000    0.29223
602800.0000    0.10225
602840.0000    0.33452
602880.0000    0.30649
602920.0000    0.23163
602960.0000    0.27655
603000.0000    0.29347
603040.0000    0.28643
603080.0000    0.21135
603120.0000    0.25182
603160.0000    0.24399
603200.0000    0.09212
603240.0000    0.36289
603280.0000    0.16615
603320.0000    0.03287
603360.0000   -0.12394
603400.0000    0.50583
603440.0000    0.38370
603480.0000    0.53725
603520.0000    0.50276
603560.0000    0.29852
603600.0000   -0.07368
603640.0000    0.07625
603680.0000    0.19091
603720.0000    0.06537
603760.0000    0.13014
603800.0000    0.08012
603840.0000    0.34054
603880.0000    0.07627
603920.0000    0.01882
603960.0000    0.02905
604000.0000    0.04869
604040.0000    0.34036
604080.0000    0.37691
604120.0000    0.28874
604160.0000    0.56341
604200.0000    0.61726
604240.0000    0.51856
604280.0000    0.36035
604320.0000    0.41492
604360.0000    0.31200
604400.0000    0.51652
604440.0000    0.52140
604480.0000    0.65579
604520.0000    0.52887
604560.0000    0.43197
604600.0000    0.65499
604640.0000    0.44403
604680.0000    0.53543
604720.0000    0.43022
604760.0000    0.12509
604800.0000    0.41244
604840.0000    0.51416
604880.0000    0.54722
604920.0000    0.56720
604960.0000    0.48610
605000.0000    0.44298
605040.0000    0.53591
605080.0000    0.48464
605120.0000    0.71436
605160.0000    0.42564
605200.0000    0.29058
605240.0000    0.53681
605280.0000    0.46051
605320.0000    0.63059
605360.0000    0.58936
605400.0000    0.32286
605440.0000    0.52443
605480.0000    0.45244
605520.0000    0.49781
605560.0000    0.52818
605600.0000    0.40832
605640.0000    0.40741
605680.0000    0.64801
605720.0000    0.54520
605760.0000    0.54550
605800.0000    0.39119
605840.0000    0.38567
605880.0000    0.58071
605920.0000    0.48246
605960.0000    0.46132
606000.0000    0.46210
606040.0000    0.43531
606080.0000    0.37373
606120.0000    0.43786
606160.0000    0.51417
606200.0000    0.22143
606240.0000    0.28826
606280.0000    0.15633
606320.0000    0.39193
606360.0000    0.28131
606400.0000    0.52811
606440.0000    0.57833
606480.0000    0.28008
606520.0000    0.54769
606560.0000    0.37737
606600.0000    0.39540
606640.0000    0.24776
606680.0000    0.27773
606720.0000    0.31540
606760.0000    0.38040
606800.0000    0.20201
606840.0000    0.27662
606880.0000    0.15908
606920.0000   -0.23374
606960.0000    0.22905
607000.0000    0.33793
607040.0000    0.41448
607080.0000    0.45087
607120.0000    0.33107
607160.0000    0.42798
607200.0000    0.33511
607240.0000    0.33619
607280.0000    0.37306
607320.0000    0.36380
607360.0000    0.40230
607400.0000    0.28296
607440.0000    0.57452
607480.0000    0.61590
607520.0000    0.39652
607560.0000    0.29542
607600.0000    0.31368
607640.0000    0.35045
607680.0000    0.26583
607720.0000    0.37444
607760.0000    0.52673
607800.0000    0.35860
607840.0000    0.30574
607880.0000    0.39227
607920.0000    0.22346
607960.0000    0.40021
608000.0000    0.45718
608040.0000    0.40387
608080.0000    0.29323
608120.0000    0.51463
608160.0000    0.32546
608200.0000    0.13057
608240.0000    0.22647
608280.0000    0.25152
608320.0000    0.23716
608360.0000    0.58218
608400.0000    0.15038
608440.0000    0.20010
608480.0000    0.47920
608520.0000    0.25826
608560.0000    0.28500
608600.0000    0.27516
608640.0000    0.37707
608680.0000    0.40079
608720.0000    0.17633
608760.0000    0.33554
608800.0000   -0.10809
608840.0000    0.34338
608880.0000    0.37016
608920.0000    0.30403
608960.0000    0.17629
609000.0000    0.32981
609040.0000    0.25770
609080.0000    0.12490
609120.0000    0.37519
609160.0000    0.50777
609200.0000    0.62189
609240.0000    0.62173
609280.0000    0.26907
609320.0000    0.42001
609360.0000    0.50111
609400.0000    0.45010
609440.0000    0.47365
609480.0000    0.55044
609520.0000    0.60748
609560.0000    0.56815
609600.0000    0.62644
609640.0000    0.42201
609680.0000    0.52497
609720.0000    0.53665
609760.0000    0.63453
609800.0000    0.48970
609840.0000    0.19648
609880.0000    0.40901
609920.0000    0.33120
609960.0000    0.32420
610000.0000    0.41070
610040.0000    0.51665
610080.0000    0.30380
610120.0000    0.49839
610160.0000    0.65964
610200.0000    0.41175
610240.0000    0.56587
610280.0000    0.29267
610320.0000    0.49362
610360.0000    0.49018
610400.0000    0.68649
610440.0000    0.40957
610480.0000    0.40007
610520.0000    0.30282
610560.0000    0.60407
610600.0000    0.70436
610640.0000    0.34637
610680.0000    0.36741
610720.0000    0.53898
610760.0000    0.43360
610800.0000    0.44401
610840.0000    0.48315
610880.0000    0.43902
610920.0000    0.41781
610960.0000    0.40771
611000.0000    0.37415
611040.0000    0.44432
611080.0000    0.52083
611120.0000    0.38169
611160.0000    0.31995
611200.0000    0.46270
611240.0000    0.44212
611280.0000    0.22495
611320.0000    0.32287
611360.0000    0.28876
611400.0000    0.38437
611440.0000    0.34394
611480.0000    0.42553
611520.0000    0.42213
611560.0000    0.35287
611600.0000    0.30891
611640.0000    0.08647
611680.0000    0.31986
611720.0000    0.37351
611760.0000    0.41812
611800.0000    0.59375
611840.0000    0.35873
611880.0000    0.67330
611920.0000    0.43763
611960.0000    0.33902
612000.0000    0.42553
612040.0000    0.48869
612080.0000    0.59270
612120.0000    0.52487
612160.0000    0.65782
612200.0000    0.55266
612240.0000    0.42254
612280.0000    0.34162
612320.0000    0.34637
612360.0000    0.61605
612400.0000    0.45646
612440.0000    0.40392
612480.0000    0.52383
612520.0000    0.38377
612560.0000    0.41993
612600.0000    0.67408
612640.0000    0.59348
612680.0000    0.47830
612720.0000    0.46221
612760.0000    0.43365
612800.0000    0.44862
612840.0000    0.37382
612880.0000    0.21330
612920.0000    0.46725
612960.0000    0.60498
613000.0000    0.41007
613040.0000    0.46257
613080.0000    0.53998
613120.0000    0.48948
613160.0000    0.58703
613200.0000    0.59496
613240.0000    0.44950
613280.0000    0.40272
613320.0000    0.69691
613360.0000    0.50629
613400.0000    0.53782
613440.0000    0.57670
613480.0000    0.71124
613520.0000    0.63938
613560.0000    0.64560
613600.0000    0.58017
613640.0000    0.61048
613680.0000    0.45309
613720.0000    0.50589
613760.0000    0.49038
613800.0000    0.39977
613840.0000    0.70229
613880.0000    0.65461
613920.0000    0.41464
613960.0000    0.56392
614000.0000    0.40018
614040.0000    0.39517
614080.0000    0.41479
614120.0000    0.30603
614160.0000    0.44138
614200.0000    0.37553
614240.0000    0.29753
614280.0000    0.21458
614320.0000    0.47244
614360.0000    0.14171
614400.0000    0.57339
614440.0000    0.22128
614480.0000    0.34060
614520.0000    0.45998
614560.0000    0.28376
614600.0000    0.55788
614640.0000    0.56785
614680.0000    0.43259
614720.0000    0.53559
614760.0000    0.37754
614800.0000    0.41229
614840.0000    0.62398
614880.0000    0.44126
614920.0000    0.40610
614960.0000    0.37823
615000.0000    0.59527
615040.0000    0.46276
615080.0000    0.36776
615120.0000    0.71247
615160.0000    0.65265
615200.0000    0.53073
615240.0000    0.39256
615280.0000    0.27107
615320.0000    0.46676
615360.0000    0.17529
615400.0000    0.60949
615440.0000    0.53017
615480.0000    0.66132
615520.0000    0.83509
615560.0000    0.24205
615600.0000    0.60149
615640.0000    0.37671
615680.0000    0.43335
615720.0000    0.30596
615760.0000    0.51106
615800.0000    0.43072
615840.0000    0.40701
615880.0000    0.50369
615920.0000    0.37207
615960.0000    0.24488
616000.0000    0.38634
616040.0000    0.36377
616080.0000    0.48898
616120.0000    0.54000
616160.0000    0.35602
616200.0000    0.27769
616240.0000    0.13456
616280.0000    0.20742
616320.0000    0.35598
616360.0000    0.21600
616400.0000    0.17363
616440.0000    0.17505
616480.0000   -0.01751
616520.0000    0.23230
616560.0000    0.20754
616600.0000    0.06463
616640.0000    0.00994
616680.0000   -0.09793
616720.0000    0.04099
616760.0000    0.28462
616800.0000   -0.05038
616840.0000    0.24408
616880.0000    0.23635
616920.0000    0.65189
616960.0000    0.64751
617000.0000    0.63987
617040.0000    0.74108
617080.0000    0.74299
617120.0000    0.63151
617160.0000    0.74437
617200.0000    0.78934
617240.0000    0.61764
617280.0000    0.73966
617320.0000    0.73958
617360.0000    0.67918
617400.0000    0.74987
617440.0000    0.66094
617480.0000    0.67919
617520.0000    0.74419
617560.0000    0.44950
617600.0000    0.51310
617640.0000    0.61656
617680.0000    0.57176
617720.0000    0.72171
617760.0000    0.64559
617800.0000    0.68622
617840.0000    0.61785
617880.0000    0.62074
617920.0000    0.74074
617960.0000    0.66077
618000.0000    0.51602
618040.0000    0.61772
618080.0000    0.63388
618120.0000    0.67765
618160.0000    0.48652
618200.0000    0.55754
618240.0000    0.16052
618280.0000    0.05744
618320.0000   -0.34212
618360.0000    0.05951
618400.0000    0.34840
618440.0000    0.21545
618480.0000    0.30876
618520.0000    0.33968
618560.0000    0.38002
618600.0000    0.49893
618640.0000    0.64831
618680.0000    0.73066
618720.0000    0.67774
618760.0000    0.64628
618800.0000    0.64243
618840.0000    0.59649
618880.0000    0.61854
618920.0000    0.69611
618960.0000    0.66292
619000.0000    0.43579
619040.0000    0.46428
619080.0000    0.37631
619120.0000    0.33146
619160.0000    0.25442
619200.0000    0.33528
619240.0000    0.45309
619280.0000    0.33439
619320.0000    0.18280
619360.0000    0.36596
619400.0000    0.29531
619440.0000    0.12986
619480.0000    0.07547
619520.0000    0.12858
619560.0000    0.45225
619600.0000    0.58354
619640.0000    0.62858
619680.0000    0.65098
619720.0000    0.64236
619760.0000    0.75973
619800.0000    0.77657
619840.0000    0.53903
619880.0000    0.72074
619920.0000    0.57454
619960.0000    0.55975
620000.0000    0.55188
620040.0000    0.70878
620080.0000    0.56514
620120.0000    0.49730
620160.0000    0.48891
620200.0000    0.45752
620240.0000    0.54139
620280.0000    0.29967
620320.0000    0.57190
620360.0000    0.58996
620400.0000    0.39689
620440.0000    0.53216
620480.0000    0.28535
620520.0000    0.26360
620560.0000    0.34336
620600.0000    0.38357
620640.0000    0.19877
620680.0000    0.28051
620720.0000    0.30222
620760.0000    0.41728
620800.0000    0.19471
620840.0000    0.32786
620880.0000    0.41737
620920.0000    0.11655
620960.0000    0.10489
621000.0000    0.08092
621040.0000    0.27576
621080.0000    0.03739
621120.0000    0.43383
621160.0000    0.35927
621200.0000    0.40879
621240.0000    0.32594
621280.0000    0.22696
621320.0000    0.19012
621360.0000    0.43810
621400.0000    0.46352
621440.0000    0.34733
621480.0000    0.25953
621520.0000    0.52413
621560.0000    0.27221
621600.0000    0.38034
621640.0000    0.27034
621680.0000    0.52518
621720.0000    0.36146
621760.0000    0.12053
621800.0000    0.61479
621840.0000    0.68038
621880.0000    0.18735
621920.0000    0.00281
621960.0000    0.26117
622000.0000    0.26682
622040.0000    0.26769
622080.0000    0.42197
622120.0000    0.16568
622160.0000    0.36031
622200.0000    0.24025
622240.0000    0.16410
622280.0000    0.06456
622320.0000    0.08057
622360.0000    0.14496
622400.0000    0.22069
622440.0000    0.13255
622480.0000    0.23890
622520.0000    0.30013
622560.0000    0.27188
622600.0000    0.15371
622640.0000    0.27901
622680.0000    0.37817
622720.0000    0.51230
622760.0000   -0.02026
622800.0000    0.29439
622840.0000    0.39610
622880.0000    0.25997
622920.0000    0.23864
622960.0000    0.34843
623000.0000    0.35830
623040.0000    0.21462
623080.0000    0.44003
623120.0000    0.31046
623160.0000    0.50589
623200.0000    0.45468
623240.0000    0.53049
623280.0000    0.44303
623320.0000    0.47634
623360.0000    0.41712
623400.0000    0.21001
623440.0000    0.48827
623480.0000    0.53332
623520.0000    0.64795
623560.0000    0.42424
623600.0000    0.57329
623640.0000    0.32035
623680.0000    0.50459
623720.0000    0.47857
623760.0000    0.44375
623800.0000    0.36233
623840.0000    0.39421
623880.0000    0.36119
623920.0000    0.28147
623960.0000    0.44539
624000.0000    0.48851
624040.0000    0.22118
624080.0000    0.52617
624120.0000    0.44746
624160.0000    0.46500
624200.0000    0.44048
624240.0000    0.23332
624280.0000    0.37844
624320.0000    0.42710
624360.0000    0.38559
624400.0000    0.46285
624440.0000    0.49081
624480.0000    0.62567
624520.0000    0.36266
624560.0000    0.41856
624600.0000    0.43383
624640.0000    0.40480
624680.0000    0.30619
624720.0000    0.47443
624760.0000    0.57191
624800.0000    0.54608
624840.0000    0.32981
624880.0000    0.48157
624920.0000    0.47273
624960.0000    0.33193
625000.0000    0.26206
625040.0000    0.51431
625080.0000    0.21547
625120.0000    0.02294
625160.0000    0.25901
625200.0000    0.43704
625240.0000    0.41723
625280.0000    0.28795
625320.0000    0.42779
625360.0000    0.12597
625400.0000   -0.10739
625440.0000    0.19421
625480.0000    0.08592
625520.0000    0.10795
625560.0000    0.15744
625600.0000    0.08985
625640.0000    0.12148
625680.0000    0.22200
625720.0000    0.07577
625760.0000    0.13831
625800.0000    0.06825
625840.0000    0.04017
625880.0000    0.18009
625920.0000    0.09711
625960.0000    0.26621
626000.0000    0.37796
626040.0000    0.03781
626080.0000   -0.49190
626120.0000   -0.38631
626160.0000    0.14995
626200.0000    0.07793
626240.0000    0.20717
626280.0000    0.07957
626320.0000    0.15654
626360.0000    0.03413
626400.0000    0.06037
626440.0000    0.25443
626480.0000    0.20630
626520.0000    0.15406
626560.0000    0.40971
626600.0000    0.32823
626640.0000    0.40315
626680.0000    0.45249
626720.0000    0.39202
626760.0000    0.37215
626800.0000    0.40420
626840.0000    0.09569
626880.0000    0.40300
626920.0000    0.43267
626960.0000    0.45909
627000.0000    0.17653
627040.0000    0.20864
627080.0000    0.23060
627120.0000    0.38341
627160.0000    0.48251
627200.0000    0.40513
627240.0000    0.50248
627280.0000    0.25777
627320.0000    0.32489
627360.0000    0.30412
627400.0000    0.21881
627440.0000    0.41835
627480.0000    0.37210
627520.0000    0.55274
627560.0000    0.75926
627600.0000    0.39334
627640.0000    0.51900
627680.0000    0.23568
627720.0000    0.39595
627760.0000    0.37500
627800.0000    0.41394
627840.0000    0.29552
627880.0000    0.56219
627920.0000    0.33891
627960.0000    0.27417
628000.0000    0.25709
628040.0000    0.05940
628080.0000    0.01936
628120.0000    0.36070
628160.0000    0.28719
628200.0000    0.32631
628240.0000    0.42142
628280.0000    0.22322
628320.0000    0.29220
628360.0000    0.55425
628400.0000    0.51862
628440.0000    0.56985
628480.0000    0.42011
628520.0000    0.43819
628560.0000    0.46728
628600.0000    0.46331
628640.0000    0.53321
628680.0000    0.42795
628720.0000    0.42058
628760.0000    0.38817
628800.0000    0.18825
628840.0000    0.38348
628880.0000    0.55192
628920.0000    0.41888
628960.0000    0.57446
629000.0000    0.52326
629040.0000    0.45082
629080.0000    0.49680
629120.0000    0.46474
629160.0000    0.37725
629200.0000    0.45105
629240.0000    0.76830
629280.0000    0.39638
629320.0000    0.34599
629360.0000    0.27770
629400.0000    0.28300
629440.0000    0.23791
629480.0000    0.34803
629520.0000    0.25942
629560.0000    0.24890
629600.0000    0.18910
629640.0000    0.09994
629680.0000    0.20994
629720.0000    0.47618
629760.0000    0.19180
629800.0000    0.09044
629840.0000    0.21200
629880.0000    0.20067
629920.0000    0.40033
629960.0000    0.87609
630000.0000    0.94074
630040.0000    0.40340
630080.0000    0.44022
630120.0000    0.45324
630160.0000    0.44707
630200.0000    0.48613
630240.0000    0.49100
630280.0000    0.52311
630320.0000    0.49996
630360.0000    0.36094
630400.0000    0.38007
630440.0000    0.66703
630480.0000    0.50893
630520.0000    0.42680
630560.0000    0.61818
630600.0000    0.49279
630640.0000    0.52375
630680.0000    0.40157
630720.0000    0.58111
630760.0000    0.28724
630800.0000    0.55062
630840.0000    0.41428
630880.0000    0.36506
630920.0000    0.24229
630960.0000    0.42341
631000.0000    0.45860
631040.0000    0.38126
631080.0000    0.43349
631120.0000    0.47005
631160.0000    0.56702
631200.0000    0.53482
631240.0000    0.38010
631280.0000    0.29045
631320.0000    0.11458
631360.0000    0.38042
631400.0000    0.24120
631440.0000    0.34443
631480.0000    0.41558
631520.0000    0.18037
631560.0000   -0.01018
631600.0000    0.08184
631640.0000    0.28252
631680.0000    0.28977
631720.0000    0.44830
631760.0000    0.26884
631800.0000    0.04446
631840.0000    0.22009
631880.0000    0.37887
631920.0000    0.20998
631960.0000    0.00811
632000.0000    0.19226
632040.0000    0.46056
632080.0000    0.45387
632120.0000    0.56531
632160.0000    0.31845
632200.0000    0.06966
632240.0000    0.04699
632280.0000    0.16926
632320.0000    0.03862
632360.0000    0.40188
632400.0000    0.25647
632440.0000    0.29563
632480.0000    0.04337
632520.0000   -0.16264
632560.0000    0.21249
632600.0000    0.23385
632640.0000    0.15896
632680.0000    0.04008
632720.0000   -0.21259
632760.0000    0.04470
632800.0000   -0.02297
632840.0000    0.06067
632880.0000   -0.00736
632920.0000   -0.21396
632960.0000   -0.05587
633000.0000    0.08920
633040.0000   -0.21985
633080.0000   -0.24556
633120.0000    0.01768
633160.0000    0.26856
633200.0000    0.14921
633240.0000    0.14845
633280.0000    0.04045
633320.0000    0.06615
633360.0000   -0.16641
633400.0000    0.04496
633440.0000    0.08809
633480.0000   -0.08968
633520.0000    0.04423
633560.0000   -0.21564
633600.0000   -0.11514
633640.0000   -0.05155
633680.0000    0.34359
633720.0000    0.25142
633760.0000    0.28630
633800.0000    0.59223
633840.0000    0.43735
633880.0000    0.41955
633920.0000    0.21220
633960.0000    0.30099
634000.0000    0.26602
634040.0000    0.63878
634080.0000    0.24619
634120.0000    0.44055
634160.0000    0.43411
634200.0000    0.26267
634240.0000    0.55731
634280.0000    0.32220
634320.0000    0.53248
634360.0000    0.34465
634400.0000    0.25313
634440.0000    0.20589
634480.0000    0.35793
634520.0000    0.23030
634560.0000    0.34242
634600.0000    0.42821
634640.0000    0.43039
634680.0000    0.39765
634720.0000    0.33107
634760.0000    0.38818
634800.0000    0.43723
634840.0000    0.52325
634880.0000    0.45300
634920.0000    0.38717
634960.0000    0.45267
635000.0000    0.43455
635040.0000    0.23374
635080.0000    0.33752
635120.0000    0.09006
635160.0000    0.18158
635200.0000    0.28613
635240.0000    0.40099
635280.0000    0.06367
635320.0000    0.12465
635360.0000    0.21403
635400.0000    0.24567
635440.0000    0.07855
635480.0000   -0.05745
635520.0000    0.03554
635560.0000   -0.07636
635600.0000   -0.09365
635640.0000   -0.00123
635680.0000    0.02064
635720.0000    0.05345
635760.0000   -0.04954
635800.0000   -0.05219
635840.0000   -0.00672
635880.0000    0.01821
635920.0000   -0.10351
635960.0000    0.02318
636000.0000   -0.11392
636040.0000   -0.26700
636080.0000   -0.42036
636120.0000   -0.04877
636160.0000   -0.23688
636200.0000    0.09013
636240.0000   -0.23520
636280.0000   -0.26000
636320.0000   -0.04648
636360.0000   -0.21841
636400.0000   -0.10493
636440.0000   -0.03135
636480.0000   -0.14277
636520.0000   -0.17835
636560.0000   -0.02431
636600.0000   -0.06837
636640.0000    0.17371
636680.0000   -0.01738
636720.0000   -0.25528
636760.0000    0.22075
636800.0000    0.25029
636840.0000    0.27247
636880.0000    0.02866
636920.0000    0.34928
636960.0000    0.45003
637000.0000    0.30549
637040.0000    0.31323
637080.0000    0.40070
637120.0000    0.57348
637160.0000   -0.09330
637200.0000    0.36410
637240.0000    0.38901
637280.0000    0.22169
637320.0000   -0.07424
637360.0000    0.17747
637400.0000    0.11890
637440.0000    0.11135
637480.0000   -0.10151
637520.0000   -0.43919
637560.0000   -0.56626
637600.0000   -0.13747
637640.0000    0.01908
637680.0000    0.05087
637720.0000   -0.00744
637760.0000    0.11731
637800.0000    0.47345
637840.0000    0.29359
637880.0000    0.64310
637920.0000    0.67148
637960.0000    0.67771
638000.0000    0.49975
638040.0000    0.60539
638080.0000    0.61279
638120.0000    0.49119
638160.0000    0.55479
638200.0000    0.45754
638240.0000    0.55725
638280.0000    0.62970
638320.0000    0.59203
638360.0000    0.59707
638400.0000    0.59226
638440.0000    0.46061
638480.0000    0.69599
638520.0000    0.47335
638560.0000    0.63962
638600.0000    0.55737
638640.0000    0.51826
638680.0000    0.25740
638720.0000    0.06044
638760.0000    0.28882
638800.0000    0.18365
638840.0000    0.06935
638880.0000    0.12529
638920.0000    0.36486
638960.0000    0.51084
639000.0000    0.33396
639040.0000    0.49832
639080.0000    0.24068
639120.0000    0.26344
639160.0000    0.16957
639200.0000    0.38063
639240.0000    0.40723
639280.0000    0.21809
639320.0000    0.48278
639360.0000    0.40333
639400.0000    0.45856
639440.0000    0.33617
639480.0000    0.37840
639520.0000    0.36466
639560.0000    0.35062
639600.0000    0.66162
639640.0000    0.56925
639680.0000    0.57554
639720.0000    0.46909
639760.0000    0.49436
639800.0000    0.63767
639840.0000    0.53806
639880.0000    0.51588
639920.0000    0.51644
639960.0000    0.57691
640000.0000    0.56280
640040.0000    0.38019
640080.0000    0.38770
640120.0000    0.19608
640160.0000    0.41559
640200.0000    0.30100
640240.0000    0.34026
640280.0000    0.42094
640320.0000    0.46941
640360.0000    0.45994
640400.0000    0.59332
640440.0000    0.61240
640480.0000    0.64708
640520.0000    0.71074
640560.0000    0.53601
640600.0000    0.48329
640640.0000    0.31969
640680.0000    0.25991
640720.0000    0.27821
640760.0000    0.20690
640800.0000    0.12985
640840.0000    0.45461
640880.0000    0.52200
640920.0000    0.41052
640960.0000    0.59084
641000.0000    0.24594
641040.0000    0.34210
641080.0000    0.31333
641120.0000    0.65052
641160.0000    0.45450
641200.0000    0.52085
641240.0000    0.50134
641280.0000    0.41506
641320.0000    0.48341
641360.0000    0.73363
641400.0000    0.54340
641440.0000    0.64432
641480.0000    0.32057
641520.0000    0.70147
641560.0000    0.43531
641600.0000    0.73215
641640.0000    0.61393
641680.0000    0.67344
641720.0000    0.77937
641760.0000    0.69885
641800.0000    0.58565
641840.0000    0.88124
641880.0000    0.60909
641920.0000    0.77294
641960.0000    0.91393
642000.0000    0.89274
642040.0000    0.51902
642080.0000    0.25896
642120.0000    0.21330
642160.0000   -0.23194
642200.0000    0.14025
642240.0000    0.38443
642280.0000    0.61905
642320.0000    0.43651
642360.0000    0.26464
642400.0000    0.39562
642440.0000    0.47816
642480.0000    0.55697
642520.0000    0.34057
642560.0000    0.24785
642600.0000    0.50203
642640.0000    0.45184
642680.0000    0.53985
642720.0000    0.58133
642760.0000    0.60037
642800.0000    0.63187
642840.0000    0.52921
642880.0000    0.70861
642920.0000    0.74290
642960.0000    0.21570
643000.0000    0.56217
643040.0000    0.60706
643080.0000    0.63899
643120.0000    0.63872
643160.0000    0.46496
643200.0000    0.44646
643240.0000    0.67095
643280.0000    0.79151
643320.0000    0.68816
643360.0000    0.67069
643400.0000    0.49960
643440.0000    0.53133
643480.0000    0.33279
643520.0000    0.47727
643560.0000    0.57294
643600.0000    0.77141
643640.0000    0.70796
643680.0000    0.69621
643720.0000    0.64807
643760.0000    0.77115
643800.0000    0.93042
643840.0000    0.61136
643880.0000    0.59774
643920.0000    0.63448
643960.0000    0.90432
644000.0000    0.67095
644040.0000    0.66740
644080.0000    0.48208
644120.0000    0.61390
644160.0000    0.76499
644200.0000    0.65904
644240.0000    0.72241
644280.0000    0.92727
644320.0000    0.83582
644360.0000    0.74890
644400.0000    0.69184
644440.0000    0.69138
644480.0000    0.70145
644520.0000    0.82522
644560.0000    0.73611
644600.0000    0.91871
644640.0000    0.94631
644680.0000    0.86611
644720.0000    0.68823
644760.0000    0.83606
644800.0000    0.78299
644840.0000    0.71732
644880.0000    0.95610
644920.0000    1.14147
644960.0000    0.75497
645000.0000    0.64958
645040.0000    0.63012
645080.0000    0.76232
645120.0000    0.60033
645160.0000    0.69100
645200.0000    0.64482
645240.0000    0.75469
645280.0000    0.79757
645320.0000    0.71757
645360.0000    0.58071
645400.0000    0.54843
645440.0000    0.69413
645480.0000    0.83700
645520.0000    0.68293
645560.0000    0.70528
645600.0000    0.58883
645640.0000    0.67611
645680.0000    0.57331
645720.0000    0.61937
645760.0000    0.58459
645800.0000    0.58982
645840.0000    0.56615
645880.0000    0.72119
645920.0000    0.63307
645960.0000    0.63251
646000.0000    0.66040
646040.0000    0.68009
646080.0000    0.81838
646120.0000    0.47660
646160.0000    0.68129
646200.0000    0.66259
646240.0000    0.42188
646280.0000    0.71949
646320.0000    0.78361
646360.0000    0.62928
646400.0000    0.83064
646440.0000    0.58434
646480.0000    0.86043
646520.0000    0.78332
646560.0000    0.61996
646600.0000    0.82007
646640.0000    0.78115
646680.0000    0.82833
646720.0000    0.63376
646760.0000    0.69890
646800.0000    0.69535
646840.0000    0.66955
646880.0000    0.69292
646920.0000    0.64949
646960.0000    0.99862
647000.0000    0.67239
647040.0000    0.64081
647080.0000    0.67890
647120.0000    0.59097
647160.0000    0.81722
647200.0000    0.85338
647240.0000    0.69512
647280.0000    0.68192
647320.0000    0.62273
647360.0000    0.84252
647400.0000    0.67500
647440.0000    0.68790
647480.0000    0.88424
647520.0000    0.69166
647560.0000    0.68070
647600.0000    0.76383
647640.0000    0.67126
647680.0000    0.69935
647720.0000    0.63716
647760.0000    0.56448
647800.0000    0.60863
647840.0000    0.70954
647880.0000    0.57261
647920.0000    0.85153
647960.0000    1.01139
648000.0000    0.69811
648040.0000    0.78824
648080.0000    0.72211
648120.0000    0.74264
648160.0000    0.75170
648200.0000    0.70717
648240.0000    0.79384
648280.0000    0.86327
648320.0000    0.72314
648360.0000    0.80515
648400.0000    0.73710
648440.0000    0.77723
648480.0000    1.01660
648520.0000    0.88860
648560.0000    1.13362
648600.0000    0.85956
648640.0000    0.78271
648680.0000    0.67115
648720.0000    0.81237
648760.0000    0.85519
648800.0000    0.75624
648840.0000    0.66245
648880.0000    0.58113
648920.0000    0.82070
648960.0000    0.57104
649000.0000    0.73844
649040.0000    0.67262
649080.0000    0.61479
649120.0000    0.59839
649160.0000    0.80312
649200.0000    0.68724
649240.0000    0.71788
649280.0000    0.64093
649320.0000    0.73407
649360.0000    0.74051
649400.0000    0.73860
649440.0000    0.66532
649480.0000    0.69628
649520.0000    0.77298
649560.0000    0.79421
649600.0000    0.86026
649640.0000    0.70663
649680.0000    0.68524
649720.0000    0.59480
649760.0000    0.74225
649800.0000    0.68553
649840.0000    0.84461
649880.0000    0.57330
649920.0000    0.51182
649960.0000    0.28443
650000.0000   -0.05792
650040.0000    0.40087
650080.0000    0.44772
650120.0000    0.33986
650160.0000    0.36440
650200.0000    0.36271
650240.0000    0.35137
650280.0000    0.25741
650320.0000    0.37331
650360.0000    0.13647
650400.0000    0.27024
650440.0000    0.16972
650480.0000    0.27152
650520.0000    0.34908
650560.0000    0.29975
650600.0000    0.21078
650640.0000    0.21594
650680.0000    0.16581
650720.0000    0.27919
650760.0000    0.77051
650800.0000    0.68320
650840.0000    0.61963
650880.0000    0.55062
650920.0000    0.61705
650960.0000    0.85851
651000.0000    0.83284
651040.0000    0.83825
651080.0000    0.70026
651120.0000    0.63625
651160.0000    0.65208
651200.0000    0.88014
651240.0000    0.76424
651280.0000    0.85872
651320.0000    0.83178
651360.0000    0.78853
651400.0000    0.72283
651440.0000    1.01108
651480.0000    0.80015
651520.0000    0.80572
651560.0000    0.63606
651600.0000    0.78539
651640.0000    0.64702
651680.0000    0.67475
651720.0000    0.77468
651760.0000    0.55721
651800.0000    0.67662
651840.0000    0.54804
651880.0000    0.74435
651920.0000    0.81307
651960.0000    0.69481
652000.0000    0.65207
652040.0000    0.65019
652080.0000    0.76180
652120.0000    0.90966
652160.0000    0.89794
652200.0000    0.67562
652240.0000    0.77554
652280.0000    0.51180
652320.0000    0.49503
652360.0000    0.36447
652400.0000    0.43998
652440.0000    0.35753
652480.0000    0.38899
652520.0000    0.44957
652560.0000    0.17830
652600.0000    0.48548
652640.0000    0.71425
652680.0000   -0.05844
652720.0000    0.26969
652760.0000    0.49387
652800.0000    0.62434
652840.0000    0.59223
652880.0000    0.64233
652920.0000    0.72426
652960.0000    0.42418
653000.0000    0.47319
653040.0000    0.17745
653080.0000    0.57110
653120.0000    0.36726
653160.0000    0.23691
653200.0000    0.52295
653240.0000    0.39648
653280.0000    0.23112
653320.0000    0.34544
653360.0000    0.39179
653400.0000    0.26825
653440.0000    0.58672
653480.0000    0.37913
653520.0000    0.30040
653560.0000    0.49987
653600.0000    0.39357
653640.0000    0.41516
653680.0000    0.52456
653720.0000    0.23933
653760.0000    0.29386
653800.0000    0.13173
653840.0000    0.25966
653880.0000    0.61552
653920.0000    0.39025
653960.0000    0.27300
654000.0000    0.53152
654040.0000    0.37414
654080.0000    0.40779
654120.0000    0.43722
654160.0000    0.32093
654200.0000    0.27614
654240.0000    0.29075
654280.0000    0.29336
654320.0000    0.38396
654360.0000    0.39456
654400.0000    0.43854
654440.0000    0.54203
654480.0000    0.24017
654520.0000    0.42766
654560.0000    0.33360
654600.0000    0.26139
654640.0000    0.56845
654680.0000    0.40507
654720.0000    0.40778
654760.0000    0.35785
654800.0000    0.33235
654840.0000    0.45387
654880.0000    0.39097
654920.0000    0.44641
654960.0000    0.46684
655000.0000    0.39717
655040.0000    0.35221
655080.0000    0.31915
655120.0000    0.54417
655160.0000    0.43187
655200.0000    0.40880
655240.0000    0.65155
655280.0000    0.64895
655320.0000    0.60743
655360.0000    0.66128
655400.0000    0.58948
655440.0000    0.73951
655480.0000    0.58709
655520.0000    0.65699
655560.0000    0.57399
655600.0000    0.49658
655640.0000    0.59433
655680.0000    0.49750
655720.0000    0.52898
655760.0000    0.57588
655800.0000    0.38963
655840.0000    0.55380
655880.0000    0.57533
655920.0000    0.47850
655960.0000    0.54301
656000.0000    0.43605
656040.0000    0.56915
656080.0000    0.49111
656120.0000    0.57161
656160.0000    0.62551
656200.0000    0.72897
656240.0000    0.64929
656280.0000    0.57007
656320.0000    0.69425
656360.0000    0.65874
656400.0000    0.50669
656440.0000    0.65846
656480.0000    0.57378
656520.0000    0.58293
656560.0000    0.71367
656600.0000    0.68353
656640.0000    0.65512
656680.0000    0.49965
656720.0000    0.67224
656760.0000    0.60189
656800.0000    0.24104
656840.0000    0.19264
656880.0000    0.34645
656920.0000    0.20533
656960.0000    0.23143
657000.0000    0.22271
657040.0000    0.34778
657080.0000    0.34724
657120.0000    0.28724
657160.0000    0.50538
657200.0000    0.47373
657240.0000    0.43068
657280.0000    0.62446
657320.0000    0.53475
657360.0000    0.49528
657400.0000    0.33105
657440.0000    0.59403
657480.0000    0.19395
657520.0000    0.59268
657560.0000    0.34337
657600.0000    0.65796
657640.0000    0.67720
657680.0000    0.52180
657720.0000    0.66304
657760.0000    0.58201
657800.0000    0.25870
657840.0000    0.67552
657880.0000    0.43231
657920.0000    0.67627
657960.0000    0.19975
658000.0000    0.42494
658040.0000    0.06982
658080.0000    0.16109
658120.0000    0.22651
658160.0000    0.35414
658200.0000    0.52211
658240.0000    0.68712
658280.0000    0.60020
658320.0000    0.62891
658360.0000    0.65573
658400.0000    0.52411
658440.0000    0.39341
658480.0000    0.72078
658520.0000    0.77954
658560.0000    0.72385
658600.0000    0.63275
658640.0000    0.73482
658680.0000    0.60692
658720.0000    0.75929
658760.0000    0.65160
658800.0000    0.59343
658840.0000    0.38230
658880.0000    0.34741
658920.0000    0.55731
658960.0000    0.50689
659000.0000    0.50788
659040.0000    0.47853
659080.0000    0.54322
659120.0000    0.78595
659160.0000    0.60819
659200.0000    0.70425
659240.0000    0.64758
659280.0000    0.57679
659320.0000    0.36728
659360.0000    0.37055
659400.0000    0.14849
659440.0000    0.28985
659480.0000    0.71236
659520.0000    0.27962
659560.0000    0.50349
659600.0000    0.50528
659640.0000    0.55169
659680.0000   -0.03286
659720.0000    0.13319
659760.0000    0.34171
659800.0000    0.33317
659840.0000    0.45288
659880.0000    0.47247
659920.0000    0.31016
659960.0000    0.56858
660000.0000    0.39718
660040.0000    0.56798
660080.0000    0.56817
660120.0000    0.46459
660160.0000    0.43814
660200.0000    0.41100
660240.0000    0.36932
660280.0000    0.50271
660320.0000    0.43850
660360.0000    0.48063
660400.0000    0.35624
660440.0000    0.36398
660480.0000    0.31980
660520.0000    0.39376
660560.0000    0.35895
660600.0000    0.42258
660640.0000    0.60433
660680.0000    0.76406
660720.0000    0.38390
660760.0000    0.35470
660800.0000    0.45292
660840.0000    0.42860
660880.0000    0.45594
660920.0000    0.14789
660960.0000    0.19492
661000.0000    0.65863
661040.0000    0.67548
661080.0000    0.56904
661120.0000    0.79494
661160.0000    0.50104
661200.0000    0.54546
661240.0000    0.61454
661280.0000    0.80544
661320.0000    0.62550
661360.0000    0.83556
661400.0000    0.72148
661440.0000    0.82187
661480.0000    0.77194
661520.0000    0.97849
661560.0000    0.68248
661600.0000    0.72583
661640.0000    0.74529
661680.0000    0.94242
661720.0000    0.81311
661760.0000    0.90603
661800.0000    0.88384
661840.0000    0.83121
661880.0000    0.86173
661920.0000    0.76372
661960.0000    0.78394
662000.0000    0.80283
662040.0000    0.78762
662080.0000    0.90485
662120.0000    0.82670
662160.0000    0.84361
662200.0000    0.80051
662240.0000    0.90459
662280.0000    0.72212
662320.0000    0.62808
662360.0000    0.82248
662400.0000    0.72902
662440.0000    0.74517
662480.0000    0.57556
662520.0000    0.54834
662560.0000    0.73702
662600.0000    0.60963
662640.0000    0.63793
662680.0000    0.71575
662720.0000    0.71166
662760.0000    0.55336
662800.0000    0.60657
662840.0000    0.61177
662880.0000    0.60910
662920.0000    0.71511
662960.0000    0.39532
663000.0000    0.16884
663040.0000    0.25211
663080.0000    0.30270
663120.0000    0.54568
663160.0000    0.17183
663200.0000    0.41861
663240.0000    0.80944
663280.0000    0.47375
663320.0000    0.66436
663360.0000    0.58030
663400.0000    0.50194
663440.0000    0.47423
663480.0000    0.75937
663520.0000    0.58486
663560.0000    0.44166
663600.0000    0.60114
663640.0000    0.45003
663680.0000    0.68182
663720.0000    0.55558
663760.0000    0.75946
663800.0000    0.69673
663840.0000    0.67735
663880.0000    0.77503
663920.0000    0.69952
663960.0000    0.46569
664000.0000    0.60921
664040.0000    0.46161
664080.0000    0.68561
664120.0000    0.84464
664160.0000    0.58742
664200.0000    0.61465
664240.0000    0.46100
664280.0000    0.45612
664320.0000    0.39921
664360.0000    0.55024
664400.0000    0.53203
664440.0000    0.71344
664480.0000    0.51532
664520.0000    0.47805
664560.0000    0.54051
664600.0000    0.52120
664640.0000    0.40285
664680.0000    0.61046
664720.0000    0.52718
664760.0000    0.65518
664800.0000    0.41053
664840.0000    0.62891
664880.0000    0.42639
664920.0000    0.51110
664960.0000    0.56337
665000.0000    0.59076
665040.0000    0.52362
665080.0000    0.54657
665120.0000    0.47142
665160.0000    0.47439
665200.0000    0.50754
665240.0000    0.47455
665280.0000    0.41779
665320.0000    0.59328
665360.0000    0.57186
665400.0000    0.37346
665440.0000    0.39612
665480.0000    0.36655
665520.0000    0.29470
665560.0000    0.39107
665600.0000    0.37706
665640.0000    0.30777
665680.0000    0.31437
665720.0000    0.25629
665760.0000    0.23458
665800.0000    0.27408
665840.0000    0.36948
665880.0000    0.20000
665920.0000    0.12608
665960.0000    0.50388
666000.0000    0.45421
666040.0000    0.33532
666080.0000    0.34439
666120.0000    0.32523
666160.0000    0.22400
666200.0000    0.32392
666240.0000    0.20404
666280.0000    0.43918
666320.0000    0.27815
666360.0000    0.47090
666400.0000    0.36464
666440.0000    0.43372
666480.0000    0.39013
666520.0000    0.47426
666560.0000    0.24054
666600.0000    0.34036
666640.0000    0.47922
666680.0000    0.44871
666720.0000    0.44998
666760.0000    0.38635
666800.0000    0.26457
666840.0000    0.20356
666880.0000    0.48776
666920.0000    0.35349
666960.0000    0.42343
667000.0000    0.45293
667040.0000    0.38936
667080.0000    0.20709
667120.0000    0.31996
667160.0000    0.27132
667200.0000    0.18874
667240.0000    0.28593
667280.0000    0.36216
667320.0000   -0.06207
667360.0000    0.35618
667400.0000    0.37800
667440.0000    0.27210
667480.0000    0.26554
667520.0000    0.34922
667560.0000    0.50426
667600.0000    0.41496
667640.0000    0.39455
667680.0000    0.36697
667720.0000    0.32622
667760.0000    0.49442
667800.0000    0.44797
667840.0000    0.44538
667880.0000    0.21367
667920.0000    0.42612
667960.0000    0.49801
668000.0000    0.23414
668040.0000    0.42891
668080.0000    0.34877
668120.0000    0.43399
668160.0000    0.40090
668200.0000    0.37819
668240.0000    0.47346
668280.0000    0.50196
668320.0000    0.46731
668360.0000    0.36141
668400.0000    0.25883
668440.0000    0.33247
668480.0000    0.22496
668520.0000    0.19533
668560.0000    0.38289
668600.0000    0.34941
668640.0000    0.15460
668680.0000    0.41286
668720.0000    0.40031
668760.0000    0.30475
668800.0000    0.28388
668840.0000    0.29932
668880.0000    0.43398
668920.0000    0.37707
668960.0000    0.45165
669000.0000    0.38509
669040.0000    0.30231
669080.0000    0.25310
669120.0000    0.30870
669160.0000    0.48357
669200.0000    0.33145
669240.0000    0.65840
669280.0000    0.34111
669320.0000    0.24271
669360.0000    0.34770
669400.0000    0.29230
669440.0000    0.36651
669480.0000    0.14946
669520.0000    0.33809
669560.0000    0.23932
669600.0000    0.36062
669640.0000    0.33174
669680.0000    0.12460
669720.0000    0.46937
669760.0000    0.45741
669800.0000    0.49141
669840.0000    0.38071
669880.0000    0.26720
669920.0000    0.34591
669960.0000    0.34339
670000.0000    0.43898
670040.0000    0.37440
670080.0000    0.43217
670120.0000    0.29441
670160.0000    0.31713
670200.0000    0.24174
670240.0000    0.32113
670280.0000    0.32954
670320.0000    0.28267
670360.0000    0.43918
670400.0000    0.39552
670440.0000    0.39206
670480.0000    0.32353
670520.0000    0.23351
670560.0000    0.57376
670600.0000    0.22891
670640.0000    0.33847
670680.0000    0.01694
670720.0000    0.17548
670760.0000    0.00795
670800.0000    0.24266
670840.0000    0.21630
670880.0000   -0.01356
670920.0000    0.10481
670960.0000    0.42203
671000.0000    0.18875
671040.0000   -0.01071
671080.0000    0.37733
671120.0000    0.04922
671160.0000    0.17722
671200.0000    0.25500
671240.0000    0.30122
671280.0000    0.07652
671320.0000   -0.11850
671360.0000    0.10690
671400.0000   -0.02213
671440.0000    0.18834
671480.0000    0.14534
671520.0000    0.28078
671560.0000    0.31605
671600.0000    0.26980
671640.0000    0.42787
671680.0000    0.16216
671720.0000    0.14628
671760.0000    0.40110
671800.0000    0.14466
671840.0000    0.12756
671880.0000    0.08565
671920.0000    0.43794
671960.0000    0.30457
672000.0000    0.17136
672040.0000    0.35588
672080.0000   -0.01843
672120.0000    0.19634
672160.0000    0.13540
672200.0000    0.32367
672240.0000    0.38831
672280.0000    0.32336
672320.0000    0.27044
672360.0000    0.36758
672400.0000    0.39765
672440.0000    0.27479
672480.0000    0.28591
672520.0000    0.07079
672560.0000    0.24731
672600.0000    0.38548
672640.0000    0.43331
672680.0000    0.29183
672720.0000    0.28276
672760.0000    0.30619
672800.0000    0.14879
672840.0000    0.40585
672880.0000    0.19912
672920.0000    0.36249
672960.0000    0.38204
673000.0000    0.21597
673040.0000    0.09449
673080.0000    0.39726
673120.0000    0.38939
673160.0000    0.37254
673200.0000    0.18883
673240.0000    0.25801
673280.0000    0.18854
673320.0000    0.12660
673360.0000    0.28965
673400.0000    0.47842
673440.0000    0.23132
673480.0000    0.26221
673520.0000    0.37996
673560.0000    0.40418
673600.0000    0.01117
673640.0000    0.25176
673680.0000    0.32907
673720.0000    0.00737
673760.0000    0.30735
673800.0000    0.17635
673840.0000    0.37623
673880.0000    0.33064
673920.0000    0.32980
673960.0000    0.18390
674000.0000    0.34131
674040.0000    0.25067
674080.0000    0.43809
674120.0000    0.48449
674160.0000    0.44022
674200.0000    0.40406
674240.0000    0.28834
674280.0000    0.20218
674320.0000    0.29916
674360.0000    0.32392
674400.0000    0.08519
674440.0000    0.07882
674480.0000    0.09373
674520.0000    0.01236
674560.0000    0.29471
674600.0000    0.71559
674640.0000    0.69141
674680.0000    0.53891
674720.0000    0.44670
674760.0000    0.55926
674800.0000    0.57865
674840.0000    0.69225
674880.0000    0.50611
674920.0000    0.47147
674960.0000    0.52801
675000.0000    0.44261
675040.0000    0.65415
675080.0000    0.42805
675120.0000    0.52425
675160.0000    0.63066
675200.0000    0.55478
675240.0000    0.44193
675280.0000    0.58366
675320.0000    0.40553
675360.0000    0.61623
675400.0000    0.64409
675440.0000    0.61409
675480.0000    0.64285
675520.0000    0.54258
675560.0000    0.48439
675600.0000    0.46971
675640.0000    0.54901
675680.0000    0.72898
675720.0000    0.61410
675760.0000    0.63056
675800.0000    0.57906
675840.0000    0.56520
675880.0000    0.68387
675920.0000    0.59437
675960.0000    0.51131
676000.0000    0.68868
676040.0000    0.70074
676080.0000    0.73970
676120.0000    0.79327
676160.0000    0.36261
676200.0000    0.54939
676240.0000    0.60698
676280.0000    0.58852
676320.0000    0.66357
676360.0000    0.68868
676400.0000    0.58661
676440.0000    0.61117
676480.0000    0.37946
676520.0000    0.41111
676560.0000    0.63631
676600.0000    0.55223
676640.0000    0.63780
676680.0000    0.61405
676720.0000    0.66425
676760.0000    0.64471
676800.0000    0.70406
676840.0000    0.54307
676880.0000    0.69708
676920.0000    0.55782
676960.0000    0.60276
677000.0000    0.57840
677040.0000    0.48967
677080.0000    0.56868
677120.0000    0.72177
677160.0000    0.45915
677200.0000    0.55633
677240.0000    0.39239
677280.0000    0.53787
677320.0000    0.19434
677360.0000    0.35895
677400.0000    0.19688
677440.0000    0.13806
677480.0000    0.36092
677520.0000    0.27048
677560.0000    0.56616
677600.0000    0.42341
677640.0000    0.56365
677680.0000    0.54399
677720.0000    0.53707
677760.0000    0.54769
677800.0000    0.52695
677840.0000    0.64937
677880.0000    0.73166
677920.0000    0.62933
677960.0000    0.74102
678000.0000    0.58861
678040.0000    0.55029
678080.0000    0.54219
678120.0000    0.58553
678160.0000    0.48282
678200.0000    0.64058
678240.0000    0.50838
678280.0000    0.60613
678320.0000    0.48487
678360.0000    0.34670
678400.0000    0.47488
678440.0000    0.64432
678480.0000    0.54780
678520.0000    0.58916
678560.0000    0.61687
678600.0000    0.57518
678640.0000    0.51469
678680.0000    0.65842
678720.0000    0.54469
678760.0000    0.57328
678800.0000    0.54195
678840.0000    0.60998
678880.0000    0.75274
678920.0000    0.50813
678960.0000    0.38092
679000.0000    0.41031
679040.0000    0.37852
679080.0000    0.34001
679120.0000    0.31627
679160.0000    0.43413
679200.0000    0.53978
679240.0000    0.15638
679280.0000    0.14230
679320.0000    0.38363
679360.0000    0.35699
679400.0000    0.54737
679440.0000    0.31671
679480.0000    0.27201
679520.0000    0.39126
679560.0000    0.41343
679600.0000    0.34638
679640.0000    0.40158
679680.0000    0.28925
679720.0000    0.33094
679760.0000    0.28042
679800.0000    0.39671
679840.0000    0.31411
679880.0000    0.36014
679920.0000    0.04611
679960.0000    0.23695
680000.0000    0.18320
680040.0000    0.17784
680080.0000    0.10612
680120.0000    0.28254
680160.0000    0.31539
680200.0000    0.04022
680240.0000    0.20588
680280.0000    0.14459
680320.0000    0.21600
680360.0000    0.34543
680400.0000    0.40633
680440.0000    0.13398
680480.0000    0.15340
680520.0000    0.25036
680560.0000   -0.05434
680600.0000    0.26223
680640.0000    0.25571
680680.0000    0.66296
680720.0000    0.50707
680760.0000    0.40172
680800.0000    0.58407
680840.0000    0.56410
680880.0000    0.48352
680920.0000    0.14487
680960.0000    0.25285
681000.0000    0.15990
681040.0000    0.10653
681080.0000    0.05457
681120.0000    0.49452
681160.0000   -0.03372
681200.0000    0.29093
681240.0000    0.14885
681280.0000   -0.05044
681320.0000    0.13989
681360.0000   -0.03757
681400.0000    0.27337
681440.0000   -0.02302
681480.0000    0.38374
681520.0000    0.34370
681560.0000    0.46939
681600.0000    0.17534
681640.0000    0.38126
681680.0000    0.43644
681720.0000    0.20903
681760.0000    0.35270
681800.0000    0.56043
681840.0000    0.52063
681880.0000    0.36062
681920.0000    0.60914
681960.0000    0.53984
682000.0000    0.58699
682040.0000    0.67584
682080.0000    0.63321
682120.0000    0.51231
682160.0000    0.51624
682200.0000    0.61098
682240.0000    0.40583
682280.0000    0.36235
682320.0000    0.53295
682360.0000    0.60155
682400.0000    0.55849
682440.0000    0.41503
682480.0000    0.43409
682520.0000    0.53813
682560.0000    0.59184
682600.0000    0.43681
682640.0000    0.45445
682680.0000    0.49041
682720.0000    0.31623
682760.0000    0.32105
682800.0000    0.34292
682840.0000    0.49691
682880.0000    0.49825
682920.0000    0.35035
682960.0000    0.32513
683000.0000    0.41376
683040.0000    0.41536
683080.0000    0.49301
683120.0000    0.41635
683160.0000    0.41648
683200.0000    0.34508
683240.0000   -0.00174
683280.0000    0.10815
683320.0000    0.18047
683360.0000    0.34556
683400.0000   -0.07912
683440.0000    0.01397
683480.0000    0.23782
683520.0000   -0.02231
683560.0000    0.37253
683600.0000    0.31574
683640.0000    0.16602
683680.0000   -0.01293
683720.0000    0.07181
683760.0000    0.38149
683800.0000    0.48852
683840.0000    0.28408
683880.0000    0.40501
683920.0000    0.29190
683960.0000    0.22222
684000.0000    0.34625
684040.0000    0.33695
684080.0000    0.45866
684120.0000    0.35977
684160.0000    0.40752
684200.0000    0.19526
684240.0000    0.50360
684280.0000    0.42331
684320.0000    0.46361
684360.0000    0.43748
684400.0000    0.41277
684440.0000    0.31196
684480.0000    0.39555
684520.0000    0.37111
684560.0000    0.44824
684600.0000    0.49652
684640.0000    0.40621
684680.0000    0.49641
684720.0000    0.47747
684760.0000    0.49332
684800.0000    0.33727
684840.0000    0.41226
684880.0000    0.43993
684920.0000    0.46763
684960.0000    0.32184
685000.0000    0.38048
685040.0000    0.34263
685080.0000    0.22958
685120.0000    0.59082
685160.0000    0.56925
685200.0000    0.49091
685240.0000    0.54419
685280.0000    0.44765
685320.0000    0.52063
685360.0000    0.35525
685400.0000    0.46832
685440.0000    0.37326
685480.0000    0.49460
685520.0000    0.43224
685560.0000    0.44022
685600.0000    0.39700
685640.0000    0.46862
685680.0000    0.33302
685720.0000    0.25415
685760.0000    0.33231
685800.0000   -0.06796
685840.0000    0.31630
685880.0000    0.41908
685920.0000    0.40388
685960.0000    0.40206
686000.0000    0.30718
686040.0000    0.43567
686080.0000    0.38019
686120.0000    0.17860
686160.0000    0.12811
686200.0000    0.17123
686240.0000    0.24070
686280.0000    0.17656
686320.0000    0.06806
686360.0000    0.14926
686400.0000    0.36595
686440.0000    0.18801
686480.0000    0.47002
686520.0000    0.35389
686560.0000    0.21391
686600.0000    0.51579
686640.0000    0.28295
686680.0000    0.31503
686720.0000    0.31308
686760.0000    0.33418
686800.0000    0.38794
686840.0000    0.13002
686880.0000    0.33924
686920.0000    0.09533
686960.0000    0.37832
687000.0000    0.30581
687040.0000    0.38522
687080.0000    0.35882
687120.0000    0.30615
687160.0000    0.26249
687200.0000    0.32511
687240.0000    0.31309
687280.0000    0.36975
687320.0000    0.46147
687360.0000    0.21958
687400.0000    0.37170
687440.0000    0.38359
687480.0000    0.23209
687520.0000    0.61465
687560.0000   -0.03757
687600.0000    0.28079
687640.0000    0.51809
687680.0000    0.23307
687720.0000    0.50550
687760.0000    0.35947
687800.0000    0.42996
687840.0000    0.79654
687880.0000    0.55531
687920.0000    0.47042
687960.0000    0.37116
688000.0000    0.34518
688040.0000    0.34400
688080.0000    0.41582
688120.0000    0.37960
688160.0000    0.33696
688200.0000    0.26550
688240.0000    0.37227
688280.0000    0.45804
688320.0000    0.45886
688360.0000    0.19150
688400.0000    0.31404
688440.0000    0.36566
688480.0000   -0.14670
688520.0000    0.32105
688560.0000    0.18330
688600.0000    0.27133
688640.0000    0.18271
688680.0000    0.32970
688720.0000    0.19743
688760.0000   -0.09887
688800.0000    0.29076
688840.0000    0.26516
688880.0000    0.38985
688920.0000    0.40311
688960.0000    0.44853
689000.0000    0.32990
689040.0000    0.43817
689080.0000    0.27788
689120.0000    0.19215
689160.0000    0.43039
689200.0000    0.39519
689240.0000    0.29285
689280.0000    0.44203
689320.0000    0.56256
689360.0000    0.42333
689400.0000    0.27149
689440.0000    0.35181
689480.0000    0.42988
689520.0000    0.53176
689560.0000    0.55918
689600.0000    0.38507
689640.0000    0.38677
689680.0000    0.45966
689720.0000    0.04299
689760.0000    0.13018
689800.0000    0.23434
689840.0000    0.15285
689880.0000    0.04988
689920.0000   -0.03965
689960.0000   -0.22548
690000.0000    0.32360
690040.0000    0.39845
690080.0000    0.36980
690120.0000    0.21668
690160.0000    0.27420
690200.0000    0.31583
690240.0000    0.21074
690280.0000    0.41741
690320.0000    0.33258
690360.0000    0.60179
690400.0000    0.48870
690440.0000    0.54544
690480.0000    0.48463
690520.0000    0.40372
690560.0000    0.48515
690600.0000    0.51153
690640.0000    0.23184
690680.0000    0.46370
690720.0000    0.43484
690760.0000    0.68350
690800.0000    0.12785
690840.0000    0.49018
690880.0000    0.62547
690920.0000    0.49643
690960.0000    0.37413
691000.0000    0.14897
691040.0000    0.39107
691080.0000    0.28704
691120.0000    0.29340
691160.0000    0.20491
691200.0000    0.36258
691240.0000    0.33589
691280.0000    0.52245
691320.0000    0.42695
691360.0000    0.30072
691400.0000    0.47924
691440.0000    0.53697
691480.0000    0.55958
691520.0000    0.39003
691560.0000    0.43093
691600.0000    0.41926
691640.0000    0.88427
691680.0000    0.52446
691720.0000    0.41942
691760.0000    0.60855
691800.0000    0.34054
691840.0000    0.46596
691880.0000    0.41988
691920.0000    0.62875
691960.0000    0.56889
692000.0000    0.44109
692040.0000    0.39358
692080.0000    0.51565
692120.0000    0.37457
692160.0000    0.45492
692200.0000    0.35705
692240.0000    0.65967
692280.0000    0.50358
692320.0000    0.39210
692360.0000    0.56751
692400.0000    0.54697
692440.0000    0.48155
692480.0000    0.26637
692520.0000    0.47571
692560.0000    0.49744
692600.0000    0.39471
692640.0000    0.37449
692680.0000    0.26589
692720.0000    0.38274
692760.0000    0.51762
692800.0000    0.37556
692840.0000    0.43053
692880.0000    0.36055
692920.0000    0.53680
692960.0000    0.38590
693000.0000    0.47091
693040.0000    0.39420
693080.0000    0.37591
693120.0000    0.40295
693160.0000    0.35324
693200.0000    0.58335
693240.0000    0.44053
693280.0000    0.61054
693320.0000    0.47925
693360.0000   -0.18464
693400.0000    0.01885
693440.0000    0.27246
693480.0000    0.44149
693520.0000    0.03341
693560.0000    0.46947
693600.0000    0.54592
693640.0000    0.60567
693680.0000    0.37058
693720.0000    0.35201
693760.0000    0.49548
693800.0000    0.15279
693840.0000    0.31977
693880.0000    0.53657
693920.0000    0.45554
693960.0000    0.49376
694000.0000    0.49360
694040.0000    0.36275
694080.0000    0.18288
694120.0000    0.22088
694160.0000    0.50179
694200.0000    0.27553
694240.0000    0.36937
694280.0000    0.48567
694320.0000    0.25564
694360.0000    0.22627
694400.0000    0.10681
694440.0000    0.21305
694480.0000    0.38738
694520.0000    0.23962
694560.0000    0.15366
694600.0000    0.00864
694640.0000    0.38889
694680.0000    0.37739
694720.0000    0.24864
694760.0000    0.32051
694800.0000    0.40163
694840.0000    0.31326
694880.0000    0.32366
694920.0000    0.41890
694960.0000    0.32865
695000.0000    0.36833
695040.0000    0.39444
695080.0000    0.39110
695120.0000    0.18496
695160.0000    0.24579
695200.0000    0.34242
695240.0000    0.33755
695280.0000    0.34531
695320.0000    0.35424
695360.0000    0.33495
695400.0000    0.36854
695440.0000    0.42731
695480.0000    0.28149
695520.0000    0.18133
695560.0000    0.37348
695600.0000    0.19406
695640.0000    0.32459
695680.0000    0.40864
695720.0000    0.35097
695760.0000    0.29496
695800.0000    0.19487
695840.0000    0.25643
695880.0000    0.23105
695920.0000    0.39550
695960.0000    0.35146
696000.0000    0.23858
696040.0000    0.22386
696080.0000    0.38680
696120.0000    0.43492
696160.0000    0.38204
696200.0000    0.40585
696240.0000    0.42994
696280.0000    0.36545
696320.0000    0.17680
696360.0000    0.45599
696400.0000    0.49596
696440.0000    0.27902
696480.0000    0.34948
696520.0000    0.28155
696560.0000    0.41376
696600.0000    0.18179
696640.0000    0.11146
696680.0000    0.23631
696720.0000    0.25780
696760.0000    0.49225
696800.0000    0.39789
696840.0000    0.29437
696880.0000    0.39057
696920.0000    0.37611
696960.0000    0.37175
697000.0000    0.38846
697040.0000    0.38617
697080.0000    0.29367
697120.0000    0.25164
697160.0000    0.47617
697200.0000    0.39811
697240.0000    0.44294
697280.0000    0.34716
697320.0000    0.03119
697360.0000    0.25459
697400.0000    0.30575
697440.0000    0.44646
697480.0000    0.37798
697520.0000    0.44520
697560.0000    0.38327
697600.0000    0.43449
697640.0000    0.19327
697680.0000    0.60032
697720.0000    0.49616
697760.0000    0.50515
697800.0000    0.36989
697840.0000    0.48758
697880.0000    0.34441
697920.0000    0.27913
697960.0000    0.01665
698000.0000    0.29417
698040.0000    0.14286
698080.0000    0.05228
698120.0000    0.34316
698160.0000    0.31773
698200.0000    0.29664
698240.0000    0.23865
698280.0000    0.23342
698320.0000    0.16897
698360.0000    0.32337
698400.0000    0.26270
698440.0000    0.32542
698480.0000    0.24335
698520.0000    0.22526
698560.0000    0.35891
698600.0000    0.46940
698640.0000    0.51720
698680.0000    0.26460
698720.0000   -0.03117
698760.0000    0.11107
698800.0000    0.14118
698840.0000    0.48451
698880.0000    0.52933
698920.0000    0.09375
698960.0000    0.48481
699000.0000    0.18711
699040.0000    0.30061
699080.0000    0.32663
699120.0000    0.20715
699160.0000    0.29347
699200.0000    0.43045
699240.0000    0.30629
699280.0000    0.13913
699320.0000   -0.08249
699360.0000    0.21002
699400.0000    0.16404
699440.0000    0.16760
699480.0000    0.03875
699520.0000    0.14112
699560.0000    0.17067
699600.0000    0.21535
699640.0000    0.06073
699680.0000    0.20667
699720.0000    0.45064
699760.0000    0.25605
699800.0000    0.36569
699840.0000    0.06347
699880.0000    0.33373
699920.0000    0.29147
699960.0000    0.43494
700000.0000    0.05430
700040.0000    0.26786
700080.0000    0.54118
700120.0000    0.40195
700160.0000    0.19832
700200.0000    0.54295
700240.0000    0.39173
700280.0000    0.62787
700320.0000    0.39504
700360.0000    0.39494
700400.0000    0.41664
700440.0000    0.65978
700480.0000    0.38862
700520.0000    0.34248
700560.0000    0.22435
700600.0000    0.34907
700640.0000    0.68976
700680.0000    0.50806
700720.0000    0.31213
700760.0000    0.40061
700800.0000    0.38556
700840.0000    0.46105
700880.0000    0.31496
700920.0000    0.40084
700960.0000    0.48651
701000.0000    0.42868
701040.0000    0.44048
701080.0000    0.49780
701120.0000    0.45013
701160.0000    0.33006
701200.0000    0.43664
701240.0000    0.57480
701280.0000    0.37393
701320.0000    0.38949
701360.0000    0.56970
701400.0000    0.27559
701440.0000    0.55213
701480.0000    0.48591
701520.0000    0.49042
701560.0000    0.43520
701600.0000    0.57631
701640.0000    0.22135
701680.0000    0.48332
701720.0000    0.41773
701760.0000    0.48192
701800.0000    0.56041
701840.0000    0.43915
701880.0000    0.43544
701920.0000    0.59233
701960.0000    0.40268
702000.0000    0.48101
702040.0000    0.19604
702080.0000    0.27692
702120.0000    0.42391
702160.0000    0.49800
702200.0000    0.38361
702240.0000    0.43435
702280.0000    0.35776
702320.0000    0.41250
702360.0000    0.37255
702400.0000    0.60050
702440.0000    0.50325
702480.0000    0.37200
702520.0000    0.45745
702560.0000    0.39587
702600.0000    0.40376
702640.0000    0.32525
702680.0000    0.30173
702720.0000    0.56434
702760.0000    0.47815
702800.0000    0.34728
702840.0000    0.42918
702880.0000    0.48757
702920.0000    0.30430
702960.0000    0.38210
703000.0000    0.29051
703040.0000    0.41783
703080.0000    0.40584
703120.0000    0.18648
703160.0000    0.21862
703200.0000    0.04198
703240.0000   -0.03251
703280.0000    0.14598
703320.0000    0.20787
703360.0000    0.46244
703400.0000    0.14717
703440.0000    0.53424
703480.0000    0.58278
703520.0000    0.38042
703560.0000    0.25274
703600.0000    0.44357
703640.0000    0.19857
703680.0000   -0.27487
703720.0000    0.20831
703760.0000    0.16944
703800.0000    0.07110
703840.0000    0.20395
703880.0000    0.07128
703920.0000    0.19368
703960.0000   -0.23394
704000.0000   -0.07320
704040.0000    0.01360
704080.0000    0.11782
704120.0000    0.57463
704160.0000    0.32118
704200.0000    0.09554
704240.0000    0.26373
704280.0000   -0.00717
704320.0000    0.09010
704360.0000    0.35253
704400.0000    0.41167
704440.0000    0.31199
704480.0000    0.21273
704520.0000    0.24836
704560.0000    0.11118
704600.0000    0.37592
704640.0000    0.37888
704680.0000    0.27825
704720.0000    0.34549
704760.0000    0.45041
704800.0000    0.41825
704840.0000    0.37862
704880.0000    0.46661
704920.0000    0.38465
704960.0000    0.42285
705000.0000    0.43298
705040.0000    0.45799
705080.0000    0.45270
705120.0000    0.09720
705160.0000    0.44871
705200.0000    0.43612
705240.0000    0.13634
705280.0000    0.46202
705320.0000    0.43011
705360.0000    0.26936
705400.0000    0.42359
705440.0000    0.31655
705480.0000    0.41689
705520.0000    0.60002
705560.0000    0.64318
705600.0000    0.61813
705640.0000    0.84008
705680.0000    0.76512
705720.0000    0.71914
705760.0000    0.56671
705800.0000    0.38524
705840.0000    0.67175
705880.0000    0.72844
705920.0000    0.65394
705960.0000    0.52227
706000.0000    0.56783
706040.0000    0.83649
706080.0000    0.62697
706120.0000    0.57898
706160.0000    0.76843
706200.0000    0.66330
706240.0000    0.66785
706280.0000    0.84788
706320.0000    0.70578
706360.0000    0.57959
706400.0000    0.41875
706440.0000    0.50449
706480.0000    0.50320
706520.0000    0.42313
706560.0000    0.35003
706600.0000    0.39633
706640.0000    0.18790
706680.0000    0.08430
706720.0000    0.48151
706760.0000    0.33084
706800.0000    0.38373
706840.0000    0.48706
706880.0000    0.30715
706920.0000    0.19631
706960.0000    0.17125
707000.0000    0.33544
707040.0000    0.21087
707080.0000    0.16596
707120.0000    0.00241
707160.0000    0.16309
707200.0000    0.11645
707240.0000    0.15779
707280.0000    0.27189
707320.0000    0.10436
707360.0000    0.12712
707400.0000   -0.08708
707440.0000    0.10179
707480.0000    0.16205
707520.0000   -0.16657
707560.0000    0.03827
707600.0000    0.04651
707640.0000    0.20036
707680.0000   -0.02281
707720.0000   -0.14086
707760.0000    0.02986
707800.0000   -0.08095
707840.0000   -0.00143
707880.0000    0.05428
707920.0000   -0.15017
707960.0000   -0.03470
708000.0000    0.23804
708040.0000   -0.10569
708080.0000    0.25425
708120.0000    0.16428
708160.0000    0.13188
708200.0000   -0.18770
708240.0000   -0.07173
708280.0000    0.30305
708320.0000   -0.00572
708360.0000   -0.03777
708400.0000    0.24603
708440.0000    0.05447
708480.0000    0.05131
708520.0000    0.13772
708560.0000    0.11654
708600.0000    0.13403
708640.0000    0.22946
708680.0000   -0.30963
708720.0000   -0.02495
708760.0000    0.19656
708800.0000    0.32745
708840.0000   -0.11720
708880.0000    0.27224
708920.0000    0.31548
708960.0000    0.31407
709000.0000    0.15553
709040.0000   -0.01936
709080.0000    0.21237
709120.0000    0.55884
709160.0000    0.58398
709200.0000    0.63449
709240.0000    0.73303
709280.0000    0.67974
709320.0000    0.58200
709360.0000    0.58222
709400.0000    0.60975
709440.0000    0.62063
709480.0000    0.65077
709520.0000    0.72747
709560.0000    0.61564
709600.0000    0.56771
709640.0000    0.67890
709680.0000    0.61153
709720.0000    0.51560
709760.0000    0.61602
709800.0000    0.43654
709840.0000    0.38421
709880.0000    0.38976
709920.0000    0.47366
709960.0000    0.35261
710000.0000    0.46706
710040.0000    0.29732
710080.0000    0.08841
710120.0000    0.46069
710160.0000    0.46065
710200.0000    0.51554
710240.0000    0.35191
710280.0000    0.36871
710320.0000    0.47686
710360.0000    0.38409
710400.0000    0.53445
710440.0000    0.24733
710480.0000    0.24922
710520.0000    0.50797
710560.0000    0.43768
710600.0000    0.19541
710640.0000    0.31417
710680.0000    0.26751
710720.0000   -0.05688
710760.0000    0.58285
710800.0000    0.12352
710840.0000    0.19643
710880.0000    0.27205
710920.0000    0.15536
710960.0000    0.08938
711000.0000   -0.16699
711040.0000   -0.04368
711080.0000   -0.09458
711120.0000   -0.20824
711160.0000   -0.04186
711200.0000    0.02080
711240.0000    0.25018
711280.0000    0.06973
711320.0000    0.29925
711360.0000    0.49048
711400.0000    0.39520
711440.0000    0.32677
711480.0000    0.45664
711520.0000    0.41914
711560.0000    0.43944
711600.0000    0.43273
711640.0000    0.67798
711680.0000    0.57070
711720.0000    0.78670
711760.0000    0.58351
711800.0000    0.71990
711840.0000    0.56672
711880.0000    0.61765
711920.0000    0.73222
711960.0000    0.61507
712000.0000    0.76603
712040.0000    0.70447
712080.0000    0.54811
712120.0000    0.86172
712160.0000    0.68995
712200.0000    0.64584
712240.0000    0.71586
712280.0000    0.74210
712320.0000    0.62683
712360.0000    0.60623
712400.0000    0.53797
712440.0000    0.65851
712480.0000    0.68035
712520.0000    0.51631
712560.0000    0.54099
712600.0000    0.73200
712640.0000    0.62164
712680.0000    0.69905
712720.0000    0.60172
712760.0000    0.68525
712800.0000    0.59883
712840.0000    0.72266
712880.0000    0.56058
712920.0000    0.61595
712960.0000    0.65988
713000.0000    0.70978
713040.0000    0.73398
713080.0000    0.62336
713120.0000    0.60699
713160.0000    0.84080
713200.0000    0.72129
713240.0000    0.59030
713280.0000    0.55557
713320.0000    0.45391
713360.0000    0.29768
713400.0000    0.56232
713440.0000    0.84336
713480.0000    0.69480
713520.0000    0.54669
713560.0000    0.64137
713600.0000    0.53516
713640.0000    0.59687
713680.0000    0.53473
713720.0000    0.43895
713760.0000    0.68227
713800.0000    0.58510
713840.0000    0.56999
713880.0000    0.48399
713920.0000    0.21285
713960.0000    0.36847
714000.0000    0.48575
714040.0000    0.38684
714080.0000    0.41395
714120.0000    0.31064
714160.0000    0.52866
714200.0000    0.65036
714240.0000    0.71881
714280.0000    0.46008
714320.0000    0.67727
714360.0000    0.46151
714400.0000    0.37596
714440.0000    0.08831
714480.0000    0.37536
714520.0000    0.20891
714560.0000    0.40233
714600.0000    0.31436
714640.0000    0.42498
714680.0000    0.44147
714720.0000    0.24929
714760.0000    0.07376
714800.0000    0.37626
714840.0000    0.04589
714880.0000    0.29458
714920.0000    0.32688
714960.0000    0.29702
715000.0000    0.10669
715040.0000    0.26725
715080.0000   -0.02386
715120.0000    0.04943
715160.0000   -0.07945
715200.0000   -0.02568
715240.0000    0.31505
715280.0000    0.48676
715320.0000    0.31793
715360.0000    0.29814
715400.0000    0.26176
715440.0000    0.36525
715480.0000    0.25302
715520.0000    0.19138
715560.0000   -0.08125
715600.0000   -0.05573
715640.0000    0.44979
715680.0000    0.21405
715720.0000    0.18816
715760.0000    0.20041
715800.0000   -0.13633
715840.0000    0.12143
715880.0000    0.25825
715920.0000    0.03625
715960.0000    0.11911
716000.0000    0.06481
716040.0000    0.21229
716080.0000    0.20485
716120.0000   -0.06770
716160.0000   -0.02392
716200.0000    0.04294
716240.0000    0.13624
716280.0000    0.21760
716320.0000    0.06905
716360.0000   -0.12367
716400.0000    0.00124
716440.0000    0.17423
716480.0000    0.21810
716520.0000   -0.00517
716560.0000    0.18060
716600.0000    0.13253
716640.0000    0.20771
716680.0000    0.40698
716720.0000    0.26607
716760.0000    0.52820
716800.0000    0.23596
716840.0000    0.25920
716880.0000    0.14563
716920.0000    0.23815
716960.0000    0.20667
717000.0000    0.21942
717040.0000    0.20097
717080.0000    0.20689
717120.0000    0.10864
717160.0000    0.25973
717200.0000    0.27596
717240.0000    0.14712
717280.0000    0.06003
717320.0000    0.05428
717360.0000    0.19934
717400.0000    0.22154
717440.0000    0.31409
717480.0000    0.35275
717520.0000    0.17772
717560.0000    0.01283
717600.0000    0.26626
717640.0000    0.16537
717680.0000    0.08856
717720.0000    0.04718
717760.0000    0.31527
717800.0000    0.30009
717840.0000    0.28825
717880.0000    0.19404
717920.0000    0.16489
717960.0000    0.15400
718000.0000    0.28056
718040.0000    0.42482
718080.0000    0.11404
718120.0000    0.10895
718160.0000    0.16221
718200.0000    0.12274
718240.0000    0.11482
718280.0000    0.09442
718320.0000    0.01513
718360.0000   -0.04557
718400.0000   -0.03797
718440.0000    0.09405
718480.0000    0.04997
718520.0000    0.12539
718560.0000    0.25730
718600.0000    0.12245
718640.0000    0.06886
718680.0000    0.04651
718720.0000    0.11383
718760.0000    0.23298
718800.0000    0.24472
718840.0000   -0.12011
718880.0000    0.23868
718920.0000    0.10012
718960.0000    0.07931
719000.0000    0.00939
719040.0000    0.27363
719080.0000    0.30140
719120.0000    0.34559
719160.0000    0.24032
719200.0000    0.17700
719240.0000    0.25161
719280.0000    0.26744
719320.0000    0.18142
719360.0000    0.11894
719400.0000    0.04507
719440.0000    0.15198
719480.0000    0.32996
719520.0000   -0.01872
719560.0000    0.16789
719600.0000   -0.09516
719640.0000    0.10950
719680.0000    0.14293
719720.0000   -0.06826
719760.0000   -0.07868
719800.0000    0.24784
719840.0000    0.38327
719880.0000    0.24567
719920.0000    0.19822
719960.0000    0.34188
720000.0000    0.20972
720040.0000    0.24151
720080.0000    0.22399
720120.0000    0.03065
720160.0000    0.02688
720200.0000   -0.01228
720240.0000    0.22676
720280.0000    0.42717
720320.0000    0.19347
720360.0000    0.22363
720400.0000    0.26544
720440.0000    0.27491
720480.0000    0.09280
720520.0000    0.29708
720560.0000    0.32355
720600.0000    0.25129
720640.0000    0.04163
720680.0000    0.17445
720720.0000    0.28781
720760.0000    0.16848
720800.0000    0.34672
720840.0000    0.39388
720880.0000    0.40702
720920.0000   -0.01330
720960.0000    0.06075
721000.0000    0.12394
721040.0000   -0.16806
721080.0000   -0.13854
721120.0000    0.00827
721160.0000   -0.10741
721200.0000    0.05056
721240.0000    0.27175
721280.0000    0.16903
721320.0000    0.30634
721360.0000   -0.00171
721400.0000   -0.28751
721440.0000   -0.62385
721480.0000   -0.24571
721520.0000    0.38772
721560.0000   -0.09963
721600.0000   -0.17614
721640.0000    0.05923
721680.0000    0.62715
721720.0000    0.66798
721760.0000    0.47731
721800.0000    0.57230
721840.0000    0.46065
721880.0000    0.24430
721920.0000    0.25739
721960.0000   -0.02559
722000.0000   -0.00359
722040.0000   -0.14551
722080.0000   -0.14390
722120.0000   -0.18625
722160.0000   -0.07299
722200.0000    0.05435
722240.0000   -0.17542
722280.0000    0.21123
722320.0000    0.23333
722360.0000    0.33195
722400.0000   -0.23858
722440.0000   -0.21648
722480.0000   -0.01613
722520.0000    0.19378
722560.0000    0.04824
722600.0000    0.09987
722640.0000    0.24083
722680.0000    0.21562
722720.0000    0.35879
722760.0000    0.39611
722800.0000    0.39187
722840.0000    0.03417
722880.0000    0.27207
722920.0000    0.12484
722960.0000    0.22365
723000.0000   -0.08074
723040.0000    0.32128
723080.0000    0.25392
723120.0000    0.30812
723160.0000    0.26271
723200.0000    0.43349
723240.0000    0.33290
723280.0000    0.35388
723320.0000    0.31048
723360.0000    0.07187
723400.0000    0.24093
723440.0000    0.37672
723480.0000    0.24257
723520.0000    0.23681
723560.0000    0.43624
723600.0000    0.39311
723640.0000    0.31828
723680.0000    0.12815
723720.0000   -0.02936
723760.0000    0.14227
723800.0000    0.36774
723840.0000    0.35326
[truncated: 158,795 more chars]
