# Supplementary material for: Comment on 'Valid molecular dynamics simulations of human hemoglobin require a surprisingly large box size'
Source: eLife. 2019 Jun 20;8:e44718. doi: 10.7554/eLife.44718 (PMC6586461; doi:10.7554/eLife.44718)
Supplement: Figure 4—source data 1. — The zip archive contains a README file describing which source files correspond to the different panels. [file elife-44718-fig4-data1.zip › figure4/panels_EF/charmm/box2/eq12/proj.xvg]

25000.0000   -0.95641
25040.0000   -0.82036
25080.0000   -0.63707
25120.0000   -0.60947
25160.0000   -0.69138
25200.0000   -0.87981
25240.0000   -0.83227
25280.0000   -0.71364
25320.0000   -0.70805
25360.0000   -0.88129
25400.0000   -0.82149
25440.0000   -0.80594
25480.0000   -0.89252
25520.0000   -0.53192
25560.0000   -0.58371
25600.0000   -1.01358
25640.0000   -0.72381
25680.0000   -0.79048
25720.0000   -0.58620
25760.0000   -0.79704
25800.0000   -0.88110
25840.0000   -0.63440
25880.0000   -0.63942
25920.0000   -0.48531
25960.0000   -0.84535
26000.0000   -0.74880
26040.0000   -0.76978
26080.0000   -0.65997
26120.0000   -0.80956
26160.0000   -0.65274
26200.0000   -0.91962
26240.0000   -0.65476
26280.0000   -0.22535
26320.0000   -0.35711
26360.0000   -0.48577
26400.0000   -0.41042
26440.0000   -0.68962
26480.0000   -0.57356
26520.0000   -0.74672
26560.0000   -0.48195
26600.0000   -0.48436
26640.0000   -0.39201
26680.0000   -0.38030
26720.0000   -0.75924
26760.0000   -0.71207
26800.0000   -0.43101
26840.0000   -0.91650
26880.0000   -0.78713
26920.0000   -0.68663
26960.0000   -0.72095
27000.0000   -0.71671
27040.0000   -0.81082
27080.0000   -0.49921
27120.0000   -0.83839
27160.0000   -1.05325
27200.0000   -0.82245
27240.0000   -0.87454
27280.0000   -1.12330
27320.0000   -1.09980
27360.0000   -1.08657
27400.0000   -1.11570
27440.0000   -0.81092
27480.0000   -1.11169
27520.0000   -0.68961
27560.0000   -0.85700
27600.0000   -1.00637
27640.0000   -0.81910
27680.0000   -0.88010
27720.0000   -0.90646
27760.0000   -0.91307
27800.0000   -0.83031
27840.0000   -0.78311
27880.0000   -0.78384
27920.0000   -1.04418
27960.0000   -0.81404
28000.0000   -0.90745
28040.0000   -0.99767
28080.0000   -0.81939
28120.0000   -0.80403
28160.0000   -0.96093
28200.0000   -0.86238
28240.0000   -0.87523
28280.0000   -1.05392
28320.0000   -1.02797
28360.0000   -1.12432
28400.0000   -0.90629
28440.0000   -0.94550
28480.0000   -0.77709
28520.0000   -0.87600
28560.0000   -0.87170
28600.0000   -0.88961
28640.0000   -0.95916
28680.0000   -0.96104
28720.0000   -0.79926
28760.0000   -0.71188
28800.0000   -0.85712
28840.0000   -0.99722
28880.0000   -0.79175
28920.0000   -0.97054
28960.0000   -0.98504
29000.0000   -1.08862
29040.0000   -1.12781
29080.0000   -0.96807
29120.0000   -1.07276
29160.0000   -0.97536
29200.0000   -0.99651
29240.0000   -0.77824
29280.0000   -1.03526
29320.0000   -1.21307
29360.0000   -1.29182
29400.0000   -0.98013
29440.0000   -1.08087
29480.0000   -0.93912
29520.0000   -0.79321
29560.0000   -0.79398
29600.0000   -0.93505
29640.0000   -0.83014
29680.0000   -0.70195
29720.0000   -0.77810
29760.0000   -0.99177
29800.0000   -0.92881
29840.0000   -1.11138
29880.0000   -0.75675
29920.0000   -0.87042
29960.0000   -0.88624
30000.0000   -0.81798
30040.0000   -0.94858
30080.0000   -0.53900
30120.0000   -0.67464
30160.0000   -0.64642
30200.0000   -0.49711
30240.0000   -1.02585
30280.0000   -0.98787
30320.0000   -0.85074
30360.0000   -1.12548
30400.0000   -1.10263
30440.0000   -0.98314
30480.0000   -0.69202
30520.0000   -1.08210
30560.0000   -1.04269
30600.0000   -0.69576
30640.0000   -0.99390
30680.0000   -1.00506
30720.0000   -1.03474
30760.0000   -0.88404
30800.0000   -1.03003
30840.0000   -1.19714
30880.0000   -1.05616
30920.0000   -1.25939
30960.0000   -1.20126
31000.0000   -0.87363
31040.0000   -1.04639
31080.0000   -0.85259
31120.0000   -1.17418
31160.0000   -0.85196
31200.0000   -0.84790
31240.0000   -0.90041
31280.0000   -1.03188
31320.0000   -1.29951
31360.0000   -0.85261
31400.0000   -0.95010
31440.0000   -1.05583
31480.0000   -0.89610
31520.0000   -0.85731
31560.0000   -1.01014
31600.0000   -0.64704
31640.0000   -1.08510
31680.0000   -0.91485
31720.0000   -1.09597
31760.0000   -1.08632
31800.0000   -0.54122
31840.0000   -1.01055
31880.0000   -0.99921
31920.0000   -0.78325
31960.0000   -0.90858
32000.0000   -0.77654
32040.0000   -0.99874
32080.0000   -0.78508
32120.0000   -0.65940
32160.0000   -0.77913
32200.0000   -0.98017
32240.0000   -0.79573
32280.0000   -0.99373
32320.0000   -0.86531
32360.0000   -1.14371
32400.0000   -0.77274
32440.0000   -1.02736
32480.0000   -0.73546
32520.0000   -0.72979
32560.0000   -0.78006
32600.0000   -0.92513
32640.0000   -0.80362
32680.0000   -0.70385
32720.0000   -0.63135
32760.0000   -0.69393
32800.0000   -0.82033
32840.0000   -0.82546
32880.0000   -1.06804
32920.0000   -0.66947
32960.0000   -0.57156
33000.0000   -0.83639
33040.0000   -0.93431
33080.0000   -0.94638
33120.0000   -0.91031
33160.0000   -0.79245
33200.0000   -1.01180
33240.0000   -0.96439
33280.0000   -0.60446
33320.0000   -0.86916
33360.0000   -0.37394
33400.0000   -0.86354
33440.0000   -0.85221
33480.0000   -0.88214
33520.0000   -0.90075
33560.0000   -0.73868
33600.0000   -0.65289
33640.0000   -0.66263
33680.0000   -0.76289
33720.0000   -0.70941
33760.0000   -0.86427
33800.0000   -0.54901
33840.0000   -0.53159
33880.0000   -0.33140
33920.0000   -0.60911
33960.0000   -0.57749
34000.0000   -0.38234
34040.0000   -0.47539
34080.0000   -0.81605
34120.0000   -0.70640
34160.0000   -0.53574
34200.0000   -0.84577
34240.0000   -0.72865
34280.0000   -0.65635
34320.0000   -0.76647
34360.0000   -0.85644
34400.0000   -0.77810
34440.0000   -0.98641
34480.0000   -0.67353
34520.0000   -0.46203
34560.0000   -0.83684
34600.0000   -0.70904
34640.0000   -0.47946
34680.0000   -0.51198
34720.0000   -0.69412
34760.0000   -0.50768
34800.0000   -0.31588
34840.0000   -0.51639
34880.0000   -0.51400
34920.0000   -0.42436
34960.0000   -0.67994
35000.0000   -0.78273
35040.0000   -0.23237
35080.0000   -0.31864
35120.0000   -0.35855
35160.0000    0.08885
35200.0000   -0.16032
35240.0000   -0.17697
35280.0000   -0.02895
35320.0000   -0.41234
35360.0000   -0.02908
35400.0000   -0.18233
35440.0000   -0.34986
35480.0000   -0.36077
35520.0000   -0.36431
35560.0000   -0.58078
35600.0000   -0.33478
35640.0000   -0.40826
35680.0000   -0.60883
35720.0000   -0.43031
35760.0000   -0.38979
35800.0000   -0.26639
35840.0000   -0.74604
35880.0000   -0.31732
35920.0000   -0.44346
35960.0000   -0.60416
36000.0000   -0.28645
36040.0000   -0.56900
36080.0000   -0.46711
36120.0000   -0.69550
36160.0000   -0.57454
36200.0000   -0.69891
36240.0000   -0.33804
36280.0000   -0.49564
36320.0000   -0.59698
36360.0000   -0.78163
36400.0000   -0.76269
36440.0000   -0.49401
36480.0000   -0.44358
36520.0000   -0.55603
36560.0000   -0.43887
36600.0000   -0.66440
36640.0000   -0.62572
36680.0000   -0.29137
36720.0000   -0.35920
36760.0000   -0.41054
36800.0000   -0.45498
36840.0000   -0.23568
36880.0000   -0.42060
36920.0000   -0.55580
36960.0000   -0.48754
37000.0000   -0.43814
37040.0000   -0.51807
37080.0000   -0.14439
37120.0000   -0.72340
37160.0000   -0.42322
37200.0000   -0.75226
37240.0000   -0.29525
37280.0000   -0.23465
37320.0000   -0.11608
37360.0000   -0.13842
37400.0000   -0.56131
37440.0000   -0.05661
37480.0000   -0.21774
37520.0000   -0.13921
37560.0000   -0.27457
37600.0000   -0.36682
37640.0000   -0.28211
37680.0000   -0.01792
37720.0000    0.15053
37760.0000   -0.12438
37800.0000   -0.21896
37840.0000   -0.10846
37880.0000   -0.20520
37920.0000   -0.63594
37960.0000   -0.44085
38000.0000   -0.04483
38040.0000   -0.29247
38080.0000   -0.18156
38120.0000   -0.26041
38160.0000   -0.43249
38200.0000   -0.15593
38240.0000   -0.11150
38280.0000    0.18971
38320.0000   -0.12856
38360.0000    0.02753
38400.0000   -0.11871
38440.0000    0.00404
38480.0000    0.16182
38520.0000   -0.34564
38560.0000   -0.37504
38600.0000   -0.04874
38640.0000   -0.20416
38680.0000    0.10175
38720.0000   -0.36809
38760.0000    0.04719
38800.0000    0.05487
38840.0000    0.01619
38880.0000   -0.04397
38920.0000    0.20668
38960.0000    0.07123
39000.0000    0.13893
39040.0000   -0.07700
39080.0000    0.07417
39120.0000    0.08483
39160.0000    0.05279
39200.0000   -0.04620
39240.0000   -0.14139
39280.0000   -0.40274
39320.0000   -0.64169
39360.0000   -0.19841
39400.0000   -0.19753
39440.0000   -0.09701
39480.0000   -0.16792
39520.0000   -0.26113
39560.0000   -0.06565
39600.0000    0.02119
39640.0000    0.07678
39680.0000   -0.08131
39720.0000    0.08069
39760.0000   -0.05491
39800.0000   -0.13718
39840.0000   -0.01156
39880.0000   -0.50060
39920.0000   -0.23301
39960.0000   -0.29361
40000.0000   -0.26287
40040.0000   -0.03853
40080.0000   -0.40426
40120.0000   -0.02879
40160.0000   -0.30087
40200.0000   -0.00565
40240.0000   -0.24857
40280.0000    0.01760
40320.0000   -0.49585
40360.0000   -0.48616
40400.0000   -0.07347
40440.0000   -0.43618
40480.0000   -0.31455
40520.0000   -0.39086
40560.0000   -0.60773
40600.0000   -0.22503
40640.0000   -0.10156
40680.0000   -0.27638
40720.0000   -0.25579
40760.0000   -0.00264
40800.0000   -0.06981
40840.0000   -0.52747
40880.0000   -0.05206
40920.0000   -0.20524
40960.0000   -0.32050
41000.0000   -0.35864
41040.0000   -0.49407
41080.0000   -0.29923
41120.0000    0.26142
41160.0000    0.08846
41200.0000    0.13468
41240.0000   -0.22663
41280.0000   -0.29205
41320.0000   -0.09465
41360.0000   -0.32871
41400.0000    0.09551
41440.0000    0.01960
41480.0000   -0.05107
41520.0000   -0.42304
41560.0000   -0.09138
41600.0000   -0.20655
41640.0000   -0.70268
41680.0000   -0.05573
41720.0000    0.17807
41760.0000    0.23089
41800.0000    0.25844
41840.0000   -0.10355
41880.0000   -0.29553
41920.0000    0.09024
41960.0000    0.40490
42000.0000   -0.01249
42040.0000    0.04076
42080.0000   -0.13459
42120.0000   -0.33385
42160.0000   -0.18369
42200.0000    0.03531
42240.0000    0.15364
42280.0000    0.13116
42320.0000    0.08619
42360.0000    0.04440
42400.0000    0.08611
42440.0000    0.01962
42480.0000    0.15063
42520.0000   -0.02296
42560.0000   -0.45860
42600.0000   -0.51593
42640.0000   -0.65949
42680.0000   -0.40997
42720.0000   -0.56656
42760.0000   -0.23901
42800.0000   -0.46573
42840.0000   -0.30451
42880.0000   -0.48987
42920.0000   -0.69388
42960.0000   -0.09797
43000.0000   -0.32460
43040.0000   -0.29883
43080.0000   -0.17819
43120.0000   -0.28319
43160.0000   -0.70791
43200.0000   -0.58882
43240.0000   -0.44970
43280.0000   -0.40099
43320.0000   -0.56396
43360.0000   -0.08229
43400.0000   -0.37191
43440.0000    0.01272
43480.0000   -0.02357
43520.0000    0.22005
43560.0000   -0.08134
43600.0000   -0.11654
43640.0000    0.02634
43680.0000    0.16756
43720.0000   -0.30104
43760.0000   -0.51846
43800.0000   -0.74330
43840.0000   -0.65728
43880.0000   -0.90283
43920.0000   -0.70883
43960.0000   -0.25539
44000.0000   -0.17862
44040.0000   -0.11347
44080.0000   -0.36617
44120.0000   -0.05649
44160.0000   -0.15827
44200.0000   -0.17222
44240.0000   -0.34207
44280.0000   -0.09791
44320.0000   -0.22698
44360.0000    0.00542
44400.0000    0.02014
44440.0000   -0.07518
44480.0000    0.03507
44520.0000   -0.19325
44560.0000    0.03247
44600.0000   -0.06844
44640.0000   -0.20305
44680.0000   -0.24187
44720.0000   -0.05627
44760.0000    0.17931
44800.0000    0.07366
44840.0000   -0.01143
44880.0000   -0.38454
44920.0000   -0.25640
44960.0000   -0.34212
45000.0000    0.14537
45040.0000   -0.08562
45080.0000   -0.07622
45120.0000   -0.00899
45160.0000   -0.09427
45200.0000    0.07809
45240.0000    0.53825
45280.0000   -0.06898
45320.0000   -0.18212
45360.0000   -0.08358
45400.0000   -0.25456
45440.0000    0.00679
45480.0000    0.29197
45520.0000    0.09056
45560.0000    0.13627
45600.0000    0.43146
45640.0000    0.08139
45680.0000    0.29817
45720.0000    0.11210
45760.0000    0.11322
45800.0000    0.21348
45840.0000    0.09609
45880.0000   -0.41204
45920.0000   -0.16797
45960.0000   -0.33117
46000.0000   -0.24383
46040.0000   -0.26671
46080.0000   -0.08325
46120.0000   -0.01061
46160.0000    0.13851
46200.0000   -0.10023
46240.0000   -0.06403
46280.0000   -0.36529
46320.0000   -0.20531
46360.0000   -0.17981
46400.0000   -0.25293
46440.0000   -0.30121
46480.0000   -0.19678
46520.0000   -0.08845
46560.0000   -0.14821
46600.0000    0.18300
46640.0000    0.22226
46680.0000   -0.25881
46720.0000   -0.46266
46760.0000   -0.40257
46800.0000   -0.15271
46840.0000   -0.33194
46880.0000   -0.46725
46920.0000   -0.23340
46960.0000   -0.15192
47000.0000   -0.41973
47040.0000   -0.33656
47080.0000   -0.40583
47120.0000   -0.34474
47160.0000   -0.53776
47200.0000   -0.49015
47240.0000    0.07675
47280.0000   -0.13245
47320.0000   -0.27240
47360.0000   -0.23641
47400.0000   -0.14378
47440.0000   -0.18370
47480.0000   -0.37298
47520.0000   -0.34620
47560.0000   -0.13038
47600.0000   -0.38256
47640.0000   -0.28270
47680.0000   -0.29980
47720.0000   -0.30572
47760.0000   -0.02303
47800.0000   -0.11780
47840.0000    0.14932
47880.0000    0.17717
47920.0000   -0.22390
47960.0000   -0.45343
48000.0000   -0.05909
48040.0000   -0.01138
48080.0000   -0.23205
48120.0000    0.02600
48160.0000    0.00077
48200.0000    0.09583
48240.0000   -0.01891
48280.0000   -0.05716
48320.0000    0.15611
48360.0000    0.22186
48400.0000    0.05320
48440.0000   -0.04790
48480.0000   -0.00923
48520.0000   -0.16023
48560.0000   -0.01252
48600.0000    0.04647
48640.0000   -0.04105
48680.0000   -0.22690
48720.0000   -0.22979
48760.0000    0.10925
48800.0000    0.17838
48840.0000    0.06233
48880.0000    0.41894
48920.0000    0.13636
48960.0000    0.05467
49000.0000    0.03416
49040.0000   -0.02996
49080.0000   -0.20463
49120.0000   -0.37479
49160.0000   -0.11190
49200.0000   -0.06147
49240.0000    0.01139
49280.0000   -0.25332
49320.0000   -0.28819
49360.0000   -0.02739
49400.0000   -0.05790
49440.0000   -0.22253
49480.0000   -0.08220
49520.0000   -0.19094
49560.0000   -0.03268
49600.0000   -0.03630
49640.0000   -0.22693
49680.0000   -0.10723
49720.0000   -0.24120
49760.0000   -0.45417
49800.0000   -0.12463
49840.0000   -0.26234
49880.0000   -0.23774
49920.0000   -0.20991
49960.0000   -0.36605
50000.0000   -0.31806
50040.0000   -0.17400
50080.0000   -0.08933
50120.0000   -0.07794
50160.0000    0.01879
50200.0000    0.01629
50240.0000   -0.25630
50280.0000   -0.37075
50320.0000   -0.46728
50360.0000   -0.08146
50400.0000    0.00215
50440.0000    0.44358
50480.0000   -0.00116
50520.0000   -0.12194
50560.0000   -0.04772
50600.0000   -0.15376
50640.0000   -0.25284
50680.0000   -0.08439
50720.0000   -0.45635
50760.0000   -0.14244
50800.0000   -0.09076
50840.0000   -0.10712
50880.0000    0.00402
50920.0000    0.11073
50960.0000    0.17755
51000.0000   -0.03105
51040.0000    0.15036
51080.0000    0.16020
51120.0000    0.59609
51160.0000    0.04099
51200.0000    0.37810
51240.0000    0.27621
51280.0000   -0.01232
51320.0000    0.04302
51360.0000    0.09324
51400.0000    0.33883
51440.0000    0.40581
51480.0000    0.60022
51520.0000    0.50272
51560.0000    0.51714
51600.0000    0.54613
51640.0000    0.74280
51680.0000   -0.24391
51720.0000    0.19739
51760.0000    0.60651
51800.0000    0.47569
51840.0000    0.53055
51880.0000    0.29414
51920.0000    0.06344
51960.0000    0.53525
52000.0000    0.24586
52040.0000    0.27737
52080.0000    0.39688
52120.0000    0.46823
52160.0000    0.13457
52200.0000   -0.09612
52240.0000    0.54547
52280.0000    0.14526
52320.0000    0.33573
52360.0000    0.09358
52400.0000    0.40643
52440.0000   -0.04023
52480.0000    0.00966
52520.0000    0.20894
52560.0000    0.34949
52600.0000    0.17117
52640.0000    0.34978
52680.0000    0.38753
52720.0000    0.23244
52760.0000    0.43184
52800.0000    0.40029
52840.0000    0.44718
52880.0000    0.16208
52920.0000   -0.38237
52960.0000    0.14043
53000.0000   -0.12406
53040.0000   -0.03900
53080.0000   -0.43116
53120.0000   -0.41225
53160.0000   -0.35903
53200.0000    0.15574
53240.0000    0.05772
53280.0000   -0.01853
53320.0000   -0.42742
53360.0000   -0.06013
53400.0000   -0.17151
53440.0000   -0.17051
53480.0000    0.28264
53520.0000   -0.17440
53560.0000   -0.34772
53600.0000   -0.28758
53640.0000   -0.24312
53680.0000    0.05417
53720.0000   -0.16389
53760.0000   -0.26994
53800.0000   -0.20825
53840.0000   -0.05748
53880.0000    0.09391
53920.0000    0.24687
53960.0000   -0.14159
54000.0000   -0.19123
54040.0000   -0.15025
54080.0000   -0.04514
54120.0000   -0.14466
54160.0000   -0.06639
54200.0000   -0.32044
54240.0000   -0.15768
54280.0000   -0.01576
54320.0000    0.06873
54360.0000   -0.23036
54400.0000   -0.42534
54440.0000   -0.33030
54480.0000   -0.00379
54520.0000   -0.33078
54560.0000    0.04531
54600.0000   -0.09911
54640.0000    0.12828
54680.0000   -0.12812
54720.0000   -0.19059
54760.0000    0.09621
54800.0000    0.15149
54840.0000    0.03820
54880.0000   -0.19019
54920.0000   -0.00650
54960.0000   -0.07729
55000.0000   -0.23498
55040.0000   -0.13432
55080.0000   -0.33178
55120.0000   -0.10344
55160.0000   -0.30018
55200.0000   -0.17112
55240.0000   -0.11583
55280.0000   -0.56980
55320.0000   -0.50813
55360.0000   -0.03132
55400.0000    0.08773
55440.0000   -0.18224
55480.0000    0.01133
55520.0000    0.15838
55560.0000   -0.15251
55600.0000   -0.02345
55640.0000    0.02016
55680.0000   -0.19911
55720.0000   -0.22088
55760.0000   -0.18279
55800.0000   -0.25034
55840.0000   -0.03558
55880.0000   -0.37284
55920.0000   -0.02654
55960.0000   -0.02957
56000.0000   -0.34776
56040.0000    0.17012
56080.0000    0.27374
56120.0000    0.22431
56160.0000    0.21007
56200.0000    0.01600
56240.0000    0.08031
56280.0000    0.01483
56320.0000   -0.04054
56360.0000   -0.01555
56400.0000   -0.13734
56440.0000    0.02200
56480.0000   -0.06372
56520.0000    0.04488
56560.0000    0.09775
56600.0000    0.09397
56640.0000   -0.06680
56680.0000    0.17545
56720.0000    0.15581
56760.0000    0.28203
56800.0000    0.22943
56840.0000   -0.02948
56880.0000   -0.17489
56920.0000   -0.38913
56960.0000    0.02926
57000.0000    0.08150
57040.0000   -0.01082
57080.0000   -0.09481
57120.0000    0.06251
57160.0000    0.30228
57200.0000    0.05990
57240.0000   -0.15276
57280.0000    0.13135
57320.0000    0.00770
57360.0000   -0.05469
57400.0000    0.04104
57440.0000    0.00693
57480.0000   -0.30244
57520.0000   -0.13751
57560.0000   -0.16999
57600.0000   -0.02937
57640.0000   -0.20015
57680.0000   -0.29223
57720.0000   -0.16436
57760.0000   -0.29170
57800.0000   -0.06217
57840.0000   -0.18347
57880.0000   -0.54989
57920.0000   -0.22612
57960.0000   -0.32229
58000.0000   -0.30843
58040.0000   -0.44420
58080.0000   -0.38740
58120.0000   -0.05165
58160.0000    0.01749
58200.0000   -0.02135
58240.0000   -0.14664
58280.0000   -0.36660
58320.0000   -0.36233
58360.0000   -0.32022
58400.0000   -0.42417
58440.0000   -0.21633
58480.0000   -0.05842
58520.0000   -0.08314
58560.0000   -0.29558
58600.0000   -0.05624
58640.0000   -0.07452
58680.0000    0.26988
58720.0000   -0.06121
58760.0000    0.09710
58800.0000    0.00286
58840.0000   -0.05102
58880.0000    0.04754
58920.0000   -0.13207
58960.0000    0.01285
59000.0000   -0.02254
59040.0000    0.13801
59080.0000    0.08359
59120.0000    0.15169
59160.0000    0.03895
59200.0000    0.00189
59240.0000   -0.18453
59280.0000    0.24298
59320.0000   -0.05999
59360.0000    0.05191
59400.0000    0.02149
59440.0000   -0.11271
59480.0000    0.30986
59520.0000    0.10060
59560.0000   -0.15945
59600.0000    0.12182
59640.0000   -0.09894
59680.0000   -0.37874
59720.0000   -0.38600
59760.0000   -0.34967
59800.0000   -0.09459
59840.0000   -0.34280
59880.0000    0.10431
59920.0000   -0.02829
59960.0000   -0.09368
60000.0000   -0.06391
60040.0000   -0.29250
60080.0000   -0.08548
60120.0000   -0.30011
60160.0000   -0.27636
60200.0000   -0.09652
60240.0000   -0.01035
60280.0000    0.07565
60320.0000   -0.11788
60360.0000   -0.15153
60400.0000   -0.06989
60440.0000   -0.31345
60480.0000   -0.08638
60520.0000    0.05404
60560.0000   -0.47892
60600.0000   -0.00868
60640.0000   -0.47196
60680.0000   -0.34087
60720.0000   -0.35533
60760.0000    0.01074
60800.0000   -0.39589
60840.0000   -0.36005
60880.0000   -0.21708
60920.0000   -0.34508
60960.0000   -0.20928
61000.0000   -0.24398
61040.0000   -0.40509
61080.0000   -0.17034
61120.0000   -0.21516
61160.0000   -0.24387
61200.0000   -0.40651
61240.0000    0.14513
61280.0000   -0.42634
61320.0000   -0.17110
61360.0000   -0.21429
61400.0000   -0.56943
61440.0000   -0.50890
61480.0000   -0.24552
61520.0000   -0.27710
61560.0000   -0.37048
61600.0000   -0.07048
61640.0000   -0.02557
61680.0000   -0.12728
61720.0000   -0.18911
61760.0000   -0.37062
61800.0000   -0.05718
61840.0000   -0.42068
61880.0000   -0.24150
61920.0000   -0.30863
61960.0000   -0.36950
62000.0000   -0.46459
62040.0000   -0.38601
62080.0000   -0.28281
62120.0000   -0.50285
62160.0000   -0.42454
62200.0000   -0.17310
62240.0000   -0.22441
62280.0000   -0.39962
62320.0000   -0.06480
62360.0000   -0.36793
62400.0000    0.04085
62440.0000    0.03755
62480.0000   -0.38337
62520.0000   -0.52393
62560.0000   -0.20305
62600.0000   -0.00231
62640.0000    0.12744
62680.0000    0.11081
62720.0000   -0.06435
62760.0000   -0.21936
62800.0000   -0.11969
62840.0000    0.47658
62880.0000   -0.28438
62920.0000   -0.35161
62960.0000    0.34621
63000.0000   -0.30884
63040.0000   -0.29839
63080.0000   -0.15363
63120.0000    0.32365
63160.0000    0.15842
63200.0000    0.11633
63240.0000   -0.07177
63280.0000   -0.21093
63320.0000   -0.24032
63360.0000    0.07814
63400.0000    0.39024
63440.0000   -0.34177
63480.0000   -0.47868
63520.0000   -0.53119
63560.0000   -0.25847
63600.0000   -0.51912
63640.0000   -0.34891
63680.0000   -0.32880
63720.0000   -0.04210
63760.0000    0.09919
63800.0000    0.20739
63840.0000    0.11451
63880.0000    0.16458
63920.0000    0.16162
63960.0000    0.08082
64000.0000    0.04657
64040.0000   -0.04381
64080.0000    0.00066
64120.0000   -0.05791
64160.0000   -0.00333
64200.0000    0.07138
64240.0000    0.01113
64280.0000    0.22266
64320.0000    0.03478
64360.0000    0.17020
64400.0000    0.16236
64440.0000   -0.50710
64480.0000   -0.12377
64520.0000   -0.06266
64560.0000   -0.38769
64600.0000   -0.38024
64640.0000   -0.40563
64680.0000   -0.52362
64720.0000   -0.12517
64760.0000   -0.09631
64800.0000    0.00918
64840.0000   -0.03772
64880.0000   -0.17375
64920.0000   -0.07464
64960.0000    0.15470
65000.0000   -0.12176
65040.0000   -0.39586
65080.0000   -0.33201
65120.0000   -0.64459
65160.0000   -0.35901
65200.0000   -0.18745
65240.0000   -0.69689
65280.0000   -0.58663
65320.0000   -0.68347
65360.0000   -0.59215
65400.0000   -0.38308
65440.0000   -0.21215
65480.0000   -0.45246
65520.0000   -0.80031
65560.0000   -0.57148
65600.0000   -0.29247
65640.0000   -0.41541
65680.0000   -0.45830
65720.0000   -0.42928
65760.0000   -0.55012
65800.0000   -0.25096
65840.0000   -0.37484
65880.0000   -0.81106
65920.0000   -0.61358
65960.0000   -0.73763
66000.0000   -0.47570
66040.0000   -0.33622
66080.0000   -0.71888
66120.0000   -0.64781
66160.0000   -0.43549
66200.0000   -0.53527
66240.0000   -0.65245
66280.0000   -0.27354
66320.0000   -0.40306
66360.0000   -0.46336
66400.0000   -0.25848
66440.0000    0.00071
66480.0000    0.08315
66520.0000    0.15197
66560.0000    0.21940
66600.0000    0.28213
66640.0000    0.13278
66680.0000   -0.17659
66720.0000   -0.34019
66760.0000   -0.36969
66800.0000   -0.58309
66840.0000   -0.29111
66880.0000   -0.05693
66920.0000   -0.16924
66960.0000    0.26465
67000.0000    0.07848
67040.0000    0.19185
67080.0000   -0.24082
67120.0000   -0.23758
67160.0000    0.01867
67200.0000   -0.15747
67240.0000   -0.25751
67280.0000   -0.06025
67320.0000   -0.14026
67360.0000   -0.15936
67400.0000    0.13157
67440.0000   -0.36971
67480.0000   -0.46814
67520.0000   -0.29001
67560.0000    0.00065
67600.0000   -0.19559
67640.0000   -0.03654
67680.0000    0.12176
67720.0000   -0.12836
67760.0000    0.21160
67800.0000   -0.08938
67840.0000   -0.12442
67880.0000   -0.20631
67920.0000    0.14111
67960.0000    0.16240
68000.0000   -0.01987
68040.0000    0.13300
68080.0000    0.02866
68120.0000    0.13730
68160.0000    0.06369
68200.0000    0.19804
68240.0000    0.05067
68280.0000    0.12786
68320.0000    0.01485
68360.0000   -0.40588
68400.0000   -0.28901
68440.0000   -0.43069
68480.0000   -0.51151
68520.0000   -0.37727
68560.0000   -0.32431
68600.0000    0.00877
68640.0000    0.04691
68680.0000    0.14645
68720.0000   -0.10708
68760.0000   -0.00249
68800.0000   -0.25483
68840.0000   -0.09765
68880.0000    0.16818
68920.0000   -0.11772
68960.0000   -0.08419
69000.0000   -0.08418
69040.0000   -0.09358
69080.0000   -0.05657
69120.0000   -0.20346
69160.0000   -0.18906
69200.0000    0.29758
69240.0000   -0.28737
69280.0000   -0.14490
69320.0000   -0.03750
69360.0000    0.11492
69400.0000    0.00129
69440.0000   -0.08770
69480.0000    0.08714
69520.0000   -0.25737
69560.0000   -0.28971
69600.0000   -0.23943
69640.0000   -0.24017
69680.0000   -0.47029
69720.0000   -0.47688
69760.0000   -0.43553
69800.0000   -0.23799
69840.0000    0.04579
69880.0000    0.03341
69920.0000    0.18107
69960.0000    0.07770
70000.0000   -0.13058
70040.0000    0.00798
70080.0000   -0.01776
70120.0000   -0.07318
70160.0000   -0.06827
70200.0000    0.02420
70240.0000    0.02579
70280.0000    0.14920
70320.0000   -0.07228
70360.0000    0.09963
70400.0000    0.23810
70440.0000   -0.12191
70480.0000   -0.16749
70520.0000    0.23888
70560.0000    0.41041
70600.0000   -0.02125
70640.0000   -0.04344
70680.0000    0.27283
70720.0000   -0.01362
70760.0000   -0.07073
70800.0000   -0.08191
70840.0000    0.05733
70880.0000   -0.33838
70920.0000   -0.24587
70960.0000   -0.00102
71000.0000   -0.56428
71040.0000   -0.53876
71080.0000   -0.71962
71120.0000   -0.64354
71160.0000   -0.45823
71200.0000   -0.22891
71240.0000   -0.39630
71280.0000   -0.31115
71320.0000   -0.29829
71360.0000   -0.29058
71400.0000   -0.48052
71440.0000   -0.30888
71480.0000   -0.10119
71520.0000   -0.00480
71560.0000   -0.20280
71600.0000    0.14769
71640.0000    0.04089
71680.0000    0.01362
71720.0000   -0.14143
71760.0000   -0.18052
71800.0000    0.13545
71840.0000    0.04717
71880.0000    0.27732
71920.0000    0.40476
71960.0000    0.15946
72000.0000    0.21879
72040.0000    0.31339
72080.0000    0.26365
72120.0000    0.15591
72160.0000    0.25859
72200.0000    0.09018
72240.0000    0.24329
72280.0000    0.30158
72320.0000   -0.00816
72360.0000    0.07326
72400.0000   -0.06425
72440.0000   -0.19404
72480.0000    0.06433
72520.0000   -0.01765
72560.0000   -0.20367
72600.0000   -0.10004
72640.0000    0.02562
72680.0000    0.10052
72720.0000    0.09963
72760.0000   -0.27806
72800.0000   -0.17356
72840.0000   -0.14456
72880.0000    0.11738
72920.0000   -0.17799
72960.0000    0.02378
73000.0000   -0.09124
73040.0000    0.02900
73080.0000   -0.18959
73120.0000    0.07155
73160.0000   -0.02317
73200.0000   -0.09627
73240.0000   -0.19858
73280.0000   -0.33919
73320.0000   -0.11677
73360.0000    0.05704
73400.0000   -0.19024
73440.0000   -0.01388
73480.0000   -0.33895
73520.0000    0.25926
73560.0000    0.21989
73600.0000    0.25680
73640.0000   -0.06620
73680.0000   -0.61254
73720.0000   -0.01742
73760.0000   -0.09643
73800.0000    0.09619
73840.0000    0.03626
73880.0000   -0.03279
73920.0000    0.04077
73960.0000   -0.11036
74000.0000   -0.22025
74040.0000    0.15046
74080.0000    0.23260
74120.0000    0.10158
74160.0000    0.07057
74200.0000    0.21942
74240.0000    0.09365
74280.0000    0.01683
74320.0000   -0.16848
74360.0000   -0.10021
74400.0000   -0.17380
74440.0000   -0.09831
74480.0000    0.09053
74520.0000   -0.13960
74560.0000   -0.31686
74600.0000    0.03342
74640.0000   -0.24132
74680.0000   -0.24455
74720.0000   -0.26562
74760.0000   -0.11228
74800.0000   -0.04212
74840.0000   -0.31769
74880.0000   -0.16513
74920.0000   -0.31849
74960.0000    0.09931
75000.0000   -0.43275
75040.0000   -0.29368
75080.0000   -0.25651
75120.0000   -0.05114
75160.0000   -0.26047
75200.0000    0.04975
75240.0000   -0.06279
75280.0000   -0.02836
75320.0000    0.06149
75360.0000    0.18444
75400.0000    0.03071
75440.0000   -0.03982
75480.0000   -0.09976
75520.0000   -0.35961
75560.0000   -0.33389
75600.0000   -0.13602
75640.0000    0.05449
75680.0000   -0.09310
75720.0000    0.11605
75760.0000   -0.45193
75800.0000   -0.20560
75840.0000   -0.17922
75880.0000   -0.04138
75920.0000   -0.17060
75960.0000   -0.59160
76000.0000   -0.33366
76040.0000   -0.14467
76080.0000   -0.19573
76120.0000   -0.14263
76160.0000   -0.34032
76200.0000   -0.32941
76240.0000   -0.21717
76280.0000   -0.07741
76320.0000   -0.27813
76360.0000   -0.46806
76400.0000   -0.47009
76440.0000   -0.52533
76480.0000   -0.40221
76520.0000   -0.33239
76560.0000   -0.47535
76600.0000   -0.37845
76640.0000   -0.46901
76680.0000   -0.44394
76720.0000   -0.20893
76760.0000   -0.28973
76800.0000   -0.44688
76840.0000   -0.19327
76880.0000   -0.34954
76920.0000   -0.41352
76960.0000   -0.42076
77000.0000   -0.40988
77040.0000   -0.34990
77080.0000   -0.36526
77120.0000   -0.41267
77160.0000   -0.10732
77200.0000   -0.33037
77240.0000   -0.18220
77280.0000   -0.42282
77320.0000   -0.32299
77360.0000   -0.13787
77400.0000    0.09493
77440.0000    0.03056
77480.0000    0.02633
77520.0000    0.05719
77560.0000   -0.21929
77600.0000   -0.05497
77640.0000   -0.16028
77680.0000   -0.29167
77720.0000   -0.20691
77760.0000   -0.38600
77800.0000   -0.35573
77840.0000   -0.28412
77880.0000   -0.24325
77920.0000   -0.20120
77960.0000   -0.28783
78000.0000   -0.10715
78040.0000   -0.56550
78080.0000   -0.27270
78120.0000   -0.47450
78160.0000   -0.49419
78200.0000   -0.38755
78240.0000   -0.42555
78280.0000   -0.36940
78320.0000   -0.49258
78360.0000   -0.77313
78400.0000   -0.76713
78440.0000   -0.54387
78480.0000   -0.51595
78520.0000   -0.65306
78560.0000   -0.47022
78600.0000    0.02470
78640.0000   -0.13647
78680.0000    0.02910
78720.0000   -0.38904
78760.0000    0.15624
78800.0000   -0.12332
78840.0000   -0.12089
78880.0000    0.30688
78920.0000   -0.02238
78960.0000    0.23847
79000.0000    0.22913
79040.0000   -0.02028
79080.0000    0.61256
79120.0000    0.27503
79160.0000    0.14817
79200.0000    0.21982
79240.0000    0.14601
79280.0000    0.42970
79320.0000    0.38932
79360.0000    0.40530
79400.0000    0.34589
79440.0000    0.16857
79480.0000    0.02683
79520.0000    0.25443
79560.0000   -0.30401
79600.0000   -0.16199
79640.0000   -0.18410
79680.0000   -0.01221
79720.0000   -0.14947
79760.0000   -0.42864
79800.0000    0.05463
79840.0000   -0.11352
79880.0000    0.04660
79920.0000   -0.16680
79960.0000    0.03095
80000.0000   -0.17079
80040.0000    0.09376
80080.0000    0.00968
80120.0000    0.00231
80160.0000    0.29282
80200.0000    0.44516
80240.0000    0.12919
80280.0000    0.28761
80320.0000    0.25224
80360.0000    0.26714
80400.0000   -0.00525
80440.0000    0.23984
80480.0000    0.10216
80520.0000    0.14454
80560.0000   -0.00163
80600.0000    0.09237
80640.0000   -0.20198
80680.0000   -0.20019
80720.0000   -0.27755
80760.0000    0.00461
80800.0000   -0.03006
80840.0000   -0.12515
80880.0000    0.18080
80920.0000    0.43706
80960.0000    0.36772
81000.0000    0.46901
81040.0000    0.45025
81080.0000    0.44100
81120.0000    0.25564
81160.0000    0.47169
81200.0000    0.28121
81240.0000    0.52117
81280.0000    0.37524
81320.0000    0.50676
81360.0000    0.36837
81400.0000    0.59707
81440.0000    0.34935
81480.0000    0.52942
81520.0000    0.51832
81560.0000    0.57066
81600.0000    0.55117
81640.0000    0.47384
81680.0000    0.47460
81720.0000    0.27098
81760.0000    0.43453
81800.0000    0.42383
81840.0000    0.43468
81880.0000    0.47634
81920.0000    0.35733
81960.0000    0.31642
82000.0000    0.34116
82040.0000    0.36122
82080.0000    0.33039
82120.0000    0.34555
82160.0000    0.46298
82200.0000    0.49199
82240.0000    0.41673
82280.0000    0.31543
82320.0000    0.55274
82360.0000    0.38438
82400.0000    0.42460
82440.0000    0.31484
82480.0000    0.46505
82520.0000    0.52632
82560.0000    0.20912
82600.0000    0.16611
82640.0000    0.30088
82680.0000    0.45342
82720.0000    0.25796
82760.0000    0.23654
82800.0000    0.51037
82840.0000    0.33739
82880.0000    0.41961
82920.0000    0.54151
82960.0000    0.35505
83000.0000    0.39242
83040.0000    0.34197
83080.0000    0.28554
83120.0000    0.36592
83160.0000    0.26765
83200.0000    0.37923
83240.0000    0.25866
83280.0000    0.16171
83320.0000    0.25845
83360.0000    0.39184
83400.0000    0.28918
83440.0000    0.45707
83480.0000    0.29346
83520.0000    0.28652
83560.0000    0.33629
83600.0000    0.45890
83640.0000    0.32530
83680.0000    0.44544
83720.0000    0.39019
83760.0000    0.14870
83800.0000    0.25401
83840.0000    0.28231
83880.0000    0.20760
83920.0000   -0.05960
83960.0000    0.32241
84000.0000    0.40511
84040.0000    0.16690
84080.0000    0.31620
84120.0000    0.28009
84160.0000    0.28261
84200.0000    0.20981
84240.0000   -0.05616
84280.0000    0.04436
84320.0000    0.21109
84360.0000    0.41933
84400.0000    0.22066
84440.0000    0.31793
84480.0000    0.24948
84520.0000    0.41259
84560.0000    0.34406
84600.0000    0.24248
84640.0000    0.18508
84680.0000    0.32727
84720.0000    0.44107
84760.0000    0.26823
84800.0000    0.32860
84840.0000    0.43120
84880.0000    0.41137
84920.0000    0.43354
84960.0000    0.25052
85000.0000    0.20973
85040.0000    0.28754
85080.0000    0.34847
85120.0000    0.39111
85160.0000    0.37843
85200.0000    0.34782
85240.0000   -0.27319
85280.0000   -0.18631
85320.0000   -0.03946
85360.0000    0.11698
85400.0000   -0.23879
85440.0000   -0.25130
85480.0000   -0.54743
85520.0000   -0.04912
85560.0000   -0.31724
85600.0000   -0.13272
85640.0000   -0.05382
85680.0000   -0.23038
85720.0000   -0.17957
85760.0000   -0.15249
85800.0000   -0.04247
85840.0000   -0.14256
85880.0000   -0.33971
85920.0000   -0.06200
85960.0000   -0.31892
86000.0000   -0.15952
86040.0000   -0.39612
86080.0000   -0.61713
86120.0000   -0.56481
86160.0000   -0.21726
86200.0000   -0.41541
86240.0000   -0.32829
86280.0000   -0.57407
86320.0000   -0.52316
86360.0000   -0.14043
86400.0000   -0.37588
86440.0000   -0.15132
86480.0000    0.21194
86520.0000    0.28612
86560.0000    0.59157
86600.0000    0.40596
86640.0000    0.04406
86680.0000    0.28471
86720.0000    0.16481
86760.0000    0.12015
86800.0000    0.00902
86840.0000    0.32261
86880.0000    0.29747
86920.0000    0.09119
86960.0000    0.12218
87000.0000    0.29777
87040.0000    0.14916
87080.0000    0.35620
87120.0000    0.32897
87160.0000    0.39690
87200.0000    0.33476
87240.0000    0.21533
87280.0000    0.46756
87320.0000    0.48684
87360.0000    0.18356
87400.0000    0.27843
87440.0000    0.17914
87480.0000    0.28281
87520.0000    0.37599
87560.0000    0.31346
87600.0000    0.23284
87640.0000    0.19412
87680.0000    0.14130
87720.0000    0.31607
87760.0000    0.17007
87800.0000    0.46944
87840.0000    0.45212
87880.0000    0.25969
87920.0000    0.34593
87960.0000    0.42736
88000.0000    0.45989
88040.0000    0.32278
88080.0000    0.48811
88120.0000    0.09760
88160.0000    0.35349
88200.0000    0.28223
88240.0000    0.26493
88280.0000    0.26447
88320.0000    0.37261
88360.0000    0.28445
88400.0000    0.17072
88440.0000    0.27211
88480.0000    0.28686
88520.0000    0.28217
88560.0000    0.30080
88600.0000    0.30297
88640.0000    0.22246
88680.0000    0.37893
88720.0000    0.56651
88760.0000    0.43840
88800.0000    0.31915
88840.0000    0.51851
88880.0000    0.50171
88920.0000    0.42181
88960.0000    0.13461
89000.0000    0.34816
89040.0000    0.56890
89080.0000    0.44217
89120.0000    0.33356
89160.0000    0.45245
89200.0000    0.43087
89240.0000    0.37953
89280.0000    0.46515
89320.0000    0.12747
89360.0000    0.30085
89400.0000    0.32761
89440.0000    0.49617
89480.0000    0.44828
89520.0000    0.33105
89560.0000    0.19457
89600.0000    0.32127
89640.0000    0.43572
89680.0000    0.28821
89720.0000    0.49347
89760.0000    0.23035
89800.0000    0.29594
89840.0000    0.22230
89880.0000    0.49414
89920.0000    0.28869
89960.0000    0.26917
90000.0000    0.09836
90040.0000    0.40697
90080.0000    0.16484
90120.0000    0.39357
90160.0000    0.45268
90200.0000    0.46934
90240.0000    0.56375
90280.0000    0.46846
90320.0000    0.40076
90360.0000    0.31419
90400.0000    0.29635
90440.0000    0.19240
90480.0000    0.30122
90520.0000    0.13107
90560.0000    0.45402
90600.0000    0.44337
90640.0000    0.18227
90680.0000    0.19880
90720.0000    0.29410
90760.0000    0.28597
90800.0000    0.36137
90840.0000    0.27836
90880.0000    0.34904
90920.0000    0.12836
90960.0000    0.08087
91000.0000    0.31594
91040.0000    0.39095
91080.0000    0.36082
91120.0000    0.27811
91160.0000    0.29037
91200.0000    0.38113
91240.0000    0.18538
91280.0000    0.49901
91320.0000    0.25729
91360.0000    0.10241
91400.0000    0.32513
91440.0000    0.31477
91480.0000    0.20001
91520.0000    0.15377
91560.0000    0.37285
91600.0000    0.23361
91640.0000    0.40043
91680.0000    0.32331
91720.0000    0.34381
91760.0000    0.44123
91800.0000    0.30915
91840.0000    0.40258
91880.0000    0.34350
91920.0000    0.54530
91960.0000    0.37114
92000.0000    0.45673
92040.0000    0.27107
92080.0000    0.33724
92120.0000    0.16658
92160.0000   -0.10566
92200.0000   -0.03102
92240.0000    0.19607
92280.0000    0.32463
92320.0000    0.35692
92360.0000    0.28446
92400.0000    0.26418
92440.0000    0.21824
92480.0000    0.44312
92520.0000    0.44417
92560.0000    0.27771
92600.0000    0.20222
92640.0000    0.41931
92680.0000    0.13826
92720.0000    0.21094
92760.0000    0.30309
92800.0000    0.34961
92840.0000    0.26830
92880.0000    0.37096
92920.0000    0.35127
92960.0000    0.33683
93000.0000    0.32993
93040.0000    0.08207
93080.0000    0.33216
93120.0000    0.48681
93160.0000    0.31699
93200.0000    0.19229
93240.0000    0.09511
93280.0000    0.44326
93320.0000    0.48469
93360.0000    0.29491
93400.0000    0.28169
93440.0000    0.30957
93480.0000    0.21773
93520.0000    0.44230
93560.0000    0.25543
93600.0000    0.16745
93640.0000    0.18302
93680.0000    0.18569
93720.0000    0.30196
93760.0000    0.06113
93800.0000    0.10968
93840.0000    0.28159
93880.0000    0.33339
93920.0000    0.21588
93960.0000    0.43600
94000.0000    0.52424
94040.0000    0.45884
94080.0000    0.11203
94120.0000    0.08800
94160.0000    0.10619
94200.0000    0.12984
94240.0000    0.19122
94280.0000    0.05276
94320.0000    0.31144
94360.0000    0.29572
94400.0000    0.54507
94440.0000    0.29769
94480.0000    0.33877
94520.0000    0.23256
94560.0000    0.18732
94600.0000    0.11120
94640.0000    0.32402
94680.0000    0.13270
94720.0000    0.36590
94760.0000    0.27805
94800.0000    0.26888
94840.0000    0.14447
94880.0000    0.26640
94920.0000    0.18751
94960.0000    0.37375
95000.0000    0.29095
95040.0000    0.31460
95080.0000    0.34885
95120.0000    0.21671
95160.0000    0.36382
95200.0000    0.23238
95240.0000    0.20611
95280.0000    0.49614
95320.0000    0.08189
95360.0000    0.21226
95400.0000    0.39030
95440.0000    0.19726
95480.0000    0.28370
95520.0000    0.68002
95560.0000    0.29078
95600.0000    0.28720
95640.0000    0.47692
95680.0000    0.32327
95720.0000    0.42055
95760.0000    0.29506
95800.0000    0.44549
95840.0000    0.29330
95880.0000    0.23880
95920.0000    0.30582
95960.0000    0.24375
96000.0000    0.31258
96040.0000    0.30030
96080.0000    0.35086
96120.0000    0.05076
96160.0000    0.31745
96200.0000    0.31116
96240.0000    0.31049
96280.0000    0.02972
96320.0000   -0.23557
96360.0000    0.16658
96400.0000    0.19873
96440.0000    0.34001
96480.0000    0.34126
96520.0000    0.25382
96560.0000    0.20937
96600.0000    0.07866
96640.0000    0.21929
96680.0000    0.04288
96720.0000    0.39093
96760.0000    0.11124
96800.0000    0.31046
96840.0000    0.33781
96880.0000    0.23867
96920.0000    0.24138
96960.0000    0.26847
97000.0000    0.28160
97040.0000    0.29572
97080.0000    0.47835
97120.0000    0.25680
97160.0000    0.16381
97200.0000    0.15815
97240.0000    0.23616
97280.0000    0.21558
97320.0000    0.33767
97360.0000    0.11646
97400.0000    0.20362
97440.0000    0.38499
97480.0000    0.23674
97520.0000    0.05255
97560.0000    0.13610
97600.0000    0.23105
97640.0000    0.27520
97680.0000    0.17952
97720.0000    0.41328
97760.0000    0.43371
97800.0000    0.17551
97840.0000    0.28770
97880.0000    0.27856
97920.0000    0.21337
97960.0000    0.20531
98000.0000    0.21352
98040.0000    0.31011
98080.0000    0.37177
98120.0000    0.26912
98160.0000    0.25115
98200.0000   -0.01387
98240.0000    0.25519
98280.0000    0.33265
98320.0000    0.18870
98360.0000    0.24237
98400.0000    0.34675
98440.0000    0.14890
98480.0000    0.18717
98520.0000    0.05184
98560.0000    0.12096
98600.0000    0.17904
98640.0000    0.33368
98680.0000    0.23273
98720.0000    0.36636
98760.0000    0.06960
98800.0000    0.40615
98840.0000    0.17955
98880.0000    0.17455
98920.0000    0.24431
98960.0000    0.28807
99000.0000    0.39824
99040.0000    0.47740
99080.0000    0.24390
99120.0000    0.12684
99160.0000    0.31919
99200.0000   -0.24117
99240.0000    0.42022
99280.0000    0.15719
99320.0000    0.45678
99360.0000    0.25882
99400.0000    0.18365
99440.0000    0.46234
99480.0000    0.39967
99520.0000    0.32421
99560.0000    0.26096
99600.0000    0.16248
99640.0000    0.03570
99680.0000    0.25352
99720.0000    0.24259
99760.0000    0.15428
99800.0000    0.31011
99840.0000    0.16752
99880.0000    0.12615
99920.0000    0.21596
99960.0000    0.47692
100000.0000    0.21791
100040.0000    0.57976
100080.0000    0.36482
100120.0000    0.10293
100160.0000    0.31126
100200.0000    0.41119
100240.0000    0.39438
100280.0000    0.43972
100320.0000    0.43101
100360.0000    0.32921
100400.0000    0.35854
100440.0000    0.24361
100480.0000    0.37669
100520.0000    0.44790
100560.0000    0.45854
100600.0000    0.44570
100640.0000    0.38521
100680.0000    0.24418
100720.0000    0.36052
100760.0000    0.24624
100800.0000    0.37781
100840.0000    0.41456
100880.0000    0.61333
100920.0000    0.39718
100960.0000    0.32293
101000.0000    0.60045
101040.0000    0.28626
101080.0000    0.25109
101120.0000    0.27122
101160.0000    0.50852
101200.0000    0.26814
101240.0000    0.32096
101280.0000    0.12830
101320.0000    0.43632
101360.0000    0.40385
101400.0000    0.26765
101440.0000    0.40016
101480.0000    0.31532
101520.0000    0.56135
101560.0000    0.27859
101600.0000    0.64927
101640.0000    0.27769
101680.0000    0.46564
101720.0000    0.34955
101760.0000    0.29070
101800.0000    0.37857
101840.0000    0.27712
101880.0000    0.58919
101920.0000    0.32820
101960.0000    0.35174
102000.0000    0.21616
102040.0000    0.23880
102080.0000    0.44117
102120.0000    0.21899
102160.0000    0.36502
102200.0000    0.44088
102240.0000    0.26523
102280.0000    0.35450
102320.0000    0.23612
102360.0000    0.43011
102400.0000    0.44842
102440.0000    0.40055
102480.0000    0.39905
102520.0000    0.47702
102560.0000    0.53587
102600.0000    0.30563
102640.0000    0.26617
102680.0000    0.28870
102720.0000    0.21281
102760.0000    0.36822
102800.0000    0.20706
102840.0000   -0.37124
102880.0000    0.10262
102920.0000    0.17285
102960.0000    0.15917
103000.0000    0.47402
103040.0000    0.39449
103080.0000    0.46767
103120.0000    0.49115
103160.0000    0.20208
103200.0000   -0.03531
103240.0000   -0.12385
103280.0000   -0.16603
103320.0000   -0.12375
103360.0000   -0.21514
103400.0000   -0.03232
103440.0000   -0.46594
103480.0000    0.02817
103520.0000   -0.05428
103560.0000   -0.13288
103600.0000   -0.17084
103640.0000   -0.23252
103680.0000    0.02246
103720.0000    0.13475
103760.0000    0.18039
103800.0000   -0.08089
103840.0000   -0.31157
103880.0000   -0.00397
103920.0000    0.09162
103960.0000    0.11665
104000.0000   -0.09580
104040.0000   -0.00863
104080.0000    0.02066
104120.0000    0.02259
104160.0000   -0.20158
104200.0000    0.06185
104240.0000    0.15356
104280.0000    0.02466
104320.0000   -0.17111
104360.0000    0.18815
104400.0000    0.24912
104440.0000    0.26205
104480.0000    0.11680
104520.0000    0.33682
104560.0000   -0.06714
104600.0000   -0.08403
104640.0000   -0.14076
104680.0000   -0.05310
104720.0000    0.27625
104760.0000   -0.12794
104800.0000    0.12198
104840.0000   -0.03285
104880.0000   -0.18720
104920.0000   -0.53062
104960.0000   -0.27140
105000.0000   -0.52381
105040.0000   -0.38821
105080.0000   -0.47419
105120.0000   -0.06687
105160.0000   -0.38092
105200.0000   -0.19872
105240.0000   -0.39792
105280.0000   -0.02745
105320.0000    0.18995
105360.0000    0.19213
105400.0000    0.16526
105440.0000    0.06633
105480.0000    0.37937
105520.0000    0.16922
105560.0000   -0.38085
105600.0000   -0.24563
105640.0000   -0.04682
105680.0000   -0.01363
105720.0000    0.34610
105760.0000    0.12565
105800.0000   -0.03675
105840.0000   -0.30930
105880.0000    0.07025
105920.0000   -0.15908
105960.0000    0.10512
106000.0000    0.22680
106040.0000   -0.07692
106080.0000    0.17693
106120.0000    0.33120
106160.0000    0.25346
106200.0000   -0.15254
106240.0000   -0.09118
106280.0000   -0.35026
106320.0000   -0.24062
106360.0000   -0.27428
106400.0000   -0.36159
106440.0000   -0.06752
106480.0000   -0.19042
106520.0000   -0.28210
106560.0000   -0.05218
106600.0000   -0.20424
106640.0000   -0.24512
106680.0000   -0.20019
106720.0000    0.05604
106760.0000    0.02218
106800.0000   -0.29675
106840.0000   -0.06604
106880.0000   -0.07187
106920.0000   -0.21226
106960.0000   -0.43971
107000.0000    0.04270
107040.0000    0.24814
107080.0000   -0.10449
107120.0000   -0.16081
107160.0000   -0.06281
107200.0000    0.02390
107240.0000   -0.04930
107280.0000    0.02748
107320.0000    0.00547
107360.0000   -0.03836
107400.0000    0.05842
107440.0000   -0.02880
107480.0000   -0.35878
107520.0000    0.11624
107560.0000   -0.03415
107600.0000    0.05920
107640.0000   -0.17995
107680.0000    0.20942
107720.0000   -0.09848
107760.0000    0.06282
107800.0000    0.15518
107840.0000   -0.06462
107880.0000   -0.05261
107920.0000   -0.03382
107960.0000    0.07486
108000.0000    0.19982
108040.0000    0.04887
108080.0000    0.36653
108120.0000    0.29253
108160.0000    0.05751
108200.0000    0.41455
108240.0000    0.11337
108280.0000    0.04360
108320.0000    0.05249
108360.0000   -0.04392
108400.0000   -0.21603
108440.0000   -0.17687
108480.0000   -0.13297
108520.0000    0.21028
108560.0000    0.22384
108600.0000    0.17727
108640.0000    0.04146
108680.0000   -0.38804
108720.0000    0.17904
108760.0000    0.12128
108800.0000   -0.24366
108840.0000    0.02763
108880.0000    0.23690
108920.0000    0.25291
108960.0000   -0.03793
109000.0000    0.10628
109040.0000    0.01110
109080.0000   -0.03996
109120.0000    0.07609
109160.0000    0.06934
109200.0000   -0.08678
109240.0000    0.05950
109280.0000   -0.19675
109320.0000   -0.13924
109360.0000    0.17624
109400.0000   -0.21735
109440.0000   -0.04231
109480.0000    0.01189
109520.0000   -0.82288
109560.0000   -0.42164
109600.0000   -0.27841
109640.0000   -0.11719
109680.0000   -0.04302
109720.0000    0.14824
109760.0000    0.23162
109800.0000    0.06272
109840.0000    0.07004
109880.0000    0.35890
109920.0000    0.20919
109960.0000    0.11335
110000.0000    0.22651
110040.0000   -0.05358
110080.0000    0.23835
110120.0000    0.17331
110160.0000    0.20201
110200.0000    0.02576
110240.0000   -0.01949
110280.0000    0.13195
110320.0000    0.50378
110360.0000   -0.25250
110400.0000   -0.20633
110440.0000   -0.08698
110480.0000    0.18203
110520.0000    0.10382
110560.0000   -0.03483
110600.0000   -0.13316
110640.0000   -0.04837
110680.0000   -0.10223
110720.0000    0.07356
110760.0000   -0.00233
110800.0000    0.04648
110840.0000   -0.08466
110880.0000    0.26005
110920.0000    0.16541
110960.0000    0.20467
111000.0000    0.18147
111040.0000    0.06305
111080.0000    0.05694
111120.0000   -0.34295
111160.0000   -0.22747
111200.0000   -0.39201
111240.0000   -0.10978
111280.0000    0.03600
111320.0000    0.04068
111360.0000   -0.27298
111400.0000   -0.57940
111440.0000    0.14110
111480.0000    0.47409
111520.0000    0.02371
111560.0000   -0.14328
111600.0000   -0.20985
111640.0000   -0.02564
111680.0000   -0.06271
111720.0000   -0.13363
111760.0000   -0.00053
111800.0000   -0.27547
111840.0000   -0.09726
111880.0000   -0.08979
111920.0000   -0.24309
111960.0000   -0.06918
112000.0000   -0.67721
112040.0000   -0.51064
112080.0000   -0.07651
112120.0000   -0.17939
112160.0000   -0.06457
112200.0000    0.17596
112240.0000   -0.01508
112280.0000   -0.01726
112320.0000    0.01269
112360.0000   -0.04191
112400.0000   -0.00877
112440.0000    0.20148
112480.0000    0.29584
112520.0000    0.47127
112560.0000    0.38296
112600.0000    0.33882
112640.0000    0.31582
112680.0000    0.38812
112720.0000    0.31735
112760.0000    0.42423
112800.0000    0.40323
112840.0000    0.32552
112880.0000    0.48148
112920.0000    0.55139
112960.0000    0.37673
113000.0000    0.43083
113040.0000    0.44743
113080.0000    0.43433
113120.0000    0.41274
113160.0000    0.20123
113200.0000    0.25714
113240.0000    0.39897
113280.0000    0.27970
113320.0000    0.43250
113360.0000    0.29901
113400.0000    0.31774
113440.0000    0.13885
113480.0000    0.37333
113520.0000    0.43417
113560.0000    0.56004
113600.0000    0.28994
113640.0000    0.54762
113680.0000    0.43039
113720.0000    0.21688
113760.0000    0.40744
113800.0000    0.25420
113840.0000    0.43666
113880.0000    0.17007
113920.0000    0.62382
113960.0000    0.71050
114000.0000    0.42248
114040.0000    0.64066
114080.0000    0.62773
114120.0000    0.62988
114160.0000    0.40649
114200.0000    0.51638
114240.0000    0.56941
114280.0000    0.40157
114320.0000    0.41039
114360.0000    0.43243
114400.0000    0.35307
114440.0000    0.44620
114480.0000    0.57340
114520.0000    0.40402
114560.0000    0.38973
114600.0000    0.57812
114640.0000    0.41015
114680.0000    0.61084
114720.0000    0.40053
114760.0000    0.56314
114800.0000    0.58736
114840.0000    0.59675
114880.0000    0.33978
114920.0000    0.41736
114960.0000    0.54501
115000.0000    0.40221
115040.0000    0.38084
115080.0000    0.45988
115120.0000    0.64338
115160.0000    0.45781
115200.0000    0.62944
115240.0000    0.46241
115280.0000    0.73845
115320.0000    0.41031
115360.0000    0.29409
115400.0000    0.72128
115440.0000    0.40539
115480.0000    0.41021
115520.0000    0.61392
115560.0000    0.46654
115600.0000    0.44372
115640.0000    0.52109
115680.0000    0.43437
115720.0000    0.63563
115760.0000    0.47842
115800.0000    0.46790
115840.0000    0.63456
115880.0000    0.58499
115920.0000    0.41537
115960.0000    0.50002
116000.0000    0.52927
116040.0000    0.39311
116080.0000    0.57653
116120.0000    0.66485
116160.0000    0.72213
116200.0000    0.56382
116240.0000    0.67337
116280.0000    0.61575
116320.0000    0.52546
116360.0000    0.66919
116400.0000    0.51942
116440.0000    0.65908
116480.0000    0.50536
116520.0000    0.58378
116560.0000    0.29967
116600.0000    0.72634
116640.0000    0.67750
116680.0000    0.54862
116720.0000    0.53472
116760.0000    0.54829
116800.0000    0.43156
116840.0000    0.65917
116880.0000    0.62199
116920.0000    0.62871
116960.0000    0.56430
117000.0000    0.63234
117040.0000    0.60690
117080.0000    0.64496
117120.0000    0.36736
117160.0000    0.63731
117200.0000    0.55884
117240.0000    0.48027
117280.0000    0.53952
117320.0000    0.49204
117360.0000    0.54723
117400.0000    0.44314
117440.0000    0.51192
117480.0000    0.55146
117520.0000    0.70433
117560.0000    0.47773
117600.0000    0.63990
117640.0000    0.33250
117680.0000    0.61397
117720.0000    0.51165
117760.0000    0.55953
117800.0000    0.46266
117840.0000    0.53524
117880.0000    0.63024
117920.0000    0.52505
117960.0000    0.68913
118000.0000    0.43859
118040.0000    0.64589
118080.0000    0.54920
118120.0000    0.63736
118160.0000    0.62310
118200.0000    0.48463
118240.0000    0.55670
118280.0000    0.46979
118320.0000    0.41842
118360.0000    0.38866
118400.0000    0.47577
118440.0000    0.41502
118480.0000    0.46509
118520.0000    0.51833
118560.0000    0.47916
118600.0000    0.55455
118640.0000    0.43289
118680.0000    0.29678
118720.0000    0.46291
118760.0000    0.45348
118800.0000    0.51700
118840.0000    0.66383
118880.0000    0.59467
118920.0000    0.33388
118960.0000    0.43348
119000.0000    0.50413
119040.0000    0.43215
119080.0000    0.45600
119120.0000    0.38111
119160.0000    0.51794
119200.0000    0.55971
119240.0000    0.41427
119280.0000    0.33893
119320.0000    0.43991
119360.0000    0.38731
119400.0000    0.50786
119440.0000    0.54776
119480.0000    0.48143
119520.0000    0.32576
119560.0000    0.08534
119600.0000    0.25870
119640.0000    0.40418
119680.0000    0.52697
119720.0000    0.37962
119760.0000    0.51121
119800.0000    0.46862
119840.0000    0.48964
119880.0000    0.44425
119920.0000    0.35502
119960.0000    0.69854
120000.0000    0.48230
120040.0000    0.46697
120080.0000    0.38846
120120.0000    0.35818
120160.0000    0.41539
120200.0000    0.49830
120240.0000    0.44060
120280.0000    0.48613
120320.0000    0.42445
120360.0000    0.29031
120400.0000    0.62319
120440.0000    0.69921
120480.0000    0.65531
120520.0000    0.59412
120560.0000    0.53618
120600.0000    0.39811
120640.0000    0.68197
120680.0000    0.52572
120720.0000    0.57127
120760.0000    0.70289
120800.0000    0.62266
120840.0000    0.79691
120880.0000    0.61367
120920.0000    0.44002
120960.0000    0.73784
121000.0000    0.52417
121040.0000    0.61731
121080.0000    0.63838
121120.0000    0.48154
121160.0000    0.45496
121200.0000    0.63658
121240.0000    0.40890
121280.0000    0.66065
121320.0000    0.72438
121360.0000    0.63922
121400.0000    0.75123
121440.0000    0.68406
121480.0000    0.80516
121520.0000    0.83587
121560.0000    0.82192
121600.0000    0.75809
121640.0000    0.74404
121680.0000    0.88789
121720.0000    0.66016
121760.0000    0.49059
121800.0000    0.55573
121840.0000    0.33847
121880.0000    0.49256
121920.0000    0.62638
121960.0000    0.47240
122000.0000    0.74443
122040.0000    0.51162
122080.0000    0.67348
122120.0000    0.42404
122160.0000    0.37867
122200.0000    0.47698
122240.0000    0.44948
122280.0000    0.26266
122320.0000    0.42681
122360.0000    0.47023
122400.0000    0.55842
122440.0000    0.28070
122480.0000    0.71790
122520.0000    0.75831
122560.0000    0.59356
122600.0000    0.60437
122640.0000    0.61607
122680.0000    0.54036
122720.0000    0.41121
122760.0000    0.65577
122800.0000    0.25015
122840.0000    0.18131
122880.0000    0.36421
122920.0000    0.48190
122960.0000    0.44325
123000.0000    0.78336
123040.0000    0.55628
123080.0000    0.63410
123120.0000    0.66435
123160.0000    0.61706
123200.0000    0.46024
123240.0000    0.55814
123280.0000    0.30916
123320.0000    0.57198
123360.0000    0.33960
123400.0000    0.54607
123440.0000    0.44047
123480.0000    0.41698
123520.0000    0.50712
123560.0000    0.13444
123600.0000   -0.18948
123640.0000   -0.15736
123680.0000   -0.06224
123720.0000    0.46030
123760.0000    0.69152
123800.0000    0.64292
123840.0000    0.56284
123880.0000    0.28771
123920.0000    0.54323
123960.0000    0.38841
124000.0000    0.42224
124040.0000    0.20418
124080.0000    0.45125
124120.0000    0.65285
124160.0000    0.35359
124200.0000    0.38996
124240.0000    0.33155
124280.0000    0.48507
124320.0000    0.50676
124360.0000    0.31036
124400.0000    0.53994
124440.0000    0.49896
124480.0000    0.49800
124520.0000    0.29294
124560.0000    0.39735
124600.0000    0.26249
124640.0000    0.02940
124680.0000    0.42786
124720.0000    0.34432
124760.0000    0.28492
124800.0000    0.54897
124840.0000    0.48464
124880.0000    0.55777
124920.0000    0.56453
124960.0000    0.47701
125000.0000    0.41752
125040.0000    0.42661
125080.0000    0.46477
125120.0000    0.56184
125160.0000    0.48100
125200.0000    0.55328
125240.0000    0.53995
125280.0000    0.53736
125320.0000    0.47188
125360.0000    0.52671
125400.0000    0.45380
125440.0000    0.55504
125480.0000    0.40664
125520.0000    0.01498
125560.0000    0.42846
125600.0000    0.11933
125640.0000   -0.04994
125680.0000    0.23275
125720.0000    0.12802
125760.0000   -0.21166
125800.0000    0.27479
125840.0000   -0.35932
125880.0000   -0.33521
125920.0000   -0.22477
125960.0000   -0.63096
126000.0000   -0.45762
126040.0000   -0.21100
126080.0000   -0.09405
126120.0000   -0.38946
126160.0000   -0.03003
126200.0000    0.24545
126240.0000    0.51584
126280.0000    0.21500
126320.0000    0.04214
126360.0000    0.43434
126400.0000    0.52371
126440.0000    0.51893
126480.0000    0.34966
126520.0000    0.21780
126560.0000    0.33884
126600.0000    0.47554
126640.0000    0.54277
126680.0000    0.35588
126720.0000    0.10481
126760.0000    0.46016
126800.0000    0.29825
126840.0000    0.51117
126880.0000    0.46701
126920.0000    0.36991
126960.0000    0.38480
127000.0000    0.29544
127040.0000    0.38146
127080.0000    0.39733
127120.0000    0.22103
127160.0000    0.31817
127200.0000    0.54930
127240.0000    0.08514
127280.0000    0.41506
127320.0000    0.18886
127360.0000    0.16905
127400.0000    0.29793
127440.0000    0.35540
127480.0000    0.17284
127520.0000    0.52113
127560.0000    0.49738
127600.0000    0.48881
127640.0000    0.44381
127680.0000    0.36950
127720.0000    0.27868
127760.0000    0.41579
127800.0000    0.39761
127840.0000    0.44226
127880.0000    0.10465
127920.0000    0.33945
127960.0000    0.33709
128000.0000    0.18946
128040.0000    0.32373
128080.0000    0.22263
128120.0000    0.03266
128160.0000   -0.28444
128200.0000   -0.08458
128240.0000    0.20084
128280.0000   -0.29985
128320.0000   -0.03062
128360.0000   -0.34080
128400.0000   -0.00485
128440.0000   -0.04635
128480.0000    0.20228
128520.0000    0.16506
128560.0000    0.00796
128600.0000    0.20047
128640.0000    0.10809
128680.0000    0.07137
128720.0000    0.07949
128760.0000    0.15330
128800.0000    0.30092
128840.0000    0.25367
128880.0000    0.02484
128920.0000   -0.05929
128960.0000    0.32419
129000.0000   -0.13251
129040.0000   -0.23586
129080.0000   -0.20848
129120.0000   -0.57365
129160.0000    0.01803
129200.0000    0.16978
129240.0000    0.04401
129280.0000    0.14054
129320.0000   -0.19183
129360.0000   -0.11620
129400.0000   -0.51633
129440.0000    0.07246
129480.0000    0.15503
129520.0000    0.27901
129560.0000    0.48401
129600.0000    0.11368
129640.0000    0.31482
129680.0000    0.03916
129720.0000   -0.07235
129760.0000   -0.09219
129800.0000   -0.46641
129840.0000    0.29803
129880.0000   -0.26738
129920.0000   -0.12420
129960.0000   -0.28755
130000.0000    0.00030
130040.0000    0.18581
130080.0000   -0.10670
130120.0000    0.02947
130160.0000   -0.37173
130200.0000   -0.67735
130240.0000   -0.23924
130280.0000   -0.00089
130320.0000   -0.12865
130360.0000    0.02173
130400.0000    0.21147
130440.0000   -0.27835
130480.0000    0.04923
130520.0000   -0.05313
130560.0000    0.18553
130600.0000   -0.10726
130640.0000    0.14205
130680.0000   -0.24800
130720.0000    0.22666
130760.0000    0.09036
130800.0000   -0.43585
130840.0000   -0.00629
130880.0000   -0.23652
130920.0000   -0.35937
130960.0000   -0.06873
131000.0000    0.03327
131040.0000   -0.06542
131080.0000   -0.07116
131120.0000   -0.04047
131160.0000   -0.12811
131200.0000    0.02112
131240.0000    0.21926
131280.0000    0.08989
131320.0000    0.07641
131360.0000    0.06581
131400.0000    0.14298
131440.0000    0.15680
131480.0000   -0.18252
131520.0000    0.12509
131560.0000    0.10490
131600.0000    0.05273
131640.0000   -0.12379
131680.0000    0.35045
131720.0000    0.13961
131760.0000    0.02815
131800.0000   -0.53939
131840.0000   -0.42131
131880.0000   -0.31411
131920.0000   -0.34671
131960.0000    0.01361
132000.0000    0.21946
132040.0000    0.13253
132080.0000    0.09793
132120.0000    0.25822
132160.0000    0.30573
132200.0000   -0.15064
132240.0000   -0.30886
132280.0000   -0.30874
132320.0000   -0.17067
132360.0000   -0.21871
132400.0000   -0.31237
132440.0000   -0.17449
132480.0000    0.23935
132520.0000    0.02482
132560.0000   -0.05698
132600.0000    0.16231
132640.0000   -0.03009
132680.0000    0.25286
132720.0000    0.24096
132760.0000    0.19926
132800.0000    0.22334
132840.0000    0.22988
132880.0000    0.18010
132920.0000    0.18032
132960.0000    0.03171
133000.0000   -0.18984
133040.0000   -0.37244
133080.0000    0.04869
133120.0000   -0.15441
133160.0000   -0.06119
133200.0000    0.12899
133240.0000    0.20231
133280.0000    0.40145
133320.0000    0.15281
133360.0000    0.20986
133400.0000   -0.29238
133440.0000   -0.24181
133480.0000   -0.15870
133520.0000    0.00000
133560.0000    0.20447
133600.0000    0.20380
133640.0000    0.25480
133680.0000   -0.04600
133720.0000    0.29132
133760.0000    0.15573
133800.0000   -0.23535
133840.0000   -0.22050
133880.0000   -0.30154
133920.0000   -0.07417
133960.0000   -0.00942
134000.0000   -0.14678
134040.0000   -0.11918
134080.0000   -0.49230
134120.0000    0.41520
134160.0000    0.20552
134200.0000   -0.25064
134240.0000   -0.40025
134280.0000   -0.20872
134320.0000   -0.25109
134360.0000   -0.15640
134400.0000   -0.14629
134440.0000   -0.09798
134480.0000   -0.06504
134520.0000   -0.17749
134560.0000   -0.27186
134600.0000   -0.32996
134640.0000   -0.51817
134680.0000   -0.40975
134720.0000   -0.76698
134760.0000   -0.56208
134800.0000   -0.58624
134840.0000   -0.47497
134880.0000   -0.49830
134920.0000   -0.30911
134960.0000   -0.30984
135000.0000   -0.26820
135040.0000   -0.36535
135080.0000   -0.30236
135120.0000   -0.46543
135160.0000   -0.46024
135200.0000    0.02411
135240.0000   -0.01987
135280.0000    0.15959
135320.0000   -0.11292
135360.0000   -0.08267
135400.0000    0.11145
135440.0000   -0.08182
135480.0000   -0.34626
135520.0000   -0.25776
135560.0000   -0.02056
135600.0000    0.13322
135640.0000    0.04923
135680.0000    0.04218
135720.0000   -0.02306
135760.0000    0.16410
135800.0000    0.11028
135840.0000    0.19091
135880.0000    0.13053
135920.0000    0.37395
135960.0000    0.39964
136000.0000    0.02389
136040.0000   -0.21947
136080.0000    0.06258
136120.0000   -0.14792
136160.0000    0.07992
136200.0000    0.08712
136240.0000    0.32106
136280.0000    0.29932
136320.0000    0.46754
136360.0000    0.43933
136400.0000    0.48089
136440.0000    0.16368
136480.0000    0.22624
136520.0000    0.27875
136560.0000    0.09739
136600.0000    0.01720
136640.0000    0.27100
136680.0000   -0.00005
136720.0000    0.31495
136760.0000    0.22075
136800.0000    0.33103
136840.0000    0.45095
136880.0000    0.13627
136920.0000    0.33789
136960.0000    0.22191
137000.0000    0.36659
137040.0000    0.51584
137080.0000    0.33707
137120.0000    0.40356
137160.0000    0.30306
137200.0000    0.27813
137240.0000    0.22769
137280.0000    0.13644
137320.0000    0.21719
137360.0000    0.36037
137400.0000    0.22909
137440.0000    0.34439
137480.0000    0.19072
137520.0000    0.33127
137560.0000    0.06085
137600.0000    0.35125
137640.0000    0.52485
137680.0000    0.15782
137720.0000    0.21383
137760.0000    0.60697
137800.0000    0.48047
137840.0000    0.01406
137880.0000    0.18630
137920.0000    0.30728
137960.0000    0.25716
138000.0000    0.13375
138040.0000    0.10278
138080.0000    0.14199
138120.0000    0.14781
138160.0000    0.14374
138200.0000    0.15301
138240.0000    0.27643
138280.0000    0.34123
138320.0000    0.10806
138360.0000    0.33958
138400.0000    0.14268
138440.0000    0.22004
138480.0000    0.05094
138520.0000   -0.11166
138560.0000    0.07593
138600.0000   -0.13359
138640.0000    0.01678
138680.0000    0.07233
138720.0000   -0.03524
138760.0000    0.15420
138800.0000   -0.13961
138840.0000    0.12858
138880.0000   -0.06996
138920.0000   -0.12829
138960.0000    0.21207
139000.0000    0.31060
139040.0000    0.14907
139080.0000    0.35951
139120.0000    0.29811
139160.0000    0.26593
139200.0000    0.24244
139240.0000    0.00704
139280.0000   -0.05121
139320.0000    0.18645
139360.0000   -0.02182
139400.0000    0.16539
139440.0000    0.21884
139480.0000    0.38477
139520.0000    0.40117
139560.0000    0.38859
139600.0000    0.57022
139640.0000    0.33382
139680.0000    0.07661
139720.0000   -0.08349
139760.0000    0.07790
139800.0000    0.21196
139840.0000   -0.03349
139880.0000   -0.11967
139920.0000    0.04813
139960.0000   -0.37266
140000.0000   -0.39686
140040.0000   -0.30897
140080.0000   -0.16878
140120.0000   -0.49407
140160.0000   -0.46451
140200.0000   -0.46001
140240.0000   -0.40737
140280.0000   -0.16758
140320.0000   -0.25398
140360.0000   -0.45857
140400.0000   -0.25323
140440.0000   -0.47938
140480.0000   -0.63387
140520.0000   -0.16138
140560.0000   -0.33189
140600.0000   -0.23874
140640.0000   -0.32103
140680.0000   -0.00248
140720.0000   -0.00466
140760.0000    0.56148
140800.0000    0.43903
140840.0000    0.53989
140880.0000    0.37307
140920.0000    0.59477
140960.0000    0.30335
141000.0000    0.33013
141040.0000    0.25293
141080.0000    0.55170
141120.0000    0.37204
141160.0000    0.60688
141200.0000    0.43595
141240.0000    0.46961
141280.0000    0.52928
141320.0000    0.33828
141360.0000    0.47278
141400.0000    0.31825
141440.0000    0.46146
141480.0000    0.63919
141520.0000    0.38606
141560.0000    0.38919
141600.0000    0.38533
141640.0000   -0.11125
141680.0000   -0.06230
141720.0000    0.12408
141760.0000   -0.14094
141800.0000    0.01744
141840.0000    0.09938
141880.0000    0.42283
141920.0000    0.09558
141960.0000    0.46875
142000.0000    0.56481
142040.0000    0.21136
142080.0000    0.12067
142120.0000   -0.08388
142160.0000   -0.08033
142200.0000    0.03828
142240.0000    0.30366
142280.0000    0.37272
142320.0000    0.21282
142360.0000    0.11560
142400.0000   -0.04347
142440.0000    0.08876
142480.0000    0.03250
142520.0000    0.14723
142560.0000   -0.08859
142600.0000   -0.11051
142640.0000    0.30223
142680.0000   -0.03432
142720.0000    0.14640
142760.0000    0.26843
142800.0000    0.22824
142840.0000    0.21317
142880.0000    0.29835
142920.0000    0.17601
142960.0000    0.28627
143000.0000    0.16695
143040.0000    0.12770
143080.0000    0.13574
143120.0000    0.04817
143160.0000    0.10683
143200.0000    0.35046
143240.0000   -0.06278
143280.0000   -0.12472
143320.0000    0.00907
143360.0000    0.13430
143400.0000    0.05505
143440.0000   -0.04212
143480.0000   -0.09764
143520.0000   -0.13577
143560.0000    0.08388
143600.0000    0.29029
143640.0000    0.32868
143680.0000    0.01069
143720.0000    0.27239
143760.0000    0.28274
143800.0000    0.17115
143840.0000    0.15283
143880.0000   -0.11224
143920.0000   -0.19277
143960.0000   -0.11536
144000.0000    0.26898
144040.0000   -0.18612
144080.0000   -0.24066
144120.0000   -0.48619
144160.0000   -0.64463
144200.0000   -0.46354
144240.0000   -0.65794
144280.0000   -0.50427
144320.0000   -0.69605
144360.0000   -0.72589
144400.0000   -0.54483
144440.0000   -0.78966
144480.0000   -0.66416
144520.0000   -0.41085
144560.0000   -0.33416
144600.0000   -0.08066
144640.0000   -0.36259
144680.0000   -0.05003
144720.0000   -0.00842
144760.0000   -0.29856
144800.0000   -0.03591
144840.0000   -0.18850
144880.0000   -0.04263
144920.0000   -0.07577
144960.0000    0.20436
145000.0000    0.02021
145040.0000    0.20224
145080.0000    0.09663
145120.0000    0.19931
145160.0000   -0.07236
145200.0000    0.07930
145240.0000    0.08037
145280.0000    0.16322
145320.0000    0.02660
145360.0000   -0.00804
145400.0000   -0.03932
145440.0000    0.17123
145480.0000   -0.04763
145520.0000   -0.23640
145560.0000    0.18293
145600.0000    0.00808
145640.0000    0.43973
145680.0000    0.17400
145720.0000    0.15054
145760.0000   -0.05739
145800.0000    0.12801
145840.0000    0.16597
145880.0000    0.10462
145920.0000   -0.04091
145960.0000    0.25969
146000.0000   -0.24569
146040.0000   -0.36801
146080.0000    0.01297
146120.0000    0.06879
146160.0000    0.10719
146200.0000   -0.13250
146240.0000   -0.07297
146280.0000    0.11537
146320.0000    0.04009
146360.0000    0.05995
146400.0000    0.21989
146440.0000    0.31766
146480.0000    0.20111
146520.0000   -0.12845
146560.0000    0.01937
146600.0000    0.12504
146640.0000    0.01690
146680.0000    0.14566
146720.0000   -0.07460
146760.0000   -0.19560
146800.0000   -0.01699
146840.0000   -0.33197
146880.0000    0.07806
146920.0000    0.27811
146960.0000    0.23534
147000.0000    0.29447
147040.0000   -0.03826
147080.0000   -0.00429
147120.0000    0.12138
147160.0000    0.30707
147200.0000    0.12216
147240.0000    0.01263
147280.0000    0.23127
147320.0000    0.20029
147360.0000   -0.06760
147400.0000    0.30938
147440.0000   -0.24836
147480.0000   -0.12153
147520.0000   -0.18827
147560.0000   -0.17900
147600.0000   -0.24815
147640.0000   -0.26310
147680.0000   -0.26039
147720.0000   -0.10710
147760.0000   -0.22166
147800.0000    0.24085
147840.0000    0.20080
147880.0000    0.11473
147920.0000   -0.13375
147960.0000   -0.15701
148000.0000   -0.36985
148040.0000   -0.36783
148080.0000   -0.28495
148120.0000   -0.04352
148160.0000   -0.21416
148200.0000   -0.20809
148240.0000    0.33485
148280.0000    0.10733
148320.0000    0.06741
148360.0000    0.13395
148400.0000    0.22479
148440.0000    0.19521
148480.0000    0.21374
148520.0000    0.15182
148560.0000    0.10305
148600.0000    0.03514
148640.0000    0.02370
148680.0000   -0.42451
148720.0000   -0.32141
148760.0000   -0.04697
148800.0000    0.23626
148840.0000   -0.05594
148880.0000    0.14656
148920.0000   -0.01691
148960.0000    0.01022
149000.0000   -0.38558
149040.0000   -0.37026
149080.0000   -0.02384
149120.0000   -0.11323
149160.0000   -0.23048
149200.0000    0.18906
149240.0000    0.07411
149280.0000    0.06497
149320.0000   -0.01687
149360.0000    0.04427
149400.0000    0.32145
149440.0000   -0.05509
149480.0000    0.05072
149520.0000    0.33042
149560.0000    0.24383
149600.0000    0.11230
149640.0000    0.37126
149680.0000    0.23131
149720.0000    0.25074
149760.0000    0.39407
149800.0000    0.14956
149840.0000    0.33006
149880.0000   -0.14011
149920.0000    0.15933
149960.0000    0.60325
150000.0000    0.30224
150040.0000   -0.25531
150080.0000   -0.11660
150120.0000    0.11100
150160.0000   -0.26773
150200.0000   -0.27903
150240.0000   -0.23244
150280.0000    0.08559
150320.0000   -0.07593
150360.0000   -0.09102
150400.0000   -0.17434
150440.0000   -0.13824
150480.0000   -0.15077
150520.0000   -0.29116
150560.0000   -0.27881
150600.0000   -0.19901
150640.0000   -0.37652
150680.0000   -0.12349
150720.0000   -0.24553
150760.0000   -0.25931
150800.0000   -0.24348
150840.0000   -0.30338
150880.0000   -0.33976
150920.0000   -0.31447
150960.0000   -0.38290
151000.0000   -0.22465
151040.0000    0.07140
151080.0000    0.10582
151120.0000    0.16692
151160.0000    0.04317
151200.0000    0.11249
151240.0000   -0.41598
151280.0000   -0.41089
151320.0000   -0.40816
151360.0000   -0.08220
151400.0000    0.09822
151440.0000    0.07675
151480.0000    0.22079
151520.0000   -0.00672
151560.0000    0.05479
151600.0000    0.03640
151640.0000    0.21273
151680.0000    0.09397
151720.0000   -0.03089
151760.0000    0.00043
151800.0000    0.19779
151840.0000    0.02808
151880.0000   -0.16978
151920.0000   -0.00443
151960.0000    0.04051
152000.0000    0.02197
152040.0000   -0.02948
152080.0000   -0.02248
152120.0000   -0.06880
152160.0000   -0.05762
152200.0000    0.11542
152240.0000    0.06619
152280.0000    0.05001
152320.0000    0.08760
152360.0000   -0.08398
152400.0000    0.18438
152440.0000    0.14966
152480.0000    0.27637
152520.0000    0.16158
152560.0000    0.04875
152600.0000    0.18568
152640.0000   -0.07704
152680.0000    0.05664
152720.0000   -0.27215
152760.0000    0.01504
152800.0000    0.17334
152840.0000    0.39266
152880.0000    0.01248
152920.0000   -0.09668
152960.0000   -0.48500
153000.0000   -0.40553
153040.0000   -0.15803
153080.0000   -0.49951
153120.0000   -0.29426
153160.0000   -0.58200
153200.0000   -0.27099
153240.0000   -0.58752
153280.0000   -0.20382
153320.0000   -0.24329
153360.0000   -0.21180
153400.0000   -0.36548
153440.0000   -0.76943
153480.0000   -0.17360
153520.0000   -0.52467
153560.0000   -0.49250
153600.0000   -0.10586
153640.0000   -0.30311
153680.0000   -0.24623
153720.0000   -0.49120
153760.0000   -0.44882
153800.0000   -0.32525
153840.0000   -0.25918
153880.0000   -0.37838
153920.0000   -0.43144
153960.0000   -0.55590
154000.0000   -0.48278
154040.0000   -0.42695
154080.0000   -0.13198
154120.0000   -0.41833
154160.0000   -0.44931
154200.0000   -0.41633
154240.0000   -0.42456
154280.0000   -0.28958
154320.0000   -0.32562
154360.0000   -0.50481
154400.0000   -0.30131
154440.0000   -0.28939
154480.0000   -0.20550
154520.0000   -0.08736
154560.0000    0.05929
154600.0000   -0.31638
154640.0000   -0.65834
154680.0000   -0.50835
154720.0000   -0.46558
154760.0000   -0.48965
154800.0000   -0.34340
154840.0000   -0.25041
154880.0000   -0.41309
154920.0000   -0.30539
154960.0000   -0.47998
155000.0000   -0.62299
155040.0000   -0.47579
155080.0000   -0.34958
155120.0000   -0.72337
155160.0000   -0.48247
155200.0000   -0.31432
155240.0000   -0.56695
155280.0000   -0.38983
155320.0000   -0.40678
155360.0000   -0.48381
155400.0000   -0.29322
155440.0000   -0.43421
155480.0000   -0.23046
155520.0000   -0.50181
155560.0000   -0.52127
155600.0000   -0.54338
155640.0000   -0.35735
155680.0000   -0.44567
155720.0000   -0.37781
155760.0000   -0.51461
155800.0000   -0.53999
155840.0000   -0.48320
155880.0000   -0.64776
155920.0000   -0.35419
155960.0000   -0.53363
156000.0000   -0.26280
156040.0000   -0.54842
156080.0000   -0.31084
156120.0000   -0.08008
156160.0000   -0.62617
156200.0000   -0.45432
156240.0000   -0.33133
156280.0000   -0.48901
156320.0000   -0.56823
156360.0000   -0.32628
156400.0000   -0.25949
156440.0000   -0.44008
156480.0000   -0.19899
156520.0000   -0.39615
156560.0000   -0.37010
156600.0000   -0.38429
156640.0000   -0.53498
156680.0000   -0.41688
156720.0000   -0.30375
156760.0000   -0.31571
156800.0000   -0.27520
156840.0000   -0.44364
156880.0000   -0.55185
156920.0000   -0.38617
156960.0000   -0.34247
157000.0000   -0.66862
157040.0000   -0.57384
157080.0000   -0.73790
157120.0000   -0.64210
157160.0000   -0.63904
157200.0000   -0.80047
157240.0000   -0.55835
157280.0000   -0.57686
157320.0000   -0.49382
157360.0000   -0.22231
157400.0000   -0.47369
157440.0000   -0.41339
157480.0000   -0.31090
157520.0000   -0.42149
157560.0000   -0.39232
157600.0000   -0.33201
157640.0000   -0.39704
157680.0000   -0.66645
157720.0000   -0.85909
157760.0000   -0.52855
157800.0000   -0.54750
157840.0000   -0.58342
157880.0000   -0.49711
157920.0000   -0.50758
157960.0000   -0.53907
158000.0000   -0.49922
158040.0000   -0.56071
158080.0000   -0.43316
158120.0000   -0.63622
158160.0000   -0.70152
158200.0000   -0.47475
158240.0000   -0.26983
158280.0000   -0.41980
158320.0000   -0.39404
158360.0000   -0.72101
158400.0000   -0.38486
158440.0000   -0.58515
158480.0000   -0.33049
158520.0000   -0.36552
158560.0000   -0.53843
158600.0000   -0.35730
158640.0000   -0.24441
158680.0000   -0.11852
158720.0000   -0.24253
158760.0000   -0.50891
158800.0000   -0.54804
158840.0000   -0.71891
158880.0000   -0.50323
158920.0000   -0.44882
158960.0000   -0.28754
159000.0000   -0.25305
159040.0000   -0.18639
159080.0000   -0.32580
159120.0000    0.08173
159160.0000   -0.04328
159200.0000    0.04435
159240.0000   -0.41618
159280.0000   -0.25352
159320.0000   -0.35595
159360.0000   -0.39536
159400.0000   -0.51721
159440.0000   -0.44546
159480.0000   -0.25771
159520.0000   -0.06698
159560.0000   -0.31292
159600.0000   -0.27717
159640.0000   -0.32416
159680.0000   -0.01688
159720.0000   -0.23993
159760.0000   -0.19903
159800.0000    0.09153
159840.0000   -0.20811
159880.0000   -0.06677
159920.0000   -0.11664
159960.0000   -0.09942
160000.0000   -0.00050
160040.0000   -0.01060
160080.0000   -0.09788
160120.0000   -0.43783
160160.0000   -0.10568
160200.0000   -0.19436
160240.0000    0.15446
160280.0000    0.02291
160320.0000    0.23507
160360.0000    0.19018
160400.0000    0.20516
160440.0000    0.27192
160480.0000    0.23601
160520.0000   -0.01842
160560.0000   -0.05005
160600.0000   -0.04661
160640.0000   -0.09094
160680.0000   -0.09136
160720.0000   -0.06807
160760.0000    0.01684
160800.0000   -0.03560
160840.0000   -0.04819
160880.0000    0.05854
160920.0000    0.01862
160960.0000   -0.14978
161000.0000    0.16082
161040.0000    0.15974
161080.0000   -0.09156
161120.0000    0.14722
161160.0000    0.16898
161200.0000   -0.10746
161240.0000   -0.13074
161280.0000    0.21898
161320.0000   -0.06945
161360.0000   -0.00830
161400.0000    0.02705
161440.0000   -0.10844
161480.0000    0.11506
161520.0000    0.06893
161560.0000   -0.05516
161600.0000    0.16954
161640.0000    0.11489
161680.0000    0.15638
161720.0000    0.06541
161760.0000    0.32048
161800.0000    0.23103
161840.0000    0.14110
161880.0000    0.03076
161920.0000   -0.05378
161960.0000    0.05727
162000.0000    0.11516
162040.0000   -0.04501
162080.0000    0.18368
162120.0000    0.07647
162160.0000    0.10125
162200.0000   -0.22495
162240.0000   -0.02457
162280.0000    0.02818
162320.0000   -0.31261
162360.0000   -0.70266
162400.0000   -0.57487
162440.0000   -0.58566
162480.0000   -0.53858
162520.0000   -0.46261
162560.0000   -0.42884
162600.0000   -0.34912
162640.0000   -0.48072
162680.0000   -0.37696
162720.0000   -0.42158
162760.0000   -0.38098
162800.0000   -0.56672
162840.0000   -0.25745
162880.0000   -0.44265
162920.0000   -0.46469
162960.0000   -0.52209
163000.0000   -0.61456
163040.0000   -0.45755
163080.0000   -0.48111
163120.0000   -0.11982
163160.0000   -0.39047
163200.0000   -0.45571
163240.0000   -0.53958
163280.0000   -0.49989
163320.0000   -0.69891
163360.0000   -0.63894
163400.0000   -0.49165
163440.0000   -0.24457
163480.0000   -0.32829
163520.0000   -0.55462
163560.0000   -0.65967
163600.0000   -0.78932
163640.0000   -0.49366
163680.0000   -0.53146
163720.0000   -0.36111
163760.0000   -0.46489
163800.0000   -0.28654
163840.0000   -0.37084
163880.0000   -0.32465
163920.0000   -0.24198
163960.0000   -0.55027
164000.0000   -0.38638
164040.0000   -0.65592
164080.0000   -0.43853
164120.0000   -0.00903
164160.0000   -0.20008
164200.0000   -0.43263
164240.0000   -0.64982
164280.0000   -0.44199
164320.0000   -0.53134
164360.0000   -0.42807
164400.0000   -0.44974
164440.0000    0.06780
164480.0000    0.00273
164520.0000    0.07958
164560.0000    0.14894
164600.0000   -0.06616
164640.0000   -0.00143
164680.0000    0.01458
164720.0000    0.06468
164760.0000   -0.10838
164800.0000    0.11554
164840.0000   -0.14281
164880.0000   -0.26598
164920.0000   -0.23463
164960.0000   -0.13895
165000.0000   -0.20208
165040.0000   -0.39164
165080.0000   -0.05462
165120.0000   -0.05326
165160.0000   -0.00073
165200.0000   -0.29921
165240.0000   -0.24098
165280.0000    0.15465
165320.0000    0.24498
165360.0000   -0.26515
165400.0000   -0.19651
165440.0000   -0.18375
165480.0000    0.11181
165520.0000    0.15961
165560.0000   -0.07460
165600.0000   -0.00505
165640.0000   -0.02130
165680.0000    0.10299
165720.0000   -0.04935
165760.0000   -0.15818
165800.0000    0.08348
165840.0000    0.25319
165880.0000    0.06122
165920.0000   -0.06248
165960.0000   -0.13393
166000.0000    0.06875
166040.0000    0.16590
166080.0000   -0.19366
166120.0000    0.12374
166160.0000   -0.06677
166200.0000    0.17719
166240.0000    0.22357
166280.0000    0.12427
166320.0000   -0.04081
166360.0000    0.38740
166400.0000    0.17689
166440.0000    0.14717
166480.0000    0.12455
166520.0000    0.23663
166560.0000   -0.05444
166600.0000    0.04256
166640.0000   -0.03001
166680.0000   -0.31916
166720.0000   -0.01289
166760.0000   -0.11668
166800.0000    0.00308
166840.0000    0.25342
166880.0000    0.15563
166920.0000    0.39748
166960.0000    0.21221
167000.0000    0.31715
167040.0000    0.05218
167080.0000    0.04681
167120.0000   -0.18536
167160.0000   -0.11861
167200.0000   -0.00653
167240.0000    0.09153
167280.0000    0.09365
167320.0000   -0.08356
167360.0000    0.21761
167400.0000   -0.06190
167440.0000    0.09525
167480.0000   -0.09644
167520.0000    0.01551
167560.0000   -0.12752
167600.0000   -0.27002
167640.0000   -0.00322
167680.0000   -0.31395
167720.0000   -0.35399
167760.0000   -0.46754
167800.0000   -0.30464
167840.0000   -0.49051
167880.0000   -0.31584
167920.0000   -0.11217
167960.0000   -0.22881
168000.0000   -0.25240
168040.0000   -0.36407
168080.0000   -0.42037
168120.0000   -0.20488
168160.0000   -0.38712
168200.0000   -0.40813
168240.0000    0.03767
168280.0000   -0.01959
168320.0000   -0.05836
168360.0000   -0.03102
168400.0000    0.17935
168440.0000    0.02225
168480.0000    0.29166
168520.0000    0.08035
168560.0000    0.16062
168600.0000    0.25398
168640.0000   -0.01208
168680.0000    0.02979
168720.0000   -0.02625
168760.0000    0.07368
168800.0000    0.07752
168840.0000   -0.08348
168880.0000    0.11595
168920.0000    0.04563
168960.0000    0.13078
169000.0000   -0.09934
169040.0000    0.08182
169080.0000   -0.05747
169120.0000   -0.02090
169160.0000   -0.16262
169200.0000   -0.15380
169240.0000    0.01853
169280.0000    0.09870
169320.0000   -0.02658
169360.0000   -0.41638
169400.0000   -0.07488
169440.0000    0.04173
169480.0000   -0.40426
169520.0000   -0.24806
169560.0000   -0.35710
169600.0000   -0.17338
169640.0000    0.02882
169680.0000   -0.39967
169720.0000   -0.00924
169760.0000    0.00031
169800.0000   -0.21075
169840.0000   -0.36226
169880.0000   -0.19178
169920.0000   -0.03395
169960.0000   -0.15007
170000.0000    0.08584
170040.0000   -0.19652
170080.0000    0.04438
170120.0000   -0.11420
170160.0000   -0.23509
170200.0000   -0.00158
170240.0000   -0.13924
170280.0000   -0.23354
170320.0000   -0.30421
170360.0000   -0.08778
170400.0000   -0.15608
170440.0000   -0.15284
170480.0000   -0.11573
170520.0000    0.11144
170560.0000   -0.07681
170600.0000   -0.16906
170640.0000   -0.13086
170680.0000    0.04989
170720.0000   -0.05884
170760.0000   -0.01750
170800.0000    0.02120
170840.0000    0.03592
170880.0000   -0.37426
170920.0000   -0.74073
170960.0000   -0.26839
171000.0000   -0.09525
171040.0000   -0.26786
171080.0000   -0.36570
171120.0000   -0.38256
171160.0000   -0.52235
171200.0000   -0.33315
171240.0000   -0.47936
171280.0000   -0.40177
171320.0000   -0.65360
171360.0000   -0.26517
171400.0000   -0.42802
171440.0000   -0.22807
171480.0000   -0.47513
171520.0000   -0.55118
171560.0000   -0.01919
171600.0000   -0.21885
171640.0000   -0.38652
171680.0000   -0.36341
171720.0000   -0.61971
171760.0000   -0.25081
171800.0000   -0.28416
171840.0000   -0.44723
171880.0000   -0.44476
171920.0000   -0.11378
171960.0000   -0.40022
172000.0000    0.01440
172040.0000   -0.02654
172080.0000   -0.27407
172120.0000   -0.49951
172160.0000   -0.42046
172200.0000   -0.08659
172240.0000   -0.41136
172280.0000   -0.35419
172320.0000   -0.59326
172360.0000   -0.64874
172400.0000   -0.80897
172440.0000   -0.69824
172480.0000   -0.60527
172520.0000   -0.71047
172560.0000   -0.76557
172600.0000   -0.65487
172640.0000   -0.59770
172680.0000   -0.60172
172720.0000   -0.60797
172760.0000   -0.51111
172800.0000   -0.54287
172840.0000   -0.60755
172880.0000   -0.58427
172920.0000   -0.41458
172960.0000   -0.40587
173000.0000   -0.54106
173040.0000   -0.42438
173080.0000   -0.82377
173120.0000   -0.50411
173160.0000   -0.40630
173200.0000   -0.70610
173240.0000   -0.48478
173280.0000   -0.55212
173320.0000   -0.45878
173360.0000   -0.14789
173400.0000   -0.42866
173440.0000   -0.07391
173480.0000   -0.26313
173520.0000   -0.03176
173560.0000    0.25964
173600.0000   -0.16920
173640.0000   -0.16014
173680.0000   -0.56735
173720.0000    0.06645
173760.0000   -0.08078
173800.0000    0.18416
173840.0000    0.10003
173880.0000   -0.04150
173920.0000    0.02921
173960.0000    0.00097
174000.0000   -0.09014
174040.0000   -0.23009
174080.0000   -0.26536
174120.0000   -0.25628
174160.0000   -0.06784
174200.0000   -0.19005
174240.0000   -0.34010
174280.0000   -0.12999
174320.0000   -0.06866
174360.0000    0.14384
174400.0000   -0.09507
174440.0000   -0.26810
174480.0000    0.07627
174520.0000   -0.15409
174560.0000   -0.11713
174600.0000   -0.07564
174640.0000   -0.04614
174680.0000   -0.36392
174720.0000   -0.14755
174760.0000   -0.10568
174800.0000   -0.02294
174840.0000   -0.39319
174880.0000   -0.31696
174920.0000   -0.26851
174960.0000   -0.28893
175000.0000   -0.14288
175040.0000   -0.01016
175080.0000   -0.38257
175120.0000    0.10666
175160.0000   -0.16616
175200.0000    0.04103
175240.0000   -0.22077
175280.0000   -0.12145
175320.0000   -0.04318
175360.0000   -0.02264
175400.0000   -0.13742
175440.0000   -0.06915
175480.0000   -0.30654
175520.0000   -0.18336
175560.0000   -0.21657
175600.0000   -0.38802
175640.0000   -0.18521
175680.0000   -0.05565
175720.0000   -0.11184
175760.0000   -0.14555
175800.0000    0.10842
175840.0000    0.07651
175880.0000   -0.15326
175920.0000   -0.14399
175960.0000   -0.18343
176000.0000   -0.01239
176040.0000   -0.05605
176080.0000   -0.21290
176120.0000   -0.09060
176160.0000   -0.14850
176200.0000   -0.22153
176240.0000   -0.24527
176280.0000   -0.49668
176320.0000   -0.38032
176360.0000   -0.31121
176400.0000   -0.27106
176440.0000   -0.32663
176480.0000   -0.13502
176520.0000   -0.06105
176560.0000   -0.14966
176600.0000   -0.09649
176640.0000   -0.28347
176680.0000   -0.19574
176720.0000   -0.12959
176760.0000   -0.27823
176800.0000   -0.24749
176840.0000   -0.28391
176880.0000   -0.55462
176920.0000   -0.40244
176960.0000   -0.20134
177000.0000   -0.40441
177040.0000   -0.31447
177080.0000   -0.05462
177120.0000    0.06853
177160.0000   -0.08780
177200.0000   -0.42401
177240.0000   -0.48790
177280.0000   -0.35344
177320.0000   -0.17853
177360.0000   -0.48086
177400.0000   -0.20956
177440.0000   -0.44091
177480.0000   -0.33510
177520.0000   -0.30368
177560.0000   -0.35099
177600.0000   -0.22427
177640.0000   -0.48618
177680.0000   -0.19742
177720.0000   -0.70388
177760.0000   -0.88717
177800.0000   -0.76479
177840.0000   -0.80493
177880.0000   -0.92318
177920.0000   -0.59545
177960.0000   -0.26106
178000.0000   -0.37480
178040.0000   -0.31500
178080.0000   -0.27132
178120.0000   -0.40522
178160.0000   -0.16928
178200.0000    0.01461
178240.0000   -0.45166
178280.0000   -0.33105
178320.0000   -0.44518
178360.0000   -0.60639
178400.0000   -0.65795
178440.0000   -0.99129
178480.0000   -0.59163
178520.0000   -0.55882
178560.0000   -0.31604
178600.0000   -0.63827
178640.0000   -0.85566
178680.0000   -0.59172
178720.0000   -0.76461
178760.0000   -0.78851
178800.0000   -0.69368
178840.0000   -0.54992
178880.0000   -0.63992
178920.0000   -0.50271
178960.0000   -0.08487
179000.0000   -0.28372
179040.0000   -0.54048
179080.0000   -0.55947
179120.0000   -0.67150
179160.0000   -0.72235
179200.0000   -0.77079
179240.0000   -0.88756
179280.0000   -0.66061
179320.0000   -0.57378
179360.0000   -0.56198
179400.0000   -0.46730
179440.0000   -0.37860
179480.0000   -0.56011
179520.0000   -0.87980
179560.0000   -0.68047
179600.0000   -0.34311
179640.0000   -0.48078
179680.0000   -0.34889
179720.0000   -0.31526
179760.0000   -0.14501
179800.0000    0.22899
179840.0000   -0.00196
179880.0000   -0.25575
179920.0000    0.04516
179960.0000    0.04549
180000.0000   -0.05606
180040.0000   -0.15188
180080.0000    0.09526
180120.0000   -0.29053
180160.0000    0.14681
180200.0000    0.18507
180240.0000    0.20557
180280.0000    0.00287
180320.0000   -0.06823
180360.0000   -0.22433
180400.0000    0.08762
180440.0000   -0.03380
180480.0000    0.11241
180520.0000    0.10322
180560.0000   -0.14380
180600.0000   -0.07118
180640.0000    0.15292
180680.0000    0.30509
180720.0000    0.36817
180760.0000    0.40658
180800.0000    0.40880
180840.0000    0.38298
180880.0000    0.63123
180920.0000    0.45985
180960.0000    0.54998
181000.0000    0.14845
181040.0000    0.00546
181080.0000    0.18085
181120.0000   -0.01452
181160.0000   -0.11007
181200.0000    0.00018
181240.0000   -0.01598
181280.0000    0.05294
181320.0000    0.18691
181360.0000    0.09917
181400.0000    0.08502
181440.0000    0.22944
181480.0000    0.04013
181520.0000    0.22440
181560.0000    0.15764
181600.0000    0.17719
181640.0000    0.20033
181680.0000    0.11213
181720.0000   -0.14835
181760.0000    0.12718
181800.0000    0.11506
181840.0000    0.12455
181880.0000   -0.23980
181920.0000   -0.12346
181960.0000    0.21397
182000.0000    0.14330
182040.0000    0.28589
182080.0000    0.00614
182120.0000    0.46808
182160.0000    0.34277
182200.0000    0.24225
182240.0000    0.36919
182280.0000   -0.08701
182320.0000   -0.11764
182360.0000    0.18781
182400.0000    0.11737
182440.0000    0.11540
182480.0000    0.32156
182520.0000    0.03073
182560.0000    0.30790
182600.0000    0.31936
182640.0000    0.10380
182680.0000    0.25207
182720.0000    0.05802
182760.0000   -0.46966
182800.0000   -0.43424
182840.0000   -0.31458
182880.0000   -0.49642
182920.0000   -0.29790
182960.0000   -0.52655
183000.0000   -0.28803
183040.0000   -0.55414
183080.0000   -0.47493
183120.0000   -0.06449
183160.0000   -0.44604
183200.0000   -0.29667
183240.0000   -0.46713
183280.0000   -0.28031
183320.0000   -0.48479
183360.0000   -0.66094
183400.0000   -0.59197
183440.0000   -0.02756
183480.0000   -0.41267
183520.0000   -0.50695
183560.0000   -0.17036
183600.0000   -0.24754
183640.0000   -0.29784
183680.0000   -0.43860
183720.0000   -0.60978
183760.0000   -0.51567
183800.0000   -0.53902
183840.0000   -0.46119
183880.0000   -0.38129
183920.0000   -0.51828
183960.0000   -0.51777
184000.0000   -0.30101
184040.0000   -0.17591
184080.0000    0.00436
184120.0000    0.22018
184160.0000   -0.01208
184200.0000   -0.31267
184240.0000   -0.50552
184280.0000   -0.64829
184320.0000   -0.73746
184360.0000   -0.44717
184400.0000   -0.34463
184440.0000   -0.28418
184480.0000   -0.37381
184520.0000   -0.51896
184560.0000   -0.31849
184600.0000   -0.32780
184640.0000   -0.40525
184680.0000   -0.49753
184720.0000   -0.18289
184760.0000   -0.43532
184800.0000   -0.33595
184840.0000   -0.33981
184880.0000   -0.59897
184920.0000   -0.49859
184960.0000   -0.35826
185000.0000   -0.39068
185040.0000   -0.16547
185080.0000   -0.24066
185120.0000   -0.09451
185160.0000   -0.07676
185200.0000   -0.01818
185240.0000   -0.11904
185280.0000   -0.29161
185320.0000    0.02470
185360.0000    0.19466
185400.0000   -0.29469
185440.0000   -0.11915
185480.0000   -0.16960
185520.0000   -0.14218
185560.0000    0.05528
185600.0000    0.11287
185640.0000    0.09965
185680.0000   -0.05376
185720.0000    0.27970
185760.0000   -0.04650
185800.0000   -0.37242
185840.0000   -0.44219
185880.0000   -0.16118
185920.0000   -0.44900
185960.0000   -0.29671
186000.0000   -0.16320
186040.0000   -0.47517
186080.0000   -0.46247
186120.0000   -0.78297
186160.0000   -0.68127
186200.0000   -0.85334
186240.0000   -0.92691
186280.0000   -0.66375
186320.0000   -0.39991
186360.0000   -0.81927
186400.0000   -0.81703
186440.0000   -0.69157
186480.0000   -0.68762
186520.0000   -0.53144
186560.0000   -0.31663
186600.0000    0.02085
186640.0000    0.29299
186680.0000   -0.34294
186720.0000   -0.36311
186760.0000   -0.52506
186800.0000   -0.18174
186840.0000   -0.38510
186880.0000   -0.40421
186920.0000   -0.42132
186960.0000   -0.06593
187000.0000   -0.23859
187040.0000   -0.11679
187080.0000   -0.56402
187120.0000   -0.34022
187160.0000   -0.37293
187200.0000   -0.28579
187240.0000   -0.43104
187280.0000   -0.67758
187320.0000   -0.38765
187360.0000   -0.55835
187400.0000   -0.24883
187440.0000   -0.70519
187480.0000   -0.59031
187520.0000   -0.42534
187560.0000   -0.96267
187600.0000   -0.77453
187640.0000   -0.69874
187680.0000   -0.28954
187720.0000   -0.68377
187760.0000   -0.84196
187800.0000   -0.50701
187840.0000   -0.36447
187880.0000   -0.68882
187920.0000   -0.51587
187960.0000   -0.37539
188000.0000   -0.19493
188040.0000    0.00639
188080.0000   -0.34298
188120.0000    0.13915
188160.0000    0.41253
188200.0000    0.00719
188240.0000   -0.05416
188280.0000    0.06439
188320.0000    0.26364
188360.0000   -0.15316
188400.0000    0.16801
188440.0000    0.28974
188480.0000    0.22422
188520.0000    0.21701
188560.0000   -0.15905
188600.0000    0.06018
188640.0000   -0.27999
188680.0000    0.01131
188720.0000    0.06999
188760.0000   -0.10698
188800.0000    0.25456
188840.0000    0.34812
188880.0000    0.25353
188920.0000    0.08135
188960.0000   -0.15459
189000.0000   -0.10664
189040.0000   -0.24247
189080.0000   -0.11126
189120.0000   -0.08622
189160.0000    0.04958
189200.0000    0.12932
189240.0000   -0.17901
189280.0000    0.00512
189320.0000   -0.08014
189360.0000   -0.29117
189400.0000   -0.09762
189440.0000   -0.05045
189480.0000   -0.14490
189520.0000   -0.03445
189560.0000   -0.17034
189600.0000    0.01799
189640.0000   -0.06718
189680.0000   -0.14237
189720.0000   -0.07184
189760.0000   -0.04358
189800.0000   -0.35341
189840.0000   -0.25735
189880.0000   -0.28547
189920.0000   -0.28416
189960.0000   -0.00369
190000.0000   -0.07264
190040.0000   -0.18949
190080.0000   -0.22571
190120.0000    0.29722
190160.0000    0.25548
190200.0000    0.02334
190240.0000   -0.00097
190280.0000   -0.14895
190320.0000    0.08373
190360.0000    0.06720
190400.0000   -0.07602
190440.0000    0.18203
190480.0000    0.04912
190520.0000   -0.18868
190560.0000   -0.32107
190600.0000   -0.27354
190640.0000   -0.21546
190680.0000   -0.27988
190720.0000   -0.33909
190760.0000   -0.47748
190800.0000   -0.36146
190840.0000   -0.43665
190880.0000   -0.38634
190920.0000   -0.56520
190960.0000   -0.58888
191000.0000   -0.19496
191040.0000   -0.65174
191080.0000   -0.45098
191120.0000   -0.47893
191160.0000   -0.52986
191200.0000   -0.50334
191240.0000   -0.44850
191280.0000   -0.51056
191320.0000   -0.56404
191360.0000   -0.40839
191400.0000   -0.47913
191440.0000   -0.42140
191480.0000   -0.27114
191520.0000   -0.43590
191560.0000   -0.27507
191600.0000   -0.31042
191640.0000   -0.42536
191680.0000   -0.37519
191720.0000   -0.40938
191760.0000   -0.49325
191800.0000   -0.20300
191840.0000   -0.39845
191880.0000   -0.49378
191920.0000   -0.55443
191960.0000   -0.43523
192000.0000   -0.56343
192040.0000   -0.80178
192080.0000   -0.68646
192120.0000   -0.66691
192160.0000   -0.87323
192200.0000   -0.54055
192240.0000   -0.59006
192280.0000   -0.62294
192320.0000   -0.65786
192360.0000   -0.74415
192400.0000   -0.71854
192440.0000   -0.58338
192480.0000   -0.52035
192520.0000   -0.51982
192560.0000   -0.62232
192600.0000   -0.47503
192640.0000   -0.63912
192680.0000   -0.68411
192720.0000   -0.73310
192760.0000   -0.42896
192800.0000   -0.62277
192840.0000   -0.68291
192880.0000   -0.65717
192920.0000   -0.79877
192960.0000   -0.61633
193000.0000   -0.71920
193040.0000   -0.78387
193080.0000   -0.83405
193120.0000   -0.68630
193160.0000   -0.69860
193200.0000   -0.65973
193240.0000   -0.28615
193280.0000   -0.43913
193320.0000   -0.55456
193360.0000   -0.41006
193400.0000   -0.39684
193440.0000   -0.54730
193480.0000   -0.37427
193520.0000   -0.60761
193560.0000   -0.61774
193600.0000   -0.40661
193640.0000   -0.53659
193680.0000   -0.31868
193720.0000   -0.55536
193760.0000   -0.21972
193800.0000   -0.58907
193840.0000   -0.18958
193880.0000   -0.35093
193920.0000   -0.38390
193960.0000   -0.40408
194000.0000   -0.46608
194040.0000   -0.49762
194080.0000   -0.83922
194120.0000   -0.34211
194160.0000   -0.51192
194200.0000   -0.91978
194240.0000   -0.59023
194280.0000   -0.33744
194320.0000   -0.21723
194360.0000   -0.19267
194400.0000   -0.04096
194440.0000   -0.43875
194480.0000   -0.52331
194520.0000   -0.37741
194560.0000   -0.43629
194600.0000   -0.45800
194640.0000   -0.26534
194680.0000   -0.52863
194720.0000   -0.39049
194760.0000   -0.47436
194800.0000   -0.13455
194840.0000   -0.19738
194880.0000   -0.14766
194920.0000   -0.23662
194960.0000   -0.50214
195000.0000   -0.27598
195040.0000    0.00668
195080.0000   -0.09027
195120.0000   -0.42272
195160.0000   -0.33883
195200.0000   -0.21390
195240.0000   -0.28367
195280.0000   -0.04085
195320.0000    0.09455
195360.0000   -0.10332
195400.0000   -0.12343
195440.0000   -0.37263
195480.0000   -0.29125
195520.0000   -0.35449
195560.0000   -0.46499
195600.0000   -0.35019
195640.0000   -0.54286
195680.0000   -0.26599
195720.0000   -0.54352
195760.0000   -0.07675
195800.0000   -0.15077
195840.0000   -0.21968
195880.0000   -0.29623
195920.0000   -0.49610
195960.0000   -0.38834
196000.0000   -0.41150
196040.0000   -0.12898
196080.0000   -0.19824
196120.0000   -0.06256
196160.0000    0.04841
196200.0000   -0.21677
196240.0000   -0.24912
196280.0000   -0.37355
196320.0000   -0.10124
196360.0000   -0.20861
196400.0000   -0.45018
196440.0000   -0.52089
196480.0000   -0.77346
196520.0000   -0.60188
196560.0000   -0.54224
196600.0000   -0.48831
196640.0000   -0.53522
196680.0000   -0.46838
196720.0000   -0.42114
196760.0000   -0.22748
196800.0000   -0.03522
196840.0000   -0.06841
196880.0000   -0.31331
196920.0000   -0.47557
196960.0000   -0.31758
197000.0000   -0.59391
197040.0000   -0.56809
197080.0000   -0.53853
197120.0000   -0.38776
197160.0000   -0.42071
197200.0000   -0.53137
197240.0000   -0.42491
197280.0000   -0.68092
197320.0000   -0.45086
197360.0000   -0.29412
197400.0000   -0.24974
197440.0000   -0.33714
197480.0000   -0.44699
197520.0000   -0.42884
197560.0000   -0.23735
197600.0000   -0.50282
197640.0000   -0.57910
197680.0000   -0.55332
197720.0000   -0.39467
197760.0000   -0.54339
197800.0000   -0.63247
197840.0000   -0.57360
197880.0000   -0.60529
197920.0000   -0.64085
197960.0000   -0.48960
198000.0000   -0.48969
198040.0000   -0.35535
198080.0000   -0.49545
198120.0000   -0.31241
198160.0000   -0.52138
198200.0000   -0.36107
198240.0000   -0.51248
198280.0000   -0.13856
198320.0000   -0.27516
198360.0000   -0.48684
198400.0000   -0.16723
198440.0000   -0.27269
198480.0000   -0.33824
198520.0000   -0.02088
198560.0000    0.38058
198600.0000    0.22503
198640.0000    0.14856
198680.0000   -0.10416
198720.0000   -0.20065
198760.0000   -0.08058
198800.0000   -0.03257
198840.0000    0.25398
198880.0000    0.29392
198920.0000    0.23387
198960.0000    0.27466
199000.0000   -0.01199
199040.0000    0.26320
199080.0000    0.15952
199120.0000    0.16051
199160.0000    0.14156
199200.0000   -0.04625
199240.0000   -0.03505
199280.0000   -0.17817
199320.0000    0.00511
199360.0000    0.01372
199400.0000   -0.06812
199440.0000   -0.34704
199480.0000   -0.42051
199520.0000    0.05709
199560.0000    0.21008
199600.0000    0.10002
199640.0000    0.01709
199680.0000   -0.02257
199720.0000    0.07188
199760.0000   -0.08640
199800.0000    0.21685
199840.0000    0.08024
199880.0000    0.07384
199920.0000    0.33268
199960.0000    0.11486
200000.0000    0.10072
200040.0000    0.19390
200080.0000    0.35301
200120.0000   -0.04686
200160.0000    0.11532
200200.0000    0.12257
200240.0000    0.29757
200280.0000    0.21830
200320.0000   -0.03599
200360.0000   -0.02270
200400.0000   -0.22839
200440.0000    0.06138
200480.0000   -0.13400
200520.0000   -0.08231
200560.0000   -0.21949
200600.0000    0.11822
200640.0000    0.03410
200680.0000   -0.00194
200720.0000    0.32934
200760.0000   -0.02163
200800.0000   -0.10456
200840.0000   -0.16957
200880.0000   -0.19127
200920.0000   -0.13967
200960.0000    0.13735
201000.0000    0.04460
201040.0000   -0.01319
201080.0000    0.24297
201120.0000   -0.28672
201160.0000   -0.43828
201200.0000   -0.16542
201240.0000   -0.59644
201280.0000   -0.54184
201320.0000   -0.47354
201360.0000   -0.57581
201400.0000   -0.40578
201440.0000   -0.64577
201480.0000   -0.34193
201520.0000   -0.16873
201560.0000   -0.13476
201600.0000   -0.48357
201640.0000   -0.36871
201680.0000    0.02089
201720.0000   -0.45438
201760.0000   -0.18571
201800.0000   -0.30322
201840.0000   -0.20487
201880.0000   -0.04304
201920.0000   -0.09108
201960.0000   -0.04432
202000.0000   -0.34564
202040.0000   -0.03763
202080.0000   -0.32741
202120.0000   -0.25179
202160.0000   -0.13631
202200.0000   -0.09459
202240.0000   -0.15619
202280.0000    0.21097
202320.0000    0.00277
202360.0000    0.14017
202400.0000    0.00239
202440.0000   -0.08070
202480.0000   -0.06689
202520.0000    0.02575
202560.0000    0.18056
202600.0000    0.14964
202640.0000    0.18924
202680.0000    0.18675
202720.0000    0.04740
202760.0000    0.00623
202800.0000   -0.19619
202840.0000   -0.00314
202880.0000    0.16431
202920.0000    0.18846
202960.0000   -0.09858
203000.0000    0.10694
203040.0000   -0.22288
203080.0000   -0.19690
203120.0000   -0.09969
203160.0000    0.05210
203200.0000    0.03040
203240.0000   -0.11895
203280.0000   -0.02588
203320.0000   -0.03289
203360.0000   -0.03977
203400.0000    0.00544
203440.0000   -0.17368
203480.0000    0.05752
203520.0000    0.06777
203560.0000   -0.07568
203600.0000   -0.03847
203640.0000   -0.04270
203680.0000   -0.11425
203720.0000   -0.14081
203760.0000   -0.06037
203800.0000   -0.02698
203840.0000   -0.22702
203880.0000   -0.17613
203920.0000   -0.23112
203960.0000   -0.13098
204000.0000    0.03160
204040.0000   -0.37473
204080.0000   -0.04087
204120.0000    0.01174
204160.0000    0.01154
204200.0000    0.05781
204240.0000    0.10124
204280.0000    0.11190
204320.0000   -0.11157
204360.0000   -0.27808
204400.0000   -0.24648
204440.0000   -0.07341
204480.0000    0.30174
204520.0000   -0.04447
204560.0000   -0.25197
204600.0000    0.03081
204640.0000   -0.02780
204680.0000   -0.16401
204720.0000    0.03685
204760.0000   -0.05229
204800.0000    0.15883
204840.0000    0.16590
204880.0000   -0.02568
204920.0000    0.03967
204960.0000    0.05765
205000.0000   -0.16523
205040.0000    0.14716
205080.0000    0.20912
205120.0000   -0.09069
205160.0000   -0.22002
205200.0000   -0.11396
205240.0000   -0.27224
205280.0000   -0.38074
205320.0000   -0.41746
205360.0000   -0.11387
205400.0000   -0.04252
205440.0000   -0.26050
205480.0000    0.06365
205520.0000    0.23128
205560.0000    0.21959
205600.0000    0.23276
205640.0000   -0.20534
205680.0000    0.11532
205720.0000    0.01421
205760.0000    0.07427
205800.0000   -0.20288
205840.0000    0.00343
205880.0000    0.08963
205920.0000   -0.03117
205960.0000   -0.15251
206000.0000    0.06277
206040.0000   -0.02331
206080.0000    0.11272
206120.0000    0.19151
206160.0000    0.10160
206200.0000    0.09724
206240.0000   -0.36129
206280.0000   -0.07588
206320.0000   -0.18210
206360.0000   -0.13892
206400.0000    0.15995
206440.0000   -0.19243
206480.0000   -0.01010
206520.0000   -0.06604
206560.0000    0.00314
206600.0000   -0.04286
206640.0000   -0.21129
206680.0000   -0.21432
206720.0000   -0.08048
206760.0000   -0.28008
206800.0000   -0.44488
206840.0000   -0.31367
206880.0000   -0.22633
206920.0000   -0.05957
206960.0000   -0.24900
207000.0000   -0.09273
207040.0000   -0.20849
207080.0000    0.04403
207120.0000   -0.03039
207160.0000    0.14334
207200.0000   -0.04140
207240.0000   -0.29718
207280.0000   -0.09134
207320.0000   -0.07033
207360.0000   -0.01608
207400.0000   -0.03781
207440.0000    0.09980
207480.0000   -0.14963
207520.0000   -0.14364
207560.0000   -0.15631
207600.0000   -0.13260
207640.0000   -0.05276
207680.0000    0.02957
207720.0000   -0.14608
207760.0000   -0.19772
207800.0000   -0.46647
207840.0000   -0.29824
207880.0000   -0.39655
207920.0000   -0.35053
207960.0000   -0.49034
208000.0000   -0.34708
208040.0000   -0.43769
208080.0000   -0.23728
208120.0000   -0.09599
208160.0000   -0.48873
208200.0000   -0.62226
208240.0000   -0.00196
208280.0000   -0.43697
208320.0000   -0.48385
208360.0000   -0.53740
208400.0000   -0.26386
208440.0000   -0.55990
208480.0000   -0.78845
208520.0000   -0.45535
208560.0000   -0.60183
208600.0000   -0.49956
208640.0000   -0.46281
208680.0000   -0.34721
208720.0000   -0.27479
208760.0000   -0.51627
208800.0000   -0.44865
208840.0000   -0.38764
208880.0000   -0.61986
208920.0000   -0.53102
208960.0000   -0.53043
209000.0000   -0.24220
209040.0000   -0.61959
209080.0000   -0.56846
209120.0000   -0.78133
209160.0000   -0.59607
209200.0000   -0.78689
209240.0000   -0.36781
209280.0000   -0.31874
209320.0000   -0.27675
209360.0000   -0.28894
209400.0000   -0.36568
209440.0000   -0.45536
209480.0000   -0.23214
209520.0000   -0.08037
209560.0000    0.06141
209600.0000   -0.03567
209640.0000   -0.05062
209680.0000    0.08275
209720.0000    0.33359
209760.0000   -0.38041
209800.0000    0.14772
209840.0000    0.03760
209880.0000   -0.11180
209920.0000    0.05408
209960.0000    0.05902
210000.0000    0.08649
210040.0000   -0.05827
210080.0000    0.18926
210120.0000   -0.08016
210160.0000    0.05603
210200.0000   -0.01719
210240.0000    0.12590
210280.0000    0.04793
210320.0000   -0.18888
210360.0000   -0.46001
210400.0000   -0.17460
210440.0000   -0.24845
210480.0000   -0.19487
210520.0000   -0.57532
210560.0000   -0.37282
210600.0000   -0.70021
210640.0000   -0.50666
210680.0000   -0.72218
210720.0000   -0.40246
210760.0000   -0.59648
210800.0000   -0.56315
210840.0000   -0.73887
210880.0000   -0.42452
210920.0000   -0.60344
210960.0000   -0.40571
211000.0000   -0.34543
211040.0000   -0.40197
211080.0000   -0.67564
211120.0000   -0.25995
211160.0000   -0.41177
211200.0000   -0.41322
211240.0000   -0.44978
211280.0000   -0.51947
211320.0000   -0.44954
211360.0000   -0.41189
211400.0000   -0.70956
211440.0000   -0.43253
211480.0000   -0.73986
211520.0000   -0.30852
211560.0000   -0.22847
211600.0000   -0.17057
211640.0000   -0.17584
211680.0000   -0.18737
211720.0000   -0.24380
211760.0000   -0.28103
211800.0000   -0.18679
211840.0000   -0.15267
211880.0000   -0.03875
211920.0000   -0.12701
211960.0000   -0.39771
212000.0000   -0.60649
212040.0000   -0.61490
212080.0000   -0.70576
212120.0000   -0.48384
212160.0000   -0.53886
212200.0000   -0.64460
212240.0000   -0.53606
212280.0000   -0.45144
212320.0000   -0.71735
212360.0000   -0.55251
212400.0000   -0.57416
212440.0000   -0.40823
212480.0000   -0.18808
212520.0000    0.04028
212560.0000    0.03693
212600.0000   -0.12259
212640.0000   -0.13233
212680.0000    0.17129
212720.0000    0.10797
212760.0000   -0.04220
212800.0000    0.05719
212840.0000   -0.03542
212880.0000    0.09243
212920.0000    0.03737
212960.0000   -0.06874
213000.0000   -0.03703
213040.0000    0.15587
213080.0000    0.13730
213120.0000    0.08822
213160.0000   -0.03174
213200.0000    0.17094
213240.0000   -0.00049
213280.0000    0.15774
213320.0000   -0.00672
213360.0000    0.13581
213400.0000    0.29275
213440.0000    0.27455
213480.0000    0.07161
213520.0000    0.07744
213560.0000    0.04905
213600.0000   -0.01016
213640.0000   -0.15347
213680.0000   -0.23088
213720.0000   -0.29972
213760.0000   -0.11585
213800.0000   -0.38460
213840.0000   -0.26085
213880.0000   -0.05231
213920.0000   -0.04422
213960.0000   -0.03661
214000.0000    0.04815
214040.0000    0.24132
214080.0000    0.03691
214120.0000    0.02513
214160.0000   -0.14839
214200.0000    0.23552
214240.0000    0.14157
214280.0000    0.21092
214320.0000    0.17392
214360.0000    0.09092
214400.0000    0.10443
214440.0000    0.04428
214480.0000   -0.07440
214520.0000   -0.01306
214560.0000   -0.00820
214600.0000   -0.01076
214640.0000   -0.27110
214680.0000   -0.22891
214720.0000   -0.27972
214760.0000    0.04022
214800.0000    0.04936
214840.0000    0.20321
214880.0000   -0.04723
214920.0000   -0.23206
214960.0000   -0.55656
215000.0000   -0.39074
215040.0000   -0.47038
215080.0000   -0.15285
215120.0000   -0.12744
215160.0000   -0.10560
215200.0000   -0.14488
215240.0000   -0.12287
215280.0000    0.02481
215320.0000    0.16983
215360.0000   -0.18746
215400.0000    0.05761
215440.0000   -0.06890
215480.0000   -0.04457
215520.0000   -0.10433
215560.0000   -0.04946
215600.0000   -0.26850
215640.0000   -0.09396
215680.0000    0.01538
215720.0000   -0.03534
215760.0000    0.09209
215800.0000    0.03010
215840.0000   -0.00699
215880.0000   -0.03029
215920.0000   -0.00018
215960.0000   -0.03590
216000.0000    0.12778
216040.0000   -0.12325
216080.0000   -0.03321
216120.0000   -0.48587
216160.0000   -0.56363
216200.0000   -0.65551
216240.0000   -0.59152
216280.0000   -0.65094
216320.0000   -0.37912
216360.0000   -0.25622
216400.0000   -0.42675
216440.0000   -0.60460
216480.0000   -0.64136
216520.0000   -0.52476
216560.0000   -0.51780
216600.0000   -0.42067
216640.0000   -0.46579
216680.0000   -0.77922
216720.0000   -0.64882
216760.0000   -0.59401
216800.0000   -0.44856
216840.0000   -0.31312
216880.0000   -0.61344
216920.0000   -0.55899
216960.0000   -0.39581
217000.0000   -0.70778
217040.0000   -0.12251
217080.0000   -0.30150
217120.0000   -0.20681
217160.0000   -0.20671
217200.0000   -0.06836
217240.0000    0.38504
217280.0000   -0.10556
217320.0000   -0.46196
217360.0000   -0.12401
217400.0000   -0.38447
217440.0000   -0.31823
217480.0000   -0.09925
217520.0000   -0.16225
217560.0000    0.12880
217600.0000    0.11635
217640.0000   -0.33666
217680.0000   -0.59320
217720.0000   -0.17800
217760.0000   -0.18946
217800.0000   -0.14914
217840.0000   -0.34897
217880.0000   -0.19231
217920.0000   -0.07856
217960.0000   -0.05064
218000.0000   -0.41876
218040.0000    0.02467
218080.0000   -0.08027
218120.0000   -0.82112
218160.0000   -0.31133
218200.0000   -1.06945
218240.0000   -0.76286
218280.0000   -0.45299
218320.0000   -0.42032
218360.0000   -0.64426
218400.0000   -0.70339
218440.0000   -0.96918
218480.0000   -0.99860
218520.0000   -0.79618
218560.0000   -0.50385
218600.0000   -0.66590
218640.0000   -0.65355
218680.0000   -0.54488
218720.0000   -0.72305
218760.0000   -0.61117
218800.0000   -0.55659
218840.0000   -0.56318
218880.0000   -0.51454
218920.0000   -0.61643
218960.0000   -0.85789
219000.0000   -0.66278
219040.0000   -0.49095
219080.0000   -0.62791
219120.0000   -0.78950
219160.0000   -0.43923
219200.0000   -0.58914
219240.0000   -0.53007
219280.0000   -0.55585
219320.0000   -0.56628
219360.0000   -0.38801
219400.0000   -0.05575
219440.0000    0.01634
219480.0000    0.05834
219520.0000    0.07296
219560.0000    0.08925
219600.0000   -0.40454
219640.0000   -0.07871
219680.0000   -0.42736
219720.0000   -0.11579
219760.0000   -0.60303
219800.0000   -0.26834
219840.0000   -0.56204
219880.0000   -0.32661
219920.0000   -0.36658
219960.0000   -0.51613
220000.0000    0.13112
220040.0000   -0.03768
220080.0000   -0.07958
220120.0000   -0.62747
220160.0000   -0.60925
220200.0000    0.11373
220240.0000    0.01173
220280.0000    0.09224
220320.0000    0.20672
220360.0000    0.13161
220400.0000    0.25850
220440.0000    0.04387
220480.0000    0.07351
220520.0000    0.15045
220560.0000    0.11206
220600.0000   -0.50381
220640.0000   -0.27460
220680.0000   -0.58989
220720.0000   -0.55940
220760.0000   -0.51355
220800.0000   -0.43544
220840.0000   -0.42837
220880.0000   -1.02722
220920.0000   -0.64641
220960.0000   -0.70909
221000.0000   -0.56098
221040.0000   -0.64134
221080.0000   -0.43433
221120.0000   -0.42485
221160.0000   -0.53504
221200.0000   -0.45685
221240.0000   -0.49871
221280.0000   -0.68372
221320.0000   -0.29418
221360.0000   -0.85765
221400.0000   -0.47256
221440.0000   -0.61031
221480.0000   -0.36073
221520.0000   -0.59846
221560.0000   -0.39760
221600.0000   -0.36358
221640.0000   -0.10053
221680.0000   -0.18201
221720.0000   -0.02642
221760.0000   -0.34681
221800.0000   -0.06260
221840.0000   -0.19258
221880.0000    0.04761
221920.0000    0.15638
221960.0000    0.13688
222000.0000    0.33238
222040.0000    0.09310
222080.0000   -0.08488
222120.0000   -0.03423
222160.0000   -0.04949
222200.0000   -0.09229
222240.0000   -0.32644
222280.0000   -0.69944
222320.0000   -0.56928
222360.0000   -0.51581
222400.0000   -0.30827
222440.0000   -0.42680
222480.0000   -0.34735
222520.0000   -0.69671
222560.0000   -0.41694
222600.0000   -0.57198
222640.0000   -0.59687
222680.0000   -0.24931
222720.0000   -0.40798
222760.0000   -0.42403
222800.0000   -0.37526
222840.0000   -0.40253
222880.0000   -0.29431
222920.0000   -0.49773
222960.0000   -0.31842
223000.0000   -0.02364
223040.0000    0.08768
223080.0000   -0.10282
223120.0000    0.06365
223160.0000    0.02683
223200.0000    0.02021
223240.0000    0.00044
223280.0000    0.06031
223320.0000    0.04295
223360.0000   -0.23679
223400.0000   -0.01716
223440.0000   -0.02401
223480.0000   -0.46826
223520.0000   -0.25091
223560.0000    0.04542
223600.0000    0.00347
223640.0000   -0.00951
223680.0000   -0.02882
223720.0000    0.11643
223760.0000   -0.05250
223800.0000   -0.15143
223840.0000   -0.16528
223880.0000   -0.03511
223920.0000   -0.31970
223960.0000   -0.38573
224000.0000   -0.32993
224040.0000   -0.51515
224080.0000   -0.58749
224120.0000   -0.58751
224160.0000   -0.34729
224200.0000   -0.58803
224240.0000   -0.72091
224280.0000   -0.68323
224320.0000   -0.44749
224360.0000   -0.51217
224400.0000    0.05984
224440.0000    0.05438
224480.0000   -0.48715
224520.0000   -0.35433
224560.0000   -0.37402
224600.0000   -0.22074
224640.0000   -0.31024
224680.0000    0.02052
224720.0000   -0.23690
224760.0000   -0.04938
224800.0000   -0.34352
224840.0000   -0.40078
224880.0000   -0.03540
224920.0000    0.16088
224960.0000   -0.22005
225000.0000   -0.18554
225040.0000   -0.39629
225080.0000   -0.23249
225120.0000   -0.08168
225160.0000   -0.12806
225200.0000   -0.05911
225240.0000   -0.47353
225280.0000   -0.47686
225320.0000   -0.33221
225360.0000   -0.44126
225400.0000   -0.25002
225440.0000   -0.13256
225480.0000   -0.48561
225520.0000   -0.47398
225560.0000   -0.18999
225600.0000   -0.36859
225640.0000   -0.75322
225680.0000   -0.35341
225720.0000   -0.00719
225760.0000   -0.09465
225800.0000   -0.42901
225840.0000   -0.36832
225880.0000   -0.57206
225920.0000   -0.40671
225960.0000   -0.64416
226000.0000   -0.70975
226040.0000   -0.64198
226080.0000   -0.65796
226120.0000   -0.66210
226160.0000   -0.48387
226200.0000   -0.71534
226240.0000   -0.55226
226280.0000   -0.75742
226320.0000   -0.58412
226360.0000   -0.59981
226400.0000   -0.63964
226440.0000   -0.83989
226480.0000   -0.48383
226520.0000   -0.35636
226560.0000   -0.53193
226600.0000   -0.51867
226640.0000   -0.56501
226680.0000   -0.36736
226720.0000   -0.48604
226760.0000   -0.50969
226800.0000   -0.38647
226840.0000   -0.39163
226880.0000   -0.44469
226920.0000   -0.56507
226960.0000   -0.36317
227000.0000   -0.46706
227040.0000   -0.57938
227080.0000   -0.61620
227120.0000   -0.95689
227160.0000   -0.62554
227200.0000   -0.58977
227240.0000   -0.72985
227280.0000   -0.58728
227320.0000   -0.43638
227360.0000   -0.41566
227400.0000   -0.59428
227440.0000   -0.36340
227480.0000   -0.50111
227520.0000   -0.45755
227560.0000   -0.40118
227600.0000   -0.51241
227640.0000   -0.62039
227680.0000   -0.40328
227720.0000   -0.50473
227760.0000   -0.51912
227800.0000   -0.53241
227840.0000   -0.75415
227880.0000   -0.58705
227920.0000   -0.68652
227960.0000   -0.43352
228000.0000   -0.54120
228040.0000   -0.60497
228080.0000   -0.61543
228120.0000   -0.70060
228160.0000   -0.69369
228200.0000   -0.62378
228240.0000   -0.72073
228280.0000   -0.52102
228320.0000   -0.82495
228360.0000   -0.55324
228400.0000   -0.56974
228440.0000   -0.68927
228480.0000   -0.74132
228520.0000   -0.49968
228560.0000   -0.61526
228600.0000   -0.48017
228640.0000   -0.71034
228680.0000   -0.92447
228720.0000   -0.91243
228760.0000   -0.55232
228800.0000   -0.98042
228840.0000   -0.58638
228880.0000   -0.62289
228920.0000   -0.64097
228960.0000   -0.65532
229000.0000   -0.59437
229040.0000   -0.57529
229080.0000   -0.46669
229120.0000   -0.73105
229160.0000   -0.53157
229200.0000   -0.59516
229240.0000   -0.59927
229280.0000   -0.51435
229320.0000   -0.51299
229360.0000   -0.57278
229400.0000   -0.55250
229440.0000   -0.61787
229480.0000   -0.71145
229520.0000   -0.61074
229560.0000   -0.58770
229600.0000   -0.57590
229640.0000   -0.46432
229680.0000   -0.65917
229720.0000   -0.61554
229760.0000   -0.75669
229800.0000   -0.74064
229840.0000   -0.68950
229880.0000   -0.59146
229920.0000   -0.61702
229960.0000   -0.72684
230000.0000   -0.35043
230040.0000   -0.44265
230080.0000   -0.58937
230120.0000   -0.79912
230160.0000   -0.45249
230200.0000   -0.42479
230240.0000   -0.45722
230280.0000   -0.40526
230320.0000   -0.40679
230360.0000   -0.33774
230400.0000   -0.49445
230440.0000   -0.62513
230480.0000   -0.63007
230520.0000   -0.72671
230560.0000   -0.58933
230600.0000   -0.62687
230640.0000   -0.83831
230680.0000   -0.67507
230720.0000   -0.62917
230760.0000   -0.60124
230800.0000   -0.60977
230840.0000   -0.61561
230880.0000   -0.53755
230920.0000   -0.43000
230960.0000   -0.12830
231000.0000   -0.32270
231040.0000    0.07161
231080.0000    0.01399
231120.0000   -0.20377
231160.0000   -0.51509
231200.0000   -0.33875
231240.0000   -0.45948
231280.0000   -0.53326
231320.0000   -0.53652
231360.0000   -0.68913
231400.0000   -0.73432
231440.0000   -1.01806
231480.0000   -0.61251
231520.0000   -0.42041
231560.0000   -0.49995
231600.0000   -0.55794
231640.0000   -0.37025
231680.0000    0.01605
231720.0000   -0.09077
231760.0000    0.20640
231800.0000   -0.19227
231840.0000   -0.26233
231880.0000   -0.31986
231920.0000   -0.60322
231960.0000   -0.35372
232000.0000   -0.10185
232040.0000   -0.27727
232080.0000   -0.19945
232120.0000   -0.11360
232160.0000   -0.01994
232200.0000    0.07860
232240.0000   -0.26622
232280.0000   -0.18928
232320.0000    0.24271
232360.0000   -0.51994
232400.0000   -0.71108
232440.0000   -0.59834
232480.0000   -0.61987
232520.0000   -0.52124
232560.0000   -0.46109
232600.0000   -0.59311
232640.0000   -0.58479
232680.0000   -0.61280
232720.0000   -0.62687
232760.0000   -0.80504
232800.0000   -0.63996
232840.0000   -0.59889
232880.0000   -0.84889
232920.0000   -0.44755
232960.0000   -0.59126
233000.0000   -0.45776
233040.0000   -0.18829
233080.0000   -0.43991
233120.0000   -0.58284
233160.0000   -0.67860
233200.0000   -0.32151
233240.0000   -0.42071
233280.0000   -0.69542
233320.0000   -0.53284
233360.0000   -0.58141
233400.0000   -0.71818
233440.0000   -0.55845
233480.0000   -0.50105
233520.0000   -0.65362
233560.0000   -0.63220
233600.0000   -0.71344
233640.0000   -0.38381
233680.0000   -0.08589
233720.0000   -0.66748
233760.0000   -0.64368
233800.0000   -0.60293
233840.0000   -0.35637
233880.0000   -0.68605
233920.0000    0.07644
233960.0000   -0.07721
234000.0000   -0.39572
234040.0000   -0.42503
234080.0000    0.05292
234120.0000   -0.22143
234160.0000   -0.44991
234200.0000   -0.53979
234240.0000   -0.53263
234280.0000   -0.25296
234320.0000   -0.61299
234360.0000   -0.47937
234400.0000   -0.55439
234440.0000   -0.45279
234480.0000   -0.44279
234520.0000   -0.56854
234560.0000   -0.38574
234600.0000   -0.66164
234640.0000   -0.56201
234680.0000   -0.63894
234720.0000   -0.64722
234760.0000   -0.60419
234800.0000   -0.59295
234840.0000   -0.38492
234880.0000   -0.49176
234920.0000   -0.56079
234960.0000   -0.61586
235000.0000   -0.45438
235040.0000   -0.47723
235080.0000   -0.64949
235120.0000   -0.59575
235160.0000   -0.60328
235200.0000   -0.50764
235240.0000   -0.61237
235280.0000   -0.82153
235320.0000   -0.77428
235360.0000   -0.92627
235400.0000   -0.85684
235440.0000   -0.26225
235480.0000   -0.55821
235520.0000   -0.40322
235560.0000   -0.65603
235600.0000   -0.49286
235640.0000   -0.45160
235680.0000   -0.45690
235720.0000   -0.41454
235760.0000   -0.24316
235800.0000    0.08890
235840.0000   -0.14900
235880.0000    0.05879
235920.0000   -0.12217
235960.0000   -0.46255
236000.0000   -0.40774
236040.0000   -0.52231
236080.0000   -0.38508
236120.0000   -0.56314
236160.0000   -0.51878
236200.0000   -0.71010
236240.0000   -0.76567
236280.0000   -0.79549
236320.0000   -0.40648
236360.0000   -0.06523
236400.0000   -0.76270
236440.0000   -0.57769
236480.0000   -0.61541
236520.0000   -0.63811
236560.0000   -0.82477
236600.0000   -0.50609
236640.0000   -0.76033
236680.0000   -0.56662
236720.0000   -0.62326
236760.0000   -0.56762
236800.0000   -0.22801
236840.0000   -0.51452
236880.0000   -0.48119
236920.0000   -0.50662
236960.0000   -0.58731
237000.0000   -0.66577
237040.0000   -0.58386
237080.0000   -0.60961
237120.0000   -0.72681
237160.0000   -0.34141
237200.0000   -0.36378
237240.0000   -0.13202
237280.0000   -0.23595
237320.0000   -0.42219
237360.0000   -0.64490
237400.0000   -0.57209
237440.0000   -0.43313
237480.0000   -0.47965
237520.0000   -0.47155
237560.0000   -0.50254
237600.0000   -0.56304
237640.0000   -0.59102
237680.0000   -0.18919
237720.0000   -0.32285
237760.0000   -0.44184
237800.0000   -0.45529
237840.0000   -0.46167
237880.0000   -0.34042
237920.0000   -0.38962
237960.0000   -0.43916
238000.0000   -0.46010
238040.0000   -0.30048
238080.0000   -0.35017
238120.0000   -0.44526
238160.0000   -0.21295
238200.0000   -0.33938
238240.0000   -0.03901
238280.0000   -0.47940
238320.0000   -0.33118
238360.0000   -0.65166
238400.0000   -0.51379
238440.0000   -0.40224
238480.0000   -0.20267
238520.0000   -0.45148
238560.0000   -0.46124
238600.0000   -0.49417
238640.0000   -0.31889
238680.0000   -0.26353
238720.0000   -0.57378
238760.0000   -0.18069
238800.0000   -0.12613
238840.0000   -0.34698
238880.0000   -0.55865
238920.0000   -0.33809
238960.0000   -0.46793
239000.0000   -0.64435
239040.0000   -0.36630
239080.0000   -0.58990
239120.0000   -0.39715
239160.0000   -0.52922
239200.0000   -0.39645
239240.0000   -0.54275
239280.0000   -0.48849
239320.0000   -0.23797
239360.0000   -0.24561
239400.0000   -0.10599
239440.0000   -0.29031
239480.0000   -0.41452
239520.0000   -0.39352
239560.0000   -0.58450
239600.0000   -0.71454
239640.0000   -0.55815
239680.0000   -0.69488
239720.0000   -0.31101
239760.0000   -0.80052
239800.0000   -0.86528
239840.0000   -0.62840
239880.0000   -0.64372
239920.0000   -0.71807
239960.0000   -0.61942
240000.0000   -0.45655
240040.0000   -0.65787
240080.0000   -0.59693
240120.0000   -0.68407
240160.0000   -0.19618
240200.0000   -0.56670
240240.0000   -0.82201
240280.0000   -0.38158
240320.0000   -0.70218
240360.0000   -0.72571
240400.0000   -0.17429
240440.0000   -0.89952
240480.0000   -0.79634
240520.0000   -0.84669
240560.0000   -0.79192
240600.0000   -0.78579
240640.0000   -0.66014
240680.0000   -0.58809
240720.0000   -0.80355
240760.0000   -0.58857
240800.0000   -0.60088
240840.0000   -0.48426
240880.0000   -0.73654
240920.0000   -0.44352
240960.0000   -0.33547
241000.0000   -0.07355
241040.0000    0.09615
241080.0000   -0.02307
241120.0000   -0.13501
241160.0000   -0.03160
241200.0000   -0.06310
241240.0000   -0.01253
241280.0000   -0.11804
241320.0000   -0.35361
241360.0000   -0.50884
241400.0000   -0.38730
241440.0000   -0.22413
241480.0000   -0.49035
241520.0000   -0.57156
241560.0000   -0.25786
241600.0000   -0.26227
241640.0000   -0.16535
241680.0000   -0.48144
241720.0000   -0.43104
241760.0000   -0.66588
241800.0000   -0.09485
241840.0000   -0.07689
241880.0000    0.12655
241920.0000    0.19012
241960.0000    0.11819
242000.0000    0.12596
242040.0000    0.06570
242080.0000    0.14624
242120.0000    0.12504
242160.0000   -0.08785
242200.0000   -0.07767
242240.0000    0.00372
242280.0000    0.05476
242320.0000   -0.17640
242360.0000   -0.09819
242400.0000   -0.16361
242440.0000   -0.22153
242480.0000   -0.28121
242520.0000   -0.12797
242560.0000   -0.47227
242600.0000   -0.35914
242640.0000   -0.24703
242680.0000   -0.36594
242720.0000   -0.45915
242760.0000   -0.64876
242800.0000   -0.43312
242840.0000   -0.48328
242880.0000   -0.01327
242920.0000    0.12362
242960.0000   -0.03280
243000.0000   -0.53571
243040.0000   -0.26762
243080.0000   -0.47222
243120.0000   -0.49173
243160.0000   -0.37402
243200.0000    0.21186
243240.0000   -0.33905
243280.0000   -0.32393
243320.0000   -0.34717
243360.0000   -0.30823
243400.0000   -0.01854
243440.0000    0.05285
243480.0000   -0.12969
243520.0000    0.13705
243560.0000   -0.00453
243600.0000    0.00380
243640.0000    0.04532
243680.0000   -0.11080
243720.0000   -0.32231
243760.0000   -0.40570
243800.0000   -0.32181
243840.0000   -0.42057
243880.0000   -0.42872
243920.0000   -0.40532
243960.0000   -0.42861
244000.0000   -0.74396
244040.0000   -0.54793
244080.0000   -0.27464
244120.0000   -0.36600
244160.0000   -0.43016
244200.0000   -0.31320
244240.0000   -0.10657
244280.0000    0.04506
244320.0000   -0.06045
244360.0000   -0.49574
244400.0000   -0.35335
244440.0000   -0.08263
244480.0000    0.01936
244520.0000    0.11268
244560.0000    0.28075
244600.0000   -0.01561
244640.0000   -0.12214
244680.0000    0.03760
244720.0000    0.13128
244760.0000   -0.24532
244800.0000   -0.00179
244840.0000    0.20851
244880.0000   -0.15650
244920.0000   -0.18556
244960.0000   -0.01295
245000.0000   -0.12232
245040.0000   -0.15141
245080.0000   -0.03400
245120.0000   -0.22862
245160.0000   -0.11756
245200.0000    0.06423
245240.0000   -0.00904
245280.0000    0.07177
245320.0000    0.07718
245360.0000   -0.23058
245400.0000   -0.14728
245440.0000   -0.15284
245480.0000    0.04392
245520.0000   -0.06702
245560.0000   -0.13207
245600.0000    0.12857
245640.0000   -0.01201
245680.0000   -0.19032
245720.0000   -0.15096
245760.0000   -0.32199
245800.0000   -0.07216
245840.0000    0.04924
245880.0000   -0.09944
245920.0000   -0.14830
245960.0000   -0.04297
246000.0000    0.12437
246040.0000   -0.09202
246080.0000   -0.41371
246120.0000   -0.41908
246160.0000   -0.35845
246200.0000   -0.39759
246240.0000   -0.14627
246280.0000   -0.13336
246320.0000   -0.18556
246360.0000   -0.21015
246400.0000    0.06046
246440.0000    0.10941
246480.0000    0.05255
246520.0000    0.11960
246560.0000    0.03248
246600.0000    0.04764
246640.0000   -0.04594
246680.0000    0.13312
246720.0000    0.09566
246760.0000    0.04760
246800.0000   -0.06694
246840.0000   -0.04500
246880.0000   -0.02175
246920.0000   -0.21882
246960.0000   -0.06822
247000.0000   -0.03385
247040.0000   -0.20793
247080.0000   -0.02664
247120.0000   -0.02415
247160.0000   -0.10144
247200.0000    0.03302
247240.0000    0.23875
247280.0000    0.00114
247320.0000    0.23617
247360.0000    0.23668
247400.0000    0.02249
247440.0000    0.05550
247480.0000    0.18621
247520.0000    0.06490
247560.0000    0.08826
247600.0000   -0.51060
247640.0000   -0.19730
247680.0000   -0.03625
247720.0000    0.06217
247760.0000   -0.00072
247800.0000    0.06464
247840.0000    0.06083
247880.0000    0.35739
247920.0000    0.29067
247960.0000   -0.02656
248000.0000   -0.12253
248040.0000   -0.10819
248080.0000    0.02543
248120.0000   -0.08847
248160.0000    0.13271
248200.0000    0.09721
248240.0000   -0.07287
248280.0000    0.03270
248320.0000    0.02813
248360.0000    0.14387
248400.0000    0.09067
248440.0000    0.02042
248480.0000   -0.01043
248520.0000   -0.03118
248560.0000    0.15506
248600.0000    0.17032
248640.0000    0.05202
248680.0000   -0.08498
248720.0000    0.19953
248760.0000    0.07559
248800.0000    0.28789
248840.0000    0.14831
248880.0000    0.25797
248920.0000    0.01626
248960.0000    0.23872
249000.0000    0.19603
249040.0000    0.28279
249080.0000   -0.04875
249120.0000    0.14513
249160.0000    0.11344
249200.0000    0.11955
249240.0000    0.04695
249280.0000    0.01664
249320.0000    0.02214
249360.0000    0.09466
249400.0000    0.22798
249440.0000   -0.26435
249480.0000   -0.18679
249520.0000    0.32578
249560.0000    0.20980
249600.0000    0.06571
249640.0000    0.15339
249680.0000    0.13901
249720.0000    0.05599
249760.0000    0.03425
249800.0000   -0.25456
249840.0000    0.09214
249880.0000    0.10640
249920.0000    0.32822
249960.0000    0.21676
250000.0000   -0.13313
250040.0000    0.04932
250080.0000   -0.12327
250120.0000    0.06080
250160.0000    0.11638
250200.0000    0.06292
250240.0000    0.10212
250280.0000    0.17905
250320.0000    0.29084
250360.0000    0.14544
250400.0000    0.06087
250440.0000   -0.10381
250480.0000    0.19976
250520.0000    0.23042
250560.0000   -0.07457
250600.0000    0.07364
250640.0000    0.24128
250680.0000   -0.04676
250720.0000    0.11473
250760.0000   -0.04851
250800.0000   -0.23966
250840.0000   -0.15228
250880.0000   -0.17778
250920.0000   -0.44663
250960.0000   -0.41885
251000.0000   -0.09755
251040.0000   -0.15093
251080.0000   -0.04966
251120.0000   -0.03324
251160.0000   -0.37868
251200.0000    0.22786
251240.0000   -0.52853
251280.0000   -0.59502
251320.0000   -0.58329
251360.0000   -0.65155
251400.0000   -0.55493
251440.0000   -0.61926
251480.0000   -0.31999
251520.0000    0.12761
251560.0000    0.09787
251600.0000   -0.48534
251640.0000   -0.24953
251680.0000   -0.30811
251720.0000   -0.30680
251760.0000   -0.58165
251800.0000   -0.35717
251840.0000   -0.78644
251880.0000   -0.52570
251920.0000   -0.37065
251960.0000   -0.47115
252000.0000    0.04728
252040.0000   -0.41089
252080.0000   -0.68787
252120.0000   -0.57859
252160.0000    0.09384
252200.0000   -0.68052
252240.0000   -0.54940
252280.0000   -0.65251
252320.0000   -0.41943
252360.0000   -0.63026
252400.0000   -0.10819
252440.0000   -0.44981
252480.0000   -0.60473
252520.0000   -0.41205
252560.0000   -0.31333
252600.0000   -0.41870
252640.0000   -0.38842
252680.0000   -0.39672
252720.0000   -0.22444
252760.0000    0.02382
252800.0000   -0.36938
252840.0000   -0.21297
252880.0000   -0.05755
252920.0000   -0.08223
252960.0000    0.06308
253000.0000   -0.00741
253040.0000   -0.01497
253080.0000   -0.20664
253120.0000   -0.11444
253160.0000   -0.10929
253200.0000   -0.39360
253240.0000   -0.09580
253280.0000    0.04824
253320.0000    0.09455
253360.0000    0.14985
253400.0000   -0.00166
253440.0000   -0.43903
253480.0000   -0.47389
253520.0000   -0.56562
253560.0000   -0.53102
253600.0000   -0.36529
253640.0000   -0.25535
253680.0000   -0.29893
253720.0000   -0.26080
253760.0000   -0.27795
253800.0000   -0.36004
253840.0000   -0.27930
253880.0000   -0.24314
253920.0000   -0.34112
253960.0000   -0.55381
254000.0000   -0.74406
254040.0000   -0.56387
254080.0000   -0.37092
254120.0000   -0.48509
254160.0000   -0.35361
254200.0000   -0.41486
254240.0000   -0.26037
254280.0000   -0.28942
254320.0000   -0.75859
254360.0000   -0.55149
254400.0000   -0.86750
254440.0000   -0.61987
254480.0000   -0.73242
254520.0000   -0.73544
254560.0000   -0.76829
254600.0000   -0.50623
254640.0000   -0.84200
254680.0000   -0.96974
254720.0000   -0.55118
254760.0000   -0.53205
254800.0000   -0.35266
254840.0000   -0.92763
254880.0000   -0.76841
254920.0000   -0.74782
254960.0000   -0.69412
255000.0000   -0.37804
255040.0000   -0.57374
255080.0000   -0.58093
255120.0000    0.01979
255160.0000   -0.26332
255200.0000   -0.15768
255240.0000   -0.19298
255280.0000   -0.07962
255320.0000    0.14152
255360.0000   -0.14099
255400.0000   -0.32034
255440.0000   -0.38587
255480.0000   -0.41268
255520.0000   -0.35366
255560.0000   -0.19943
255600.0000   -0.55380
255640.0000   -0.36454
255680.0000   -0.31717
255720.0000    0.04545
255760.0000   -0.03553
255800.0000    0.03914
255840.0000   -0.14484
255880.0000   -0.18719
255920.0000    0.15313
255960.0000   -0.02469
256000.0000   -0.13002
256040.0000   -0.07292
256080.0000   -0.31306
256120.0000   -0.29128
256160.0000   -0.60984
256200.0000   -0.51996
256240.0000   -0.40847
256280.0000   -0.58848
256320.0000   -0.52996
256360.0000    0.31902
256400.0000   -0.16059
256440.0000   -0.20807
256480.0000   -0.13943
256520.0000    0.12571
256560.0000   -0.19213
256600.0000   -0.72407
256640.0000   -0.54256
256680.0000   -0.49400
256720.0000   -0.48878
256760.0000   -0.28679
256800.0000   -0.20712
256840.0000   -0.37610
256880.0000   -0.55009
256920.0000   -0.50031
256960.0000   -0.66673
257000.0000   -0.81626
257040.0000   -0.50470
257080.0000   -1.00080
257120.0000   -0.78297
257160.0000   -0.84236
257200.0000   -0.69468
257240.0000   -0.76516
257280.0000   -0.77539
257320.0000   -0.78767
257360.0000   -0.69060
257400.0000   -0.68544
257440.0000   -0.66472
257480.0000   -0.77820
257520.0000   -0.58311
257560.0000   -0.79374
257600.0000   -0.25090
257640.0000   -0.68749
257680.0000   -0.41588
257720.0000   -0.45704
257760.0000   -0.35933
257800.0000   -0.55294
257840.0000   -0.42797
257880.0000   -0.42183
257920.0000   -0.51380
257960.0000   -0.47834
258000.0000   -0.55945
258040.0000   -0.42224
258080.0000   -0.36714
258120.0000   -0.28296
258160.0000   -0.59630
258200.0000   -0.41358
258240.0000   -0.48943
258280.0000   -0.44251
258320.0000   -0.62409
258360.0000   -0.53176
258400.0000   -0.47641
258440.0000   -0.34245
258480.0000   -0.22961
258520.0000   -0.56520
258560.0000   -0.28183
258600.0000   -0.33851
258640.0000   -0.44176
258680.0000   -0.58718
258720.0000   -0.58146
258760.0000   -0.94334
258800.0000   -0.87743
258840.0000   -0.99396
258880.0000   -0.64125
258920.0000   -0.87864
258960.0000   -0.69485
259000.0000   -0.61015
259040.0000   -0.57166
259080.0000   -0.46142
259120.0000   -0.76840
259160.0000   -0.82406
259200.0000   -0.86413
259240.0000   -0.87531
259280.0000   -0.83941
259320.0000   -0.76400
259360.0000   -1.02540
259400.0000   -0.82266
259440.0000   -0.36654
259480.0000   -0.33232
259520.0000   -0.28478
259560.0000   -0.51736
259600.0000   -0.72619
259640.0000   -0.40778
259680.0000   -0.28361
259720.0000   -0.69187
259760.0000   -0.38528
259800.0000    0.01291
259840.0000    0.04225
259880.0000    0.06763
259920.0000   -0.08363
259960.0000   -0.10677
260000.0000   -0.14889
260040.0000    0.00544
260080.0000    0.03458
260120.0000    0.26038
260160.0000   -0.00286
260200.0000   -0.27778
260240.0000    0.11566
260280.0000   -0.26129
260320.0000   -0.44170
260360.0000   -0.42757
260400.0000   -0.00981
260440.0000   -0.18786
260480.0000   -0.39126
260520.0000   -0.07809
260560.0000   -0.06002
260600.0000    0.10117
260640.0000    0.06887
260680.0000   -0.01054
260720.0000   -0.27926
260760.0000   -0.38483
260800.0000   -0.30457
260840.0000    0.00024
260880.0000    0.03909
260920.0000    0.14177
260960.0000   -0.11797
261000.0000    0.16288
261040.0000    0.25887
261080.0000    0.26307
261120.0000    0.10376
261160.0000   -0.31737
261200.0000   -0.15946
261240.0000   -0.51401
261280.0000   -0.67216
261320.0000   -0.47202
261360.0000   -0.47367
261400.0000   -0.09564
261440.0000   -0.43285
261480.0000   -0.19861
261520.0000   -0.09367
261560.0000   -0.54598
261600.0000   -0.72320
261640.0000   -0.59578
261680.0000   -0.51719
261720.0000   -0.48657
261760.0000   -0.43745
261800.0000   -0.61375
261840.0000   -0.53495
261880.0000   -0.58471
261920.0000   -0.45060
261960.0000   -0.68926
262000.0000   -0.36546
262040.0000   -0.35170
262080.0000   -0.24711
262120.0000   -0.20606
262160.0000   -0.36524
262200.0000   -0.38366
262240.0000   -0.52127
262280.0000   -0.52015
262320.0000   -0.35364
262360.0000   -0.47220
262400.0000   -0.68457
262440.0000   -0.35627
262480.0000   -0.30043
262520.0000   -0.45217
262560.0000   -0.32057
262600.0000   -0.38682
262640.0000    0.01906
262680.0000   -0.23760
262720.0000   -0.44652
262760.0000   -0.48678
262800.0000    0.01858
262840.0000    0.06509
262880.0000   -0.17622
262920.0000   -0.37538
262960.0000   -0.03389
263000.0000   -0.53827
263040.0000   -0.11614
263080.0000   -0.57983
263120.0000   -0.36088
263160.0000   -0.33615
263200.0000   -0.57988
263240.0000   -0.50372
263280.0000   -0.64697
263320.0000   -0.51226
263360.0000   -0.43879
263400.0000   -0.57238
263440.0000   -0.40057
263480.0000   -0.27209
263520.0000   -0.31100
263560.0000   -0.52840
263600.0000   -0.75604
263640.0000   -0.41449
263680.0000   -0.60500
263720.0000   -0.66447
263760.0000   -0.76617
263800.0000   -0.70910
263840.0000   -0.66255
263880.0000   -0.75155
263920.0000   -0.65013
263960.0000   -0.77688
264000.0000   -0.53623
264040.0000   -0.48348
264080.0000   -0.62339
264120.0000   -0.36319
264160.0000   -0.52378
264200.0000   -0.61894
264240.0000   -0.64369
264280.0000   -0.67553
264320.0000    0.10691
264360.0000    0.18567
264400.0000    0.07176
264440.0000   -0.25183
264480.0000   -0.22845
264520.0000   -0.34149
264560.0000   -0.39000
264600.0000   -0.82411
264640.0000   -0.80143
264680.0000   -0.71360
264720.0000   -0.40906
264760.0000   -0.29998
264800.0000   -0.70757
264840.0000   -0.47489
264880.0000   -0.47101
264920.0000   -0.65862
264960.0000   -0.74148
265000.0000   -0.41293
265040.0000   -0.37588
265080.0000   -0.71910
265120.0000   -0.51038
265160.0000   -0.60301
265200.0000   -0.59366
265240.0000   -0.57128
265280.0000   -0.36568
265320.0000   -0.67402
265360.0000   -0.77216
265400.0000   -0.67494
265440.0000   -0.52230
265480.0000   -0.50850
265520.0000   -0.62667
265560.0000   -0.58998
265600.0000   -0.65122
265640.0000   -0.69657
265680.0000   -0.73092
265720.0000   -0.40569
265760.0000    0.00654
265800.0000   -0.04892
265840.0000    0.03220
265880.0000   -0.17466
265920.0000   -0.11856
265960.0000    0.33285
266000.0000    0.07358
266040.0000   -0.22632
266080.0000   -0.46798
266120.0000   -0.09763
266160.0000   -0.17935
266200.0000   -0.22467
266240.0000   -0.19327
266280.0000    0.07227
266320.0000   -0.19699
266360.0000    0.14601
266400.0000   -0.46344
266440.0000   -0.36065
266480.0000   -0.11787
266520.0000    0.16194
266560.0000    0.12381
266600.0000    0.17498
266640.0000   -0.18655
266680.0000   -0.39805
266720.0000   -0.50576
266760.0000    0.11187
266800.0000   -0.05087
266840.0000   -0.31546
266880.0000   -0.25925
266920.0000   -0.48036
266960.0000   -0.54405
267000.0000   -0.32091
267040.0000   -0.39630
267080.0000   -0.44733
267120.0000   -0.29177
267160.0000   -0.59317
267200.0000   -0.36526
267240.0000   -0.39505
267280.0000   -0.70239
267320.0000   -0.44835
267360.0000   -0.38991
267400.0000   -0.34692
267440.0000   -0.04480
267480.0000    0.20700
267520.0000   -0.10892
267560.0000    0.32547
267600.0000   -0.46719
267640.0000   -0.25099
267680.0000   -0.34688
267720.0000   -0.29625
267760.0000   -0.47953
267800.0000   -0.12997
267840.0000   -0.13605
267880.0000   -0.16943
267920.0000   -0.48911
267960.0000   -0.21739
268000.0000   -0.73099
268040.0000   -0.60153
268080.0000   -0.72946
268120.0000   -0.77803
268160.0000   -0.62592
268200.0000   -0.48727
268240.0000   -0.31995
268280.0000   -0.25660
268320.0000   -0.41991
268360.0000   -0.78948
268400.0000   -0.11742
268440.0000   -0.09324
268480.0000   -0.30661
268520.0000   -0.43997
268560.0000   -0.03779
268600.0000   -0.23745
268640.0000   -0.17376
268680.0000   -0.13830
268720.0000   -0.38672
268760.0000   -0.12124
268800.0000    0.06467
268840.0000    0.07598
268880.0000   -0.43070
268920.0000    0.00025
268960.0000   -0.08202
269000.0000   -0.28222
269040.0000    0.08519
269080.0000   -0.05872
269120.0000    0.05332
269160.0000    0.02841
269200.0000    0.20418
269240.0000    0.22843
269280.0000    0.00238
269320.0000    0.06694
269360.0000    0.05468
269400.0000    0.09620
269440.0000    0.15894
269480.0000    0.09595
269520.0000    0.37170
269560.0000    0.25192
269600.0000    0.15983
269640.0000    0.54741
269680.0000    0.58492
269720.0000    0.45348
269760.0000    0.41882
269800.0000   -0.02342
269840.0000   -0.18526
269880.0000    0.09666
269920.0000    0.11831
269960.0000    0.20342
270000.0000    0.35101
270040.0000    0.01430
270080.0000   -0.12414
270120.0000    0.06399
270160.0000   -0.13522
270200.0000   -0.20408
270240.0000    0.08361
270280.0000    0.09949
270320.0000    0.16984
270360.0000    0.15293
270400.0000   -0.38292
270440.0000   -0.45253
270480.0000   -0.36405
270520.0000   -0.27771
270560.0000   -0.19648
270600.0000   -0.28458
270640.0000    0.03059
270680.0000    0.22436
270720.0000   -0.24361
270760.0000   -0.01735
270800.0000    0.12623
270840.0000    0.30675
270880.0000   -0.30133
270920.0000   -0.26678
270960.0000   -0.16525
271000.0000   -0.27112
271040.0000   -0.25318
271080.0000   -0.28596
271120.0000   -0.30274
271160.0000   -0.48254
271200.0000   -0.43354
271240.0000   -0.46679
271280.0000   -0.39699
271320.0000   -0.47834
271360.0000   -0.51672
271400.0000   -0.57388
271440.0000   -0.46066
271480.0000   -0.25741
271520.0000   -0.35383
271560.0000   -0.49262
271600.0000   -0.67763
271640.0000   -0.38642
271680.0000   -0.48837
271720.0000   -0.55492
271760.0000   -0.22527
271800.0000   -0.49662
271840.0000   -0.39880
271880.0000   -0.23978
271920.0000   -0.52964
271960.0000   -0.22373
272000.0000   -0.33469
272040.0000   -0.37109
272080.0000   -0.32459
272120.0000   -0.31677
272160.0000   -0.51611
272200.0000   -0.39100
272240.0000   -0.55200
272280.0000   -0.63501
272320.0000   -0.27528
272360.0000   -0.17152
272400.0000   -0.41454
272440.0000   -0.29785
272480.0000   -0.44575
272520.0000   -0.29584
272560.0000   -0.39961
272600.0000   -0.33940
272640.0000   -0.28724
272680.0000   -0.30583
272720.0000   -0.34003
272760.0000   -0.42012
272800.0000   -0.46169
272840.0000   -0.23998
272880.0000   -0.26322
272920.0000   -0.60517
272960.0000   -0.47512
273000.0000   -0.33061
273040.0000   -0.74910
273080.0000   -0.74688
273120.0000   -0.56003
273160.0000   -0.58561
273200.0000   -0.67197
273240.0000   -0.61831
273280.0000   -0.31332
273320.0000   -0.74264
273360.0000   -0.54883
273400.0000   -0.51950
273440.0000   -0.44450
273480.0000   -0.40961
273520.0000   -0.54041
273560.0000   -0.70142
273600.0000   -0.47933
273640.0000   -0.80641
273680.0000   -0.32424
273720.0000   -0.73996
273760.0000   -0.70456
273800.0000   -0.78743
273840.0000   -0.87609
273880.0000   -0.99625
273920.0000   -0.79243
273960.0000   -0.33783
274000.0000   -0.84222
274040.0000   -0.51622
274080.0000   -0.52489
274120.0000   -0.41958
274160.0000   -0.60589
274200.0000   -1.00263
274240.0000   -0.82485
274280.0000   -0.81161
274320.0000   -0.88997
274360.0000   -0.81822
274400.0000   -0.66627
274440.0000   -0.58364
274480.0000   -0.80104
274520.0000   -0.39816
274560.0000   -0.48865
274600.0000   -0.69298
274640.0000   -0.52876
274680.0000   -0.64008
274720.0000   -0.61931
274760.0000   -0.43110
274800.0000   -0.63634
274840.0000   -0.70820
274880.0000   -0.61005
274920.0000   -0.68952
274960.0000   -0.81375
275000.0000   -0.55954
275040.0000   -0.45353
275080.0000   -0.44425
275120.0000   -0.38268
275160.0000   -0.61002
275200.0000   -0.83624
275240.0000   -0.86283
275280.0000   -0.86661
275320.0000   -0.66262
275360.0000   -0.46208
275400.0000   -0.82409
275440.0000   -0.53128
275480.0000   -0.69560
275520.0000   -0.79743
275560.0000   -0.84200
275600.0000   -0.58145
275640.0000   -0.82449
275680.0000   -0.54298
275720.0000   -0.58631
275760.0000   -0.62796
275800.0000   -0.64082
275840.0000   -0.71901
275880.0000   -0.62464
275920.0000   -0.90681
275960.0000   -0.75075
276000.0000   -0.53292
276040.0000   -0.64306
276080.0000   -0.83248
276120.0000   -0.41009
276160.0000   -0.75105
276200.0000   -0.59367
276240.0000   -0.85786
276280.0000   -0.87933
276320.0000   -0.62461
276360.0000   -0.85609
276400.0000   -0.72371
276440.0000   -0.86682
276480.0000   -0.87937
276520.0000   -0.78106
276560.0000   -0.69675
276600.0000   -0.57728
276640.0000   -0.67263
276680.0000   -0.54346
276720.0000   -0.30727
276760.0000   -0.11077
276800.0000   -0.83331
276840.0000   -0.46852
276880.0000   -0.27351
276920.0000   -0.64766
276960.0000   -0.68901
277000.0000   -0.64983
277040.0000   -0.69698
277080.0000   -0.44707
277120.0000   -0.94410
277160.0000   -0.75801
277200.0000   -0.60633
277240.0000   -0.63228
277280.0000   -0.93491
277320.0000   -0.67633
277360.0000   -0.98942
277400.0000   -0.88344
277440.0000   -0.70817
277480.0000   -0.50076
277520.0000   -0.72027
277560.0000   -0.68887
277600.0000   -0.66922
277640.0000   -0.80440
277680.0000   -0.96975
277720.0000   -0.68485
277760.0000   -0.71984
277800.0000   -0.97781
277840.0000   -0.73956
277880.0000   -0.67124
277920.0000   -0.63934
277960.0000   -0.71538
278000.0000   -0.53219
278040.0000   -0.80668
278080.0000   -0.59177
278120.0000   -0.44366
278160.0000   -0.53419
278200.0000   -0.57930
278240.0000   -0.59065
278280.0000   -0.67007
278320.0000   -0.66813
278360.0000   -0.61458
278400.0000   -0.41815
278440.0000   -0.31975
278480.0000   -0.61136
278520.0000   -0.50252
278560.0000   -0.64220
278600.0000   -0.78761
278640.0000   -0.67837
278680.0000   -0.73514
278720.0000   -0.60118
278760.0000   -0.70530
278800.0000   -0.89187
278840.0000   -0.62838
278880.0000   -0.69445
278920.0000   -0.58464
278960.0000   -0.19876
279000.0000   -0.63812
279040.0000   -0.76500
279080.0000   -0.43310
279120.0000   -0.35046
279160.0000   -0.81155
279200.0000   -0.52613
279240.0000   -0.60239
279280.0000   -0.43347
279320.0000   -0.48488
279360.0000   -0.88092
279400.0000   -0.71081
279440.0000   -0.58423
279480.0000   -0.57169
279520.0000   -0.61822
279560.0000   -0.69412
279600.0000   -0.77210
279640.0000   -0.22111
279680.0000   -0.57561
279720.0000   -0.47303
279760.0000   -0.49496
279800.0000   -0.35806
279840.0000   -0.39194
279880.0000   -0.17416
279920.0000   -0.30624
279960.0000   -0.41170
280000.0000   -0.65930
280040.0000   -0.43561
280080.0000   -0.35713
280120.0000   -0.37357
280160.0000   -0.64674
280200.0000   -0.59263
280240.0000   -0.37770
280280.0000   -0.48167
280320.0000   -0.42936
280360.0000   -0.28192
280400.0000   -0.64359
280440.0000   -0.43602
280480.0000   -0.74327
280520.0000   -0.77109
280560.0000   -0.51546
280600.0000   -0.98320
280640.0000   -0.74620
280680.0000   -0.29981
280720.0000   -0.31325
280760.0000   -0.35015
280800.0000   -0.24832
280840.0000   -0.35443
280880.0000   -0.37831
280920.0000   -0.02872
280960.0000   -0.17669
281000.0000   -0.42164
281040.0000   -0.36382
281080.0000   -0.50529
281120.0000   -0.65167
281160.0000   -0.53099
281200.0000   -0.40586
281240.0000   -0.24973
281280.0000   -0.32214
281320.0000   -0.40800
281360.0000   -0.47085
281400.0000   -0.79387
281440.0000   -0.40059
281480.0000   -0.27432
281520.0000   -0.46438
281560.0000   -0.56047
281600.0000   -0.70931
281640.0000   -0.61994
281680.0000   -0.59902
281720.0000   -0.69762
281760.0000   -0.52412
281800.0000   -0.63462
281840.0000   -0.53072
281880.0000   -0.54805
281920.0000   -0.45401
281960.0000   -0.77091
282000.0000   -0.47314
282040.0000   -0.63726
282080.0000   -0.85657
282120.0000   -0.83250
282160.0000   -0.74291
282200.0000   -0.74455
282240.0000   -0.56570
282280.0000   -0.95819
282320.0000   -0.85216
282360.0000   -0.41115
282400.0000   -0.56434
282440.0000   -0.69081
282480.0000   -0.49380
282520.0000   -0.50363
282560.0000   -0.69492
282600.0000   -0.55108
282640.0000   -0.80678
282680.0000   -0.60487
282720.0000   -0.55756
282760.0000   -0.73209
282800.0000   -0.84775
282840.0000   -0.74932
282880.0000   -0.71061
282920.0000   -0.86830
282960.0000   -0.89187
283000.0000   -0.62516
283040.0000   -0.66923
283080.0000   -0.62575
283120.0000   -0.34241
283160.0000   -0.25524
283200.0000   -0.61403
283240.0000   -0.68841
283280.0000   -0.56999
283320.0000   -0.74262
283360.0000   -0.49541
283400.0000   -0.70455
283440.0000   -0.56590
283480.0000   -0.88916
283520.0000   -0.52796
283560.0000   -0.61921
283600.0000   -0.36200
283640.0000   -0.89031
283680.0000   -0.77024
283720.0000   -0.50895
283760.0000   -0.46935
283800.0000   -0.71997
283840.0000   -0.51413
283880.0000   -0.58952
283920.0000   -0.85358
283960.0000   -0.59174
284000.0000   -0.50332
284040.0000   -0.63877
284080.0000   -0.72392
284120.0000   -0.67279
284160.0000   -0.54142
284200.0000   -0.87735
284240.0000   -0.78876
284280.0000   -0.54658
284320.0000   -0.44332
284360.0000   -0.46813
284400.0000   -0.41932
284440.0000   -0.24350
284480.0000   -0.51886
284520.0000   -0.43944
284560.0000   -0.23646
284600.0000   -0.34212
284640.0000   -0.57145
284680.0000   -0.59411
284720.0000   -0.39880
284760.0000   -0.50880
284800.0000   -0.54785
284840.0000   -0.20467
284880.0000   -0.52364
284920.0000   -0.36368
284960.0000   -0.33732
285000.0000   -0.35677
285040.0000   -0.29678
285080.0000   -0.22568
285120.0000   -0.33042
285160.0000   -0.28806
285200.0000   -0.40147
285240.0000   -0.41272
285280.0000   -0.25342
285320.0000   -0.37677
285360.0000   -0.57669
285400.0000   -0.73231
285440.0000   -0.27610
285480.0000   -0.51586
285520.0000   -0.38707
285560.0000   -0.23879
285600.0000   -0.58260
285640.0000   -0.20311
285680.0000   -0.27277
285720.0000   -0.16737
285760.0000    0.00053
285800.0000   -0.03604
285840.0000   -0.24335
285880.0000   -0.26662
285920.0000   -0.00453
285960.0000   -0.29213
286000.0000   -0.20072
286040.0000   -0.21198
286080.0000   -0.26083
286120.0000   -0.05930
286160.0000   -0.28927
286200.0000   -0.27562
286240.0000   -0.33985
286280.0000   -0.45355
286320.0000   -0.21127
286360.0000   -0.14300
286400.0000   -0.11146
286440.0000   -0.51917
286480.0000   -0.23918
286520.0000   -0.34842
286560.0000   -0.33018
286600.0000   -0.32755
286640.0000   -0.23909
286680.0000    0.18122
286720.0000   -0.00571
286760.0000   -0.21819
286800.0000   -0.12061
286840.0000   -0.36552
286880.0000    0.02619
286920.0000    0.13477
286960.0000   -0.17671
287000.0000   -0.01484
287040.0000   -0.15928
287080.0000   -0.45544
287120.0000   -0.25182
287160.0000   -0.18209
287200.0000   -0.24612
287240.0000   -0.36748
287280.0000   -0.46779
287320.0000   -0.23091
287360.0000   -0.11759
287400.0000   -0.01095
287440.0000   -0.25875
287480.0000   -0.20230
287520.0000   -0.33063
287560.0000   -0.25288
287600.0000   -0.35957
287640.0000   -0.20179
287680.0000   -0.12893
287720.0000   -0.54444
287760.0000   -0.24691
287800.0000   -0.49648
287840.0000   -0.37888
287880.0000   -0.40375
287920.0000   -0.45250
287960.0000   -0.58931
288000.0000   -0.46862
288040.0000   -0.32410
288080.0000   -0.45239
288120.0000   -0.28834
288160.0000   -0.32442
288200.0000   -0.63616
288240.0000   -0.57715
288280.0000   -0.48527
288320.0000   -0.38409
288360.0000    0.04505
288400.0000   -0.31452
288440.0000   -0.14536
288480.0000   -0.30543
288520.0000   -0.03743
288560.0000   -0.17957
288600.0000   -0.32149
288640.0000   -0.18359
288680.0000   -0.25794
288720.0000    0.02652
288760.0000   -0.13989
288800.0000   -0.31952
288840.0000   -0.21730
288880.0000   -0.05177
288920.0000    0.21907
288960.0000   -0.33372
289000.0000   -0.34991
289040.0000   -0.05957
289080.0000   -0.27460
289120.0000   -0.41265
289160.0000   -0.25226
289200.0000   -0.34983
289240.0000   -0.36905
289280.0000   -0.30728
289320.0000   -0.20684
289360.0000    0.03357
289400.0000    0.17437
289440.0000    0.17076
289480.0000    0.75767
289520.0000    0.53441
289560.0000    0.21960
289600.0000    0.01847
289640.0000    0.49480
289680.0000    0.13819
289720.0000   -0.08016
289760.0000   -0.09762
289800.0000   -0.19655
289840.0000   -0.05772
289880.0000   -0.14297
289920.0000   -0.10294
289960.0000   -0.39162
290000.0000   -0.06160
290040.0000   -0.11106
290080.0000    0.15190
290120.0000    0.11611
290160.0000    0.16477
290200.0000    0.06430
290240.0000    0.02493
290280.0000    0.19594
290320.0000   -0.01039
290360.0000    0.30424
290400.0000    0.45825
290440.0000    0.04557
290480.0000    0.18230
290520.0000    0.12683
290560.0000   -0.20853
290600.0000   -0.44282
290640.0000   -0.35983
290680.0000   -0.22695
290720.0000    0.05007
290760.0000   -0.01585
290800.0000    0.17878
290840.0000    0.08148
290880.0000    0.31646
290920.0000    0.08552
290960.0000   -0.17598
291000.0000   -0.18719
291040.0000    0.41042
291080.0000    0.15729
291120.0000    0.28900
291160.0000    0.50373
291200.0000    0.29664
291240.0000    0.23040
291280.0000    0.16686
291320.0000    0.17948
291360.0000   -0.09741
291400.0000    0.14169
291440.0000    0.14955
291480.0000    0.28928
291520.0000    0.12031
291560.0000   -0.00575
291600.0000    0.05214
291640.0000    0.19380
291680.0000   -0.14948
291720.0000   -0.15064
291760.0000   -0.40475
291800.0000   -0.27353
291840.0000   -0.50447
291880.0000   -0.50144
291920.0000   -0.47756
291960.0000   -0.15648
292000.0000   -0.31487
292040.0000   -0.60053
292080.0000   -0.48013
292120.0000   -0.48774
292160.0000   -0.50410
292200.0000   -0.36622
292240.0000   -0.41748
292280.0000   -0.51349
292320.0000   -0.01128
292360.0000   -0.19405
292400.0000   -0.03574
292440.0000   -0.30423
292480.0000   -0.36209
292520.0000   -0.27815
292560.0000   -0.06311
292600.0000   -0.27749
292640.0000   -0.08243
292680.0000   -0.24192
292720.0000    0.00661
292760.0000   -0.37770
292800.0000   -0.20147
292840.0000   -0.42659
292880.0000   -0.74577
292920.0000   -0.50306
292960.0000   -0.59561
293000.0000   -0.73674
293040.0000   -0.64092
293080.0000   -0.90123
293120.0000   -0.70321
293160.0000   -0.59602
293200.0000   -0.91862
293240.0000   -0.79694
293280.0000   -0.85540
293320.0000   -0.69225
293360.0000   -0.62613
293400.0000   -0.43904
293440.0000   -0.72132
293480.0000   -0.75709
293520.0000   -0.64206
293560.0000   -0.60533
293600.0000   -0.83162
293640.0000   -0.84201
293680.0000   -0.79389
293720.0000   -0.49815
293760.0000   -0.71531
293800.0000   -0.63360
293840.0000   -0.68613
293880.0000   -0.62827
293920.0000   -0.50341
293960.0000   -0.61606
294000.0000   -0.63138
294040.0000   -0.58651
294080.0000   -0.58939
294120.0000   -0.72399
294160.0000   -0.82120
294200.0000   -0.59443
294240.0000   -0.50192
294280.0000   -0.54323
294320.0000   -0.68161
294360.0000   -0.69358
294400.0000   -0.60937
294440.0000   -0.71481
294480.0000   -0.62828
294520.0000   -0.78860
294560.0000   -0.58517
294600.0000   -0.75538
294640.0000   -0.63702
294680.0000   -0.50085
294720.0000   -0.80947
294760.0000   -0.56913
294800.0000   -0.87158
294840.0000   -0.66809
294880.0000   -0.48289
294920.0000   -0.75503
294960.0000   -0.70144
295000.0000   -0.60056
295040.0000   -0.67663
295080.0000   -0.65267
295120.0000   -0.70460
295160.0000   -0.41679
295200.0000   -0.53429
295240.0000   -0.61751
295280.0000   -0.43677
295320.0000   -0.03639
295360.0000   -0.39922
295400.0000   -0.52038
295440.0000   -0.35889
295480.0000   -0.65395
295520.0000   -0.63441
295560.0000   -0.66250
295600.0000   -0.46877
295640.0000   -0.50329
295680.0000   -0.54233
295720.0000   -0.54783
295760.0000   -0.62090
295800.0000   -0.79110
295840.0000   -0.80119
295880.0000   -0.59725
295920.0000   -0.63608
295960.0000   -0.70704
296000.0000   -0.57843
296040.0000   -0.62689
296080.0000   -0.41994
296120.0000   -0.70945
296160.0000   -0.41977
296200.0000   -0.61236
296240.0000   -0.59557
296280.0000   -0.49693
296320.0000   -0.66864
296360.0000   -0.66027
296400.0000   -0.58977
296440.0000   -0.39564
296480.0000   -0.66316
296520.0000   -0.47252
296560.0000   -0.69227
296600.0000   -0.49028
296640.0000   -0.44806
296680.0000   -0.53604
296720.0000   -0.59667
296760.0000   -0.56146
296800.0000   -0.43981
296840.0000   -0.85586
296880.0000   -0.53918
296920.0000   -0.49235
296960.0000   -0.64628
297000.0000   -0.65797
297040.0000   -0.71873
297080.0000   -0.57114
297120.0000   -0.42811
297160.0000   -0.74233
297200.0000   -0.70012
297240.0000   -0.75209
297280.0000   -0.54123
297320.0000   -0.50632
297360.0000   -0.70830
297400.0000   -0.21208
297440.0000   -0.61925
297480.0000   -0.74328
297520.0000   -0.55566
297560.0000   -0.66491
297600.0000   -0.60044
297640.0000   -0.64556
297680.0000   -0.51851
297720.0000   -0.39813
297760.0000   -0.69232
297800.0000   -0.72152
297840.0000   -0.77657
297880.0000   -0.76244
297920.0000   -0.74108
297960.0000   -0.73825
298000.0000   -0.70406
298040.0000   -0.54825
298080.0000   -0.53636
298120.0000   -0.51379
298160.0000   -0.56602
298200.0000   -0.74319
298240.0000   -0.53741
298280.0000   -0.51291
298320.0000   -0.50072
298360.0000   -0.44801
298400.0000   -0.60703
298440.0000   -0.60873
298480.0000   -0.33691
298520.0000   -0.61751
298560.0000   -0.40817
298600.0000   -0.46827
298640.0000   -0.48580
298680.0000   -0.60011
298720.0000   -0.38569
298760.0000   -0.64337
298800.0000   -0.68636
298840.0000   -0.50722
298880.0000   -0.85590
298920.0000   -0.59199
298960.0000   -0.70326
299000.0000   -0.55213
299040.0000   -0.77168
299080.0000   -0.75266
299120.0000   -0.43286
299160.0000   -0.51151
299200.0000   -0.58704
299240.0000   -0.71377
299280.0000   -0.81235
299320.0000   -0.31745
299360.0000   -0.26114
299400.0000   -0.46890
299440.0000   -0.60639
299480.0000   -0.35261
299520.0000   -0.53510
299560.0000   -0.36789
299600.0000   -0.40219
299640.0000   -0.38337
299680.0000   -0.58193
299720.0000   -0.29595
299760.0000   -0.07877
299800.0000   -0.21293
299840.0000   -0.45716
299880.0000   -0.38455
299920.0000   -0.01994
299960.0000   -0.64255
300000.0000   -0.33415
300040.0000   -0.32119
300080.0000   -0.53352
300120.0000   -0.61838
300160.0000   -0.72172
300200.0000   -0.43087
300240.0000   -0.30931
300280.0000   -0.22432
300320.0000   -0.47820
300360.0000   -0.61818
300400.0000   -0.95725
300440.0000   -0.60419
300480.0000    0.00455
300520.0000   -0.00380
300560.0000   -0.17450
300600.0000   -0.01599
300640.0000   -0.08832
300680.0000   -0.10080
300720.0000   -0.12489
300760.0000   -0.36078
300800.0000   -0.36888
300840.0000   -0.33166
300880.0000   -0.22276
300920.0000   -0.05895
300960.0000   -0.49893
301000.0000   -0.34161
301040.0000   -0.67616
301080.0000   -0.60127
301120.0000   -0.49957
301160.0000   -0.50832
301200.0000   -0.28259
301240.0000   -0.36179
301280.0000   -0.35479
301320.0000   -0.47376
301360.0000   -0.41116
301400.0000   -0.63529
301440.0000   -0.32104
301480.0000   -0.16417
301520.0000   -0.35873
301560.0000   -0.43445
301600.0000   -0.51895
301640.0000   -0.40338
301680.0000   -0.46992
301720.0000   -0.55020
301760.0000   -0.65012
301800.0000   -0.50753
301840.0000   -0.66247
301880.0000   -0.70288
301920.0000   -0.82828
301960.0000   -0.76061
302000.0000   -0.61057
302040.0000   -0.43493
302080.0000   -0.43146
302120.0000   -0.69559
302160.0000   -0.36004
302200.0000   -0.59443
302240.0000   -0.54413
302280.0000   -0.47436
302320.0000   -0.65982
302360.0000   -0.60406
302400.0000   -0.37297
302440.0000   -0.36561
302480.0000   -0.37296
302520.0000   -0.12699
302560.0000   -0.09989
302600.0000   -0.54115
302640.0000   -0.74767
302680.0000   -0.38966
302720.0000   -0.40319
302760.0000   -0.70376
302800.0000   -0.51522
302840.0000   -0.48190
302880.0000   -0.50061
302920.0000   -0.53560
302960.0000   -0.31574
303000.0000   -0.46228
303040.0000   -0.44617
303080.0000   -0.68291
303120.0000   -0.61870
303160.0000   -0.73949
303200.0000   -0.67269
303240.0000   -0.75419
303280.0000   -0.55527
303320.0000   -0.60107
303360.0000   -0.42780
303400.0000   -0.79531
303440.0000   -0.60262
303480.0000   -0.45540
303520.0000   -0.60331
303560.0000   -0.75800
303600.0000   -0.26512
303640.0000    0.24938
303680.0000    0.18017
303720.0000    0.16429
303760.0000   -0.01462
303800.0000    0.13707
303840.0000   -0.15022
303880.0000   -0.29606
303920.0000   -0.62399
303960.0000   -0.44244
304000.0000   -0.56551
304040.0000   -0.51819
304080.0000   -0.40646
304120.0000   -0.39104
304160.0000   -0.44457
304200.0000   -0.57226
304240.0000   -0.15252
304280.0000   -0.54477
304320.0000   -0.72199
304360.0000   -0.01103
304400.0000   -0.15952
304440.0000   -0.46476
304480.0000   -0.82979
304520.0000   -0.70785
304560.0000   -0.47064
304600.0000   -0.48595
304640.0000   -0.38639
304680.0000   -0.72640
304720.0000   -0.45059
304760.0000   -0.62308
304800.0000   -0.67359
304840.0000   -0.49326
304880.0000   -0.50368
304920.0000   -0.51989
304960.0000   -0.46178
305000.0000   -0.33815
305040.0000   -0.27307
305080.0000   -0.48598
305120.0000   -0.46755
305160.0000   -0.58756
305200.0000   -0.65780
305240.0000   -0.64212
305280.0000   -0.49201
305320.0000   -0.39735
305360.0000   -0.54162
305400.0000   -0.66065
305440.0000   -0.02551
305480.0000   -0.44944
305520.0000   -0.31785
305560.0000   -0.03596
305600.0000   -0.24995
305640.0000   -0.43517
305680.0000   -0.41282
305720.0000   -0.28299
305760.0000   -0.26638
305800.0000   -0.32071
305840.0000   -0.36866
305880.0000   -0.75032
305920.0000   -0.54625
305960.0000   -0.42917
306000.0000   -0.55784
306040.0000   -0.50550
306080.0000   -0.46465
306120.0000   -0.50117
306160.0000   -0.57957
306200.0000   -0.20547
306240.0000   -0.09741
306280.0000    0.21724
306320.0000    0.08689
306360.0000    0.18611
306400.0000    0.32831
306440.0000    0.35269
306480.0000    0.11839
306520.0000   -0.12222
306560.0000   -0.30377
306600.0000   -0.34476
306640.0000   -0.18719
306680.0000   -0.05942
306720.0000   -0.66392
306760.0000   -0.33026
306800.0000   -0.49891
306840.0000   -0.43719
306880.0000   -0.20027
306920.0000   -0.23753
306960.0000    0.15041
307000.0000    0.21747
307040.0000   -0.09525
307080.0000    0.17514
307120.0000    0.03787
307160.0000   -0.08628
307200.0000   -0.50152
307240.0000   -0.17634
307280.0000   -0.11044
307320.0000   -0.55254
307360.0000   -0.29392
307400.0000   -0.14094
307440.0000   -0.01278
307480.0000    0.16991
307520.0000    0.06962
307560.0000    0.07587
307600.0000   -0.06760
307640.0000   -0.09377
307680.0000   -0.31526
307720.0000   -0.31009
307760.0000   -0.25770
307800.0000   -0.20526
307840.0000   -0.46461
307880.0000   -0.45929
307920.0000   -0.48675
307960.0000   -0.05978
308000.0000   -0.08076
308040.0000    0.04871
308080.0000    0.13082
308120.0000    0.25674
308160.0000    0.01363
308200.0000   -0.06207
308240.0000    0.30596
308280.0000   -0.06343
308320.0000   -0.12094
308360.0000   -0.11281
308400.0000   -0.15900
308440.0000   -0.12852
308480.0000   -0.14651
308520.0000   -0.01829
308560.0000   -0.23946
308600.0000    0.11614
308640.0000    0.07045
308680.0000   -0.09266
308720.0000   -0.49058
308760.0000    0.08621
308800.0000   -0.20016
308840.0000   -0.11443
308880.0000   -0.17806
308920.0000   -0.05862
308960.0000    0.01888
309000.0000   -0.10668
309040.0000   -0.05806
309080.0000    0.05114
309120.0000   -0.02810
309160.0000    0.23133
309200.0000    0.07256
309240.0000    0.25575
309280.0000    0.13063
309320.0000    0.01436
309360.0000    0.10080
309400.0000    0.10116
309440.0000    0.22944
309480.0000   -0.37406
309520.0000   -0.24150
309560.0000    0.09422
309600.0000    0.15157
309640.0000    0.07277
309680.0000    0.20975
309720.0000    0.13966
309760.0000    0.02887
309800.0000    0.26338
309840.0000    0.18809
309880.0000    0.11036
309920.0000   -0.07973
309960.0000   -0.18124
310000.0000   -0.54608
310040.0000   -0.37897
310080.0000   -0.28568
310120.0000   -0.32869
310160.0000   -0.21250
310200.0000   -0.36670
310240.0000   -0.03424
310280.0000    0.27237
310320.0000   -0.06546
310360.0000    0.44616
310400.0000    0.03025
310440.0000    0.23329
310480.0000   -0.00130
310520.0000   -0.17122
310560.0000   -0.28344
310600.0000   -0.27008
310640.0000   -0.20051
310680.0000   -0.40770
310720.0000   -0.43404
310760.0000   -0.20464
310800.0000   -0.25846
310840.0000    0.18417
310880.0000   -0.05160
310920.0000    0.19674
310960.0000    0.37675
311000.0000    0.33090
311040.0000    0.48676
311080.0000    0.45346
311120.0000    0.38580
311160.0000    0.52314
311200.0000    0.16119
311240.0000    0.50838
311280.0000    0.51853
311320.0000    0.42484
311360.0000    0.47107
311400.0000    0.50219
311440.0000    0.55821
311480.0000    0.69012
311520.0000    0.46446
311560.0000    0.40056
311600.0000    0.64318
311640.0000    0.60279
311680.0000    0.27196
311720.0000    0.29211
311760.0000    0.20820
311800.0000    0.25369
311840.0000    0.26299
311880.0000    0.23824
311920.0000    0.16786
311960.0000   -0.10962
312000.0000    0.17399
312040.0000    0.44139
312080.0000    0.17850
312120.0000    0.22011
312160.0000    0.32959
312200.0000    0.19961
312240.0000    0.23151
312280.0000    0.30386
312320.0000   -0.13253
312360.0000    0.10940
312400.0000    0.29196
312440.0000    0.12893
312480.0000    0.20299
312520.0000    0.15221
312560.0000   -0.16445
312600.0000    0.23906
312640.0000    0.25259
312680.0000    0.20380
312720.0000    0.21739
312760.0000    0.30989
312800.0000    0.10946
312840.0000    0.26052
312880.0000    0.25764
312920.0000    0.16191
312960.0000    0.12163
313000.0000    0.14959
313040.0000    0.52550
313080.0000    0.40813
313120.0000    0.39153
313160.0000    0.57179
313200.0000    0.36741
313240.0000    0.36548
313280.0000    0.35449
313320.0000    0.37878
313360.0000    0.31293
313400.0000    0.23053
313440.0000    0.43919
313480.0000    0.33259
313520.0000    0.47975
313560.0000    0.19172
313600.0000    0.27289
313640.0000    0.22643
313680.0000    0.34575
313720.0000    0.45196
313760.0000    0.51304
313800.0000    0.47061
313840.0000    0.36615
313880.0000    0.58922
313920.0000    0.38458
313960.0000    0.51635
314000.0000    0.49277
314040.0000    0.59783
314080.0000    0.34940
314120.0000    0.32430
314160.0000    0.33195
314200.0000    0.38902
314240.0000    0.64922
314280.0000    0.02205
314320.0000    0.32538
314360.0000    0.07764
314400.0000    0.15805
314440.0000    0.23221
314480.0000    0.03492
314520.0000   -0.12344
314560.0000    0.27374
314600.0000    0.45692
314640.0000   -0.00810
314680.0000    0.23525
314720.0000    0.21201
314760.0000    0.18943
314800.0000    0.22306
314840.0000    0.25437
314880.0000    0.16140
314920.0000    0.15574
314960.0000    0.36308
315000.0000    0.18742
315040.0000    0.25659
315080.0000    0.25419
315120.0000    0.47051
315160.0000    0.52997
315200.0000    0.37747
315240.0000   -0.01254
315280.0000    0.08096
315320.0000    0.00718
315360.0000   -0.03984
315400.0000    0.25341
315440.0000   -0.11382
315480.0000    0.16732
315520.0000    0.17283
315560.0000   -0.09347
315600.0000   -0.09858
315640.0000   -0.00384
315680.0000   -0.34092
315720.0000    0.04344
315760.0000    0.17427
315800.0000   -0.32849
315840.0000    0.17299
315880.0000    0.12636
315920.0000   -0.07446
315960.0000    0.17369
316000.0000    0.18656
316040.0000    0.28671
316080.0000    0.22656
316120.0000    0.03000
316160.0000   -0.01805
316200.0000    0.14416
316240.0000    0.17574
316280.0000   -0.21751
316320.0000    0.01346
316360.0000    0.12592
316400.0000   -0.00196
316440.0000    0.05688
316480.0000   -0.10230
316520.0000   -0.25723
316560.0000    0.17785
316600.0000    0.12998
316640.0000   -0.05427
316680.0000   -0.47269
316720.0000   -0.13851
316760.0000   -0.41229
316800.0000   -0.11623
316840.0000   -0.17027
316880.0000   -0.29325
316920.0000    0.15242
316960.0000    0.07359
317000.0000   -0.07184
317040.0000    0.03820
317080.0000    0.08523
317120.0000    0.17885
317160.0000    0.21007
317200.0000    0.12959
317240.0000    0.32853
317280.0000   -0.03478
317320.0000    0.11763
317360.0000   -0.06099
317400.0000    0.06031
317440.0000    0.01641
317480.0000   -0.01484
317520.0000    0.04461
317560.0000   -0.00883
317600.0000    0.09492
317640.0000    0.10703
317680.0000   -0.05075
317720.0000    0.03682
317760.0000    0.07624
317800.0000   -0.08380
317840.0000    0.10885
317880.0000   -0.10779
317920.0000    0.01053
317960.0000   -0.19597
318000.0000   -0.31505
318040.0000   -0.16307
318080.0000    0.15164
318120.0000   -0.01907
318160.0000   -0.25496
318200.0000   -0.33155
318240.0000   -0.26879
318280.0000   -0.36258
318320.0000   -0.17453
318360.0000   -0.04715
318400.0000   -0.16403
318440.0000   -0.11717
318480.0000    0.13953
318520.0000   -0.13141
318560.0000   -0.21054
318600.0000   -0.08312
318640.0000   -0.06940
318680.0000   -0.12981
318720.0000    0.06490
318760.0000   -0.11538
318800.0000   -0.11243
318840.0000   -0.12245
318880.0000   -0.33125
318920.0000   -0.20834
318960.0000   -0.10280
319000.0000   -0.11533
319040.0000   -0.12328
319080.0000   -0.26285
319120.0000   -0.29138
319160.0000   -0.08835
319200.0000   -0.01183
319240.0000   -0.37376
319280.0000   -0.13397
319320.0000   -0.21616
319360.0000   -0.11755
319400.0000   -0.15442
319440.0000   -0.03908
319480.0000   -0.11825
319520.0000   -0.04246
319560.0000   -0.06489
319600.0000   -0.12516
319640.0000   -0.11287
319680.0000   -0.09476
319720.0000    0.01416
319760.0000    0.01409
319800.0000   -0.04177
319840.0000   -0.14454
319880.0000    0.06137
319920.0000    0.11355
319960.0000    0.09868
320000.0000    0.25354
320040.0000    0.26265
320080.0000    0.16029
320120.0000    0.21516
320160.0000    0.30024
320200.0000    0.70118
320240.0000    0.39903
320280.0000    0.49290
320320.0000    0.19525
320360.0000    0.49255
320400.0000    0.33770
320440.0000    0.51892
320480.0000    0.27031
320520.0000    0.43513
320560.0000    0.43574
320600.0000    0.55045
320640.0000    0.44974
320680.0000    0.44939
320720.0000    0.48670
320760.0000    0.37674
320800.0000    0.30163
320840.0000    0.34438
320880.0000    0.68032
320920.0000    0.53617
320960.0000    0.43182
321000.0000    0.36152
321040.0000    0.51096
321080.0000    0.54497
321120.0000    0.50422
321160.0000    0.49493
321200.0000    0.57606
321240.0000    0.56053
321280.0000    0.29565
321320.0000    0.28054
321360.0000    0.60288
321400.0000    0.55842
321440.0000    0.35590
321480.0000    0.36916
321520.0000    0.19835
321560.0000    0.29487
321600.0000    0.45794
321640.0000    0.55364
321680.0000    0.58226
321720.0000    0.46967
321760.0000    0.51232
321800.0000    0.46831
321840.0000    0.22319
321880.0000    0.27312
321920.0000    0.43733
321960.0000    0.27894
322000.0000    0.06745
322040.0000    0.38710
322080.0000    0.32745
322120.0000    0.15612
322160.0000    0.17263
322200.0000    0.41763
322240.0000    0.45206
322280.0000    0.17566
322320.0000    0.33024
322360.0000    0.50065
322400.0000    0.42919
322440.0000    0.19908
322480.0000    0.55457
322520.0000   -0.11007
322560.0000   -0.03856
322600.0000   -0.00135
322640.0000    0.06904
322680.0000    0.21088
322720.0000    0.04968
322760.0000   -0.04841
322800.0000   -0.20708
322840.0000    0.14180
322880.0000    0.24925
322920.0000   -0.28138
322960.0000   -0.39376
323000.0000   -0.55049
323040.0000   -0.37106
323080.0000   -0.69998
323120.0000   -0.35013
323160.0000   -0.58368
323200.0000   -0.41247
323240.0000   -0.46734
323280.0000   -0.33716
323320.0000   -0.18014
323360.0000   -0.36597
323400.0000    0.01977
323440.0000   -0.01563
323480.0000   -0.25741
323520.0000   -0.56042
323560.0000   -0.60872
323600.0000   -0.54752
323640.0000   -0.58386
323680.0000   -0.48633
323720.0000   -0.43065
323760.0000   -0.54857
323800.0000   -0.29433
323840.0000   -0.45267
323880.0000   -0.46681
323920.0000   -0.25151
323960.0000   -0.11567
324000.0000   -0.34831
324040.0000   -0.37855
324080.0000    0.05411
324120.0000   -0.08364
324160.0000    0.06437
324200.0000   -0.35895
324240.0000   -0.35436
324280.0000   -0.51372
324320.0000   -0.46548
324360.0000   -0.37803
324400.0000   -0.43540
324440.0000   -0.38531
324480.0000   -0.43374
324520.0000   -0.42594
324560.0000    0.00414
324600.0000    0.08552
324640.0000   -0.29089
324680.0000   -0.30360
324720.0000   -0.16113
324760.0000   -0.15089
324800.0000   -0.29875
324840.0000   -0.02813
324880.0000   -0.01436
324920.0000   -0.15327
324960.0000    0.03429
325000.0000    0.14004
325040.0000   -0.15445
325080.0000   -0.03126
325120.0000    0.04179
325160.0000   -0.03176
325200.0000    0.01040
325240.0000    0.07539
325280.0000    0.07697
325320.0000   -0.44058
325360.0000   -0.29061
325400.0000   -0.32554
325440.0000   -0.16855
325480.0000    0.06992
325520.0000   -0.05068
325560.0000    0.15788
325600.0000    0.31338
325640.0000    0.03983
325680.0000    0.27025
325720.0000    0.07831
325760.0000   -0.25299
325800.0000   -0.36528
325840.0000   -0.23748
325880.0000   -0.44353
325920.0000   -0.66747
325960.0000   -0.32461
326000.0000   -0.12155
326040.0000   -0.38463
326080.0000   -0.18554
326120.0000   -0.10103
326160.0000   -0.17847
326200.0000   -0.10329
326240.0000   -0.02948
326280.0000   -0.52987
326320.0000   -0.41478
326360.0000   -0.26041
326400.0000   -0.04411
326440.0000   -0.08532
326480.0000   -0.40367
326520.0000   -0.34260
326560.0000   -0.21280
326600.0000   -0.24555
326640.0000   -0.29482
326680.0000   -0.20250
326720.0000   -0.18611
326760.0000    0.01665
326800.0000   -0.16145
326840.0000   -0.00477
326880.0000    0.12066
326920.0000   -0.17176
326960.0000   -0.46278
327000.0000    0.04638
327040.0000   -0.33998
327080.0000   -0.35893
327120.0000   -0.02610
327160.0000   -0.05824
327200.0000   -0.38591
327240.0000   -0.39079
327280.0000   -0.55608
327320.0000   -0.30977
327360.0000   -0.29509
327400.0000   -0.38470
327440.0000   -0.36001
327480.0000   -0.24343
327520.0000   -0.36326
327560.0000   -0.32401
327600.0000   -0.63654
327640.0000   -0.48014
327680.0000   -0.77840
327720.0000   -0.60441
327760.0000    0.11440
327800.0000   -0.19931
327840.0000   -0.39454
327880.0000    0.00396
327920.0000   -0.25570
327960.0000   -0.16403
328000.0000   -0.20352
328040.0000   -0.29249
328080.0000   -0.33437
328120.0000   -0.12878
328160.0000   -0.41449
328200.0000   -0.16390
328240.0000   -0.42885
328280.0000   -0.27155
328320.0000   -0.41766
328360.0000   -0.41145
328400.0000   -0.18556
328440.0000   -0.23752
328480.0000   -0.42905
328520.0000   -0.34509
328560.0000   -0.25997
328600.0000   -0.15070
328640.0000   -0.23695
328680.0000   -0.01154
328720.0000    0.01032
328760.0000   -0.08025
328800.0000   -0.13166
328840.0000    0.04514
328880.0000   -0.07670
328920.0000   -0.12371
328960.0000   -0.13300
329000.0000   -0.07697
329040.0000   -0.17150
329080.0000    0.03660
329120.0000    0.15389
329160.0000   -0.32521
329200.0000   -0.15785
329240.0000   -0.22839
329280.0000    0.01889
329320.0000   -0.00475
329360.0000    0.06707
329400.0000    0.07143
329440.0000    0.11593
329480.0000   -0.01290
329520.0000    0.10384
329560.0000    0.01564
329600.0000    0.10714
329640.0000    0.05331
329680.0000   -0.00787
329720.0000   -0.01230
329760.0000   -0.16891
329800.0000   -0.18217
329840.0000   -0.03164
329880.0000    0.03257
329920.0000   -0.05986
329960.0000   -0.09954
330000.0000    0.00531
330040.0000    0.00115
330080.0000   -0.03946
330120.0000   -0.18592
330160.0000   -0.09583
330200.0000   -0.05108
330240.0000   -0.10362
330280.0000    0.00439
330320.0000   -0.13333
330360.0000   -0.00061
330400.0000    0.08547
330440.0000   -0.22218
330480.0000   -0.13734
330520.0000   -0.09159
330560.0000   -0.00571
330600.0000    0.01330
330640.0000    0.04695
330680.0000   -0.19716
330720.0000   -0.15522
330760.0000   -0.15735
330800.0000   -0.16008
330840.0000   -0.11312
330880.0000   -0.06418
330920.0000   -0.17880
330960.0000   -0.33024
331000.0000    0.01306
331040.0000    0.01506
331080.0000    0.07439
331120.0000    0.16171
331160.0000   -0.05555
331200.0000   -0.08893
331240.0000   -0.09072
331280.0000    0.03544
331320.0000   -0.04830
331360.0000   -0.04049
331400.0000   -0.22657
331440.0000    0.04751
331480.0000   -0.00380
331520.0000    0.13410
331560.0000    0.04767
331600.0000    0.33349
331640.0000    0.02994
331680.0000    0.20311
331720.0000   -0.03740
331760.0000   -0.10950
331800.0000    0.07610
331840.0000    0.13561
331880.0000    0.18713
331920.0000    0.07752
331960.0000    0.05968
332000.0000   -0.09068
332040.0000    0.08201
332080.0000   -0.03479
332120.0000    0.03344
332160.0000    0.11288
332200.0000    0.35692
332240.0000    0.12656
332280.0000    0.15430
332320.0000    0.05569
332360.0000   -0.03205
332400.0000   -0.02087
332440.0000    0.31948
332480.0000    0.22468
332520.0000   -0.13938
332560.0000    0.05578
332600.0000    0.25619
332640.0000    0.16247
332680.0000    0.26805
332720.0000    0.12797
332760.0000    0.19778
332800.0000    0.02326
332840.0000    0.25334
332880.0000    0.03981
332920.0000    0.22996
332960.0000    0.14901
333000.0000    0.56878
333040.0000    0.33008
333080.0000    0.04794
333120.0000    0.12972
333160.0000    0.17045
333200.0000    0.12686
333240.0000    0.23571
333280.0000    0.11623
333320.0000    0.11515
333360.0000    0.22139
333400.0000    0.39126
333440.0000    0.16345
333480.0000   -0.03088
333520.0000   -0.42147
333560.0000   -0.57058
333600.0000   -0.14187
333640.0000   -0.06810
333680.0000    0.06516
333720.0000    0.09099
333760.0000    0.01499
333800.0000    0.08945
333840.0000    0.20341
333880.0000    0.07430
333920.0000    0.59725
333960.0000    0.35502
334000.0000    0.40546
334040.0000    0.56700
334080.0000    0.51393
334120.0000    0.28216
334160.0000    0.25186
334200.0000   -0.02541
334240.0000    0.19469
334280.0000    0.06718
334320.0000    0.02143
334360.0000    0.27450
334400.0000    0.12193
334440.0000   -0.00591
334480.0000    0.00423
334520.0000    0.01746
334560.0000   -0.03180
334600.0000    0.16017
334640.0000   -0.10475
334680.0000   -0.07002
334720.0000    0.00264
334760.0000    0.10153
334800.0000    0.03065
334840.0000    0.14163
334880.0000    0.11057
334920.0000    0.15450
334960.0000   -0.11846
335000.0000   -0.24327
335040.0000    0.08894
335080.0000   -0.36316
335120.0000   -0.12078
335160.0000    0.06549
335200.0000    0.12248
335240.0000   -0.04166
335280.0000   -0.10562
335320.0000    0.14716
335360.0000    0.04371
335400.0000   -0.01076
335440.0000    0.05239
335480.0000    0.14558
335520.0000    0.08551
335560.0000    0.06028
335600.0000    0.12790
335640.0000    0.10449
335680.0000    0.14617
335720.0000   -0.32517
335760.0000   -0.41424
335800.0000   -0.25471
335840.0000   -0.42063
335880.0000   -0.31929
335920.0000   -0.14023
335960.0000   -0.24952
336000.0000    0.02478
336040.0000    0.05390
336080.0000    0.04453
336120.0000    0.12039
336160.0000    0.00275
336200.0000    0.15133
336240.0000   -0.21277
336280.0000   -0.32934
336320.0000   -0.42016
336360.0000   -0.19559
336400.0000   -0.22491
336440.0000   -0.26867
336480.0000    0.06197
336520.0000    0.27515
336560.0000    0.10476
336600.0000    0.21904
336640.0000    0.06197
336680.0000   -0.06932
336720.0000   -0.02739
336760.0000   -0.05132
336800.0000    0.07486
336840.0000   -0.08731
336880.0000   -0.02673
336920.0000   -0.06276
336960.0000   -0.21228
337000.0000   -0.09721
337040.0000    0.02936
337080.0000    0.05256
337120.0000   -0.12339
337160.0000   -0.08438
337200.0000   -0.03221
337240.0000   -0.17011
337280.0000   -0.23274
337320.0000   -0.00938
337360.0000    0.11770
337400.0000    0.21514
337440.0000   -0.15798
337480.0000   -0.07155
337520.0000   -0.00729
337560.0000    0.08033
337600.0000   -0.20836
337640.0000    0.04019
337680.0000   -0.17970
337720.0000   -0.04821
337760.0000   -0.11424
337800.0000   -0.01192
337840.0000    0.03141
337880.0000    0.08157
337920.0000    0.06311
337960.0000    0.02570
338000.0000    0.03386
338040.0000   -0.06266
338080.0000    0.07004
338120.0000    0.01270
338160.0000    0.06594
338200.0000    0.21421
338240.0000    0.13267
338280.0000    0.07143
338320.0000    0.15967
338360.0000    0.02253
338400.0000   -0.00636
338440.0000   -0.05175
338480.0000   -0.01544
338520.0000    0.09051
338560.0000   -0.14533
338600.0000    0.00893
338640.0000    0.01313
338680.0000   -0.10906
338720.0000    0.00718
338760.0000   -0.19523
338800.0000   -0.10367
338840.0000   -0.28977
338880.0000   -0.54382
338920.0000   -0.61113
338960.0000   -0.54480
339000.0000   -0.16460
339040.0000   -0.57691
339080.0000   -0.03831
339120.0000   -0.24548
339160.0000   -0.27213
339200.0000   -0.21257
339240.0000   -0.17227
339280.0000   -0.46111
339320.0000   -0.27540
339360.0000   -0.24844
339400.0000   -0.32768
339440.0000   -0.47074
339480.0000   -0.47151
339520.0000    0.00082
339560.0000   -0.46597
339600.0000   -0.36533
339640.0000   -0.30857
339680.0000   -0.34045
339720.0000   -0.59955
339760.0000   -0.44163
339800.0000   -0.41795
339840.0000   -0.29793
339880.0000   -0.35530
339920.0000   -0.13074
339960.0000   -0.57926
340000.0000   -0.64354
340040.0000   -0.30951
340080.0000   -0.35035
340120.0000   -0.59049
340160.0000   -0.40097
340200.0000   -0.31984
340240.0000   -0.31609
340280.0000   -0.45055
340320.0000   -0.49253
340360.0000   -0.29503
340400.0000   -0.46840
340440.0000   -0.31406
340480.0000   -0.06397
340520.0000   -0.12187
340560.0000   -0.14423
340600.0000    0.02080
340640.0000   -0.01196
340680.0000   -0.10125
340720.0000   -0.02541
340760.0000   -0.37837
340800.0000   -0.67853
340840.0000   -0.19964
340880.0000   -0.29227
340920.0000   -0.09794
340960.0000   -0.02225
341000.0000   -0.23203
341040.0000   -0.20427
341080.0000   -0.30590
341120.0000   -0.77888
341160.0000   -0.28927
341200.0000   -0.25880
341240.0000   -0.26814
341280.0000   -0.32547
341320.0000   -0.18522
341360.0000   -0.15249
341400.0000   -0.34218
341440.0000   -0.76489
341480.0000   -0.50384
341520.0000   -0.44737
341560.0000   -0.18580
341600.0000   -0.23397
341640.0000   -0.43781
341680.0000   -0.30286
341720.0000   -0.60940
341760.0000   -0.40751
341800.0000   -0.20938
341840.0000   -0.54444
341880.0000   -0.22191
341920.0000   -0.10698
341960.0000   -0.43508
342000.0000   -0.61656
342040.0000   -0.36841
342080.0000   -0.27098
342120.0000   -0.18917
342160.0000   -0.32470
342200.0000   -0.31977
342240.0000   -0.17077
342280.0000   -0.16072
342320.0000   -0.10237
342360.0000   -0.28525
342400.0000   -0.30051
342440.0000   -0.40799
342480.0000   -0.35535
342520.0000   -0.32975
342560.0000   -0.30393
342600.0000   -0.33969
342640.0000   -0.10343
342680.0000   -0.44591
342720.0000   -0.26100
342760.0000   -0.62542
342800.0000   -0.19500
342840.0000   -0.72640
342880.0000   -0.24025
342920.0000   -0.47201
342960.0000   -0.57917
343000.0000   -0.84819
343040.0000   -0.75519
343080.0000   -0.65268
343120.0000   -0.76972
343160.0000   -0.83579
343200.0000   -0.63465
343240.0000   -0.61230
343280.0000   -0.73643
343320.0000   -0.37889
343360.0000   -0.43160
343400.0000   -0.34393
343440.0000   -0.38256
343480.0000   -0.60052
343520.0000   -0.62924
343560.0000   -0.51680
343600.0000   -0.69104
343640.0000   -0.61860
343680.0000   -0.19879
343720.0000   -0.47590
343760.0000   -0.51383
343800.0000   -0.46739
343840.0000   -0.25035
343880.0000   -0.51670
343920.0000   -0.45873
343960.0000   -0.58998
344000.0000   -0.44106
344040.0000   -0.54711
344080.0000   -0.64823
344120.0000   -0.77730
344160.0000   -0.44588
344200.0000   -0.55441
344240.0000   -0.80022
344280.0000   -0.50342
344320.0000   -0.14612
344360.0000   -0.03081
344400.0000    0.04251
344440.0000    0.04321
344480.0000   -0.33000
344520.0000   -0.23516
344560.0000   -0.49594
344600.0000   -0.32786
344640.0000   -0.67626
344680.0000   -0.52464
344720.0000   -0.43761
344760.0000   -0.51537
344800.0000   -0.46536
344840.0000   -0.72753
344880.0000   -0.66570
344920.0000   -0.61017
344960.0000   -0.44867
345000.0000   -0.45548
345040.0000   -0.50590
345080.0000   -0.37691
345120.0000   -0.32608
345160.0000   -0.38323
345200.0000   -0.17006
345240.0000   -0.44958
345280.0000   -0.36868
345320.0000   -0.57372
345360.0000   -0.57705
345400.0000   -0.57897
345440.0000   -0.30391
345480.0000   -0.30438
345520.0000   -0.16266
345560.0000   -0.22054
345600.0000   -0.25308
345640.0000   -0.36349
345680.0000   -0.09490
345720.0000   -0.10596
345760.0000   -0.24992
345800.0000   -0.00684
345840.0000    0.10467
345880.0000   -0.46528
345920.0000   -0.48635
345960.0000   -0.59973
346000.0000   -0.54376
346040.0000   -0.67602
346080.0000   -0.71098
346120.0000   -0.74009
346160.0000   -0.57689
346200.0000   -0.44965
346240.0000   -0.76577
346280.0000   -0.57070
346320.0000   -0.66688
346360.0000   -0.68182
346400.0000   -0.40821
346440.0000    0.03964
346480.0000   -0.08454
346520.0000   -0.16504
346560.0000   -0.14714
346600.0000   -0.09911
346640.0000   -0.11685
346680.0000   -0.24662
346720.0000   -0.04114
346760.0000   -0.01470
346800.0000   -0.01498
346840.0000   -0.26887
346880.0000   -0.31019
346920.0000   -0.03987
346960.0000   -0.56933
347000.0000   -0.32977
347040.0000   -0.57595
347080.0000   -0.37452
347120.0000   -0.26461
347160.0000   -0.46131
347200.0000   -0.49766
347240.0000   -0.15993
347280.0000   -0.46303
347320.0000   -0.33907
347360.0000   -0.64662
347400.0000   -0.46423
347440.0000   -0.47352
347480.0000   -0.52400
347520.0000   -0.47876
347560.0000   -0.74435
347600.0000   -0.16433
347640.0000   -0.32731
347680.0000   -0.42476
347720.0000   -0.51378
347760.0000   -0.32479
347800.0000   -0.31774
347840.0000   -0.57917
347880.0000   -0.36853
347920.0000   -0.46355
347960.0000   -0.57462
348000.0000   -0.51833
348040.0000   -0.15288
348080.0000   -0.38598
348120.0000   -0.20469
348160.0000   -0.50566
348200.0000   -0.49811
348240.0000   -0.50604
348280.0000   -0.41464
348320.0000   -0.70527
348360.0000   -0.26423
348400.0000   -0.50920
348440.0000   -0.40456
348480.0000   -0.63875
348520.0000   -0.73720
348560.0000   -0.39110
348600.0000   -0.33021
348640.0000   -0.50190
348680.0000   -0.61780
348720.0000   -0.58510
348760.0000   -0.14387
348800.0000   -0.49737
348840.0000   -0.35055
348880.0000   -0.48354
348920.0000   -0.24017
348960.0000   -0.35029
349000.0000   -0.49329
349040.0000   -0.30101
349080.0000   -0.06837
349120.0000   -0.05031
349160.0000   -0.18962
349200.0000   -0.19150
349240.0000   -0.09133
349280.0000   -0.58063
349320.0000   -0.56192
349360.0000   -0.34284
349400.0000   -0.50312
349440.0000   -0.37749
349480.0000   -0.33122
349520.0000   -0.60381
349560.0000   -0.58717
349600.0000   -0.60848
349640.0000   -0.53561
349680.0000   -0.39314
349720.0000   -0.50728
349760.0000   -0.26904
349800.0000   -0.52491
349840.0000   -0.61367
349880.0000   -0.76844
349920.0000   -0.63833
349960.0000   -0.55151
350000.0000   -0.51918
350040.0000   -0.66087
350080.0000   -0.52535
350120.0000   -0.64732
350160.0000   -0.63246
350200.0000   -0.39928
350240.0000   -0.64036
350280.0000   -0.64332
350320.0000   -0.55990
350360.0000   -0.49973
350400.0000   -0.47539
350440.0000   -0.27512
350480.0000   -0.39144
350520.0000   -0.55487
350560.0000   -0.06834
350600.0000   -0.29764
350640.0000   -0.42410
350680.0000   -0.60390
350720.0000   -0.32496
350760.0000   -0.43188
350800.0000   -0.31234
350840.0000   -0.40129
350880.0000   -0.44346
350920.0000   -0.51474
350960.0000   -0.48823
351000.0000   -0.43820
351040.0000   -0.33735
351080.0000   -0.49428
351120.0000   -0.57129
351160.0000   -0.46790
351200.0000    0.05323
351240.0000    0.09937
351280.0000    0.19489
351320.0000   -0.00443
351360.0000   -0.34983
351400.0000   -0.39454
351440.0000   -0.59908
351480.0000   -0.58640
351520.0000   -0.15531
351560.0000   -0.21281
351600.0000   -0.47281
351640.0000   -0.15992
351680.0000   -0.21913
351720.0000   -0.29473
351760.0000   -0.26400
351800.0000   -0.15917
351840.0000    0.19841
351880.0000   -0.06116
351920.0000    0.18726
351960.0000    0.03170
352000.0000    0.04247
352040.0000    0.03234
352080.0000    0.10204
352120.0000    0.07186
352160.0000   -0.55388
352200.0000   -0.25275
352240.0000   -0.45935
352280.0000   -0.42862
352320.0000   -0.44814
352360.0000   -0.33271
352400.0000   -0.28958
352440.0000   -0.20148
352480.0000   -0.02550
352520.0000   -0.29796
352560.0000   -0.02664
352600.0000   -0.14121
352640.0000   -0.20906
352680.0000   -0.10512
352720.0000   -0.16623
352760.0000    0.05690
352800.0000   -0.16800
352840.0000   -0.37804
352880.0000   -0.11768
352920.0000   -0.10243
352960.0000    0.06600
353000.0000   -0.57311
353040.0000   -0.38264
353080.0000   -0.46185
353120.0000   -0.67326
353160.0000   -0.39049
353200.0000   -0.40480
353240.0000   -0.39653
353280.0000   -0.48638
353320.0000   -0.28677
353360.0000   -0.31966
353400.0000   -0.47058
353440.0000   -0.58256
353480.0000   -0.39936
353520.0000   -0.62683
353560.0000   -0.33415
353600.0000   -0.39636
353640.0000   -0.52537
353680.0000   -0.58636
353720.0000   -0.60845
353760.0000   -0.42410
353800.0000   -0.64260
353840.0000   -0.61491
353880.0000   -0.46386
353920.0000   -0.55824
353960.0000   -0.17661
354000.0000   -0.19241
354040.0000    0.01131
354080.0000    0.16746
354120.0000    0.01307
354160.0000   -0.45346
354200.0000   -0.57159
354240.0000   -0.26025
354280.0000   -0.36670
354320.0000   -0.44268
354360.0000   -0.54974
354400.0000   -0.14164
354440.0000   -0.40861
354480.0000   -0.63639
354520.0000   -0.52432
354560.0000   -0.41655
354600.0000   -0.50702
354640.0000   -0.26894
354680.0000   -0.46062
354720.0000   -0.55211
354760.0000   -0.60761
354800.0000   -0.46606
354840.0000   -0.41633
354880.0000   -0.03026
354920.0000    0.01253
354960.0000    0.01632
355000.0000    0.19846
355040.0000   -0.04626
355080.0000    0.50537
355120.0000    0.41561
355160.0000    0.34588
355200.0000    0.24048
355240.0000    0.25310
355280.0000    0.28911
355320.0000    0.09448
355360.0000    0.30999
355400.0000    0.24842
355440.0000    0.41969
355480.0000    0.36638
355520.0000    0.41374
355560.0000    0.68763
355600.0000    0.37048
355640.0000    0.23419
355680.0000    0.34043
355720.0000    0.31445
355760.0000    0.38273
355800.0000    0.22615
355840.0000    0.23322
355880.0000    0.12439
355920.0000   -0.06741
355960.0000    0.19059
356000.0000    0.19926
356040.0000    0.03535
356080.0000   -0.22686
356120.0000   -0.24324
356160.0000   -0.11334
356200.0000   -0.08273
356240.0000   -0.47451
356280.0000   -0.45940
356320.0000   -0.37222
356360.0000   -0.39343
356400.0000   -0.47811
356440.0000   -0.41225
356480.0000   -0.38483
356520.0000   -0.45107
356560.0000   -0.49465
356600.0000   -0.57475
356640.0000   -0.45260
356680.0000   -0.44028
356720.0000   -0.50684
356760.0000   -0.33323
356800.0000   -0.39753
356840.0000   -0.50181
356880.0000   -0.35369
356920.0000   -0.54510
356960.0000   -0.33281
357000.0000   -0.37024
357040.0000   -0.44780
357080.0000   -0.15192
357120.0000   -0.11882
357160.0000    0.40017
357200.0000   -0.00753
357240.0000    0.17344
357280.0000   -0.40819
357320.0000   -0.25371
357360.0000   -0.26524
357400.0000   -0.42764
357440.0000   -0.31124
357480.0000   -0.29794
357520.0000   -0.26030
357560.0000   -0.11528
357600.0000   -0.45468
357640.0000   -0.07748
357680.0000    0.09749
357720.0000   -0.20105
357760.0000   -0.24217
357800.0000    0.12036
357840.0000   -0.54450
357880.0000   -0.18580
357920.0000   -0.53528
357960.0000   -0.25824
358000.0000   -0.28785
358040.0000   -0.28557
358080.0000   -0.14808
358120.0000   -0.12784
358160.0000   -0.31772
358200.0000   -0.25627
358240.0000   -0.04031
358280.0000    0.00782
358320.0000   -0.06231
358360.0000   -0.41129
358400.0000   -0.44184
358440.0000   -0.24115
358480.0000    0.07887
358520.0000   -0.26180
358560.0000   -0.08024
358600.0000    0.16813
358640.0000   -0.10658
358680.0000   -0.29573
358720.0000   -0.23555
358760.0000   -0.07191
358800.0000   -0.06802
358840.0000   -0.35498
358880.0000   -0.36372
358920.0000   -0.16137
358960.0000   -0.23281
359000.0000   -0.61623
359040.0000   -0.23489
359080.0000   -0.05435
359120.0000   -0.26259
359160.0000   -0.25729
359200.0000   -0.06882
359240.0000   -0.32709
359280.0000   -0.31396
359320.0000   -0.14502
359360.0000   -0.21607
359400.0000   -0.29152
359440.0000   -0.29999
359480.0000   -0.33378
359520.0000   -0.14696
359560.0000   -0.33123
359600.0000   -0.25476
359640.0000   -0.30867
359680.0000   -0.40476
359720.0000   -0.25615
359760.0000   -0.47287
359800.0000   -0.43860
359840.0000   -0.08361
359880.0000   -0.40400
359920.0000   -0.41635
359960.0000   -0.42621
360000.0000   -0.12650
360040.0000   -0.38460
360080.0000   -0.03967
360120.0000    0.00282
360160.0000   -0.12225
360200.0000    0.10551
360240.0000   -0.41840
360280.0000   -0.15812
360320.0000   -0.49193
360360.0000   -0.20578
360400.0000   -0.18768
360440.0000    0.05872
360480.0000   -0.02489
360520.0000   -0.26696
360560.0000   -0.30661
360600.0000   -0.22020
360640.0000   -0.15762
360680.0000   -0.22156
360720.0000   -0.17490
360760.0000   -0.22000
360800.0000   -0.33696
360840.0000   -0.33343
360880.0000   -0.35708
360920.0000   -0.35187
360960.0000   -0.48902
361000.0000   -0.54337
361040.0000   -0.43541
361080.0000   -0.67092
361120.0000   -0.51950
361160.0000   -0.91203
361200.0000   -0.67971
361240.0000   -0.38225
361280.0000   -0.56733
361320.0000   -0.68956
361360.0000   -0.39809
361400.0000   -0.59392
361440.0000   -0.73514
361480.0000   -0.72646
361520.0000   -0.35015
361560.0000   -0.26088
361600.0000   -0.66135
361640.0000   -0.47423
361680.0000   -0.29390
361720.0000   -0.67727
361760.0000   -0.19345
361800.0000    0.03042
361840.0000   -0.22490
361880.0000   -0.26298
361920.0000   -0.37918
361960.0000   -0.37280
362000.0000   -0.52509
362040.0000   -0.49730
362080.0000   -0.42218
362120.0000   -0.14768
362160.0000   -0.43721
362200.0000   -0.45357
362240.0000   -0.57708
362280.0000   -0.21511
362320.0000   -0.07377
362360.0000   -0.51643
362400.0000   -0.36536
362440.0000   -0.14835
362480.0000   -0.19893
362520.0000   -0.29002
362560.0000   -0.39446
362600.0000   -0.01281
362640.0000   -0.06508
362680.0000   -0.28825
362720.0000   -0.15545
362760.0000   -0.60370
362800.0000   -0.04311
362840.0000   -0.50069
362880.0000   -0.56395
362920.0000   -0.47512
362960.0000   -0.58813
363000.0000   -0.66970
363040.0000   -0.38796
363080.0000   -0.44195
363120.0000   -0.20838
363160.0000   -0.13189
363200.0000   -0.41920
363240.0000   -0.13948
363280.0000    0.60876
363320.0000    0.36675
363360.0000   -0.62497
363400.0000   -0.68892
363440.0000   -0.56796
363480.0000   -0.33629
363520.0000   -0.53724
363560.0000   -0.37057
363600.0000   -0.28824
363640.0000   -0.47876
363680.0000   -0.57890
363720.0000   -0.14158
363760.0000   -0.14930
363800.0000   -0.24465
363840.0000    0.11227
363880.0000    0.03972
363920.0000   -0.04003
363960.0000   -0.05345
364000.0000    0.06727
364040.0000   -0.23845
364080.0000   -0.14752
364120.0000    0.01010
364160.0000   -0.04162
364200.0000   -0.11809
364240.0000   -0.07965
364280.0000   -0.10650
364320.0000    0.00778
364360.0000   -0.04318
364400.0000   -0.31703
364440.0000   -0.33625
364480.0000   -0.02552
364520.0000   -0.10301
364560.0000   -0.03255
364600.0000   -0.13618
364640.0000   -0.17319
364680.0000   -0.03031
364720.0000    0.00520
364760.0000    0.01774
364800.0000   -0.24108
364840.0000   -0.12016
364880.0000   -0.25594
364920.0000    0.02959
364960.0000   -0.33507
365000.0000    0.00211
365040.0000   -0.20583
365080.0000   -0.00780
365120.0000   -0.13929
365160.0000   -0.54094
365200.0000   -0.22034
365240.0000   -0.17131
365280.0000   -0.32957
365320.0000   -0.51264
365360.0000   -0.16543
365400.0000   -0.13762
365440.0000   -0.21754
365480.0000   -0.24893
365520.0000   -0.47172
365560.0000    0.12934
365600.0000    0.38191
365640.0000    0.18525
365680.0000   -0.03957
365720.0000   -0.08259
365760.0000    0.15418
365800.0000    0.09435
365840.0000    0.04068
365880.0000   -0.14726
365920.0000    0.24243
365960.0000   -0.13428
366000.0000    0.02629
366040.0000    0.09370
366080.0000   -0.02201
366120.0000   -0.04379
366160.0000   -0.08108
366200.0000   -0.37808
366240.0000   -0.32232
366280.0000   -0.45429
366320.0000   -0.47920
366360.0000   -0.68962
366400.0000   -0.40578
366440.0000   -0.58444
366480.0000   -0.35200
366520.0000   -0.44662
366560.0000   -0.35837
366600.0000   -0.32807
366640.0000   -0.22746
366680.0000   -0.32779
366720.0000   -0.66898
366760.0000   -0.71538
366800.0000   -0.67204
366840.0000   -0.61913
366880.0000   -0.58122
366920.0000   -0.61323
366960.0000   -0.33865
367000.0000   -0.30380
367040.0000   -0.06557
367080.0000   -0.15163
367120.0000    0.05732
367160.0000    0.02630
367200.0000   -0.17569
367240.0000   -0.22993
367280.0000   -0.20296
367320.0000   -0.23679
367360.0000   -0.49668
367400.0000   -0.43845
367440.0000   -0.30721
367480.0000   -0.62386
367520.0000   -0.32905
367560.0000   -0.25050
367600.0000   -0.61938
367640.0000   -0.67064
367680.0000   -0.17065
367720.0000   -0.40342
367760.0000   -0.22651
367800.0000   -0.39612
367840.0000   -0.30508
367880.0000   -0.30421
367920.0000   -0.37565
367960.0000   -0.38892
368000.0000   -0.52100
368040.0000   -0.77093
368080.0000   -0.56120
368120.0000   -0.57048
368160.0000   -0.97139
368200.0000   -0.83972
368240.0000   -0.49805
368280.0000   -0.76878
368320.0000   -0.79220
368360.0000   -0.72327
368400.0000   -0.69929
368440.0000   -0.85926
368480.0000   -0.69876
368520.0000   -0.69015
368560.0000   -0.71716
368600.0000   -0.75596
368640.0000   -0.79953
368680.0000   -0.68706
368720.0000   -0.40648
368760.0000   -0.60567
368800.0000   -0.24553
368840.0000   -0.32633
368880.0000   -0.68415
368920.0000   -0.63911
368960.0000   -0.42525
369000.0000   -0.40822
369040.0000   -0.39180
369080.0000   -0.20261
369120.0000   -0.44541
369160.0000   -0.49408
369200.0000   -0.43434
369240.0000   -0.74866
369280.0000   -0.40830
369320.0000   -0.23695
369360.0000   -0.40065
369400.0000   -0.44248
369440.0000   -0.34563
369480.0000   -0.51244
369520.0000   -0.60392
369560.0000   -0.71918
369600.0000   -0.44187
369640.0000   -0.49080
369680.0000   -0.42778
369720.0000   -0.12996
369760.0000   -0.57189
369800.0000   -0.46005
369840.0000   -0.39805
369880.0000   -0.33474
369920.0000   -0.29352
369960.0000   -0.50961
370000.0000   -0.60055
370040.0000   -0.51139
370080.0000   -0.55308
370120.0000   -0.60814
370160.0000   -0.38165
370200.0000   -0.67784
370240.0000   -0.39332
370280.0000   -0.40054
370320.0000   -0.82032
370360.0000   -0.65997
370400.0000   -0.54999
370440.0000   -0.47677
370480.0000   -0.61687
370520.0000   -0.60428
370560.0000   -0.37982
370600.0000   -0.12664
370640.0000   -0.58170
370680.0000   -0.33718
370720.0000   -0.61500
370760.0000    0.01679
370800.0000    0.14504
370840.0000    0.06630
370880.0000   -0.06327
370920.0000    0.09408
370960.0000   -0.18564
371000.0000   -0.35576
371040.0000   -0.29199
371080.0000   -0.32938
371120.0000   -0.28955
371160.0000   -0.01430
371200.0000   -0.51802
371240.0000   -0.11804
371280.0000   -0.40143
371320.0000   -0.50673
371360.0000   -0.65501
371400.0000   -0.53927
371440.0000   -0.28152
371480.0000   -0.21409
371520.0000   -0.29244
371560.0000   -0.69388
371600.0000   -0.46933
371640.0000   -0.48396
371680.0000   -0.52158
371720.0000   -0.75208
371760.0000   -0.77683
371800.0000   -0.64843
371840.0000   -0.45211
371880.0000   -0.51500
371920.0000   -0.05075
371960.0000   -0.41990
372000.0000   -0.39332
372040.0000   -0.56074
372080.0000   -0.62826
372120.0000   -0.34476
372160.0000   -0.39992
372200.0000   -0.39321
372240.0000   -0.78056
372280.0000   -0.85779
372320.0000   -0.44964
372360.0000   -0.42489
372400.0000   -0.72294
372440.0000   -0.40326
372480.0000   -0.40117
372520.0000   -0.26397
372560.0000   -0.22690
372600.0000   -0.30389
372640.0000   -0.62722
372680.0000   -0.46532
372720.0000    0.00358
372760.0000   -0.28226
372800.0000   -0.34840
372840.0000   -0.33574
372880.0000   -0.30341
372920.0000   -0.15495
372960.0000    0.04936
373000.0000    0.08786
373040.0000    0.02912
373080.0000    0.01831
373120.0000    0.22513
373160.0000    0.09568
373200.0000   -0.12669
373240.0000    0.09359
373280.0000   -0.07786
373320.0000   -0.00767
373360.0000   -0.09866
373400.0000   -0.09562
373440.0000   -0.08826
373480.0000   -0.00728
373520.0000    0.23807
373560.0000   -0.05138
373600.0000   -0.14958
373640.0000   -0.08019
373680.0000   -0.07858
373720.0000   -0.06417
373760.0000    0.02631
373800.0000    0.09301
373840.0000    0.03823
373880.0000   -0.03902
373920.0000   -0.02064
373960.0000    0.04997
374000.0000   -0.08422
374040.0000    0.02059
374080.0000   -0.38511
374120.0000   -0.21641
374160.0000   -0.21776
374200.0000   -0.41694
374240.0000   -0.13740
374280.0000   -0.14834
374320.0000    0.12280
374360.0000   -0.06853
374400.0000    0.18669
374440.0000   -0.25648
374480.0000    0.05782
374520.0000    0.07162
374560.0000    0.00385
374600.0000    0.16130
374640.0000    0.05870
374680.0000    0.04160
374720.0000    0.17254
374760.0000    0.10659
374800.0000   -0.15888
374840.0000   -0.04530
374880.0000   -0.18088
374920.0000   -0.26660
374960.0000   -0.02823
375000.0000    0.18017
375040.0000   -0.07110
375080.0000   -0.17372
375120.0000   -0.08703
375160.0000   -0.00764
375200.0000    0.02265
375240.0000    0.04841
375280.0000   -0.12310
375320.0000    0.20132
375360.0000    0.06781
375400.0000   -0.01167
375440.0000    0.32317
375480.0000    0.12319
375520.0000    0.10721
375560.0000    0.38541
375600.0000    0.40477
375640.0000    0.30117
375680.0000    0.31528
375720.0000    0.13474
375760.0000    0.36503
375800.0000    0.30908
375840.0000    0.27370
375880.0000    0.19480
375920.0000    0.04775
375960.0000    0.17585
376000.0000    0.09951
376040.0000    0.17147
376080.0000    0.01093
376120.0000   -0.07299
376160.0000    0.05951
376200.0000    0.14233
376240.0000    0.01834
376280.0000    0.11856
376320.0000   -0.03372
376360.0000    0.07815
376400.0000   -0.19626
376440.0000   -0.12357
376480.0000   -0.19052
376520.0000   -0.06613
376560.0000   -0.12610
376600.0000   -0.30253
376640.0000    0.02572
376680.0000   -0.02657
376720.0000   -0.04978
376760.0000   -0.15453
376800.0000   -0.27599
376840.0000   -0.27767
376880.0000   -0.41586
376920.0000   -0.14996
376960.0000   -0.68063
377000.0000   -0.42305
377040.0000   -0.52369
377080.0000   -0.44528
377120.0000   -0.30104
377160.0000   -0.13652
377200.0000   -0.24462
377240.0000   -0.21536
377280.0000   -0.48598
377320.0000   -0.18995
377360.0000    0.02613
377400.0000    0.02143
377440.0000   -0.30322
377480.0000   -0.45609
377520.0000   -0.32089
377560.0000   -0.63397
377600.0000   -0.37554
377640.0000   -0.32263
377680.0000   -0.23999
377720.0000   -0.53881
377760.0000   -0.54961
377800.0000   -0.38456
377840.0000   -0.59336
377880.0000   -0.03436
377920.0000   -0.08968
377960.0000    0.12280
378000.0000   -0.15507
378040.0000   -0.31221
378080.0000   -0.32825
378120.0000   -0.37206
378160.0000   -0.58121
378200.0000   -0.85390
378240.0000   -0.82245
378280.0000   -0.42680
378320.0000   -0.52489
378360.0000   -0.57419
378400.0000   -0.38369
378440.0000   -0.58703
378480.0000   -0.57459
378520.0000   -0.41239
378560.0000   -0.40266
378600.0000   -0.39368
378640.0000   -0.05769
378680.0000    0.06801
378720.0000   -0.20452
378760.0000   -0.07089
378800.0000   -0.09989
378840.0000   -0.25240
378880.0000   -0.31895
378920.0000   -0.28996
378960.0000   -0.19545
379000.0000   -0.13287
379040.0000   -0.22213
379080.0000   -0.21719
379120.0000   -0.44097
379160.0000   -0.46702
379200.0000   -0.21492
379240.0000   -0.19330
379280.0000   -0.31078
379320.0000   -0.16941
379360.0000   -0.28711
379400.0000   -0.44210
379440.0000   -0.02860
379480.0000   -0.15486
379520.0000   -0.08808
379560.0000    0.04115
379600.0000   -0.34296
379640.0000    0.00006
379680.0000    0.00107
379720.0000   -0.09871
379760.0000   -0.05665
379800.0000   -0.06210
379840.0000   -0.26950
379880.0000   -0.19171
379920.0000   -0.07425
379960.0000   -0.05793
380000.0000   -0.17994
380040.0000   -0.23946
380080.0000   -0.11553
380120.0000   -0.16827
380160.0000   -0.33284
380200.0000   -0.12272
380240.0000   -0.25525
380280.0000   -0.12186
380320.0000   -0.11784
380360.0000   -0.07484
380400.0000    0.10973
380440.0000   -0.32424
380480.0000   -0.13818
380520.0000   -0.00316
380560.0000   -0.07940
380600.0000   -0.36765
380640.0000   -0.16925
380680.0000    0.03557
380720.0000   -0.06858
380760.0000   -0.06939
380800.0000   -0.01287
380840.0000   -0.04971
380880.0000   -0.43567
380920.0000   -0.29763
380960.0000   -0.35804
381000.0000   -0.07503
381040.0000   -0.44852
381080.0000   -0.24851
381120.0000   -0.23840
381160.0000   -0.30111
381200.0000   -0.09165
381240.0000   -0.07287
381280.0000   -0.28963
381320.0000   -0.36060
381360.0000   -0.02165
381400.0000   -0.17091
381440.0000   -0.14601
381480.0000   -0.31734
381520.0000   -0.04337
381560.0000   -0.37959
381600.0000   -0.31094
381640.0000   -0.22279
381680.0000   -0.20724
381720.0000   -0.17602
381760.0000   -0.27176
381800.0000   -0.40943
381840.0000   -0.30896
381880.0000   -0.22088
381920.0000   -0.38650
381960.0000   -0.37211
382000.0000    0.04630
382040.0000   -0.12258
382080.0000   -0.24775
382120.0000   -0.17423
382160.0000   -0.10575
382200.0000   -0.24375
382240.0000   -0.01777
382280.0000   -0.27703
382320.0000   -0.11026
382360.0000   -0.27793
382400.0000   -0.24745
382440.0000   -0.09784
382480.0000   -0.23910
382520.0000   -0.19849
382560.0000   -0.25964
382600.0000   -0.05566
382640.0000   -0.11040
382680.0000   -0.20839
382720.0000   -0.22178
382760.0000   -0.11615
382800.0000   -0.43932
382840.0000   -0.46794
382880.0000   -0.24327
382920.0000   -0.23478
382960.0000   -0.02406
383000.0000    0.16530
383040.0000   -0.30055
383080.0000   -0.39328
383120.0000   -0.39922
383160.0000   -0.43786
383200.0000   -0.28238
383240.0000   -0.36340
383280.0000   -0.32341
383320.0000   -0.25011
383360.0000   -0.34219
383400.0000   -0.19603
383440.0000   -0.27332
383480.0000   -0.38714
383520.0000   -0.18398
383560.0000   -0.03633
383600.0000   -0.32887
383640.0000   -0.35277
383680.0000   -0.50178
383720.0000   -0.39245
383760.0000   -0.28218
383800.0000   -0.21595
383840.0000   -0.06407
383880.0000   -0.11453
383920.0000   -0.18637
383960.0000   -0.11884
384000.0000   -0.13231
384040.0000   -0.08159
384080.0000   -0.19955
384120.0000   -0.18811
384160.0000   -0.33634
384200.0000   -0.12336
384240.0000   -0.18570
384280.0000   -0.04769
384320.0000    0.11990
384360.0000   -0.02786
384400.0000   -0.34262
384440.0000   -0.21833
384480.0000   -0.02788
384520.0000    0.11909
384560.0000   -0.34048
384600.0000   -0.27299
384640.0000   -0.14066
384680.0000   -0.26915
384720.0000    0.00657
384760.0000    0.09706
384800.0000    0.13259
384840.0000   -0.26588
384880.0000   -0.16609
384920.0000   -0.21186
384960.0000   -0.08096
385000.0000   -0.34692
385040.0000   -0.11177
385080.0000   -0.23792
385120.0000   -0.19430
385160.0000   -0.17148
385200.0000   -0.28981
385240.0000   -0.01027
385280.0000   -0.23399
385320.0000   -0.19207
385360.0000   -0.18589
385400.0000   -0.34324
385440.0000   -0.26285
385480.0000   -0.25670
385520.0000   -0.11424
385560.0000   -0.05961
385600.0000   -0.00434
385640.0000    0.01322
385680.0000   -0.21421
385720.0000   -0.03662
385760.0000   -0.14900
385800.0000   -0.29205
385840.0000   -0.06636
385880.0000   -0.38039
385920.0000    0.08098
385960.0000   -0.32739
386000.0000   -0.42009
386040.0000   -0.42319
386080.0000   -0.00727
386120.0000   -0.33784
386160.0000   -0.01991
386200.0000   -0.24699
386240.0000   -0.42052
386280.0000   -0.24384
386320.0000   -0.30526
386360.0000   -0.36311
386400.0000   -0.32307
386440.0000   -0.43468
386480.0000   -0.17671
386520.0000    0.00071
386560.0000    0.34858
386600.0000   -0.27345
386640.0000   -0.00172
386680.0000   -0.38099
386720.0000   -0.34637
386760.0000   -0.23979
386800.0000   -0.10997
386840.0000   -0.55821
386880.0000    0.01116
386920.0000   -0.33321
386960.0000    0.18342
387000.0000    0.13232
387040.0000   -0.12058
387080.0000    0.09678
387120.0000    0.05015
387160.0000    0.33667
387200.0000    0.11042
387240.0000   -0.26654
387280.0000   -0.07404
387320.0000   -0.05138
387360.0000   -0.22598
387400.0000   -0.28724
387440.0000   -0.25982
387480.0000   -0.25565
387520.0000   -0.21316
387560.0000   -0.25913
387600.0000   -0.02353
387640.0000    0.01287
387680.0000    0.04954
387720.0000   -0.11500
387760.0000    0.03409
387800.0000   -0.04977
387840.0000    0.03219
387880.0000    0.03307
387920.0000   -0.02975
387960.0000   -0.08807
388000.0000    0.01748
388040.0000    0.22362
388080.0000    0.09279
388120.0000    0.10296
388160.0000    0.24620
388200.0000    0.16201
388240.0000    0.18611
388280.0000   -0.06525
388320.0000    0.19681
388360.0000    0.07527
388400.0000    0.03726
388440.0000   -0.12786
388480.0000    0.00193
388520.0000    0.31094
388560.0000    0.04730
388600.0000   -0.02814
388640.0000   -0.05942
388680.0000    0.12028
388720.0000   -0.12993
388760.0000   -0.00379
388800.0000    0.03426
388840.0000    0.20303
388880.0000   -0.30968
388920.0000   -0.42283
388960.0000   -0.15340
389000.0000   -0.05404
389040.0000   -0.56027
389080.0000   -0.01219
389120.0000    0.03665
389160.0000   -0.16956
389200.0000   -0.15998
389240.0000    0.43450
389280.0000    0.10384
389320.0000    0.12681
389360.0000   -0.07524
389400.0000    0.04598
389440.0000   -0.01384
389480.0000    0.00242
389520.0000   -0.03740
389560.0000   -0.21980
389600.0000   -0.32842
389640.0000   -0.63489
389680.0000   -0.19528
389720.0000   -0.15840
389760.0000   -0.54358
389800.0000   -0.42802
389840.0000   -0.32354
389880.0000    0.23028
389920.0000    0.00906
389960.0000    0.05260
390000.0000   -0.23375
390040.0000   -0.23007
390080.0000   -0.13323
390120.0000   -0.06229
390160.0000   -0.28276
390200.0000   -0.13861
390240.0000    0.07735
390280.0000   -0.43967
390320.0000   -0.40642
390360.0000   -0.38269
390400.0000   -0.05935
390440.0000   -0.15944
390480.0000   -0.07643
390520.0000   -0.15096
390560.0000   -0.14142
390600.0000   -0.20684
390640.0000   -0.31191
390680.0000   -0.32770
390720.0000   -0.35084
390760.0000   -0.12879
390800.0000   -0.64821
390840.0000   -0.34083
390880.0000   -0.23044
390920.0000   -0.15703
390960.0000   -0.50167
391000.0000   -0.39958
391040.0000   -0.42508
391080.0000   -0.34424
391120.0000   -0.45170
391160.0000   -0.39144
391200.0000   -0.07012
391240.0000   -0.31642
391280.0000   -0.38130
391320.0000   -0.23352
391360.0000   -0.19413
391400.0000   -0.18584
391440.0000   -0.49803
391480.0000   -0.22282
391520.0000   -0.29613
391560.0000   -0.17879
391600.0000    0.05377
391640.0000   -0.06212
391680.0000    0.00428
391720.0000   -0.33533
391760.0000   -0.46286
391800.0000   -0.52545
391840.0000   -0.51330
391880.0000   -0.21161
391920.0000   -0.32804
391960.0000   -0.51919
392000.0000   -0.67228
392040.0000   -0.35564
392080.0000   -0.43084
392120.0000   -0.67813
392160.0000   -0.47627
392200.0000   -0.68579
392240.0000   -0.48956
392280.0000   -0.27485
392320.0000   -0.75125
392360.0000   -0.69364
392400.0000   -0.52290
392440.0000   -0.57323
392480.0000   -0.44401
392520.0000   -0.61032
392560.0000   -0.59221
392600.0000   -0.45324
392640.0000   -0.51586
392680.0000   -0.70607
392720.0000   -0.43948
392760.0000   -0.55685
392800.0000   -0.29265
392840.0000   -0.28381
392880.0000   -0.29616
392920.0000   -0.48583
392960.0000   -0.24322
393000.0000    0.03173
393040.0000   -0.49970
393080.0000   -0.44400
393120.0000   -0.44599
393160.0000   -0.43992
393200.0000   -0.59612
393240.0000   -0.26923
393280.0000   -0.15595
393320.0000   -0.41722
393360.0000   -0.03366
393400.0000   -0.44228
393440.0000   -0.33952
393480.0000   -0.36057
393520.0000   -0.42346
393560.0000   -0.43941
393600.0000   -0.37496
393640.0000    0.29531
393680.0000    0.32730
393720.0000    0.09925
393760.0000    0.24747
393800.0000   -0.39294
393840.0000   -0.51581
393880.0000   -0.45252
393920.0000   -0.64390
393960.0000   -0.38508
394000.0000   -0.44826
394040.0000   -0.74312
394080.0000   -0.24784
394120.0000   -0.06505
394160.0000   -0.25683
394200.0000   -0.50861
394240.0000   -0.32434
394280.0000   -0.66498
394320.0000   -0.58624
394360.0000   -0.64368
394400.0000   -0.55853
394440.0000   -0.66990
394480.0000   -0.37789
394520.0000   -0.42133
394560.0000   -0.72323
394600.0000   -0.61550
394640.0000   -0.61450
394680.0000   -0.35714
394720.0000   -0.03064
394760.0000   -0.05495
394800.0000   -0.24651
394840.0000   -0.13962
394880.0000   -0.45640
394920.0000   -0.30120
394960.0000   -0.28293
395000.0000   -0.04872
395040.0000   -0.12886
395080.0000   -0.02780
395120.0000   -0.38175
395160.0000   -0.16322
395200.0000   -0.07168
395240.0000   -0.46794
395280.0000   -0.34222
395320.0000   -0.32432
395360.0000   -0.46042
395400.0000   -0.35317
395440.0000   -0.36854
395480.0000   -0.63208
395520.0000    0.06649
395560.0000   -0.08331
395600.0000   -0.13722
395640.0000   -0.35574
395680.0000   -0.21761
395720.0000   -0.19041
395760.0000   -0.49105
395800.0000   -0.57885
395840.0000   -0.46992
395880.0000   -0.50786
395920.0000   -0.58684
395960.0000   -0.54502
396000.0000   -0.46484
396040.0000   -0.29529
396080.0000   -0.63605
396120.0000   -0.74527
396160.0000   -0.51053
396200.0000   -0.31566
396240.0000   -0.32270
396280.0000   -0.19858
396320.0000   -0.22105
396360.0000   -0.06060
396400.0000   -0.28696
396440.0000   -0.24802
396480.0000   -0.40047
396520.0000   -0.71041
396560.0000   -0.22034
396600.0000   -0.37712
396640.0000    0.08007
396680.0000    0.01688
396720.0000    0.04138
396760.0000    0.00928
396800.0000   -0.11111
396840.0000    0.05641
396880.0000    0.00917
396920.0000    0.09500
396960.0000   -0.08609
397000.0000   -0.41698
397040.0000   -0.13380
397080.0000   -0.22300
397120.0000   -0.19464
397160.0000   -0.22103
397200.0000    0.30496
397240.0000    0.18347
397280.0000    0.00384
397320.0000    0.01000
397360.0000    0.36440
397400.0000   -0.11401
397440.0000   -0.24810
397480.0000    0.05925
397520.0000    0.07696
397560.0000   -0.17430
397600.0000   -0.35460
397640.0000   -0.47424
397680.0000   -0.38590
397720.0000   -0.35364
397760.0000   -0.41661
397800.0000   -0.37080
397840.0000   -0.22396
397880.0000    0.06843
397920.0000    0.29431
397960.0000    0.01054
398000.0000    0.03048
398040.0000   -0.28272
398080.0000   -0.23637
398120.0000   -0.00866
398160.0000   -0.18622
398200.0000   -0.25540
398240.0000   -0.28949
398280.0000   -0.26676
398320.0000   -0.41446
398360.0000   -0.42965
398400.0000   -0.03103
398440.0000   -0.34431
398480.0000    0.16776
398520.0000    0.17260
398560.0000    0.15089
398600.0000   -0.12037
398640.0000   -0.06955
398680.0000   -0.18227
398720.0000   -0.23819
398760.0000   -0.19559
398800.0000   -0.51521
398840.0000   -0.77266
398880.0000   -0.52171
398920.0000   -0.38714
398960.0000   -0.59384
399000.0000   -0.54150
399040.0000   -0.38925
399080.0000   -0.54651
399120.0000   -0.61639
399160.0000   -0.49561
399200.0000   -0.55129
399240.0000   -0.23999
399280.0000   -0.59996
399320.0000   -0.40479
399360.0000   -0.25532
399400.0000   -0.53200
399440.0000   -0.66641
399480.0000   -0.61043
399520.0000   -0.51638
399560.0000   -0.67382
399600.0000   -0.44253
399640.0000   -0.48778
399680.0000   -0.55857
399720.0000   -0.64283
399760.0000   -0.59721
399800.0000   -0.45016
399840.0000   -0.52398
399880.0000   -0.34390
399920.0000   -0.43215
399960.0000   -0.50819
400000.0000   -0.54904
400040.0000   -0.46269
400080.0000   -0.42924
400120.0000   -0.63617
400160.0000   -0.50572
400200.0000   -0.65120
400240.0000   -0.49166
400280.0000   -0.76653
400320.0000   -0.71691
400360.0000   -0.66594
400400.0000   -0.77270
400440.0000   -0.76683
400480.0000   -0.37533
400520.0000   -0.82269
400560.0000   -0.69023
400600.0000   -0.73078
400640.0000   -0.60379
400680.0000   -0.55464
400720.0000   -0.65655
400760.0000   -0.74078
400800.0000   -0.74827
400840.0000   -0.46241
400880.0000   -0.57344
400920.0000   -0.64452
400960.0000   -0.87464
401000.0000   -0.68031
401040.0000   -0.29139
401080.0000   -0.70722
401120.0000   -0.60923
401160.0000   -0.53828
401200.0000   -0.76210
401240.0000   -1.00609
401280.0000   -0.66586
401320.0000   -0.83826
401360.0000   -0.74578
401400.0000   -0.88347
401440.0000   -0.98780
401480.0000   -0.93294
401520.0000   -0.74285
401560.0000   -0.69624
401600.0000   -0.83579
401640.0000   -0.76624
401680.0000   -0.60266
401720.0000   -0.77265
401760.0000   -0.68051
401800.0000   -0.51244
401840.0000   -0.58810
401880.0000   -0.79503
401920.0000   -0.67312
401960.0000   -0.56208
402000.0000   -0.20307
402040.0000   -0.37046
402080.0000   -0.79714
402120.0000   -0.46349
402160.0000   -0.64125
402200.0000   -0.66519
402240.0000   -0.39288
402280.0000   -0.69297
402320.0000   -0.53981
402360.0000   -0.59196
402400.0000   -0.19495
402440.0000    0.01988
402480.0000   -0.27047
402520.0000   -0.06722
402560.0000    0.13361
402600.0000   -0.55443
402640.0000   -0.40108
402680.0000   -0.69650
402720.0000   -0.34458
402760.0000   -0.57869
402800.0000   -0.22485
402840.0000   -0.75510
402880.0000   -0.74337
402920.0000   -0.67223
402960.0000   -0.47271
403000.0000   -0.24127
403040.0000   -0.32606
403080.0000    0.11413
403120.0000   -0.08941
403160.0000   -0.36088
403200.0000   -0.23734
403240.0000    0.09322
403280.0000    0.09398
403320.0000   -0.00392
403360.0000    0.02896
403400.0000    0.08432
403440.0000   -0.04340
403480.0000    0.17955
403520.0000   -0.07749
403560.0000   -0.08119
403600.0000    0.22328
403640.0000    0.28669
403680.0000    0.12907
403720.0000   -0.19566
403760.0000    0.06219
403800.0000    0.00531
403840.0000   -0.07146
403880.0000   -0.48043
403920.0000   -0.12342
403960.0000   -0.25483
404000.0000   -0.43301
404040.0000   -0.59237
404080.0000   -0.70884
404120.0000   -0.46683
404160.0000   -0.41142
404200.0000   -0.50403
404240.0000   -0.18020
404280.0000   -0.30120
404320.0000   -0.37125
404360.0000   -0.30550
404400.0000    0.08971
404440.0000   -0.09973
404480.0000   -0.10757
404520.0000   -0.21033
404560.0000   -0.47791
404600.0000   -0.10835
404640.0000   -0.56744
404680.0000   -0.08688
404720.0000   -0.26968
404760.0000   -0.34494
404800.0000   -0.57563
404840.0000   -0.43542
404880.0000   -0.57008
404920.0000   -0.43646
404960.0000   -0.63616
405000.0000   -0.33092
405040.0000   -0.31495
405080.0000   -0.60872
405120.0000   -0.54877
405160.0000   -0.62154
405200.0000   -0.49805
405240.0000   -0.28520
405280.0000   -0.21911
405320.0000   -0.52880
405360.0000   -0.38612
405400.0000   -0.31864
405440.0000   -0.14274
405480.0000   -0.04800
405520.0000   -0.11540
405560.0000   -0.02552
405600.0000   -0.17653
405640.0000   -0.21802
405680.0000   -0.51929
405720.0000   -0.43061
405760.0000   -0.15217
405800.0000   -0.38785
405840.0000   -0.11990
405880.0000   -0.47040
405920.0000   -0.09736
405960.0000   -0.08693
406000.0000    0.37976
406040.0000    0.06588
406080.0000    0.29105
406120.0000    0.18729
406160.0000   -0.13046
406200.0000    0.12946
406240.0000    0.08467
406280.0000   -0.23772
406320.0000   -0.31719
406360.0000   -0.13545
406400.0000   -0.32585
406440.0000   -0.65761
406480.0000   -0.37385
406520.0000   -0.50075
406560.0000   -0.61981
406600.0000   -0.46586
406640.0000   -0.43842
406680.0000   -0.38618
406720.0000   -0.37842
406760.0000   -0.41593
406800.0000   -0.51166
406840.0000   -0.41516
406880.0000   -0.34811
406920.0000   -0.19829
406960.0000   -0.36068
407000.0000   -0.26066
407040.0000   -0.42728
407080.0000   -0.21321
407120.0000   -0.13420
407160.0000   -0.50399
407200.0000   -0.31078
407240.0000   -0.36144
407280.0000   -0.29313
407320.0000   -0.51646
407360.0000   -0.39516
407400.0000   -0.51483
407440.0000   -0.25007
407480.0000    0.02710
407520.0000    0.24460
407560.0000    0.11193
407600.0000    0.13715
407640.0000    0.16291
407680.0000    0.28456
407720.0000    0.23586
407760.0000   -0.06261
407800.0000    0.08416
407840.0000   -0.02379
407880.0000   -0.09132
407920.0000   -0.06932
407960.0000    0.00530
408000.0000    0.05179
408040.0000    0.21205
408080.0000    0.09350
408120.0000    0.14279
408160.0000    0.14089
408200.0000    0.07933
408240.0000    0.22540
408280.0000    0.19219
408320.0000   -0.20426
408360.0000    0.16425
408400.0000    0.31141
408440.0000   -0.27456
408480.0000    0.19919
408520.0000   -0.02420
408560.0000    0.01050
408600.0000    0.00169
408640.0000    0.04883
408680.0000    0.22733
408720.0000    0.26231
408760.0000    0.37029
408800.0000    0.27822
408840.0000    0.10417
408880.0000    0.05859
408920.0000    0.12724
408960.0000    0.03876
409000.0000    0.07434
409040.0000    0.17760
409080.0000   -0.21153
409120.0000   -0.07789
409160.0000    0.17742
409200.0000    0.42396
409240.0000    0.26488
409280.0000   -0.30306
409320.0000   -0.59816
409360.0000   -0.61295
409400.0000   -0.89057
409440.0000   -0.52086
409480.0000   -0.72843
409520.0000   -0.52779
409560.0000   -0.51279
409600.0000   -0.23849
409640.0000   -0.42071
409680.0000   -0.64197
409720.0000   -0.59529
409760.0000   -0.29442
409800.0000   -0.38388
409840.0000   -0.32625
409880.0000   -0.45527
409920.0000   -0.14808
409960.0000   -0.44509
410000.0000   -0.63358
410040.0000   -0.78874
410080.0000   -0.52488
410120.0000   -0.55885
410160.0000   -0.36228
410200.0000   -0.49067
410240.0000   -0.49493
410280.0000   -0.24652
410320.0000   -0.28057
410360.0000   -0.42556
410400.0000   -0.59828
410440.0000   -0.36479
410480.0000   -0.46400
410520.0000   -0.40043
410560.0000   -0.57248
410600.0000   -0.24373
410640.0000   -0.37455
410680.0000   -0.15407
410720.0000   -0.58700
410760.0000   -0.52197
410800.0000   -0.43159
410840.0000   -0.24122
410880.0000   -0.41410
410920.0000   -0.32853
410960.0000    0.07098
411000.0000    0.10643
411040.0000   -0.09909
411080.0000   -0.43476
411120.0000   -0.36289
411160.0000   -0.37914
411200.0000   -0.59103
411240.0000   -0.39354
411280.0000   -0.20948
411320.0000   -0.44638
411360.0000   -0.20084
411400.0000   -0.21750
411440.0000   -0.45998
411480.0000   -0.47242
411520.0000   -0.56897
411560.0000   -0.31396
411600.0000   -0.50832
411640.0000   -0.55770
411680.0000   -0.64751
411720.0000   -0.33174
411760.0000   -0.49096
411800.0000   -0.28666
411840.0000    0.28399
411880.0000    0.23806
411920.0000   -0.00698
411960.0000    0.03384
412000.0000   -0.49679
412040.0000   -0.97929
412080.0000   -0.51193
412120.0000   -0.56738
412160.0000   -0.66481
412200.0000   -1.06299
412240.0000   -0.81683
412280.0000   -0.50418
412320.0000   -0.41744
412360.0000   -0.61123
412400.0000   -0.74200
412440.0000   -0.53883
412480.0000   -0.66872
412520.0000   -0.65860
412560.0000   -0.46881
412600.0000   -0.55589
412640.0000   -0.52125
412680.0000   -0.56804
412720.0000   -0.86700
412760.0000   -0.64452
412800.0000   -0.84602
412840.0000   -0.61486
412880.0000   -0.47609
412920.0000   -0.51775
412960.0000   -0.81474
413000.0000   -0.49979
413040.0000   -1.10157
413080.0000   -0.09696
413120.0000   -0.15121
413160.0000   -0.25134
413200.0000   -0.46116
413240.0000   -0.14755
413280.0000   -0.68814
413320.0000   -0.31195
413360.0000   -0.47069
413400.0000   -0.24869
413440.0000   -0.23473
413480.0000   -0.48939
413520.0000   -0.63374
413560.0000   -0.38575
413600.0000   -0.28655
413640.0000   -0.62234
413680.0000   -0.46828
413720.0000   -0.31282
413760.0000   -0.53312
413800.0000   -0.73219
413840.0000   -0.30278
413880.0000   -0.43033
413920.0000   -0.75446
413960.0000   -0.40271
414000.0000   -0.21665
414040.0000    0.02460
414080.0000   -0.26844
414120.0000   -0.02029
414160.0000   -0.23910
414200.0000    0.07447
414240.0000   -0.17152
414280.0000   -0.12080
414320.0000   -0.13209
414360.0000    0.03201
414400.0000   -0.05321
414440.0000   -0.21423
414480.0000   -0.23700
414520.0000   -0.18256
414560.0000   -0.28856
414600.0000   -0.32833
414640.0000   -0.01037
414680.0000   -0.10426
414720.0000   -0.14680
414760.0000   -0.64691
414800.0000   -0.12326
414840.0000    0.09034
414880.0000   -0.07906
414920.0000    0.21400
414960.0000   -0.02597
415000.0000   -0.29929
415040.0000   -0.22315
415080.0000   -0.26821
415120.0000   -0.18053
415160.0000    0.06462
415200.0000   -0.30819
415240.0000   -0.14961
415280.0000   -0.12237
415320.0000   -0.17270
415360.0000   -0.12213
415400.0000   -0.23461
415440.0000    0.12050
415480.0000   -0.16439
415520.0000   -0.08333
415560.0000   -0.17901
415600.0000   -0.09267
415640.0000    0.22002
415680.0000   -0.07449
415720.0000   -0.25292
415760.0000   -0.26881
415800.0000   -0.29667
415840.0000   -0.27624
415880.0000   -0.40122
415920.0000   -0.34611
415960.0000   -0.10815
416000.0000   -0.13332
416040.0000   -0.31566
416080.0000   -0.36091
416120.0000   -0.15574
416160.0000    0.07459
416200.0000   -0.17526
416240.0000   -0.30082
416280.0000    0.09271
416320.0000    0.25914
416360.0000   -0.19514
416400.0000   -0.25024
416440.0000   -0.25963
416480.0000    0.01819
416520.0000   -0.41225
416560.0000   -0.47847
416600.0000   -0.20201
416640.0000   -0.19449
416680.0000    0.17711
416720.0000   -0.17624
416760.0000   -0.18414
416800.0000   -0.31685
416840.0000   -0.26565
416880.0000   -0.05931
416920.0000   -0.09811
416960.0000   -0.30143
417000.0000    0.08507
417040.0000   -0.37186
417080.0000   -0.01909
417120.0000   -0.10509
417160.0000   -0.17266
417200.0000    0.05564
417240.0000   -0.13184
417280.0000   -0.16209
417320.0000    0.03660
417360.0000    0.07551
417400.0000    0.09544
417440.0000   -0.04284
417480.0000   -0.00227
417520.0000    0.10659
417560.0000   -0.18549
417600.0000   -0.10921
417640.0000    0.15449
417680.0000   -0.18097
417720.0000   -0.24755
417760.0000    0.07516
417800.0000    0.07433
417840.0000   -0.08192
417880.0000   -0.01743
417920.0000   -0.33863
417960.0000   -0.21179
418000.0000   -0.13673
418040.0000    0.05265
418080.0000   -0.25474
418120.0000   -0.45631
418160.0000   -0.06717
418200.0000    0.03330
418240.0000    0.22829
418280.0000   -0.64805
418320.0000   -0.21448
418360.0000   -0.19563
418400.0000   -0.16387
418440.0000    0.04337
418480.0000   -0.12868
418520.0000   -0.55102
418560.0000    0.09435
418600.0000   -0.67216
418640.0000   -0.45988
418680.0000   -0.86818
418720.0000   -0.45747
418760.0000   -0.14153
418800.0000   -0.59458
418840.0000   -0.35418
418880.0000   -0.41954
418920.0000   -0.37188
418960.0000   -0.07635
419000.0000    0.18050
419040.0000   -0.25926
419080.0000   -0.19177
419120.0000   -0.22136
419160.0000   -0.27837
419200.0000   -0.22780
419240.0000   -0.17577
419280.0000   -0.42774
419320.0000    0.02020
419360.0000   -0.09334
419400.0000    0.02910
419440.0000   -0.08795
419480.0000   -0.08573
419520.0000   -0.11223
419560.0000    0.23019
419600.0000    0.16005
419640.0000   -0.02969
419680.0000   -0.22040
419720.0000   -0.09762
419760.0000   -0.24989
419800.0000   -0.14133
419840.0000   -0.15873
419880.0000   -0.17723
419920.0000   -0.08143
419960.0000   -0.10080
420000.0000   -0.08610
420040.0000    0.06514
420080.0000   -0.21966
420120.0000    0.07002
420160.0000    0.02784
420200.0000    0.10696
420240.0000   -0.02815
420280.0000   -0.25343
420320.0000   -0.04850
420360.0000   -0.15974
420400.0000   -0.07355
420440.0000   -0.00384
420480.0000    0.07788
420520.0000   -0.15493
420560.0000   -0.20240
420600.0000    0.05286
420640.0000    0.01419
420680.0000   -0.08641
420720.0000   -0.03499
420760.0000   -0.19607
420800.0000   -0.38615
420840.0000   -0.26038
420880.0000   -0.24522
420920.0000   -0.23913
420960.0000   -0.35785
421000.0000   -0.40290
421040.0000   -0.07510
421080.0000   -0.43283
421120.0000   -0.27168
421160.0000   -0.01617
421200.0000   -0.41818
421240.0000   -0.25320
421280.0000   -0.21914
421320.0000    0.04944
421360.0000   -0.00693
421400.0000   -0.23985
421440.0000    0.04397
421480.0000   -0.04128
421520.0000   -0.00090
421560.0000   -0.01641
421600.0000    0.10209
421640.0000   -0.03639
421680.0000   -0.00151
421720.0000   -0.03569
421760.0000   -0.38546
421800.0000   -0.16403
421840.0000   -0.06885
421880.0000   -0.22788
421920.0000   -0.20640
421960.0000   -0.20481
422000.0000   -0.27130
422040.0000   -0.12168
422080.0000   -0.22176
422120.0000   -0.10620
422160.0000   -0.00474
422200.0000   -0.26737
422240.0000   -0.04013
422280.0000   -0.21949
422320.0000   -0.37040
422360.0000   -0.27247
422400.0000    0.03156
422440.0000   -0.29473
422480.0000   -0.57033
422520.0000   -0.64620
422560.0000   -0.45573
422600.0000   -0.31423
422640.0000   -0.34310
422680.0000   -0.54021
422720.0000   -0.39363
422760.0000   -0.51548
422800.0000   -0.28279
422840.0000   -0.30215
422880.0000   -0.37923
422920.0000   -0.49268
422960.0000   -0.52201
423000.0000   -0.13919
423040.0000   -0.82955
423080.0000   -0.44521
423120.0000   -0.37892
423160.0000   -0.43085
423200.0000   -0.32847
423240.0000   -0.43638
423280.0000   -0.41296
423320.0000   -0.55203
423360.0000   -0.38543
423400.0000   -0.28905
423440.0000   -0.57085
423480.0000   -0.51316
423520.0000   -0.34058
423560.0000   -0.41695
423600.0000   -0.66865
423640.0000   -0.56566
423680.0000   -0.54829
423720.0000   -0.56601
423760.0000   -0.75536
423800.0000   -0.37021
423840.0000   -0.69012
423880.0000   -0.72901
423920.0000   -0.62133
423960.0000   -0.41424
424000.0000   -0.24344
424040.0000   -0.29770
424080.0000   -0.55223
424120.0000   -0.43297
424160.0000   -0.40346
424200.0000   -0.34100
424240.0000   -0.21575
424280.0000   -0.35017
424320.0000   -0.43501
424360.0000   -0.36366
424400.0000   -0.62456
424440.0000   -0.49079
424480.0000   -0.44208
424520.0000   -0.25208
424560.0000   -0.45484
424600.0000   -0.21567
424640.0000   -0.43350
424680.0000   -0.52993
424720.0000   -0.57902
424760.0000   -0.28368
424800.0000   -0.55785
424840.0000   -0.77897
424880.0000   -0.72352
424920.0000   -0.37836
424960.0000   -0.44518
425000.0000   -0.32332
425040.0000   -0.25779
425080.0000   -0.13502
425120.0000   -0.18113
425160.0000   -0.10508
425200.0000    0.00858
425240.0000   -0.20455
425280.0000   -0.32445
425320.0000   -0.27630
425360.0000   -0.20835
425400.0000   -0.14745
425440.0000   -0.47947
425480.0000   -0.36473
425520.0000   -0.32921
425560.0000   -0.02619
425600.0000   -0.14297
425640.0000   -0.18794
425680.0000   -0.42400
425720.0000   -0.32127
425760.0000   -0.20275
425800.0000   -0.22598
425840.0000   -0.05357
425880.0000   -0.14578
425920.0000   -0.56719
425960.0000   -0.06514
426000.0000    0.24030
426040.0000   -0.16300
426080.0000   -0.12961
426120.0000   -0.26972
426160.0000   -0.32813
426200.0000   -0.55131
426240.0000   -0.21006
426280.0000    0.10607
426320.0000    0.01207
426360.0000    0.07470
426400.0000    0.05735
426440.0000   -0.10888
426480.0000    0.01613
426520.0000    0.04867
426560.0000    0.10144
426600.0000   -0.01853
426640.0000    0.50566
426680.0000    0.13710
426720.0000    0.02566
426760.0000    0.23210
426800.0000   -0.49491
426840.0000   -0.19109
426880.0000    0.11186
426920.0000   -0.22425
426960.0000   -0.23263
427000.0000   -0.16590
427040.0000   -0.20912
427080.0000    0.20430
427120.0000    0.10529
427160.0000    0.02274
427200.0000   -0.24582
427240.0000   -0.02821
427280.0000    0.01627
427320.0000   -0.00776
427360.0000   -0.34692
427400.0000   -0.08746
427440.0000   -0.04610
427480.0000    0.01272
427520.0000   -0.30653
427560.0000   -0.04334
427600.0000   -0.16650
427640.0000   -0.09870
427680.0000    0.15576
427720.0000    0.02373
427760.0000   -0.28319
427800.0000   -0.11381
427840.0000   -0.07282
427880.0000   -0.32917
427920.0000   -0.27548
427960.0000   -0.60066
428000.0000   -0.37235
428040.0000   -0.16381
428080.0000   -0.38326
428120.0000   -0.24500
428160.0000   -0.37390
428200.0000   -0.02665
428240.0000    0.08198
428280.0000   -0.08931
428320.0000   -0.18902
428360.0000   -0.08397
428400.0000   -0.16746
428440.0000   -0.15020
428480.0000   -0.30532
428520.0000   -0.18091
428560.0000   -0.61784
428600.0000   -0.37086
428640.0000   -0.43072
428680.0000   -0.47626
428720.0000    0.01193
428760.0000   -0.04130
428800.0000   -0.09194
428840.0000    0.15269
428880.0000   -0.08459
428920.0000    0.10809
428960.0000   -0.44781
429000.0000   -0.46544
429040.0000   -0.30495
429080.0000   -0.54112
429120.0000   -0.05411
429160.0000    0.09332
429200.0000    0.19186
429240.0000   -0.02743
429280.0000   -0.27588
429320.0000   -0.54832
429360.0000   -0.23597
429400.0000   -0.40546
429440.0000   -0.23186
429480.0000   -0.11689
429520.0000   -0.13981
429560.0000   -0.28796
429600.0000   -0.14833
429640.0000   -0.44790
429680.0000    0.00548
429720.0000   -0.46380
429760.0000   -0.50916
429800.0000   -0.15822
429840.0000    0.00729
429880.0000   -0.27812
429920.0000    0.00129
429960.0000   -0.36166
430000.0000   -0.42953
430040.0000   -0.55876
430080.0000   -0.49155
430120.0000   -0.29893
430160.0000   -0.07890
430200.0000   -0.35387
430240.0000   -0.01762
430280.0000   -0.45050
430320.0000   -0.36380
430360.0000   -0.04379
430400.0000   -0.18848
430440.0000   -0.41000
430480.0000   -0.18333
430520.0000   -0.14961
430560.0000    0.07855
430600.0000    0.02137
430640.0000   -0.18386
430680.0000    0.02387
430720.0000   -0.22905
430760.0000   -0.42184
430800.0000   -0.27994
430840.0000   -0.27539
430880.0000    0.08098
430920.0000   -0.12347
430960.0000   -0.36517
431000.0000   -0.13538
431040.0000   -0.13619
431080.0000   -0.15220
431120.0000    0.04254
431160.0000    0.05177
431200.0000   -0.00760
431240.0000    0.10219
431280.0000   -0.03401
431320.0000    0.14307
431360.0000   -0.25240
431400.0000    0.04075
431440.0000   -0.06379
431480.0000   -0.02471
431520.0000   -0.04172
431560.0000   -0.16661
431600.0000   -0.10017
431640.0000   -0.08003
431680.0000   -0.36510
431720.0000   -0.29160
431760.0000   -0.75638
431800.0000   -0.13037
431840.0000   -0.78373
431880.0000   -0.64045
431920.0000   -0.27158
431960.0000   -0.62243
432000.0000   -0.39782
432040.0000   -0.51423
432080.0000   -0.34335
432120.0000   -0.42610
432160.0000   -0.50612
432200.0000   -0.17695
432240.0000   -0.44938
432280.0000   -0.23252
432320.0000   -0.24830
432360.0000   -0.26550
432400.0000   -0.45647
432440.0000   -0.19122
432480.0000   -0.65478
432520.0000   -0.16520
432560.0000   -0.40684
432600.0000   -0.41423
432640.0000   -0.40043
432680.0000   -0.24359
432720.0000   -0.35528
432760.0000   -0.29732
432800.0000   -0.57695
432840.0000   -0.31646
432880.0000   -0.25401
432920.0000   -0.40269
432960.0000   -0.36420
433000.0000   -0.23151
433040.0000   -0.35525
433080.0000   -0.34572
433120.0000   -0.31019
433160.0000   -0.41248
433200.0000   -0.36006
433240.0000   -0.48990
433280.0000   -0.47759
433320.0000   -0.31894
433360.0000   -0.13869
433400.0000   -0.43830
433440.0000   -0.10570
433480.0000   -0.18956
433520.0000   -0.62436
433560.0000   -0.08985
433600.0000   -0.01423
433640.0000   -0.19411
433680.0000   -0.34458
433720.0000   -0.41971
433760.0000   -0.10748
433800.0000   -0.35213
433840.0000   -0.18188
433880.0000   -0.27468
433920.0000   -0.26919
433960.0000   -0.46592
434000.0000   -0.24935
434040.0000   -0.00728
434080.0000   -0.42887
434120.0000   -0.14520
434160.0000   -0.50261
434200.0000   -0.14337
434240.0000   -0.32698
434280.0000   -0.35466
434320.0000   -0.19581
434360.0000   -0.39640
434400.0000   -0.06475
434440.0000   -0.34454
434480.0000   -0.36730
434520.0000   -0.50268
434560.0000   -0.40456
434600.0000   -0.58602
434640.0000   -0.54713
434680.0000   -0.89581
434720.0000   -0.95895
434760.0000   -1.04531
434800.0000   -0.77242
434840.0000   -0.73078
434880.0000   -0.78820
434920.0000   -0.85410
434960.0000   -0.76661
435000.0000   -0.75515
435040.0000   -0.73115
435080.0000   -0.76411
435120.0000   -0.72071
435160.0000   -0.85235
435200.0000   -0.63401
435240.0000   -0.85810
435280.0000   -0.89652
435320.0000   -0.60091
435360.0000   -0.66677
435400.0000   -0.63285
435440.0000   -0.64333
435480.0000   -0.52457
435520.0000   -0.66895
435560.0000   -0.82019
435600.0000   -0.83814
435640.0000   -0.79072
435680.0000   -0.62088
435720.0000   -0.79532
435760.0000   -0.66138
435800.0000   -0.31151
435840.0000   -0.44307
435880.0000   -0.38204
435920.0000   -0.47104
435960.0000   -0.20371
436000.0000   -0.62030
436040.0000   -0.49049
436080.0000   -0.40039
436120.0000   -0.45782
436160.0000   -0.41235
436200.0000   -0.26047
436240.0000   -0.24983
436280.0000   -0.47277
436320.0000   -0.26977
436360.0000   -0.51759
436400.0000   -0.54061
436440.0000   -0.33409
436480.0000   -0.27811
436520.0000   -0.31682
436560.0000   -0.25171
436600.0000   -0.22858
436640.0000   -0.13401
436680.0000   -0.59926
436720.0000   -0.27057
436760.0000   -0.25709
436800.0000   -0.35262
436840.0000   -0.34687
436880.0000   -0.25497
436920.0000   -0.16527
436960.0000   -0.21465
437000.0000   -0.16239
437040.0000   -0.14889
437080.0000   -0.37198
437120.0000   -0.20210
437160.0000   -0.14643
437200.0000   -0.01566
437240.0000    0.16834
437280.0000    0.00897
437320.0000    0.11928
437360.0000    0.01233
437400.0000    0.09514
437440.0000    0.08168
437480.0000    0.00340
437520.0000    0.29173
437560.0000   -0.03258
437600.0000    0.02692
437640.0000    0.10068
437680.0000   -0.11665
437720.0000   -0.08528
437760.0000    0.06107
437800.0000   -0.13205
437840.0000    0.11847
437880.0000   -0.02850
437920.0000    0.03458
437960.0000   -0.18960
438000.0000   -0.00742
438040.0000    0.02280
438080.0000   -0.11186
438120.0000   -0.17934
438160.0000   -0.18573
438200.0000   -0.06321
438240.0000    0.03345
438280.0000    0.07102
438320.0000    0.07254
438360.0000    0.24038
438400.0000   -0.17370
438440.0000   -0.00855
438480.0000   -0.09483
438520.0000   -0.32286
438560.0000   -0.09269
438600.0000   -0.27621
438640.0000   -0.15517
438680.0000   -0.17546
438720.0000    0.03149
438760.0000   -0.13034
438800.0000   -0.31837
438840.0000   -0.47677
438880.0000   -0.10293
438920.0000   -0.39594
438960.0000   -0.24560
439000.0000   -0.28093
439040.0000   -0.06285
439080.0000   -0.28789
439120.0000   -0.24177
439160.0000   -0.08512
439200.0000   -0.29099
439240.0000   -0.64609
439280.0000   -0.40218
439320.0000   -0.21907
439360.0000   -0.32201
439400.0000   -0.29218
439440.0000   -0.05112
439480.0000   -0.14941
439520.0000   -0.01689
439560.0000   -0.15296
439600.0000   -0.31411
439640.0000   -0.08588
439680.0000   -0.29423
439720.0000   -0.23228
439760.0000    0.04954
439800.0000   -0.16287
439840.0000    0.10910
439880.0000   -0.01957
439920.0000    0.18388
439960.0000    0.03255
440000.0000   -0.05305
440040.0000   -0.22457
440080.0000   -0.13227
440120.0000   -0.06461
440160.0000   -0.04203
440200.0000    0.66206
440240.0000    0.04291
440280.0000    0.25228
440320.0000   -0.05343
440360.0000    0.03910
440400.0000   -0.08911
440440.0000    0.36084
440480.0000   -0.25589
440520.0000    0.06555
440560.0000    0.11676
440600.0000    0.17321
440640.0000    0.22139
440680.0000    0.18332
440720.0000    0.29736
440760.0000    0.21017
440800.0000   -0.02206
440840.0000    0.12801
440880.0000    0.05265
440920.0000    0.29610
440960.0000    0.07044
441000.0000   -0.29464
441040.0000   -0.45416
441080.0000   -0.10841
441120.0000    0.03704
441160.0000    0.19651
441200.0000   -0.01952
441240.0000   -0.27033
441280.0000   -0.53821
441320.0000   -0.27461
441360.0000   -0.19599
441400.0000   -0.42040
441440.0000   -0.34552
441480.0000   -0.11203
441520.0000    0.07432
441560.0000    0.02038
441600.0000   -0.29981
441640.0000   -0.11891
441680.0000   -0.51709
441720.0000   -0.44019
441760.0000   -0.35245
441800.0000   -0.44464
441840.0000   -0.25210
441880.0000   -0.51823
441920.0000   -0.21040
441960.0000   -0.40055
442000.0000   -0.41776
442040.0000   -0.40369
442080.0000   -0.39488
442120.0000   -0.21215
442160.0000   -0.31058
442200.0000   -0.81183
442240.0000   -0.28152
442280.0000   -0.25793
442320.0000   -0.28920
442360.0000   -0.56918
442400.0000   -0.33494
442440.0000   -0.05185
442480.0000    0.14349
442520.0000   -0.16482
442560.0000   -0.09968
442600.0000   -0.33010
442640.0000   -0.25138
442680.0000   -0.12448
442720.0000   -0.50403
442760.0000   -0.33530
442800.0000   -0.10223
442840.0000   -0.03743
442880.0000   -0.29580
442920.0000   -0.24945
442960.0000   -0.26321
443000.0000   -0.27381
443040.0000   -0.21328
443080.0000   -0.16508
443120.0000   -0.19470
443160.0000   -0.05791
443200.0000   -0.13252
443240.0000   -0.28997
443280.0000   -0.42102
443320.0000   -0.47892
443360.0000   -0.67989
443400.0000   -0.33992
443440.0000   -0.00763
443480.0000   -0.08011
443520.0000   -0.08925
443560.0000   -0.07799
443600.0000   -0.30141
443640.0000   -0.33099
443680.0000   -0.09407
443720.0000   -0.11590
443760.0000   -0.21434
443800.0000   -0.04603
443840.0000   -0.08693
443880.0000   -0.26993
443920.0000   -0.16721
443960.0000    0.13786
444000.0000    0.01580
444040.0000   -0.18287
444080.0000   -0.40669
444120.0000   -0.04910
444160.0000   -0.31046
444200.0000   -0.13942
444240.0000   -0.05154
444280.0000   -0.31947
444320.0000   -0.23184
444360.0000   -0.55596
444400.0000   -0.27360
444440.0000   -0.22707
444480.0000   -0.34503
444520.0000   -0.20822
444560.0000   -0.20750
444600.0000   -0.05236
444640.0000   -0.50675
444680.0000   -0.20874
444720.0000   -0.24684
444760.0000    0.25188
444800.0000   -0.11033
444840.0000    0.15040
444880.0000    0.05416
444920.0000   -0.16417
444960.0000   -0.25198
445000.0000   -0.12263
445040.0000   -0.12329
445080.0000   -0.21657
445120.0000   -0.05421
445160.0000   -0.03099
445200.0000    0.13457
445240.0000   -0.10530
445280.0000   -0.07283
445320.0000    0.03535
445360.0000   -0.16626
445400.0000   -0.13944
445440.0000   -0.04577
445480.0000    0.03887
445520.0000    0.20269
445560.0000    0.52167
445600.0000    0.08111
445640.0000   -0.58322
445680.0000   -0.35664
445720.0000   -0.25341
445760.0000   -0.41441
445800.0000   -0.14165
445840.0000   -0.05571
445880.0000    0.06167
445920.0000   -0.02061
445960.0000    0.02027
446000.0000   -0.05970
446040.0000    0.06744
446080.0000    0.09390
446120.0000   -0.47301
446160.0000   -0.21059
446200.0000   -0.10625
446240.0000    0.05213
446280.0000   -0.13215
446320.0000   -0.18939
446360.0000   -0.49935
446400.0000   -0.15931
446440.0000   -0.35780
446480.0000   -0.27932
446520.0000   -0.19845
446560.0000   -0.34673
446600.0000   -0.35094
446640.0000   -0.27362
446680.0000    0.16685
446720.0000   -0.30244
446760.0000   -0.16216
446800.0000   -0.34604
446840.0000   -0.15728
446880.0000    0.05457
446920.0000   -0.28741
446960.0000   -0.25111
447000.0000   -0.65729
447040.0000   -0.48384
447080.0000   -0.64787
447120.0000   -0.64535
447160.0000   -0.75353
447200.0000   -0.69774
447240.0000   -0.90460
447280.0000   -0.38616
447320.0000   -0.14141
447360.0000   -0.35769
447400.0000   -0.50161
447440.0000   -0.50073
447480.0000   -0.18190
447520.0000   -0.39776
447560.0000   -0.34747
447600.0000   -0.58879
447640.0000   -0.63869
447680.0000   -0.56890
447720.0000   -0.13848
447760.0000   -0.04174
447800.0000   -0.33689
447840.0000   -0.23819
447880.0000   -0.26742
447920.0000   -0.69734
447960.0000   -0.30238
448000.0000   -0.26829
448040.0000   -0.54559
448080.0000   -0.46404
448120.0000   -0.25923
448160.0000   -0.26598
448200.0000    0.03600
448240.0000   -0.05463
448280.0000   -0.20459
448320.0000   -0.05659
448360.0000   -0.09059
448400.0000    0.13407
448440.0000   -0.17848
448480.0000    0.00399
448520.0000   -0.15511
448560.0000   -0.46712
448600.0000   -0.12612
448640.0000   -0.25560
448680.0000   -0.49033
448720.0000   -0.54380
448760.0000   -0.28299
448800.0000   -0.36281
448840.0000   -0.22759
448880.0000   -0.17300
448920.0000   -0.28654
448960.0000   -0.71172
449000.0000   -0.33517
449040.0000   -0.48371
449080.0000   -0.49876
449120.0000   -0.45131
449160.0000   -0.13737
449200.0000   -0.52433
449240.0000   -0.22544
449280.0000   -0.33562
449320.0000   -0.14245
449360.0000   -0.26129
449400.0000   -0.21109
449440.0000   -0.17990
449480.0000    0.02997
449520.0000   -0.12268
449560.0000   -0.15748
449600.0000   -0.18717
449640.0000   -0.28738
449680.0000   -0.18317
449720.0000   -0.37246
449760.0000   -0.02330
449800.0000   -0.15022
449840.0000   -0.09851
449880.0000    0.14332
449920.0000   -0.22392
449960.0000   -0.15007
450000.0000   -0.19697
450040.0000   -0.20465
450080.0000    0.04887
450120.0000    0.01528
450160.0000   -0.24399
450200.0000   -0.29375
450240.0000   -0.38594
450280.0000   -0.18201
450320.0000   -0.41187
450360.0000   -0.36459
450400.0000   -0.24382
450440.0000   -0.37354
450480.0000   -0.30905
450520.0000   -0.19217
450560.0000    0.01681
450600.0000   -0.25281
450640.0000   -0.29424
450680.0000   -0.61825
450720.0000   -0.36063
450760.0000   -0.36637
450800.0000   -0.34124
450840.0000   -0.03823
450880.0000   -0.14220
450920.0000   -0.49251
450960.0000   -0.21058
451000.0000   -0.31316
451040.0000   -0.13230
451080.0000   -0.12158
451120.0000   -0.12111
451160.0000   -0.07709
451200.0000   -0.19079
451240.0000   -0.21680
451280.0000    0.02439
451320.0000    0.03134
451360.0000   -0.08945
451400.0000   -0.03044
451440.0000   -0.04117
451480.0000   -0.06458
451520.0000   -0.10787
451560.0000   -0.26979
451600.0000   -0.34221
451640.0000   -0.25166
451680.0000   -0.12871
451720.0000   -0.22068
451760.0000   -0.03004
451800.0000    0.16920
451840.0000    0.02407
451880.0000   -0.15888
451920.0000   -0.09276
451960.0000   -0.20546
452000.0000   -0.17647
452040.0000   -0.27421
452080.0000   -0.15893
452120.0000   -0.19039
452160.0000   -0.33570
452200.0000   -0.09569
452240.0000   -0.01653
452280.0000    0.08889
452320.0000    0.09720
452360.0000   -0.14678
452400.0000   -0.30942
452440.0000   -0.40772
452480.0000   -0.28832
452520.0000   -0.48738
452560.0000   -0.30486
452600.0000   -0.28442
452640.0000   -0.20530
452680.0000    0.07703
452720.0000    0.11223
452760.0000    0.32926
452800.0000    0.42422
452840.0000    0.20205
452880.0000    0.28812
452920.0000    0.23661
452960.0000   -0.10635
453000.0000    0.12387
453040.0000   -0.10075
453080.0000    0.13724
453120.0000    0.16499
453160.0000   -0.10508
453200.0000    0.46412
453240.0000    0.14548
453280.0000    0.16029
453320.0000    0.31699
453360.0000    0.23467
453400.0000    0.06498
453440.0000    0.05873
453480.0000    0.30152
453520.0000    0.55876
453560.0000    0.68840
453600.0000    0.52220
453640.0000    0.08557
453680.0000   -0.48729
453720.0000    0.20425
453760.0000   -0.06367
453800.0000    0.18196
453840.0000   -0.10011
453880.0000   -0.14379
453920.0000   -0.33851
453960.0000   -0.14688
454000.0000   -0.01655
454040.0000   -0.06969
454080.0000   -0.30479
454120.0000   -0.37791
454160.0000   -0.05825
454200.0000   -0.24583
454240.0000   -0.08525
454280.0000   -0.13713
454320.0000   -0.16050
454360.0000   -0.18831
454400.0000   -0.00861
454440.0000   -0.08624
454480.0000   -0.46119
454520.0000   -0.28542
454560.0000   -0.07896
454600.0000   -0.13118
454640.0000    0.19889
454680.0000   -0.05773
454720.0000   -0.48485
454760.0000   -0.46612
454800.0000   -0.32766
454840.0000   -0.38577
454880.0000   -0.48612
454920.0000   -0.29368
454960.0000   -0.36935
455000.0000   -0.16144
455040.0000    0.07037
455080.0000   -0.26271
455120.0000   -0.30756
455160.0000   -0.32068
455200.0000   -0.10563
455240.0000   -0.00710
455280.0000   -0.37463
455320.0000   -0.31302
455360.0000   -0.23552
455400.0000   -0.11961
455440.0000   -0.18833
455480.0000   -0.00271
455520.0000   -0.04492
455560.0000   -0.16776
455600.0000   -0.17644
455640.0000    0.04007
455680.0000   -0.20440
455720.0000    0.07133
455760.0000   -0.02292
455800.0000   -0.12429
455840.0000    0.03119
455880.0000   -0.08510
455920.0000   -0.36043
455960.0000   -0.13669
456000.0000   -0.08083
456040.0000   -0.24136
456080.0000    0.03182
456120.0000    0.12593
456160.0000   -0.25021
456200.0000   -0.28318
456240.0000    0.02445
456280.0000    0.01538
456320.0000    0.05367
456360.0000   -0.02274
456400.0000   -0.05737
456440.0000    0.15983
456480.0000    0.06566
456520.0000    0.04379
456560.0000   -0.06812
456600.0000    0.18577
456640.0000    0.10108
456680.0000   -0.30557
456720.0000   -0.33169
456760.0000   -0.03600
456800.0000   -0.10413
456840.0000   -0.11793
456880.0000   -0.34534
456920.0000   -0.13449
456960.0000   -0.30519
457000.0000   -0.24242
457040.0000   -0.30173
457080.0000   -0.55426
457120.0000   -0.17140
457160.0000   -0.28080
457200.0000   -0.26868
457240.0000   -0.03087
457280.0000   -0.36736
457320.0000   -0.61207
457360.0000   -0.07550
457400.0000   -0.49334
457440.0000   -0.32524
457480.0000   -0.10833
457520.0000   -0.46754
457560.0000   -0.44843
457600.0000   -0.41688
457640.0000   -0.40172
457680.0000   -0.56217
457720.0000   -0.06384
457760.0000   -0.36557
457800.0000   -0.19104
457840.0000   -0.25677
457880.0000   -0.15624
457920.0000   -0.40336
457960.0000   -0.51563
458000.0000   -0.78739
458040.0000   -0.57309
458080.0000   -0.65904
458120.0000   -0.30093
458160.0000   -0.48727
458200.0000   -0.46969
458240.0000   -0.46174
458280.0000   -0.54173
458320.0000   -0.53689
458360.0000   -0.65883
458400.0000   -0.62213
458440.0000   -0.59338
458480.0000   -0.51507
458520.0000   -0.34827
458560.0000   -0.44250
458600.0000   -0.37785
458640.0000   -0.53319
458680.0000   -0.50403
458720.0000   -0.51820
458760.0000   -0.38170
458800.0000   -0.53251
458840.0000   -0.53143
458880.0000   -0.34421
458920.0000   -0.57533
458960.0000   -0.40834
459000.0000   -0.33652
459040.0000   -0.62914
459080.0000   -0.54058
459120.0000   -0.59259
459160.0000   -0.54534
459200.0000   -0.70364
459240.0000   -0.40573
459280.0000   -0.69914
459320.0000   -0.30667
459360.0000   -0.57301
459400.0000   -0.67696
459440.0000   -0.36096
459480.0000   -0.37645
459520.0000   -0.38997
459560.0000   -0.41664
459600.0000   -0.57772
459640.0000   -0.20129
459680.0000   -0.52526
459720.0000   -0.51325
459760.0000   -0.60449
459800.0000   -0.38580
459840.0000   -0.43373
459880.0000   -0.52492
459920.0000   -0.32788
459960.0000   -0.48260
460000.0000   -0.42014
460040.0000   -0.38405
460080.0000   -0.11512
460120.0000   -0.33288
460160.0000   -0.32306
460200.0000   -0.39401
460240.0000   -0.19516
460280.0000   -0.26255
460320.0000   -0.00915
460360.0000   -0.15662
460400.0000    0.29930
460440.0000    0.01315
460480.0000   -0.05573
460520.0000   -0.36760
460560.0000    0.00677
460600.0000    0.26164
460640.0000    0.13742
460680.0000    0.09559
460720.0000   -0.01250
460760.0000   -0.32685
460800.0000   -0.50202
460840.0000   -0.50958
460880.0000   -0.20462
460920.0000   -0.21005
460960.0000    0.00926
461000.0000   -0.10490
461040.0000   -0.02775
461080.0000    0.02050
461120.0000    0.17635
461160.0000    0.00279
461200.0000   -0.12995
461240.0000   -0.03172
461280.0000   -0.19026
461320.0000    0.03855
461360.0000    0.10507
461400.0000   -0.15538
461440.0000   -0.25499
461480.0000   -0.30085
461520.0000   -0.30692
461560.0000   -0.46113
461600.0000   -0.27269
461640.0000   -0.54341
461680.0000    0.06103
461720.0000    0.06307
461760.0000   -0.00762
461800.0000   -0.46098
461840.0000   -0.47288
461880.0000   -0.25908
461920.0000   -0.30148
461960.0000   -0.35225
462000.0000   -0.20519
462040.0000    0.13922
462080.0000   -0.34267
462120.0000   -0.24075
462160.0000   -0.44408
462200.0000   -0.21539
462240.0000   -0.33981
462280.0000   -0.72105
462320.0000   -0.52085
462360.0000   -0.29862
462400.0000   -0.12851
462440.0000   -0.46765
462480.0000   -0.42023
462520.0000   -0.16447
462560.0000   -0.07235
462600.0000   -0.12833
462640.0000   -0.41843
462680.0000   -0.52007
462720.0000   -0.18834
462760.0000   -0.67731
462800.0000   -0.49858
462840.0000   -0.32678
462880.0000   -0.60082
462920.0000   -0.20548
462960.0000   -0.10214
463000.0000   -0.35976
463040.0000   -0.91195
463080.0000   -0.46167
463120.0000   -0.36336
463160.0000   -0.18080
463200.0000   -0.43653
463240.0000   -0.41531
463280.0000   -0.27175
463320.0000   -0.28259
463360.0000   -0.46324
463400.0000   -0.30702
463440.0000   -0.62678
463480.0000   -0.28835
463520.0000   -0.32989
463560.0000   -0.18872
463600.0000   -0.39390
463640.0000   -0.31383
463680.0000    0.10698
463720.0000    0.17547
463760.0000    0.28556
463800.0000    0.20014
463840.0000    0.22593
463880.0000    0.25928
463920.0000    0.17002
463960.0000    0.52079
464000.0000    0.34810
464040.0000    0.48190
464080.0000    0.64308
464120.0000    0.42188
464160.0000    0.78515
464200.0000    0.44753
464240.0000    0.18066
464280.0000    0.45970
464320.0000    0.22329
464360.0000    0.20555
464400.0000    0.59512
464440.0000    0.29032
464480.0000    0.09278
464520.0000    0.31012
464560.0000    0.36847
464600.0000    0.08089
464640.0000    0.07882
464680.0000    0.09877
464720.0000    0.17302
464760.0000    0.09335
464800.0000    0.39444
464840.0000    0.56469
464880.0000    0.29608
464920.0000    0.19750
464960.0000    0.09998
465000.0000   -0.15977
465040.0000    0.19169
465080.0000    0.50418
465120.0000    0.49825
465160.0000    0.31228
465200.0000    0.27206
465240.0000    0.59686
465280.0000    0.58574
465320.0000    0.50892
465360.0000    0.37750
465400.0000    0.50525
465440.0000    0.56333
465480.0000    0.58161
465520.0000    0.21196
465560.0000    0.15056
465600.0000    0.39974
465640.0000    0.55502
465680.0000    0.34148
465720.0000    0.02448
465760.0000    0.10665
465800.0000    0.10728
465840.0000    0.10067
465880.0000    0.08878
465920.0000   -0.45939
465960.0000   -0.02990
466000.0000   -0.30656
466040.0000   -0.27939
466080.0000   -0.14084
466120.0000    0.04615
466160.0000   -0.12413
466200.0000   -0.19856
466240.0000   -0.29693
466280.0000   -0.32586
466320.0000   -0.09967
466360.0000   -0.22952
466400.0000   -0.29486
466440.0000   -0.48888
466480.0000   -0.45900
466520.0000   -0.20965
466560.0000   -0.47232
466600.0000   -0.24530
466640.0000   -0.08262
466680.0000   -0.27376
466720.0000   -0.48141
466760.0000   -0.44064
466800.0000   -0.30189
466840.0000   -0.05558
466880.0000   -0.03782
466920.0000   -0.42171
466960.0000   -0.37004
467000.0000   -0.30810
467040.0000   -0.27502
467080.0000   -0.36907
467120.0000   -0.23527
467160.0000    0.12750
467200.0000   -0.02077
467240.0000   -0.29280
467280.0000   -0.22253
467320.0000   -0.61010
467360.0000   -0.35288
467400.0000   -0.42657
467440.0000   -0.28744
467480.0000   -0.19951
467520.0000    0.02023
467560.0000   -0.10846
467600.0000    0.25664
467640.0000    0.02864
467680.0000   -0.26102
467720.0000    0.08066
467760.0000   -0.20762
467800.0000   -0.11114
467840.0000   -0.14193
467880.0000   -0.24019
467920.0000   -0.00393
467960.0000   -0.18317
468000.0000   -0.34338
468040.0000   -0.17115
468080.0000   -0.61887
468120.0000   -0.84988
468160.0000   -0.72337
468200.0000   -0.83771
468240.0000   -1.03351
468280.0000   -0.94476
468320.0000   -0.75376
468360.0000   -0.93293
468400.0000   -0.41125
468440.0000   -0.23151
468480.0000   -0.28379
468520.0000   -0.47996
468560.0000   -0.52791
468600.0000   -0.53099
468640.0000   -0.32376
468680.0000   -0.65378
468720.0000   -0.10674
468760.0000   -0.33693
468800.0000   -0.06236
468840.0000   -0.02091
468880.0000   -0.06019
468920.0000   -0.14680
468960.0000   -0.59805
469000.0000   -0.27789
469040.0000   -0.78815
469080.0000   -0.03149
469120.0000   -0.33760
469160.0000   -0.24789
469200.0000   -0.21490
469240.0000   -0.21091
469280.0000   -0.33785
469320.0000   -0.44601
469360.0000   -0.35706
469400.0000   -0.18424
469440.0000   -0.04317
469480.0000   -0.52288
469520.0000   -0.34144
469560.0000   -0.42016
469600.0000   -0.49548
469640.0000   -0.60891
469680.0000   -0.47855
469720.0000   -0.34575
469760.0000   -0.50486
469800.0000   -0.43876
469840.0000   -0.44424
469880.0000   -0.62807
469920.0000   -0.31767
469960.0000   -0.24643
470000.0000   -0.45776
470040.0000   -0.34008
470080.0000   -0.32922
470120.0000   -0.34109
470160.0000   -0.31496
470200.0000   -0.40807
470240.0000   -0.52599
470280.0000   -0.42488
470320.0000   -0.20728
470360.0000   -0.18594
470400.0000   -0.23312
470440.0000   -0.54303
470480.0000   -0.45990
470520.0000   -0.15001
470560.0000   -0.23903
470600.0000   -0.43368
470640.0000   -0.25213
470680.0000   -0.41029
470720.0000   -0.14942
470760.0000   -0.12786
470800.0000    0.19754
470840.0000   -0.15532
470880.0000   -0.60534
470920.0000   -0.57702
470960.0000   -0.47463
471000.0000   -0.32808
471040.0000   -0.19718
471080.0000   -0.11307
471120.0000   -0.03581
471160.0000   -0.04853
471200.0000   -0.26544
471240.0000   -0.01051
471280.0000    0.02331
471320.0000    0.25563
471360.0000    0.37456
471400.0000    0.40049
471440.0000    0.52446
471480.0000    0.55362
471520.0000    0.59129
471560.0000    0.63150
471600.0000    0.32859
471640.0000    0.39590
471680.0000    0.50118
471720.0000    0.58855
471760.0000    0.71297
471800.0000   -0.07090
471840.0000    0.20626
471880.0000   -0.02476
471920.0000   -0.15658
471960.0000   -0.32395
472000.0000   -0.52981
472040.0000   -0.53717
472080.0000   -0.09854
472120.0000   -0.08393
472160.0000   -0.17188
472200.0000   -0.16722
472240.0000   -0.20758
472280.0000   -0.49742
472320.0000   -0.24744
472360.0000   -0.18337
472400.0000   -0.33610
472440.0000   -0.08642
472480.0000    0.18887
472520.0000   -0.12376
472560.0000    0.03516
472600.0000    0.01330
472640.0000    0.06241
472680.0000   -0.05988
472720.0000    0.17938
472760.0000   -0.07037
472800.0000    0.11876
472840.0000    0.13382
472880.0000    0.11221
472920.0000    0.01270
472960.0000   -0.08210
473000.0000    0.04313
473040.0000    0.11047
473080.0000   -0.00840
473120.0000   -0.21910
473160.0000   -0.21885
473200.0000    0.13550
473240.0000    0.21700
473280.0000   -0.00486
473320.0000    0.20879
473360.0000   -0.07556
473400.0000   -0.00843
473440.0000   -0.06482
473480.0000   -0.16605
473520.0000   -0.06594
473560.0000   -0.19120
473600.0000   -0.06710
473640.0000    0.27125
473680.0000    0.15906
473720.0000    0.13836
473760.0000    0.20520
473800.0000    0.18268
473840.0000    0.07946
473880.0000    0.17666
473920.0000    0.00998
473960.0000    0.03554
474000.0000    0.26830
474040.0000    0.06767
474080.0000    0.11989
474120.0000    0.09854
474160.0000   -0.16928
474200.0000    0.08959
474240.0000   -0.33340
474280.0000   -0.03183
474320.0000   -0.09215
474360.0000    0.19800
474400.0000   -0.17659
474440.0000    0.13740
474480.0000    0.10279
474520.0000    0.03126
474560.0000   -0.21337
474600.0000   -0.16469
474640.0000   -0.18343
474680.0000   -0.14237
474720.0000   -0.17765
474760.0000   -0.51433
474800.0000   -0.22817
474840.0000   -0.49710
474880.0000   -0.18556
474920.0000   -0.66866
474960.0000   -0.65420
475000.0000   -0.16558
475040.0000   -0.25761
475080.0000   -0.27148
475120.0000   -0.13487
475160.0000    0.01483
475200.0000   -0.23976
475240.0000   -0.22263
475280.0000   -0.21746
475320.0000   -0.18503
475360.0000    0.19518
475400.0000   -0.10121
475440.0000   -0.05173
475480.0000   -0.23723
475520.0000    0.10769
475560.0000   -0.09035
475600.0000    0.00006
475640.0000    0.14963
475680.0000   -0.05898
475720.0000   -0.28175
475760.0000   -0.10457
475800.0000   -0.06394
475840.0000   -0.02251
475880.0000   -0.13165
475920.0000    0.02448
475960.0000   -0.07859
476000.0000   -0.08463
476040.0000   -0.11079
476080.0000   -0.49067
476120.0000   -0.18930
476160.0000   -0.37132
476200.0000   -0.08065
476240.0000   -0.28090
476280.0000   -0.28008
476320.0000    0.02677
476360.0000   -0.02497
476400.0000   -0.22531
476440.0000   -0.14404
476480.0000   -0.14639
476520.0000    0.08468
476560.0000   -0.10051
476600.0000    0.11482
476640.0000    0.06443
476680.0000   -0.07463
476720.0000   -0.31567
476760.0000   -0.27110
476800.0000   -0.04278
476840.0000   -0.25908
476880.0000   -0.13521
476920.0000    0.12868
476960.0000    0.04686
477000.0000    0.22538
477040.0000    0.22123
477080.0000   -0.13723
477120.0000    0.14493
477160.0000    0.07704
477200.0000   -0.17984
477240.0000   -0.28602
477280.0000   -0.15162
477320.0000    0.06752
477360.0000    0.06215
477400.0000   -0.13152
477440.0000   -0.00071
477480.0000    0.14300
477520.0000    0.16862
477560.0000   -0.09446
477600.0000   -0.14406
477640.0000   -0.32842
477680.0000   -0.10606
477720.0000   -0.31344
477760.0000   -0.21597
477800.0000   -0.14409
477840.0000   -0.21140
477880.0000   -0.25559
477920.0000   -0.39622
477960.0000   -0.10292
478000.0000   -0.43985
478040.0000   -0.26699
478080.0000   -0.38313
478120.0000   -0.01174
478160.0000   -0.09010
478200.0000   -0.42018
478240.0000   -0.39186
478280.0000   -0.14229
478320.0000   -0.32241
478360.0000   -0.04101
478400.0000   -0.08660
478440.0000   -0.19644
478480.0000   -0.18649
478520.0000   -0.24734
478560.0000   -0.04875
478600.0000   -0.21699
478640.0000   -0.33154
478680.0000   -0.04639
478720.0000    0.19150
478760.0000    0.04535
478800.0000    0.00184
478840.0000   -0.30273
478880.0000   -0.38840
478920.0000   -0.20845
478960.0000   -0.53269
479000.0000   -0.22945
479040.0000   -0.35531
479080.0000   -0.25503
479120.0000   -0.29945
479160.0000    0.17615
479200.0000   -0.33173
479240.0000   -0.24407
479280.0000   -0.01870
479320.0000   -0.05369
479360.0000   -0.31448
479400.0000   -0.31909
479440.0000   -0.09999
479480.0000   -0.14082
479520.0000   -0.12749
479560.0000   -0.20436
479600.0000   -0.07075
479640.0000    0.04482
479680.0000    0.00509
479720.0000   -0.00877
479760.0000    0.05331
479800.0000    0.01320
479840.0000    0.19728
479880.0000   -0.02264
479920.0000   -0.07121
479960.0000   -0.03783
480000.0000    0.20243
480040.0000    0.05033
480080.0000   -0.33375
480120.0000   -0.35123
480160.0000   -0.27210
480200.0000   -0.24063
480240.0000   -0.03879
480280.0000   -0.15203
480320.0000   -0.06622
480360.0000    0.03282
480400.0000   -0.24000
480440.0000   -0.31633
480480.0000   -0.18698
480520.0000    0.12789
480560.0000    0.01294
480600.0000    0.17388
480640.0000   -0.08380
480680.0000    0.08720
480720.0000    0.08895
480760.0000   -0.28670
480800.0000   -0.08061
480840.0000   -0.17963
480880.0000    0.32184
480920.0000   -0.10821
480960.0000   -0.28126
481000.0000   -0.27023
481040.0000   -0.24074
481080.0000   -0.23106
481120.0000   -0.59932
481160.0000   -0.54476
481200.0000   -0.55531
481240.0000    0.12876
481280.0000   -0.15948
481320.0000   -0.30631
481360.0000   -0.18642
481400.0000   -0.26907
481440.0000   -0.07094
481480.0000   -0.14640
481520.0000   -0.09956
481560.0000   -0.20878
481600.0000   -0.15828
481640.0000   -0.08736
481680.0000   -0.08476
481720.0000   -0.12301
481760.0000   -0.17465
481800.0000    0.07161
481840.0000   -0.03288
481880.0000   -0.14282
481920.0000   -0.14432
481960.0000    0.17110
482000.0000   -0.01130
482040.0000   -0.20965
482080.0000   -0.07018
482120.0000   -0.21075
482160.0000   -0.31876
482200.0000   -0.31523
482240.0000   -0.29993
482280.0000   -0.22020
482320.0000    0.00635
482360.0000   -0.07013
482400.0000   -0.30942
482440.0000   -0.26622
482480.0000   -0.36285
482520.0000   -0.19685
482560.0000   -0.39484
482600.0000   -0.38197
482640.0000   -0.65781
482680.0000   -0.47878
482720.0000   -0.63928
482760.0000   -0.43543
482800.0000   -0.73054
482840.0000   -0.50906
482880.0000   -0.40624
482920.0000   -1.05381
482960.0000   -0.46424
483000.0000   -0.36330
483040.0000   -0.35859
483080.0000   -0.23331
483120.0000    0.01896
483160.0000   -0.25148
483200.0000   -0.54186
483240.0000   -0.07350
483280.0000   -0.30404
483320.0000   -0.21967
483360.0000   -0.05949
483400.0000   -0.21699
483440.0000   -0.22973
483480.0000   -0.34710
483520.0000   -0.19545
483560.0000   -0.04050
483600.0000   -0.23431
483640.0000   -0.11702
483680.0000   -0.26790
483720.0000   -0.30913
483760.0000   -0.10849
483800.0000   -0.06821
483840.0000   -0.20731
483880.0000   -0.35029
483920.0000   -0.16376
483960.0000   -0.07789
484000.0000   -0.35093
484040.0000   -0.10089
484080.0000   -0.37814
484120.0000   -0.30523
484160.0000   -0.21727
484200.0000   -0.16043
484240.0000   -0.23747
484280.0000   -0.09897
484320.0000   -0.14621
484360.0000   -0.22675
484400.0000   -0.17423
484440.0000   -0.06858
484480.0000   -0.14975
484520.0000   -0.20339
484560.0000   -0.20175
484600.0000   -0.10811
484640.0000   -0.26421
484680.0000   -0.19594
484720.0000   -0.06128
484760.0000   -0.20434
484800.0000   -0.29787
484840.0000   -0.27049
484880.0000   -0.20721
484920.0000   -0.28154
484960.0000   -0.19124
485000.0000   -0.21066
485040.0000   -0.27417
485080.0000   -0.27900
485120.0000   -0.60832
485160.0000   -0.32909
485200.0000   -0.37010
485240.0000   -0.16809
485280.0000   -0.13610
485320.0000   -0.36204
485360.0000    0.09858
485400.0000   -0.09485
485440.0000   -0.40717
485480.0000   -0.78028
485520.0000   -0.65227
485560.0000   -0.80549
485600.0000   -0.60474
485640.0000   -0.64468
485680.0000   -0.91223
485720.0000   -0.73786
485760.0000   -0.71610
485800.0000   -0.83980
485840.0000   -0.68116
485880.0000   -0.89996
485920.0000   -0.67370
485960.0000   -0.74503
486000.0000   -0.76852
486040.0000   -0.69277
486080.0000   -0.90827
486120.0000   -0.73185
486160.0000   -0.80658
486200.0000   -0.70442
486240.0000   -0.52384
486280.0000   -0.63658
486320.0000   -0.70819
486360.0000   -0.84923
486400.0000   -0.57208
486440.0000   -0.43443
486480.0000   -0.82661
486520.0000   -0.72592
486560.0000   -0.59073
486600.0000   -0.55673
486640.0000   -0.71039
486680.0000   -0.63211
486720.0000   -0.55317
486760.0000   -0.71292
486800.0000   -0.47942
486840.0000   -0.44299
486880.0000   -0.39399
486920.0000   -0.66011
486960.0000   -0.54883
487000.0000   -0.36931
487040.0000   -0.51216
487080.0000   -0.65372
487120.0000   -0.57743
487160.0000   -0.46431
487200.0000   -0.42646
487240.0000   -0.60052
487280.0000   -0.50978
487320.0000   -0.39549
487360.0000   -0.60583
487400.0000   -0.66423
487440.0000   -0.44639
487480.0000   -0.50331
487520.0000   -0.64972
487560.0000   -0.59758
487600.0000   -0.50117
487640.0000   -0.61168
487680.0000   -0.59860
487720.0000   -0.54243
487760.0000   -0.50481
487800.0000   -0.55931
487840.0000   -0.40531
487880.0000   -0.28440
487920.0000   -0.29074
487960.0000   -0.43944
488000.0000   -0.52054
488040.0000   -0.39772
488080.0000   -0.35493
488120.0000   -0.50474
488160.0000   -0.60419
488200.0000   -0.38789
488240.0000   -0.40928
488280.0000   -0.34788
488320.0000   -0.32145
488360.0000   -0.54469
488400.0000   -0.62342
488440.0000   -0.47777
488480.0000   -0.32857
488520.0000   -0.29333
488560.0000   -0.09565
488600.0000   -0.09635
488640.0000   -0.14207
488680.0000    0.02918
488720.0000   -0.20298
488760.0000   -0.08228
488800.0000   -0.19921
488840.0000   -0.32904
488880.0000   -0.41598
488920.0000   -0.65177
488960.0000   -0.43583
489000.0000   -0.62721
489040.0000   -0.65340
489080.0000   -0.63231
489120.0000   -0.67770
489160.0000   -0.64565
489200.0000   -0.66650
489240.0000   -0.49512
489280.0000   -0.53612
489320.0000   -0.50493
489360.0000   -0.35668
489400.0000   -0.63362
489440.0000   -0.68351
489480.0000   -0.46192
489520.0000   -0.54732
489560.0000   -0.46745
489600.0000   -0.51132
489640.0000   -0.60766
489680.0000   -0.30424
489720.0000   -0.57863
489760.0000   -0.25485
489800.0000    0.02896
489840.0000   -0.35235
489880.0000   -0.04698
489920.0000   -0.31849
489960.0000    0.01948
490000.0000   -0.08907
490040.0000   -0.07412
490080.0000    0.10826
490120.0000   -0.00862
490160.0000   -0.12671
490200.0000   -0.19419
490240.0000   -0.12770
490280.0000   -0.10288
490320.0000   -0.05475
490360.0000   -0.07536
490400.0000   -0.12109
490440.0000   -0.11621
490480.0000   -0.11031
490520.0000   -0.09451
490560.0000   -0.31752
490600.0000   -0.09402
490640.0000    0.29843
490680.0000    0.07778
490720.0000    0.14244
490760.0000    0.11481
490800.0000   -0.07464
490840.0000   -0.00233
490880.0000   -0.00701
490920.0000   -0.26671
490960.0000   -0.21657
491000.0000   -0.13138
491040.0000   -0.13835
491080.0000   -0.23114
491120.0000   -0.13219
491160.0000   -0.17558
491200.0000   -0.03227
491240.0000   -0.18487
491280.0000    0.06068
491320.0000   -0.10152
491360.0000   -0.11127
491400.0000   -0.10882
491440.0000   -0.09769
491480.0000   -0.06428
491520.0000   -0.12779
491560.0000    0.03174
491600.0000   -0.01840
491640.0000   -0.19002
491680.0000   -0.03492
491720.0000   -0.11247
491760.0000   -0.27628
491800.0000   -0.05983
491840.0000   -0.02173
491880.0000   -0.13470
491920.0000   -0.06093
491960.0000    0.01234
492000.0000    0.02317
492040.0000   -0.08617
492080.0000   -0.19610
492120.0000   -0.32407
492160.0000   -0.37776
492200.0000   -0.14921
492240.0000   -0.47814
492280.0000   -0.30905
492320.0000   -0.07944
492360.0000   -0.10678
492400.0000   -0.25990
492440.0000   -0.11215
492480.0000    0.11116
492520.0000   -0.07785
492560.0000   -0.18251
492600.0000    0.02077
492640.0000   -0.16896
492680.0000   -0.20593
492720.0000   -0.05750
492760.0000   -0.16057
492800.0000   -0.08778
492840.0000   -0.13923
492880.0000   -0.01638
492920.0000   -0.22247
492960.0000    0.05689
493000.0000   -0.01966
493040.0000    0.01974
493080.0000   -0.19064
493120.0000   -0.27259
493160.0000   -0.21350
493200.0000   -0.20481
493240.0000   -0.11518
493280.0000   -0.17752
493320.0000   -0.17009
493360.0000   -0.05737
493400.0000   -0.15926
493440.0000   -0.11299
493480.0000    0.02475
493520.0000   -0.03514
493560.0000   -0.64451
493600.0000    0.05479
493640.0000   -0.25666
493680.0000    0.02766
493720.0000    0.02003
493760.0000   -0.12218
493800.0000    0.04698
493840.0000   -0.19223
493880.0000   -0.08760
493920.0000   -0.34860
493960.0000   -0.13494
494000.0000   -0.25366
494040.0000   -0.02764
494080.0000   -0.24114
494120.0000   -0.03271
494160.0000   -0.22047
494200.0000   -0.16230
494240.0000   -0.45588
494280.0000   -0.20277
494320.0000   -0.12198
494360.0000   -0.20849
494400.0000   -0.06769
494440.0000   -0.36290
494480.0000   -0.11609
494520.0000   -0.16331
494560.0000   -0.30904
494600.0000   -0.23969
494640.0000    0.31143
494680.0000   -0.04709
494720.0000   -0.24051
494760.0000   -0.15276
494800.0000   -0.22546
494840.0000    0.01868
494880.0000   -0.00582
494920.0000   -0.13466
494960.0000   -0.12647
495000.0000   -0.18048
495040.0000   -0.15915
495080.0000   -0.00997
495120.0000   -0.25466
495160.0000   -0.43251
495200.0000   -0.54994
495240.0000   -0.54548
495280.0000   -0.54387
495320.0000   -0.37413
495360.0000   -0.89658
495400.0000   -0.64621
495440.0000   -0.57508
495480.0000   -0.89430
495520.0000   -0.46834
495560.0000   -0.49610
495600.0000   -0.36921
495640.0000   -0.56618
495680.0000   -0.48094
495720.0000   -0.47708
495760.0000   -0.32652
495800.0000   -0.37903
495840.0000   -0.18291
495880.0000   -0.45725
495920.0000   -0.37130
495960.0000   -0.50065
496000.0000   -0.50748
496040.0000   -0.15054
496080.0000   -0.55278
496120.0000   -0.72683
496160.0000   -0.83529
496200.0000   -0.65487
496240.0000   -0.48123
496280.0000   -0.71625
496320.0000   -0.54226
496360.0000   -0.40569
496400.0000   -0.31389
496440.0000   -0.19654
496480.0000   -0.31109
496520.0000   -0.63032
496560.0000   -0.49378
496600.0000   -0.42516
496640.0000   -0.58907
496680.0000   -0.62758
496720.0000   -0.61432
496760.0000   -0.63392
496800.0000   -0.07068
496840.0000   -0.49984
496880.0000   -0.53827
496920.0000   -0.65970
496960.0000   -0.75483
497000.0000   -0.57788
497040.0000   -0.71354
497080.0000   -0.45780
497120.0000   -0.44938
497160.0000   -0.69650
497200.0000   -0.61995
497240.0000   -0.67112
497280.0000   -0.54973
497320.0000   -0.33377
497360.0000   -0.23850
497400.0000   -0.37151
497440.0000   -0.17276
497480.0000   -0.77219
497520.0000   -0.24360
497560.0000   -0.27649
497600.0000   -0.38170
497640.0000   -0.91253
497680.0000   -0.59613
497720.0000   -0.56383
497760.0000   -0.52950
497800.0000   -0.53571
497840.0000   -0.47401
497880.0000   -0.46687
497920.0000   -0.59822
497960.0000   -0.45034
498000.0000   -0.49696
498040.0000   -0.31072
498080.0000   -0.20369
498120.0000   -0.36650
498160.0000   -0.16822
498200.0000   -0.30157
498240.0000   -0.19009
498280.0000   -0.43855
498320.0000   -0.30489
498360.0000   -0.66302
498400.0000   -0.41324
498440.0000   -0.65601
498480.0000   -0.44428
498520.0000   -0.59822
498560.0000   -0.56686
498600.0000   -0.55381
498640.0000   -0.53180
498680.0000   -0.33588
498720.0000   -0.67359
498760.0000   -0.46941
498800.0000   -0.58189
498840.0000   -0.36780
498880.0000   -0.36431
498920.0000   -0.58932
498960.0000   -0.72816
499000.0000   -0.76734
499040.0000   -0.53507
499080.0000   -0.55714
499120.0000   -0.39332
499160.0000   -0.71477
499200.0000   -0.22802
499240.0000   -0.48931
499280.0000   -0.37324
499320.0000   -0.37735
499360.0000   -0.52567
499400.0000   -0.41147
499440.0000   -0.37231
499480.0000   -0.29100
499520.0000   -0.44262
499560.0000   -0.73471
499600.0000   -0.56044
499640.0000   -0.36407
499680.0000   -0.37883
499720.0000   -0.28274
499760.0000   -0.67418
499800.0000   -0.54390
499840.0000   -0.50150
499880.0000   -0.61889
499920.0000   -0.51609
499960.0000   -0.40068
500000.0000   -0.39788
500040.0000   -0.21724
500080.0000   -0.22954
500120.0000   -0.34992
500160.0000   -0.54899
500200.0000   -0.57073
500240.0000   -0.46708
500280.0000   -0.46125
500320.0000   -0.45186
500360.0000   -0.40615
500400.0000   -0.41738
500440.0000   -0.57742
500480.0000   -0.57589
500520.0000   -0.72727
500560.0000   -0.61984
500600.0000   -0.42438
500640.0000   -0.51857
500680.0000   -0.21942
500720.0000   -0.19747
500760.0000   -0.25760
500800.0000   -0.40557
500840.0000   -0.19135
500880.0000   -0.33790
500920.0000   -0.51011
500960.0000   -0.59599
501000.0000   -0.49419
501040.0000   -0.36929
501080.0000   -0.65353
501120.0000   -0.53488
501160.0000   -0.40478
501200.0000   -0.54218
501240.0000   -0.36787
501280.0000   -0.46680
501320.0000   -0.60708
501360.0000   -0.54520
501400.0000   -0.70030
501440.0000   -0.59951
501480.0000   -0.35252
501520.0000   -0.57084
501560.0000   -0.31069
501600.0000   -0.55507
501640.0000   -0.77499
501680.0000   -0.50863
501720.0000   -0.70015
501760.0000   -0.85266
501800.0000   -0.67555
501840.0000   -0.53599
501880.0000   -0.51291
501920.0000   -0.42052
501960.0000   -0.68996
502000.0000   -0.64069
502040.0000   -0.55189
502080.0000   -0.18672
502120.0000   -0.41668
502160.0000   -0.78700
502200.0000   -0.41398
502240.0000   -0.57839
502280.0000   -0.36202
502320.0000   -0.58647
502360.0000   -0.47969
502400.0000   -0.26507
502440.0000   -0.44147
502480.0000   -0.48695
502520.0000   -0.65721
502560.0000   -0.59641
502600.0000   -0.39375
502640.0000   -0.52350
502680.0000   -0.39457
502720.0000   -0.48815
502760.0000   -0.50647
502800.0000   -0.55904
502840.0000   -0.48253
502880.0000   -0.50917
502920.0000   -0.47862
502960.0000   -0.60768
503000.0000   -0.52664
503040.0000   -0.60113
503080.0000   -0.61173
503120.0000   -0.62153
503160.0000   -0.62281
503200.0000   -0.49762
503240.0000   -0.61857
503280.0000   -0.55275
503320.0000   -0.62497
503360.0000   -0.43807
503400.0000   -0.48136
503440.0000   -0.51971
503480.0000   -0.53039
503520.0000   -0.61282
503560.0000   -0.69209
503600.0000   -0.66945
503640.0000   -0.62140
503680.0000   -0.55791
503720.0000   -0.58930
503760.0000   -0.37365
503800.0000   -0.68310
503840.0000   -0.80992
503880.0000   -0.77970
503920.0000   -0.62798
503960.0000   -0.55245
504000.0000   -0.53099
504040.0000   -0.70131
504080.0000   -0.49832
504120.0000   -0.71559
504160.0000   -0.48849
504200.0000   -0.69306
504240.0000   -0.42193
504280.0000   -0.63340
504320.0000   -0.47966
504360.0000   -0.50144
504400.0000   -0.47511
504440.0000   -0.42524
504480.0000   -0.45234
504520.0000   -0.42961
504560.0000   -0.39093
504600.0000   -0.54121
504640.0000   -0.39227
504680.0000   -0.73030
504720.0000   -0.53457
504760.0000   -0.67635
504800.0000   -0.59404
504840.0000   -0.29871
504880.0000   -0.80373
504920.0000   -0.45378
504960.0000   -0.56705
505000.0000   -0.48454
505040.0000   -0.42903
505080.0000   -0.58866
505120.0000   -0.47264
505160.0000   -0.11910
505200.0000   -0.02249
505240.0000   -0.00871
505280.0000   -0.01827
505320.0000   -0.08198
505360.0000   -0.24046
505400.0000   -0.22102
505440.0000   -0.58041
505480.0000   -0.54781
505520.0000   -0.45049
505560.0000   -0.48825
505600.0000   -0.39635
505640.0000   -0.38323
505680.0000   -0.63853
505720.0000   -0.94241
505760.0000   -0.57271
505800.0000   -0.47294
505840.0000   -0.34014
505880.0000   -0.49308
505920.0000   -0.48757
505960.0000   -0.43441
506000.0000   -0.58057
506040.0000   -0.50548
506080.0000   -0.35179
506120.0000   -0.68521
506160.0000   -0.64223
506200.0000   -0.68856
506240.0000   -0.51354
506280.0000   -0.49160
506320.0000   -0.31961
506360.0000    0.26180
506400.0000    0.04922
506440.0000   -0.37652
506480.0000   -0.27907
506520.0000   -0.44530
506560.0000    0.21055
506600.0000   -0.02042
506640.0000   -0.13101
506680.0000    0.06658
506720.0000   -0.15589
506760.0000    0.12085
506800.0000   -0.03287
506840.0000   -0.56855
506880.0000   -0.17874
506920.0000   -0.23216
506960.0000   -0.21021
507000.0000   -0.25169
507040.0000    0.08427
507080.0000    0.00696
507120.0000    0.06090
507160.0000    0.13201
507200.0000   -0.04081
507240.0000    0.08753
507280.0000   -0.15745
507320.0000   -0.33614
507360.0000   -0.19161
507400.0000   -0.04741
507440.0000    0.02484
507480.0000   -0.31479
507520.0000   -0.38042
507560.0000   -0.52353
507600.0000   -0.50676
507640.0000   -0.59725
507680.0000   -0.53519
507720.0000   -0.44234
507760.0000   -0.29886
507800.0000   -0.35503
507840.0000   -0.22837
507880.0000   -0.13833
507920.0000    0.24418
507960.0000    0.25138
508000.0000    0.28153
508040.0000    0.44341
508080.0000    0.15099
508120.0000    0.08959
508160.0000    0.26717
508200.0000    0.10765
508240.0000    0.16288
508280.0000    0.05624
508320.0000    0.12749
508360.0000   -0.02047
508400.0000    0.15865
508440.0000   -0.01222
508480.0000   -0.25219
508520.0000    0.15008
508560.0000    0.15886
508600.0000    0.15818
508640.0000    0.19057
508680.0000    0.23986
508720.0000    0.23436
508760.0000    0.05754
508800.0000    0.10699
508840.0000    0.25186
508880.0000    0.16813
508920.0000    0.16431
508960.0000    0.19903
509000.0000    0.06677
509040.0000   -0.18625
509080.0000    0.05470
509120.0000    0.00135
509160.0000    0.04578
509200.0000   -0.00077
509240.0000    0.00612
509280.0000   -0.08080
509320.0000   -0.01323
509360.0000   -0.05298
509400.0000   -0.30351
509440.0000   -0.10510
509480.0000   -0.17694
509520.0000    0.02035
509560.0000   -0.39770
509600.0000   -0.08922
509640.0000   -0.31814
509680.0000   -0.47279
509720.0000   -0.37977
509760.0000   -0.30971
509800.0000   -0.44885
509840.0000   -0.02720
509880.0000    0.09077
509920.0000   -0.11353
509960.0000   -0.08864
510000.0000   -0.11015
510040.0000   -0.42160
510080.0000   -0.35590
510120.0000   -0.29430
510160.0000   -0.41604
510200.0000   -0.55190
510240.0000   -0.48527
510280.0000   -0.30627
510320.0000   -0.23390
510360.0000    0.09511
510400.0000    0.08886
510440.0000    0.22067
510480.0000   -0.07303
510520.0000    0.11777
510560.0000   -0.26110
510600.0000    0.03099
510640.0000   -0.32989
510680.0000   -0.69829
510720.0000   -0.24138
510760.0000   -0.50450
510800.0000   -0.50470
510840.0000   -0.57792
510880.0000   -0.75982
510920.0000   -0.36520
510960.0000   -0.16060
511000.0000    0.06261
511040.0000   -0.43218
511080.0000   -0.55367
511120.0000   -0.56920
511160.0000   -0.44763
511200.0000   -0.39541
511240.0000   -0.30996
511280.0000   -0.08908
511320.0000   -0.21691
511360.0000   -0.01129
511400.0000   -0.05993
511440.0000   -0.13963
511480.0000    0.00201
511520.0000   -0.07042
511560.0000   -0.08140
511600.0000   -0.07266
511640.0000    0.08734
511680.0000    0.00664
511720.0000    0.02914
511760.0000   -0.07806
511800.0000    0.26738
511840.0000    0.27965
511880.0000    0.24183
511920.0000    0.33148
511960.0000    0.31212
512000.0000    0.33830
512040.0000    0.34624
512080.0000    0.31575
512120.0000    0.41356
512160.0000    0.38185
512200.0000    0.39184
512240.0000    0.40982
512280.0000    0.28044
512320.0000   -0.08494
512360.0000   -0.15205
512400.0000    0.07102
512440.0000    0.16494
512480.0000    0.11346
512520.0000    0.08450
512560.0000   -0.16615
512600.0000   -0.17584
512640.0000   -0.53981
512680.0000   -0.41424
512720.0000   -0.53905
512760.0000   -0.40559
512800.0000   -0.19557
512840.0000   -0.38511
512880.0000   -0.38298
512920.0000   -0.45175
512960.0000   -0.39072
513000.0000   -0.34172
513040.0000   -0.44853
513080.0000   -0.26045
513120.0000   -0.08883
513160.0000   -0.41571
513200.0000   -0.33820
513240.0000   -0.03224
513280.0000   -0.15130
513320.0000   -0.15556
513360.0000   -0.13328
513400.0000   -0.25602
513440.0000   -0.02383
513480.0000   -0.39044
513520.0000   -0.31595
513560.0000    0.15067
513600.0000   -0.15355
513640.0000   -0.42192
513680.0000   -0.17354
513720.0000   -0.51720
513760.0000   -0.14548
513800.0000   -0.26334
513840.0000   -0.20769
513880.0000   -0.05064
513920.0000   -0.51133
513960.0000   -0.00069
514000.0000   -0.37292
514040.0000   -0.39461
514080.0000   -0.63539
514120.0000   -0.27725
514160.0000   -0.51493
514200.0000   -0.39887
514240.0000   -0.52819
514280.0000   -0.43462
514320.0000   -0.26241
514360.0000   -0.58279
514400.0000   -0.78805
514440.0000   -0.54453
514480.0000   -0.83534
514520.0000   -0.64062
514560.0000   -0.60801
514600.0000   -0.59114
514640.0000   -0.41775
514680.0000   -0.70820
514720.0000   -0.51344
514760.0000   -0.37882
514800.0000   -0.89517
514840.0000   -0.62598
514880.0000   -0.82662
514920.0000   -0.69031
514960.0000   -0.54307
515000.0000   -0.77410
515040.0000   -0.79357
515080.0000   -0.62325
515120.0000   -0.73140
515160.0000   -0.88355
515200.0000   -0.44615
515240.0000   -0.23871
515280.0000   -0.09780
515320.0000    0.47789
515360.0000    0.13778
515400.0000    0.21745
515440.0000   -0.02343
515480.0000    0.18105
515520.0000    0.17175
515560.0000   -0.08995
515600.0000    0.19345
515640.0000    0.09371
515680.0000   -0.07456
515720.0000   -0.21389
515760.0000   -0.23267
515800.0000   -0.09504
515840.0000   -0.07623
515880.0000    0.01447
515920.0000   -0.02281
515960.0000    0.06092
516000.0000   -0.26963
516040.0000   -0.01835
516080.0000    0.03434
516120.0000    0.06843
516160.0000   -0.10437
516200.0000    0.06419
516240.0000    0.06838
516280.0000    0.23239
516320.0000    0.26192
516360.0000    0.19986
516400.0000    0.33482
516440.0000    0.09784
516480.0000   -0.16831
516520.0000    0.15619
516560.0000   -0.07180
516600.0000    0.06758
516640.0000    0.15840
516680.0000    0.26299
516720.0000    0.26619
516760.0000   -0.05807
516800.0000    0.13924
516840.0000    0.03639
516880.0000    0.03618
516920.0000   -0.09230
516960.0000   -0.02001
517000.0000    0.09431
517040.0000    0.01095
517080.0000    0.13854
517120.0000   -0.01973
517160.0000    0.02547
517200.0000   -0.04084
517240.0000   -0.08862
517280.0000    0.13346
517320.0000    0.17823
517360.0000    0.11695
517400.0000   -0.07922
517440.0000   -0.09918
517480.0000   -0.36158
517520.0000   -0.22596
517560.0000   -0.30383
517600.0000   -0.22343
517640.0000   -0.22140
517680.0000   -0.33240
517720.0000   -0.26413
517760.0000   -0.30338
517800.0000   -0.35079
517840.0000   -0.17025
517880.0000   -0.33295
517920.0000   -0.38963
517960.0000    0.07096
518000.0000   -0.31525
518040.0000   -0.51458
518080.0000   -0.67446
518120.0000   -0.35936
518160.0000   -0.06634
518200.0000   -0.00610
518240.0000   -0.23201
518280.0000   -0.09578
518320.0000   -0.33880
518360.0000   -0.37399
518400.0000   -0.36489
518440.0000   -0.26457
518480.0000   -0.18608
518520.0000   -0.23692
518560.0000   -0.25994
518600.0000    0.12500
518640.0000    0.16018
518680.0000    0.17299
518720.0000    0.28556
518760.0000    0.33031
518800.0000    0.25104
518840.0000    0.08161
518880.0000    0.03019
518920.0000   -0.02214
518960.0000   -0.18549
519000.0000   -0.13460
519040.0000   -0.44272
519080.0000    0.03489
519120.0000   -0.23386
519160.0000   -0.17211
519200.0000   -0.02576
519240.0000   -0.10331
519280.0000    0.16109
519320.0000    0.06950
519360.0000    0.06169
519400.0000   -0.04515
519440.0000   -0.00127
519480.0000    0.19577
519520.0000   -0.27503
519560.0000    0.14827
519600.0000   -0.18381
519640.0000   -0.49583
519680.0000   -0.35174
519720.0000   -0.35843
519760.0000   -0.23087
519800.0000    0.11687
519840.0000    0.02564
519880.0000   -0.05307
519920.0000    0.13362
519960.0000    0.02076
520000.0000    0.09211
520040.0000   -0.10500
520080.0000   -0.12521
520120.0000   -0.43500
520160.0000    0.26673
520200.0000   -0.05443
520240.0000   -0.12417
520280.0000   -0.38024
520320.0000   -0.38179
520360.0000   -0.18050
520400.0000   -0.20583
520440.0000    0.16358
520480.0000   -0.35331
520520.0000   -0.31274
520560.0000   -0.23729
520600.0000   -0.30261
520640.0000   -0.33327
520680.0000   -0.32464
520720.0000   -0.43779
520760.0000   -0.38473
520800.0000   -0.38261
520840.0000   -0.31603
520880.0000   -0.14772
520920.0000   -0.28714
520960.0000   -0.41486
521000.0000   -0.24644
521040.0000   -0.31090
521080.0000   -0.26460
521120.0000   -0.01459
521160.0000   -0.10999
521200.0000   -0.23431
521240.0000   -0.11364
521280.0000   -0.14900
521320.0000   -0.36373
521360.0000   -0.36931
521400.0000   -0.38373
521440.0000   -0.25518
521480.0000   -0.35586
521520.0000   -0.33397
521560.0000   -0.30098
521600.0000   -0.20891
521640.0000   -0.23932
521680.0000    0.01086
521720.0000   -0.14066
521760.0000   -0.18296
521800.0000   -0.13040
521840.0000   -0.09630
521880.0000   -0.29294
521920.0000   -0.28550
521960.0000   -0.31848
522000.0000    0.05490
522040.0000   -0.21219
522080.0000    0.27863
522120.0000   -0.26497
522160.0000   -0.13357
522200.0000    0.03694
522240.0000   -0.22425
522280.0000   -0.16015
522320.0000   -0.10759
522360.0000   -0.27700
522400.0000   -0.11362
522440.0000   -0.12522
522480.0000   -0.33877
522520.0000   -0.01016
522560.0000   -0.26008
522600.0000   -0.20539
522640.0000   -0.20185
522680.0000   -0.17212
522720.0000   -0.20897
522760.0000   -0.11333
522800.0000   -0.08099
522840.0000   -0.13595
522880.0000   -0.10623
522920.0000   -0.30710
522960.0000   -0.33097
523000.0000   -0.50900
523040.0000    0.04273
523080.0000   -0.21879
523120.0000   -0.25934
523160.0000   -0.32957
523200.0000   -0.22677
523240.0000   -0.17913
523280.0000   -0.21125
523320.0000   -0.02392
523360.0000   -0.18987
523400.0000   -0.14938
523440.0000   -0.22220
523480.0000   -0.03331
523520.0000   -0.43771
523560.0000    0.01485
523600.0000   -0.33630
523640.0000   -0.18363
523680.0000   -0.15219
523720.0000   -0.38370
523760.0000   -0.44491
523800.0000   -0.31033
523840.0000   -0.36681
523880.0000   -0.28697
523920.0000   -0.22694
523960.0000    0.02286
524000.0000   -0.09993
524040.0000    0.06088
524080.0000   -0.38514
524120.0000   -0.11377
524160.0000   -0.37292
524200.0000   -0.25473
524240.0000    0.19161
524280.0000    0.03105
524320.0000   -0.14933
524360.0000   -0.23653
524400.0000   -0.27136
524440.0000   -0.26272
524480.0000   -0.16153
524520.0000   -0.27772
524560.0000   -0.38943
524600.0000   -0.52147
524640.0000   -0.16213
524680.0000   -0.22831
524720.0000   -0.32601
524760.0000   -0.16261
524800.0000   -0.41049
524840.0000   -0.39074
524880.0000   -0.24739
524920.0000   -0.59472
524960.0000   -0.24934
525000.0000   -0.24221
525040.0000   -0.37835
525080.0000   -0.08811
525120.0000   -0.64088
525160.0000   -0.24195
525200.0000   -0.18261
525240.0000   -0.15326
525280.0000    0.01301
525320.0000   -0.27148
525360.0000   -0.22512
525400.0000   -0.43140
525440.0000   -0.43728
525480.0000   -0.04280
525520.0000    0.00696
525560.0000   -0.10260
525600.0000    0.06636
525640.0000   -0.01024
525680.0000   -0.28325
525720.0000   -0.17090
525760.0000   -0.32346
525800.0000   -0.31452
525840.0000   -0.28233
525880.0000   -0.39642
525920.0000   -0.28620
525960.0000   -0.42376
526000.0000   -0.19074
526040.0000   -0.33195
526080.0000   -0.43729
526120.0000   -0.52573
526160.0000   -0.36781
526200.0000   -0.13840
526240.0000   -0.05931
526280.0000    0.01174
526320.0000   -0.08405
526360.0000   -0.12246
526400.0000   -0.10055
526440.0000   -0.45665
526480.0000   -0.66215
526520.0000   -0.30921
526560.0000   -0.13585
526600.0000   -0.51096
526640.0000   -0.19297
526680.0000   -0.14468
526720.0000   -0.26693
526760.0000    0.04371
526800.0000   -0.23589
526840.0000   -0.11223
526880.0000    0.09433
526920.0000   -0.40833
526960.0000   -0.24729
527000.0000   -0.18981
527040.0000   -0.37417
527080.0000   -0.32453
527120.0000   -0.25919
527160.0000   -0.23875
527200.0000   -0.24110
527240.0000    0.10796
527280.0000   -0.38064
527320.0000   -0.52967
527360.0000   -0.48989
527400.0000   -0.08561
527440.0000   -0.13315
527480.0000   -0.29930
527520.0000   -0.54342
527560.0000   -0.13236
527600.0000   -0.54934
527640.0000   -0.36562
527680.0000   -0.64576
527720.0000   -0.37110
527760.0000   -0.58102
527800.0000   -0.07560
527840.0000   -0.34510
527880.0000   -0.59930
527920.0000   -0.33865
527960.0000   -0.42085
528000.0000   -0.45012
528040.0000   -0.34279
528080.0000   -0.20608
528120.0000   -0.13172
528160.0000   -0.34091
528200.0000   -0.23854
528240.0000   -0.63836
528280.0000   -0.50168
528320.0000   -0.48282
528360.0000   -0.30273
528400.0000   -0.51189
528440.0000   -0.66174
528480.0000   -0.40988
528520.0000   -0.47893
528560.0000   -0.23456
528600.0000   -0.19953
528640.0000   -0.31315
528680.0000   -0.60422
528720.0000   -0.31999
528760.0000   -0.35153
528800.0000   -0.51463
528840.0000   -0.13229
528880.0000   -0.33026
528920.0000   -0.66132
528960.0000   -0.54309
529000.0000   -0.69776
529040.0000   -0.39717
529080.0000   -0.39916
529120.0000   -0.71120
529160.0000   -0.93651
529200.0000   -0.30511
529240.0000   -0.57886
529280.0000   -0.49604
529320.0000   -0.81289
529360.0000   -0.77324
529400.0000   -0.68221
529440.0000   -0.35137
529480.0000   -0.43515
529520.0000   -0.38088
529560.0000   -0.39427
529600.0000   -0.60883
529640.0000   -0.82758
529680.0000   -0.77404
529720.0000   -0.21994
529760.0000   -0.51158
529800.0000   -0.34850
529840.0000   -0.42238
529880.0000   -0.63725
529920.0000   -0.45540
529960.0000   -0.58957
530000.0000   -0.69468
530040.0000   -0.63308
530080.0000   -0.48857
530120.0000   -0.42077
530160.0000   -0.60115
530200.0000   -0.53062
530240.0000   -0.11330
530280.0000   -0.49824
530320.0000   -0.40225
530360.0000   -0.21454
530400.0000   -0.62728
530440.0000   -0.34470
530480.0000   -0.94833
530520.0000   -0.29382
530560.0000   -0.55114
530600.0000   -0.20924
530640.0000   -0.43350
530680.0000   -0.81445
530720.0000   -0.57041
530760.0000   -0.56518
530800.0000   -0.68154
530840.0000   -0.53091
530880.0000   -0.76922
530920.0000   -0.53071
530960.0000   -0.51108
531000.0000   -0.47381
531040.0000   -0.10070
531080.0000   -0.51966
531120.0000   -0.58917
531160.0000   -0.37314
531200.0000   -0.38650
531240.0000   -0.50758
531280.0000   -0.57358
531320.0000   -0.22131
531360.0000   -0.63462
531400.0000   -0.25077
531440.0000   -0.32398
531480.0000   -0.28913
531520.0000   -0.21830
531560.0000   -0.27846
531600.0000   -0.48149
531640.0000   -0.24658
531680.0000   -0.23739
531720.0000   -0.25495
531760.0000   -0.71875
531800.0000   -0.07382
531840.0000   -0.59313
531880.0000   -0.30395
531920.0000   -0.15563
531960.0000   -0.39277
532000.0000   -0.37489
532040.0000   -0.53639
532080.0000   -0.43934
532120.0000   -0.97557
532160.0000   -0.32237
532200.0000   -0.67949
532240.0000   -0.22287
532280.0000   -0.49696
532320.0000   -0.50853
532360.0000   -0.31787
532400.0000   -0.55647
532440.0000   -0.15624
532480.0000   -0.57794
532520.0000   -0.52383
532560.0000   -0.43608
532600.0000   -0.44916
532640.0000   -0.47372
532680.0000    0.01507
532720.0000   -0.08691
532760.0000   -0.17636
532800.0000   -0.14874
532840.0000   -0.09191
532880.0000   -0.07249
532920.0000   -0.17066
532960.0000    0.04861
533000.0000    0.11136
533040.0000   -0.64679
533080.0000   -0.21869
533120.0000   -0.28325
533160.0000    0.00991
533200.0000    0.22161
533240.0000    0.20503
533280.0000    0.13067
533320.0000    0.07048
533360.0000   -0.14596
533400.0000    0.23104
533440.0000    0.00709
533480.0000    0.17177
533520.0000    0.09602
533560.0000   -0.25396
533600.0000   -0.00292
533640.0000   -0.20618
533680.0000   -0.00847
533720.0000    0.23319
533760.0000   -0.03432
533800.0000   -0.21028
533840.0000   -0.00587
533880.0000   -0.17047
533920.0000   -0.32157
533960.0000    0.42204
534000.0000   -0.08631
534040.0000   -0.13313
534080.0000   -0.01590
534120.0000   -0.06620
534160.0000    0.05495
534200.0000   -0.03540
534240.0000   -0.04733
534280.0000   -0.22441
534320.0000   -0.15843
534360.0000   -0.15462
534400.0000   -0.36685
534440.0000    0.24600
534480.0000   -0.29492
534520.0000   -0.11816
534560.0000    0.63347
534600.0000    0.91523
534640.0000    0.55448
534680.0000    0.47906
534720.0000   -0.26779
534760.0000   -0.16414
534800.0000   -0.17580
534840.0000   -0.05702
534880.0000   -0.22483
534920.0000   -0.43494
534960.0000   -0.42846
535000.0000   -0.12276
535040.0000   -0.28341
535080.0000   -0.39872
535120.0000   -0.47744
535160.0000   -0.47015
535200.0000   -0.43423
535240.0000   -0.17976
535280.0000   -0.40358
535320.0000   -0.35517
535360.0000   -0.22005
535400.0000    0.04987
535440.0000   -0.04639
535480.0000   -0.01508
535520.0000   -0.36709
535560.0000   -0.17578
535600.0000   -0.25520
535640.0000   -0.28861
535680.0000   -0.26965
535720.0000   -0.17106
535760.0000   -0.24358
535800.0000   -0.17655
535840.0000   -0.22224
535880.0000   -0.13330
535920.0000   -0.11411
535960.0000   -0.33863
536000.0000   -0.41461
536040.0000   -0.09598
536080.0000   -0.19964
536120.0000   -0.00718
536160.0000   -0.59961
536200.0000   -0.21833
536240.0000   -0.12561
536280.0000   -0.13664
536320.0000   -0.14534
536360.0000   -0.32450
536400.0000   -0.08029
536440.0000    0.15390
536480.0000    0.13156
536520.0000    0.03787
536560.0000    0.16337
536600.0000    0.03895
536640.0000   -0.10242
536680.0000   -0.17385
536720.0000   -0.26533
536760.0000   -0.82725
536800.0000   -0.48730
536840.0000   -0.22132
536880.0000    0.04707
536920.0000   -0.18916
536960.0000   -0.14078
537000.0000   -0.28775
537040.0000   -0.28832
537080.0000   -0.12442
537120.0000   -0.35580
537160.0000    0.01020
537200.0000    0.06975
537240.0000   -0.06695
537280.0000   -0.01323
537320.0000    0.06618
537360.0000   -0.06887
537400.0000   -0.12000
537440.0000   -0.42985
537480.0000    0.18714
537520.0000   -0.26362
537560.0000   -0.10262
537600.0000   -0.02268
537640.0000   -0.00582
537680.0000    0.50540
537720.0000    0.33942
537760.0000    0.54533
537800.0000    0.29542
537840.0000    0.11319
537880.0000    0.01939
537920.0000    0.18380
537960.0000    0.09445
538000.0000    0.06970
538040.0000   -0.04562
538080.0000    0.42678
538120.0000   -0.09029
538160.0000   -0.06454
538200.0000    0.14296
538240.0000   -0.26508
538280.0000   -0.39238
538320.0000   -0.06584
538360.0000   -0.29737
538400.0000   -0.32585
538440.0000   -0.66529
538480.0000   -0.40186
538520.0000   -0.44017
538560.0000   -0.25750
538600.0000   -0.27209
538640.0000   -0.36695
538680.0000   -0.58430
538720.0000   -0.40309
538760.0000   -0.22700
538800.0000   -0.61836
538840.0000   -0.49685
538880.0000   -0.22500
538920.0000   -0.17300
538960.0000   -0.56192
539000.0000   -0.40590
539040.0000   -0.41835
539080.0000   -0.84451
539120.0000   -0.19376
539160.0000   -0.46744
539200.0000   -0.41767
539240.0000   -0.88373
539280.0000   -0.37509
539320.0000   -0.14027
539360.0000   -0.52237
539400.0000   -0.44330
539440.0000   -0.27176
539480.0000   -0.06162
539520.0000    0.06343
539560.0000   -0.27891
539600.0000   -0.24876
539640.0000   -0.12435
539680.0000   -0.13072
539720.0000    0.13600
539760.0000    0.14431
539800.0000   -0.02192
539840.0000    0.01556
539880.0000   -0.11946
539920.0000   -0.52344
539960.0000   -0.13554
540000.0000   -0.25504
540040.0000   -0.32771
540080.0000   -0.11780
540120.0000   -0.24828
540160.0000   -0.41385
540200.0000   -0.35370
540240.0000   -0.66113
540280.0000   -0.27379
540320.0000   -0.24048
540360.0000   -0.53659
540400.0000   -0.16768
540440.0000   -0.11724
540480.0000   -0.18459
540520.0000   -0.19375
540560.0000   -0.38415
540600.0000   -0.44110
540640.0000   -0.66747
540680.0000   -0.23970
540720.0000   -0.16160
540760.0000   -0.01933
540800.0000   -0.19964
540840.0000   -0.39135
540880.0000   -0.36723
540920.0000   -0.22640
540960.0000    0.04757
541000.0000   -0.32789
541040.0000   -0.27121
541080.0000   -0.55200
541120.0000   -0.17505
541160.0000   -0.47862
541200.0000   -0.40631
541240.0000   -0.26786
541280.0000   -0.41701
541320.0000   -0.56734
541360.0000   -0.18988
541400.0000   -0.22096
541440.0000   -0.12393
541480.0000   -0.24697
541520.0000   -0.22140
541560.0000   -0.36924
541600.0000   -0.32307
541640.0000   -0.37223
541680.0000   -0.22006
541720.0000   -0.45957
541760.0000   -0.33962
541800.0000   -0.37299
541840.0000   -0.30986
541880.0000   -0.50988
541920.0000   -0.16396
541960.0000   -0.28997
542000.0000   -0.17724
542040.0000   -0.50877
542080.0000   -0.45662
542120.0000   -0.55681
542160.0000   -0.57617
542200.0000   -0.72658
542240.0000   -0.49085
542280.0000   -0.67737
542320.0000   -0.67791
542360.0000   -0.75546
542400.0000   -0.67349
542440.0000   -0.55459
542480.0000   -0.86886
542520.0000   -0.26944
542560.0000   -0.44854
542600.0000   -0.22157
542640.0000   -0.57783
542680.0000   -0.52589
542720.0000   -0.46046
542760.0000   -0.39602
542800.0000   -0.17722
542840.0000   -0.15392
542880.0000   -0.26853
542920.0000   -0.08518
542960.0000   -0.02723
543000.0000   -0.34311
543040.0000   -0.54811
543080.0000   -0.31715
543120.0000   -0.24141
543160.0000   -0.69425
543200.0000   -0.31040
543240.0000   -0.44610
543280.0000   -0.71278
543320.0000   -0.72493
543360.0000   -0.40019
543400.0000   -0.51208
543440.0000   -0.60922
543480.0000   -0.58318
543520.0000   -0.52782
543560.0000   -0.56105
543600.0000   -0.14207
543640.0000   -0.43932
543680.0000   -0.34618
543720.0000   -0.12862
543760.0000    0.11128
543800.0000   -0.26583
543840.0000   -0.27417
543880.0000    0.01726
543920.0000   -0.15020
543960.0000    0.33846
544000.0000    0.40022
544040.0000    0.36807
544080.0000   -0.18695
544120.0000    0.59944
544160.0000    0.02480
544200.0000   -0.01638
544240.0000   -0.05553
544280.0000   -0.10557
544320.0000   -0.32867
544360.0000   -0.08823
544400.0000   -0.32953
544440.0000    0.00023
544480.0000   -0.46784
544520.0000   -0.47361
544560.0000   -0.26250
544600.0000   -0.50621
544640.0000   -0.53804
544680.0000   -0.46588
544720.0000   -0.31920
544760.0000   -0.31955
544800.0000   -0.67560
544840.0000   -0.52531
544880.0000   -0.34829
544920.0000   -0.68316
544960.0000   -0.47299
545000.0000   -0.47707
545040.0000   -0.33484
545080.0000   -0.52522
545120.0000   -0.68136
545160.0000   -0.25883
545200.0000    0.03922
545240.0000   -0.41069
545280.0000   -0.38211
545320.0000   -0.53668
545360.0000   -0.48934
545400.0000   -0.44703
545440.0000   -1.01843
545480.0000   -0.31306
545520.0000    0.12392
545560.0000   -0.20507
545600.0000   -0.46981
545640.0000   -0.49071
545680.0000   -0.45069
545720.0000   -0.43424
545760.0000   -0.67749
545800.0000   -0.66434
545840.0000   -0.33998
545880.0000   -0.49983
545920.0000   -0.29185
545960.0000   -0.58680
546000.0000    0.03635
546040.0000    0.18562
546080.0000   -0.30787
546120.0000   -0.32140
546160.0000   -0.50686
546200.0000   -0.64808
546240.0000   -0.49227
546280.0000   -0.34657
546320.0000   -0.56155
546360.0000   -0.08142
546400.0000   -0.32260
546440.0000   -0.10996
546480.0000   -0.48931
546520.0000   -0.30826
546560.0000   -0.35639
546600.0000   -0.44921
546640.0000   -0.43551
546680.0000   -0.37974
546720.0000   -0.59074
546760.0000   -0.27815
546800.0000   -0.44881
546840.0000   -0.44250
546880.0000   -0.68966
546920.0000   -0.40924
546960.0000   -0.59792
547000.0000   -0.48820
547040.0000   -0.49142
547080.0000   -0.34649
547120.0000   -0.43138
547160.0000   -0.24763
547200.0000   -0.29952
547240.0000   -0.40948
547280.0000   -0.37344
547320.0000   -0.29245
547360.0000   -0.41068
547400.0000   -0.48466
547440.0000   -0.57667
547480.0000   -0.49280
547520.0000   -0.51247
547560.0000   -0.54320
547600.0000   -0.59309
547640.0000   -0.50335
547680.0000   -0.44209
547720.0000   -0.35071
547760.0000   -0.42694
547800.0000   -0.45936
547840.0000   -0.52270
547880.0000   -0.42962
547920.0000   -0.30684
547960.0000   -0.41909
548000.0000   -0.51295
548040.0000   -0.46087
548080.0000   -0.57609
548120.0000   -0.54158
548160.0000   -0.53917
548200.0000   -0.52645
548240.0000   -0.51854
548280.0000   -0.30695
548320.0000   -0.34380
548360.0000   -0.53252
548400.0000   -0.50895
548440.0000   -0.37865
548480.0000   -0.37434
548520.0000   -0.34434
548560.0000   -0.59928
548600.0000   -0.48252
548640.0000   -0.44182
548680.0000   -0.31198
548720.0000   -0.52697
548760.0000   -0.35826
548800.0000   -0.31129
548840.0000   -0.40502
548880.0000   -0.37672
548920.0000   -0.27558
548960.0000   -0.47158
549000.0000   -0.21296
549040.0000   -0.42246
549080.0000   -0.40638
549120.0000   -0.39453
549160.0000   -0.39175
549200.0000   -0.20372
549240.0000   -0.41244
549280.0000   -0.22973
549320.0000   -0.36411
549360.0000   -0.30118
549400.0000   -0.33274
549440.0000   -0.55836
549480.0000   -0.57115
549520.0000   -0.54996
549560.0000   -0.42570
549600.0000   -0.48151
549640.0000   -0.39848
549680.0000   -0.71301
549720.0000   -0.42128
549760.0000   -0.66979
549800.0000   -0.51282
549840.0000   -0.38486
549880.0000   -0.64748
549920.0000   -0.40021
549960.0000   -0.27327
550000.0000   -0.47955
550040.0000   -0.60035
550080.0000   -0.46521
550120.0000   -0.36345
550160.0000   -0.38161
550200.0000   -0.59898
550240.0000   -0.31624
550280.0000   -0.52529
550320.0000   -0.48405
550360.0000   -0.61637
550400.0000   -0.77198
550440.0000   -0.53530
550480.0000   -0.46761
550520.0000   -0.43775
550560.0000   -0.43255
550600.0000   -0.67664
550640.0000   -0.69354
550680.0000   -0.57073
550720.0000   -0.54396
550760.0000   -0.82234
550800.0000   -0.75532
550840.0000   -0.54164
550880.0000   -0.61525
550920.0000   -0.46074
550960.0000   -0.64420
551000.0000   -0.70889
551040.0000   -0.43759
551080.0000   -0.68555
551120.0000   -0.22809
551160.0000   -0.55279
551200.0000   -0.60970
551240.0000   -0.38331
551280.0000   -0.59875
551320.0000   -0.56922
551360.0000   -0.43580
551400.0000   -0.52695
551440.0000   -0.58037
551480.0000   -0.44913
551520.0000   -0.73517
551560.0000   -0.57699
551600.0000   -0.30474
551640.0000   -0.19954
551680.0000   -0.54722
551720.0000   -0.42114
551760.0000   -0.47409
551800.0000   -0.61422
551840.0000   -0.00719
551880.0000   -0.11133
551920.0000   -0.21524
551960.0000    0.00465
552000.0000   -0.34814
552040.0000   -0.26907
552080.0000   -0.24231
552120.0000   -0.11953
552160.0000   -0.41770
552200.0000   -0.40246
552240.0000   -0.45858
552280.0000   -0.39473
552320.0000   -0.27708
552360.0000   -0.42419
552400.0000   -0.19232
552440.0000   -0.64538
552480.0000   -0.35387
552520.0000   -0.30283
552560.0000   -0.40185
552600.0000   -0.54214
552640.0000   -0.25965
552680.0000   -0.24358
552720.0000   -0.14164
552760.0000   -0.12000
552800.0000   -0.62547
552840.0000   -0.58498
552880.0000   -0.34091
552920.0000   -0.63054
552960.0000   -0.72302
553000.0000   -0.63342
553040.0000   -0.53069
553080.0000   -0.70113
553120.0000   -0.58893
553160.0000   -0.48893
553200.0000   -0.45688
553240.0000   -0.53911
553280.0000   -0.43112
553320.0000   -0.59840
553360.0000   -0.62413
553400.0000   -0.52432
553440.0000   -0.51501
553480.0000   -0.62096
553520.0000   -0.81339
553560.0000   -0.27745
553600.0000   -0.37131
553640.0000   -0.31961
553680.0000   -0.49742
553720.0000   -0.35424
553760.0000   -0.50735
553800.0000   -0.00751
553840.0000   -0.08618
553880.0000   -0.21428
553920.0000    0.01476
553960.0000   -0.51367
554000.0000   -0.24211
554040.0000   -0.75599
554080.0000   -0.55805
554120.0000   -0.41767
554160.0000   -0.61301
554200.0000   -0.55943
554240.0000   -0.71351
554280.0000   -0.66963
554320.0000   -0.75981
554360.0000   -0.65081
554400.0000   -0.45749
554440.0000   -0.58121
554480.0000   -0.50839
554520.0000   -0.54802
554560.0000   -0.62988
554600.0000   -0.27282
554640.0000   -0.41322
554680.0000   -0.35390
554720.0000   -0.14811
554760.0000   -0.06604
554800.0000   -0.36204
554840.0000   -0.40098
554880.0000   -0.32614
554920.0000   -0.31079
554960.0000   -0.39149
555000.0000   -0.60061
555040.0000   -0.51310
555080.0000   -0.63574
555120.0000   -0.11102
555160.0000   -0.66045
555200.0000    0.00691
555240.0000   -0.15309
555280.0000   -0.14911
555320.0000    0.09589
555360.0000   -0.06262
555400.0000    0.16664
555440.0000   -0.11122
555480.0000    0.14911
555520.0000    0.16999
555560.0000    0.14249
555600.0000    0.14163
555640.0000   -0.13535
555680.0000    0.15983
555720.0000   -0.14578
555760.0000    0.33911
555800.0000    0.14742
555840.0000   -0.02331
555880.0000    0.11340
555920.0000   -0.28572
555960.0000    0.34262
556000.0000   -0.21487
556040.0000   -0.22291
556080.0000   -0.91540
556120.0000   -0.52373
556160.0000   -0.39606
556200.0000   -0.46503
556240.0000   -0.56612
556280.0000   -0.42445
556320.0000   -0.68930
556360.0000   -0.85005
556400.0000   -0.50548
556440.0000   -0.58676
556480.0000   -0.55882
556520.0000   -0.64975
556560.0000   -0.26472
556600.0000   -0.52758
556640.0000   -0.69975
556680.0000   -0.57610
556720.0000   -0.49269
556760.0000   -0.40211
556800.0000   -0.53993
556840.0000   -0.61255
556880.0000   -0.78812
556920.0000   -0.73239
556960.0000   -0.58198
557000.0000   -0.81583
557040.0000   -0.53943
557080.0000   -0.70599
557120.0000   -0.83151
557160.0000   -0.73983
557200.0000   -0.82958
557240.0000   -0.61460
557280.0000   -0.71483
557320.0000   -0.76436
557360.0000   -0.85232
557400.0000   -0.97861
557440.0000   -0.72364
557480.0000   -0.54490
557520.0000   -0.65028
557560.0000   -0.21746
557600.0000   -0.66118
557640.0000   -0.30814
557680.0000   -0.21580
557720.0000   -0.13510
557760.0000   -0.47890
557800.0000   -0.33535
557840.0000   -0.49903
557880.0000   -0.91834
557920.0000   -0.48796
557960.0000   -0.85828
558000.0000   -0.49631
558040.0000   -0.63727
558080.0000   -0.52628
558120.0000   -0.59863
558160.0000   -0.58363
558200.0000   -0.59232
558240.0000   -0.58009
558280.0000   -0.36787
558320.0000   -0.47467
558360.0000   -0.53004
558400.0000   -0.83333
558440.0000   -0.70356
558480.0000   -0.80565
558520.0000   -0.81885
558560.0000   -0.49098
558600.0000   -0.56590
558640.0000   -0.72443
558680.0000   -0.48404
558720.0000   -0.64482
558760.0000   -0.53891
558800.0000   -0.55646
558840.0000   -0.57249
558880.0000   -0.78750
558920.0000   -0.67687
558960.0000   -0.69324
559000.0000   -0.68372
559040.0000   -0.50375
559080.0000   -0.79797
559120.0000   -0.57425
559160.0000   -0.60029
559200.0000   -0.63595
559240.0000   -0.88356
559280.0000   -0.73876
559320.0000    0.15012
559360.0000    0.01169
559400.0000    0.06923
559440.0000   -0.33836
559480.0000   -0.73604
559520.0000   -0.75216
559560.0000   -0.42423
559600.0000   -0.49145
559640.0000   -0.68887
559680.0000   -0.54020
559720.0000   -0.36422
559760.0000   -0.63276
559800.0000   -0.53332
559840.0000   -0.58585
559880.0000   -0.96426
559920.0000   -1.01813
559960.0000   -0.71067
560000.0000   -0.81213
560040.0000   -0.98603
560080.0000   -0.74496
560120.0000   -0.76266
560160.0000   -0.67359
560200.0000   -0.71900
560240.0000   -0.48620
560280.0000   -0.41571
560320.0000   -0.26239
560360.0000   -0.58303
560400.0000   -0.32296
560440.0000   -0.21642
560480.0000   -0.82612
560520.0000   -0.75075
560560.0000   -0.68446
560600.0000   -0.58552
560640.0000   -0.38223
560680.0000   -0.50249
560720.0000   -0.18351
560760.0000    0.25842
560800.0000    0.04478
560840.0000   -0.02007
560880.0000   -0.01791
560920.0000   -0.06083
560960.0000    0.05742
561000.0000    0.11067
561040.0000   -0.04741
561080.0000    0.18425
561120.0000   -0.27152
561160.0000    0.01852
561200.0000   -0.19624
561240.0000   -0.11666
561280.0000   -0.19474
561320.0000   -0.07822
561360.0000    0.12434
561400.0000   -0.24196
561440.0000   -0.22551
561480.0000   -0.20648
561520.0000   -0.42545
561560.0000   -0.28502
561600.0000   -0.33987
561640.0000   -0.45296
561680.0000   -0.27745
561720.0000   -0.57248
561760.0000   -0.30251
561800.0000   -0.43992
561840.0000   -0.58273
561880.0000   -0.25059
561920.0000   -0.14411
561960.0000   -0.31835
562000.0000   -0.36852
562040.0000   -0.14818
562080.0000   -0.05921
562120.0000   -0.01688
562160.0000    0.00115
562200.0000   -0.40344
562240.0000   -0.21758
562280.0000   -0.72522
562320.0000   -0.41085
562360.0000   -0.40636
562400.0000   -0.58223
562440.0000   -0.23738
562480.0000   -0.51391
562520.0000   -0.06368
562560.0000   -0.36539
562600.0000   -0.02091
562640.0000   -0.36413
562680.0000   -0.30898
562720.0000   -0.52124
562760.0000   -0.50620
562800.0000   -0.50360
562840.0000   -0.40428
562880.0000   -0.42019
562920.0000   -0.43544
562960.0000   -0.43130
563000.0000   -0.03333
563040.0000   -0.06690
563080.0000   -0.08622
563120.0000   -0.07757
563160.0000    0.05757
563200.0000   -0.05507
563240.0000   -0.09824
563280.0000   -0.26601
563320.0000   -0.44490
563360.0000   -0.87181
563400.0000   -0.73894
563440.0000   -0.52171
563480.0000   -0.36687
563520.0000   -0.55230
563560.0000   -0.16477
563600.0000   -0.37043
563640.0000   -0.55676
563680.0000   -0.72059
563720.0000   -0.52289
563760.0000   -0.72408
563800.0000   -0.32973
563840.0000   -0.32436
563880.0000    0.07435
563920.0000   -0.34446
563960.0000   -0.28323
564000.0000   -0.40275
564040.0000   -0.47456
564080.0000   -0.30882
564120.0000   -0.29255
564160.0000   -0.09310
564200.0000   -0.40171
564240.0000   -0.38505
564280.0000   -0.28473
564320.0000   -0.12182
564360.0000   -0.28757
564400.0000   -0.49690
564440.0000   -0.21485
564480.0000   -0.18725
564520.0000    0.06135
564560.0000   -0.04007
564600.0000   -0.11566
564640.0000   -0.31833
564680.0000   -0.31980
564720.0000   -0.30102
564760.0000   -0.61035
564800.0000   -0.53251
564840.0000   -0.45183
564880.0000   -0.27410
564920.0000   -0.35840
564960.0000   -0.26518
565000.0000   -0.21286
565040.0000   -0.25480
565080.0000   -0.44551
565120.0000   -0.38851
565160.0000   -0.42382
565200.0000   -0.17373
565240.0000   -0.34755
565280.0000   -0.28523
565320.0000   -0.25190
565360.0000   -0.06961
565400.0000    0.24920
565440.0000   -0.06987
565480.0000   -0.47139
565520.0000   -0.33009
565560.0000   -0.23764
565600.0000    0.00821
565640.0000   -0.02589
565680.0000   -0.26494
565720.0000   -0.31568
565760.0000   -0.60090
565800.0000   -0.64091
565840.0000   -0.38534
565880.0000   -0.39808
565920.0000   -0.24524
565960.0000   -0.32384
566000.0000   -0.34911
566040.0000   -0.45171
566080.0000   -0.43874
566120.0000   -0.43926
566160.0000   -0.31547
566200.0000   -0.35374
566240.0000   -0.45052
566280.0000   -0.54587
566320.0000   -0.10691
566360.0000   -0.10555
566400.0000   -0.13258
566440.0000   -0.33133
566480.0000   -0.05053
566520.0000   -0.28150
566560.0000   -0.22186
566600.0000   -0.40239
566640.0000   -0.25453
566680.0000   -0.00825
566720.0000    0.03127
566760.0000    0.29680
566800.0000    0.19221
566840.0000   -0.14511
566880.0000   -0.18158
566920.0000   -0.32650
566960.0000   -0.21585
567000.0000    0.12537
567040.0000    0.04691
567080.0000   -0.25182
567120.0000   -0.35983
567160.0000   -0.03314
567200.0000   -0.08567
567240.0000   -0.41394
567280.0000   -0.40368
567320.0000   -0.68266
567360.0000   -0.61056
567400.0000   -0.59259
567440.0000   -0.82565
567480.0000   -0.54574
567520.0000   -0.61588
567560.0000   -0.66424
567600.0000   -0.67535
567640.0000   -0.43831
567680.0000   -0.41131
567720.0000   -0.58512
567760.0000   -0.59864
567800.0000   -0.50914
567840.0000   -0.47969
567880.0000   -0.41335
567920.0000   -0.30138
567960.0000   -0.61746
568000.0000    0.04617
568040.0000   -0.18963
568080.0000   -0.54679
568120.0000   -0.49032
568160.0000   -0.55087
568200.0000   -0.72437
568240.0000   -0.63567
568280.0000   -0.74654
568320.0000   -0.71451
568360.0000   -0.15195
568400.0000   -0.61385
568440.0000   -0.39821
568480.0000   -0.34723
568520.0000   -0.41410
568560.0000   -0.37306
568600.0000   -0.29239
568640.0000   -0.27299
568680.0000   -0.45857
568720.0000   -0.38907
568760.0000   -0.61926
568800.0000   -0.39166
568840.0000    0.06605
568880.0000   -0.57981
568920.0000   -0.73933
568960.0000   -0.67625
569000.0000   -0.57886
569040.0000   -0.58380
569080.0000   -0.69428
569120.0000   -0.49831
569160.0000   -0.52237
569200.0000   -0.45616
569240.0000   -0.37111
569280.0000   -0.53557
569320.0000   -0.80075
569360.0000   -0.63934
569400.0000   -0.51595
569440.0000   -0.51873
569480.0000   -0.59984
569520.0000   -0.86741
569560.0000   -0.90766
569600.0000   -0.60988
569640.0000   -0.61314
569680.0000   -0.35979
569720.0000   -0.51449
569760.0000   -0.42813
569800.0000   -0.30299
569840.0000   -0.41629
569880.0000   -0.60009
569920.0000   -0.70381
569960.0000   -0.39303
570000.0000   -0.30355
570040.0000   -0.44035
570080.0000   -0.46827
570120.0000   -0.79180
570160.0000   -0.26043
570200.0000   -0.46423
570240.0000   -0.43249
570280.0000   -0.22469
570320.0000    0.05628
570360.0000   -0.09793
570400.0000   -0.14770
570440.0000   -0.18470
570480.0000    0.01847
570520.0000   -0.38051
570560.0000   -0.18186
570600.0000    0.07439
570640.0000   -0.22126
570680.0000   -0.49146
570720.0000   -0.33464
570760.0000   -0.31483
570800.0000   -0.37438
570840.0000   -0.28769
570880.0000   -0.48391
570920.0000   -0.32419
570960.0000   -0.53007
571000.0000   -0.74809
571040.0000   -0.49797
571080.0000   -0.65092
571120.0000   -0.30816
571160.0000   -0.53002
571200.0000   -0.32432
571240.0000   -0.32929
571280.0000   -0.10086
571320.0000   -0.27245
571360.0000   -0.29212
571400.0000   -0.42852
571440.0000   -0.48727
571480.0000   -0.51696
571520.0000   -0.40944
571560.0000   -0.15515
571600.0000   -0.09283
571640.0000   -0.29789
571680.0000   -0.14366
571720.0000    0.07912
571760.0000    0.03222
571800.0000   -0.01750
571840.0000    0.06554
571880.0000    0.00099
571920.0000    0.04962
571960.0000    0.14430
572000.0000   -0.15634
572040.0000   -0.14039
572080.0000    0.16110
572120.0000   -0.16154
572160.0000   -0.10773
572200.0000    0.14946
572240.0000    0.24852
572280.0000    0.15804
572320.0000    0.03213
572360.0000    0.21787
572400.0000    0.12310
572440.0000   -0.20610
572480.0000   -0.36865
572520.0000    0.13050
572560.0000    0.10709
572600.0000    0.18563
572640.0000    0.28546
572680.0000    0.42526
572720.0000    0.28176
572760.0000    0.44891
572800.0000    0.38291
572840.0000    0.45769
572880.0000    0.59899
572920.0000    0.29175
572960.0000    0.44610
573000.0000    0.38086
573040.0000    0.06594
573080.0000    0.34242
573120.0000    0.40099
573160.0000    0.69316
573200.0000    0.18285
573240.0000    0.13989
573280.0000    0.25724
573320.0000   -0.00806
573360.0000    0.33836
573400.0000    0.52156
573440.0000    0.23417
573480.0000    0.42740
573520.0000    0.25404
573560.0000    0.32952
573600.0000   -0.01794
573640.0000   -0.09831
573680.0000    0.01700
573720.0000    0.01128
573760.0000   -0.38347
573800.0000    0.04029
573840.0000   -0.36048
573880.0000   -0.37126
573920.0000   -0.26760
573960.0000    0.13985
574000.0000   -0.05502
574040.0000    0.22083
574080.0000    0.10288
574120.0000   -0.32249
574160.0000   -0.08297
574200.0000   -0.25742
574240.0000   -0.30024
574280.0000   -0.37192
574320.0000   -0.49515
574360.0000   -0.96214
574400.0000   -0.79568
574440.0000   -0.59465
574480.0000   -0.46676
574520.0000   -0.57753
574560.0000   -0.36499
574600.0000   -0.29017
574640.0000   -0.12317
574680.0000   -0.05357
574720.0000    0.24593
574760.0000    0.06478
574800.0000   -0.02534
574840.0000    0.13342
574880.0000   -0.20797
574920.0000   -0.57850
574960.0000   -0.57808
575000.0000   -0.53762
575040.0000   -0.53326
575080.0000   -0.25442
575120.0000   -0.59043
575160.0000   -0.48977
575200.0000   -0.53315
575240.0000   -0.35425
575280.0000   -0.25069
575320.0000   -0.25314
575360.0000   -0.51167
575400.0000   -0.31948
575440.0000   -0.13802
575480.0000   -0.16257
575520.0000   -0.31515
575560.0000   -0.50162
575600.0000   -0.13482
575640.0000   -0.31025
575680.0000    0.02144
575720.0000   -0.37851
575760.0000    0.06134
575800.0000    0.04146
575840.0000    0.13718
575880.0000   -0.01113
575920.0000   -0.03145
575960.0000   -0.30352
576000.0000   -0.41001
576040.0000   -0.79899
576080.0000   -0.23069
576120.0000   -0.30840
576160.0000   -0.45733
576200.0000   -0.48119
576240.0000   -0.74585
576280.0000   -0.49137
576320.0000   -0.13305
576360.0000   -0.22773
576400.0000   -0.25367
576440.0000   -0.33135
576480.0000   -0.62565
576520.0000   -0.65899
576560.0000   -0.48375
576600.0000    0.02414
576640.0000   -0.43495
576680.0000    0.02487
576720.0000    0.01239
576760.0000   -0.09800
576800.0000   -0.36828
576840.0000   -0.57183
576880.0000   -0.73579
576920.0000   -0.71732
576960.0000   -0.51681
577000.0000   -0.62284
577040.0000   -0.75190
577080.0000   -0.48403
577120.0000   -0.49252
577160.0000   -0.41577
577200.0000   -0.43114
577240.0000   -0.37904
577280.0000   -0.60249
577320.0000   -0.40842
577360.0000   -0.44896
577400.0000   -0.54409
577440.0000   -0.52572
577480.0000   -0.58478
577520.0000   -0.59720
577560.0000   -0.68045
577600.0000   -0.77817
577640.0000   -0.69458
577680.0000   -0.64927
577720.0000   -0.72263
577760.0000   -0.61237
577800.0000   -0.72231
577840.0000   -0.95787
577880.0000   -0.57002
577920.0000   -0.63242
577960.0000   -0.71859
578000.0000   -0.60297
578040.0000   -0.44126
578080.0000   -0.59256
578120.0000   -0.69009
578160.0000   -0.60683
578200.0000   -0.72507
578240.0000   -0.61618
578280.0000   -0.60203
578320.0000   -0.48567
578360.0000   -0.66675
578400.0000   -0.51439
578440.0000   -0.31197
578480.0000   -0.83703
578520.0000   -0.57360
578560.0000   -0.40515
578600.0000    0.00098
578640.0000   -0.01309
578680.0000    0.27888
578720.0000    0.10657
578760.0000    0.24654
578800.0000    0.54547
578840.0000    0.38776
578880.0000    0.43309
578920.0000    0.29678
578960.0000    0.34666
579000.0000    0.47583
579040.0000    0.43384
579080.0000    0.31438
579120.0000    0.38726
579160.0000    0.32918
579200.0000    0.24396
579240.0000    0.03411
579280.0000    0.24250
579320.0000    0.42213
579360.0000    0.35536
579400.0000    0.51151
579440.0000    0.29989
579480.0000    0.81463
579520.0000    0.67945
579560.0000    0.67669
579600.0000    0.48009
579640.0000    0.56297
579680.0000    0.40266
579720.0000    0.19062
579760.0000    0.48174
579800.0000    0.46766
579840.0000    0.48818
579880.0000    0.56049
579920.0000    0.48189
579960.0000    0.65270
580000.0000    0.35494
580040.0000    0.58629
580080.0000    0.39078
580120.0000    0.39039
580160.0000    0.38604
580200.0000    0.59040
580240.0000    0.51754
580280.0000    0.55417
580320.0000    0.49331
580360.0000    0.34439
580400.0000    0.25106
580440.0000    0.57235
580480.0000    0.00317
580520.0000    0.12975
580560.0000    0.33893
580600.0000    0.32781
580640.0000    0.23776
580680.0000    0.40921
580720.0000    0.36318
580760.0000    0.43780
580800.0000    0.59907
580840.0000    0.53978
580880.0000    0.51583
580920.0000    0.46816
580960.0000    0.28836
581000.0000    0.47668
581040.0000    0.59047
581080.0000    0.63028
581120.0000    0.42342
581160.0000    0.37256
581200.0000    0.48722
581240.0000    0.55417
581280.0000    0.61452
581320.0000    0.46186
581360.0000    0.42744
581400.0000    0.43148
581440.0000    0.57426
581480.0000    0.70534
581520.0000    0.41491
581560.0000    0.59826
581600.0000    0.54350
581640.0000    0.37527
581680.0000    0.31723
581720.0000    0.49368
581760.0000    0.56931
581800.0000    0.48164
581840.0000    0.40822
581880.0000    0.51469
581920.0000    0.53685
581960.0000    0.52743
582000.0000    0.58538
582040.0000    0.53735
582080.0000    0.53870
582120.0000    0.62786
582160.0000    0.77070
582200.0000    0.53093
582240.0000    0.35687
582280.0000    0.42954
582320.0000    0.60426
582360.0000    0.48022
582400.0000    0.55803
582440.0000    0.70863
582480.0000    0.51200
582520.0000    0.40197
582560.0000    0.54456
582600.0000    0.14098
582640.0000    0.54074
582680.0000    0.10364
582720.0000    0.60817
582760.0000    0.58834
582800.0000    0.47489
582840.0000    0.47183
582880.0000    0.42178
582920.0000    0.44545
582960.0000    0.34611
583000.0000    0.39543
583040.0000    0.38963
583080.0000    0.66551
583120.0000    0.52728
583160.0000    0.64452
583200.0000    0.37828
583240.0000    0.43555
583280.0000    0.51409
583320.0000    0.44116
583360.0000    0.31242
583400.0000    0.27125
583440.0000    0.37500
583480.0000    0.55588
583520.0000    0.32874
583560.0000    0.60239
583600.0000    0.44694
583640.0000    0.28666
583680.0000    0.53541
583720.0000    0.46348
583760.0000    0.87629
583800.0000    0.51957
583840.0000    0.52788
583880.0000    0.59464
583920.0000    0.42157
583960.0000    0.50628
584000.0000    0.53379
584040.0000    0.51036
584080.0000    0.48587
584120.0000    0.45564
584160.0000    0.57549
584200.0000    0.32753
584240.0000    0.38090
584280.0000    0.53122
584320.0000    0.43137
584360.0000    0.46464
584400.0000    0.42556
584440.0000    0.31899
584480.0000    0.35792
584520.0000    0.46387
584560.0000    0.61045
584600.0000    0.50823
584640.0000    0.59006
584680.0000    0.62647
584720.0000    0.41393
584760.0000    0.53549
584800.0000    0.35449
584840.0000    0.34986
584880.0000    0.49535
584920.0000    0.55634
584960.0000    0.48036
585000.0000    0.24455
585040.0000    0.38427
585080.0000    0.44929
585120.0000    0.40013
585160.0000    0.56878
585200.0000    0.42784
585240.0000    0.64805
585280.0000    0.52533
585320.0000    0.44658
585360.0000    0.23810
585400.0000    0.35567
585440.0000    0.39335
585480.0000    0.17499
585520.0000    0.39662
585560.0000    0.52277
585600.0000    0.46930
585640.0000    0.29712
585680.0000    0.48750
585720.0000    0.40006
585760.0000    0.48111
585800.0000    0.45799
585840.0000    0.33976
585880.0000    0.40164
585920.0000    0.64724
585960.0000    0.22220
586000.0000    0.29065
586040.0000    0.57890
586080.0000    0.29910
586120.0000    0.33508
586160.0000    0.33571
586200.0000    0.44140
586240.0000    0.66783
586280.0000    0.63153
586320.0000    0.61479
586360.0000    0.53250
586400.0000    0.30816
586440.0000    0.37002
586480.0000    0.41607
586520.0000    0.33138
586560.0000    0.38400
586600.0000    0.66133
586640.0000    0.53144
586680.0000    0.45629
586720.0000    0.31255
586760.0000    0.40665
586800.0000    0.39167
586840.0000    0.33897
586880.0000    0.47852
586920.0000    0.32362
586960.0000    0.25787
587000.0000    0.43151
587040.0000    0.52342
587080.0000    0.31794
587120.0000    0.33931
587160.0000    0.39103
587200.0000    0.34839
587240.0000    0.76133
587280.0000    0.31058
587320.0000    0.40074
587360.0000    0.54534
587400.0000    0.36909
587440.0000    0.27343
587480.0000    0.47031
587520.0000    0.46061
587560.0000    0.19912
587600.0000    0.41940
587640.0000    0.52364
587680.0000    0.84850
587720.0000    0.28558
587760.0000    0.49290
587800.0000    0.60691
587840.0000    0.40972
587880.0000    0.30654
587920.0000    0.27606
587960.0000    0.56573
588000.0000    0.20842
588040.0000   -0.13600
588080.0000   -0.33230
588120.0000    0.05315
588160.0000   -0.23444
588200.0000   -0.29341
588240.0000   -0.33645
588280.0000   -0.55242
588320.0000   -0.28452
588360.0000   -0.30941
588400.0000   -0.39957
588440.0000   -0.36679
588480.0000   -0.29073
588520.0000   -0.72221
588560.0000   -0.42845
588600.0000    0.15978
588640.0000    0.27741
588680.0000    0.36808
588720.0000    0.05280
588760.0000   -0.02484
588800.0000    0.12140
588840.0000    0.41937
588880.0000    0.34409
588920.0000    0.12361
588960.0000    0.05571
589000.0000    0.10247
589040.0000    0.36607
589080.0000    0.25533
589120.0000    0.15317
589160.0000    0.20235
589200.0000    0.24877
589240.0000   -0.02953
589280.0000   -0.06590
589320.0000    0.31516
589360.0000    0.27652
589400.0000   -0.02170
589440.0000    0.11820
589480.0000    0.27627
589520.0000    0.53146
589560.0000    0.09183
589600.0000    0.30617
589640.0000    0.18459
589680.0000    0.35443
589720.0000    0.38959
589760.0000    0.26763
589800.0000    0.52463
589840.0000    0.67343
589880.0000    0.79477
589920.0000    0.64943
589960.0000    0.60305
590000.0000    0.63075
590040.0000    0.51626
590080.0000    0.66915
590120.0000    0.64777
590160.0000    0.51676
590200.0000    0.46743
590240.0000    0.59797
590280.0000    0.45054
590320.0000    0.38858
590360.0000    0.46454
590400.0000    0.60994
590440.0000    0.53295
590480.0000    0.66791
590520.0000    0.59328
590560.0000    0.42602
590600.0000    0.57015
590640.0000    0.74402
590680.0000    0.47854
590720.0000    0.59751
590760.0000    0.33103
590800.0000    0.48647
590840.0000    0.61857
590880.0000    0.66105
590920.0000    0.54247
590960.0000    0.47600
591000.0000    0.60364
591040.0000    0.65474
591080.0000    0.51932
591120.0000    0.45888
591160.0000    0.53244
591200.0000    0.58994
591240.0000    0.48453
591280.0000    0.41194
591320.0000    0.53283
591360.0000    0.48197
591400.0000    0.42106
591440.0000    0.44915
591480.0000    0.40753
591520.0000    0.38901
591560.0000    0.34725
591600.0000    0.49832
591640.0000    0.47840
591680.0000    0.20548
591720.0000    0.47135
591760.0000    0.54628
591800.0000    0.49907
591840.0000    0.41930
591880.0000    0.48306
591920.0000    0.38241
591960.0000    0.45744
592000.0000    0.69370
592040.0000    0.25943
592080.0000    0.53513
592120.0000    0.26466
592160.0000    0.40963
592200.0000    0.54860
592240.0000    0.34775
592280.0000    0.39118
592320.0000    0.47040
592360.0000    0.35157
592400.0000    0.32526
592440.0000    0.49774
592480.0000    0.45626
592520.0000    0.64455
592560.0000    0.42112
592600.0000    0.50263
592640.0000    0.45740
592680.0000    0.46683
592720.0000    0.35736
592760.0000    0.45076
592800.0000    0.29661
592840.0000    0.44219
592880.0000    0.11367
592920.0000    0.30669
592960.0000    0.06872
593000.0000   -0.06629
593040.0000   -0.19162
593080.0000   -0.14572
593120.0000   -0.14755
593160.0000    0.35330
593200.0000    0.40419
593240.0000    0.08583
593280.0000    0.18443
593320.0000   -0.08965
593360.0000    0.22278
593400.0000    0.09592
593440.0000   -0.18740
593480.0000   -0.04162
593520.0000   -0.01235
593560.0000    0.09929
593600.0000    0.11037
593640.0000   -0.02519
593680.0000    0.20525
593720.0000   -0.07882
593760.0000   -0.24353
593800.0000    0.07642
593840.0000    0.01139
593880.0000   -0.22784
593920.0000   -0.20179
593960.0000   -0.15944
594000.0000   -0.00311
594040.0000    0.07742
594080.0000    0.37553
594120.0000    0.05474
594160.0000   -0.13001
594200.0000   -0.03392
594240.0000    0.42071
594280.0000    0.12968
594320.0000    0.05543
594360.0000    0.10438
594400.0000    0.32171
594440.0000    0.26854
594480.0000    0.17425
594520.0000   -0.03193
594560.0000    0.11883
594600.0000   -0.19781
594640.0000    0.27416
594680.0000    0.21472
594720.0000   -0.05363
594760.0000    0.27250
594800.0000    0.17269
594840.0000    0.12480
594880.0000    0.09598
594920.0000   -0.01218
594960.0000    0.08165
595000.0000   -0.18123
595040.0000   -0.40125
595080.0000   -0.17750
595120.0000    0.06173
595160.0000    0.14484
595200.0000    0.03904
595240.0000   -0.14196
595280.0000    0.18862
595320.0000   -0.17354
595360.0000   -0.28239
595400.0000   -0.11094
595440.0000   -0.36359
595480.0000   -0.20285
595520.0000   -0.01880
595560.0000    0.23316
595600.0000    0.04815
595640.0000   -0.21891
595680.0000    0.16372
595720.0000    0.07333
595760.0000    0.41562
595800.0000    0.09867
595840.0000    0.27624
595880.0000    0.18621
595920.0000    0.07398
595960.0000    0.30421
596000.0000    0.14808
596040.0000    0.26290
596080.0000    0.27424
596120.0000    0.12424
596160.0000    0.10530
596200.0000    0.26566
596240.0000    0.08648
596280.0000    0.04300
596320.0000    0.10793
596360.0000   -0.42514
596400.0000   -0.76984
596440.0000   -0.53270
596480.0000   -0.46259
596520.0000   -0.73436
596560.0000   -0.71410
596600.0000   -0.58572
596640.0000   -0.59398
596680.0000   -0.51120
596720.0000   -0.57236
596760.0000   -0.76660
596800.0000   -0.34554
596840.0000   -0.34672
596880.0000   -0.21300
596920.0000    0.04604
596960.0000    0.18510
597000.0000    0.25733
597040.0000    0.21905
597080.0000    0.16378
597120.0000    0.01453
597160.0000    0.19521
597200.0000    0.16163
597240.0000   -0.08977
597280.0000   -0.01727
597320.0000    0.11022
597360.0000   -0.23618
597400.0000   -0.06019
597440.0000    0.08068
597480.0000    0.18454
597520.0000   -0.18552
597560.0000   -0.04077
597600.0000   -0.02391
597640.0000    0.11755
597680.0000    0.38606
597720.0000   -0.18192
597760.0000    0.18339
597800.0000    0.02301
597840.0000    0.03519
597880.0000    0.24763
597920.0000    0.09342
597960.0000    0.09962
598000.0000   -0.04636
598040.0000   -0.11124
598080.0000   -0.04502
598120.0000   -0.01474
598160.0000   -0.00696
598200.0000   -0.16238
598240.0000    0.01092
598280.0000    0.01587
598320.0000    0.05741
598360.0000    0.10254
598400.0000   -0.03253
598440.0000   -0.01666
598480.0000   -0.22550
598520.0000   -0.10048
598560.0000    0.05141
598600.0000    0.05025
598640.0000    0.11440
598680.0000    0.10148
598720.0000    0.25795
598760.0000    0.06400
598800.0000    0.05030
598840.0000   -0.11375
598880.0000   -0.16029
598920.0000   -0.01922
598960.0000    0.01983
599000.0000    0.30382
599040.0000    0.44356
599080.0000    0.15072
599120.0000    0.33101
599160.0000    0.24934
599200.0000    0.31605
599240.0000    0.40453
599280.0000    0.24543
599320.0000    0.24513
599360.0000    0.37368
599400.0000    0.30029
599440.0000    0.08534
599480.0000    0.20077
599520.0000    0.53120
599560.0000    0.44023
599600.0000    0.40282
599640.0000    0.58831
599680.0000    0.60363
599720.0000    0.39806
599760.0000    0.47040
599800.0000    0.32499
599840.0000    0.54143
599880.0000    0.30536
599920.0000    0.44746
599960.0000    0.45724
600000.0000    0.43842
600040.0000    0.44772
600080.0000    0.60877
600120.0000    0.44262
600160.0000    0.58865
600200.0000    0.46969
600240.0000    0.40532
600280.0000    0.50659
600320.0000    0.33436
600360.0000    0.32144
600400.0000    0.39357
600440.0000    0.52253
600480.0000    0.27391
600520.0000    0.42473
600560.0000    0.08290
600600.0000    0.41411
600640.0000    0.16117
600680.0000    0.36791
600720.0000    0.26469
600760.0000    0.48487
600800.0000    0.41085
600840.0000    0.38911
600880.0000    0.37335
600920.0000    0.53530
600960.0000    0.59825
601000.0000    0.41499
601040.0000    0.40336
601080.0000    0.24226
601120.0000    0.08492
601160.0000    0.20928
601200.0000    0.14602
601240.0000    0.44173
601280.0000    0.46669
601320.0000    0.48217
601360.0000    0.35539
601400.0000    0.20271
601440.0000   -0.15571
601480.0000    0.27311
601520.0000    0.16710
601560.0000    0.17770
601600.0000    0.36539
601640.0000    0.46967
601680.0000    0.13874
601720.0000    0.37144
601760.0000    0.39674
601800.0000    0.50748
601840.0000    0.28361
601880.0000    0.30850
601920.0000    0.56872
601960.0000    0.33638
602000.0000    0.65546
602040.0000    0.25083
602080.0000    0.21754
602120.0000    0.31881
602160.0000    0.41480
602200.0000    0.35443
602240.0000    0.20380
602280.0000    0.31485
602320.0000    0.29164
602360.0000    0.49018
602400.0000    0.37570
602440.0000    0.61837
602480.0000    0.27345
602520.0000    0.12427
602560.0000    0.28231
602600.0000    0.31197
602640.0000    0.41051
602680.0000    0.44463
602720.0000    0.60187
602760.0000    0.36963
602800.0000    0.58818
602840.0000    0.48764
602880.0000    0.19817
602920.0000    0.52761
602960.0000    0.44138
603000.0000    0.56424
603040.0000    0.45082
603080.0000    0.38841
603120.0000    0.33035
603160.0000    0.34346
603200.0000    0.30114
603240.0000    0.45489
603280.0000    0.24198
603320.0000    0.31375
603360.0000    0.14024
603400.0000   -0.18335
603440.0000    0.16900
603480.0000    0.16582
603520.0000    0.21992
603560.0000    0.19762
603600.0000    0.35661
603640.0000    0.33974
603680.0000    0.22089
603720.0000    0.38867
603760.0000    0.24987
603800.0000    0.31219
603840.0000    0.22377
603880.0000    0.47363
603920.0000    0.26517
603960.0000    0.11913
604000.0000    0.12809
604040.0000    0.17517
604080.0000   -0.10571
604120.0000    0.41621
604160.0000    0.20733
604200.0000    0.19164
604240.0000    0.42323
604280.0000    0.43036
604320.0000    0.10121
604360.0000    0.11720
604400.0000    0.01369
604440.0000   -0.16071
604480.0000   -0.01917
604520.0000    0.29460
604560.0000   -0.01445
604600.0000   -0.44505
604640.0000   -0.07350
604680.0000    0.23175
604720.0000   -0.54317
604760.0000   -0.34326
604800.0000    0.30849
604840.0000    0.29017
604880.0000    0.14567
604920.0000    0.38208
604960.0000    0.20751
605000.0000   -0.18976
605040.0000   -0.06625
605080.0000   -0.11960
605120.0000   -0.01120
605160.0000   -0.14321
605200.0000    0.30467
605240.0000    0.14852
605280.0000   -0.16695
605320.0000    0.12656
605360.0000   -0.07229
605400.0000   -0.10343
605440.0000    0.01803
605480.0000   -0.35184
605520.0000   -0.00859
605560.0000    0.08446
605600.0000    0.12464
605640.0000   -0.21124
605680.0000    0.21774
605720.0000    0.01464
605760.0000   -0.00064
605800.0000    0.12753
605840.0000   -0.00114
605880.0000    0.01761
605920.0000    0.01922
605960.0000    0.26858
606000.0000    0.24001
606040.0000   -0.04561
606080.0000    0.11884
606120.0000    0.12735
606160.0000   -0.09505
606200.0000   -0.13127
606240.0000   -0.12467
606280.0000    0.04431
606320.0000   -0.12648
606360.0000   -0.04524
606400.0000    0.17072
606440.0000    0.13245
606480.0000   -0.07595
606520.0000    0.02868
606560.0000   -0.11160
606600.0000   -0.60568
606640.0000   -0.52046
606680.0000   -0.38789
606720.0000   -0.51856
606760.0000   -0.24840
606800.0000    0.15106
606840.0000    0.08047
606880.0000    0.42933
606920.0000    0.54382
606960.0000    0.22824
607000.0000    0.36371
607040.0000    0.22776
607080.0000   -0.13887
607120.0000   -0.24742
607160.0000   -0.38206
607200.0000   -0.46923
607240.0000   -0.19996
607280.0000   -0.81645
607320.0000   -0.57431
607360.0000   -0.54834
607400.0000   -0.41371
607440.0000   -0.59908
607480.0000   -0.18719
607520.0000   -0.14510
607560.0000   -0.11752
607600.0000   -0.12911
607640.0000   -0.34480
607680.0000    0.05026
607720.0000    0.09538
607760.0000    0.16901
607800.0000    0.21493
607840.0000    0.10541
607880.0000   -0.06575
607920.0000   -0.50296
607960.0000    0.01087
608000.0000   -0.05585
608040.0000   -0.13784
608080.0000   -0.30922
608120.0000   -0.48845
608160.0000   -0.08544
608200.0000   -0.26315
608240.0000   -0.15645
608280.0000   -0.16845
608320.0000   -0.02451
608360.0000   -0.02822
608400.0000   -0.25524
608440.0000   -0.01884
608480.0000   -0.41416
608520.0000   -0.36479
608560.0000   -0.39899
608600.0000   -0.39201
608640.0000   -0.21010
608680.0000   -0.28791
608720.0000   -0.26837
608760.0000   -0.28069
608800.0000    0.02406
608840.0000   -0.09987
608880.0000   -0.26812
608920.0000   -0.47188
608960.0000    0.14203
609000.0000    0.03023
609040.0000   -0.43041
609080.0000   -0.19768
609120.0000   -0.13009
609160.0000    0.05895
609200.0000   -0.17581
609240.0000   -0.18131
609280.0000   -0.07221
609320.0000   -0.39411
609360.0000   -0.13819
609400.0000   -0.12034
609440.0000   -0.37975
609480.0000    0.12866
609520.0000   -0.12896
609560.0000   -0.43605
609600.0000   -0.37338
609640.0000   -0.13750
609680.0000   -0.27395
609720.0000    0.05996
609760.0000    0.00534
609800.0000   -0.08329
609840.0000   -0.11462
609880.0000   -0.28249
609920.0000   -0.36232
609960.0000   -0.29910
610000.0000   -0.14582
610040.0000   -0.59343
610080.0000   -0.35636
610120.0000   -0.37735
610160.0000   -0.05305
610200.0000   -0.11068
610240.0000   -0.07724
610280.0000    0.32486
610320.0000    0.04382
610360.0000   -0.13258
610400.0000    0.02640
610440.0000   -0.10538
610480.0000   -0.37018
610520.0000   -0.17196
610560.0000    0.20964
610600.0000   -0.12461
610640.0000   -0.44438
610680.0000   -0.39112
610720.0000   -0.59159
610760.0000    0.05676
610800.0000   -0.28281
610840.0000   -0.09154
610880.0000   -0.38227
610920.0000   -0.01979
610960.0000   -0.22176
611000.0000   -0.12576
611040.0000   -0.30385
611080.0000    0.17433
611120.0000   -0.12407
611160.0000   -0.11853
611200.0000   -0.24383
611240.0000   -0.19088
611280.0000    0.05176
611320.0000   -0.38952
611360.0000   -0.66837
611400.0000   -0.69565
611440.0000   -0.73147
611480.0000   -0.58455
611520.0000   -0.45558
611560.0000   -0.23281
611600.0000   -0.11075
611640.0000   -0.31240
611680.0000   -0.33861
611720.0000   -0.25667
611760.0000   -0.23479
611800.0000   -0.37505
611840.0000   -0.30984
611880.0000   -0.06276
611920.0000    0.14285
611960.0000    0.06210
612000.0000    0.10110
612040.0000    0.10027
612080.0000    0.11402
612120.0000   -0.11865
612160.0000   -0.15134
612200.0000   -0.17462
612240.0000   -0.03589
612280.0000    0.11800
612320.0000    0.25950
612360.0000    0.21068
612400.0000   -0.02950
612440.0000   -0.39489
612480.0000    0.00216
612520.0000   -0.08792
612560.0000   -0.02759
612600.0000   -0.01245
612640.0000   -0.11294
612680.0000   -0.13489
612720.0000   -0.16518
612760.0000    0.06200
612800.0000    0.24758
612840.0000    0.24969
612880.0000   -0.06109
612920.0000    0.25014
612960.0000    0.07622
613000.0000   -0.03427
613040.0000   -0.15398
613080.0000    0.05804
613120.0000    0.19833
613160.0000    0.20274
613200.0000   -0.37373
613240.0000    0.14491
613280.0000   -0.23796
613320.0000   -0.39612
613360.0000   -0.26787
613400.0000   -0.52080
613440.0000   -0.66508
613480.0000   -0.35447
613520.0000   -0.31028
613560.0000   -0.38635
613600.0000   -0.27510
613640.0000   -0.47706
613680.0000   -0.09796
613720.0000   -0.19129
613760.0000   -0.17747
613800.0000   -0.40808
613840.0000   -0.30629
613880.0000   -0.10024
613920.0000   -0.47751
613960.0000   -0.36508
614000.0000   -0.60549
614040.0000   -0.53956
614080.0000   -0.49521
614120.0000   -0.38144
614160.0000   -0.37785
614200.0000   -0.59037
614240.0000   -0.46534
614280.0000   -0.41897
614320.0000   -0.28351
614360.0000   -0.32865
614400.0000   -0.36195
614440.0000   -0.53554
614480.0000   -0.28784
614520.0000   -0.59601
614560.0000   -0.68125
614600.0000   -0.57489
614640.0000   -0.54204
614680.0000   -0.42675
614720.0000   -0.56839
614760.0000   -0.14468
614800.0000    0.01138
614840.0000   -0.07819
614880.0000   -0.61485
614920.0000    0.08797
614960.0000   -0.23869
615000.0000   -0.00344
615040.0000    0.08972
615080.0000    0.17187
615120.0000   -0.34060
615160.0000   -0.40699
615200.0000   -0.66389
615240.0000   -0.40458
615280.0000   -0.54911
615320.0000   -0.33046
615360.0000    0.19697
615400.0000    0.00590
615440.0000   -0.56636
615480.0000   -0.53263
615520.0000   -0.09058
615560.0000   -0.54162
615600.0000    0.08515
615640.0000   -0.32994
615680.0000   -0.47619
615720.0000   -0.53971
615760.0000   -0.49038
615800.0000   -0.39228
615840.0000   -0.63297
615880.0000    0.02405
615920.0000    0.02104
615960.0000   -0.38882
616000.0000   -0.45272
616040.0000   -0.12560
616080.0000   -0.02541
616120.0000   -0.18744
616160.0000   -0.43037
616200.0000   -0.07388
616240.0000   -0.14354
616280.0000    0.27571
616320.0000   -0.05920
616360.0000    0.10026
616400.0000   -0.02984
616440.0000   -0.11542
616480.0000    0.04830
616520.0000   -0.36026
616560.0000   -0.06522
616600.0000   -0.26810
616640.0000   -0.36788
616680.0000   -0.35722
616720.0000   -0.45359
616760.0000   -0.32458
616800.0000   -0.43479
616840.0000   -0.04070
616880.0000    0.09459
616920.0000    0.10015
616960.0000   -0.01712
617000.0000   -0.09643
617040.0000    0.09809
617080.0000    0.00516
617120.0000   -0.07254
617160.0000    0.32339
617200.0000    0.12646
617240.0000    0.23577
617280.0000    0.21756
617320.0000    0.06828
617360.0000    0.26421
617400.0000   -0.11041
617440.0000    0.04075
617480.0000    0.00283
617520.0000    0.14068
617560.0000    0.26164
617600.0000    0.02663
617640.0000    0.14439
617680.0000    0.21767
617720.0000    0.31520
617760.0000    0.44157
617800.0000    0.28949
617840.0000    0.25689
617880.0000    0.33771
617920.0000    0.46460
617960.0000    0.27468
618000.0000    0.28480
618040.0000    0.16604
618080.0000   -0.18291
618120.0000    0.35489
618160.0000    0.00283
618200.0000    0.10004
618240.0000    0.27707
618280.0000   -0.30362
618320.0000   -0.67759
618360.0000   -0.36639
618400.0000   -0.28243
618440.0000   -0.47718
618480.0000   -0.43550
618520.0000   -0.60224
618560.0000   -0.54684
618600.0000   -0.45587
618640.0000   -0.65598
618680.0000   -0.45445
618720.0000   -0.32940
618760.0000   -0.18239
618800.0000   -0.25176
618840.0000   -0.19895
618880.0000   -0.22428
618920.0000   -0.49081
618960.0000   -0.58265
619000.0000   -0.45097
619040.0000   -0.17325
619080.0000   -0.29354
619120.0000   -0.35283
619160.0000   -0.25994
619200.0000   -0.20147
619240.0000   -0.23592
619280.0000   -0.48500
619320.0000   -0.40071
619360.0000   -0.46090
619400.0000   -0.29997
619440.0000   -0.32308
619480.0000   -0.25895
619520.0000   -0.19985
619560.0000   -0.19306
619600.0000   -0.27292
619640.0000   -0.12095
619680.0000   -0.22423
619720.0000   -0.28715
619760.0000   -0.20381
619800.0000   -0.49312
619840.0000   -0.23924
619880.0000   -0.12561
619920.0000   -0.45064
619960.0000   -0.42702
620000.0000    0.03955
620040.0000   -0.21550
620080.0000   -0.07163
620120.0000    0.05443
620160.0000   -0.20711
620200.0000   -0.09398
620240.0000   -0.16394
620280.0000   -0.14978
620320.0000   -0.21587
620360.0000   -0.00554
620400.0000   -0.01093
620440.0000   -0.15464
620480.0000    0.16029
620520.0000    0.00593
620560.0000   -0.11860
620600.0000   -0.06160
620640.0000   -0.13719
620680.0000    0.03928
620720.0000   -0.02530
620760.0000   -0.15827
620800.0000    0.07595
620840.0000   -0.15711
620880.0000   -0.22419
620920.0000   -0.24160
620960.0000   -0.41526
621000.0000   -0.15101
621040.0000   -0.25638
621080.0000   -0.09259
621120.0000   -0.16894
621160.0000   -0.16573
621200.0000   -0.20155
621240.0000   -0.44081
621280.0000   -0.46942
621320.0000   -0.19969
621360.0000   -0.24008
621400.0000   -0.08731
621440.0000    0.00264
621480.0000    0.12387
621520.0000    0.14993
621560.0000   -0.11781
621600.0000   -0.44894
621640.0000   -0.24627
621680.0000   -0.28075
621720.0000   -0.09917
621760.0000   -0.17684
621800.0000   -0.14081
621840.0000    0.28166
621880.0000   -0.04612
621920.0000   -0.21430
621960.0000   -0.26529
622000.0000   -0.21795
622040.0000    0.14170
622080.0000    0.29159
622120.0000    0.01910
622160.0000   -0.34760
622200.0000   -0.27706
622240.0000   -0.36186
622280.0000   -0.48638
622320.0000   -0.47340
622360.0000   -0.33424
622400.0000   -0.34644
622440.0000   -0.55196
622480.0000   -0.23413
622520.0000   -0.30757
622560.0000   -0.51842
622600.0000   -0.50490
622640.0000   -0.67832
622680.0000   -0.43198
622720.0000   -0.55931
622760.0000   -0.29737
622800.0000   -0.32450
622840.0000   -0.55472
622880.0000   -0.39976
622920.0000   -0.36630
622960.0000   -0.48007
623000.0000   -0.58990
623040.0000   -0.35232
623080.0000   -0.57464
623120.0000   -0.73710
623160.0000   -0.71604
623200.0000   -0.53003
623240.0000   -0.51403
623280.0000   -0.33488
623320.0000   -0.45649
623360.0000   -0.25029
623400.0000   -0.28119
623440.0000   -0.65566
623480.0000   -0.48298
623520.0000   -0.49336
623560.0000   -0.43622
623600.0000   -0.49629
623640.0000   -0.57306
623680.0000   -0.54063
623720.0000   -0.15400
623760.0000   -0.10976
623800.0000   -0.27518
623840.0000   -0.64328
623880.0000   -0.59960
623920.0000   -0.42542
623960.0000   -0.49354
624000.0000   -0.48596
624040.0000   -0.45808
624080.0000   -0.62930
624120.0000   -0.61620
624160.0000   -0.45579
624200.0000   -0.40285
624240.0000   -0.47687
624280.0000   -0.58132
624320.0000   -0.60108
624360.0000   -0.58137
624400.0000   -0.48027
624440.0000   -0.69644
624480.0000   -0.31241
624520.0000   -0.42413
624560.0000   -0.18979
624600.0000   -0.32765
624640.0000   -0.67721
624680.0000   -0.51137
624720.0000   -0.58416
624760.0000   -0.47610
624800.0000   -0.44389
624840.0000   -0.65923
624880.0000   -0.32076
624920.0000   -0.56564
624960.0000   -0.68184
625000.0000   -0.77857
625040.0000   -0.64090
625080.0000   -0.33801
625120.0000   -0.71246
625160.0000   -0.61188
625200.0000   -0.42367
625240.0000   -0.73279
625280.0000   -0.62496
625320.0000   -0.54424
625360.0000   -0.57982
625400.0000   -0.27145
625440.0000   -0.55070
625480.0000   -0.60273
625520.0000   -0.55932
625560.0000   -0.49328
625600.0000   -0.65329
625640.0000   -0.70800
625680.0000   -0.60045
625720.0000   -0.17999
625760.0000   -0.50648
625800.0000   -0.50696
625840.0000   -0.68418
625880.0000   -0.66198
625920.0000   -0.56718
625960.0000   -0.63488
626000.0000   -0.07117
626040.0000   -0.13423
626080.0000   -0.12906
626120.0000   -0.03266
626160.0000    0.05202
626200.0000    0.15915
626240.0000    0.14932
626280.0000    0.04224
626320.0000    0.07286
626360.0000    0.15620
626400.0000    0.03504
626440.0000   -0.33273
626480.0000   -0.36163
626520.0000   -0.33576
626560.0000   -0.06691
626600.0000   -0.01655
626640.0000   -0.01447
626680.0000   -0.03570
626720.0000    0.13460
626760.0000   -0.07503
626800.0000   -0.45548
626840.0000   -0.25387
626880.0000   -0.09073
626920.0000    0.08090
626960.0000   -0.23451
627000.0000   -0.35015
627040.0000   -0.28070
627080.0000   -0.07790
627120.0000   -0.37043
627160.0000   -0.16847
627200.0000   -0.44371
627240.0000   -0.16542
627280.0000   -0.19597
627320.0000   -0.39714
627360.0000   -0.39711
627400.0000   -0.24743
627440.0000   -0.33553
627480.0000   -0.18007
627520.0000   -0.29621
627560.0000   -0.40324
627600.0000   -0.02085
627640.0000   -0.16689
627680.0000   -0.16850
627720.0000   -0.13555
627760.0000   -0.15442
627800.0000   -0.24592
627840.0000   -0.44751
627880.0000   -0.46447
627920.0000   -0.75834
627960.0000   -0.74539
628000.0000   -0.51281
628040.0000   -0.46383
628080.0000   -0.23410
628120.0000   -0.33766
628160.0000   -0.46372
628200.0000   -0.48574
628240.0000   -0.29858
628280.0000   -0.43417
628320.0000   -0.40564
628360.0000   -0.29256
628400.0000   -0.45332
628440.0000   -0.26291
628480.0000   -0.12544
628520.0000   -0.29351
628560.0000   -0.11627
628600.0000   -0.16734
628640.0000   -0.11279
628680.0000   -0.41357
628720.0000   -0.05229
628760.0000   -0.45120
628800.0000   -0.10897
628840.0000    0.08469
628880.0000    0.06196
628920.0000    0.25047
628960.0000    0.00385
629000.0000   -0.36757
629040.0000    0.02290
629080.0000   -0.27005
629120.0000    0.04696
629160.0000   -0.04870
629200.0000   -0.18252
629240.0000   -0.05212
629280.0000    0.11695
629320.0000    0.21279
629360.0000    0.07901
629400.0000   -0.08686
629440.0000   -0.04165
629480.0000   -0.15673
629520.0000    0.10390
629560.0000    0.14522
629600.0000    0.29480
629640.0000   -0.05174
629680.0000    0.04368
629720.0000    0.21506
629760.0000    0.49474
629800.0000    0.22671
629840.0000    0.17540
629880.0000    0.01241
629920.0000    0.05904
629960.0000    0.30364
630000.0000    0.36066
630040.0000    0.15790
630080.0000    0.25628
630120.0000    0.14635
630160.0000    0.15565
630200.0000    0.15442
630240.0000    0.19393
630280.0000    0.22030
630320.0000    0.09974
630360.0000   -0.09437
630400.0000    0.15148
630440.0000    0.15034
630480.0000   -0.05470
630520.0000   -0.11411
630560.0000   -0.08765
630600.0000   -0.07688
630640.0000    0.19700
630680.0000    0.13497
630720.0000    0.05344
630760.0000    0.05629
630800.0000    0.07320
630840.0000    0.06976
630880.0000    0.21259
630920.0000    0.01704
630960.0000    0.06569
631000.0000    0.05073
631040.0000    0.06613
631080.0000    0.17925
631120.0000    0.00365
631160.0000   -0.22558
631200.0000    0.15596
631240.0000   -0.06828
631280.0000   -0.15306
631320.0000    0.22202
631360.0000   -0.20546
631400.0000   -0.20225
631440.0000   -0.15143
631480.0000    0.15560
631520.0000    0.10218
631560.0000    0.27700
631600.0000    0.22297
631640.0000    0.40599
631680.0000    0.11848
631720.0000    0.19161
631760.0000    0.10727
631800.0000    0.40919
631840.0000    0.07832
631880.0000    0.23171
631920.0000    0.00493
631960.0000    0.17901
632000.0000    0.18612
632040.0000    0.23438
632080.0000    0.03014
632120.0000    0.02554
632160.0000    0.04425
632200.0000    0.05849
632240.0000    0.17946
632280.0000    0.00184
632320.0000   -0.02917
632360.0000    0.20839
632400.0000    0.02824
632440.0000   -0.02725
632480.0000    0.14020
632520.0000    0.29087
632560.0000    0.02231
632600.0000    0.07231
632640.0000   -0.01129
632680.0000    0.50883
632720.0000    0.13301
632760.0000   -0.05560
632800.0000   -0.01243
632840.0000    0.05288
632880.0000    0.07680
632920.0000    0.17206
632960.0000   -0.01829
633000.0000    0.18679
633040.0000    0.20887
633080.0000    0.21625
633120.0000    0.06305
633160.0000   -0.07756
633200.0000    0.07385
633240.0000    0.10582
633280.0000    0.15476
633320.0000    0.46716
633360.0000    0.14103
633400.0000    0.12028
633440.0000    0.26934
633480.0000    0.03260
633520.0000   -0.02641
633560.0000   -0.20318
633600.0000    0.07410
633640.0000   -0.00685
633680.0000   -0.23665
633720.0000   -0.04037
633760.0000   -0.08021
633800.0000    0.11281
633840.0000    0.18881
633880.0000    0.31272
633920.0000    0.28526
633960.0000   -0.02347
634000.0000   -0.22507
634040.0000   -0.23410
634080.0000   -0.06369
634120.0000    0.13830
634160.0000    0.01669
634200.0000   -0.13934
634240.0000    0.12357
634280.0000    0.17872
634320.0000    0.11980
634360.0000    0.22437
634400.0000   -0.05197
634440.0000    0.17595
634480.0000   -0.19540
634520.0000    0.04358
634560.0000   -0.15301
634600.0000   -0.05178
634640.0000   -0.05908
634680.0000   -0.05471
634720.0000    0.00529
634760.0000    0.00323
634800.0000    0.20316
634840.0000   -0.23097
634880.0000   -0.12631
634920.0000    0.21856
634960.0000   -0.38450
635000.0000    0.04694
635040.0000   -0.38253
635080.0000   -0.53302
635120.0000   -0.14194
635160.0000   -0.21665
635200.0000   -0.30333
635240.0000   -0.31244
635280.0000   -0.26526
635320.0000   -0.62424
635360.0000   -0.04596
635400.0000   -0.20524
635440.0000    0.42482
635480.0000    0.23408
635520.0000    0.05305
635560.0000    0.05597
635600.0000   -0.02136
635640.0000   -0.27975
635680.0000    0.06632
635720.0000    0.01384
635760.0000   -0.00722
635800.0000   -0.34436
635840.0000    0.01832
635880.0000   -0.24107
635920.0000    0.10700
635960.0000   -0.00053
636000.0000    0.05543
636040.0000   -0.02892
636080.0000   -0.13363
636120.0000   -0.00465
636160.0000   -0.08729
636200.0000   -0.30725
636240.0000   -0.34256
636280.0000   -0.29095
636320.0000    0.04779
636360.0000   -0.38606
636400.0000   -0.33154
636440.0000   -0.19627
636480.0000    0.00522
636520.0000   -0.50595
636560.0000   -0.37013
636600.0000   -0.35607
636640.0000    0.08019
636680.0000   -0.35576
636720.0000   -0.25497
636760.0000   -0.11365
636800.0000   -0.04139
636840.0000   -0.04321
636880.0000    0.17052
636920.0000    0.18836
636960.0000    0.22002
637000.0000   -0.05675
637040.0000   -0.12330
637080.0000    0.62277
637120.0000    0.52436
637160.0000    0.40191
637200.0000    0.30500
637240.0000    0.57121
637280.0000    0.42074
637320.0000    0.25831
637360.0000    0.25691
637400.0000    0.43892
637440.0000    0.15673
637480.0000    0.44009
637520.0000    0.37614
637560.0000    0.24610
637600.0000    0.34179
637640.0000    0.51724
637680.0000   -0.19056
637720.0000    0.25642
637760.0000   -0.39585
637800.0000   -0.07491
637840.0000   -0.44231
637880.0000   -0.36861
637920.0000   -0.55360
637960.0000   -0.61205
638000.0000    0.02602
638040.0000    0.02471
638080.0000   -0.14369
638120.0000   -0.32457
638160.0000    0.02126
638200.0000   -0.11951
638240.0000   -0.07540
638280.0000   -0.10179
638320.0000   -0.34421
638360.0000    0.09201
638400.0000   -0.11692
638440.0000   -0.22028
638480.0000   -0.11444
638520.0000    0.14458
638560.0000   -0.12646
638600.0000   -0.59211
638640.0000   -0.13080
638680.0000   -0.63716
638720.0000   -0.36370
638760.0000   -0.35040
638800.0000   -0.22141
638840.0000   -0.51925
638880.0000   -0.05329
638920.0000    0.36328
638960.0000    0.11770
639000.0000   -0.16946
639040.0000   -0.10358
639080.0000   -0.03418
639120.0000    0.26529
639160.0000    0.18272
639200.0000    0.26095
639240.0000   -0.03992
639280.0000    0.07938
639320.0000    0.22637
639360.0000   -0.15448
639400.0000    0.04410
639440.0000   -0.04982
639480.0000    0.11507
639520.0000    0.11189
639560.0000    0.05223
639600.0000   -0.07886
639640.0000   -0.05864
639680.0000    0.16918
639720.0000   -0.16755
639760.0000    0.05580
639800.0000    0.17624
639840.0000   -0.05221
639880.0000    0.26552
639920.0000    0.08739
639960.0000    0.21349
640000.0000   -0.16863
640040.0000   -0.26645
640080.0000    0.07288
640120.0000    0.08362
640160.0000    0.04248
640200.0000    0.27339
640240.0000   -0.24846
640280.0000    0.22532
640320.0000    0.04394
640360.0000    0.21132
640400.0000    0.01552
640440.0000   -0.06055
640480.0000   -0.30876
640520.0000   -0.03132
640560.0000   -0.12998
640600.0000   -0.06558
640640.0000   -0.10221
640680.0000   -0.08498
640720.0000    0.10444
640760.0000    0.08048
640800.0000   -0.01151
640840.0000    0.03192
640880.0000   -0.19129
640920.0000   -0.05396
640960.0000   -0.31235
641000.0000    0.06443
641040.0000   -0.07990
641080.0000    0.03751
641120.0000   -0.09729
641160.0000    0.14436
641200.0000   -0.02916
641240.0000    0.21047
641280.0000    0.15261
641320.0000   -0.13969
641360.0000    0.07675
641400.0000    0.07793
641440.0000    0.10663
641480.0000   -0.10242
641520.0000   -0.06656
641560.0000    0.12500
641600.0000   -0.18564
641640.0000   -0.21227
641680.0000   -0.09154
641720.0000    0.21437
641760.0000   -0.35857
641800.0000   -0.28010
641840.0000    0.06743
641880.0000   -0.26647
641920.0000    0.08990
641960.0000   -0.12229
642000.0000   -0.19690
642040.0000    0.17490
642080.0000    0.08032
642120.0000   -0.16975
642160.0000   -0.21655
642200.0000   -0.00364
642240.0000   -0.02827
642280.0000   -0.12741
642320.0000   -0.09989
642360.0000   -0.23925
642400.0000    0.06382
642440.0000    0.06446
642480.0000   -0.31518
642520.0000    0.09321
642560.0000    0.22280
642600.0000   -0.14710
642640.0000   -0.16978
642680.0000   -0.02674
642720.0000   -0.13270
642760.0000   -0.07016
642800.0000   -0.17378
642840.0000   -0.12005
642880.0000    0.17200
642920.0000    0.09265
642960.0000    0.16115
643000.0000   -0.08092
643040.0000    0.10958
643080.0000   -0.12024
643120.0000    0.21582
643160.0000   -0.06511
643200.0000   -0.09505
643240.0000   -0.03131
643280.0000   -0.03802
643320.0000    0.06759
643360.0000    0.16086
643400.0000    0.10458
643440.0000   -0.22987
643480.0000   -0.40229
643520.0000   -0.29906
643560.0000   -0.02586
643600.0000    0.39395
643640.0000    0.35915
643680.0000    0.28550
643720.0000    0.33736
643760.0000    0.04567
643800.0000    0.18300
643840.0000    0.35312
643880.0000    0.42592
643920.0000    0.20928
643960.0000    0.30374
644000.0000    0.33821
644040.0000    0.33744
644080.0000    0.33336
644120.0000    0.24880
644160.0000    0.30561
644200.0000    0.18790
644240.0000    0.31475
644280.0000    0.20987
644320.0000    0.36361
644360.0000    0.32918
644400.0000    0.37257
644440.0000    0.26903
644480.0000    0.00072
644520.0000    0.38938
644560.0000    0.25212
644600.0000    0.51194
644640.0000    0.39324
644680.0000    0.26001
644720.0000    0.56102
644760.0000    0.50134
644800.0000    0.61722
644840.0000    0.67288
644880.0000    0.25269
644920.0000    0.45404
644960.0000    0.50314
645000.0000   -0.02236
645040.0000    0.49546
645080.0000    0.23648
645120.0000    0.37845
645160.0000    0.44930
645200.0000    0.51592
645240.0000    0.78874
645280.0000    0.72882
645320.0000    0.65880
645360.0000    0.24580
645400.0000    0.16409
645440.0000    0.78002
645480.0000    0.50280
645520.0000    0.69447
645560.0000    0.43812
645600.0000    0.53621
645640.0000    0.22588
645680.0000    0.39739
645720.0000    0.12914
645760.0000    0.14678
645800.0000    0.42624
645840.0000    0.26107
645880.0000    0.37724
645920.0000   -0.06877
645960.0000    0.35129
646000.0000    0.21218
646040.0000    0.45220
646080.0000    0.20806
646120.0000    0.31080
646160.0000    0.20574
646200.0000    0.29655
646240.0000    0.04671
646280.0000    0.25502
646320.0000    0.26400
646360.0000    0.26239
646400.0000    0.18320
646440.0000    0.23915
646480.0000    0.33553
646520.0000    0.32560
646560.0000    0.15440
646600.0000    0.32800
646640.0000    0.37786
646680.0000    0.35332
646720.0000    0.31059
646760.0000    0.17770
646800.0000    0.32477
646840.0000    0.50844
646880.0000    0.20821
646920.0000    0.23408
646960.0000    0.17504
647000.0000    0.21998
647040.0000    0.21459
647080.0000    0.42392
647120.0000    0.34183
647160.0000    0.12081
647200.0000    0.00162
647240.0000    0.24786
647280.0000   -0.18010
647320.0000   -0.11702
647360.0000    0.12485
647400.0000    0.05638
647440.0000    0.12251
647480.0000    0.13090
647520.0000    0.46085
647560.0000    0.24280
647600.0000    0.35311
647640.0000   -0.00953
647680.0000    0.22091
647720.0000    0.33185
647760.0000    0.35678
647800.0000    0.34898
647840.0000    0.26578
647880.0000    0.34496
647920.0000    0.13600
647960.0000    0.34164
648000.0000    0.23383
648040.0000    0.53415
648080.0000    0.23938
648120.0000    0.34119
648160.0000    0.55082
648200.0000    0.36114
648240.0000    0.09681
648280.0000    0.15242
648320.0000    0.02051
648360.0000    0.42442
648400.0000    0.42640
648440.0000    0.39306
648480.0000    0.05214
648520.0000    0.07593
648560.0000    0.24238
648600.0000    0.44254
648640.0000    0.13177
648680.0000    0.02501
648720.0000    0.15966
648760.0000    0.18610
648800.0000    0.05141
648840.0000    0.04690
648880.0000    0.16823
648920.0000   -0.30590
648960.0000   -0.08069
649000.0000    0.17291
649040.0000   -0.04002
649080.0000   -0.07176
649120.0000    0.11171
649160.0000    0.19862
649200.0000   -0.19638
649240.0000    0.11315
649280.0000   -0.03908
649320.0000   -0.28829
649360.0000   -0.12996
649400.0000    0.09640
649440.0000    0.03840
649480.0000   -0.04310
649520.0000    0.01580
649560.0000   -0.15613
649600.0000    0.11499
649640.0000    0.18566
649680.0000    0.18919
649720.0000   -0.06039
649760.0000    0.05704
649800.0000   -0.29960
649840.0000   -0.15794
649880.0000   -0.03069
649920.0000   -0.15166
649960.0000    0.01818
650000.0000    0.18428
650040.0000   -0.08715
650080.0000   -0.07563
650120.0000    0.14624
650160.0000    0.08677
650200.0000    0.08894
650240.0000    0.10968
650280.0000    0.01685
650320.0000    0.11801
650360.0000    0.17560
650400.0000    0.05490
650440.0000    0.16818
650480.0000    0.15872
650520.0000    0.00817
650560.0000    0.12994
650600.0000    0.36839
650640.0000    0.23088
650680.0000    0.38292
650720.0000    0.20534
650760.0000   -0.14152
650800.0000    0.07295
650840.0000    0.35785
650880.0000   -0.07218
650920.0000    0.08347
650960.0000    0.28959
651000.0000    0.12954
651040.0000    0.02560
651080.0000    0.17409
651120.0000   -0.02700
651160.0000   -0.00554
651200.0000    0.26365
651240.0000    0.07106
651280.0000    0.08947
651320.0000    0.09218
651360.0000    0.30151
651400.0000    0.07429
651440.0000   -0.08159
651480.0000    0.02880
651520.0000   -0.07740
651560.0000    0.20121
651600.0000   -0.02617
651640.0000    0.08266
651680.0000    0.21833
651720.0000   -0.03165
651760.0000    0.05877
651800.0000    0.20444
651840.0000    0.03588
651880.0000    0.22373
651920.0000    0.20299
651960.0000    0.09036
652000.0000   -0.00413
652040.0000   -0.06541
652080.0000    0.13955
652120.0000    0.04965
652160.0000    0.06400
652200.0000    0.05556
652240.0000    0.04799
652280.0000   -0.26590
652320.0000    0.01771
652360.0000    0.30980
652400.0000    0.15518
652440.0000   -0.03995
652480.0000    0.02587
652520.0000    0.03328
652560.0000    0.14611
652600.0000    0.25649
652640.0000   -0.03084
652680.0000    0.11234
652720.0000    0.15056
652760.0000    0.24363
652800.0000    0.29226
652840.0000    0.14086
652880.0000    0.29746
652920.0000    0.13357
652960.0000    0.06920
653000.0000    0.23015
653040.0000    0.13048
653080.0000   -0.08777
653120.0000    0.24993
653160.0000    0.03948
653200.0000   -0.04517
653240.0000    0.06521
653280.0000    0.13315
653320.0000   -0.15613
653360.0000   -0.03765
653400.0000    0.11618
653440.0000    0.04688
653480.0000    0.06273
653520.0000   -0.03681
653560.0000   -0.14055
653600.0000    0.13701
653640.0000    0.26972
653680.0000    0.02132
653720.0000    0.26967
653760.0000    0.21251
653800.0000    0.03213
653840.0000   -0.14398
653880.0000    0.12412
653920.0000    0.11779
653960.0000    0.02076
654000.0000   -0.29242
654040.0000   -0.15053
654080.0000   -0.01481
654120.0000    0.05367
654160.0000   -0.17158
654200.0000    0.12959
654240.0000    0.11837
654280.0000    0.11645
654320.0000   -0.26962
654360.0000   -0.03545
654400.0000    0.20443
654440.0000    0.17579
654480.0000    0.17473
654520.0000    0.05691
654560.0000   -0.09670
654600.0000    0.06329
654640.0000    0.38128
654680.0000    0.37688
654720.0000    0.04381
654760.0000   -0.16741
654800.0000    0.24570
654840.0000    0.28933
654880.0000    0.10815
654920.0000    0.19601
654960.0000    0.10303
655000.0000    0.06387
655040.0000   -0.02876
655080.0000    0.25159
655120.0000    0.16427
655160.0000    0.05973
655200.0000    0.05006
655240.0000   -0.07107
655280.0000    0.15657
655320.0000   -0.04061
655360.0000    0.20272
655400.0000    0.08828
655440.0000    0.06332
655480.0000    0.24538
655520.0000    0.10928
655560.0000    0.20087
655600.0000    0.11565
655640.0000    0.22542
655680.0000    0.10984
655720.0000   -0.06801
655760.0000    0.08908
655800.0000    0.10740
655840.0000   -0.09954
655880.0000   -0.29270
655920.0000   -0.14989
655960.0000    0.11819
656000.0000   -0.04813
656040.0000   -0.14914
656080.0000   -0.13949
656120.0000   -0.06478
656160.0000   -0.34084
656200.0000   -0.01283
656240.0000   -0.04664
656280.0000    0.05513
656320.0000    0.30067
656360.0000    0.10248
656400.0000    0.17223
656440.0000   -0.26810
656480.0000   -0.04419
656520.0000    0.05897
656560.0000    0.00841
656600.0000    0.13343
656640.0000    0.17433
656680.0000    0.28078
656720.0000    0.05425
656760.0000   -0.00705
656800.0000   -0.04831
656840.0000   -0.02578
656880.0000    0.07152
656920.0000    0.24936
656960.0000    0.17225
657000.0000    0.37969
657040.0000    0.16338
657080.0000   -0.12527
657120.0000    0.10411
657160.0000    0.25613
657200.0000    0.24171
657240.0000    0.00677
657280.0000    0.03865
657320.0000   -0.21737
657360.0000   -0.03997
657400.0000    0.12584
657440.0000    0.04842
657480.0000    0.01383
657520.0000    0.12495
657560.0000   -0.07236
657600.0000    0.03594
657640.0000    0.12898
657680.0000    0.20280
657720.0000    0.05951
657760.0000    0.30152
657800.0000   -0.35406
657840.0000   -0.01975
657880.0000    0.01049
657920.0000    0.05903
657960.0000   -0.27008
658000.0000   -0.03740
658040.0000   -0.04679
658080.0000   -0.11986
658120.0000   -0.15264
658160.0000   -0.25003
658200.0000   -0.13858
658240.0000   -0.16982
658280.0000   -0.23362
658320.0000   -0.11759
658360.0000   -0.24970
658400.0000   -0.21687
658440.0000    0.07764
658480.0000   -0.15197
658520.0000   -0.11797
658560.0000    0.25937
658600.0000    0.01067
658640.0000   -0.00621
658680.0000   -0.01374
658720.0000   -0.21208
658760.0000   -0.15134
658800.0000    0.19777
658840.0000   -0.00614
658880.0000   -0.12119
658920.0000   -0.40843
658960.0000   -0.34091
659000.0000   -0.21112
659040.0000   -0.37946
659080.0000   -0.02250
659120.0000   -0.09391
659160.0000   -0.15656
659200.0000   -0.16224
659240.0000   -0.21438
659280.0000    0.21423
659320.0000    0.05878
659360.0000   -0.24696
659400.0000   -0.02198
659440.0000   -0.22955
659480.0000    0.01946
659520.0000   -0.03817
659560.0000   -0.18557
659600.0000   -0.11152
659640.0000    0.11715
659680.0000    0.16898
659720.0000   -0.14005
659760.0000    0.02964
659800.0000   -0.43727
659840.0000   -0.17479
659880.0000   -0.35609
659920.0000   -0.27166
659960.0000   -0.28035
660000.0000   -0.33048
660040.0000   -0.04208
660080.0000   -0.36843
660120.0000   -0.53604
660160.0000   -0.14620
660200.0000   -0.28336
660240.0000   -0.29172
660280.0000   -0.07906
660320.0000   -0.03716
660360.0000   -0.05862
660400.0000    0.14657
660440.0000    0.09441
660480.0000    0.04103
660520.0000   -0.33476
660560.0000   -0.43990
660600.0000   -0.04775
660640.0000   -0.04760
660680.0000   -0.45518
660720.0000   -0.22365
660760.0000   -0.04887
660800.0000   -0.21662
660840.0000   -0.46362
660880.0000   -0.53078
660920.0000   -0.47249
660960.0000   -0.44413
661000.0000   -0.58007
661040.0000   -0.52845
661080.0000   -0.46750
661120.0000   -0.77302
661160.0000   -0.64963
661200.0000   -0.60251
661240.0000   -0.34533
661280.0000   -0.52768
661320.0000   -0.10067
661360.0000    0.16324
661400.0000   -0.32159
661440.0000   -0.03770
661480.0000   -0.15939
661520.0000   -0.39641
661560.0000   -0.12588
661600.0000   -0.03583
661640.0000   -0.27936
661680.0000   -0.27441
661720.0000   -0.19366
661760.0000   -0.36425
661800.0000   -0.19648
661840.0000   -0.34454
661880.0000   -0.33528
661920.0000   -0.29387
661960.0000   -0.64056
662000.0000   -0.33305
662040.0000   -0.44479
662080.0000   -0.61554
662120.0000   -0.23759
662160.0000    0.03243
662200.0000   -0.14374
662240.0000   -0.13256
662280.0000   -0.06378
662320.0000   -0.15030
662360.0000   -0.09072
662400.0000   -0.55426
662440.0000   -0.43533
662480.0000   -0.45078
662520.0000   -0.45301
662560.0000    0.26230
662600.0000    0.09131
662640.0000    0.18760
662680.0000   -0.13179
662720.0000   -0.01612
662760.0000   -0.32285
662800.0000   -0.19794
662840.0000   -0.51796
662880.0000   -0.57078
662920.0000   -0.44343
662960.0000   -0.29228
663000.0000   -0.19356
663040.0000    0.29776
663080.0000   -0.27087
663120.0000   -0.13179
663160.0000   -0.38189
663200.0000   -0.36113
663240.0000   -0.15701
663280.0000   -0.38603
663320.0000   -0.46451
663360.0000   -0.38389
663400.0000   -0.13278
663440.0000   -0.02364
663480.0000   -0.17183
663520.0000    0.30602
663560.0000   -0.03386
663600.0000    0.22544
663640.0000   -0.11971
663680.0000   -0.31596
663720.0000   -0.14077
663760.0000    0.20235
663800.0000    0.05147
663840.0000    0.26712
663880.0000   -0.27631
663920.0000   -0.17255
663960.0000   -0.24101
664000.0000   -0.32333
664040.0000   -0.13182
664080.0000   -0.48599
664120.0000   -0.14120
664160.0000   -0.29267
664200.0000   -0.58814
664240.0000   -0.45456
664280.0000   -0.02140
664320.0000   -0.21079
664360.0000    0.07215
664400.0000   -0.06198
664440.0000   -0.38127
664480.0000   -0.10566
664520.0000    0.03681
664560.0000   -0.10444
664600.0000    0.02962
664640.0000   -0.00562
664680.0000    0.26171
664720.0000    0.17492
664760.0000    0.17396
664800.0000   -0.03312
664840.0000   -0.27142
664880.0000   -0.43577
664920.0000   -0.50340
664960.0000   -0.33158
665000.0000   -0.61092
665040.0000   -0.47449
665080.0000   -0.31696
665120.0000   -0.41662
665160.0000   -0.29601
665200.0000   -0.71840
665240.0000   -0.52074
665280.0000   -0.51080
665320.0000   -0.56973
665360.0000   -0.64951
665400.0000   -0.54843
665440.0000   -0.27948
665480.0000   -0.08611
665520.0000   -0.12116
665560.0000   -0.16976
665600.0000    0.00807
665640.0000    0.02165
665680.0000   -0.31946
665720.0000    0.18999
665760.0000   -0.50709
665800.0000   -0.08934
665840.0000    0.06105
665880.0000    0.22789
665920.0000   -0.06920
665960.0000    0.21536
666000.0000    0.11300
666040.0000    0.03391
666080.0000    0.31928
666120.0000    0.01163
666160.0000   -0.07162
666200.0000    0.00240
666240.0000   -0.00148
666280.0000    0.23489
666320.0000    0.09166
666360.0000   -0.00396
666400.0000    0.26177
666440.0000    0.36464
666480.0000    0.25991
666520.0000    0.05444
666560.0000    0.22710
666600.0000    0.26069
666640.0000    0.06513
666680.0000    0.18708
666720.0000   -0.16291
666760.0000   -0.17883
666800.0000   -0.00102
666840.0000    0.08819
666880.0000   -0.18116
666920.0000   -0.00147
666960.0000   -0.01276
667000.0000    0.25818
667040.0000    0.30677
667080.0000   -0.09161
667120.0000    0.11151
667160.0000    0.25586
667200.0000    0.27589
667240.0000    0.06437
667280.0000   -0.09278
667320.0000   -0.08585
667360.0000   -0.02638
667400.0000   -0.01073
667440.0000    0.00033
667480.0000   -0.18112
667520.0000    0.09714
667560.0000   -0.07922
667600.0000   -0.13005
667640.0000    0.23158
667680.0000    0.09873
667720.0000    0.15900
667760.0000    0.13041
667800.0000    0.20180
667840.0000    0.10640
667880.0000    0.16792
667920.0000    0.21142
667960.0000    0.30808
668000.0000   -0.02420
668040.0000    0.27935
668080.0000    0.26149
668120.0000    0.19698
668160.0000   -0.04666
668200.0000    0.03017
668240.0000   -0.01914
668280.0000    0.36452
668320.0000   -0.48319
668360.0000   -0.75638
668400.0000   -0.68158
668440.0000   -0.39770
668480.0000   -0.40381
668520.0000   -0.11560
668560.0000   -0.14685
668600.0000   -0.14257
668640.0000   -0.18376
668680.0000   -0.02316
668720.0000   -0.19469
668760.0000   -0.31414
668800.0000   -0.07841
668840.0000    0.03556
668880.0000    0.08819
668920.0000   -0.01895
668960.0000   -0.53088
669000.0000    0.06271
669040.0000   -0.07475
669080.0000   -0.13849
669120.0000   -0.11723
669160.0000   -0.03869
669200.0000   -0.43484
669240.0000   -0.09889
669280.0000   -0.41646
669320.0000   -0.20215
669360.0000   -0.31563
669400.0000   -0.17261
669440.0000   -0.20311
669480.0000    0.03479
669520.0000   -0.16985
669560.0000   -0.36494
669600.0000   -0.29727
669640.0000   -0.11492
669680.0000   -0.34335
669720.0000   -0.16565
669760.0000   -0.09614
669800.0000   -0.29848
669840.0000   -0.27552
669880.0000   -0.31594
669920.0000    0.05312
669960.0000    0.02489
670000.0000   -0.14577
670040.0000   -0.49556
670080.0000    0.12262
670120.0000    0.42208
670160.0000    0.24498
670200.0000    0.26214
670240.0000    0.04128
670280.0000    0.31148
670320.0000    0.44412
670360.0000    0.30020
670400.0000    0.43452
670440.0000    0.17757
670480.0000    0.16346
670520.0000   -0.05616
670560.0000    0.08304
670600.0000    0.18991
670640.0000   -0.01703
670680.0000    0.26349
670720.0000    0.04156
670760.0000   -0.06994
670800.0000    0.09525
670840.0000    0.10163
670880.0000    0.02548
670920.0000   -0.21385
670960.0000   -0.33750
671000.0000   -0.26937
671040.0000   -0.17962
671080.0000   -0.05175
671120.0000   -0.28490
671160.0000   -0.19696
671200.0000    0.28114
671240.0000   -0.13078
671280.0000   -0.05249
671320.0000    0.28563
671360.0000   -0.01751
671400.0000   -0.07452
671440.0000   -0.03459
671480.0000    0.18973
671520.0000   -0.06155
671560.0000   -0.60120
671600.0000    0.06384
671640.0000   -0.01320
671680.0000    0.28771
671720.0000    0.45995
671760.0000   -0.11697
671800.0000    0.22889
671840.0000   -0.13098
671880.0000    0.18567
671920.0000    0.06201
671960.0000   -0.17363
672000.0000    0.17279
672040.0000    0.07104
672080.0000    0.01616
672120.0000   -0.12167
672160.0000    0.09538
672200.0000    0.17538
672240.0000    0.13149
672280.0000   -0.01914
672320.0000   -0.12335
672360.0000    0.01534
672400.0000    0.19596
672440.0000    0.16050
672480.0000    0.03309
672520.0000    0.03342
672560.0000   -0.12813
672600.0000   -0.20074
672640.0000   -0.28308
672680.0000   -0.17656
672720.0000   -0.24427
672760.0000   -0.45361
672800.0000   -0.08945
672840.0000   -0.04763
672880.0000   -0.03678
672920.0000   -0.23235
672960.0000   -0.10977
673000.0000   -0.13664
673040.0000   -0.12342
673080.0000    0.00232
673120.0000   -0.19370
673160.0000    0.04410
673200.0000   -0.06369
673240.0000    0.16641
673280.0000    0.20030
673320.0000    0.35001
673360.0000    0.56259
673400.0000    0.47408
673440.0000    0.26799
673480.0000   -0.16279
673520.0000   -0.31428
673560.0000   -0.05092
673600.0000   -0.18730
673640.0000    0.17416
673680.0000   -0.23659
673720.0000   -0.15852
673760.0000   -0.18805
673800.0000   -0.21308
673840.0000   -0.05304
673880.0000   -0.11131
673920.0000   -0.47921
673960.0000   -0.28950
674000.0000   -0.21919
674040.0000   -0.42971
674080.0000   -0.14016
674120.0000   -0.04342
674160.0000   -0.10749
674200.0000   -0.48381
674240.0000   -0.29670
674280.0000    0.01252
674320.0000   -0.21350
674360.0000   -0.43415
674400.0000   -0.28528
674440.0000   -0.26887
674480.0000   -0.37850
674520.0000   -0.15054
674560.0000   -0.06846
674600.0000   -0.20059
674640.0000   -0.11245
674680.0000   -0.28827
674720.0000   -0.28943
674760.0000   -0.58259
674800.0000   -0.37173
674840.0000   -0.44969
674880.0000   -0.38039
674920.0000   -0.59990
674960.0000   -0.63917
675000.0000   -0.66110
675040.0000    0.01203
675080.0000   -0.21319
675120.0000   -0.12888
675160.0000   -0.12313
675200.0000   -0.30947
675240.0000   -0.02855
675280.0000   -0.08983
675320.0000    0.02613
675360.0000   -0.18653
675400.0000    0.06989
675440.0000   -0.06947
675480.0000    0.14045
675520.0000   -0.01818
675560.0000    0.05220
675600.0000   -0.18089
675640.0000    0.03736
675680.0000   -0.05409
675720.0000   -0.20535
675760.0000   -0.30296
675800.0000   -0.15684
675840.0000    0.19174
675880.0000   -0.17569
675920.0000   -0.04982
675960.0000    0.21213
676000.0000    0.06576
676040.0000    0.17258
676080.0000   -0.15156
676120.0000    0.09147
676160.0000   -0.09966
676200.0000   -0.13120
676240.0000   -0.12064
676280.0000   -0.09324
676320.0000   -0.01985
676360.0000   -0.03602
676400.0000    0.08364
676440.0000    0.12681
676480.0000   -0.03457
676520.0000   -0.11898
676560.0000    0.04868
676600.0000    0.12275
676640.0000    0.37635
676680.0000    0.25020
676720.0000    0.16866
676760.0000    0.35510
676800.0000    0.26771
676840.0000   -0.02015
676880.0000    0.12070
676920.0000   -0.14310
676960.0000    0.07666
677000.0000    0.01370
677040.0000   -0.02476
677080.0000    0.09816
677120.0000   -0.10910
677160.0000    0.05428
677200.0000    0.08025
677240.0000    0.27659
677280.0000   -0.01506
677320.0000    0.05153
677360.0000   -0.08737
677400.0000   -0.08316
677440.0000   -0.20003
677480.0000   -0.02383
677520.0000   -0.07427
677560.0000   -0.05050
677600.0000   -0.01930
677640.0000    0.05720
677680.0000   -0.12429
677720.0000   -0.21516
677760.0000   -0.00520
677800.0000   -0.03866
677840.0000    0.04904
677880.0000    0.04195
677920.0000    0.10438
677960.0000    0.08899
678000.0000    0.01307
678040.0000    0.04804
678080.0000   -0.20713
678120.0000   -0.20280
678160.0000    0.05664
678200.0000    0.11803
678240.0000   -0.10044
678280.0000   -0.05843
678320.0000   -0.15471
678360.0000   -0.07932
678400.0000   -0.18544
678440.0000   -0.30283
678480.0000    0.04490
678520.0000    0.01121
678560.0000    0.27445
678600.0000    0.02546
678640.0000    0.19968
678680.0000    0.26936
678720.0000   -0.18127
678760.0000   -0.15725
678800.0000    0.04875
678840.0000    0.05920
678880.0000   -0.14004
678920.0000    0.08047
678960.0000   -0.00299
679000.0000   -0.02288
679040.0000    0.01966
679080.0000    0.06755
679120.0000    0.29714
679160.0000    0.13992
679200.0000    0.03846
679240.0000    0.02094
679280.0000    0.10470
679320.0000    0.29424
679360.0000    0.14009
679400.0000    0.06801
679440.0000    0.07949
679480.0000   -0.00946
679520.0000   -0.24228
679560.0000    0.11408
679600.0000   -0.08728
679640.0000    0.05152
679680.0000    0.06063
679720.0000    0.10252
679760.0000    0.01333
679800.0000   -0.00301
679840.0000   -0.03057
679880.0000    0.09861
679920.0000    0.23419
679960.0000    0.11366
680000.0000    0.07199
680040.0000    0.27075
680080.0000   -0.22436
680120.0000   -0.28409
680160.0000   -0.20719
680200.0000    0.11788
680240.0000    0.03430
680280.0000    0.17435
680320.0000    0.12758
680360.0000    0.11020
680400.0000   -0.08187
680440.0000    0.24895
680480.0000   -0.06828
680520.0000   -0.18413
680560.0000   -0.06059
680600.0000   -0.19444
680640.0000   -0.09098
680680.0000   -0.03870
680720.0000    0.18396
680760.0000   -0.00600
680800.0000   -0.17657
680840.0000   -0.18069
680880.0000   -0.24271
680920.0000   -0.37478
680960.0000   -0.34753
681000.0000   -0.28462
681040.0000    0.01932
681080.0000   -0.02582
681120.0000   -0.26694
681160.0000   -0.02146
681200.0000    0.12065
681240.0000   -0.02117
681280.0000    0.37281
681320.0000    0.20432
681360.0000    0.17423
681400.0000   -0.19529
681440.0000   -0.11614
681480.0000   -0.31052
681520.0000   -0.26928
681560.0000   -0.30677
681600.0000   -0.13277
681640.0000    0.01274
681680.0000   -0.26199
681720.0000   -0.00610
681760.0000   -0.14617
681800.0000    0.12552
681840.0000   -0.23371
681880.0000   -0.08265
681920.0000   -0.26442
681960.0000   -0.36097
682000.0000   -0.23599
682040.0000   -0.21838
682080.0000   -0.47439
682120.0000   -0.41060
682160.0000   -0.19433
682200.0000   -0.15514
682240.0000   -0.44197
682280.0000   -0.40340
682320.0000   -0.15250
682360.0000    0.17487
682400.0000    0.10686
682440.0000   -0.08406
682480.0000    0.04473
682520.0000   -0.05425
682560.0000    0.01145
682600.0000    0.01511
682640.0000    0.15057
682680.0000    0.32656
682720.0000    0.16938
682760.0000   -0.18828
682800.0000   -0.14621
682840.0000   -0.43184
682880.0000   -0.25374
682920.0000   -0.09651
682960.0000   -0.15142
683000.0000   -0.00604
683040.0000   -0.00671
683080.0000    0.20603
683120.0000   -0.06365
683160.0000    0.00877
683200.0000   -0.15437
683240.0000   -0.34801
683280.0000   -0.18207
683320.0000   -0.23502
683360.0000   -0.11509
683400.0000    0.49323
683440.0000    0.15946
683480.0000   -0.21420
683520.0000    0.10469
683560.0000    0.14157
683600.0000   -0.04800
683640.0000   -0.13973
683680.0000   -0.10645
683720.0000    0.09800
683760.0000   -0.07394
683800.0000   -0.05240
683840.0000   -0.44890
683880.0000   -0.33210
683920.0000   -0.49454
683960.0000   -0.25460
684000.0000   -0.26974
684040.0000   -0.40290
684080.0000    0.04525
684120.0000    0.08057
684160.0000   -0.43659
684200.0000   -0.26806
684240.0000    0.07715
684280.0000   -0.25812
684320.0000   -0.25866
684360.0000   -0.20614
684400.0000   -0.30313
684440.0000   -0.39735
684480.0000   -0.43610
684520.0000   -0.65108
684560.0000   -0.08338
684600.0000   -0.22916
684640.0000   -0.47804
684680.0000   -0.30725
684720.0000   -0.47347
684760.0000   -0.49927
684800.0000   -0.49707
684840.0000   -0.29293
684880.0000   -0.42900
684920.0000   -0.42364
684960.0000   -0.23332
685000.0000   -0.28887
685040.0000   -0.51890
685080.0000   -0.39949
685120.0000   -0.31273
685160.0000   -0.21402
685200.0000   -0.67147
685240.0000   -0.23092
685280.0000   -0.56631
685320.0000   -0.18534
685360.0000   -0.33233
685400.0000   -0.47225
685440.0000   -0.29635
685480.0000   -0.51648
685520.0000   -0.20521
685560.0000   -0.33653
685600.0000   -0.23490
685640.0000   -0.38011
685680.0000   -0.20413
685720.0000   -0.31023
685760.0000   -0.34638
685800.0000   -0.39152
685840.0000   -0.33151
685880.0000   -0.23739
685920.0000    0.01765
685960.0000    0.15817
686000.0000   -0.03141
686040.0000   -0.33507
686080.0000   -0.06434
686120.0000   -0.11985
686160.0000   -0.17093
686200.0000   -0.41621
686240.0000   -0.36974
686280.0000   -0.20359
686320.0000   -0.18321
686360.0000   -0.31047
686400.0000   -0.00658
686440.0000    0.09643
686480.0000    0.08310
686520.0000   -0.47412
686560.0000   -0.17721
686600.0000   -0.13766
686640.0000   -0.44203
686680.0000   -0.46189
686720.0000   -0.51376
686760.0000   -0.53778
686800.0000   -0.41877
686840.0000   -0.20625
686880.0000   -0.05200
686920.0000   -0.57928
686960.0000   -0.08840
687000.0000    0.19264
687040.0000   -0.01382
687080.0000    0.06663
687120.0000   -0.00484
687160.0000    0.14018
687200.0000    0.06132
687240.0000   -0.02469
687280.0000   -0.10650
687320.0000   -0.28281
687360.0000    0.00851
687400.0000   -0.00387
687440.0000    0.01739
687480.0000    0.15943
687520.0000    0.09517
687560.0000    0.04161
687600.0000    0.18803
687640.0000   -0.16862
687680.0000   -0.21706
687720.0000   -0.00921
687760.0000   -0.00082
687800.0000   -0.33504
687840.0000   -0.11412
687880.0000   -0.08238
687920.0000    0.05352
687960.0000   -0.09833
688000.0000   -0.02330
688040.0000    0.23193
688080.0000    0.08735
688120.0000   -0.11853
688160.0000   -0.06473
688200.0000   -0.21892
688240.0000    0.00293
688280.0000    0.17773
688320.0000    0.23602
688360.0000   -0.01856
688400.0000   -0.03080
688440.0000   -0.31318
688480.0000   -0.19399
688520.0000    0.02716
688560.0000    0.15652
688600.0000    0.10379
688640.0000    0.39318
688680.0000    0.00272
688720.0000    0.25044
688760.0000   -0.58685
688800.0000   -0.16791
688840.0000   -0.17150
688880.0000    0.00705
688920.0000    0.29317
688960.0000    0.13527
689000.0000    0.07492
689040.0000   -0.05629
689080.0000    0.21107
689120.0000    0.46069
689160.0000    0.15199
689200.0000    0.03164
689240.0000   -0.03263
689280.0000    0.05480
689320.0000    0.03791
689360.0000    0.09792
689400.0000   -0.05674
689440.0000    0.13557
689480.0000   -0.15523
689520.0000   -0.23608
689560.0000   -0.21730
689600.0000    0.37923
689640.0000    0.19123
689680.0000   -0.08263
689720.0000    0.11910
689760.0000    0.08898
689800.0000   -0.15256
689840.0000   -0.04995
689880.0000    0.33931
689920.0000   -0.01448
689960.0000   -0.07067
690000.0000   -0.23070
690040.0000   -0.22085
690080.0000    0.09483
690120.0000    0.20580
690160.0000    0.05475
690200.0000   -0.01104
690240.0000    0.16186
690280.0000   -0.07106
690320.0000    0.21908
690360.0000    0.08544
690400.0000    0.02105
690440.0000    0.13584
690480.0000    0.19594
690520.0000    0.03697
690560.0000    0.08302
690600.0000    0.00702
690640.0000    0.00265
690680.0000   -0.07061
690720.0000    0.09708
690760.0000    0.11549
690800.0000    0.09953
690840.0000    0.08768
690880.0000   -0.04630
690920.0000    0.02726
690960.0000    0.07462
691000.0000    0.17905
691040.0000    0.00856
691080.0000    0.11581
691120.0000    0.08674
691160.0000    0.20761
691200.0000    0.12511
691240.0000   -0.03096
691280.0000    0.46986
691320.0000    0.47113
691360.0000    0.06010
691400.0000    0.20843
691440.0000    0.08469
691480.0000    0.08601
691520.0000    0.15568
691560.0000    0.09967
691600.0000   -0.00225
691640.0000   -0.02939
691680.0000    0.14329
691720.0000    0.26380
691760.0000    0.01513
691800.0000   -0.16250
691840.0000   -0.01585
691880.0000    0.07470
691920.0000    0.21320
691960.0000    0.01549
692000.0000    0.05489
692040.0000    0.11961
692080.0000    0.07826
692120.0000    0.07675
692160.0000    0.02594
692200.0000    0.15979
692240.0000    0.09934
692280.0000   -0.04761
692320.0000    0.23287
692360.0000    0.03822
692400.0000   -0.09421
692440.0000    0.05496
692480.0000    0.00817
692520.0000    0.06639
692560.0000    0.08011
692600.0000    0.10928
692640.0000    0.08841
692680.0000    0.38702
692720.0000    0.12862
692760.0000    0.12105
692800.0000    0.14448
692840.0000    0.06052
692880.0000   -0.11893
692920.0000    0.11972
692960.0000    0.10236
693000.0000    0.36747
693040.0000    0.08013
693080.0000    0.35580
693120.0000    0.70019
693160.0000    0.63848
693200.0000    0.17293
693240.0000    0.57394
693280.0000    0.42777
693320.0000    0.34337
693360.0000    0.30960
693400.0000    0.11745
693440.0000   -0.03688
693480.0000    0.05591
693520.0000    0.20436
693560.0000    0.23340
693600.0000    0.08032
693640.0000    0.11587
693680.0000    0.01411
693720.0000   -0.03162
693760.0000    0.13804
693800.0000    0.11932
693840.0000    0.21318
693880.0000   -0.04770
693920.0000    0.30469
693960.0000    0.15311
694000.0000    0.21359
694040.0000    0.15669
694080.0000    0.21594
694120.0000   -0.01620
694160.0000    0.06590
694200.0000    0.12691
694240.0000    0.33006
694280.0000    0.28042
694320.0000   -0.02967
694360.0000   -0.03291
694400.0000    0.10768
694440.0000    0.34742
694480.0000    0.21678
694520.0000    0.33573
694560.0000    0.39502
694600.0000   -0.09734
694640.0000    0.22107
694680.0000    0.05944
694720.0000   -0.13218
694760.0000   -0.04808
694800.0000   -0.01546
694840.0000    0.03713
694880.0000    0.29294
694920.0000    0.19908
694960.0000    0.29654
695000.0000    0.30571
695040.0000    0.04232
695080.0000    0.10272
695120.0000    0.18018
695160.0000   -0.18025
695200.0000   -0.21643
695240.0000   -0.20754
695280.0000   -0.46962
695320.0000   -0.11547
695360.0000   -0.24279
695400.0000    0.01945
695440.0000    0.00947
695480.0000    0.09247
695520.0000    0.23851
695560.0000   -0.05010
695600.0000   -0.15821
695640.0000   -0.02978
695680.0000    0.14102
695720.0000    0.01492
695760.0000   -0.06306
695800.0000   -0.21416
695840.0000    0.09589
695880.0000   -0.10956
695920.0000   -0.04843
695960.0000   -0.28169
696000.0000   -0.09089
696040.0000    0.10407
696080.0000   -0.01198
696120.0000   -0.21813
696160.0000    0.08015
696200.0000    0.13577
696240.0000   -0.05172
696280.0000   -0.01869
696320.0000    0.08690
696360.0000    0.21932
696400.0000    0.24107
696440.0000    0.22779
696480.0000    0.23573
696520.0000    0.10723
696560.0000    0.20241
696600.0000   -0.09291
696640.0000   -0.27339
696680.0000    0.22006
696720.0000   -0.10993
696760.0000   -0.20066
696800.0000    0.15817
696840.0000   -0.00546
696880.0000   -0.26351
696920.0000    0.05958
696960.0000    0.00751
697000.0000   -0.26753
697040.0000   -0.11092
697080.0000   -0.29669
697120.0000    0.06886
697160.0000    0.01338
697200.0000    0.22440
697240.0000   -0.18174
697280.0000    0.16800
697320.0000   -0.01809
697360.0000   -0.10830
697400.0000    0.16249
697440.0000   -0.16288
697480.0000    0.10361
697520.0000   -0.06726
697560.0000   -0.27100
697600.0000    0.15074
697640.0000    0.41082
697680.0000    0.31775
697720.0000   -0.12435
697760.0000   -0.38308
697800.0000    0.15344
697840.0000   -0.16366
697880.0000    0.06337
697920.0000    0.29462
697960.0000    0.10755
698000.0000   -0.22288
698040.0000   -0.23420
698080.0000    0.15264
698120.0000    0.08432
698160.0000   -0.22011
698200.0000   -0.16852
698240.0000   -0.28564
698280.0000   -0.43046
698320.0000   -0.03838
698360.0000   -0.22424
698400.0000   -0.20640
698440.0000   -0.25153
698480.0000   -0.22554
698520.0000    0.05804
698560.0000    0.17568
698600.0000   -0.12608
698640.0000   -0.53380
698680.0000   -0.19600
698720.0000   -0.24596
698760.0000   -0.15574
698800.0000   -0.13502
698840.0000   -0.44621
698880.0000   -0.27019
698920.0000   -0.25542
698960.0000   -0.02075
699000.0000    0.03341
699040.0000   -0.22237
699080.0000   -0.33439
699120.0000   -0.34636
699160.0000   -0.21580
699200.0000   -0.32445
699240.0000   -0.22274
699280.0000   -0.43692
699320.0000   -0.20370
699360.0000   -0.12717
699400.0000    0.05528
699440.0000    0.02890
699480.0000    0.16379
699520.0000   -0.19049
699560.0000   -0.20959
699600.0000    0.02376
699640.0000   -0.31219
699680.0000   -0.19251
699720.0000   -0.10194
699760.0000   -0.16432
699800.0000   -0.21018
699840.0000   -0.33426
699880.0000   -0.14564
699920.0000   -0.07607
699960.0000    0.09979
700000.0000    0.07372
700040.0000    0.09501
700080.0000    0.14778
700120.0000    0.06636
700160.0000   -0.32492
700200.0000    0.09724
700240.0000    0.02931
700280.0000    0.05883
700320.0000    0.04687
700360.0000   -0.12485
700400.0000   -0.15703
700440.0000   -0.02788
700480.0000   -0.46005
700520.0000   -0.15721
700560.0000   -0.15819
700600.0000   -0.27040
700640.0000   -0.41251
700680.0000   -0.23479
700720.0000   -0.28966
700760.0000   -0.18802
700800.0000   -0.20212
700840.0000   -0.29408
700880.0000   -0.13195
700920.0000    0.08072
700960.0000    0.17751
701000.0000    0.41473
701040.0000    0.45172
701080.0000    0.40096
701120.0000    0.02616
701160.0000   -0.37986
701200.0000    0.01419
701240.0000   -0.07487
701280.0000    0.00798
701320.0000   -0.04724
701360.0000   -0.01929
701400.0000   -0.08539
701440.0000   -0.11572
701480.0000    0.03381
701520.0000    0.18844
701560.0000   -0.14318
701600.0000   -0.09890
701640.0000   -0.21615
701680.0000   -0.03295
701720.0000    0.10658
701760.0000   -0.01999
701800.0000   -0.00079
701840.0000    0.23952
701880.0000    0.25387
701920.0000   -0.18134
701960.0000   -0.00512
702000.0000   -0.14713
702040.0000    0.08683
702080.0000    0.02006
702120.0000    0.10856
702160.0000   -0.05291
702200.0000    0.02474
702240.0000    0.09021
702280.0000   -0.23680
702320.0000   -0.09357
702360.0000   -0.18772
702400.0000    0.13380
702440.0000   -0.18878
702480.0000    0.00505
702520.0000    0.01446
702560.0000    0.11379
702600.0000    0.25133
702640.0000   -0.02123
702680.0000   -0.19775
702720.0000   -0.20917
702760.0000   -0.01857
702800.0000    0.08933
702840.0000   -0.20322
702880.0000   -0.21676
702920.0000   -0.05052
702960.0000   -0.11825
703000.0000    0.16011
703040.0000    0.23668
703080.0000   -0.13008
703120.0000   -0.09845
703160.0000   -0.11358
703200.0000   -0.14549
703240.0000   -0.14228
703280.0000   -0.40135
703320.0000   -0.21843
703360.0000   -0.33082
703400.0000   -0.18468
703440.0000   -0.30414
703480.0000   -0.28321
703520.0000   -0.12754
703560.0000   -0.11938
703600.0000   -0.17915
703640.0000   -0.12486
703680.0000   -0.12822
703720.0000   -0.04328
703760.0000   -0.02002
703800.0000   -0.05097
703840.0000   -0.20288
703880.0000   -0.21163
703920.0000    0.02200
703960.0000    0.02233
704000.0000    0.18750
704040.0000   -0.20378
704080.0000    0.10233
704120.0000   -0.05342
704160.0000   -0.32731
704200.0000   -0.09878
704240.0000   -0.09212
704280.0000   -0.27171
704320.0000   -0.27591
704360.0000   -0.05531
704400.0000   -0.24726
704440.0000   -0.29263
704480.0000   -0.36088
704520.0000   -0.70083
704560.0000   -0.37808
704600.0000   -0.16540
704640.0000   -0.16515
704680.0000   -0.24975
704720.0000   -0.43046
704760.0000   -0.80676
704800.0000   -0.49570
704840.0000    0.29875
704880.0000    0.11570
704920.0000    0.25482
704960.0000   -0.06813
705000.0000   -0.22446
705040.0000   -0.21052
705080.0000   -0.42792
705120.0000   -0.15916
705160.0000   -0.23506
705200.0000   -0.32081
705240.0000    0.37784
705280.0000    0.25161
705320.0000    0.31542
705360.0000    0.18632
705400.0000   -0.07020
705440.0000    0.24739
705480.0000    0.02246
705520.0000    0.14013
705560.0000    0.01139
705600.0000   -0.02481
705640.0000   -0.05076
705680.0000    0.07576
705720.0000    0.09861
705760.0000   -0.01015
705800.0000   -0.15652
705840.0000   -0.25348
705880.0000   -0.30626
705920.0000   -0.34845
705960.0000   -0.02568
706000.0000    0.13170
706040.0000    0.02333
706080.0000    0.04892
706120.0000   -0.14838
706160.0000   -0.08914
706200.0000   -0.05697
706240.0000   -0.19350
706280.0000    0.23104
706320.0000    0.00350
706360.0000    0.29018
706400.0000    0.26899
706440.0000    0.12154
706480.0000    0.34690
706520.0000    0.05691
706560.0000    0.20551
706600.0000    0.54151
706640.0000   -0.03930
706680.0000    0.16664
706720.0000    0.12881
706760.0000   -0.18892
706800.0000   -0.04090
706840.0000    0.06031
706880.0000   -0.01442
706920.0000    0.07157
706960.0000    0.04058
707000.0000   -0.17059
707040.0000   -0.18639
707080.0000   -0.05994
707120.0000    0.09272
707160.0000    0.07734
707200.0000   -0.23166
707240.0000   -0.47979
707280.0000   -0.06458
707320.0000   -0.30789
707360.0000   -0.24968
707400.0000   -0.11914
707440.0000    0.08215
707480.0000    0.21057
707520.0000    0.02064
707560.0000    0.05262
707600.0000    0.66502
707640.0000    0.40049
707680.0000    0.46370
707720.0000    0.45348
707760.0000    0.67878
707800.0000    0.58491
707840.0000    0.44592
707880.0000    0.48627
707920.0000    0.22635
707960.0000    0.32368
708000.0000    0.44059
708040.0000   -0.01874
708080.0000    0.51182
708120.0000    0.28515
708160.0000    0.04894
708200.0000    0.31648
708240.0000    0.26170
708280.0000    0.11462
708320.0000    0.04194
708360.0000    0.08200
708400.0000   -0.15855
708440.0000    0.27822
708480.0000    0.07626
708520.0000    0.24841
708560.0000    0.30955
708600.0000    0.20527
708640.0000    0.07965
708680.0000    0.21553
708720.0000    0.02622
708760.0000    0.02622
708800.0000    0.18233
708840.0000    0.09508
708880.0000    0.18912
708920.0000    0.40482
708960.0000    0.11277
709000.0000    0.14059
709040.0000    0.33865
709080.0000    0.33107
709120.0000    0.24406
709160.0000    0.18037
709200.0000    0.10746
709240.0000    0.38959
709280.0000    0.43989
709320.0000    0.41442
709360.0000    0.25271
709400.0000    0.19230
709440.0000    0.18452
709480.0000    0.18206
709520.0000   -0.14987
709560.0000    0.15916
709600.0000    0.10819
709640.0000    0.24000
709680.0000    0.18609
709720.0000    0.16587
709760.0000    0.09726
709800.0000    0.01441
709840.0000   -0.16010
709880.0000   -0.18703
709920.0000   -0.05753
709960.0000    0.08532
710000.0000    0.00120
710040.0000    0.19473
710080.0000    0.21858
710120.0000    0.10212
710160.0000    0.23329
710200.0000   -0.01686
710240.0000    0.14873
710280.0000   -0.02138
710320.0000    0.29807
710360.0000   -0.18417
710400.0000    0.00921
710440.0000   -0.00222
710480.0000    0.07693
710520.0000    0.23054
710560.0000    0.10141
710600.0000   -0.05627
710640.0000    0.05040
710680.0000   -0.02384
710720.0000   -0.00590
710760.0000   -0.06096
710800.0000    0.08694
710840.0000    0.18534
710880.0000    0.07656
710920.0000    0.20032
710960.0000    0.20892
711000.0000   -0.02057
711040.0000    0.26271
711080.0000    0.31092
711120.0000   -0.07173
711160.0000    0.08415
711200.0000    0.12839
711240.0000    0.00882
711280.0000    0.12013
711320.0000    0.13691
711360.0000    0.20197
711400.0000    0.24560
711440.0000    0.25517
711480.0000    0.46590
711520.0000    0.01191
711560.0000    0.10596
711600.0000    0.13653
711640.0000    0.09833
711680.0000    0.18794
711720.0000    0.29617
711760.0000    0.17450
711800.0000    0.19351
711840.0000    0.22751
711880.0000    0.30359
711920.0000   -0.07266
711960.0000    0.28547
712000.0000    0.00728
712040.0000    0.32843
712080.0000    0.28003
712120.0000    0.34748
712160.0000    0.12329
712200.0000    0.24241
712240.0000    0.21489
712280.0000    0.30175
712320.0000   -0.03647
712360.0000    0.13331
712400.0000    0.12440
712440.0000   -0.07810
712480.0000    0.21078
712520.0000    0.22611
712560.0000    0.31873
712600.0000    0.04703
712640.0000    0.05181
712680.0000    0.23989
712720.0000    0.20363
712760.0000    0.15296
712800.0000    0.13612
712840.0000    0.21617
712880.0000    0.07985
712920.0000   -0.00734
712960.0000   -0.17004
713000.0000   -0.27508
713040.0000    0.15277
713080.0000    0.26200
713120.0000    0.33620
713160.0000    0.05265
713200.0000    0.15506
713240.0000    0.04103
713280.0000    0.04124
713320.0000    0.18257
713360.0000    0.08361
713400.0000    0.25673
713440.0000    0.12411
713480.0000    0.01727
713520.0000   -0.10748
713560.0000    0.13742
713600.0000   -0.04471
713640.0000   -0.12000
713680.0000    0.17050
713720.0000    0.26860
713760.0000    0.28133
713800.0000   -0.17311
713840.0000    0.26069
713880.0000    0.25489
713920.0000    0.51812
713960.0000    0.01317
714000.0000    0.14096
714040.0000    0.07360
714080.0000   -0.17332
714120.0000   -0.12243
714160.0000    0.61811
714200.0000    0.28715
714240.0000   -0.06017
714280.0000    0.31314
714320.0000   -0.00705
714360.0000    0.49500
714400.0000    0.20204
714440.0000    0.14004
714480.0000    0.20545
714520.0000    0.32930
714560.0000    0.21055
714600.0000    0.10038
714640.0000    0.21074
714680.0000    0.17157
714720.0000    0.08051
714760.0000    0.38649
714800.0000    0.26444
714840.0000    0.13519
714880.0000    0.17295
714920.0000    0.19911
714960.0000    0.25397
715000.0000    0.32634
715040.0000    0.21349
715080.0000    0.30756
715120.0000   -0.11442
715160.0000   -0.09584
715200.0000   -0.04103
715240.0000   -0.06600
715280.0000   -0.09640
715320.0000    0.21932
715360.0000    0.39993
715400.0000    0.30839
715440.0000    0.24842
715480.0000    0.02678
715520.0000    0.28771
715560.0000    0.48348
715600.0000    0.33778
715640.0000    0.30212
715680.0000    0.22119
715720.0000    0.50587
715760.0000    0.20858
715800.0000    0.12975
715840.0000    0.41143
715880.0000    0.23407
715920.0000    0.34872
715960.0000    0.45491
716000.0000    0.40219
716040.0000    0.05580
716080.0000    0.15647
716120.0000   -0.33874
716160.0000    0.05879
716200.0000    0.17586
716240.0000    0.02599
716280.0000   -0.08555
716320.0000   -0.02917
716360.0000   -0.13754
716400.0000    0.11259
716440.0000    0.14112
716480.0000    0.28646
716520.0000    0.16503
716560.0000   -0.09488
716600.0000    0.14570
716640.0000    0.03124
716680.0000   -0.19350
716720.0000   -0.30301
716760.0000   -0.33033
716800.0000   -0.12396
716840.0000   -0.04332
716880.0000    0.06347
716920.0000   -0.13165
716960.0000    0.17984
717000.0000    0.08733
717040.0000   -0.22238
717080.0000   -0.28056
717120.0000    0.02681
717160.0000   -0.04815
717200.0000    0.09533
717240.0000    0.26104
717280.0000    0.30938
717320.0000    0.07053
717360.0000   -0.05214
717400.0000    0.30045
717440.0000    0.33904
717480.0000    0.04078
717520.0000    0.11104
717560.0000    0.15093
717600.0000    0.61457
717640.0000    0.36175
717680.0000    0.38695
717720.0000    0.15805
717760.0000    0.26894
717800.0000    0.33014
717840.0000    0.25132
717880.0000    0.35036
717920.0000    0.57927
717960.0000    0.60565
718000.0000    0.67622
718040.0000    0.55040
718080.0000    0.13115
718120.0000   -0.02416
718160.0000   -0.09703
718200.0000   -0.00927
718240.0000    0.01029
718280.0000   -0.20826
718320.0000    0.43452
718360.0000    0.25649
718400.0000    0.22026
718440.0000    0.05058
718480.0000    0.25238
718520.0000   -0.09659
718560.0000    0.00613
718600.0000   -0.19495
718640.0000    0.05206
718680.0000    0.12891
718720.0000    0.02768
718760.0000    0.22853
718800.0000    0.21224
718840.0000    0.01387
718880.0000    0.27504
718920.0000    0.20272
718960.0000   -0.12987
719000.0000    0.37813
719040.0000    0.09235
719080.0000    0.13072
719120.0000   -0.03680
719160.0000    0.11522
719200.0000    0.22383
719240.0000    0.21244
719280.0000    0.31672
719320.0000    0.30803
719360.0000    0.19814
719400.0000   -0.08667
719440.0000    0.17731
719480.0000    0.31901
719520.0000    0.34352
719560.0000    0.48836
719600.0000    0.49712
719640.0000    0.05164
719680.0000    0.51511
719720.0000    0.09320
719760.0000    0.04171
719800.0000    0.56018
719840.0000    0.44461
719880.0000    0.35272
719920.0000    0.56919
719960.0000    0.66907
720000.0000    0.68338
720040.0000    0.53775
720080.0000    0.37899
720120.0000    0.18898
720160.0000    0.59046
720200.0000    0.56658
720240.0000    0.49286
720280.0000    0.55304
720320.0000    0.53827
720360.0000    0.52514
720400.0000    0.45695
720440.0000    0.01768
720480.0000   -0.08688
720520.0000   -0.15657
720560.0000   -0.14279
720600.0000   -0.01312
720640.0000   -0.12718
720680.0000   -0.39441
720720.0000   -0.10462
720760.0000   -0.06898
720800.0000    0.21810
720840.0000    0.13151
720880.0000   -0.15908
720920.0000   -0.19108
720960.0000   -0.09500
721000.0000   -0.04367
721040.0000   -0.11446
721080.0000   -0.14596
721120.0000   -0.14798
721160.0000   -0.24469
721200.0000   -0.29836
721240.0000    0.03893
721280.0000    0.23550
721320.0000   -0.05823
721360.0000   -0.37133
721400.0000    0.00036
721440.0000    0.08093
721480.0000    0.05098
721520.0000   -0.11394
721560.0000    0.20301
721600.0000    0.25977
721640.0000    0.14213
721680.0000    0.21625
721720.0000   -0.16138
721760.0000   -0.22576
721800.0000    0.05035
721840.0000   -0.06752
721880.0000    0.11692
721920.0000   -0.10117
721960.0000   -0.12861
722000.0000    0.33492
722040.0000    0.30727
722080.0000    0.38453
722120.0000    0.01852
722160.0000   -0.00757
722200.0000   -0.09038
722240.0000    0.10944
722280.0000   -0.07624
722320.0000   -0.03965
722360.0000    0.33089
722400.0000    0.31905
722440.0000    0.17484
722480.0000    0.16859
722520.0000    0.78615
722560.0000    0.19302
722600.0000    0.26311
722640.0000    0.06924
722680.0000   -0.06773
722720.0000   -0.01398
722760.0000    0.32486
722800.0000    0.24344
722840.0000   -0.08370
722880.0000    0.19260
722920.0000   -0.03049
722960.0000   -0.22992
723000.0000   -0.03748
723040.0000   -0.07550
723080.0000    0.05455
723120.0000   -0.26817
723160.0000   -0.08021
723200.0000   -0.02133
723240.0000   -0.04592
723280.0000   -0.56601
723320.0000    0.15439
723360.0000   -0.33151
723400.0000    0.01648
723440.0000   -0.31284
723480.0000    0.06272
723520.0000   -0.11033
723560.0000    0.10991
723600.0000    0.03168
723640.0000   -0.59547
723680.0000   -0.15264
723720.0000    0.33631
723760.0000   -0.07891
723800.0000    0.10972
723840.0000    0.44756
[truncated: 158,795 more chars]
