# Supplementary material for: Comment on 'Valid molecular dynamics simulations of human hemoglobin require a surprisingly large box size'
Source: eLife. 2019 Jun 20;8:e44718. doi: 10.7554/eLife.44718 (PMC6586461; doi:10.7554/eLife.44718)
Supplement: Figure 4—source data 1. — The zip archive contains a README file describing which source files correspond to the different panels. [file elife-44718-fig4-data1.zip › figure4/panels_EF/charmm/box2/eq19/proj.xvg]

25000.0000    0.33306
25040.0000    0.16976
25080.0000    0.15343
25120.0000    0.00770
25160.0000    0.26479
25200.0000    0.07504
25240.0000    0.27534
25280.0000    0.07049
25320.0000   -0.32540
25360.0000    0.43968
25400.0000    0.29897
25440.0000    0.43218
25480.0000    0.17158
25520.0000    0.33970
25560.0000    0.53461
25600.0000    0.34149
25640.0000    0.29777
25680.0000    0.31703
25720.0000    0.37704
25760.0000    0.43589
25800.0000    0.17701
25840.0000    0.33842
25880.0000    0.31246
25920.0000    0.20575
25960.0000    0.36345
26000.0000    0.42249
26040.0000    0.39543
26080.0000    0.29215
26120.0000    0.37309
26160.0000    0.51506
26200.0000    0.46547
26240.0000    0.56668
26280.0000    0.29144
26320.0000    0.25776
26360.0000    0.60216
26400.0000    0.47534
26440.0000    0.15660
26480.0000    0.53515
26520.0000    0.33886
26560.0000    0.25592
26600.0000    0.04428
26640.0000    0.37780
26680.0000    0.31182
26720.0000    0.21904
26760.0000    0.04962
26800.0000    0.18826
26840.0000    0.04748
26880.0000    0.06133
26920.0000    0.19505
26960.0000    0.28554
27000.0000    0.24076
27040.0000    0.02736
27080.0000   -0.11731
27120.0000    0.16770
27160.0000    0.21335
27200.0000    0.13539
27240.0000    0.51988
27280.0000    0.28552
27320.0000    0.09738
27360.0000    0.66453
27400.0000    0.24502
27440.0000    0.34233
27480.0000    0.33857
27520.0000    0.59722
27560.0000    0.49986
27600.0000    0.56055
27640.0000    0.46794
27680.0000    0.58615
27720.0000    0.76248
27760.0000    0.58517
27800.0000    0.72327
27840.0000    0.57496
27880.0000    0.63577
27920.0000    0.57213
27960.0000    0.54315
28000.0000    0.66841
28040.0000    0.60368
28080.0000    0.60526
28120.0000    0.66164
28160.0000    0.53236
28200.0000    0.47345
28240.0000    0.70066
28280.0000    0.49510
28320.0000    0.43815
28360.0000    0.59388
28400.0000    0.56761
28440.0000    0.49900
28480.0000    0.65310
28520.0000    0.36168
28560.0000    0.57348
28600.0000    0.43446
28640.0000    0.63256
28680.0000    0.47716
28720.0000    0.53015
28760.0000    0.63093
28800.0000    0.55537
28840.0000    0.51524
28880.0000    0.48723
28920.0000    0.60632
28960.0000    0.55645
29000.0000    0.60327
29040.0000    0.60231
29080.0000    0.73320
29120.0000    0.40799
29160.0000    0.64616
29200.0000    0.59791
29240.0000    0.48730
29280.0000    0.46431
29320.0000    0.64674
29360.0000    0.32503
29400.0000    0.32418
29440.0000    0.47783
29480.0000    0.39540
29520.0000    0.58839
29560.0000    0.40742
29600.0000    0.39457
29640.0000    0.55498
29680.0000    0.48012
29720.0000    0.51998
29760.0000    0.66474
29800.0000    0.60092
29840.0000    0.45283
29880.0000    0.55463
29920.0000    0.46288
29960.0000    0.47932
30000.0000    0.33020
30040.0000    0.29201
30080.0000    0.41789
30120.0000    0.06364
30160.0000    0.25663
30200.0000    0.25668
30240.0000    0.22659
30280.0000    0.11711
30320.0000   -0.04455
30360.0000   -0.09839
30400.0000   -0.11361
30440.0000    0.01543
30480.0000    0.04241
30520.0000    0.20692
30560.0000    0.17613
30600.0000   -0.10628
30640.0000    0.01233
30680.0000   -0.02258
30720.0000   -0.32681
30760.0000    0.10446
30800.0000    0.31992
30840.0000    0.07318
30880.0000    0.11909
30920.0000    0.02316
30960.0000    0.27063
31000.0000    0.11958
31040.0000    0.20928
31080.0000    0.11768
31120.0000    0.23774
31160.0000    0.40672
31200.0000    0.05567
31240.0000   -0.17047
31280.0000    0.27382
31320.0000    0.33984
31360.0000    0.32068
31400.0000   -0.27828
31440.0000   -0.22457
31480.0000   -0.41639
31520.0000   -0.17849
31560.0000    0.16919
31600.0000    0.10802
31640.0000    0.24087
31680.0000   -0.07005
31720.0000    0.29902
31760.0000    0.37057
31800.0000    0.29232
31840.0000    0.49091
31880.0000    0.34479
31920.0000    0.34875
31960.0000    0.42362
32000.0000    0.52220
32040.0000    0.58203
32080.0000    0.40071
32120.0000    0.73702
32160.0000    0.66551
32200.0000    0.36373
32240.0000    0.57393
32280.0000    0.20270
32320.0000   -0.26320
32360.0000    0.14630
32400.0000    0.04115
32440.0000   -0.06685
32480.0000   -0.43664
32520.0000    0.04924
32560.0000   -0.22073
32600.0000    0.05909
32640.0000    0.00137
32680.0000   -0.22734
32720.0000   -0.10902
32760.0000    0.08357
32800.0000   -0.07971
32840.0000   -0.15664
32880.0000   -0.14701
32920.0000   -0.02773
32960.0000    0.09356
33000.0000    0.27354
33040.0000    0.07229
33080.0000    0.17197
33120.0000    0.04026
33160.0000    0.14417
33200.0000    0.09282
33240.0000    0.19712
33280.0000    0.11993
33320.0000    0.50092
33360.0000   -0.05308
33400.0000    0.24011
33440.0000    0.36821
33480.0000    0.27313
33520.0000    0.38262
33560.0000    0.31585
33600.0000   -0.02965
33640.0000   -0.36117
33680.0000    0.00366
33720.0000    0.06517
33760.0000    0.08058
33800.0000   -0.15217
33840.0000    0.00654
33880.0000   -0.40884
33920.0000   -0.21356
33960.0000   -0.08993
34000.0000   -0.26706
34040.0000    0.02710
34080.0000   -0.29972
34120.0000    0.04434
34160.0000    0.13087
34200.0000    0.12123
34240.0000    0.21527
34280.0000   -0.03843
34320.0000   -0.35371
34360.0000   -0.63946
34400.0000   -0.54693
34440.0000   -0.37540
34480.0000   -0.56494
34520.0000   -0.14083
34560.0000   -0.33532
34600.0000   -0.13414
34640.0000    0.02524
34680.0000   -0.14345
34720.0000   -0.24022
34760.0000    0.23309
34800.0000   -0.26167
34840.0000   -0.14028
34880.0000   -0.23509
34920.0000   -0.05204
34960.0000    0.09870
35000.0000   -0.04192
35040.0000   -0.16174
35080.0000   -0.16260
35120.0000    0.11176
35160.0000   -0.34755
35200.0000   -0.29623
35240.0000   -0.25468
35280.0000   -0.17151
35320.0000   -0.41009
35360.0000    0.05639
35400.0000    0.19788
35440.0000    0.25230
35480.0000    0.19176
35520.0000   -0.15098
35560.0000   -0.37960
35600.0000    0.07785
35640.0000   -0.41162
35680.0000   -0.33139
35720.0000   -0.63509
35760.0000   -0.35622
35800.0000   -0.32613
35840.0000    0.03871
35880.0000    0.04559
35920.0000   -0.03934
35960.0000   -0.42685
36000.0000   -0.44581
36040.0000   -0.42457
36080.0000   -0.51333
36120.0000    0.03688
36160.0000    0.34280
36200.0000    0.16518
36240.0000   -0.07362
36280.0000   -0.11800
36320.0000    0.00560
36360.0000   -0.15909
36400.0000   -0.36987
36440.0000   -0.60649
36480.0000   -0.62355
36520.0000   -0.72937
36560.0000   -0.36905
36600.0000   -0.42454
36640.0000   -0.37235
36680.0000   -0.20178
36720.0000   -0.27419
36760.0000   -0.09647
36800.0000    0.00970
36840.0000   -0.05898
36880.0000    0.27891
36920.0000    0.13366
36960.0000   -0.21447
37000.0000   -0.20381
37040.0000   -0.13370
37080.0000   -0.19851
37120.0000   -0.18140
37160.0000    0.28235
37200.0000    0.28939
37240.0000    0.09524
37280.0000    0.08699
37320.0000    0.09266
37360.0000   -0.00624
37400.0000   -0.11050
37440.0000    0.24752
37480.0000    0.17176
37520.0000    0.20310
37560.0000   -0.01101
37600.0000   -0.10039
37640.0000    0.08750
37680.0000    0.06270
37720.0000    0.15365
37760.0000    0.04462
37800.0000    0.03175
37840.0000    0.29807
37880.0000    0.04477
37920.0000    0.04274
37960.0000   -0.37625
38000.0000    0.00218
38040.0000    0.02955
38080.0000    0.07910
38120.0000    0.05547
38160.0000    0.13955
38200.0000    0.24228
38240.0000    0.22035
38280.0000    0.12789
38320.0000    0.30995
38360.0000   -0.02475
38400.0000    0.03990
38440.0000    0.05398
38480.0000   -0.26511
38520.0000   -0.15172
38560.0000   -0.29442
38600.0000   -0.40204
38640.0000    0.01417
38680.0000    0.02785
38720.0000   -0.22375
38760.0000   -0.14285
38800.0000   -0.21534
38840.0000   -0.31114
38880.0000    0.02368
38920.0000    0.12205
38960.0000    0.03173
39000.0000    0.18430
39040.0000    0.04392
39080.0000    0.34065
39120.0000    0.19574
39160.0000   -0.13223
39200.0000    0.06930
39240.0000   -0.17469
39280.0000    0.17021
39320.0000    0.26572
39360.0000    0.35383
39400.0000    0.15509
39440.0000    0.53726
39480.0000    0.12482
39520.0000    0.04892
39560.0000    0.16412
39600.0000    0.14258
39640.0000    0.15402
39680.0000    0.24925
39720.0000    0.20821
39760.0000    0.28366
39800.0000    0.20562
39840.0000    0.15240
39880.0000   -0.04874
39920.0000    0.19212
39960.0000   -0.31320
40000.0000   -0.22138
40040.0000    0.04851
40080.0000    0.14370
40120.0000    0.03485
40160.0000    0.29187
40200.0000    0.04335
40240.0000   -0.14336
40280.0000    0.24016
40320.0000    0.00974
40360.0000   -0.06123
40400.0000    0.23101
40440.0000   -0.00106
40480.0000   -0.07837
40520.0000   -0.29451
40560.0000   -0.03382
40600.0000    0.14418
40640.0000    0.21596
40680.0000    0.06176
40720.0000    0.23989
40760.0000   -0.34920
40800.0000   -0.02584
40840.0000    0.03656
40880.0000    0.25775
40920.0000    0.16341
40960.0000    0.23186
41000.0000    0.00342
41040.0000    0.08838
41080.0000   -0.06891
41120.0000    0.09521
41160.0000    0.17118
41200.0000   -0.07988
41240.0000   -0.35414
41280.0000   -0.02879
41320.0000   -0.13509
41360.0000    0.09499
41400.0000    0.20277
41440.0000    0.13497
41480.0000    0.18590
41520.0000    0.24466
41560.0000    0.36889
41600.0000    0.23670
41640.0000    0.23946
41680.0000    0.37487
41720.0000    0.04236
41760.0000    0.30332
41800.0000    0.35579
41840.0000    0.17981
41880.0000    0.23221
41920.0000    0.19452
41960.0000    0.30709
42000.0000    0.01164
42040.0000    0.24519
42080.0000    0.28793
42120.0000   -0.01853
42160.0000    0.33572
42200.0000    0.06803
42240.0000   -0.08125
42280.0000   -0.17691
42320.0000   -0.23302
42360.0000   -0.11076
42400.0000    0.01075
42440.0000   -0.18270
42480.0000   -0.10688
42520.0000    0.05137
42560.0000    0.15077
42600.0000    0.22520
42640.0000    0.09422
42680.0000   -0.00547
42720.0000    0.05590
42760.0000    0.04873
42800.0000   -0.02138
42840.0000   -0.13536
42880.0000   -0.20497
42920.0000   -0.26258
42960.0000    0.15155
43000.0000   -0.13689
43040.0000   -0.35560
43080.0000   -0.35905
43120.0000   -0.45917
43160.0000   -0.28577
43200.0000   -0.17345
43240.0000   -0.12024
43280.0000   -0.42557
43320.0000   -0.34029
43360.0000   -0.31455
43400.0000   -0.33277
43440.0000   -0.26521
43480.0000   -0.06390
43520.0000    0.07177
43560.0000    0.18927
43600.0000   -0.15558
43640.0000   -0.41213
43680.0000   -0.30330
43720.0000   -0.11410
43760.0000   -0.01276
43800.0000    0.41323
43840.0000    0.22001
43880.0000    0.43394
43920.0000    0.37719
43960.0000    0.64902
44000.0000    0.24286
44040.0000    0.42063
44080.0000    0.44412
44120.0000    0.02744
44160.0000    0.22514
44200.0000    0.35501
44240.0000    0.07832
44280.0000    0.16425
44320.0000    0.12701
44360.0000    0.18574
44400.0000    0.26721
44440.0000    0.00454
44480.0000    0.25225
44520.0000    0.34913
44560.0000    0.27861
44600.0000   -0.16132
44640.0000    0.38973
44680.0000    0.54529
44720.0000    0.53637
44760.0000    0.27506
44800.0000    0.42583
44840.0000    0.18747
44880.0000    0.04143
44920.0000    0.31674
44960.0000    0.28027
45000.0000    0.28468
45040.0000    0.17059
45080.0000    0.29572
45120.0000    0.03663
45160.0000    0.02292
45200.0000   -0.13712
45240.0000   -0.00901
45280.0000   -0.05139
45320.0000   -0.10655
45360.0000    0.09675
45400.0000    0.14332
45440.0000    0.27746
45480.0000    0.29779
45520.0000    0.42010
45560.0000    0.35992
45600.0000    0.19155
45640.0000    0.17691
45680.0000    0.17302
45720.0000    0.47519
45760.0000    0.27329
45800.0000    0.41403
45840.0000    0.37183
45880.0000    0.55410
45920.0000    0.40360
45960.0000    0.33247
46000.0000    0.37956
46040.0000    0.10473
46080.0000    0.41931
46120.0000    0.39869
46160.0000    0.31052
46200.0000    0.25065
46240.0000    0.36536
46280.0000    0.24364
46320.0000    0.35040
46360.0000    0.42056
46400.0000    0.34541
46440.0000    0.00518
46480.0000    0.17537
46520.0000    0.09197
46560.0000    0.45037
46600.0000    0.08016
46640.0000    0.30142
46680.0000    0.20935
46720.0000    0.22779
46760.0000    0.27963
46800.0000    0.01041
46840.0000    0.16529
46880.0000    0.39408
46920.0000    0.18635
46960.0000    0.33563
47000.0000    0.40679
47040.0000    0.28830
47080.0000    0.31142
47120.0000    0.63502
47160.0000    0.48247
47200.0000    0.54025
47240.0000    0.51664
47280.0000    0.38994
47320.0000    0.39885
47360.0000    0.24771
47400.0000    0.24149
47440.0000    0.49588
47480.0000    0.43150
47520.0000    0.42572
47560.0000    0.36553
47600.0000    0.42344
47640.0000    0.43298
47680.0000    0.54869
47720.0000    0.49494
47760.0000    0.67667
47800.0000   -0.03830
47840.0000   -0.01728
47880.0000    0.21563
47920.0000    0.22265
47960.0000    0.30710
48000.0000    0.41126
48040.0000    0.60201
48080.0000    0.71128
48120.0000    0.47965
48160.0000    0.48019
48200.0000    0.36531
48240.0000    0.14582
48280.0000    0.42695
48320.0000    0.41306
48360.0000    0.80500
48400.0000    0.30820
48440.0000    0.39109
48480.0000    0.27650
48520.0000    0.07117
48560.0000    0.02311
48600.0000   -0.05781
48640.0000    0.03497
48680.0000    0.04578
48720.0000    0.05651
48760.0000   -0.02843
48800.0000    0.35194
48840.0000    0.14541
48880.0000    0.34496
48920.0000    0.38936
48960.0000    0.30097
49000.0000   -0.01733
49040.0000    0.17959
49080.0000    0.12878
49120.0000    0.14900
49160.0000    0.26164
49200.0000    0.37138
49240.0000    0.27094
49280.0000    0.15616
49320.0000    0.06827
49360.0000    0.13505
49400.0000    0.08410
49440.0000   -0.42881
49480.0000   -0.20907
49520.0000   -0.25270
49560.0000   -0.24726
49600.0000   -0.40915
49640.0000    0.09571
49680.0000    0.03577
49720.0000   -0.22489
49760.0000    0.10366
49800.0000    0.40292
49840.0000    0.76345
49880.0000    0.48911
49920.0000    0.24626
49960.0000    0.00111
50000.0000    0.12325
50040.0000    0.05068
50080.0000   -0.04898
50120.0000    0.13922
50160.0000    0.53419
50200.0000    0.29966
50240.0000    0.22347
50280.0000    0.19254
50320.0000    0.23949
50360.0000    0.37532
50400.0000    0.38659
50440.0000    0.49280
50480.0000    0.40267
50520.0000    0.39691
50560.0000    0.38050
50600.0000    0.46634
50640.0000    0.24383
50680.0000    0.45920
50720.0000    0.45090
50760.0000    0.48618
50800.0000    0.58097
50840.0000    0.36883
50880.0000    0.14629
50920.0000    0.40694
50960.0000    0.45873
51000.0000    0.42361
51040.0000    0.09088
51080.0000    0.34161
51120.0000    0.25246
51160.0000    0.33413
51200.0000    0.39131
51240.0000    0.39394
51280.0000    0.30003
51320.0000    0.15683
51360.0000    0.31793
51400.0000    0.41348
51440.0000    0.25239
51480.0000    0.42020
51520.0000    0.36301
51560.0000    0.43409
51600.0000    0.40858
51640.0000    0.24825
51680.0000    0.61646
51720.0000    0.33749
51760.0000    0.27284
51800.0000    0.21576
51840.0000    0.41925
51880.0000    0.38503
51920.0000    0.44908
51960.0000    0.46637
52000.0000    0.43925
52040.0000    0.16213
52080.0000    0.46798
52120.0000    0.53544
52160.0000    0.55763
52200.0000    0.49818
52240.0000    0.42240
52280.0000    0.57451
52320.0000    0.69773
52360.0000    0.66719
52400.0000    0.72829
52440.0000    0.57808
52480.0000    0.51750
52520.0000    0.54849
52560.0000    0.54550
52600.0000    0.53190
52640.0000    0.28452
52680.0000    0.38476
52720.0000    0.61590
52760.0000    0.55474
52800.0000    0.37270
52840.0000    0.52563
52880.0000    0.36135
52920.0000    0.38052
52960.0000    0.57725
53000.0000    0.36340
53040.0000    0.50073
53080.0000    0.45837
53120.0000    0.61071
53160.0000    0.46578
53200.0000    0.33495
53240.0000    0.62110
53280.0000    0.30271
53320.0000    0.40342
53360.0000    0.55176
53400.0000    0.18311
53440.0000    0.07351
53480.0000    0.12396
53520.0000    0.39604
53560.0000    0.45337
53600.0000    0.42910
53640.0000    0.40167
53680.0000    0.45908
53720.0000    0.01049
53760.0000    0.59249
53800.0000    0.29787
53840.0000    0.19035
53880.0000    0.18316
53920.0000    0.27524
53960.0000    0.14225
54000.0000    0.49568
54040.0000    0.31416
54080.0000    0.52175
54120.0000    0.43616
54160.0000    0.61512
54200.0000    0.49110
54240.0000    0.23303
54280.0000    0.05903
54320.0000    0.26323
54360.0000    0.18417
54400.0000    0.34835
54440.0000    0.53947
54480.0000    0.36717
54520.0000    0.12513
54560.0000    0.00356
54600.0000    0.15331
54640.0000    0.53590
54680.0000    0.57705
54720.0000    0.47513
54760.0000    0.18747
54800.0000    0.49206
54840.0000    0.49348
54880.0000    0.39673
54920.0000   -0.13783
54960.0000    0.20881
55000.0000    0.14959
55040.0000    0.26879
55080.0000    0.23754
55120.0000   -0.12473
55160.0000    0.01778
55200.0000   -0.10025
55240.0000   -0.28822
55280.0000    0.08100
55320.0000   -0.09629
55360.0000   -0.08750
55400.0000   -0.02673
55440.0000    0.03573
55480.0000    0.26764
55520.0000    0.33165
55560.0000    0.12456
55600.0000    0.28238
55640.0000    0.15389
55680.0000    0.18351
55720.0000    0.23693
55760.0000    0.06581
55800.0000    0.15185
55840.0000    0.60294
55880.0000    0.47165
55920.0000    0.74560
55960.0000    0.61997
56000.0000    0.43648
56040.0000    0.59649
56080.0000    0.26407
56120.0000   -0.11128
56160.0000   -0.00538
56200.0000   -0.07588
56240.0000   -0.20917
56280.0000   -0.17629
56320.0000   -0.07777
56360.0000   -0.01699
56400.0000   -0.20661
56440.0000    0.05429
56480.0000   -0.04673
56520.0000    0.39232
56560.0000    0.27952
56600.0000    0.37050
56640.0000    0.21011
56680.0000    0.34740
56720.0000   -0.12855
56760.0000    0.26114
56800.0000    0.44534
56840.0000    0.35297
56880.0000    0.25613
56920.0000    0.25182
56960.0000    0.27872
57000.0000    0.38711
57040.0000    0.12712
57080.0000    0.34151
57120.0000    0.26264
57160.0000    0.42593
57200.0000    0.35999
57240.0000    0.29796
57280.0000    0.28459
57320.0000    0.61466
57360.0000    0.59624
57400.0000    0.64743
57440.0000    0.58326
57480.0000    0.45157
57520.0000    0.54595
57560.0000    0.39204
57600.0000    0.46986
57640.0000    0.35342
57680.0000    0.43111
57720.0000    0.51737
57760.0000    0.51133
57800.0000    0.39932
57840.0000    0.36962
57880.0000    0.36010
57920.0000    0.61281
57960.0000    0.46264
58000.0000    0.51206
58040.0000    0.38891
58080.0000    0.63440
58120.0000    0.32608
58160.0000    0.44513
58200.0000    0.38383
58240.0000    0.43384
58280.0000    0.48058
58320.0000    0.30650
58360.0000    0.40799
58400.0000    0.41611
58440.0000    0.43883
58480.0000    0.52378
58520.0000    0.48030
58560.0000    0.45392
58600.0000    0.56970
58640.0000    0.30064
58680.0000    0.12691
58720.0000    0.46527
58760.0000    0.39492
58800.0000    0.32947
58840.0000    0.46112
58880.0000    0.61028
58920.0000    0.31652
58960.0000    0.58399
59000.0000    0.41352
59040.0000    0.23380
59080.0000    0.33653
59120.0000    0.44222
59160.0000    0.61495
59200.0000    0.48724
59240.0000    0.41671
59280.0000    0.48408
59320.0000    0.67947
59360.0000    0.51311
59400.0000    0.65315
59440.0000    0.52347
59480.0000    0.43060
59520.0000    0.31263
59560.0000    0.37938
59600.0000    0.47373
59640.0000    0.51271
59680.0000    0.33015
59720.0000    0.51647
59760.0000    0.30393
59800.0000    0.61549
59840.0000    0.51650
59880.0000    0.37181
59920.0000    0.25353
59960.0000    0.62025
60000.0000    0.10465
60040.0000    0.51431
60080.0000    0.34498
60120.0000    0.46362
60160.0000    0.26441
60200.0000    0.23467
60240.0000    0.49433
60280.0000    0.47544
60320.0000    0.56381
60360.0000    0.61896
60400.0000    0.40133
60440.0000    0.60077
60480.0000    0.36034
60520.0000    0.13694
60560.0000    0.29978
60600.0000    0.58514
60640.0000    0.44452
60680.0000    0.38637
60720.0000    0.25996
60760.0000    0.44854
60800.0000    0.34142
60840.0000    0.39053
60880.0000    0.48905
60920.0000    0.58577
60960.0000    0.29050
61000.0000    0.35365
61040.0000    0.39187
61080.0000    0.45896
61120.0000    0.30969
61160.0000    0.31015
61200.0000   -0.01323
61240.0000    0.21213
61280.0000    0.19275
61320.0000    0.36230
61360.0000    0.31382
61400.0000    0.47757
61440.0000    0.41953
61480.0000    0.20739
61520.0000    0.46723
61560.0000    0.50201
61600.0000    0.35971
61640.0000    0.29744
61680.0000    0.39348
61720.0000    0.56565
61760.0000    0.34263
61800.0000    0.49087
61840.0000    0.28571
61880.0000    0.32085
61920.0000    0.51727
61960.0000    0.36071
62000.0000    0.33576
62040.0000    0.38566
62080.0000    0.38491
62120.0000    0.35044
62160.0000    0.25338
62200.0000    0.46550
62240.0000    0.36019
62280.0000    0.53124
62320.0000    0.36557
62360.0000    0.26792
62400.0000    0.55332
62440.0000    0.18794
62480.0000    0.45901
62520.0000    0.44756
62560.0000   -0.09262
62600.0000    0.29971
62640.0000    0.18279
62680.0000   -0.09182
62720.0000    0.23857
62760.0000    0.18229
62800.0000    0.11695
62840.0000    0.34941
62880.0000    0.24511
62920.0000    0.21318
62960.0000    0.13263
63000.0000    0.31766
63040.0000    0.32241
63080.0000    0.21554
63120.0000    0.26813
63160.0000    0.42884
63200.0000    0.12510
63240.0000    0.53222
63280.0000    0.45830
63320.0000    0.55499
63360.0000    0.54809
63400.0000    0.27006
63440.0000    0.14896
63480.0000    0.21571
63520.0000    0.22621
63560.0000    0.22897
63600.0000    0.05641
63640.0000    0.00516
63680.0000    0.19578
63720.0000   -0.13293
63760.0000    0.11527
63800.0000    0.22645
63840.0000    0.30366
63880.0000    0.05754
63920.0000    0.19793
63960.0000    0.15764
64000.0000    0.10993
64040.0000    0.36160
64080.0000    0.01024
64120.0000    0.22862
64160.0000    0.07236
64200.0000   -0.34734
64240.0000    0.14399
64280.0000    0.33999
64320.0000    0.02855
64360.0000   -0.03087
64400.0000    0.05275
64440.0000   -0.03144
64480.0000   -0.24857
64520.0000    0.31964
64560.0000   -0.09591
64600.0000    0.06831
64640.0000   -0.01678
64680.0000    0.17364
64720.0000   -0.02557
64760.0000   -0.33300
64800.0000   -0.42255
64840.0000    0.19006
64880.0000    0.24064
64920.0000    0.34031
64960.0000    0.32594
65000.0000    0.12160
65040.0000    0.15202
65080.0000   -0.23849
65120.0000    0.03165
65160.0000   -0.01404
65200.0000    0.19326
65240.0000    0.09974
65280.0000   -0.37298
65320.0000   -0.41780
65360.0000   -0.24226
65400.0000   -0.33225
65440.0000   -0.34781
65480.0000   -0.30228
65520.0000   -0.04555
65560.0000   -0.03300
65600.0000   -0.34361
65640.0000   -0.63546
65680.0000   -0.61492
65720.0000   -0.32019
65760.0000   -0.47541
65800.0000   -0.14779
65840.0000   -0.30577
65880.0000    0.05370
65920.0000    0.15998
65960.0000    0.11222
66000.0000   -0.00769
66040.0000   -0.20360
66080.0000    0.00375
66120.0000   -0.19514
66160.0000   -0.16970
66200.0000   -0.06683
66240.0000   -0.27356
66280.0000   -0.47160
66320.0000   -0.11407
66360.0000    0.16475
66400.0000    0.14100
66440.0000   -0.00432
66480.0000    0.00870
66520.0000   -0.16817
66560.0000   -0.10071
66600.0000    0.10687
66640.0000    0.07084
66680.0000    0.23727
66720.0000   -0.14620
66760.0000   -0.49232
66800.0000   -0.17608
66840.0000   -0.09148
66880.0000    0.04222
66920.0000   -0.09565
66960.0000    0.25902
67000.0000    0.09638
67040.0000   -0.02836
67080.0000   -0.04431
67120.0000   -0.09991
67160.0000   -0.11291
67200.0000   -0.23854
67240.0000   -0.29869
67280.0000   -0.52336
67320.0000    0.03468
67360.0000   -0.14505
67400.0000   -0.25792
67440.0000   -0.00576
67480.0000   -0.19407
67520.0000    0.00385
67560.0000    0.03403
67600.0000    0.15486
67640.0000    0.06843
67680.0000    0.03238
67720.0000    0.02381
67760.0000   -0.12187
67800.0000    0.05740
67840.0000   -0.10880
67880.0000   -0.13576
67920.0000   -0.03911
67960.0000   -0.54013
68000.0000   -0.21717
68040.0000   -0.26560
68080.0000   -0.49581
68120.0000   -0.66831
68160.0000   -0.48454
68200.0000   -0.27527
68240.0000   -0.33502
68280.0000   -0.50074
68320.0000   -0.24742
68360.0000   -0.45011
68400.0000   -0.22252
68440.0000   -0.62310
68480.0000   -0.28164
68520.0000   -0.17404
68560.0000   -0.22528
68600.0000   -0.16685
68640.0000   -0.30012
68680.0000   -0.03739
68720.0000   -0.26367
68760.0000   -0.17386
68800.0000   -0.12434
68840.0000   -0.03080
68880.0000   -0.01140
68920.0000    0.10406
68960.0000   -0.03143
69000.0000   -0.02110
69040.0000   -0.18139
69080.0000   -0.27227
69120.0000   -0.44505
69160.0000   -0.44686
69200.0000   -0.32080
69240.0000   -0.01732
69280.0000   -0.13623
69320.0000   -0.05531
69360.0000   -0.33124
69400.0000   -0.10525
69440.0000   -0.19384
69480.0000   -0.13727
69520.0000   -0.05475
69560.0000    0.19989
69600.0000    0.10591
69640.0000    0.00782
69680.0000    0.03864
69720.0000    0.00399
69760.0000   -0.02412
69800.0000   -0.03212
69840.0000   -0.14390
69880.0000   -0.47655
69920.0000   -0.47237
69960.0000   -0.27751
70000.0000   -0.40217
70040.0000   -0.39150
70080.0000   -0.39442
70120.0000   -0.14059
70160.0000   -0.14457
70200.0000   -0.32691
70240.0000   -0.54218
70280.0000   -0.06089
70320.0000   -0.07465
70360.0000   -0.30402
70400.0000   -0.36950
70440.0000    0.18524
70480.0000   -0.21476
70520.0000   -0.28031
70560.0000   -0.22578
70600.0000   -0.32476
70640.0000   -0.18387
70680.0000   -0.27295
70720.0000   -0.03642
70760.0000   -0.21342
70800.0000   -0.29103
70840.0000   -0.69585
70880.0000   -0.53407
70920.0000   -0.25457
70960.0000   -0.51655
71000.0000   -0.47051
71040.0000   -0.40027
71080.0000   -0.47623
71120.0000   -0.22247
71160.0000   -0.23615
71200.0000   -0.31627
71240.0000   -0.14684
71280.0000   -0.52195
71320.0000   -0.39972
71360.0000   -0.25245
71400.0000   -0.24933
71440.0000   -0.30823
71480.0000   -0.26902
71520.0000   -0.34958
71560.0000   -0.52468
71600.0000   -0.26793
71640.0000   -0.15445
71680.0000   -0.21473
71720.0000   -0.30763
71760.0000    0.03067
71800.0000    0.02943
71840.0000   -0.20482
71880.0000    0.09095
71920.0000   -0.01964
71960.0000   -0.50175
72000.0000   -0.49330
72040.0000   -0.60733
72080.0000   -0.43571
72120.0000   -0.26124
72160.0000   -0.39725
72200.0000   -0.40051
72240.0000   -0.62894
72280.0000   -0.34374
72320.0000   -0.38405
72360.0000   -0.69202
72400.0000   -0.74484
72440.0000   -0.55172
72480.0000   -0.56501
72520.0000   -0.43112
72560.0000   -0.55485
72600.0000   -0.48831
72640.0000   -0.27744
72680.0000    0.05839
72720.0000    0.08547
72760.0000    0.08490
72800.0000    0.18599
72840.0000   -0.04745
72880.0000   -0.50432
72920.0000   -0.44076
72960.0000   -0.14479
73000.0000   -0.36110
73040.0000   -0.20183
73080.0000   -0.25603
73120.0000   -0.45636
73160.0000   -0.25547
73200.0000   -0.36418
73240.0000   -0.45792
73280.0000   -0.40156
73320.0000   -0.28357
73360.0000   -0.36953
73400.0000   -0.49974
73440.0000   -0.62402
73480.0000    0.03193
73520.0000   -0.04173
73560.0000    0.05924
73600.0000   -0.22800
73640.0000   -0.29234
73680.0000   -0.52171
73720.0000   -0.17425
73760.0000   -0.22360
73800.0000    0.07107
73840.0000   -0.10108
73880.0000    0.02509
73920.0000   -0.02022
73960.0000    0.15414
74000.0000   -0.19743
74040.0000    0.04854
74080.0000   -0.17914
74120.0000   -0.09659
74160.0000    0.09804
74200.0000    0.30561
74240.0000    0.07337
74280.0000   -0.09799
74320.0000    0.32462
74360.0000   -0.04644
74400.0000    0.00230
74440.0000    0.13487
74480.0000    0.13523
74520.0000   -0.04792
74560.0000   -0.16793
74600.0000   -0.35728
74640.0000   -0.41471
74680.0000   -0.47201
74720.0000   -0.12641
74760.0000   -0.32968
74800.0000   -0.08524
74840.0000   -0.27546
74880.0000   -0.23151
74920.0000   -0.20373
74960.0000   -0.14464
75000.0000   -0.46640
75040.0000   -0.31790
75080.0000   -0.45426
75120.0000   -0.43428
75160.0000   -0.54471
75200.0000   -0.45253
75240.0000   -0.27789
75280.0000   -0.40898
75320.0000   -0.13682
75360.0000   -0.21052
75400.0000    0.20789
75440.0000    0.10365
75480.0000   -0.10203
75520.0000    0.11376
75560.0000   -0.03309
75600.0000   -0.33082
75640.0000   -0.16265
75680.0000   -0.15640
75720.0000    0.05452
75760.0000   -0.02023
75800.0000    0.09526
75840.0000    0.34889
75880.0000   -0.10356
75920.0000    0.03050
75960.0000    0.17712
76000.0000    0.29538
76040.0000    0.20933
76080.0000   -0.00574
76120.0000   -0.23363
76160.0000    0.02516
76200.0000   -0.07538
76240.0000   -0.06432
76280.0000   -0.26715
76320.0000   -0.01623
76360.0000   -0.15322
76400.0000   -0.59799
76440.0000   -0.35381
76480.0000   -0.37780
76520.0000   -0.41868
76560.0000   -0.65151
76600.0000   -0.29668
76640.0000   -0.40335
76680.0000   -0.54491
76720.0000   -0.23811
76760.0000   -0.30802
76800.0000   -0.37005
76840.0000   -0.24869
76880.0000   -0.41571
76920.0000   -0.13497
76960.0000   -0.22011
77000.0000   -0.05863
77040.0000    0.05321
77080.0000    0.20336
77120.0000   -0.16210
77160.0000   -0.17534
77200.0000   -0.44498
77240.0000   -0.31360
77280.0000   -0.20108
77320.0000   -0.45676
77360.0000   -0.12506
77400.0000   -0.31675
77440.0000   -0.31694
77480.0000   -0.41799
77520.0000   -0.70549
77560.0000   -0.71962
77600.0000   -0.68049
77640.0000   -0.73981
77680.0000   -0.35495
77720.0000   -0.54218
77760.0000   -0.47680
77800.0000   -0.51892
77840.0000   -0.83091
77880.0000   -0.22834
77920.0000   -0.29160
77960.0000   -0.41782
78000.0000   -0.31922
78040.0000   -0.49214
78080.0000   -0.41457
78120.0000   -0.34311
78160.0000   -0.29930
78200.0000   -0.39157
78240.0000   -0.17793
78280.0000   -0.22556
78320.0000   -0.28196
78360.0000   -0.33662
78400.0000   -0.43053
78440.0000   -0.46746
78480.0000   -0.40678
78520.0000   -0.51534
78560.0000   -0.20979
78600.0000   -0.10795
78640.0000   -0.25314
78680.0000   -0.27317
78720.0000   -0.49052
78760.0000   -0.26346
78800.0000   -0.16017
78840.0000   -0.01620
78880.0000   -0.40170
78920.0000   -0.20126
78960.0000   -0.32826
79000.0000   -0.25870
79040.0000   -0.11441
79080.0000    0.27492
79120.0000    0.15150
79160.0000    0.03466
79200.0000   -0.31103
79240.0000   -0.47089
79280.0000   -0.44470
79320.0000   -0.39946
79360.0000   -0.14868
79400.0000   -0.24395
79440.0000   -0.41151
79480.0000   -0.54496
79520.0000   -0.28359
79560.0000   -0.48747
79600.0000   -0.54857
79640.0000    0.19536
79680.0000    0.20177
79720.0000    0.01867
79760.0000   -0.07909
79800.0000    0.07185
79840.0000   -0.11711
79880.0000    0.01452
79920.0000   -0.16351
79960.0000   -0.46916
80000.0000   -0.47534
80040.0000   -0.30352
80080.0000   -0.22908
80120.0000   -0.55909
80160.0000   -0.32555
80200.0000   -0.19075
80240.0000   -0.31100
80280.0000   -0.55070
80320.0000   -0.46939
80360.0000   -0.58952
80400.0000   -0.53754
80440.0000   -0.37332
80480.0000   -0.42676
80520.0000   -0.44751
80560.0000   -0.46759
80600.0000   -0.40066
80640.0000   -0.41262
80680.0000   -0.40908
80720.0000   -0.49230
80760.0000   -0.60599
80800.0000   -0.31817
80840.0000   -0.39850
80880.0000   -0.64082
80920.0000   -0.40092
80960.0000   -0.29835
81000.0000   -0.20546
81040.0000   -0.54036
81080.0000   -0.19151
81120.0000   -0.40546
81160.0000   -0.37381
81200.0000   -0.44561
81240.0000   -0.46462
81280.0000   -0.22574
81320.0000   -0.46323
81360.0000   -0.61716
81400.0000   -0.46010
81440.0000   -0.74599
81480.0000   -0.42593
81520.0000   -0.76917
81560.0000   -0.45053
81600.0000   -0.47254
81640.0000   -0.60325
81680.0000   -0.41863
81720.0000   -0.67867
81760.0000   -0.81326
81800.0000   -0.59279
81840.0000   -0.51053
81880.0000   -0.49209
81920.0000   -0.43188
81960.0000   -0.41203
82000.0000   -0.70678
82040.0000   -0.67329
82080.0000   -0.42540
82120.0000   -0.30921
82160.0000   -0.65806
82200.0000   -0.21373
82240.0000   -0.40921
82280.0000   -0.36061
82320.0000   -0.10292
82360.0000   -0.56759
82400.0000   -0.43678
82440.0000   -0.50946
82480.0000   -0.34148
82520.0000   -0.40594
82560.0000   -0.45938
82600.0000   -0.44120
82640.0000   -0.64466
82680.0000   -0.37952
82720.0000   -0.47814
82760.0000   -0.47019
82800.0000   -0.23675
82840.0000   -0.04090
82880.0000   -0.24844
82920.0000   -0.32845
82960.0000   -0.51693
83000.0000   -0.43497
83040.0000   -0.03490
83080.0000    0.09091
83120.0000   -0.04598
83160.0000   -0.25207
83200.0000    0.03103
83240.0000   -0.08074
83280.0000    0.49825
83320.0000    0.42428
83360.0000    0.65581
83400.0000    0.74277
83440.0000    0.23836
83480.0000   -0.28205
83520.0000   -0.08923
83560.0000    0.03907
83600.0000   -0.15815
83640.0000    0.15909
83680.0000   -0.04775
83720.0000   -0.46704
83760.0000   -0.35641
83800.0000    0.14838
83840.0000    0.08790
83880.0000    0.00313
83920.0000   -0.12640
83960.0000    0.20796
84000.0000    0.09423
84040.0000    0.13913
84080.0000    0.09969
84120.0000    0.03332
84160.0000   -0.32954
84200.0000    0.07824
84240.0000    0.43267
84280.0000    0.54943
84320.0000    0.04521
84360.0000    0.53824
84400.0000    0.29997
84440.0000    0.39538
84480.0000    0.49677
84520.0000    0.52101
84560.0000    0.57979
84600.0000    0.42256
84640.0000    0.52007
84680.0000    0.48076
84720.0000    0.54842
84760.0000    0.44388
84800.0000    0.49223
84840.0000    0.48548
84880.0000    0.53090
84920.0000    0.40988
84960.0000    0.44043
85000.0000    0.54199
85040.0000    0.47715
85080.0000    0.56598
85120.0000    0.62769
85160.0000    0.32160
85200.0000    0.36418
85240.0000    0.40231
85280.0000    0.37051
85320.0000    0.52413
85360.0000    0.04624
85400.0000   -0.15294
85440.0000    0.26870
85480.0000    0.25235
85520.0000    0.46247
85560.0000    0.43144
85600.0000    0.52122
85640.0000    0.52575
85680.0000    0.44274
85720.0000    0.52871
85760.0000    0.45499
85800.0000    0.38249
85840.0000    0.53427
85880.0000    0.37581
85920.0000    0.37387
85960.0000    0.62363
86000.0000    0.42288
86040.0000    0.32786
86080.0000    0.53585
86120.0000    0.52468
86160.0000    0.46477
86200.0000    0.39594
86240.0000    0.38352
86280.0000    0.50557
86320.0000    0.53014
86360.0000    0.56271
86400.0000    0.42303
86440.0000    0.33081
86480.0000    0.32466
86520.0000    0.44192
86560.0000    0.60374
86600.0000    0.39717
86640.0000    0.26698
86680.0000    0.19382
86720.0000    0.50150
86760.0000    0.34744
86800.0000    0.09470
86840.0000    0.27835
86880.0000    0.25389
86920.0000    0.35575
86960.0000    0.25884
87000.0000    0.45644
87040.0000    0.32682
87080.0000    0.57949
87120.0000    0.36434
87160.0000    0.32849
87200.0000    0.26902
87240.0000    0.35183
87280.0000    0.48246
87320.0000    0.40189
87360.0000    0.52172
87400.0000    0.50709
87440.0000    0.16228
87480.0000    0.10004
87520.0000    0.42596
87560.0000    0.55230
87600.0000    0.38043
87640.0000    0.41649
87680.0000    0.47253
87720.0000    0.25778
87760.0000    0.17177
87800.0000    0.10380
87840.0000    0.31584
87880.0000    0.16547
87920.0000    0.62885
87960.0000    0.46176
88000.0000    0.24167
88040.0000    0.40819
88080.0000    0.29651
88120.0000    0.60046
88160.0000    0.58344
88200.0000    0.48545
88240.0000    0.32574
88280.0000    0.50710
88320.0000    0.45892
88360.0000    0.37656
88400.0000    0.40536
88440.0000    0.47339
88480.0000    0.57970
88520.0000    0.18766
88560.0000    0.15839
88600.0000    0.43138
88640.0000    0.45020
88680.0000    0.41191
88720.0000    0.41230
88760.0000    0.21057
88800.0000    0.36306
88840.0000    0.25403
88880.0000    0.14553
88920.0000    0.20736
88960.0000    0.44461
89000.0000    0.51202
89040.0000    0.50482
89080.0000    0.36759
89120.0000    0.46913
89160.0000    0.32842
89200.0000    0.43204
89240.0000    0.28868
89280.0000    0.20284
89320.0000    0.39433
89360.0000    0.54999
89400.0000    0.21450
89440.0000    0.12380
89480.0000    0.00674
89520.0000    0.24532
89560.0000    0.41193
89600.0000    0.44177
89640.0000    0.27286
89680.0000    0.15708
89720.0000    0.26552
89760.0000    0.39061
89800.0000    0.38581
89840.0000    0.47583
89880.0000    0.43089
89920.0000    0.29417
89960.0000    0.60938
90000.0000    0.58894
90040.0000    0.37191
90080.0000    0.36385
90120.0000    0.22168
90160.0000    0.69129
90200.0000    0.32455
90240.0000    0.43935
90280.0000    0.19749
90320.0000    0.23317
90360.0000    0.47346
90400.0000    0.50551
90440.0000    0.37539
90480.0000    0.23213
90520.0000    0.41061
90560.0000    0.42037
90600.0000    0.50170
90640.0000    0.39597
90680.0000    0.49286
90720.0000    0.42371
90760.0000    0.40580
90800.0000    0.28596
90840.0000    0.63496
90880.0000    0.40712
90920.0000    0.49262
90960.0000    0.27323
91000.0000    0.34100
91040.0000    0.29841
91080.0000    0.22215
91120.0000    0.45510
91160.0000    0.50345
91200.0000    0.27525
91240.0000    0.28132
91280.0000    0.36108
91320.0000    0.42580
91360.0000    0.45153
91400.0000    0.42612
91440.0000    0.46592
91480.0000    0.42224
91520.0000    0.39458
91560.0000    0.48010
91600.0000    0.51299
91640.0000    0.53795
91680.0000    0.38030
91720.0000    0.54499
91760.0000    0.39289
91800.0000    0.37197
91840.0000    0.45020
91880.0000    0.55540
91920.0000    0.34708
91960.0000    0.62654
92000.0000    0.52492
92040.0000    0.47488
92080.0000    0.60465
92120.0000    0.39926
92160.0000    0.24773
92200.0000    0.38888
92240.0000    0.33994
92280.0000    0.32463
92320.0000    0.40447
92360.0000    0.40201
92400.0000    0.18502
92440.0000    0.13940
92480.0000    0.32735
92520.0000    0.59579
92560.0000    0.36065
92600.0000    0.21600
92640.0000    0.33033
92680.0000    0.14287
92720.0000    0.38159
92760.0000    0.41842
92800.0000    0.56652
92840.0000    0.35811
92880.0000    0.53451
92920.0000    0.53399
92960.0000    0.21019
93000.0000    0.31462
93040.0000    0.15832
93080.0000   -0.09322
93120.0000    0.23321
93160.0000    0.17690
93200.0000    0.09424
93240.0000    0.12614
93280.0000    0.11932
93320.0000   -0.12360
93360.0000    0.18356
93400.0000    0.06159
93440.0000   -0.11708
93480.0000    0.11662
93520.0000    0.22810
93560.0000    0.10245
93600.0000    0.27785
93640.0000    0.13147
93680.0000    0.01995
93720.0000    0.32741
93760.0000    0.87022
93800.0000    0.25809
93840.0000    0.50328
93880.0000    0.45176
93920.0000    0.38736
93960.0000    0.18425
94000.0000    0.17100
94040.0000    0.32788
94080.0000    0.26744
94120.0000   -0.02453
94160.0000    0.12552
94200.0000    0.08190
94240.0000    0.22779
94280.0000    0.41463
94320.0000    0.18739
94360.0000    0.09535
94400.0000    0.16009
94440.0000    0.23511
94480.0000    0.28886
94520.0000    0.21594
94560.0000    0.14603
94600.0000    0.23985
94640.0000   -0.09063
94680.0000    0.04250
94720.0000    0.20945
94760.0000    0.15608
94800.0000   -0.14898
94840.0000    0.10575
94880.0000    0.04176
94920.0000   -0.31297
94960.0000   -0.46922
95000.0000   -0.50261
95040.0000   -0.54540
95080.0000   -0.64116
95120.0000   -0.63953
95160.0000   -0.42157
95200.0000   -0.54863
95240.0000   -0.43895
95280.0000   -0.29158
95320.0000   -0.63147
95360.0000   -0.49723
95400.0000   -0.63927
95440.0000   -0.41855
95480.0000   -0.23401
95520.0000   -0.27926
95560.0000   -0.30031
95600.0000   -0.40656
95640.0000   -0.40470
95680.0000   -0.35250
95720.0000   -0.11159
95760.0000    0.14188
95800.0000   -0.20110
95840.0000    0.00389
95880.0000    0.25578
95920.0000    0.11195
95960.0000    0.07991
96000.0000    0.20092
96040.0000    0.40380
96080.0000    0.08055
96120.0000    0.12482
96160.0000    0.33077
96200.0000    0.25710
96240.0000   -0.18290
96280.0000    0.27681
96320.0000    0.03927
96360.0000    0.15219
96400.0000    0.16653
96440.0000   -0.19163
96480.0000    0.37317
96520.0000    0.38737
96560.0000    0.20451
96600.0000    0.25220
96640.0000    0.23636
96680.0000   -0.11566
96720.0000   -0.10022
96760.0000   -0.25605
96800.0000   -0.09004
96840.0000    0.07165
96880.0000   -0.26480
96920.0000   -0.22904
96960.0000   -0.14001
97000.0000   -0.44609
97040.0000   -0.20111
97080.0000   -0.44036
97120.0000   -0.22533
97160.0000   -0.61696
97200.0000   -0.69262
97240.0000   -0.66971
97280.0000   -0.41910
97320.0000   -0.59064
97360.0000   -0.70464
97400.0000   -0.39446
97440.0000   -0.35018
97480.0000   -0.68147
97520.0000   -0.48079
97560.0000   -0.30374
97600.0000   -0.42436
97640.0000   -0.66046
97680.0000   -0.25953
97720.0000   -0.34292
97760.0000   -0.10819
97800.0000   -0.35499
97840.0000   -0.13101
97880.0000   -0.29334
97920.0000   -0.37389
97960.0000   -0.33866
98000.0000   -0.46319
98040.0000   -0.35426
98080.0000   -0.46328
98120.0000    0.02341
98160.0000    0.00213
98200.0000   -0.32472
98240.0000   -0.27426
98280.0000   -0.15674
98320.0000    0.00756
98360.0000   -0.23428
98400.0000   -0.38444
98440.0000   -0.51395
98480.0000   -0.25046
98520.0000   -0.23569
98560.0000   -0.56865
98600.0000   -0.38622
98640.0000   -0.18079
98680.0000   -0.41227
98720.0000   -0.71348
98760.0000   -0.14295
98800.0000    0.05651
98840.0000   -0.04980
98880.0000   -0.06127
98920.0000    0.03222
98960.0000   -0.00956
99000.0000    0.01488
99040.0000    0.06407
99080.0000    0.14548
99120.0000    0.11680
99160.0000   -0.01781
99200.0000    0.51964
99240.0000    0.23791
99280.0000    0.23248
99320.0000    0.27947
99360.0000    0.25641
99400.0000    0.36405
99440.0000    0.18893
99480.0000    0.16271
99520.0000    0.11266
99560.0000    0.07232
99600.0000    0.11427
99640.0000    0.24192
99680.0000    0.14033
99720.0000    0.13844
99760.0000    0.17483
99800.0000   -0.04822
99840.0000    0.13006
99880.0000    0.02891
99920.0000    0.09292
99960.0000    0.13821
100000.0000    0.15058
100040.0000    0.17792
100080.0000    0.22005
100120.0000    0.00201
100160.0000    0.30699
100200.0000    0.00776
100240.0000    0.26144
100280.0000    0.26544
100320.0000   -0.39863
100360.0000   -0.40920
100400.0000   -0.42645
100440.0000   -0.22729
100480.0000   -0.16854
100520.0000   -0.29223
100560.0000    0.12841
100600.0000    0.23639
100640.0000    0.06833
100680.0000   -0.00153
100720.0000   -0.36113
100760.0000    0.02701
100800.0000    0.01714
100840.0000    0.00938
100880.0000    0.10409
100920.0000   -0.06595
100960.0000   -0.05982
101000.0000    0.16957
101040.0000    0.28226
101080.0000   -0.12246
101120.0000   -0.22615
101160.0000    0.27305
101200.0000    0.17116
101240.0000    0.07208
101280.0000    0.12178
101320.0000    0.29308
101360.0000   -0.02221
101400.0000    0.12831
101440.0000    0.15569
101480.0000   -0.15721
101520.0000   -0.32063
101560.0000   -0.23288
101600.0000    0.10624
101640.0000    0.02126
101680.0000   -0.05097
101720.0000   -0.14058
101760.0000   -0.11745
101800.0000   -0.15074
101840.0000   -0.02347
101880.0000    0.08935
101920.0000   -0.17551
101960.0000    0.23184
102000.0000    0.21018
102040.0000    0.18606
102080.0000   -0.00960
102120.0000    0.18809
102160.0000   -0.15719
102200.0000   -0.22065
102240.0000   -0.06663
102280.0000    0.04112
102320.0000    0.21878
102360.0000   -0.35292
102400.0000   -0.29057
102440.0000   -0.21809
102480.0000   -0.37498
102520.0000   -0.21597
102560.0000    0.02985
102600.0000   -0.29327
102640.0000   -0.29317
102680.0000    0.13350
102720.0000   -0.04172
102760.0000   -0.24907
102800.0000    0.00913
102840.0000    0.10101
102880.0000   -0.04662
102920.0000   -0.33934
102960.0000   -0.37011
103000.0000   -0.43355
103040.0000   -0.18793
103080.0000   -0.31825
103120.0000   -0.30421
103160.0000   -0.10482
103200.0000   -0.01170
103240.0000   -0.09141
103280.0000   -0.30123
103320.0000   -0.32369
103360.0000   -0.58508
103400.0000   -0.35532
103440.0000   -0.29496
103480.0000   -0.16128
103520.0000   -0.01827
103560.0000   -0.17528
103600.0000   -0.29911
103640.0000   -0.06489
103680.0000   -0.22736
103720.0000   -0.35420
103760.0000   -0.80799
103800.0000   -0.14013
103840.0000   -0.24001
103880.0000   -0.48860
103920.0000   -0.31096
103960.0000   -0.23172
104000.0000   -0.29705
104040.0000   -0.29269
104080.0000   -0.24679
104120.0000   -0.09408
104160.0000   -0.09910
104200.0000   -0.35914
104240.0000   -0.50393
104280.0000   -0.59257
104320.0000   -0.70769
104360.0000   -0.47651
104400.0000   -0.30252
104440.0000   -0.36374
104480.0000   -0.18906
104520.0000   -0.74534
104560.0000   -0.68661
104600.0000   -0.51540
104640.0000   -0.49059
104680.0000   -0.29311
104720.0000   -0.21263
104760.0000   -0.60561
104800.0000   -0.38714
104840.0000   -0.50772
104880.0000   -0.61043
104920.0000   -0.54293
104960.0000   -0.38657
105000.0000   -0.26738
105040.0000   -0.41914
105080.0000   -0.36295
105120.0000   -0.41259
105160.0000   -0.45880
105200.0000   -0.55017
105240.0000   -0.45100
105280.0000   -0.29274
105320.0000   -0.26881
105360.0000   -0.59906
105400.0000   -0.52279
105440.0000   -0.57424
105480.0000   -0.39890
105520.0000   -0.57340
105560.0000   -0.58553
105600.0000   -0.58848
105640.0000   -0.82980
105680.0000   -0.68366
105720.0000   -0.66158
105760.0000   -0.70068
105800.0000   -0.61179
105840.0000   -0.72188
105880.0000   -0.63013
105920.0000   -0.84594
105960.0000   -0.63354
106000.0000   -0.62566
106040.0000   -0.71427
106080.0000   -0.74321
106120.0000   -0.61449
106160.0000   -0.64411
106200.0000   -0.56793
106240.0000   -0.69380
106280.0000   -0.48193
106320.0000   -0.65977
106360.0000   -0.45672
106400.0000   -0.56439
106440.0000   -0.52270
106480.0000   -0.54002
106520.0000   -0.44004
106560.0000   -0.60382
106600.0000   -0.63147
106640.0000   -0.48311
106680.0000   -0.59882
106720.0000   -0.69505
106760.0000   -0.50651
106800.0000   -0.56602
106840.0000   -0.39371
106880.0000   -0.51059
106920.0000   -0.46275
106960.0000   -0.62340
107000.0000   -0.61554
107040.0000   -0.63147
107080.0000   -0.61195
107120.0000   -0.61120
107160.0000   -0.67037
107200.0000   -0.60405
107240.0000   -0.48098
107280.0000   -0.75150
107320.0000   -0.46766
107360.0000   -0.55889
107400.0000   -0.57067
107440.0000   -0.72228
107480.0000   -0.53671
107520.0000   -0.49908
107560.0000   -0.55352
107600.0000   -0.40458
107640.0000   -0.71572
107680.0000   -0.43219
107720.0000   -0.59130
107760.0000   -0.52558
107800.0000   -0.35315
107840.0000   -0.25133
107880.0000   -0.08141
107920.0000   -0.13253
107960.0000   -0.25490
108000.0000   -0.23967
108040.0000   -0.33410
108080.0000   -0.46046
108120.0000   -0.41532
108160.0000   -0.38612
108200.0000   -0.55195
108240.0000   -0.52995
108280.0000   -0.23237
108320.0000   -0.59897
108360.0000   -0.52013
108400.0000   -0.38063
108440.0000   -0.58046
108480.0000   -0.49845
108520.0000   -0.40411
108560.0000   -0.51238
108600.0000   -0.41448
108640.0000   -0.38331
108680.0000   -0.47303
108720.0000   -0.44391
108760.0000   -0.62879
108800.0000   -0.48068
108840.0000   -0.45889
108880.0000   -0.21642
108920.0000   -0.74324
108960.0000   -0.89210
109000.0000   -0.72664
109040.0000   -0.58505
109080.0000   -0.77618
109120.0000   -0.44548
109160.0000   -0.46558
109200.0000   -0.90500
109240.0000   -0.70380
109280.0000   -0.64914
109320.0000   -0.51799
109360.0000   -0.69564
109400.0000   -0.72938
109440.0000   -0.43586
109480.0000   -0.25914
109520.0000   -0.62172
109560.0000   -0.35823
109600.0000   -0.48696
109640.0000   -0.62390
109680.0000   -0.45353
109720.0000   -0.25519
109760.0000   -0.65455
109800.0000   -0.64509
109840.0000   -0.43587
109880.0000   -0.72401
109920.0000   -0.62521
109960.0000   -0.76203
110000.0000   -0.45168
110040.0000   -0.35509
110080.0000   -0.48240
110120.0000   -0.60549
110160.0000   -0.72282
110200.0000   -0.55548
110240.0000   -0.43653
110280.0000   -0.82626
110320.0000   -0.64939
110360.0000   -0.75455
110400.0000   -0.87179
110440.0000   -0.56979
110480.0000   -0.65394
110520.0000   -0.80359
110560.0000   -0.69689
110600.0000   -0.85118
110640.0000   -0.50883
110680.0000   -0.70030
110720.0000   -0.82052
110760.0000   -0.80659
110800.0000   -0.84925
110840.0000   -0.83934
110880.0000   -0.68635
110920.0000   -0.75705
110960.0000   -0.51961
111000.0000   -0.74590
111040.0000   -0.78898
111080.0000   -0.82148
111120.0000   -0.87652
111160.0000   -0.89777
111200.0000   -0.60595
111240.0000   -0.38980
111280.0000   -0.55976
111320.0000   -0.70527
111360.0000   -0.79602
111400.0000   -0.80169
111440.0000   -0.82415
111480.0000   -0.66547
111520.0000   -0.81865
111560.0000   -0.80956
111600.0000   -0.81651
111640.0000   -0.66234
111680.0000   -0.89732
111720.0000   -0.79092
111760.0000   -0.67583
111800.0000   -0.86975
111840.0000   -0.70194
111880.0000   -0.77637
111920.0000   -0.75534
111960.0000   -0.71080
112000.0000   -0.81586
112040.0000   -0.79105
112080.0000   -0.77203
112120.0000   -0.97300
112160.0000   -0.82428
112200.0000   -0.94797
112240.0000   -0.92292
112280.0000   -0.82592
112320.0000   -0.64635
112360.0000   -0.69191
112400.0000   -0.37290
112440.0000   -0.61212
112480.0000   -0.58861
112520.0000   -0.78630
112560.0000   -0.72410
112600.0000   -0.58548
112640.0000   -0.41965
112680.0000   -0.35035
112720.0000   -0.59934
112760.0000   -0.50255
112800.0000   -0.39550
112840.0000   -0.14982
112880.0000    0.01244
112920.0000   -0.22024
112960.0000   -0.55554
113000.0000    0.06787
113040.0000   -0.12773
113080.0000    0.11376
113120.0000   -0.12956
113160.0000   -0.37710
113200.0000   -0.11346
113240.0000   -0.09573
113280.0000   -0.02717
113320.0000   -0.53715
113360.0000   -0.29094
113400.0000   -0.24720
113440.0000   -0.10795
113480.0000   -0.29552
113520.0000   -0.25531
113560.0000   -0.34198
113600.0000   -0.17599
113640.0000   -0.03618
113680.0000   -0.36118
113720.0000   -0.08820
113760.0000   -0.10189
113800.0000   -0.23591
113840.0000    0.03105
113880.0000   -0.15336
113920.0000   -0.20153
113960.0000   -0.25621
114000.0000   -0.52920
114040.0000   -0.21373
114080.0000   -0.31129
114120.0000   -0.74637
114160.0000   -0.11782
114200.0000   -0.48788
114240.0000   -0.27850
114280.0000   -0.09946
114320.0000   -0.39366
114360.0000   -0.22402
114400.0000   -0.20903
114440.0000   -0.69129
114480.0000   -0.59113
114520.0000   -0.22099
114560.0000   -0.68274
114600.0000   -0.68569
114640.0000   -0.50524
114680.0000   -0.66836
114720.0000   -0.47312
114760.0000   -0.47126
114800.0000   -0.59534
114840.0000   -0.50935
114880.0000   -0.84002
114920.0000   -0.87512
114960.0000   -0.47048
115000.0000   -0.27109
115040.0000   -0.47509
115080.0000   -0.37067
115120.0000   -0.22138
115160.0000    0.02062
115200.0000   -0.28294
115240.0000   -0.22348
115280.0000   -0.22257
115320.0000   -0.36128
115360.0000   -0.51026
115400.0000   -0.46244
115440.0000   -0.44482
115480.0000   -0.80372
115520.0000   -0.95767
115560.0000   -0.73115
115600.0000   -0.61746
115640.0000   -0.53598
115680.0000   -0.69571
115720.0000   -0.38571
115760.0000   -0.50547
115800.0000   -0.50595
115840.0000   -0.41400
115880.0000   -0.44129
115920.0000   -0.28069
115960.0000   -0.43327
116000.0000   -0.37583
116040.0000   -0.26198
116080.0000   -0.26845
116120.0000   -0.18181
116160.0000   -0.16665
116200.0000    0.11481
116240.0000    0.04395
116280.0000   -0.04827
116320.0000   -0.27893
116360.0000    0.00844
116400.0000   -0.41222
116440.0000   -0.40265
116480.0000   -0.37104
116520.0000   -0.33760
116560.0000   -0.61510
116600.0000   -0.23762
116640.0000   -0.32283
116680.0000   -0.49072
116720.0000   -0.37493
116760.0000   -0.47099
116800.0000   -0.30650
116840.0000   -0.28818
116880.0000   -0.34513
116920.0000   -0.20063
116960.0000   -0.15641
117000.0000   -0.35836
117040.0000   -0.13662
117080.0000   -0.54396
117120.0000   -0.41660
117160.0000   -0.52002
117200.0000   -0.54560
117240.0000   -0.49474
117280.0000   -0.52865
117320.0000   -0.62697
117360.0000   -0.43982
117400.0000   -0.57521
117440.0000   -0.37869
117480.0000   -0.38663
117520.0000   -0.39942
117560.0000   -0.49429
117600.0000   -0.64151
117640.0000   -0.49164
117680.0000   -0.52498
117720.0000   -0.50043
117760.0000   -0.59477
117800.0000   -0.57806
117840.0000   -0.51107
117880.0000   -0.40563
117920.0000   -0.45690
117960.0000   -0.28112
118000.0000   -0.35786
118040.0000   -0.41693
118080.0000   -0.05617
118120.0000   -0.70919
118160.0000   -0.45892
118200.0000   -0.66853
118240.0000   -0.36598
118280.0000   -0.58142
118320.0000   -0.57389
118360.0000   -0.38892
118400.0000   -0.52165
118440.0000   -0.48811
118480.0000   -0.19488
118520.0000   -0.40017
118560.0000   -0.63377
118600.0000   -0.44528
118640.0000   -0.41301
118680.0000   -0.67012
118720.0000   -1.03103
118760.0000   -0.77073
118800.0000   -0.30907
118840.0000   -0.06625
118880.0000   -0.22898
118920.0000   -0.49459
118960.0000   -0.41114
119000.0000   -0.47033
119040.0000   -0.52287
119080.0000   -0.33194
119120.0000   -0.02575
119160.0000   -0.25586
119200.0000   -0.11427
119240.0000    0.12065
119280.0000    0.04982
119320.0000   -0.19383
119360.0000    0.18499
119400.0000   -0.21647
119440.0000    0.05503
119480.0000   -0.11577
119520.0000   -0.16795
119560.0000   -0.13999
119600.0000   -0.04831
119640.0000   -0.16183
119680.0000   -0.06825
119720.0000    0.08011
119760.0000   -0.25822
119800.0000    0.03842
119840.0000   -0.14536
119880.0000    0.04794
119920.0000    0.08799
119960.0000    0.19232
120000.0000    0.06899
120040.0000   -0.19831
120080.0000   -0.05550
120120.0000   -0.19051
120160.0000    0.18270
120200.0000   -0.12411
120240.0000   -0.27753
120280.0000   -0.56858
120320.0000   -0.45360
120360.0000   -0.22721
120400.0000   -0.02060
120440.0000   -0.10273
120480.0000   -0.25585
120520.0000    0.04842
120560.0000   -0.29364
120600.0000   -0.05738
120640.0000   -0.18615
120680.0000    0.14044
120720.0000   -0.17537
120760.0000   -0.07488
120800.0000    0.11811
120840.0000   -0.20573
120880.0000   -0.14141
120920.0000   -0.51150
120960.0000   -0.34078
121000.0000   -0.18233
121040.0000   -0.02414
121080.0000   -0.08631
121120.0000    0.01498
121160.0000   -0.52788
121200.0000   -0.56051
121240.0000   -0.03257
121280.0000   -0.20411
121320.0000   -0.10291
121360.0000   -0.26713
121400.0000   -0.35314
121440.0000   -0.47483
121480.0000   -0.40939
121520.0000   -0.07204
121560.0000    0.11539
121600.0000    0.01650
121640.0000   -0.02264
121680.0000    0.13196
121720.0000    0.01052
121760.0000   -0.09792
121800.0000    0.06237
121840.0000    0.09274
121880.0000   -0.02005
121920.0000    0.04792
121960.0000   -0.22100
122000.0000   -0.14445
122040.0000   -0.00823
122080.0000   -0.04968
122120.0000   -0.13892
122160.0000    0.12262
122200.0000    0.12529
122240.0000   -0.00184
122280.0000   -0.14758
122320.0000   -0.11326
122360.0000    0.11474
122400.0000   -0.09468
122440.0000   -0.10410
122480.0000    0.11748
122520.0000   -0.05974
122560.0000   -0.55752
122600.0000    0.30928
122640.0000    0.01743
122680.0000    0.26652
122720.0000   -0.09978
122760.0000    0.00004
122800.0000   -0.03422
122840.0000   -0.04945
122880.0000   -0.00506
122920.0000   -0.03740
122960.0000   -0.47651
123000.0000   -0.58406
123040.0000   -0.45342
123080.0000   -0.53123
123120.0000   -0.79329
123160.0000   -0.80421
123200.0000   -0.68119
123240.0000   -0.38893
123280.0000   -0.47871
123320.0000   -0.01387
123360.0000   -0.27913
123400.0000   -0.12605
123440.0000    0.05848
123480.0000   -0.31821
123520.0000   -0.24225
123560.0000   -0.44105
123600.0000   -0.68651
123640.0000   -0.69486
123680.0000   -0.68815
123720.0000   -0.58771
123760.0000   -0.15805
123800.0000   -0.22148
123840.0000   -0.59305
123880.0000   -0.06878
123920.0000   -0.31273
123960.0000   -0.70505
124000.0000   -0.32756
124040.0000   -0.36234
124080.0000   -0.65390
124120.0000   -0.49268
124160.0000   -0.42591
124200.0000   -0.44631
124240.0000   -0.07577
124280.0000   -0.00719
124320.0000   -0.17852
124360.0000   -0.13992
124400.0000   -0.08317
124440.0000   -0.16442
124480.0000   -0.34864
124520.0000   -0.44688
124560.0000   -0.41469
124600.0000   -0.45902
124640.0000   -0.68988
124680.0000   -0.31012
124720.0000   -0.62518
124760.0000   -0.79315
124800.0000   -0.54647
124840.0000   -0.58926
124880.0000   -0.73691
124920.0000   -0.82707
124960.0000   -0.63430
125000.0000   -0.29551
125040.0000   -0.11418
125080.0000   -0.22236
125120.0000   -0.19217
125160.0000   -0.27998
125200.0000   -0.33196
125240.0000   -0.51836
125280.0000   -0.63812
125320.0000   -0.52895
125360.0000   -0.73491
125400.0000   -0.65560
125440.0000   -0.73561
125480.0000   -0.86521
125520.0000   -0.64539
125560.0000   -0.79363
125600.0000   -0.87231
125640.0000   -0.69618
125680.0000   -0.72678
125720.0000   -0.92763
125760.0000   -0.68115
125800.0000   -0.84099
125840.0000   -0.86440
125880.0000   -0.63651
125920.0000   -0.65600
125960.0000   -0.74862
126000.0000   -0.66039
126040.0000   -0.74541
126080.0000   -0.80390
126120.0000   -0.78594
126160.0000   -0.60452
126200.0000   -0.76685
126240.0000   -0.54571
126280.0000   -0.55721
126320.0000   -0.01099
126360.0000   -0.41514
126400.0000   -0.14517
126440.0000   -0.49780
126480.0000   -0.09712
126520.0000    0.11088
126560.0000    0.19413
126600.0000   -0.27402
126640.0000   -0.16241
126680.0000   -0.08120
126720.0000   -0.31613
126760.0000   -0.52505
126800.0000   -0.51817
126840.0000   -0.53653
126880.0000   -0.64932
126920.0000   -0.48315
126960.0000   -0.62857
127000.0000   -0.41557
127040.0000   -0.69780
127080.0000   -0.47644
127120.0000   -0.52611
127160.0000   -0.72766
127200.0000   -0.59237
127240.0000   -0.48207
127280.0000   -0.59507
127320.0000   -0.50799
127360.0000   -0.61436
127400.0000   -0.65358
127440.0000   -0.54692
127480.0000   -0.72492
127520.0000   -0.71876
127560.0000   -0.79964
127600.0000   -0.62776
127640.0000   -0.66184
127680.0000   -0.36321
127720.0000   -0.51270
127760.0000   -0.49237
127800.0000   -0.68135
127840.0000   -0.62040
127880.0000   -0.43227
127920.0000   -0.25330
127960.0000   -0.14781
128000.0000   -0.15812
128040.0000   -0.09943
128080.0000   -0.36993
128120.0000   -0.18912
128160.0000   -0.12019
128200.0000   -0.40535
128240.0000   -0.42405
128280.0000   -0.26948
128320.0000   -0.21549
128360.0000   -0.30935
128400.0000   -0.10512
128440.0000   -0.24404
128480.0000   -0.46274
128520.0000   -0.20852
128560.0000   -0.62415
128600.0000   -0.40157
128640.0000   -0.57936
128680.0000   -0.44070
128720.0000   -0.34236
128760.0000   -0.33005
128800.0000   -0.44004
128840.0000   -0.31171
128880.0000   -0.45171
128920.0000   -0.37147
128960.0000   -0.20967
129000.0000   -0.25674
129040.0000   -0.15787
129080.0000   -0.35860
129120.0000   -0.11653
129160.0000   -0.14111
129200.0000   -0.28905
129240.0000   -0.10159
129280.0000   -0.21907
129320.0000   -0.17925
129360.0000   -0.07990
129400.0000   -0.11156
129440.0000   -0.01371
129480.0000   -0.48883
129520.0000   -0.55144
129560.0000   -0.43149
129600.0000   -0.32532
129640.0000   -0.33827
129680.0000   -0.58068
129720.0000   -0.39739
129760.0000   -0.41405
129800.0000   -0.46953
129840.0000   -0.09471
129880.0000   -0.08748
129920.0000    0.01866
129960.0000   -0.34335
130000.0000   -0.37627
130040.0000   -0.29990
130080.0000   -0.44423
130120.0000   -0.60564
130160.0000   -0.20249
130200.0000   -0.32188
130240.0000   -0.00062
130280.0000   -0.08285
130320.0000   -0.30795
130360.0000   -0.36999
130400.0000   -0.54082
130440.0000   -0.48260
130480.0000   -0.37181
130520.0000   -0.51168
130560.0000   -0.15692
130600.0000   -0.60705
130640.0000   -0.39790
130680.0000   -0.39007
130720.0000   -0.44427
130760.0000   -0.64939
130800.0000   -0.66591
130840.0000   -0.48566
130880.0000   -0.62969
130920.0000   -0.53772
130960.0000   -0.71180
131000.0000   -0.52476
131040.0000   -0.58347
131080.0000   -0.37932
131120.0000   -0.40129
131160.0000   -0.53736
131200.0000   -0.58311
131240.0000   -0.65296
131280.0000   -0.39204
131320.0000   -0.49974
131360.0000   -0.66841
131400.0000   -0.23887
131440.0000    0.05389
131480.0000   -0.11980
131520.0000    0.13589
131560.0000    0.01641
131600.0000    0.16452
131640.0000    0.13700
131680.0000    0.01480
131720.0000    0.24385
131760.0000    0.20087
131800.0000    0.22300
131840.0000   -0.11026
131880.0000    0.08710
131920.0000    0.22936
131960.0000    0.11733
132000.0000   -0.18579
132040.0000   -0.03174
132080.0000    0.07104
132120.0000    0.13883
132160.0000    0.17297
132200.0000    0.42628
132240.0000   -0.00930
132280.0000    0.11174
132320.0000   -0.06223
132360.0000   -0.09319
132400.0000   -0.02630
132440.0000   -0.23604
132480.0000   -0.31374
132520.0000   -0.03337
132560.0000    0.28671
132600.0000    0.26978
132640.0000    0.06316
132680.0000    0.05118
132720.0000   -0.18836
132760.0000   -0.06528
132800.0000   -0.04863
132840.0000   -0.00237
132880.0000    0.01924
132920.0000    0.01073
132960.0000   -0.15486
133000.0000   -0.07870
133040.0000   -0.02652
133080.0000    0.06354
133120.0000    0.03953
133160.0000    0.11457
133200.0000   -0.15010
133240.0000    0.01937
133280.0000   -0.06713
133320.0000   -0.08237
133360.0000   -0.08834
133400.0000   -0.08903
133440.0000   -0.01532
133480.0000    0.39727
133520.0000    0.09231
133560.0000    0.18531
133600.0000    0.20484
133640.0000    0.26447
133680.0000   -0.12364
133720.0000   -0.36467
133760.0000    0.06005
133800.0000    0.12143
133840.0000   -0.18013
133880.0000   -0.24874
133920.0000   -0.06839
133960.0000    0.13649
134000.0000    0.47534
134040.0000    0.05439
134080.0000   -0.40274
134120.0000   -0.21649
134160.0000   -0.27685
134200.0000    0.00609
134240.0000   -0.08873
134280.0000   -0.00872
134320.0000    0.08689
134360.0000   -0.01821
134400.0000   -0.15780
134440.0000   -0.00890
134480.0000   -0.19154
134520.0000   -0.22441
134560.0000   -0.01661
134600.0000    0.02704
134640.0000   -0.11527
134680.0000   -0.16444
134720.0000    0.10438
134760.0000   -0.01924
134800.0000    0.03889
134840.0000   -0.10938
134880.0000   -0.43762
134920.0000   -0.23431
134960.0000   -0.14447
135000.0000   -0.09531
135040.0000   -0.22362
135080.0000   -0.30632
135120.0000   -0.52630
135160.0000    0.09521
135200.0000   -0.32743
135240.0000   -0.37407
135280.0000   -0.26981
135320.0000   -0.01831
135360.0000   -0.07823
135400.0000    0.01277
135440.0000   -0.46769
135480.0000   -0.34052
135520.0000   -0.23037
135560.0000   -0.07095
135600.0000   -0.09459
135640.0000   -0.10213
135680.0000   -0.06352
135720.0000    0.06094
135760.0000    0.36629
135800.0000    0.00944
135840.0000   -0.11535
135880.0000   -0.35852
135920.0000   -0.15123
135960.0000   -0.19880
136000.0000   -0.55276
136040.0000   -0.07472
136080.0000   -0.28404
136120.0000   -0.31223
136160.0000   -0.07227
136200.0000   -0.00415
136240.0000    0.13572
136280.0000   -0.03374
136320.0000   -0.13097
136360.0000    0.02641
136400.0000    0.00334
136440.0000   -0.10945
136480.0000    0.09365
136520.0000    0.08689
136560.0000    0.00533
136600.0000   -0.20173
136640.0000    0.11000
136680.0000    0.05230
136720.0000    0.04025
136760.0000   -0.00016
136800.0000    0.00291
136840.0000    0.11167
136880.0000   -0.03122
136920.0000   -0.22384
136960.0000   -0.29577
137000.0000   -0.82979
137040.0000   -0.67023
137080.0000   -0.69548
137120.0000   -0.31076
137160.0000   -0.66536
137200.0000   -0.35002
137240.0000   -0.28206
137280.0000   -0.27298
137320.0000   -0.36911
137360.0000   -0.25420
137400.0000    0.07314
137440.0000   -0.15338
137480.0000   -0.26286
137520.0000   -0.34552
137560.0000   -0.40629
137600.0000   -0.51912
137640.0000   -0.23131
137680.0000   -0.28569
137720.0000   -0.45273
137760.0000   -0.30853
137800.0000   -0.17571
137840.0000   -0.05338
137880.0000   -0.33268
137920.0000   -0.40774
137960.0000   -0.37228
138000.0000   -0.38421
138040.0000   -0.33163
138080.0000   -0.52107
138120.0000   -0.41203
138160.0000   -0.28940
138200.0000   -0.06218
138240.0000   -0.02152
138280.0000   -0.40930
138320.0000   -0.17123
138360.0000   -0.17744
138400.0000   -0.15102
138440.0000   -0.32576
138480.0000    0.14424
138520.0000    0.13285
138560.0000   -0.43076
138600.0000   -0.46474
138640.0000   -0.46532
138680.0000   -0.18235
138720.0000   -0.01492
138760.0000    0.19533
138800.0000   -0.22983
138840.0000   -0.01304
138880.0000   -0.12379
138920.0000   -0.15466
138960.0000   -0.42654
139000.0000   -0.22973
139040.0000   -0.37117
139080.0000   -0.42854
139120.0000   -0.35935
139160.0000   -0.13222
139200.0000   -0.13573
139240.0000   -0.44198
139280.0000   -0.27098
139320.0000   -0.49702
139360.0000   -0.37140
139400.0000   -0.33955
139440.0000   -0.49220
139480.0000   -0.22369
139520.0000   -0.22445
139560.0000   -0.18130
139600.0000   -0.15928
139640.0000   -0.32539
139680.0000   -0.36010
139720.0000   -0.52061
139760.0000   -0.49085
139800.0000   -0.33534
139840.0000   -0.54294
139880.0000   -0.15833
139920.0000   -0.25430
139960.0000   -0.38083
140000.0000   -0.27742
140040.0000   -0.29233
140080.0000   -0.22525
140120.0000   -0.40016
140160.0000   -0.21111
140200.0000   -0.20396
140240.0000   -0.32609
140280.0000   -0.28912
140320.0000   -0.29416
140360.0000   -0.14816
140400.0000   -0.49597
140440.0000   -0.31023
140480.0000   -0.08098
140520.0000    0.22507
140560.0000    0.19829
140600.0000   -0.04750
140640.0000   -0.09118
140680.0000   -0.02407
140720.0000   -0.16004
140760.0000   -0.14971
140800.0000    0.09884
140840.0000   -0.11457
140880.0000   -0.12687
140920.0000   -0.15105
140960.0000   -0.18039
141000.0000   -0.24709
141040.0000   -0.36392
141080.0000   -0.37142
141120.0000   -0.33703
141160.0000   -0.31512
141200.0000   -0.16880
141240.0000   -0.30255
141280.0000   -0.29988
141320.0000   -0.27539
141360.0000   -0.32587
141400.0000   -0.14550
141440.0000   -0.17497
141480.0000   -0.29572
141520.0000   -0.20123
141560.0000   -0.30055
141600.0000   -0.58600
141640.0000   -0.11080
141680.0000   -0.70570
141720.0000   -0.24297
141760.0000    0.15611
141800.0000    0.19408
141840.0000   -0.09097
141880.0000   -0.18624
141920.0000    0.07955
141960.0000   -0.19495
142000.0000   -0.09496
142040.0000    0.12128
142080.0000    0.04636
142120.0000    0.32282
142160.0000    0.07554
142200.0000   -0.10555
142240.0000    0.05605
142280.0000   -0.11824
142320.0000   -0.30609
142360.0000   -0.24979
142400.0000   -0.29978
142440.0000   -0.17720
142480.0000   -0.02579
142520.0000   -0.13895
142560.0000    0.15607
142600.0000    0.09992
142640.0000   -0.12570
142680.0000    0.28225
142720.0000    0.17681
142760.0000    0.02646
142800.0000   -0.09584
142840.0000    0.02343
142880.0000    0.19065
142920.0000    0.03766
142960.0000   -0.42543
143000.0000   -0.00966
143040.0000   -0.39740
143080.0000   -0.25909
143120.0000    0.05743
143160.0000   -0.03244
143200.0000   -0.13439
143240.0000   -0.56201
143280.0000   -0.65217
143320.0000   -0.25498
143360.0000   -0.36490
143400.0000   -0.22531
143440.0000   -0.33984
143480.0000   -0.52403
143520.0000   -0.20267
143560.0000   -0.42420
143600.0000   -0.19229
143640.0000   -0.27018
143680.0000   -0.21981
143720.0000   -0.39339
143760.0000   -0.22270
143800.0000   -0.30448
143840.0000   -0.28061
143880.0000   -0.35830
143920.0000   -0.19871
143960.0000   -0.02364
144000.0000    0.09350
144040.0000   -0.22342
144080.0000   -0.15989
144120.0000   -0.23414
144160.0000    0.10785
144200.0000    0.08946
144240.0000   -0.10695
144280.0000   -0.04130
144320.0000   -0.20557
144360.0000   -0.38256
144400.0000   -0.32211
144440.0000   -0.33742
144480.0000   -0.08842
144520.0000   -0.25257
144560.0000   -0.25716
144600.0000   -0.20283
144640.0000   -0.35073
144680.0000   -0.41819
144720.0000   -0.05838
144760.0000   -0.32208
144800.0000   -0.14596
144840.0000   -0.24426
144880.0000   -0.21280
144920.0000   -0.20266
144960.0000   -0.25365
145000.0000   -0.19346
145040.0000   -0.21373
145080.0000   -0.55261
145120.0000   -0.59225
145160.0000   -0.15445
145200.0000   -0.25342
145240.0000   -0.25332
145280.0000   -0.34926
145320.0000   -0.32189
145360.0000   -0.32358
145400.0000   -0.09438
145440.0000    0.10040
145480.0000   -0.38461
145520.0000   -0.20591
145560.0000   -0.32190
145600.0000   -0.40188
145640.0000   -0.17744
145680.0000   -0.29597
145720.0000   -0.38669
145760.0000   -0.18793
145800.0000   -0.18946
145840.0000   -0.08364
145880.0000   -0.12615
145920.0000   -0.27680
145960.0000   -0.00489
146000.0000   -0.26302
146040.0000   -0.15948
146080.0000   -0.26663
146120.0000   -0.29657
146160.0000   -0.03606
146200.0000   -0.36843
146240.0000   -0.34188
146280.0000   -0.27207
146320.0000   -0.08358
146360.0000   -0.23484
146400.0000   -0.32981
146440.0000   -0.58284
146480.0000   -0.27722
146520.0000   -0.22926
146560.0000   -0.40038
146600.0000   -0.51785
146640.0000   -0.27739
146680.0000   -0.16054
146720.0000   -0.20571
146760.0000   -0.38311
146800.0000   -0.32284
146840.0000   -0.36948
146880.0000   -0.42801
146920.0000   -0.53697
146960.0000   -0.07859
147000.0000   -0.28708
147040.0000   -0.53681
147080.0000   -0.28397
147120.0000   -0.21561
147160.0000   -0.25942
147200.0000   -0.32659
147240.0000   -0.11701
147280.0000   -0.31489
147320.0000   -0.31677
147360.0000   -0.19603
147400.0000   -0.50302
147440.0000   -0.41998
147480.0000   -0.46159
147520.0000   -0.01739
147560.0000    0.06818
147600.0000   -0.18420
147640.0000   -0.24877
147680.0000   -0.14114
147720.0000   -0.15486
147760.0000   -0.30781
147800.0000   -0.32578
147840.0000   -0.47582
147880.0000   -0.17288
147920.0000   -0.66564
147960.0000   -0.54259
148000.0000   -0.51525
148040.0000   -0.64698
148080.0000   -0.73154
148120.0000   -0.80965
148160.0000   -0.79692
148200.0000   -0.97941
148240.0000   -1.04441
148280.0000   -0.87972
148320.0000   -0.54310
148360.0000   -0.63455
148400.0000   -0.92906
148440.0000   -0.85810
148480.0000   -0.82061
148520.0000   -0.91596
148560.0000   -0.85531
148600.0000   -0.99218
148640.0000   -1.01222
148680.0000   -0.83403
148720.0000   -0.87993
148760.0000   -0.75739
148800.0000   -0.73365
148840.0000   -0.77730
148880.0000   -0.77262
148920.0000   -0.63314
148960.0000   -0.57990
149000.0000   -0.68369
149040.0000   -0.47499
149080.0000   -0.60108
149120.0000   -0.60096
149160.0000   -0.53621
149200.0000   -0.53249
149240.0000   -0.74390
149280.0000   -0.62440
149320.0000   -0.73042
149360.0000   -0.64313
149400.0000   -0.60894
149440.0000   -0.83989
149480.0000   -0.88263
149520.0000   -0.79818
149560.0000   -0.71049
149600.0000   -0.68757
149640.0000   -0.56099
149680.0000   -0.75089
149720.0000   -0.71342
149760.0000   -0.69553
149800.0000   -0.76255
149840.0000   -0.88837
149880.0000   -0.92463
149920.0000   -0.67156
149960.0000   -0.86509
150000.0000   -0.72507
150040.0000   -0.62226
150080.0000   -0.87720
150120.0000   -0.53304
150160.0000   -0.49712
150200.0000   -0.45234
150240.0000   -0.66814
150280.0000   -0.44744
150320.0000   -0.46259
150360.0000   -0.51332
150400.0000   -0.68301
150440.0000   -0.41409
150480.0000   -0.58193
150520.0000   -0.60808
150560.0000   -0.71290
150600.0000   -0.79435
150640.0000   -0.82587
150680.0000   -0.68062
150720.0000   -0.80543
150760.0000   -0.68885
150800.0000   -0.85546
150840.0000   -0.70487
150880.0000   -0.82832
150920.0000   -0.78855
150960.0000   -0.75243
151000.0000   -0.64300
151040.0000   -0.78381
151080.0000   -0.87707
151120.0000   -0.86395
151160.0000   -0.64153
151200.0000   -0.65460
151240.0000   -0.73811
151280.0000   -0.32207
151320.0000   -0.17614
151360.0000   -0.46107
151400.0000   -0.48452
151440.0000   -0.52040
151480.0000   -0.62105
151520.0000   -0.71988
151560.0000   -0.47942
151600.0000   -0.58781
151640.0000   -0.47628
151680.0000   -0.82603
151720.0000   -0.83793
151760.0000   -0.78792
151800.0000   -0.66340
151840.0000   -0.75123
151880.0000   -0.80114
151920.0000   -0.74135
151960.0000   -0.80424
152000.0000   -0.68493
152040.0000   -0.74201
152080.0000   -0.74907
152120.0000   -0.90920
152160.0000   -0.80973
152200.0000   -0.99830
152240.0000   -0.68020
152280.0000   -0.66137
152320.0000   -0.48602
152360.0000   -0.55064
152400.0000   -0.59620
152440.0000   -0.76422
152480.0000   -0.77224
152520.0000   -0.81504
152560.0000   -0.61071
152600.0000   -0.80935
152640.0000   -1.00597
152680.0000   -0.91484
152720.0000   -0.80813
152760.0000   -0.93580
152800.0000   -1.08689
152840.0000   -0.56398
152880.0000   -0.65895
152920.0000   -0.84229
152960.0000   -0.59447
153000.0000   -0.80856
153040.0000   -0.68649
153080.0000   -0.77418
153120.0000   -0.89929
153160.0000   -0.73014
153200.0000   -0.95334
153240.0000   -0.64024
153280.0000   -0.81135
153320.0000   -0.86755
153360.0000   -0.72363
153400.0000   -0.67331
153440.0000   -0.38512
153480.0000   -0.88754
153520.0000   -0.88539
153560.0000   -0.62785
153600.0000   -0.66782
153640.0000   -0.44288
153680.0000   -0.47038
153720.0000   -0.72818
153760.0000   -0.83511
153800.0000   -0.54273
153840.0000   -0.52777
153880.0000   -0.56628
153920.0000   -0.66622
153960.0000   -0.45365
154000.0000   -0.71550
154040.0000   -0.72759
154080.0000   -0.95911
154120.0000   -0.62713
154160.0000   -0.79428
154200.0000   -0.70638
154240.0000   -0.97620
154280.0000   -0.65655
154320.0000   -0.67927
154360.0000   -0.77411
154400.0000   -0.98086
154440.0000   -0.68430
154480.0000   -0.53549
154520.0000   -0.72660
154560.0000   -0.59926
154600.0000   -0.52784
154640.0000   -1.08156
154680.0000   -0.62347
154720.0000   -1.09316
154760.0000   -0.73808
154800.0000   -0.79245
154840.0000   -0.50339
154880.0000   -0.69605
154920.0000   -0.76662
154960.0000   -0.92375
155000.0000   -0.58394
155040.0000   -0.19394
155080.0000   -0.79163
155120.0000   -0.68550
155160.0000   -0.77267
155200.0000   -0.42802
155240.0000   -0.53631
155280.0000   -0.56476
155320.0000   -0.60521
155360.0000   -0.56599
155400.0000   -0.97984
155440.0000   -0.57075
155480.0000   -0.55827
155520.0000   -0.45732
155560.0000   -0.53518
155600.0000   -0.59929
155640.0000   -0.63649
155680.0000   -0.60539
155720.0000   -0.55334
155760.0000   -0.54167
155800.0000   -0.62107
155840.0000   -0.62714
155880.0000   -0.74628
155920.0000   -0.65109
155960.0000   -0.60014
156000.0000   -0.82091
156040.0000   -0.78897
156080.0000   -0.72767
156120.0000   -0.80486
156160.0000   -0.77859
156200.0000   -0.72538
156240.0000   -0.40367
156280.0000   -0.71230
156320.0000   -0.59970
156360.0000   -0.62443
156400.0000   -0.57656
156440.0000   -0.56365
156480.0000   -0.79591
156520.0000   -0.98820
156560.0000   -0.81129
156600.0000   -0.66567
156640.0000   -0.60231
156680.0000   -0.93538
156720.0000   -0.67247
156760.0000   -0.55048
156800.0000   -0.60370
156840.0000   -0.57436
156880.0000   -0.70741
156920.0000   -0.48711
156960.0000   -0.36324
157000.0000   -0.63581
157040.0000   -0.37137
157080.0000   -0.46495
157120.0000   -0.27940
157160.0000   -0.29574
157200.0000   -0.38510
157240.0000   -0.44051
157280.0000   -0.17544
157320.0000   -0.51393
157360.0000   -0.36743
157400.0000   -0.64698
157440.0000   -0.68358
157480.0000   -0.82868
157520.0000   -0.46589
157560.0000   -0.66990
157600.0000   -0.21190
157640.0000   -0.39910
157680.0000   -0.44191
157720.0000   -0.29782
157760.0000   -0.31956
157800.0000   -0.31686
157840.0000   -0.29017
157880.0000   -0.31928
157920.0000   -0.48930
157960.0000   -0.38771
158000.0000   -0.52160
158040.0000   -0.56698
158080.0000   -0.33283
158120.0000   -0.18962
158160.0000   -0.48189
158200.0000   -0.23811
158240.0000   -0.21218
158280.0000   -0.49710
158320.0000   -0.70668
158360.0000   -0.66637
158400.0000   -0.63948
158440.0000   -0.65481
158480.0000   -0.44117
158520.0000   -0.69476
158560.0000   -0.70604
158600.0000   -0.54390
158640.0000   -0.43931
158680.0000   -0.48987
158720.0000   -0.54096
158760.0000   -0.21659
158800.0000   -0.33779
158840.0000   -0.34057
158880.0000   -0.30047
158920.0000   -0.26642
158960.0000   -0.39741
159000.0000   -0.61531
159040.0000   -0.45074
159080.0000   -0.48954
159120.0000   -0.63983
159160.0000   -0.40151
159200.0000   -0.26845
159240.0000   -0.36536
159280.0000   -0.45105
159320.0000   -0.83906
159360.0000   -0.61854
159400.0000   -0.66677
159440.0000   -0.65712
159480.0000   -0.61452
159520.0000   -0.78426
159560.0000   -0.52896
159600.0000   -0.46513
159640.0000   -0.52628
159680.0000   -0.45472
159720.0000   -0.53763
159760.0000   -0.39105
159800.0000   -0.29209
159840.0000   -0.37671
159880.0000   -0.67070
159920.0000   -0.74181
159960.0000   -0.59290
160000.0000   -0.42242
160040.0000   -0.50702
160080.0000   -0.58950
160120.0000   -0.46614
160160.0000   -0.61964
160200.0000   -0.64376
160240.0000   -0.39500
160280.0000   -0.44396
160320.0000   -0.58364
160360.0000   -0.30245
160400.0000   -0.29365
160440.0000   -0.29613
160480.0000   -0.45042
160520.0000   -0.38195
160560.0000   -0.47853
160600.0000   -0.45168
160640.0000   -0.59358
160680.0000   -0.55963
160720.0000   -0.10313
160760.0000   -0.55406
160800.0000   -0.47218
160840.0000   -0.64535
160880.0000   -0.54902
160920.0000   -0.60855
160960.0000   -0.54443
161000.0000   -0.65184
161040.0000   -0.54987
161080.0000   -0.63146
161120.0000   -0.45182
161160.0000   -0.52952
161200.0000   -0.71677
161240.0000   -0.64873
161280.0000   -0.30819
161320.0000   -0.60488
161360.0000   -0.35846
161400.0000   -0.35359
161440.0000   -0.52629
161480.0000   -0.70329
161520.0000   -0.53008
161560.0000   -0.39557
161600.0000   -0.54788
161640.0000   -0.44984
161680.0000   -0.32111
161720.0000   -0.36442
161760.0000   -0.48266
161800.0000   -0.44778
161840.0000   -0.37360
161880.0000   -0.39675
161920.0000   -0.53798
161960.0000   -0.39421
162000.0000   -0.58861
162040.0000   -0.33304
162080.0000   -0.44870
162120.0000   -0.37727
162160.0000   -0.36819
162200.0000   -0.36038
162240.0000   -0.52401
162280.0000   -0.38755
162320.0000   -0.43192
162360.0000   -0.66382
162400.0000   -0.42585
162440.0000   -0.43195
162480.0000   -0.42420
162520.0000   -0.72581
162560.0000   -0.29869
162600.0000   -0.38429
162640.0000   -0.56125
162680.0000   -0.55848
162720.0000   -0.50726
162760.0000   -0.58903
162800.0000   -0.35747
162840.0000   -0.62705
162880.0000   -0.64334
162920.0000   -0.62010
162960.0000   -0.61852
163000.0000   -0.29878
163040.0000   -0.42556
163080.0000   -0.34941
163120.0000   -0.63032
163160.0000   -0.55095
163200.0000   -0.28774
163240.0000   -0.27205
163280.0000   -0.37980
163320.0000   -0.34028
163360.0000   -0.54340
163400.0000   -0.25719
163440.0000   -0.45679
163480.0000   -0.51675
163520.0000   -0.77424
163560.0000   -0.41984
163600.0000   -0.55215
163640.0000   -0.40293
163680.0000   -0.44950
163720.0000   -0.49380
163760.0000   -0.65736
163800.0000   -0.24658
163840.0000   -0.25290
163880.0000   -0.28835
163920.0000   -0.46585
163960.0000   -0.46739
164000.0000   -0.36664
164040.0000   -0.60771
164080.0000   -0.47551
164120.0000   -0.52969
164160.0000   -0.24150
164200.0000   -0.51330
164240.0000   -0.41239
164280.0000   -0.48505
164320.0000   -0.65630
164360.0000   -0.39862
164400.0000   -0.70780
164440.0000   -0.45864
164480.0000   -0.76078
164520.0000   -0.49843
164560.0000   -0.57460
164600.0000   -0.63754
164640.0000   -0.63795
164680.0000   -0.60505
164720.0000   -0.59705
164760.0000   -0.53650
164800.0000   -0.53941
164840.0000   -0.53701
164880.0000   -0.68915
164920.0000   -0.65602
164960.0000   -0.74284
165000.0000   -0.59183
165040.0000   -0.42448
165080.0000   -0.63557
165120.0000   -0.62952
165160.0000   -0.75137
165200.0000   -0.66061
165240.0000   -0.66785
165280.0000   -0.66149
165320.0000   -0.54587
165360.0000   -0.42281
165400.0000   -0.58043
165440.0000   -0.48341
165480.0000   -0.57318
165520.0000   -0.55058
165560.0000   -0.36748
165600.0000   -0.53579
165640.0000   -0.59941
165680.0000   -0.56144
165720.0000   -0.52853
165760.0000   -0.37715
165800.0000   -0.74062
165840.0000   -0.64102
165880.0000   -0.50045
165920.0000   -0.45420
165960.0000   -0.66265
166000.0000   -0.59919
166040.0000   -0.51124
166080.0000   -0.68432
166120.0000   -0.61022
166160.0000   -0.68091
166200.0000   -0.70366
166240.0000   -0.48552
166280.0000   -0.46734
166320.0000   -0.74025
166360.0000   -0.75632
166400.0000   -0.61786
166440.0000   -0.64166
166480.0000   -0.67077
166520.0000   -0.67349
166560.0000   -0.82990
166600.0000   -0.70541
166640.0000   -0.50835
166680.0000   -0.71441
166720.0000   -0.49219
166760.0000   -0.64778
166800.0000   -0.71050
166840.0000   -0.55806
166880.0000   -0.52352
166920.0000   -0.60027
166960.0000   -0.66155
167000.0000   -0.60277
167040.0000   -0.78348
167080.0000   -0.83352
167120.0000   -0.74253
167160.0000   -0.78069
167200.0000   -0.76075
167240.0000   -0.75455
167280.0000   -0.63096
167320.0000   -0.59991
167360.0000   -0.54713
167400.0000   -0.69873
167440.0000   -0.60529
167480.0000   -0.63418
167520.0000   -0.42392
167560.0000   -0.50052
167600.0000   -0.67327
167640.0000   -0.58619
167680.0000   -0.66479
167720.0000   -0.55565
167760.0000   -0.72384
167800.0000   -0.74980
167840.0000   -0.70894
167880.0000   -0.76387
167920.0000   -0.72479
167960.0000   -0.72458
168000.0000   -0.66213
168040.0000   -0.60850
168080.0000   -0.65660
168120.0000   -0.63704
168160.0000   -0.86681
168200.0000   -0.53813
168240.0000   -0.52825
168280.0000   -0.62848
168320.0000   -0.49042
168360.0000   -0.72235
168400.0000   -0.65717
168440.0000   -0.65131
168480.0000   -0.51761
168520.0000   -0.63527
168560.0000   -0.52408
168600.0000   -0.51405
168640.0000   -0.60064
168680.0000   -0.61172
168720.0000   -0.75506
168760.0000   -0.91381
168800.0000   -0.82290
168840.0000   -0.54098
168880.0000   -0.58552
168920.0000   -0.67561
168960.0000   -0.48907
169000.0000   -0.69748
169040.0000   -0.66147
169080.0000   -0.55838
169120.0000   -0.05006
169160.0000   -0.36467
169200.0000   -0.70728
169240.0000   -0.60275
169280.0000   -0.72375
169320.0000   -0.57165
169360.0000   -0.62369
169400.0000   -0.70360
169440.0000   -0.86032
169480.0000   -0.71853
169520.0000   -0.63388
169560.0000   -0.82600
169600.0000   -0.68517
169640.0000   -0.47093
169680.0000   -0.78948
169720.0000   -0.57345
169760.0000   -0.60917
169800.0000   -0.63976
169840.0000   -0.91236
169880.0000   -0.89077
169920.0000   -0.69850
169960.0000   -0.81747
170000.0000   -0.54776
170040.0000   -0.62599
170080.0000   -0.60387
170120.0000   -0.51910
170160.0000   -0.76413
170200.0000   -0.54213
170240.0000   -0.56466
170280.0000   -0.78870
170320.0000   -1.01766
170360.0000   -0.58649
170400.0000   -0.72201
170440.0000   -0.46192
170480.0000   -0.62572
170520.0000   -0.75669
170560.0000   -0.93827
170600.0000   -0.75448
170640.0000   -0.46247
170680.0000   -0.50840
170720.0000   -0.70466
170760.0000   -0.70782
170800.0000   -0.67767
170840.0000   -0.72444
170880.0000   -0.73332
170920.0000   -0.71552
170960.0000   -0.75335
171000.0000   -0.60116
171040.0000   -0.66463
171080.0000   -0.56298
171120.0000   -0.76568
171160.0000   -0.65636
171200.0000   -0.42699
171240.0000   -0.68021
171280.0000   -0.63169
171320.0000   -0.63416
171360.0000   -0.56134
171400.0000   -0.73435
171440.0000   -0.60059
171480.0000   -0.62734
171520.0000   -0.60306
171560.0000   -0.56401
171600.0000   -0.75133
171640.0000   -0.56972
171680.0000   -0.76853
171720.0000   -0.71952
171760.0000   -0.39139
171800.0000   -0.59407
171840.0000   -0.55549
171880.0000   -0.51468
171920.0000   -0.76316
171960.0000   -0.62572
172000.0000   -0.90632
172040.0000   -0.75673
172080.0000   -0.78116
172120.0000   -0.67844
172160.0000   -0.69597
172200.0000   -0.68354
172240.0000   -0.62496
172280.0000   -0.68502
172320.0000   -0.82132
172360.0000   -0.88045
172400.0000   -0.59721
172440.0000   -0.59363
172480.0000   -0.72890
172520.0000   -0.48815
172560.0000   -0.80053
172600.0000   -0.78937
172640.0000   -0.77956
172680.0000   -0.83290
172720.0000   -0.78976
172760.0000   -0.75245
172800.0000   -0.75810
172840.0000   -0.89717
172880.0000   -0.88284
172920.0000   -0.69350
172960.0000   -0.56329
173000.0000   -0.56130
173040.0000   -0.70631
173080.0000   -0.69360
173120.0000   -0.61922
173160.0000   -0.47487
173200.0000   -0.76065
173240.0000   -0.83839
173280.0000   -0.70588
173320.0000   -0.85440
173360.0000   -0.73579
173400.0000   -0.55668
173440.0000   -0.85768
173480.0000   -0.69391
173520.0000   -0.58466
173560.0000   -0.63503
173600.0000   -0.71321
173640.0000   -0.97404
173680.0000   -0.85350
173720.0000   -0.75146
173760.0000   -0.94676
173800.0000   -0.77230
173840.0000   -0.72711
173880.0000   -0.68992
173920.0000   -0.69768
173960.0000   -0.84397
174000.0000   -0.86674
174040.0000   -0.74311
174080.0000   -0.74729
174120.0000   -0.70249
174160.0000   -0.73678
174200.0000   -0.77800
174240.0000   -0.84593
174280.0000   -0.88627
174320.0000   -0.63946
174360.0000   -0.74855
174400.0000   -0.84816
174440.0000   -0.56677
174480.0000   -0.62086
174520.0000   -0.86301
174560.0000   -0.77164
174600.0000   -0.83313
174640.0000   -0.97510
174680.0000   -0.70194
174720.0000   -0.68377
174760.0000   -0.74120
174800.0000   -0.82211
174840.0000   -0.60415
174880.0000   -0.78861
174920.0000   -0.44318
174960.0000   -0.63146
175000.0000   -0.35968
175040.0000   -0.61431
175080.0000   -0.70795
175120.0000   -0.55060
175160.0000   -0.73207
175200.0000   -0.66805
175240.0000   -0.52625
175280.0000   -0.71479
175320.0000   -0.80041
175360.0000   -0.79577
175400.0000   -0.71450
175440.0000   -0.59848
175480.0000   -0.68095
175520.0000   -0.60239
175560.0000   -0.92935
175600.0000   -0.65213
175640.0000   -0.83245
175680.0000   -0.64449
175720.0000   -0.67347
175760.0000   -0.71266
175800.0000   -0.83515
175840.0000   -0.59216
175880.0000   -0.50193
175920.0000   -0.43864
175960.0000   -0.65710
176000.0000   -0.87165
176040.0000   -0.38244
176080.0000   -0.71261
176120.0000   -0.84130
176160.0000   -0.75313
176200.0000   -0.50676
176240.0000   -0.62072
176280.0000   -0.77355
176320.0000   -0.55655
176360.0000   -0.67646
176400.0000   -0.65384
176440.0000   -0.70174
176480.0000   -0.65295
176520.0000   -0.57290
176560.0000   -0.48067
176600.0000   -0.78160
176640.0000   -0.76688
176680.0000   -0.53570
176720.0000   -0.62519
176760.0000   -0.67461
176800.0000   -0.55225
176840.0000   -0.47978
176880.0000   -0.67842
176920.0000   -0.87279
176960.0000   -0.81613
177000.0000   -0.67468
177040.0000   -0.57178
177080.0000   -0.82231
177120.0000   -0.84238
177160.0000   -0.75222
177200.0000   -0.79121
177240.0000   -0.64958
177280.0000   -0.79733
177320.0000   -0.54127
177360.0000   -0.56856
177400.0000   -0.47813
177440.0000   -0.72401
177480.0000   -0.72739
177520.0000   -0.56562
177560.0000   -0.49511
177600.0000   -0.70155
177640.0000   -0.66824
177680.0000   -0.70932
177720.0000   -0.85642
177760.0000   -0.79005
177800.0000   -0.40908
177840.0000   -0.78798
177880.0000   -0.59703
177920.0000   -0.81663
177960.0000   -0.50295
178000.0000   -0.59737
178040.0000   -0.30168
178080.0000   -0.50216
178120.0000   -0.49865
178160.0000   -0.74202
178200.0000   -0.81732
178240.0000   -0.66018
178280.0000   -0.76844
178320.0000   -0.47226
178360.0000   -0.94067
178400.0000   -0.74224
178440.0000   -0.47979
178480.0000   -0.55220
178520.0000   -0.63789
178560.0000   -0.65162
178600.0000   -0.85554
178640.0000   -0.80162
178680.0000   -0.71747
178720.0000   -0.71661
178760.0000   -0.81953
178800.0000   -0.58389
178840.0000   -0.83864
178880.0000   -0.79150
178920.0000   -0.82222
178960.0000   -0.76387
179000.0000   -0.46420
179040.0000   -0.73327
179080.0000   -0.92629
179120.0000   -0.87622
179160.0000   -0.54491
179200.0000   -0.60064
179240.0000   -0.74030
179280.0000   -0.82853
179320.0000   -0.72098
179360.0000   -0.92638
179400.0000   -0.60347
179440.0000   -0.70487
179480.0000   -0.84087
179520.0000   -0.64795
179560.0000   -0.85783
179600.0000   -0.81969
179640.0000   -0.73029
179680.0000   -0.95250
179720.0000   -0.89053
179760.0000   -0.68538
179800.0000   -0.97270
179840.0000   -0.99829
179880.0000   -0.81357
179920.0000   -1.01478
179960.0000   -0.79609
180000.0000   -0.75487
180040.0000   -0.70540
180080.0000   -0.80233
180120.0000   -1.08305
180160.0000   -0.69211
180200.0000   -0.75858
180240.0000   -0.71493
180280.0000   -0.95303
180320.0000   -0.69299
180360.0000   -0.27840
180400.0000   -0.45319
180440.0000   -0.43598
180480.0000   -0.35698
180520.0000   -0.18548
180560.0000   -0.16908
180600.0000   -0.84407
180640.0000   -0.62076
180680.0000   -0.69938
180720.0000   -0.67226
180760.0000   -0.83210
180800.0000   -0.76787
180840.0000   -0.81589
180880.0000   -0.80829
180920.0000   -0.69747
180960.0000   -0.62621
181000.0000   -0.63502
181040.0000   -0.52712
181080.0000   -0.61088
181120.0000   -0.57184
181160.0000   -0.59460
181200.0000   -0.53357
181240.0000   -0.73570
181280.0000   -0.56509
181320.0000   -0.42538
181360.0000   -0.60142
181400.0000   -0.62035
181440.0000   -1.06583
181480.0000   -0.80369
181520.0000   -0.83017
181560.0000   -0.66339
181600.0000   -0.72847
181640.0000   -0.60649
181680.0000   -0.62892
181720.0000   -0.66905
181760.0000   -0.71756
181800.0000   -0.59722
181840.0000   -0.76357
181880.0000   -0.66949
181920.0000   -0.75070
181960.0000   -0.50504
182000.0000   -0.63058
182040.0000   -0.57078
182080.0000   -0.74250
182120.0000   -0.67076
182160.0000   -0.64273
182200.0000   -0.80800
182240.0000   -0.70564
182280.0000   -0.89850
182320.0000   -0.80831
182360.0000   -0.61749
182400.0000   -0.77451
182440.0000   -0.78903
182480.0000   -0.67274
182520.0000   -0.62474
182560.0000   -0.64788
182600.0000   -0.74446
182640.0000   -0.81418
182680.0000   -0.50614
182720.0000   -0.95358
182760.0000   -0.70483
182800.0000   -0.89011
182840.0000   -0.90886
182880.0000   -0.75785
182920.0000   -0.82558
182960.0000   -0.69677
183000.0000   -0.67581
183040.0000   -0.86503
183080.0000   -0.33822
183120.0000   -0.49481
183160.0000   -0.56829
183200.0000   -0.85263
183240.0000   -0.54676
183280.0000   -0.70066
183320.0000   -0.83127
183360.0000   -0.86495
183400.0000   -0.70057
183440.0000   -0.81667
183480.0000   -0.65764
183520.0000   -0.95363
183560.0000   -0.69517
183600.0000   -0.70674
183640.0000   -0.74462
183680.0000   -0.75003
183720.0000   -0.67426
183760.0000   -0.60527
183800.0000   -0.80788
183840.0000   -0.55030
183880.0000   -0.69002
183920.0000   -0.93498
183960.0000   -0.74527
184000.0000   -0.63142
184040.0000   -0.50907
184080.0000   -0.70464
184120.0000   -0.71666
184160.0000   -0.42659
184200.0000   -0.69160
184240.0000   -0.58936
184280.0000   -0.99264
184320.0000   -0.60518
184360.0000   -0.59383
184400.0000   -0.57591
184440.0000   -0.78777
184480.0000   -0.69557
184520.0000   -0.72765
184560.0000   -0.59407
184600.0000   -0.64938
184640.0000   -0.60608
184680.0000   -0.44673
184720.0000   -0.62727
184760.0000   -0.68116
184800.0000   -0.72518
184840.0000   -0.46461
184880.0000   -0.53842
184920.0000   -0.67944
184960.0000   -0.56563
185000.0000   -0.62890
185040.0000   -0.55419
185080.0000   -0.53361
185120.0000   -0.54868
185160.0000   -0.57295
185200.0000   -0.46981
185240.0000   -0.52910
185280.0000   -0.33520
185320.0000   -0.32997
185360.0000   -0.33006
185400.0000   -0.37452
185440.0000   -0.62769
185480.0000   -0.53384
185520.0000   -0.59248
185560.0000   -0.49439
185600.0000   -0.46725
185640.0000   -0.59037
185680.0000   -0.57663
185720.0000   -0.39561
185760.0000   -0.75298
185800.0000   -0.76224
185840.0000   -0.49877
185880.0000   -0.44960
185920.0000   -0.49530
185960.0000   -0.73768
186000.0000   -0.75973
186040.0000   -0.71912
186080.0000   -0.67424
186120.0000   -0.86773
186160.0000   -0.61292
186200.0000   -0.68045
186240.0000   -0.76927
186280.0000   -0.76597
186320.0000   -0.60802
186360.0000   -0.59428
186400.0000   -0.68316
186440.0000   -0.52997
186480.0000   -0.58242
186520.0000   -0.63889
186560.0000   -0.46507
186600.0000   -0.39213
186640.0000   -0.69129
186680.0000   -0.74750
186720.0000   -0.68178
186760.0000   -0.60737
186800.0000   -0.79014
186840.0000   -0.39249
186880.0000   -0.45855
186920.0000   -0.46278
186960.0000   -0.53707
187000.0000   -0.84585
187040.0000   -0.70412
187080.0000   -0.58175
187120.0000   -0.60470
187160.0000   -0.58504
187200.0000   -0.62637
187240.0000   -0.57485
187280.0000   -0.37145
187320.0000   -0.45425
187360.0000   -0.47416
187400.0000   -0.50417
187440.0000   -0.53263
187480.0000   -0.20398
187520.0000   -0.31334
187560.0000   -0.35126
187600.0000   -0.29503
187640.0000   -0.61468
187680.0000   -0.39506
187720.0000   -0.47427
187760.0000   -0.70644
187800.0000   -0.49499
187840.0000   -0.69926
187880.0000   -0.59935
187920.0000   -0.65506
187960.0000   -0.32456
188000.0000   -0.55900
188040.0000   -0.53020
188080.0000   -0.61062
188120.0000   -0.57121
188160.0000   -0.59666
188200.0000   -0.32838
188240.0000   -0.57203
188280.0000   -0.45830
188320.0000   -0.61781
188360.0000   -0.46865
188400.0000   -0.63840
188440.0000   -0.67069
188480.0000   -0.42330
188520.0000   -0.63220
188560.0000   -0.45293
188600.0000   -0.45013
188640.0000   -0.42263
188680.0000   -0.64443
188720.0000   -0.74828
188760.0000   -0.46583
188800.0000   -0.51189
188840.0000   -0.61661
188880.0000   -0.67131
188920.0000   -0.59484
188960.0000   -0.55513
189000.0000   -0.49398
189040.0000   -0.51266
189080.0000   -0.56040
189120.0000   -0.55303
189160.0000   -0.62307
189200.0000   -0.62479
189240.0000   -0.50852
189280.0000   -0.52525
189320.0000   -0.65272
189360.0000   -0.62412
189400.0000   -0.68980
189440.0000   -0.57683
189480.0000   -0.69317
189520.0000   -0.68150
189560.0000   -0.53771
189600.0000   -0.74519
189640.0000   -0.86410
189680.0000   -0.79116
189720.0000   -0.70318
189760.0000   -0.79345
189800.0000   -0.92097
189840.0000   -0.81345
189880.0000   -0.84791
189920.0000   -0.94900
189960.0000   -0.75057
190000.0000   -0.69853
190040.0000   -0.85016
190080.0000   -0.95018
190120.0000   -0.65704
190160.0000   -0.47547
190200.0000   -0.79901
190240.0000   -0.49402
190280.0000   -0.42438
190320.0000   -0.59115
190360.0000   -0.72843
190400.0000   -0.76124
190440.0000   -0.92574
190480.0000   -0.95013
190520.0000   -0.90221
190560.0000   -0.64030
190600.0000   -0.78979
190640.0000   -1.00471
190680.0000   -0.79325
190720.0000   -0.76594
190760.0000   -0.58587
190800.0000   -0.81615
190840.0000   -0.80631
190880.0000   -0.74201
190920.0000   -0.65917
190960.0000   -1.00645
191000.0000   -0.64736
191040.0000   -0.68334
191080.0000   -0.58044
191120.0000   -0.86954
191160.0000   -0.48279
191200.0000   -0.24938
191240.0000   -0.43968
191280.0000   -0.46191
191320.0000   -0.64708
191360.0000   -0.68396
191400.0000   -0.35575
191440.0000   -0.70795
191480.0000   -0.29978
191520.0000   -0.35494
191560.0000   -0.52250
191600.0000   -0.73453
191640.0000   -0.62274
191680.0000   -0.73230
191720.0000   -0.64693
191760.0000   -0.22850
191800.0000   -0.29258
191840.0000   -0.58089
191880.0000   -0.31542
191920.0000   -0.45671
191960.0000   -0.47453
192000.0000   -0.68606
192040.0000   -0.58539
192080.0000   -0.48381
192120.0000   -0.48524
192160.0000   -0.22129
192200.0000   -0.33346
192240.0000   -0.47097
192280.0000   -0.67308
192320.0000   -0.63747
192360.0000   -0.32263
192400.0000   -0.47847
192440.0000   -0.44354
192480.0000   -0.53925
192520.0000   -0.32586
192560.0000   -0.57214
192600.0000   -0.45268
192640.0000   -0.50514
192680.0000   -0.55986
192720.0000   -0.34017
192760.0000   -0.02974
192800.0000   -0.24597
192840.0000   -0.31645
192880.0000   -0.31322
192920.0000   -0.40516
192960.0000   -0.20576
193000.0000   -0.14266
193040.0000   -0.64281
193080.0000   -0.46590
193120.0000   -0.59390
193160.0000   -0.61137
193200.0000   -0.43907
193240.0000   -0.74122
193280.0000   -0.67419
193320.0000   -0.77381
193360.0000   -0.74782
193400.0000   -0.46382
193440.0000   -0.44796
193480.0000   -0.44194
193520.0000   -0.35318
193560.0000   -0.73153
193600.0000   -0.63076
193640.0000   -0.46780
193680.0000   -0.86321
193720.0000   -0.60926
193760.0000   -0.57732
193800.0000   -0.71477
193840.0000   -0.69509
193880.0000   -0.67438
193920.0000   -0.67108
193960.0000   -0.51250
194000.0000   -0.87384
194040.0000   -0.50087
194080.0000   -0.71816
194120.0000   -0.78333
194160.0000   -0.46804
194200.0000   -0.75559
194240.0000   -0.75782
194280.0000   -0.73865
194320.0000   -0.57107
194360.0000   -0.38508
194400.0000   -0.76089
194440.0000   -0.43479
194480.0000   -0.37251
194520.0000   -0.59223
194560.0000   -0.64562
194600.0000   -0.56674
194640.0000   -0.39377
194680.0000   -0.67363
194720.0000   -0.67177
194760.0000   -0.57971
194800.0000   -0.47933
194840.0000   -0.51149
194880.0000   -0.72075
194920.0000   -0.43006
194960.0000   -0.39831
195000.0000   -0.73939
195040.0000   -0.56878
195080.0000   -0.56867
195120.0000   -0.50441
195160.0000   -0.72896
195200.0000   -0.57764
195240.0000   -0.66077
195280.0000   -0.82279
195320.0000   -0.57296
195360.0000   -0.79107
195400.0000   -0.85369
195440.0000   -0.70853
195480.0000   -0.67966
195520.0000   -0.60105
195560.0000   -0.52968
195600.0000   -0.63441
195640.0000   -0.64014
195680.0000   -0.48582
195720.0000   -0.61074
195760.0000   -0.69876
195800.0000   -0.63374
195840.0000   -0.39437
195880.0000   -0.62721
195920.0000   -0.36701
195960.0000   -0.57418
196000.0000   -0.43431
196040.0000   -0.52610
196080.0000   -0.27032
196120.0000   -0.63459
196160.0000   -0.54736
196200.0000   -0.61633
196240.0000   -0.97230
196280.0000   -0.84030
196320.0000   -1.01419
196360.0000   -0.77204
196400.0000   -0.53199
196440.0000   -0.57005
196480.0000   -0.69053
196520.0000   -0.65370
196560.0000   -0.76516
196600.0000   -0.72439
196640.0000   -0.74858
196680.0000   -0.75268
196720.0000   -0.48586
196760.0000   -0.63639
196800.0000   -0.86636
196840.0000   -0.40494
196880.0000   -0.50212
196920.0000   -0.63024
196960.0000   -0.44910
197000.0000   -0.54737
197040.0000   -0.60793
197080.0000   -0.92135
197120.0000   -0.60784
197160.0000   -0.69506
197200.0000   -0.77182
197240.0000   -0.49293
197280.0000   -0.50051
197320.0000   -0.51976
197360.0000   -0.68023
197400.0000   -0.75124
197440.0000   -0.66657
197480.0000   -0.85151
197520.0000   -0.60805
197560.0000   -0.68820
197600.0000   -0.73123
197640.0000   -0.94101
197680.0000   -0.68132
197720.0000   -0.68803
197760.0000   -0.78630
197800.0000   -0.53599
197840.0000   -0.62256
197880.0000   -1.03298
197920.0000   -0.78940
197960.0000   -0.61352
198000.0000   -0.69818
198040.0000   -1.12933
198080.0000   -0.63566
198120.0000   -0.66742
198160.0000   -0.65314
198200.0000   -0.92111
198240.0000   -0.80551
198280.0000   -0.94236
198320.0000   -0.69909
198360.0000   -0.52501
198400.0000   -0.48974
198440.0000   -0.53823
198480.0000   -0.54948
198520.0000   -0.52793
198560.0000   -0.85687
198600.0000   -0.78825
198640.0000   -0.59788
198680.0000   -0.79981
198720.0000   -0.56575
198760.0000   -0.57863
198800.0000   -0.38204
198840.0000   -0.61282
198880.0000   -0.64185
198920.0000   -0.92896
198960.0000   -0.80919
199000.0000   -0.60187
199040.0000   -0.74049
199080.0000   -0.65787
199120.0000   -0.61914
199160.0000   -0.68309
199200.0000   -0.67331
199240.0000   -0.60806
199280.0000   -0.61496
199320.0000   -0.55510
199360.0000   -0.99347
199400.0000   -0.73025
199440.0000   -0.61601
199480.0000   -0.50861
199520.0000   -0.78938
199560.0000   -0.64771
199600.0000   -0.61996
199640.0000   -0.68296
199680.0000   -0.57715
199720.0000   -0.47766
199760.0000   -0.85693
199800.0000   -0.88527
199840.0000   -0.74640
199880.0000   -0.66840
199920.0000   -0.63792
199960.0000   -0.65708
200000.0000   -0.57788
200040.0000   -0.71556
200080.0000   -0.62522
200120.0000   -0.49284
200160.0000   -0.43685
200200.0000   -0.77085
200240.0000   -0.61300
200280.0000   -0.63437
200320.0000   -0.58003
200360.0000   -0.68816
200400.0000   -0.68648
200440.0000   -0.57690
200480.0000   -0.50837
200520.0000   -0.41232
200560.0000   -0.70520
200600.0000   -0.65628
200640.0000   -0.78158
200680.0000   -0.63890
200720.0000   -0.76035
200760.0000   -0.60501
200800.0000   -0.63224
200840.0000   -0.57131
200880.0000   -0.65689
200920.0000   -0.63093
200960.0000   -0.61231
201000.0000   -0.52017
201040.0000   -0.51156
201080.0000   -0.42842
201120.0000   -0.73046
201160.0000   -0.84416
201200.0000   -0.92233
201240.0000   -0.61483
201280.0000   -0.92711
201320.0000   -0.83855
201360.0000   -0.82440
201400.0000   -0.64571
201440.0000   -0.41774
201480.0000   -0.50502
201520.0000   -0.61117
201560.0000   -0.65821
201600.0000   -0.57496
201640.0000   -0.63686
201680.0000   -0.57038
201720.0000   -0.58454
201760.0000   -0.72944
201800.0000   -0.50640
201840.0000   -0.58795
201880.0000   -0.59466
201920.0000   -0.57254
201960.0000   -0.47772
202000.0000   -0.68062
202040.0000   -0.61035
202080.0000   -0.64047
202120.0000   -0.62187
202160.0000   -0.60905
202200.0000   -0.57915
202240.0000   -0.48666
202280.0000   -0.64416
202320.0000   -0.62086
202360.0000   -0.67543
202400.0000   -0.93293
202440.0000   -0.80905
202480.0000   -0.73529
202520.0000   -0.58577
202560.0000   -0.64983
202600.0000   -0.58885
202640.0000   -0.50156
202680.0000   -0.75392
202720.0000   -0.71005
202760.0000   -0.90275
202800.0000   -0.56221
202840.0000   -0.57118
202880.0000   -0.84423
202920.0000   -0.73632
202960.0000   -0.62513
203000.0000   -0.70798
203040.0000   -0.77248
203080.0000   -0.60776
203120.0000   -0.48663
203160.0000   -0.61794
203200.0000   -0.83143
203240.0000   -0.73745
203280.0000   -0.72469
203320.0000   -0.54610
203360.0000   -0.87103
203400.0000   -0.68337
203440.0000   -0.80503
203480.0000   -0.73038
203520.0000   -0.56422
203560.0000   -0.62268
203600.0000   -0.73130
203640.0000   -0.84628
203680.0000   -0.83071
203720.0000   -1.01651
203760.0000   -0.69760
203800.0000   -0.77170
203840.0000   -0.65897
203880.0000   -0.73700
203920.0000   -0.86329
203960.0000   -0.83061
204000.0000   -0.66696
204040.0000   -0.88164
204080.0000   -0.79094
204120.0000   -0.69988
204160.0000   -0.87985
204200.0000   -0.91407
204240.0000   -0.80040
204280.0000   -0.70481
204320.0000   -0.94875
204360.0000   -0.95947
204400.0000   -0.37717
204440.0000   -0.46524
204480.0000   -0.89327
204520.0000   -0.78097
204560.0000   -0.80956
204600.0000   -0.73393
204640.0000   -0.61481
204680.0000   -0.77443
204720.0000   -0.83076
204760.0000   -0.80078
204800.0000   -0.80241
204840.0000   -0.76185
204880.0000   -0.59397
204920.0000   -0.71918
204960.0000   -0.76207
205000.0000   -0.90695
205040.0000   -0.61020
205080.0000   -0.58396
205120.0000   -0.71691
205160.0000   -0.70491
205200.0000   -0.68062
205240.0000   -0.85320
205280.0000   -0.86982
205320.0000   -0.84770
205360.0000   -0.83067
205400.0000   -0.90558
205440.0000   -0.70371
205480.0000   -0.92085
205520.0000   -0.73340
205560.0000   -0.93821
205600.0000   -0.99866
205640.0000   -0.67060
205680.0000   -0.63863
205720.0000   -0.82198
205760.0000   -0.96653
205800.0000   -0.45937
205840.0000   -0.69420
205880.0000   -0.86972
205920.0000   -0.73007
205960.0000   -0.60462
206000.0000   -0.67931
206040.0000   -0.63033
206080.0000   -0.44848
206120.0000   -0.50570
206160.0000   -0.75361
206200.0000   -0.73931
206240.0000   -0.77586
206280.0000   -0.87088
206320.0000   -0.69853
206360.0000   -0.73256
206400.0000   -0.92745
206440.0000   -0.63352
206480.0000   -0.88458
206520.0000   -0.72404
206560.0000   -0.78238
206600.0000   -0.65046
206640.0000   -0.65711
206680.0000   -0.68460
206720.0000   -0.74492
206760.0000   -0.68375
206800.0000   -0.66010
206840.0000   -0.61111
206880.0000   -0.77643
206920.0000   -0.76902
206960.0000   -0.91983
207000.0000   -0.92551
207040.0000   -0.73773
207080.0000   -0.74616
207120.0000   -0.72194
207160.0000   -0.75802
207200.0000   -0.79929
207240.0000   -0.85139
207280.0000   -0.73881
207320.0000   -0.64248
207360.0000   -0.87286
207400.0000   -0.71203
207440.0000   -0.68400
207480.0000   -0.66029
207520.0000   -0.72639
207560.0000   -0.84728
207600.0000   -0.41653
207640.0000   -0.55682
207680.0000   -0.39388
207720.0000   -0.58024
207760.0000   -0.47617
207800.0000   -0.80122
207840.0000   -0.91607
207880.0000   -0.73185
207920.0000   -0.51249
207960.0000   -0.65675
208000.0000   -0.69168
208040.0000   -0.54736
208080.0000   -0.69369
208120.0000   -0.76592
208160.0000   -0.53381
208200.0000   -0.80039
208240.0000   -0.51241
208280.0000   -0.82213
208320.0000   -0.59752
208360.0000   -0.48209
208400.0000   -0.85595
208440.0000   -0.83002
208480.0000   -0.85287
208520.0000   -0.65478
208560.0000   -0.85500
208600.0000   -0.84180
208640.0000   -0.67988
208680.0000   -0.77799
208720.0000   -0.75067
208760.0000   -0.73324
208800.0000   -1.05331
208840.0000   -0.69464
208880.0000   -0.49743
208920.0000   -0.91118
208960.0000   -0.92860
209000.0000   -0.66296
209040.0000   -0.84480
209080.0000   -0.64638
209120.0000   -0.63752
209160.0000   -0.92805
209200.0000   -0.75726
209240.0000   -0.78210
209280.0000   -0.75980
209320.0000   -0.65797
209360.0000   -0.75449
209400.0000   -0.95859
209440.0000   -0.72271
209480.0000   -0.93201
209520.0000   -0.72160
209560.0000   -0.90212
209600.0000   -0.96039
209640.0000   -0.86407
209680.0000   -0.72305
209720.0000   -0.52155
209760.0000   -0.77236
209800.0000   -0.91430
209840.0000   -0.85888
209880.0000   -0.65671
209920.0000   -0.89567
209960.0000   -0.69373
210000.0000   -0.94860
210040.0000   -0.84463
210080.0000   -0.80296
210120.0000   -0.70511
210160.0000   -0.78032
210200.0000   -0.73209
210240.0000   -0.57704
210280.0000   -0.69438
210320.0000   -0.59003
210360.0000   -0.65141
210400.0000   -0.48380
210440.0000   -0.69214
210480.0000   -0.76501
210520.0000   -0.79620
210560.0000   -0.82261
210600.0000   -0.77707
210640.0000   -0.79470
210680.0000   -0.78829
210720.0000   -0.78892
210760.0000   -0.85342
210800.0000   -0.83283
210840.0000   -0.78012
210880.0000   -0.56965
210920.0000   -0.65291
210960.0000   -0.73471
211000.0000   -0.74341
211040.0000   -0.65863
211080.0000   -0.59735
211120.0000   -0.71905
211160.0000   -0.55341
211200.0000   -0.68391
211240.0000   -0.78615
211280.0000   -0.59188
211320.0000   -0.56577
211360.0000   -0.71360
211400.0000   -0.87695
211440.0000   -0.54726
211480.0000   -0.50571
211520.0000   -1.02133
211560.0000   -0.69298
211600.0000   -0.81716
211640.0000   -0.70296
211680.0000   -0.91528
211720.0000   -0.85001
211760.0000   -0.79268
211800.0000   -0.60239
211840.0000   -0.61102
211880.0000   -0.59321
211920.0000   -0.58014
211960.0000   -0.56806
212000.0000   -0.62466
212040.0000   -0.57841
212080.0000   -0.76367
212120.0000   -0.67168
212160.0000   -0.77905
212200.0000   -1.03223
212240.0000   -0.51827
212280.0000   -0.79240
212320.0000   -0.58606
212360.0000   -0.67088
212400.0000   -0.64516
212440.0000   -0.73653
212480.0000   -0.59621
212520.0000   -0.52808
212560.0000   -0.76362
212600.0000   -0.78098
212640.0000   -0.54996
212680.0000   -0.61767
212720.0000   -0.82473
212760.0000   -0.33579
212800.0000   -0.58078
212840.0000   -0.73566
212880.0000   -0.60161
212920.0000   -0.83474
212960.0000   -0.69743
213000.0000   -0.76311
213040.0000   -0.79982
213080.0000   -0.72782
213120.0000   -0.67440
213160.0000   -0.38178
213200.0000   -0.54303
213240.0000   -0.41842
213280.0000   -0.69887
213320.0000   -0.79431
213360.0000   -0.77699
213400.0000   -0.82893
213440.0000   -0.76954
213480.0000   -0.57682
213520.0000   -0.67934
213560.0000   -0.59379
213600.0000   -0.43071
213640.0000   -0.78388
213680.0000   -0.75678
213720.0000   -0.61774
213760.0000   -0.68488
213800.0000   -0.86309
213840.0000   -0.57232
213880.0000   -0.60684
213920.0000   -0.82325
213960.0000   -0.65091
214000.0000   -0.59260
214040.0000   -0.59607
214080.0000   -0.58010
214120.0000   -0.62289
214160.0000   -0.67350
214200.0000   -0.63670
214240.0000   -0.59517
214280.0000   -0.66869
214320.0000   -0.77230
214360.0000   -0.83807
214400.0000   -0.51565
214440.0000   -0.71206
214480.0000   -0.76525
214520.0000   -1.07640
214560.0000   -0.75159
214600.0000   -0.76490
214640.0000   -0.68526
214680.0000   -0.63985
214720.0000   -0.72779
214760.0000   -0.28757
214800.0000   -0.42583
214840.0000   -0.49718
214880.0000   -0.50276
214920.0000   -0.42938
214960.0000   -0.20306
215000.0000   -0.57914
215040.0000   -0.47448
215080.0000   -0.34402
215120.0000   -0.35580
215160.0000   -0.25892
215200.0000   -0.17045
215240.0000   -0.11504
215280.0000   -0.22903
215320.0000   -0.59061
215360.0000   -0.57608
215400.0000   -0.25195
215440.0000   -0.37793
215480.0000   -0.54830
215520.0000   -0.65540
215560.0000   -0.51005
215600.0000   -0.62849
215640.0000   -0.42297
215680.0000   -0.36044
215720.0000   -0.41336
215760.0000   -0.40398
215800.0000   -0.49521
215840.0000   -0.37791
215880.0000   -0.38235
215920.0000   -0.46086
215960.0000   -0.61272
216000.0000   -0.64740
216040.0000   -0.50946
216080.0000   -0.27219
216120.0000   -0.04474
216160.0000   -0.33149
216200.0000   -0.21598
216240.0000   -0.05125
216280.0000   -0.15437
216320.0000   -0.17168
216360.0000   -0.61794
216400.0000   -0.34378
216440.0000   -0.36157
216480.0000   -0.44250
216520.0000   -0.41080
216560.0000   -0.34186
216600.0000   -0.57980
216640.0000   -0.55749
216680.0000   -0.63765
216720.0000   -0.68690
216760.0000   -0.56252
216800.0000   -0.57629
216840.0000   -0.54625
216880.0000   -0.79757
216920.0000   -0.69283
216960.0000   -0.50479
217000.0000   -0.40621
217040.0000   -0.54822
217080.0000   -0.78863
217120.0000   -0.67643
217160.0000   -0.88225
217200.0000   -0.58739
217240.0000   -0.70082
217280.0000   -0.51760
217320.0000   -0.70479
217360.0000   -0.59933
217400.0000   -0.59640
217440.0000   -0.61068
217480.0000   -0.88830
217520.0000   -0.67776
217560.0000   -0.70714
217600.0000   -0.46443
217640.0000   -0.79566
217680.0000   -0.62888
217720.0000   -0.81251
217760.0000   -0.71748
217800.0000   -0.36728
217840.0000   -0.34993
217880.0000   -0.68101
217920.0000   -0.64931
217960.0000   -0.70425
218000.0000   -0.59067
218040.0000   -0.57060
218080.0000   -0.48971
218120.0000   -0.87220
218160.0000   -0.71965
218200.0000   -0.73071
218240.0000   -0.61824
218280.0000   -0.74013
218320.0000   -0.47030
218360.0000   -0.34087
218400.0000   -0.72325
218440.0000   -0.66105
218480.0000   -0.65650
218520.0000   -0.34104
218560.0000   -0.32140
218600.0000   -0.54280
218640.0000   -0.28701
218680.0000   -0.54366
218720.0000   -0.28060
218760.0000   -0.39657
218800.0000   -0.40942
218840.0000   -0.59555
218880.0000   -0.48707
218920.0000   -0.58440
218960.0000   -0.63830
219000.0000   -0.54536
219040.0000   -0.63133
219080.0000   -0.79201
219120.0000   -0.84118
219160.0000   -0.53847
219200.0000   -0.60731
219240.0000   -0.60087
219280.0000   -0.63839
219320.0000   -0.80203
219360.0000   -0.54233
219400.0000   -0.64343
219440.0000   -0.56512
219480.0000   -0.54566
219520.0000   -0.53884
219560.0000   -0.77723
219600.0000   -0.71497
219640.0000   -0.54429
219680.0000   -0.43776
219720.0000   -0.83368
219760.0000   -0.80938
219800.0000   -0.78003
219840.0000   -0.52103
219880.0000   -0.71782
219920.0000   -0.56325
219960.0000   -0.64318
220000.0000   -0.56219
220040.0000   -0.61949
220080.0000   -0.71686
220120.0000   -0.71967
220160.0000   -0.71141
220200.0000   -0.76722
220240.0000   -0.78149
220280.0000   -0.27264
220320.0000   -0.51086
220360.0000   -0.76006
220400.0000   -0.55653
220440.0000   -0.44851
220480.0000   -0.59550
220520.0000   -0.78464
220560.0000   -0.89022
220600.0000   -0.78798
220640.0000   -0.95822
220680.0000   -0.89130
220720.0000   -0.98565
220760.0000   -0.79700
220800.0000   -0.68680
220840.0000   -0.59956
220880.0000   -0.75058
220920.0000   -0.65852
220960.0000   -0.50520
221000.0000   -0.43998
221040.0000   -0.58527
221080.0000   -0.68449
221120.0000   -0.49043
221160.0000   -0.76399
221200.0000   -0.42093
221240.0000   -0.70923
221280.0000   -0.49563
221320.0000   -0.68587
221360.0000   -0.76287
221400.0000   -0.45036
221440.0000   -0.61773
221480.0000   -0.62773
221520.0000   -0.59975
221560.0000   -0.39510
221600.0000   -0.40093
221640.0000   -0.57702
221680.0000   -0.82991
221720.0000   -0.47811
221760.0000   -0.36304
221800.0000   -0.53005
221840.0000   -0.80604
221880.0000   -0.87186
221920.0000   -0.70522
221960.0000   -0.78959
222000.0000   -0.51967
222040.0000   -0.85219
222080.0000   -0.96993
222120.0000   -0.70631
222160.0000   -0.83130
222200.0000   -0.52423
222240.0000   -0.43007
222280.0000   -0.55497
222320.0000   -0.79941
222360.0000   -0.61702
222400.0000   -0.48043
222440.0000   -0.69249
222480.0000   -0.93721
222520.0000   -0.74442
222560.0000   -0.67671
222600.0000   -0.30795
222640.0000   -0.26570
222680.0000   -0.30650
222720.0000   -0.25339
222760.0000   -0.46745
222800.0000   -0.53117
222840.0000   -0.35681
222880.0000   -0.36791
222920.0000   -0.64889
222960.0000   -0.42168
223000.0000   -0.50891
223040.0000   -0.39087
223080.0000   -0.51896
223120.0000   -0.51960
223160.0000   -0.44527
223200.0000   -0.42878
223240.0000   -0.48897
223280.0000   -0.24220
223320.0000   -0.76364
223360.0000   -0.55032
223400.0000   -0.45273
223440.0000   -0.74512
223480.0000   -0.42003
223520.0000   -0.39508
223560.0000   -0.25758
223600.0000   -0.67986
223640.0000   -0.60549
223680.0000   -0.64981
223720.0000   -0.98771
223760.0000   -0.69322
223800.0000   -0.60308
223840.0000   -0.61098
223880.0000   -0.65660
223920.0000   -0.91471
223960.0000   -0.51407
224000.0000   -0.66193
224040.0000   -0.64019
224080.0000   -0.36791
224120.0000   -0.44110
224160.0000   -0.43158
224200.0000   -0.59735
224240.0000   -0.45154
224280.0000   -0.61189
224320.0000   -0.48611
224360.0000   -0.68633
224400.0000   -0.72327
224440.0000   -0.78627
224480.0000   -0.73459
224520.0000   -0.55985
224560.0000   -0.79703
224600.0000   -0.43589
224640.0000   -0.53597
224680.0000   -0.65602
224720.0000   -0.26685
224760.0000   -0.59411
224800.0000   -0.65020
224840.0000   -0.56162
224880.0000   -0.54504
224920.0000   -0.61136
224960.0000   -0.59410
225000.0000   -0.82306
225040.0000   -0.39698
225080.0000   -0.45299
225120.0000   -0.46545
225160.0000   -0.41480
225200.0000   -0.38907
225240.0000   -0.40310
225280.0000   -0.29389
225320.0000   -0.01369
225360.0000    0.00682
225400.0000    0.05116
225440.0000    0.02527
225480.0000    0.12963
225520.0000    0.06932
225560.0000   -0.23194
225600.0000    0.02282
225640.0000   -0.09641
225680.0000    0.08882
225720.0000   -0.04526
225760.0000    0.33218
225800.0000    0.14610
225840.0000   -0.11202
225880.0000   -0.32314
225920.0000   -0.46748
225960.0000   -0.51584
226000.0000   -0.33114
226040.0000   -0.15892
226080.0000   -0.35576
226120.0000   -0.48797
226160.0000   -0.65980
226200.0000   -0.42337
226240.0000    0.02518
226280.0000   -0.15555
226320.0000   -0.40603
226360.0000   -0.38557
226400.0000   -0.31043
226440.0000   -0.25113
226480.0000   -0.49582
226520.0000   -0.14650
226560.0000   -0.23554
226600.0000   -0.26647
226640.0000   -0.29347
226680.0000   -0.47955
226720.0000   -0.51724
226760.0000   -0.70427
226800.0000   -0.32763
226840.0000   -0.64216
226880.0000   -0.64918
226920.0000   -0.82903
226960.0000   -0.69665
227000.0000   -0.72104
227040.0000   -0.77166
227080.0000   -0.47939
227120.0000   -0.78923
227160.0000   -0.65742
227200.0000   -0.57771
227240.0000   -0.61945
227280.0000   -0.58440
227320.0000   -0.79034
227360.0000   -0.80325
227400.0000   -0.54393
227440.0000   -0.56325
227480.0000   -0.72453
227520.0000   -0.73400
227560.0000   -0.68877
227600.0000   -0.82550
227640.0000   -0.76806
227680.0000   -0.82151
227720.0000   -0.66626
227760.0000   -0.59341
227800.0000   -0.66911
227840.0000   -0.45591
227880.0000   -0.57089
227920.0000   -0.60978
227960.0000   -0.83506
228000.0000   -0.54881
228040.0000   -0.58885
228080.0000   -0.83951
228120.0000   -0.61205
228160.0000   -0.64914
228200.0000   -0.66599
228240.0000   -0.81665
228280.0000   -0.69302
228320.0000   -0.74738
228360.0000   -0.73658
228400.0000   -0.83741
228440.0000   -0.61535
228480.0000   -0.43969
228520.0000   -0.40929
228560.0000   -0.58878
228600.0000   -0.15404
228640.0000   -0.54052
228680.0000   -0.35614
228720.0000   -0.22150
228760.0000   -0.15006
228800.0000   -0.34304
228840.0000   -0.35303
228880.0000   -0.30806
228920.0000   -0.13202
228960.0000   -0.34407
229000.0000   -0.16596
229040.0000   -0.33378
229080.0000   -0.25165
229120.0000   -0.20337
229160.0000   -0.09360
229200.0000   -0.20131
229240.0000   -0.34891
229280.0000   -0.38816
229320.0000   -0.07352
229360.0000   -0.31665
229400.0000   -0.25768
229440.0000   -0.31245
229480.0000   -0.30227
229520.0000   -0.21811
229560.0000    0.01312
229600.0000   -0.58767
229640.0000   -0.36146
229680.0000   -0.67673
229720.0000   -0.40068
229760.0000   -0.50807
229800.0000   -0.30011
229840.0000   -0.02752
229880.0000   -0.50382
229920.0000   -0.56418
229960.0000   -0.62576
230000.0000   -0.49470
230040.0000   -0.58922
230080.0000   -0.57599
230120.0000   -0.64720
230160.0000   -0.52684
230200.0000   -0.25329
230240.0000   -0.21303
230280.0000   -0.12429
230320.0000    0.02523
230360.0000    0.12193
230400.0000   -0.12618
230440.0000   -0.41968
230480.0000   -0.43933
230520.0000   -0.55863
230560.0000   -0.66518
230600.0000   -0.33709
230640.0000   -0.55716
230680.0000   -0.72861
230720.0000   -0.61245
230760.0000   -0.54189
230800.0000   -0.54313
230840.0000   -0.46643
230880.0000   -0.48042
230920.0000   -0.36544
230960.0000   -0.65106
231000.0000   -0.50979
231040.0000   -0.36157
231080.0000   -0.75260
231120.0000   -0.48751
231160.0000   -0.46190
231200.0000   -0.41163
231240.0000   -0.57236
231280.0000   -0.56129
231320.0000   -0.52588
231360.0000   -0.58559
231400.0000   -0.59821
231440.0000   -0.55420
231480.0000   -0.42742
231520.0000   -0.31622
231560.0000   -0.46415
231600.0000   -0.35173
231640.0000   -0.47198
231680.0000   -0.21851
231720.0000   -0.26414
231760.0000   -0.22696
231800.0000   -0.60755
231840.0000   -0.40174
231880.0000   -0.51089
231920.0000   -0.24730
231960.0000   -0.74016
232000.0000   -0.44527
232040.0000   -0.45070
232080.0000   -0.54156
232120.0000   -0.36898
232160.0000   -0.57653
232200.0000   -0.70905
232240.0000   -0.53236
232280.0000   -0.59735
232320.0000   -0.63058
232360.0000   -0.18434
232400.0000    0.01470
232440.0000   -0.28571
232480.0000    0.08995
232520.0000   -0.09399
232560.0000    0.04010
232600.0000   -0.01076
232640.0000   -0.06913
232680.0000   -0.17256
232720.0000   -0.38378
232760.0000    0.16881
232800.0000   -0.05947
232840.0000   -0.27045
232880.0000    0.01463
232920.0000    0.09386
232960.0000   -0.04672
233000.0000    0.04047
233040.0000   -0.05436
233080.0000   -0.08410
233120.0000   -0.03326
233160.0000    0.20585
233200.0000   -0.02425
233240.0000   -0.43840
233280.0000    0.00571
233320.0000   -0.03767
233360.0000   -0.43846
233400.0000   -0.41942
233440.0000   -0.52358
233480.0000   -0.37439
233520.0000   -0.22018
233560.0000   -0.38114
233600.0000   -0.34318
233640.0000   -0.30938
233680.0000   -0.16339
233720.0000    0.04165
233760.0000    0.00224
233800.0000    0.05085
233840.0000   -0.30979
233880.0000   -0.31113
233920.0000   -0.58109
233960.0000   -0.34317
234000.0000   -0.11776
234040.0000   -0.39208
234080.0000   -0.49950
234120.0000   -0.02406
234160.0000   -0.60082
234200.0000   -0.59073
234240.0000   -0.26560
234280.0000   -0.17083
234320.0000   -0.25119
234360.0000   -0.31415
234400.0000   -0.12961
234440.0000   -0.16889
234480.0000   -0.25677
234520.0000   -0.11865
234560.0000   -0.35627
234600.0000   -0.15740
234640.0000   -0.24441
234680.0000   -0.26563
234720.0000   -0.33127
234760.0000   -0.09284
234800.0000    0.07095
234840.0000   -0.10723
234880.0000   -0.23839
234920.0000   -0.12077
234960.0000   -0.00967
235000.0000   -0.17227
235040.0000   -0.37163
235080.0000   -0.18133
235120.0000   -0.45110
235160.0000   -0.19366
235200.0000   -0.35915
235240.0000   -0.31120
235280.0000   -0.33441
235320.0000   -0.23243
235360.0000   -0.64784
235400.0000   -0.28365
235440.0000   -0.02107
235480.0000   -0.23939
235520.0000   -0.09451
235560.0000    0.21659
235600.0000    0.06503
235640.0000    0.04855
235680.0000    0.03595
235720.0000   -0.09194
235760.0000   -0.41916
235800.0000   -0.29082
235840.0000   -0.13811
235880.0000    0.30315
235920.0000    0.19157
235960.0000    0.13280
236000.0000   -0.02039
236040.0000    0.21322
236080.0000    0.21011
236120.0000    0.08897
236160.0000   -0.11489
236200.0000   -0.46801
236240.0000   -0.60974
236280.0000   -0.43293
236320.0000   -0.52342
236360.0000   -0.14607
236400.0000   -0.18321
236440.0000   -0.10740
236480.0000   -0.29540
236520.0000    0.11186
236560.0000    0.04866
236600.0000   -0.30514
236640.0000   -0.09376
236680.0000   -0.56727
236720.0000   -0.55904
236760.0000   -0.61122
236800.0000   -0.74269
236840.0000   -0.63303
236880.0000   -0.19347
236920.0000   -0.77662
236960.0000   -0.47401
237000.0000   -0.32770
237040.0000   -0.44747
237080.0000   -0.75273
237120.0000   -0.48045
237160.0000   -0.27972
237200.0000   -0.43102
237240.0000   -0.66193
237280.0000   -0.44562
237320.0000   -0.66164
237360.0000   -0.88398
237400.0000   -0.66591
237440.0000   -0.52994
237480.0000   -0.81690
237520.0000   -0.81452
237560.0000   -0.68306
237600.0000   -0.69688
237640.0000   -0.55177
237680.0000   -0.38193
237720.0000   -0.42486
237760.0000   -0.70960
237800.0000   -0.62548
237840.0000   -0.59115
237880.0000   -0.49321
237920.0000   -0.53809
237960.0000   -0.56445
238000.0000   -1.24624
238040.0000   -0.71169
238080.0000   -1.01109
238120.0000   -1.05846
238160.0000   -0.88458
238200.0000   -0.67000
238240.0000   -0.92231
238280.0000   -0.74473
238320.0000   -0.82271
238360.0000   -0.81932
238400.0000   -0.67086
238440.0000   -0.68803
238480.0000   -0.79454
238520.0000   -0.83045
238560.0000   -0.93138
238600.0000   -0.87809
238640.0000   -0.73899
238680.0000   -0.67945
238720.0000   -0.64162
238760.0000   -0.52810
238800.0000   -0.68879
238840.0000   -0.54476
238880.0000   -0.60399
238920.0000   -0.69085
238960.0000   -0.74269
239000.0000   -0.71820
239040.0000   -0.75961
239080.0000   -0.57859
239120.0000   -0.63662
239160.0000   -0.80404
239200.0000   -0.98317
239240.0000   -1.07134
239280.0000   -0.69963
239320.0000   -0.64715
239360.0000   -0.77466
239400.0000   -0.82532
239440.0000   -0.67030
239480.0000   -0.69123
239520.0000   -0.72785
239560.0000   -0.69358
239600.0000   -0.59179
239640.0000   -0.96802
239680.0000   -0.68566
239720.0000   -0.65971
239760.0000   -0.49910
239800.0000   -0.72685
239840.0000   -0.59823
239880.0000   -0.64340
239920.0000   -0.88541
239960.0000   -0.59787
240000.0000   -0.77260
240040.0000   -0.56188
240080.0000   -0.15916
240120.0000   -0.63445
240160.0000   -0.58911
240200.0000   -0.76959
240240.0000   -0.45330
240280.0000   -0.49949
240320.0000   -0.63787
240360.0000   -0.97492
240400.0000   -0.61342
240440.0000   -0.44588
240480.0000   -0.24371
240520.0000   -0.42792
240560.0000   -0.48603
240600.0000   -0.48784
240640.0000   -0.55465
240680.0000   -0.61665
240720.0000   -0.32696
240760.0000   -0.58382
240800.0000   -0.66256
240840.0000   -0.58547
240880.0000   -0.67665
240920.0000   -0.50987
240960.0000   -0.48091
241000.0000   -0.47113
241040.0000   -0.36644
241080.0000   -0.51825
241120.0000   -0.59423
241160.0000   -0.62955
241200.0000   -0.85059
241240.0000   -0.44100
241280.0000   -0.91237
241320.0000   -0.91315
241360.0000   -0.79541
241400.0000   -0.57178
241440.0000   -0.74416
241480.0000   -0.63672
241520.0000   -0.46104
241560.0000   -0.63979
241600.0000   -0.50574
241640.0000   -0.69916
241680.0000   -0.72233
241720.0000   -0.61700
241760.0000   -0.50440
241800.0000   -0.51811
241840.0000   -0.40196
241880.0000   -0.65273
241920.0000   -0.56409
241960.0000   -0.56355
242000.0000   -0.67610
242040.0000   -0.61845
242080.0000   -0.62332
242120.0000   -0.66809
242160.0000   -0.59042
242200.0000   -0.95764
242240.0000   -0.77518
242280.0000   -0.34311
242320.0000   -0.56125
242360.0000   -0.69480
242400.0000   -0.76027
242440.0000   -0.89367
242480.0000   -0.74509
242520.0000   -0.54081
242560.0000   -0.61085
242600.0000   -0.71036
242640.0000   -0.68389
242680.0000   -0.80473
242720.0000   -0.89015
242760.0000   -0.74104
242800.0000   -0.63912
242840.0000   -0.41311
242880.0000   -0.54038
242920.0000   -0.46092
242960.0000   -0.51622
243000.0000   -0.52701
243040.0000   -0.41992
243080.0000   -0.52084
243120.0000   -0.37284
243160.0000   -0.51805
243200.0000   -0.50362
243240.0000   -0.69657
243280.0000   -0.64317
243320.0000   -0.66986
243360.0000   -0.72602
243400.0000   -0.62357
243440.0000   -0.47773
243480.0000   -0.64994
243520.0000   -0.70689
243560.0000   -0.88235
243600.0000   -0.72960
243640.0000   -0.72417
243680.0000   -0.57700
243720.0000   -0.55931
243760.0000   -0.77203
243800.0000   -0.90847
243840.0000   -0.78010
243880.0000   -0.66681
243920.0000   -0.50801
243960.0000   -0.42257
244000.0000   -0.51641
244040.0000   -0.82420
244080.0000   -0.58689
244120.0000   -0.15632
244160.0000   -0.57701
244200.0000   -0.53355
244240.0000   -0.38039
244280.0000   -0.04448
244320.0000    0.12181
244360.0000   -0.21884
244400.0000    0.03823
244440.0000   -0.19005
244480.0000   -0.35372
244520.0000   -0.31467
244560.0000   -0.42956
244600.0000   -0.61148
244640.0000   -0.44171
244680.0000   -0.30744
244720.0000   -0.44049
244760.0000   -0.05722
244800.0000   -0.22600
244840.0000    0.16966
244880.0000    0.03582
244920.0000    0.07702
244960.0000    0.31645
245000.0000   -0.08563
245040.0000   -0.09629
245080.0000    0.09970
245120.0000    0.21928
245160.0000   -0.13004
245200.0000   -0.04838
245240.0000    0.10383
245280.0000    0.36730
245320.0000   -0.49214
245360.0000    0.09223
245400.0000   -0.06994
245440.0000   -0.21545
245480.0000    0.20411
245520.0000    0.05024
245560.0000    0.28232
245600.0000    0.30620
245640.0000    0.05026
245680.0000    0.11007
245720.0000   -0.01161
245760.0000    0.11567
245800.0000   -0.02155
245840.0000    0.01808
245880.0000    0.17889
245920.0000   -0.02478
245960.0000    0.09113
246000.0000   -0.34256
246040.0000    0.08305
246080.0000    0.11430
246120.0000   -0.02961
246160.0000   -0.00676
246200.0000   -0.16053
246240.0000    0.14456
246280.0000    0.16974
246320.0000    0.14665
246360.0000   -0.05376
246400.0000   -0.21621
246440.0000    0.13794
246480.0000    0.13767
246520.0000    0.02910
246560.0000    0.03015
246600.0000   -0.26035
246640.0000    0.16570
246680.0000   -0.43497
246720.0000    0.00388
246760.0000    0.06221
246800.0000   -0.15865
246840.0000   -0.20013
246880.0000   -0.54151
246920.0000   -0.50972
246960.0000   -0.16448
247000.0000   -0.22013
247040.0000    0.12662
247080.0000    0.16474
247120.0000    0.24267
247160.0000    0.13313
247200.0000   -0.11580
247240.0000   -0.37709
247280.0000    0.03722
247320.0000   -0.24370
247360.0000   -0.06846
247400.0000    0.19295
247440.0000   -0.01042
247480.0000    0.11667
247520.0000   -0.11196
247560.0000    0.27177
247600.0000    0.08719
247640.0000    0.54187
247680.0000    0.13226
247720.0000    0.12938
247760.0000    0.20015
247800.0000    0.19047
247840.0000    0.08044
247880.0000    0.02396
247920.0000    0.09446
247960.0000    0.29110
248000.0000    0.21823
248040.0000    0.10335
248080.0000    0.12294
248120.0000    0.22926
248160.0000    0.15780
248200.0000    0.37784
248240.0000    0.00839
248280.0000    0.04950
248320.0000    0.47088
248360.0000   -0.07889
248400.0000    0.14394
248440.0000    0.11867
248480.0000    0.12211
248520.0000    0.23590
248560.0000   -0.02895
248600.0000    0.29834
248640.0000    0.44889
248680.0000    0.69740
248720.0000    0.08021
248760.0000    0.24560
248800.0000    0.36509
248840.0000    0.28946
248880.0000    0.20410
248920.0000    0.03749
248960.0000    0.30537
249000.0000    0.20291
249040.0000    0.66001
249080.0000    0.43897
249120.0000    0.65276
249160.0000    0.69803
249200.0000    0.66151
249240.0000    0.61928
249280.0000    0.56124
249320.0000    0.57484
249360.0000    0.47174
249400.0000    0.34348
249440.0000    0.05126
249480.0000    0.41119
249520.0000    0.18875
249560.0000    0.21090
249600.0000   -0.30819
249640.0000    0.18158
249680.0000   -0.06885
249720.0000   -0.21604
249760.0000    0.29473
249800.0000    0.17683
249840.0000   -0.55948
249880.0000    0.00025
249920.0000    0.21845
249960.0000    0.39619
250000.0000    0.14591
250040.0000   -0.09994
250080.0000   -0.24916
250120.0000    0.08255
250160.0000    0.17644
250200.0000   -0.01206
250240.0000    0.28812
250280.0000    0.35864
250320.0000    0.47023
250360.0000    0.25125
250400.0000    0.61933
250440.0000   -0.04561
250480.0000    0.45113
250520.0000   -0.00946
250560.0000   -0.05016
250600.0000   -0.20101
250640.0000   -0.31977
250680.0000   -0.39169
250720.0000   -0.86731
250760.0000   -0.72720
250800.0000   -0.78270
250840.0000   -0.96896
250880.0000   -0.63431
250920.0000   -0.82942
250960.0000   -0.89617
251000.0000   -0.80871
251040.0000   -0.66336
251080.0000   -0.90184
251120.0000   -0.96818
251160.0000   -0.98583
251200.0000   -0.96997
251240.0000   -1.03777
251280.0000   -0.75609
251320.0000   -0.80912
251360.0000   -0.90422
251400.0000   -0.80828
251440.0000   -0.82925
251480.0000   -0.86515
251520.0000   -0.62796
251560.0000   -0.36693
251600.0000   -0.21147
251640.0000   -0.57740
251680.0000   -0.68098
251720.0000   -0.98461
251760.0000   -0.70318
251800.0000   -0.61058
251840.0000   -0.76757
251880.0000   -0.85080
251920.0000   -0.78215
251960.0000   -0.71717
252000.0000   -0.67356
252040.0000   -0.66178
252080.0000   -0.80302
252120.0000   -0.69509
252160.0000   -0.74641
252200.0000   -0.79808
252240.0000   -0.65814
252280.0000   -0.83905
252320.0000   -0.69102
252360.0000   -0.63311
252400.0000   -0.72616
252440.0000   -0.73452
252480.0000   -0.75929
252520.0000   -0.74688
252560.0000   -0.74889
252600.0000   -0.67706
252640.0000   -0.77129
252680.0000   -0.86486
252720.0000   -0.62430
252760.0000   -0.54152
252800.0000   -0.53311
252840.0000   -0.49890
252880.0000   -0.42744
252920.0000   -0.80104
252960.0000   -0.61345
253000.0000   -0.52379
253040.0000   -0.59622
253080.0000   -0.23393
253120.0000   -0.51710
253160.0000   -0.43813
253200.0000   -0.43208
253240.0000   -0.65364
253280.0000   -0.60957
253320.0000   -0.47629
253360.0000   -0.47707
253400.0000   -0.63179
253440.0000   -0.65191
253480.0000   -0.58058
253520.0000   -0.44183
253560.0000   -0.79013
253600.0000   -0.66684
253640.0000   -0.47611
253680.0000   -0.23379
253720.0000   -0.65381
253760.0000   -0.37823
253800.0000   -0.56798
253840.0000   -0.72303
253880.0000   -0.57111
253920.0000   -0.80084
253960.0000   -0.70927
254000.0000   -0.59167
254040.0000   -0.52903
254080.0000   -0.61251
254120.0000   -0.40549
254160.0000   -0.65942
254200.0000   -0.65116
254240.0000   -0.80902
254280.0000   -0.67541
254320.0000   -0.73961
254360.0000   -0.66233
254400.0000   -0.86190
254440.0000   -0.87296
254480.0000   -0.94003
254520.0000   -0.59333
254560.0000   -0.84385
254600.0000   -0.78172
254640.0000   -0.75134
254680.0000   -0.51253
254720.0000   -0.63633
254760.0000   -0.61893
254800.0000   -0.71195
254840.0000   -0.93787
254880.0000   -0.94209
254920.0000   -0.68783
254960.0000   -0.67301
255000.0000   -0.87188
255040.0000   -0.44361
255080.0000   -0.23157
255120.0000   -0.72707
255160.0000   -0.81165
255200.0000   -0.82084
255240.0000   -0.47126
255280.0000   -0.63650
255320.0000   -0.72651
255360.0000   -0.55225
255400.0000   -0.70715
255440.0000   -1.00593
255480.0000   -0.91023
255520.0000   -0.96682
255560.0000   -0.79931
255600.0000   -0.94023
255640.0000   -0.93651
255680.0000   -0.80066
255720.0000   -0.84572
255760.0000   -0.67028
255800.0000   -0.97947
255840.0000   -1.00360
255880.0000   -1.06403
255920.0000   -1.07828
255960.0000   -0.76067
256000.0000   -0.83916
256040.0000   -0.95297
256080.0000   -0.82220
256120.0000   -0.75440
256160.0000   -0.73886
256200.0000   -0.61734
256240.0000   -0.76656
256280.0000   -0.72786
256320.0000   -0.57064
256360.0000   -0.81290
256400.0000   -0.51718
256440.0000   -0.75721
256480.0000   -0.51548
256520.0000   -0.90535
256560.0000   -0.75912
256600.0000   -0.82617
256640.0000   -0.63354
256680.0000   -0.62131
256720.0000   -1.04567
256760.0000   -0.89622
256800.0000   -0.64904
256840.0000   -0.67275
256880.0000   -0.43314
256920.0000   -0.70931
256960.0000   -0.92983
257000.0000   -0.85001
257040.0000   -0.88696
257080.0000   -0.76610
257120.0000   -0.96085
257160.0000   -0.78290
257200.0000   -0.55325
257240.0000   -0.82280
257280.0000   -0.81861
257320.0000   -0.87262
257360.0000   -0.70822
257400.0000   -0.80200
257440.0000   -0.83018
257480.0000   -0.62049
257520.0000   -0.74505
257560.0000   -0.70228
257600.0000   -0.82714
257640.0000   -0.77421
257680.0000   -0.59348
257720.0000   -0.56194
257760.0000   -0.68767
257800.0000   -0.74552
257840.0000   -0.63611
257880.0000   -0.54715
257920.0000   -0.86892
257960.0000   -0.46840
258000.0000   -0.57103
258040.0000   -0.45681
258080.0000   -0.54592
258120.0000   -0.79441
258160.0000   -0.95714
258200.0000   -1.11231
258240.0000   -1.05336
258280.0000   -0.82130
258320.0000   -0.48247
258360.0000   -0.89288
258400.0000   -0.91287
258440.0000   -0.89416
258480.0000   -0.83713
258520.0000   -1.09917
258560.0000   -0.74412
258600.0000   -0.82288
258640.0000   -0.76563
258680.0000   -0.71708
258720.0000   -0.52343
258760.0000   -0.71212
258800.0000   -0.77429
258840.0000   -0.64342
258880.0000   -0.89855
258920.0000   -0.85190
258960.0000   -0.94844
259000.0000   -0.90413
259040.0000   -0.73613
259080.0000   -0.55742
259120.0000   -0.86826
259160.0000   -1.03984
259200.0000   -0.71382
259240.0000   -0.74161
259280.0000   -0.68985
259320.0000   -0.91473
259360.0000   -1.07404
259400.0000   -0.74674
259440.0000   -0.76944
259480.0000   -1.08425
259520.0000   -1.15421
259560.0000   -1.02976
259600.0000   -0.87226
259640.0000   -0.97737
259680.0000   -1.01296
259720.0000   -0.93430
259760.0000   -0.59428
259800.0000   -1.00876
259840.0000   -1.27488
259880.0000   -0.88348
259920.0000   -0.93955
259960.0000   -1.15382
260000.0000   -0.88380
260040.0000   -0.82564
260080.0000   -0.72456
260120.0000   -0.99971
260160.0000   -0.82058
260200.0000   -0.91448
260240.0000   -0.95043
260280.0000   -0.66834
260320.0000   -0.67570
260360.0000   -0.90233
260400.0000   -0.87921
260440.0000   -0.72415
260480.0000   -0.59946
260520.0000   -0.82815
260560.0000   -0.92850
260600.0000   -0.83222
260640.0000   -0.54707
260680.0000   -0.93766
260720.0000   -0.66479
260760.0000   -0.74956
260800.0000   -0.82388
260840.0000   -0.66336
260880.0000   -1.23404
260920.0000   -1.07701
260960.0000   -0.63597
261000.0000   -0.72731
261040.0000   -0.64069
261080.0000   -1.01101
261120.0000   -0.69673
261160.0000   -1.16595
261200.0000   -0.84195
261240.0000   -0.84144
261280.0000   -1.00003
261320.0000   -0.71665
261360.0000   -0.78830
261400.0000   -0.82455
261440.0000   -0.72476
261480.0000   -0.91860
261520.0000   -0.95097
261560.0000   -0.33418
261600.0000   -0.79977
261640.0000   -0.73940
261680.0000   -0.66167
261720.0000   -0.77210
261760.0000   -1.11351
261800.0000   -0.94903
261840.0000   -0.69572
261880.0000   -0.83789
261920.0000   -0.65125
261960.0000   -0.66225
262000.0000   -0.82336
262040.0000   -0.78471
262080.0000   -0.86037
262120.0000   -0.90162
262160.0000   -0.77749
262200.0000   -0.57176
262240.0000   -0.39812
262280.0000   -0.87869
262320.0000   -0.56770
262360.0000   -0.71296
262400.0000   -0.61040
262440.0000   -0.85727
262480.0000   -0.61839
262520.0000   -0.69013
262560.0000   -0.54469
262600.0000   -0.72885
262640.0000   -0.95460
262680.0000   -0.80224
262720.0000   -1.01896
262760.0000   -0.47718
262800.0000   -0.68320
262840.0000   -0.85324
262880.0000   -0.73617
262920.0000   -1.09358
262960.0000   -1.01814
263000.0000   -1.05380
263040.0000   -0.92568
263080.0000   -0.99333
263120.0000   -0.95002
263160.0000   -0.75782
263200.0000   -1.04263
263240.0000   -0.80309
263280.0000   -0.66329
263320.0000   -0.70581
263360.0000   -0.80600
263400.0000   -0.99035
263440.0000   -1.14657
263480.0000   -1.09132
263520.0000   -0.85886
263560.0000   -0.78486
263600.0000   -1.10499
263640.0000   -0.74506
263680.0000   -0.76519
263720.0000   -0.77641
263760.0000   -0.85843
263800.0000   -0.92745
263840.0000   -0.69402
263880.0000   -0.93222
263920.0000   -1.07184
263960.0000   -0.86819
264000.0000   -1.03769
264040.0000   -0.80027
264080.0000   -1.25666
264120.0000   -0.71695
264160.0000   -1.05202
264200.0000   -0.94270
264240.0000   -0.85285
264280.0000   -0.99405
264320.0000   -1.05676
264360.0000   -1.13226
264400.0000   -1.08361
264440.0000   -0.88266
264480.0000   -1.01899
264520.0000   -0.87278
264560.0000   -0.87474
264600.0000   -0.90214
264640.0000   -0.76279
264680.0000   -0.78703
264720.0000   -0.86564
264760.0000   -0.92570
264800.0000   -0.84382
264840.0000   -0.78783
264880.0000   -0.97300
264920.0000   -0.84786
264960.0000   -0.53320
265000.0000   -0.61330
265040.0000   -0.84215
265080.0000   -0.94579
265120.0000   -0.99145
265160.0000   -0.58543
265200.0000   -0.62825
265240.0000   -0.91868
265280.0000   -0.71485
265320.0000   -0.63682
265360.0000   -0.91276
265400.0000   -0.51686
265440.0000   -0.55974
265480.0000   -0.58172
265520.0000   -0.88949
265560.0000   -0.80035
265600.0000   -0.29008
265640.0000   -0.53514
265680.0000   -0.67318
265720.0000   -0.87308
265760.0000   -0.61202
265800.0000   -0.58982
265840.0000   -0.72374
265880.0000   -0.52617
265920.0000   -0.64011
265960.0000   -0.48366
266000.0000   -0.75915
266040.0000   -0.26871
266080.0000   -0.31466
266120.0000   -0.58881
266160.0000   -0.39152
266200.0000   -0.49032
266240.0000   -0.37166
266280.0000   -0.39737
266320.0000   -0.39166
266360.0000   -0.86638
266400.0000   -0.66282
266440.0000   -0.43187
266480.0000   -0.52044
266520.0000   -0.75520
266560.0000   -0.68902
266600.0000   -0.45414
266640.0000   -0.71554
266680.0000   -0.80635
266720.0000   -0.75239
266760.0000   -0.79340
266800.0000   -0.81808
266840.0000   -0.57321
266880.0000   -0.82218
266920.0000   -0.47527
266960.0000   -0.70008
267000.0000   -0.57476
267040.0000   -0.80826
267080.0000   -0.64705
267120.0000   -0.50341
267160.0000   -0.73466
267200.0000   -0.61175
267240.0000   -0.61995
267280.0000   -0.71859
267320.0000   -0.58685
267360.0000   -0.79046
267400.0000   -0.60081
267440.0000   -0.39247
267480.0000   -0.51008
267520.0000   -0.27492
267560.0000   -0.42451
267600.0000   -0.48646
267640.0000   -0.59831
267680.0000   -0.77501
267720.0000   -0.50708
267760.0000   -0.60984
267800.0000   -0.75633
267840.0000   -0.69785
267880.0000   -0.50789
267920.0000   -0.64869
267960.0000   -0.52676
268000.0000   -0.51635
268040.0000   -0.70994
268080.0000   -0.48169
268120.0000   -0.72857
268160.0000   -0.62649
268200.0000   -0.63028
268240.0000   -0.49803
268280.0000   -0.45328
268320.0000   -0.71507
268360.0000   -0.72086
268400.0000   -0.83390
268440.0000   -0.89201
268480.0000   -0.80681
268520.0000   -0.68790
268560.0000   -0.77569
268600.0000   -0.86147
268640.0000   -0.62636
268680.0000   -0.49832
268720.0000   -0.42067
268760.0000   -0.34401
268800.0000   -0.45769
268840.0000   -0.50789
268880.0000   -0.71926
268920.0000   -0.44955
268960.0000   -0.50981
269000.0000   -0.55151
269040.0000   -1.00093
269080.0000   -0.57623
269120.0000   -0.68050
269160.0000   -0.57934
269200.0000   -0.61633
269240.0000   -0.73585
269280.0000   -0.73284
269320.0000   -0.83089
269360.0000   -0.69621
269400.0000   -0.82370
269440.0000   -0.47718
269480.0000   -0.36314
269520.0000   -0.29931
269560.0000   -0.38416
269600.0000   -0.17222
269640.0000    0.19982
269680.0000   -0.17288
269720.0000   -0.19772
269760.0000   -0.41452
269800.0000   -0.09206
269840.0000   -0.34649
269880.0000    0.02003
269920.0000   -0.24955
269960.0000   -0.38610
270000.0000   -0.42987
270040.0000   -0.50767
270080.0000   -0.57402
270120.0000   -0.63934
270160.0000   -0.31467
270200.0000   -0.49956
270240.0000   -0.56732
270280.0000   -0.49230
270320.0000   -0.39924
270360.0000   -0.32170
270400.0000   -0.32473
270440.0000   -0.54415
270480.0000   -0.60014
270520.0000   -0.54815
270560.0000   -0.67617
270600.0000   -0.29164
270640.0000   -0.16076
270680.0000   -0.22353
270720.0000   -0.21115
270760.0000   -0.22851
270800.0000   -0.21151
270840.0000   -0.38800
270880.0000   -0.30503
270920.0000   -0.31410
270960.0000   -0.52517
271000.0000   -0.33559
271040.0000   -0.23752
271080.0000   -0.11877
271120.0000   -0.42057
271160.0000   -0.08829
271200.0000   -0.37106
271240.0000   -0.26557
271280.0000   -0.12360
271320.0000   -0.06632
271360.0000   -0.34659
271400.0000   -0.32231
271440.0000   -0.37743
271480.0000   -0.08333
271520.0000   -0.46453
271560.0000   -0.45634
271600.0000   -0.35969
271640.0000   -0.23255
271680.0000   -0.18178
271720.0000   -0.18423
271760.0000   -0.20779
271800.0000    0.14545
271840.0000   -0.16638
271880.0000    0.14615
271920.0000   -0.16092
271960.0000   -0.11901
272000.0000   -0.42547
272040.0000   -0.27136
272080.0000   -0.23262
272120.0000   -0.27015
272160.0000   -0.21301
272200.0000   -0.51074
272240.0000   -0.35146
272280.0000   -0.01682
272320.0000   -0.03318
272360.0000   -0.46574
272400.0000   -0.27461
272440.0000   -0.18113
272480.0000   -0.37964
272520.0000   -0.24550
272560.0000   -0.31901
272600.0000   -0.61725
272640.0000   -0.35892
272680.0000   -0.18740
272720.0000   -0.36721
272760.0000   -0.26892
272800.0000   -0.35706
272840.0000   -0.28897
272880.0000   -0.54594
272920.0000   -0.39077
272960.0000   -0.90022
273000.0000   -0.39560
273040.0000   -0.53209
273080.0000   -0.44346
273120.0000   -0.35514
273160.0000   -0.33798
273200.0000   -0.53725
273240.0000   -0.28959
273280.0000   -0.06305
273320.0000    0.21132
273360.0000    0.01177
273400.0000   -0.13055
273440.0000   -0.17245
273480.0000   -0.31913
273520.0000   -0.33139
273560.0000   -0.15308
273600.0000   -0.16598
273640.0000   -0.25156
273680.0000   -0.41138
273720.0000   -0.08873
273760.0000   -0.12350
273800.0000   -0.52378
273840.0000   -0.31764
273880.0000   -0.20705
273920.0000   -0.13632
273960.0000   -0.20241
274000.0000   -0.17710
274040.0000   -0.21504
274080.0000   -0.30607
274120.0000   -0.26570
274160.0000   -0.21352
274200.0000   -0.34953
274240.0000   -0.25020
274280.0000   -0.16634
274320.0000   -0.27368
274360.0000   -0.23198
274400.0000   -0.32794
274440.0000   -0.23938
274480.0000   -0.18405
274520.0000   -0.08358
274560.0000   -0.10583
274600.0000   -0.08108
274640.0000   -0.26576
274680.0000   -0.12508
274720.0000   -0.29276
274760.0000   -0.04684
274800.0000    0.03922
274840.0000    0.06181
274880.0000   -0.26432
274920.0000   -0.28042
274960.0000   -0.09336
275000.0000   -0.23178
275040.0000   -0.29265
275080.0000   -0.17987
275120.0000   -0.09245
275160.0000   -0.33573
275200.0000   -0.26653
275240.0000    0.16271
275280.0000    0.00871
275320.0000    0.02160
275360.0000   -0.06011
275400.0000   -0.29335
275440.0000   -0.43098
275480.0000   -0.30665
275520.0000   -0.05653
275560.0000    0.03399
275600.0000   -0.18372
275640.0000   -0.51855
275680.0000   -0.42913
275720.0000   -0.39313
275760.0000   -0.09639
275800.0000   -0.19460
275840.0000   -0.14536
275880.0000   -0.04592
275920.0000   -0.30137
275960.0000   -0.23526
276000.0000   -0.16410
276040.0000   -0.32968
276080.0000   -0.22932
276120.0000   -0.41577
276160.0000   -0.10173
276200.0000   -0.17883
276240.0000   -0.17080
276280.0000   -0.40721
276320.0000   -0.28479
276360.0000   -0.44525
276400.0000   -0.23778
276440.0000   -0.19133
276480.0000   -0.17353
276520.0000   -0.28989
276560.0000   -0.06258
276600.0000   -0.12041
276640.0000   -0.19895
276680.0000   -0.21646
276720.0000   -0.30135
276760.0000   -0.15909
276800.0000   -0.12237
276840.0000   -0.15635
276880.0000   -0.07204
276920.0000   -0.29881
276960.0000   -0.04835
277000.0000   -0.35174
277040.0000   -0.45348
277080.0000   -0.25193
277120.0000   -0.41337
277160.0000   -0.47373
277200.0000   -0.37286
277240.0000   -0.55035
277280.0000   -0.53711
277320.0000   -0.19228
277360.0000   -0.29246
277400.0000   -0.19257
277440.0000   -0.20089
277480.0000   -0.16965
277520.0000   -0.27741
277560.0000   -0.05146
277600.0000   -0.22603
277640.0000   -0.27622
277680.0000   -0.13789
277720.0000   -0.12470
277760.0000   -0.20325
277800.0000   -0.05279
277840.0000   -0.01400
277880.0000   -0.36321
277920.0000   -0.23762
277960.0000   -0.11697
278000.0000   -0.14763
278040.0000   -0.05838
278080.0000   -0.22985
278120.0000   -0.17045
278160.0000    0.01132
278200.0000   -0.08408
278240.0000   -0.32214
278280.0000   -0.32166
278320.0000   -0.34796
278360.0000   -0.26675
278400.0000   -0.30272
278440.0000   -0.08455
278480.0000   -0.28162
278520.0000   -0.20835
278560.0000   -0.52845
278600.0000   -0.22386
278640.0000   -0.18448
278680.0000   -0.50675
278720.0000   -0.20185
278760.0000   -0.15700
278800.0000   -0.14676
278840.0000   -0.10316
278880.0000   -0.42056
278920.0000   -0.29408
278960.0000   -0.19960
279000.0000   -0.25539
279040.0000   -0.30003
279080.0000   -0.34363
279120.0000   -0.41429
279160.0000   -0.32794
279200.0000   -0.49435
279240.0000   -0.36660
279280.0000   -0.62604
279320.0000   -0.27386
279360.0000   -0.49600
279400.0000   -0.54759
279440.0000   -0.18064
279480.0000   -0.31023
279520.0000   -0.35536
279560.0000   -0.24429
279600.0000   -0.50714
279640.0000   -0.61522
279680.0000   -0.27800
279720.0000   -0.31811
279760.0000   -0.56512
279800.0000   -0.61052
279840.0000   -0.48080
279880.0000   -0.14311
279920.0000   -0.35708
279960.0000   -0.29268
280000.0000   -0.43537
280040.0000   -0.42964
280080.0000   -0.36024
280120.0000   -0.50643
280160.0000   -0.56747
280200.0000   -0.48753
280240.0000   -0.21097
280280.0000   -0.32806
280320.0000   -0.50930
280360.0000   -0.34094
280400.0000   -0.30268
280440.0000   -0.34853
280480.0000   -0.21991
280520.0000   -0.41704
280560.0000   -0.43501
280600.0000   -0.34399
280640.0000   -0.88918
280680.0000   -0.66019
280720.0000   -0.75243
280760.0000   -0.16491
280800.0000    0.08771
280840.0000   -0.13219
280880.0000   -0.41208
280920.0000   -0.40466
280960.0000   -0.47893
281000.0000   -0.44377
281040.0000   -0.40314
281080.0000   -0.22399
281120.0000   -0.25364
281160.0000   -0.58776
281200.0000   -0.48589
281240.0000   -0.15007
281280.0000   -0.49147
281320.0000   -0.49988
281360.0000   -0.26435
281400.0000   -0.14274
281440.0000   -0.23557
281480.0000   -0.29081
281520.0000   -0.21099
281560.0000   -0.43877
281600.0000   -0.01921
281640.0000   -0.18907
281680.0000   -0.15860
281720.0000   -0.25807
281760.0000   -0.19535
281800.0000   -0.68665
281840.0000   -0.08828
281880.0000   -0.33767
281920.0000   -0.14013
281960.0000   -0.46011
282000.0000   -0.26953
282040.0000   -0.15586
282080.0000   -0.23629
282120.0000    0.01898
282160.0000   -0.05989
282200.0000   -0.22785
282240.0000   -0.21910
282280.0000   -0.16002
282320.0000   -0.15907
282360.0000   -0.25495
282400.0000   -0.18857
282440.0000   -0.17874
282480.0000   -0.19022
282520.0000   -0.17678
282560.0000    0.25307
282600.0000    0.29000
282640.0000    0.32662
282680.0000    0.09975
282720.0000    0.17268
282760.0000    0.16194
282800.0000   -0.06221
282840.0000    0.06457
282880.0000   -0.03814
282920.0000   -0.11337
282960.0000   -0.12413
283000.0000   -0.21564
283040.0000   -0.16186
283080.0000    0.34038
283120.0000    0.13103
283160.0000   -0.00730
283200.0000   -0.15683
283240.0000   -0.04640
283280.0000   -0.29312
283320.0000   -0.24586
283360.0000   -0.31873
283400.0000   -0.12642
283440.0000   -0.14671
283480.0000   -0.02640
283520.0000   -0.07258
283560.0000   -0.01177
283600.0000    0.22831
283640.0000    0.32657
283680.0000    0.22268
283720.0000   -0.04321
283760.0000    0.11192
283800.0000    0.14159
283840.0000    0.29818
283880.0000   -0.07484
283920.0000    0.02703
283960.0000    0.12189
284000.0000    0.38869
284040.0000    0.21575
284080.0000    0.19956
284120.0000   -0.07850
284160.0000   -0.18534
284200.0000    0.03476
284240.0000   -0.04110
284280.0000    0.16902
284320.0000    0.03749
284360.0000    0.26495
284400.0000    0.24321
284440.0000    0.19190
284480.0000    0.19159
284520.0000    0.19388
284560.0000   -0.24502
284600.0000   -0.25557
284640.0000   -0.17069
284680.0000   -0.26582
284720.0000   -0.16334
284760.0000   -0.39124
284800.0000   -0.22881
284840.0000   -0.32771
284880.0000   -0.31846
284920.0000   -0.34651
284960.0000   -0.23693
285000.0000   -0.10897
285040.0000    0.01116
285080.0000    0.07526
285120.0000   -0.08898
285160.0000    0.00103
285200.0000   -0.19928
285240.0000    0.00322
285280.0000   -0.01716
285320.0000   -0.05573
285360.0000   -0.29940
285400.0000   -0.38454
285440.0000   -0.20999
285480.0000   -0.09952
285520.0000   -0.34559
285560.0000   -0.27861
285600.0000   -0.30041
285640.0000   -0.30864
285680.0000   -0.37510
285720.0000   -0.21356
285760.0000   -0.22320
285800.0000   -0.29109
285840.0000   -0.20311
285880.0000   -0.18172
285920.0000   -0.18431
285960.0000   -0.45604
286000.0000   -0.31882
286040.0000   -0.43070
286080.0000   -0.20389
286120.0000   -0.04989
286160.0000   -0.32901
286200.0000   -0.10532
286240.0000   -0.30542
286280.0000   -0.26136
286320.0000   -0.32764
286360.0000    0.04235
286400.0000   -0.10342
286440.0000   -0.49636
286480.0000   -0.14275
286520.0000   -0.04003
286560.0000   -0.15535
286600.0000   -0.23618
286640.0000    0.06618
286680.0000   -0.09228
286720.0000   -0.26250
286760.0000   -0.13464
286800.0000   -0.40486
286840.0000   -0.24032
286880.0000   -0.10805
286920.0000   -0.14885
286960.0000   -0.30177
287000.0000   -0.16235
287040.0000   -0.01877
287080.0000   -0.31894
287120.0000   -0.39139
287160.0000   -0.36612
287200.0000   -0.12127
287240.0000   -0.37855
287280.0000   -0.20118
287320.0000   -0.25951
287360.0000   -0.21814
287400.0000   -0.14971
287440.0000   -0.15155
287480.0000   -0.37347
287520.0000   -0.16316
287560.0000   -0.07923
287600.0000    0.04982
287640.0000    0.28589
287680.0000    0.19947
287720.0000    0.31864
287760.0000    0.16429
287800.0000    0.05893
287840.0000   -0.18341
287880.0000   -0.17389
287920.0000   -0.19950
287960.0000   -0.38544
288000.0000   -0.35675
288040.0000   -0.19575
288080.0000   -0.34810
288120.0000   -0.25561
288160.0000   -0.11380
288200.0000   -0.18098
288240.0000   -0.40500
288280.0000   -0.05378
288320.0000   -0.27510
288360.0000    0.03550
288400.0000   -0.12966
288440.0000   -0.31661
288480.0000   -0.15487
288520.0000   -0.27036
288560.0000   -0.35585
288600.0000    0.02648
288640.0000   -0.45208
288680.0000   -0.19497
288720.0000   -0.14641
288760.0000   -0.10824
288800.0000   -0.27709
288840.0000   -0.16845
288880.0000   -0.45437
288920.0000   -0.38092
288960.0000   -0.09122
289000.0000   -0.04529
289040.0000   -0.11150
289080.0000   -0.00583
289120.0000   -0.15670
289160.0000   -0.30952
289200.0000   -0.42563
289240.0000   -0.28144
289280.0000   -0.39886
289320.0000   -0.35603
289360.0000   -0.30578
289400.0000   -0.48848
289440.0000   -0.33879
289480.0000   -0.43227
289520.0000   -0.46342
289560.0000   -0.31353
289600.0000   -0.81019
289640.0000   -0.44959
289680.0000   -0.60339
289720.0000   -0.63742
289760.0000   -0.17713
289800.0000   -0.05942
289840.0000   -0.30761
289880.0000   -0.26989
289920.0000   -0.13519
289960.0000   -0.19213
290000.0000   -0.18722
290040.0000   -0.22719
290080.0000   -0.03497
290120.0000   -0.30137
290160.0000    0.25661
290200.0000    0.31903
290240.0000    0.52670
290280.0000    0.48044
290320.0000    0.31444
290360.0000    0.33002
290400.0000    0.40627
290440.0000    0.16903
290480.0000    0.20715
290520.0000    0.33982
290560.0000    0.48459
290600.0000    0.28106
290640.0000   -0.00936
290680.0000    0.20966
290720.0000   -0.16787
290760.0000   -0.03421
290800.0000   -0.12602
290840.0000    0.03128
290880.0000    0.16497
290920.0000    0.11817
290960.0000   -0.13145
291000.0000   -0.00861
291040.0000   -0.32650
291080.0000   -0.26403
291120.0000   -0.07471
291160.0000   -0.45413
291200.0000   -0.35876
291240.0000   -0.01786
291280.0000   -0.45749
291320.0000   -0.26908
291360.0000   -0.08037
291400.0000   -0.49184
291440.0000   -0.28845
291480.0000   -0.28232
291520.0000   -0.11457
291560.0000   -0.31871
291600.0000   -0.10749
291640.0000   -0.34470
291680.0000   -0.01657
291720.0000   -0.34633
291760.0000   -0.39439
291800.0000   -0.42941
291840.0000   -0.21773
291880.0000   -0.25194
291920.0000   -0.38854
291960.0000   -0.39508
292000.0000   -0.37651
292040.0000   -0.03785
292080.0000   -0.38487
292120.0000   -0.14858
292160.0000   -0.22242
292200.0000   -0.44914
292240.0000   -0.27068
292280.0000   -0.18880
292320.0000   -0.42064
292360.0000   -0.43771
292400.0000   -0.55752
292440.0000   -0.81554
292480.0000   -0.22862
292520.0000   -0.45902
292560.0000   -0.36350
292600.0000   -0.18815
292640.0000   -0.21103
292680.0000   -0.39278
292720.0000   -0.30680
292760.0000   -0.30580
292800.0000   -0.28424
292840.0000   -0.15871
292880.0000   -0.34111
292920.0000   -0.48237
292960.0000   -0.33248
293000.0000   -0.30193
293040.0000   -0.26059
293080.0000   -0.36697
293120.0000   -0.08600
293160.0000    0.14984
293200.0000   -0.27818
293240.0000   -0.10483
293280.0000   -0.41701
293320.0000   -0.39141
293360.0000   -0.03508
293400.0000   -0.25309
293440.0000   -0.31292
293480.0000   -0.23873
293520.0000   -0.16564
293560.0000   -0.30794
293600.0000   -0.07706
293640.0000    0.09115
293680.0000   -0.27130
293720.0000   -0.54413
293760.0000   -0.21681
293800.0000   -0.02024
293840.0000   -0.12468
293880.0000   -0.23248
293920.0000   -0.25088
293960.0000   -0.15139
294000.0000   -0.17526
294040.0000   -0.14966
294080.0000   -0.31686
294120.0000    0.20723
294160.0000    0.09103
294200.0000   -0.02588
294240.0000   -0.29429
294280.0000    0.06700
294320.0000   -0.37181
294360.0000   -0.42283
294400.0000   -0.16318
294440.0000   -0.21036
294480.0000   -0.32837
294520.0000   -0.33668
294560.0000   -0.39267
294600.0000   -0.25058
294640.0000   -0.38351
294680.0000   -0.40102
294720.0000   -0.53461
294760.0000   -0.24842
294800.0000   -0.26187
294840.0000   -0.48794
294880.0000   -0.48543
294920.0000   -0.62814
294960.0000   -0.32196
295000.0000   -0.62540
295040.0000   -0.54334
295080.0000   -0.09962
295120.0000   -0.34453
295160.0000   -0.51341
295200.0000   -0.39942
295240.0000   -0.43354
295280.0000   -0.33649
295320.0000    0.02399
295360.0000   -0.07241
295400.0000   -0.13677
295440.0000   -0.03037
295480.0000   -0.12873
295520.0000    0.06908
295560.0000   -0.17378
295600.0000   -0.14046
295640.0000    0.00554
295680.0000   -0.12325
295720.0000    0.22967
295760.0000   -0.23954
295800.0000    0.06000
295840.0000   -0.01938
295880.0000    0.12906
295920.0000   -0.03994
295960.0000    0.18029
296000.0000   -0.19433
296040.0000    0.20368
296080.0000   -0.06310
296120.0000    0.08756
296160.0000    0.08139
296200.0000   -0.12885
296240.0000    0.04724
296280.0000    0.10158
296320.0000    0.13162
296360.0000    0.08298
296400.0000    0.03967
296440.0000    0.45169
296480.0000    0.02446
296520.0000    0.28925
296560.0000    0.14160
296600.0000    0.11823
296640.0000    0.32309
296680.0000   -0.12658
296720.0000    0.10227
296760.0000   -0.12991
296800.0000   -0.21596
296840.0000   -0.04594
296880.0000   -0.05402
296920.0000   -0.15686
296960.0000    0.10474
297000.0000   -0.28414
297040.0000    0.12525
297080.0000    0.13802
297120.0000   -0.00612
297160.0000   -0.12146
297200.0000    0.08703
297240.0000    0.18114
297280.0000    0.16989
297320.0000    0.18958
297360.0000    0.16459
297400.0000   -0.02876
297440.0000    0.06245
297480.0000   -0.01380
297520.0000   -0.29201
297560.0000    0.18802
297600.0000    0.12044
297640.0000    0.03088
297680.0000    0.02411
297720.0000    0.27661
297760.0000    0.09046
297800.0000   -0.18981
297840.0000   -0.10445
297880.0000    0.03881
297920.0000    0.09724
297960.0000   -0.30901
298000.0000   -0.11279
298040.0000    0.02181
298080.0000    0.06707
298120.0000    0.07967
298160.0000   -0.08105
298200.0000    0.13686
298240.0000   -0.17273
298280.0000   -0.03316
298320.0000    0.09960
298360.0000    0.11677
298400.0000   -0.12933
298440.0000   -0.22336
298480.0000   -0.13976
298520.0000   -0.20101
298560.0000    0.00029
298600.0000   -0.05251
298640.0000   -0.38098
298680.0000   -0.08250
298720.0000    0.10209
298760.0000    0.15904
298800.0000    0.45997
298840.0000    0.22034
298880.0000    0.13288
298920.0000    0.17366
298960.0000   -0.09502
299000.0000    0.00184
299040.0000   -0.39444
299080.0000   -0.19445
299120.0000   -0.24089
299160.0000   -0.41383
299200.0000   -0.48459
299240.0000   -0.22940
299280.0000    0.12504
299320.0000    0.00975
299360.0000   -0.11881
299400.0000   -0.03620
299440.0000   -0.12745
299480.0000   -0.20637
299520.0000   -0.25054
299560.0000   -0.36193
299600.0000   -0.46402
299640.0000   -0.36638
299680.0000    0.18224
299720.0000   -0.15995
299760.0000    0.10819
299800.0000   -0.13045
299840.0000   -0.26736
299880.0000    0.09680
299920.0000    0.09349
299960.0000   -0.48489
300000.0000   -0.39462
300040.0000   -0.04310
300080.0000   -0.20294
300120.0000   -0.26713
300160.0000   -0.39899
300200.0000   -0.37743
300240.0000   -0.51827
300280.0000   -0.59982
300320.0000   -0.31295
300360.0000   -0.56511
300400.0000   -0.23416
300440.0000   -0.09914
300480.0000   -0.24215
300520.0000   -0.08677
300560.0000    0.09918
300600.0000    0.06729
300640.0000    0.25751
300680.0000    0.09953
300720.0000    0.21172
300760.0000    0.16260
300800.0000   -0.32705
300840.0000   -0.33334
300880.0000   -0.62659
300920.0000   -0.06247
300960.0000   -0.11678
301000.0000   -0.08021
301040.0000   -0.30304
301080.0000   -0.11325
301120.0000   -0.04338
301160.0000   -0.24084
301200.0000   -0.11447
301240.0000   -0.62918
301280.0000   -0.21145
301320.0000   -0.27685
301360.0000   -0.44521
301400.0000   -0.16502
301440.0000   -0.27680
301480.0000   -0.00254
301520.0000    0.04382
301560.0000   -0.61558
301600.0000   -0.51596
301640.0000   -0.41378
301680.0000   -0.45012
301720.0000    0.10077
301760.0000    0.09835
301800.0000   -0.04668
301840.0000   -0.05632
301880.0000   -0.18657
301920.0000   -0.26938
301960.0000   -0.27903
302000.0000   -0.46098
302040.0000   -0.57782
302080.0000   -0.53124
302120.0000   -0.31879
302160.0000   -0.10121
302200.0000   -0.07752
302240.0000    0.16616
302280.0000    0.10569
302320.0000   -0.52445
302360.0000   -0.48180
302400.0000   -0.44176
302440.0000   -0.33395
302480.0000   -0.14474
302520.0000   -0.58014
302560.0000   -0.43221
302600.0000   -0.07723
302640.0000    0.13944
302680.0000    0.14338
302720.0000    0.12107
302760.0000   -0.29382
302800.0000   -0.42895
302840.0000    0.07701
302880.0000   -0.27417
302920.0000   -0.30424
302960.0000    0.06302
303000.0000    0.04441
303040.0000    0.17980
303080.0000    0.00348
303120.0000   -0.05951
303160.0000   -0.34822
303200.0000   -0.26409
303240.0000   -0.60656
303280.0000   -0.30638
303320.0000    0.04743
303360.0000   -0.36522
303400.0000   -0.41272
303440.0000   -0.26955
303480.0000   -0.02273
303520.0000    0.16456
303560.0000    0.27857
303600.0000   -0.02715
303640.0000   -0.14454
303680.0000   -0.44295
303720.0000   -0.27606
303760.0000   -0.41911
303800.0000   -0.30593
303840.0000   -0.20153
303880.0000   -0.09580
303920.0000   -0.20426
303960.0000   -0.07364
304000.0000   -0.13993
304040.0000    0.19833
304080.0000   -0.17645
304120.0000   -0.44110
304160.0000   -0.20587
304200.0000   -0.49114
304240.0000   -0.25966
304280.0000   -0.31197
304320.0000   -0.26647
304360.0000   -0.37667
304400.0000   -0.46644
304440.0000   -0.61714
304480.0000   -0.49524
304520.0000   -0.59175
304560.0000   -0.13373
304600.0000   -0.46460
304640.0000   -0.33981
304680.0000   -0.42267
304720.0000   -0.49566
304760.0000   -0.48566
304800.0000   -0.70704
304840.0000   -0.66084
304880.0000   -0.59350
304920.0000   -0.57698
304960.0000   -0.53393
305000.0000   -0.58732
305040.0000   -0.57345
305080.0000   -0.62756
305120.0000   -0.36612
305160.0000   -0.54214
305200.0000   -0.66107
305240.0000   -0.50555
305280.0000   -0.50057
305320.0000   -0.19910
305360.0000   -0.21459
305400.0000   -0.54609
305440.0000   -0.59756
305480.0000   -0.80848
305520.0000   -0.83436
305560.0000   -0.56004
305600.0000   -0.71774
305640.0000   -0.73038
305680.0000   -0.92231
305720.0000   -0.46499
305760.0000   -0.57970
305800.0000   -0.55442
305840.0000   -0.36095
305880.0000   -0.32808
305920.0000   -0.75051
305960.0000   -0.43691
306000.0000   -0.56591
306040.0000   -0.74251
306080.0000   -0.54087
306120.0000   -0.46563
306160.0000   -0.52952
306200.0000   -0.20850
306240.0000   -0.46128
306280.0000   -0.26954
306320.0000   -0.30935
306360.0000   -0.26946
306400.0000   -0.36515
306440.0000   -0.40189
306480.0000   -0.54129
306520.0000   -0.23262
306560.0000   -0.53665
306600.0000   -0.61267
306640.0000   -0.51114
306680.0000   -0.35230
306720.0000   -0.41954
306760.0000   -0.40729
306800.0000   -0.32683
306840.0000   -0.55803
306880.0000   -0.50452
306920.0000   -0.52098
306960.0000   -0.48269
307000.0000   -0.03748
307040.0000   -0.19765
307080.0000   -0.09853
307120.0000   -0.08002
307160.0000    0.22074
307200.0000   -0.03489
307240.0000   -0.21335
307280.0000   -0.01653
307320.0000    0.18422
307360.0000   -0.22205
307400.0000   -0.33226
307440.0000   -0.25340
307480.0000   -0.33585
307520.0000   -0.29917
307560.0000   -0.50577
307600.0000   -0.32172
307640.0000   -0.55264
307680.0000   -0.28271
307720.0000   -0.34264
307760.0000   -0.43485
307800.0000   -0.44080
307840.0000   -0.38647
307880.0000   -0.45754
307920.0000   -0.42502
307960.0000   -0.60804
308000.0000   -0.61935
308040.0000   -0.46836
308080.0000   -0.45731
308120.0000   -0.51335
308160.0000   -0.80280
308200.0000   -0.57077
308240.0000   -0.54254
308280.0000   -0.65335
308320.0000   -0.52540
308360.0000   -0.42348
308400.0000   -0.52438
308440.0000   -0.25880
308480.0000   -0.60283
308520.0000   -0.64232
308560.0000    0.03933
308600.0000    0.05070
308640.0000    0.12595
308680.0000   -0.13104
308720.0000   -0.63511
308760.0000   -0.42585
308800.0000   -0.67830
308840.0000   -0.44538
308880.0000   -0.44383
308920.0000   -0.49487
308960.0000   -0.27599
309000.0000   -0.62889
309040.0000   -0.07549
309080.0000   -0.01766
309120.0000   -0.24540
309160.0000   -0.27016
309200.0000    0.11613
309240.0000   -0.44521
309280.0000   -0.33849
309320.0000   -0.49298
309360.0000   -0.30218
309400.0000   -0.32360
309440.0000   -0.49356
309480.0000   -0.40660
309520.0000   -0.42772
309560.0000   -0.59502
309600.0000   -0.81827
309640.0000   -0.52831
309680.0000   -0.68172
309720.0000   -0.65050
309760.0000   -0.64634
309800.0000   -0.77076
309840.0000   -0.69749
309880.0000   -0.92228
309920.0000   -0.93841
309960.0000   -0.69488
310000.0000   -0.69988
310040.0000   -0.67057
310080.0000   -0.73974
310120.0000   -0.54356
310160.0000   -0.51421
310200.0000   -0.37522
310240.0000   -0.27403
310280.0000   -0.62040
310320.0000   -0.53240
310360.0000   -0.32377
310400.0000   -0.66612
310440.0000   -0.69659
310480.0000   -0.78573
310520.0000   -0.55187
310560.0000   -0.66364
310600.0000   -0.30088
310640.0000   -0.48832
310680.0000   -0.45724
310720.0000   -0.38253
310760.0000   -0.64365
310800.0000   -0.28850
310840.0000   -0.48125
310880.0000   -0.32000
310920.0000   -0.32096
310960.0000   -0.33516
311000.0000   -0.09019
311040.0000   -0.49471
311080.0000   -0.40981
311120.0000   -0.32180
311160.0000   -0.40691
311200.0000   -0.30160
311240.0000   -0.07550
311280.0000   -0.16972
311320.0000   -0.21409
311360.0000   -0.20429
311400.0000    0.05105
311440.0000   -0.33170
311480.0000   -0.44541
311520.0000   -0.05821
311560.0000   -0.28400
311600.0000   -0.29302
311640.0000   -0.37117
311680.0000   -0.68475
311720.0000   -0.48039
311760.0000   -0.15444
311800.0000   -0.00620
311840.0000   -0.38039
311880.0000   -0.26282
311920.0000   -0.44412
311960.0000   -0.20667
312000.0000   -0.04543
312040.0000   -0.21729
312080.0000   -0.20703
312120.0000   -0.27071
312160.0000   -0.36570
312200.0000   -0.18435
312240.0000   -0.34514
312280.0000   -0.29820
312320.0000   -0.05277
312360.0000    0.08334
312400.0000   -0.11310
312440.0000   -0.26436
312480.0000   -0.24971
312520.0000   -0.17781
312560.0000   -0.17943
312600.0000   -0.25212
312640.0000    0.09919
312680.0000   -0.04709
312720.0000   -0.21732
312760.0000   -0.07774
312800.0000   -0.06508
312840.0000   -0.27259
312880.0000   -0.09434
312920.0000   -0.06688
312960.0000   -0.03464
313000.0000   -0.22462
313040.0000   -0.20969
313080.0000   -0.33416
313120.0000   -0.41852
313160.0000   -0.43479
313200.0000   -0.44764
313240.0000   -0.25184
313280.0000   -0.52880
313320.0000   -0.64429
313360.0000   -0.42145
313400.0000   -0.48712
313440.0000   -0.37621
313480.0000   -0.44286
313520.0000   -0.17966
313560.0000   -0.48112
313600.0000   -0.27604
313640.0000   -0.47622
313680.0000   -0.34344
313720.0000   -0.44529
313760.0000   -0.16175
313800.0000   -0.21234
313840.0000   -0.32702
313880.0000   -0.18384
313920.0000   -0.21847
313960.0000   -0.27380
314000.0000   -0.18075
314040.0000   -0.42734
314080.0000   -0.46873
314120.0000   -0.11070
314160.0000   -0.64612
314200.0000   -0.51439
314240.0000   -0.31183
314280.0000   -0.22673
314320.0000   -0.21120
314360.0000   -0.23069
314400.0000   -0.39889
314440.0000   -0.37193
314480.0000   -0.15123
314520.0000   -0.36448
314560.0000   -0.23597
314600.0000   -0.14252
314640.0000   -0.13293
314680.0000   -0.10932
314720.0000   -0.04333
314760.0000    0.04246
314800.0000   -0.04497
314840.0000   -0.00814
314880.0000   -0.33498
314920.0000   -0.38568
314960.0000   -0.30351
315000.0000   -0.26717
315040.0000   -0.36242
315080.0000   -0.48972
315120.0000   -0.29215
315160.0000   -0.38162
315200.0000   -0.50536
315240.0000   -0.62356
315280.0000   -0.53320
315320.0000   -0.44195
315360.0000   -0.52815
315400.0000   -0.44456
315440.0000   -0.52010
315480.0000   -0.44968
315520.0000   -0.40880
315560.0000   -0.50720
315600.0000   -0.45246
315640.0000   -0.84023
315680.0000   -0.74269
315720.0000   -0.63589
315760.0000   -0.60164
315800.0000   -0.62988
315840.0000   -0.66842
315880.0000   -0.52793
315920.0000   -0.57073
315960.0000   -0.72064
316000.0000   -0.64410
316040.0000   -0.52132
316080.0000   -0.60908
316120.0000   -0.31881
316160.0000   -0.18449
316200.0000   -0.46725
316240.0000   -0.64749
316280.0000   -0.54949
316320.0000   -0.40997
316360.0000   -0.09708
316400.0000   -0.09662
316440.0000   -0.08008
316480.0000   -0.40668
316520.0000   -0.31595
316560.0000   -0.70453
316600.0000   -0.33499
316640.0000   -0.70226
316680.0000   -0.38833
316720.0000   -0.36687
316760.0000   -0.39345
316800.0000   -0.38277
316840.0000   -0.42258
316880.0000   -0.59425
316920.0000   -0.48394
316960.0000   -0.55357
317000.0000   -0.74007
317040.0000   -0.44994
317080.0000   -0.19707
317120.0000   -0.37843
317160.0000   -0.53891
317200.0000   -0.35148
317240.0000   -0.52237
317280.0000   -0.69092
317320.0000   -0.41333
317360.0000   -0.67118
317400.0000   -0.55326
317440.0000   -0.29734
317480.0000   -0.31580
317520.0000   -0.42839
317560.0000   -0.87044
317600.0000   -0.76092
317640.0000   -0.55923
317680.0000   -0.28878
317720.0000   -0.67432
317760.0000   -0.57304
317800.0000   -0.58660
317840.0000   -0.48056
317880.0000   -0.47402
317920.0000   -0.31681
317960.0000   -0.24241
318000.0000   -0.59985
318040.0000   -0.42144
318080.0000   -0.58493
318120.0000   -0.51228
318160.0000   -0.48590
318200.0000   -0.55038
318240.0000   -0.31517
318280.0000   -0.76701
318320.0000   -0.48874
318360.0000   -0.70204
318400.0000   -0.42500
318440.0000   -0.43632
318480.0000   -0.68789
318520.0000   -0.54652
318560.0000   -0.74696
318600.0000   -0.50769
318640.0000   -0.53452
318680.0000   -0.45661
318720.0000   -0.97115
318760.0000   -0.66383
318800.0000   -0.51584
318840.0000   -0.55060
318880.0000   -0.63275
318920.0000   -0.17872
318960.0000   -0.26723
319000.0000   -0.11173
319040.0000   -0.04385
319080.0000   -0.21487
319120.0000   -0.37896
319160.0000   -0.47869
319200.0000   -0.50222
319240.0000   -0.38636
319280.0000   -0.42728
319320.0000   -0.80092
319360.0000   -0.54489
319400.0000   -0.36283
319440.0000   -0.65904
319480.0000   -0.68620
319520.0000   -0.62891
319560.0000   -0.77529
319600.0000   -0.61301
319640.0000   -0.56845
319680.0000   -0.62372
319720.0000   -0.75996
319760.0000   -0.52553
319800.0000   -0.68798
319840.0000   -0.32229
319880.0000   -0.40268
319920.0000   -0.41186
319960.0000   -0.70104
320000.0000   -0.66058
320040.0000   -0.48908
320080.0000   -0.53161
320120.0000   -0.37854
320160.0000   -0.52503
320200.0000   -0.25375
320240.0000   -0.48691
320280.0000   -0.50190
320320.0000   -0.37827
320360.0000   -0.46065
320400.0000   -0.88241
320440.0000   -0.37060
320480.0000   -0.55434
320520.0000   -0.37017
320560.0000   -0.65326
320600.0000   -0.14755
320640.0000   -0.74521
320680.0000   -0.78415
320720.0000   -0.53914
320760.0000   -0.49401
320800.0000   -0.43895
320840.0000   -0.63768
320880.0000   -0.56694
320920.0000   -0.67990
320960.0000   -0.54285
321000.0000   -0.54927
321040.0000   -0.66168
321080.0000   -0.50096
321120.0000   -0.63687
321160.0000   -0.39659
321200.0000   -0.24686
321240.0000   -0.22045
321280.0000   -0.26010
321320.0000    0.02598
321360.0000   -0.38351
321400.0000   -0.44736
321440.0000   -0.68806
321480.0000   -0.54577
321520.0000   -0.55876
321560.0000   -0.50014
321600.0000   -0.50321
321640.0000   -0.33453
321680.0000    0.00501
321720.0000   -0.29246
321760.0000   -0.30188
321800.0000   -0.10008
321840.0000    0.05717
321880.0000    0.14848
321920.0000    0.01817
321960.0000   -0.38013
322000.0000   -0.24739
322040.0000   -0.25476
322080.0000   -0.19382
322120.0000   -0.17601
322160.0000   -0.33480
322200.0000   -0.12218
322240.0000   -0.03229
322280.0000   -0.27002
322320.0000   -0.14767
322360.0000   -0.30134
322400.0000   -0.34089
322440.0000   -0.22047
322480.0000   -0.06220
322520.0000   -0.34456
322560.0000   -0.32983
322600.0000   -0.18954
322640.0000   -0.09458
322680.0000   -0.18764
322720.0000   -0.32026
322760.0000   -0.24833
322800.0000   -0.30609
322840.0000    0.05936
322880.0000    0.30715
322920.0000    0.15054
322960.0000   -0.11789
323000.0000   -0.04045
323040.0000    0.21370
323080.0000    0.21008
323120.0000   -0.01790
323160.0000    0.03204
323200.0000   -0.00526
323240.0000    0.11015
323280.0000    0.17664
323320.0000    0.03518
323360.0000   -0.03813
323400.0000   -0.48084
323440.0000   -0.16366
323480.0000   -0.23161
323520.0000   -0.40157
323560.0000   -0.31912
323600.0000   -0.47646
323640.0000   -0.08480
323680.0000   -0.43196
323720.0000   -0.27371
323760.0000   -0.19875
323800.0000   -0.02413
323840.0000    0.02222
323880.0000   -0.34054
323920.0000   -0.24523
323960.0000   -0.27070
324000.0000   -0.07891
324040.0000   -0.24317
324080.0000   -0.16125
324120.0000   -0.22157
324160.0000   -0.25467
324200.0000   -0.28520
324240.0000   -0.31453
324280.0000   -0.11778
324320.0000   -0.19688
324360.0000   -0.33664
324400.0000   -0.45563
324440.0000   -0.28935
324480.0000   -0.46854
324520.0000   -0.70241
324560.0000   -0.37971
324600.0000   -0.80008
324640.0000   -0.65366
324680.0000   -0.53976
324720.0000   -0.44771
324760.0000   -0.24530
324800.0000   -0.15429
324840.0000   -0.14898
324880.0000   -0.60942
324920.0000   -0.15010
324960.0000   -0.07061
325000.0000   -0.15312
325040.0000    0.30886
325080.0000    0.21074
325120.0000    0.62818
325160.0000    0.44536
325200.0000    0.32725
325240.0000    0.22143
325280.0000    0.46193
325320.0000    0.56149
325360.0000    0.42166
325400.0000    0.17365
325440.0000    0.13397
325480.0000    0.30323
325520.0000    0.38447
325560.0000    0.56627
325600.0000    0.44272
325640.0000    0.43903
325680.0000    0.56518
325720.0000    0.30774
325760.0000    0.50601
325800.0000    0.42921
325840.0000    0.47937
325880.0000    0.54309
325920.0000    0.45259
325960.0000    0.61267
326000.0000    0.56162
326040.0000    0.48757
326080.0000    0.40341
326120.0000    0.36096
326160.0000    0.39505
326200.0000    0.29415
326240.0000    0.07720
326280.0000    0.20116
326320.0000    0.10730
326360.0000    0.18869
326400.0000    0.43035
326440.0000    0.18208
326480.0000    0.22348
326520.0000    0.19662
326560.0000    0.23795
326600.0000    0.15174
326640.0000    0.34218
326680.0000    0.19258
326720.0000    0.34067
326760.0000    0.50314
326800.0000    0.38195
326840.0000    0.38829
326880.0000    0.04360
326920.0000   -0.04042
326960.0000   -0.13259
327000.0000   -0.14223
327040.0000    0.27924
327080.0000    0.51318
327120.0000    0.47271
327160.0000    0.37989
327200.0000    0.40574
327240.0000    0.14548
327280.0000    0.20443
327320.0000    0.55744
327360.0000    0.26714
327400.0000    0.47722
327440.0000    0.50438
327480.0000    0.45327
327520.0000    0.40367
327560.0000    0.49691
327600.0000    0.33877
327640.0000    0.44099
327680.0000    0.29263
327720.0000    0.26651
327760.0000    0.37844
327800.0000    0.45283
327840.0000    0.58305
327880.0000    0.44000
327920.0000    0.38560
327960.0000    0.51640
328000.0000    0.24472
328040.0000    0.35643
328080.0000    0.36825
328120.0000    0.48280
328160.0000    0.33451
328200.0000    0.37809
328240.0000    0.35052
328280.0000    0.49857
328320.0000    0.45313
328360.0000    0.37349
328400.0000    0.31393
328440.0000    0.23562
328480.0000    0.47600
328520.0000    0.20599
328560.0000    0.41365
328600.0000    0.28041
328640.0000    0.20481
328680.0000    0.40013
328720.0000    0.11754
328760.0000    0.52406
328800.0000    0.42311
328840.0000    0.83071
328880.0000    0.58692
328920.0000    0.54936
328960.0000    0.49340
329000.0000    0.51573
329040.0000    0.38667
329080.0000    0.32186
329120.0000    0.30662
329160.0000    0.28644
329200.0000    0.14202
329240.0000    0.28508
329280.0000    0.32168
329320.0000    0.38221
329360.0000    0.39285
329400.0000    0.23944
329440.0000    0.09134
329480.0000    0.39989
329520.0000    0.25302
329560.0000    0.28147
329600.0000    0.23214
329640.0000    0.20760
329680.0000    0.26625
329720.0000    0.46730
329760.0000    0.29440
329800.0000    0.16487
329840.0000    0.42700
329880.0000    0.41763
329920.0000    0.30983
329960.0000    0.33169
330000.0000    0.25909
330040.0000    0.24597
330080.0000    0.09292
330120.0000    0.16175
330160.0000    0.52151
330200.0000    0.27859
330240.0000    0.14616
330280.0000    0.39011
330320.0000    0.36129
330360.0000    0.47072
330400.0000    0.37762
330440.0000    0.18323
330480.0000    0.32519
330520.0000    0.33338
330560.0000    0.24120
330600.0000    0.24416
330640.0000    0.30018
330680.0000    0.06112
330720.0000    0.18766
330760.0000    0.24667
330800.0000    0.36115
330840.0000    0.13891
330880.0000    0.24709
330920.0000    0.20563
330960.0000    0.40891
331000.0000    0.34839
331040.0000    0.06431
331080.0000    0.30223
331120.0000    0.23247
331160.0000    0.25368
331200.0000    0.24661
331240.0000    0.23625
331280.0000    0.24902
331320.0000    0.30874
331360.0000    0.28630
331400.0000    0.46292
331440.0000    0.29115
331480.0000    0.31220
331520.0000    0.22411
331560.0000    0.27404
331600.0000    0.54308
331640.0000    0.26469
331680.0000    0.18076
331720.0000    0.12791
331760.0000   -0.02605
331800.0000    0.32040
331840.0000    0.40252
331880.0000    0.42590
331920.0000    0.28175
331960.0000    0.29978
332000.0000    0.22757
332040.0000    0.08394
332080.0000    0.32214
332120.0000    0.47178
332160.0000    0.33212
332200.0000    0.16117
332240.0000    0.28975
332280.0000    0.22043
332320.0000    0.42086
332360.0000    0.43141
332400.0000    0.16342
332440.0000    0.19217
332480.0000    0.34038
332520.0000    0.27078
332560.0000    0.25845
332600.0000    0.36823
332640.0000    0.35374
332680.0000    0.50082
332720.0000    0.25093
332760.0000    0.22051
332800.0000    0.31804
332840.0000    0.43517
332880.0000    0.25225
332920.0000    0.25815
332960.0000    0.41341
333000.0000    0.35017
333040.0000    0.54745
333080.0000    0.35596
333120.0000    0.42538
333160.0000    0.50541
333200.0000    0.50861
333240.0000    0.32937
333280.0000    0.14499
333320.0000    0.20836
333360.0000    0.32286
333400.0000    0.56354
333440.0000    0.35718
333480.0000    0.35570
333520.0000    0.53747
333560.0000    0.29115
333600.0000    0.15182
333640.0000    0.26432
333680.0000    0.53767
333720.0000    0.34748
333760.0000    0.23153
333800.0000    0.43853
333840.0000    0.23332
333880.0000    0.26417
333920.0000    0.55579
333960.0000    0.35721
334000.0000    0.36527
334040.0000    0.29908
334080.0000    0.17375
334120.0000    0.34705
334160.0000    0.19557
334200.0000    0.24437
334240.0000    0.43148
334280.0000    0.31238
334320.0000    0.42127
334360.0000    0.28612
334400.0000    0.21255
334440.0000    0.29633
334480.0000    0.17292
334520.0000    0.21651
334560.0000    0.05246
334600.0000    0.18855
334640.0000    0.44194
334680.0000    0.42742
334720.0000    0.09006
334760.0000    0.37883
334800.0000    0.24411
334840.0000    0.47299
334880.0000    0.02914
334920.0000    0.39248
334960.0000    0.37110
335000.0000    0.34699
335040.0000    0.14605
335080.0000    0.52820
335120.0000    0.26800
335160.0000    0.16954
335200.0000    0.14471
335240.0000    0.43561
335280.0000    0.63802
335320.0000    0.42469
335360.0000    0.45193
335400.0000    0.66206
335440.0000    0.59762
335480.0000    0.22297
335520.0000    0.11852
335560.0000    0.13541
335600.0000    0.25664
335640.0000    0.48181
335680.0000    0.26834
335720.0000    0.35436
335760.0000    0.26494
335800.0000    0.52257
335840.0000    0.45378
335880.0000    0.17459
335920.0000    0.37221
335960.0000    0.24404
336000.0000    0.32694
336040.0000    0.22860
336080.0000    0.29763
336120.0000    0.19382
336160.0000    0.01469
336200.0000    0.30646
336240.0000    0.29207
336280.0000    0.45999
336320.0000    0.14174
336360.0000    0.29891
336400.0000    0.22821
336440.0000    0.20229
336480.0000    0.19519
336520.0000    0.46685
336560.0000    0.26112
336600.0000    0.11567
336640.0000    0.13245
336680.0000    0.28241
336720.0000    0.34869
336760.0000    0.27008
336800.0000    0.07435
336840.0000    0.16839
336880.0000    0.42739
336920.0000    0.39598
336960.0000    0.38945
337000.0000    0.42523
337040.0000    0.27003
337080.0000    0.35494
337120.0000    0.37482
337160.0000    0.47696
337200.0000    0.19516
337240.0000    0.30681
337280.0000    0.35090
337320.0000    0.33759
337360.0000    0.30494
337400.0000    0.36063
337440.0000    0.48603
337480.0000    0.38574
337520.0000    0.36025
337560.0000    0.27962
337600.0000    0.49936
337640.0000    0.49360
337680.0000    0.29616
337720.0000    0.44930
337760.0000    0.05588
337800.0000    0.41812
337840.0000    0.35267
337880.0000    0.44313
337920.0000    0.31987
337960.0000    0.37558
338000.0000    0.40560
338040.0000    0.24705
338080.0000    0.44302
338120.0000    0.13404
338160.0000    0.50646
338200.0000    0.26778
338240.0000    0.36650
338280.0000    0.29795
338320.0000    0.13417
338360.0000    0.38372
338400.0000    0.35570
338440.0000    0.31041
338480.0000    0.27261
338520.0000    0.37739
338560.0000    0.50211
338600.0000    0.46963
338640.0000    0.30750
338680.0000    0.20465
338720.0000    0.29363
338760.0000    0.49383
338800.0000    0.28232
338840.0000    0.39024
338880.0000    0.42719
338920.0000    0.24864
338960.0000    0.39348
339000.0000    0.17064
339040.0000    0.24618
339080.0000    0.35270
339120.0000    0.29911
339160.0000    0.26987
339200.0000    0.32997
339240.0000    0.35795
339280.0000    0.14543
339320.0000    0.31600
339360.0000    0.29426
339400.0000    0.32228
339440.0000    0.36753
339480.0000    0.49781
339520.0000    0.16620
339560.0000    0.05582
339600.0000    0.10215
339640.0000    0.22984
339680.0000    0.28248
339720.0000    0.34999
339760.0000    0.39017
339800.0000   -0.03987
339840.0000    0.40355
339880.0000    0.34755
339920.0000    0.28109
339960.0000    0.27325
340000.0000    0.23623
340040.0000    0.28979
340080.0000    0.45376
340120.0000    0.32011
340160.0000    0.07379
340200.0000    0.11844
340240.0000    0.29016
340280.0000    0.25512
340320.0000    0.06962
340360.0000    0.05929
340400.0000   -0.07108
340440.0000   -0.40273
340480.0000   -0.02894
340520.0000   -0.03732
340560.0000    0.15258
340600.0000    0.09421
340640.0000   -0.03301
340680.0000   -0.09391
340720.0000    0.18307
340760.0000    0.24215
340800.0000   -0.11734
340840.0000   -0.11328
340880.0000   -0.08738
340920.0000   -0.24102
340960.0000   -0.14352
341000.0000   -0.00648
341040.0000   -0.08228
341080.0000    0.00247
341120.0000   -0.00987
341160.0000    0.05469
341200.0000   -0.06835
341240.0000    0.08671
341280.0000   -0.12704
341320.0000    0.10806
341360.0000    0.03967
341400.0000    0.15011
341440.0000    0.03693
341480.0000    0.34985
341520.0000    0.15809
341560.0000   -0.05776
341600.0000    0.02575
341640.0000   -0.33642
341680.0000   -0.07708
341720.0000   -0.38044
341760.0000   -0.55330
341800.0000   -0.74774
341840.0000   -0.72048
341880.0000   -0.56166
341920.0000   -0.75715
341960.0000   -0.81958
342000.0000   -0.57812
342040.0000   -0.49279
342080.0000   -0.66873
342120.0000   -0.68263
342160.0000   -0.30430
342200.0000   -0.74759
342240.0000   -0.59703
342280.0000   -0.43130
342320.0000   -0.53944
342360.0000   -0.49856
342400.0000   -0.69995
342440.0000   -0.43367
342480.0000   -0.50591
342520.0000   -0.46072
342560.0000   -0.40439
342600.0000   -0.59493
342640.0000   -0.54078
342680.0000   -0.57764
342720.0000   -0.44748
342760.0000   -0.49371
342800.0000   -0.42247
342840.0000   -0.52420
342880.0000    0.13008
342920.0000   -0.01265
342960.0000   -0.29400
343000.0000   -0.46195
343040.0000   -0.23428
343080.0000   -0.46252
343120.0000   -0.58820
343160.0000   -0.48343
343200.0000   -0.41274
343240.0000   -0.63730
343280.0000   -0.34459
343320.0000    0.07753
343360.0000    0.15438
343400.0000   -0.07880
343440.0000   -0.48316
343480.0000   -0.40188
343520.0000   -0.43332
343560.0000   -0.42664
343600.0000   -0.72856
343640.0000   -0.60688
343680.0000   -0.38887
343720.0000   -0.45154
343760.0000   -0.45346
343800.0000   -0.10488
343840.0000   -0.61589
343880.0000   -0.40642
343920.0000   -0.58243
343960.0000   -0.44837
344000.0000   -0.54823
344040.0000   -0.59011
344080.0000   -0.41586
344120.0000   -0.44734
344160.0000   -0.55702
344200.0000   -0.40766
344240.0000   -0.59097
344280.0000   -0.57965
344320.0000   -0.30411
344360.0000   -0.04403
344400.0000   -0.09834
344440.0000    0.52310
344480.0000    0.23988
344520.0000    0.37597
344560.0000    0.29577
344600.0000   -0.25229
344640.0000    0.13069
344680.0000   -0.06573
344720.0000   -0.05463
344760.0000   -0.10581
344800.0000   -0.00394
344840.0000    0.15353
344880.0000    0.14456
344920.0000    0.17126
344960.0000   -0.15101
345000.0000   -0.02708
345040.0000   -0.32887
345080.0000    0.11721
345120.0000   -0.22019
345160.0000   -0.04587
345200.0000    0.07030
345240.0000    0.01662
345280.0000    0.05744
345320.0000    0.06794
345360.0000   -0.03400
345400.0000    0.10967
345440.0000    0.15649
345480.0000    0.08597
345520.0000   -0.06347
345560.0000   -0.11028
345600.0000    0.27734
345640.0000   -0.19201
345680.0000   -0.03166
345720.0000   -0.02139
345760.0000    0.11016
345800.0000   -0.01986
345840.0000    0.15638
345880.0000   -0.04516
345920.0000    0.02534
345960.0000   -0.15331
346000.0000    0.05153
346040.0000    0.04788
346080.0000    0.11099
346120.0000   -0.04027
346160.0000   -0.03368
346200.0000   -0.32998
346240.0000    0.07146
346280.0000    0.11231
346320.0000    0.12243
346360.0000   -0.40048
346400.0000   -0.54085
346440.0000   -0.22513
346480.0000    0.03873
346520.0000   -0.27547
346560.0000   -0.43229
346600.0000   -0.42649
346640.0000   -0.55952
346680.0000   -0.57120
346720.0000   -0.43906
346760.0000   -0.44255
346800.0000   -0.39358
346840.0000   -0.29808
346880.0000   -0.47832
346920.0000   -0.27053
346960.0000   -0.15437
347000.0000   -0.57572
347040.0000   -0.57048
347080.0000   -0.75066
347120.0000   -0.44529
347160.0000   -0.53850
347200.0000   -0.36837
347240.0000   -0.69166
347280.0000   -0.72271
347320.0000   -0.80362
347360.0000   -0.71691
347400.0000   -0.58769
347440.0000   -0.66268
347480.0000   -0.18779
347520.0000   -0.57485
347560.0000   -0.71051
347600.0000   -0.71071
347640.0000   -0.75304
347680.0000   -0.55031
347720.0000   -0.59713
347760.0000   -0.82048
347800.0000   -0.62955
347840.0000   -0.98172
347880.0000   -0.68255
347920.0000   -0.85442
347960.0000   -0.48541
348000.0000   -0.75423
348040.0000   -0.41860
348080.0000   -0.65913
348120.0000   -0.70748
348160.0000   -0.71087
348200.0000   -0.79014
348240.0000   -0.67675
348280.0000   -0.52907
348320.0000   -0.47478
348360.0000   -0.77028
348400.0000   -0.66845
348440.0000   -0.47242
348480.0000   -0.71877
348520.0000   -0.95744
348560.0000   -0.70441
348600.0000   -0.58864
348640.0000   -0.73118
348680.0000   -0.68832
348720.0000   -0.82316
348760.0000   -0.53976
348800.0000   -0.66678
348840.0000   -0.91624
348880.0000   -0.80664
348920.0000   -0.56594
348960.0000   -0.68719
349000.0000   -0.66088
349040.0000   -0.75667
349080.0000   -0.65266
349120.0000   -0.99523
349160.0000   -0.69194
349200.0000   -0.94608
349240.0000   -0.61232
349280.0000   -0.57117
349320.0000   -0.81537
349360.0000   -0.62202
349400.0000   -0.73701
349440.0000   -0.63653
349480.0000   -0.79960
349520.0000   -0.74843
349560.0000   -0.70966
349600.0000   -0.61144
349640.0000   -0.47999
349680.0000   -0.69692
349720.0000   -0.44428
349760.0000   -0.39190
349800.0000   -0.53682
349840.0000   -0.33509
349880.0000   -0.44640
349920.0000   -0.40401
349960.0000   -0.45555
350000.0000   -0.24841
350040.0000   -0.32703
350080.0000   -0.51267
350120.0000   -0.41794
350160.0000   -0.16899
350200.0000   -0.54106
350240.0000   -0.00293
350280.0000   -0.04059
350320.0000   -0.16933
350360.0000    0.13314
350400.0000    0.06038
350440.0000   -0.47369
350480.0000   -0.16261
350520.0000   -0.29321
350560.0000   -0.17943
350600.0000    0.08637
350640.0000   -0.23001
350680.0000   -0.28486
350720.0000   -0.24429
350760.0000   -0.26667
350800.0000   -0.37964
350840.0000   -0.46087
350880.0000   -0.58870
350920.0000   -0.29124
350960.0000   -0.53422
351000.0000   -0.51896
351040.0000   -0.13818
351080.0000   -0.16547
351120.0000   -0.12396
351160.0000   -0.56363
351200.0000   -0.30239
351240.0000   -0.50881
351280.0000   -0.32520
351320.0000   -0.16946
351360.0000   -0.18495
351400.0000   -0.02677
351440.0000   -0.21046
351480.0000   -0.04048
351520.0000   -0.08113
351560.0000   -0.36063
351600.0000   -0.50611
351640.0000   -0.56161
351680.0000   -0.55490
351720.0000   -0.27522
351760.0000   -0.21075
351800.0000   -0.15754
351840.0000   -0.45115
351880.0000   -0.16899
351920.0000   -0.22308
351960.0000   -0.13119
352000.0000   -0.68786
352040.0000   -0.61545
352080.0000   -0.41284
352120.0000   -0.38038
352160.0000   -0.18420
352200.0000   -0.51790
352240.0000   -0.70407
352280.0000   -0.37036
352320.0000   -0.65276
352360.0000   -0.30851
352400.0000   -0.22175
352440.0000   -0.30305
352480.0000   -0.63042
352520.0000   -0.45031
352560.0000   -0.63711
352600.0000   -0.50486
352640.0000   -0.79377
352680.0000   -0.96160
352720.0000   -0.78545
352760.0000   -0.36419
352800.0000   -0.62260
352840.0000   -0.36572
352880.0000   -0.55840
352920.0000   -0.35680
352960.0000   -0.55279
353000.0000   -0.63366
353040.0000   -0.73228
353080.0000   -0.49138
353120.0000   -0.56741
353160.0000   -0.99186
353200.0000   -0.49104
353240.0000   -0.69875
353280.0000   -0.12530
353320.0000   -0.08987
353360.0000   -0.16452
353400.0000   -0.57018
353440.0000   -0.33006
353480.0000   -0.05134
353520.0000   -0.06104
353560.0000   -0.25875
353600.0000   -0.33834
353640.0000   -0.16837
353680.0000   -0.34164
353720.0000    0.01900
353760.0000   -0.18078
353800.0000   -0.20942
353840.0000   -0.10647
353880.0000   -0.15652
353920.0000   -0.33994
353960.0000    0.09277
354000.0000    0.01842
354040.0000    0.01331
354080.0000    0.15910
354120.0000    0.06349
354160.0000    0.05534
354200.0000    0.05548
354240.0000    0.20957
354280.0000   -0.11513
354320.0000    0.00863
354360.0000    0.09776
354400.0000   -0.01234
354440.0000    0.08322
354480.0000    0.03981
354520.0000    0.10913
354560.0000   -0.05636
354600.0000    0.06201
354640.0000   -0.09520
354680.0000   -0.25497
354720.0000   -0.06770
354760.0000   -0.37203
354800.0000    0.22984
354840.0000    0.15661
354880.0000    0.15345
354920.0000    0.10531
354960.0000   -0.24527
355000.0000    0.07456
355040.0000   -0.13306
355080.0000   -0.16524
355120.0000   -0.23350
355160.0000   -0.07202
355200.0000   -0.27208
355240.0000   -0.03188
355280.0000   -0.23871
355320.0000   -0.04685
355360.0000   -0.04527
355400.0000    0.03852
355440.0000   -0.31784
355480.0000   -0.34302
355520.0000   -0.11306
355560.0000   -0.11279
355600.0000   -0.11653
355640.0000   -0.28102
355680.0000   -0.20395
355720.0000   -0.22438
355760.0000   -0.33102
355800.0000   -0.21233
355840.0000   -0.11212
355880.0000   -0.11579
355920.0000   -0.06174
355960.0000   -0.47514
356000.0000   -0.11593
356040.0000   -0.13402
356080.0000   -0.40733
356120.0000    0.00059
356160.0000   -0.15587
356200.0000    0.09467
356240.0000    0.03687
356280.0000   -0.30091
356320.0000   -0.05498
356360.0000   -0.24560
356400.0000   -0.22451
356440.0000   -0.25070
356480.0000   -0.17671
356520.0000   -0.21735
356560.0000   -0.26488
356600.0000   -0.03795
356640.0000   -0.41788
356680.0000   -0.01287
356720.0000    0.10583
356760.0000   -0.34005
356800.0000   -0.29832
356840.0000   -0.45722
356880.0000   -0.08903
356920.0000   -0.05651
356960.0000   -0.36302
357000.0000   -0.26627
357040.0000   -0.06103
357080.0000    0.09636
357120.0000   -0.24137
357160.0000   -0.35965
357200.0000    0.19812
357240.0000    0.04983
357280.0000   -0.17576
357320.0000   -0.08916
357360.0000    0.04525
357400.0000   -0.03469
357440.0000    0.04341
357480.0000   -0.18067
357520.0000   -0.24054
357560.0000   -0.15558
357600.0000   -0.12808
357640.0000   -0.29814
357680.0000   -0.32471
357720.0000   -0.03974
357760.0000   -0.01363
357800.0000   -0.02396
357840.0000   -0.02939
357880.0000   -0.12233
357920.0000    0.07251
357960.0000   -0.12309
358000.0000    0.04264
358040.0000   -0.11428
358080.0000   -0.04044
358120.0000   -0.23132
358160.0000   -0.11977
358200.0000    0.14765
358240.0000    0.10226
358280.0000   -0.27081
358320.0000   -0.05496
358360.0000   -0.10500
358400.0000   -0.14267
358440.0000   -0.13006
358480.0000   -0.08297
358520.0000   -0.08231
358560.0000   -0.15418
358600.0000   -0.33984
358640.0000   -0.17827
358680.0000   -0.22425
358720.0000   -0.08689
358760.0000    0.18410
358800.0000    0.12839
358840.0000    0.11493
358880.0000    0.00754
358920.0000    0.22892
358960.0000   -0.24077
359000.0000    0.34601
359040.0000   -0.07094
359080.0000    0.12861
359120.0000    0.11157
359160.0000    0.18840
359200.0000    0.51439
359240.0000   -0.01726
359280.0000    0.02008
359320.0000    0.13326
359360.0000    0.29761
359400.0000   -0.11968
359440.0000   -0.09398
359480.0000   -0.19045
359520.0000   -0.21971
359560.0000    0.09522
359600.0000   -0.14241
359640.0000   -0.21771
359680.0000    0.05916
359720.0000   -0.29895
359760.0000    0.07109
359800.0000   -0.02968
359840.0000   -0.25997
359880.0000    0.08497
359920.0000   -0.00916
359960.0000   -0.09863
360000.0000   -0.02296
360040.0000   -0.03121
360080.0000   -0.15547
360120.0000   -0.46741
360160.0000   -0.62563
360200.0000   -0.45085
360240.0000   -0.58632
360280.0000   -0.46369
360320.0000   -0.43394
360360.0000   -0.09821
360400.0000   -0.24044
360440.0000   -0.28288
360480.0000   -0.01704
360520.0000   -0.01437
360560.0000   -0.20697
360600.0000   -0.37824
360640.0000   -0.06270
360680.0000   -0.16016
360720.0000   -0.09754
360760.0000   -0.27562
360800.0000   -0.18170
360840.0000   -0.40569
360880.0000    0.18338
360920.0000    0.08296
360960.0000   -0.31309
361000.0000   -0.11403
361040.0000   -0.14006
361080.0000    0.11924
361120.0000   -0.28904
361160.0000   -0.12149
361200.0000    0.05588
361240.0000    0.10751
361280.0000   -0.25986
361320.0000   -0.08179
361360.0000   -0.25100
361400.0000   -0.32871
361440.0000   -0.25703
361480.0000   -0.21535
361520.0000   -0.10720
361560.0000    0.09874
361600.0000   -0.13498
361640.0000   -0.26826
361680.0000   -0.18407
361720.0000   -0.01449
361760.0000   -0.34404
361800.0000    0.03853
361840.0000   -0.27427
361880.0000    0.20270
361920.0000   -0.10768
361960.0000   -0.18886
362000.0000    0.27988
362040.0000   -0.06054
362080.0000   -0.17844
362120.0000   -0.28766
362160.0000   -0.44714
362200.0000   -0.36992
362240.0000    0.07043
362280.0000   -0.08558
362320.0000   -0.05775
362360.0000   -0.12856
362400.0000    0.00562
362440.0000   -0.58052
362480.0000   -0.04974
362520.0000   -0.09998
362560.0000   -0.10001
362600.0000   -0.16572
362640.0000   -0.14739
362680.0000   -0.17552
362720.0000   -0.30865
362760.0000   -0.30407
362800.0000   -0.01024
362840.0000   -0.15017
362880.0000   -0.16207
362920.0000   -0.48013
362960.0000   -0.35590
363000.0000   -0.34270
363040.0000   -0.12787
363080.0000   -0.23498
363120.0000   -0.28610
363160.0000    0.13616
363200.0000   -0.23104
363240.0000   -0.36217
363280.0000   -0.01251
363320.0000   -0.36851
363360.0000   -0.14843
363400.0000    0.08070
363440.0000   -0.14485
363480.0000   -0.13252
363520.0000   -0.13083
363560.0000   -0.49129
363600.0000   -0.15766
363640.0000   -0.39533
363680.0000   -0.24513
363720.0000   -0.29254
363760.0000   -0.37753
363800.0000   -0.15410
363840.0000    0.01105
363880.0000    0.09170
363920.0000   -0.02476
363960.0000   -0.16995
364000.0000   -0.18761
364040.0000   -0.15129
364080.0000   -0.33207
364120.0000   -0.41779
364160.0000    0.12987
364200.0000    0.11604
364240.0000    0.15472
364280.0000   -0.23567
364320.0000   -0.45415
364360.0000   -0.91754
364400.0000   -0.58663
364440.0000   -0.17366
364480.0000   -0.49204
364520.0000   -0.23916
364560.0000   -0.19092
364600.0000    0.17412
364640.0000   -0.10193
364680.0000   -0.47508
364720.0000   -0.33294
364760.0000   -0.43064
364800.0000   -0.74349
364840.0000   -0.00999
364880.0000   -0.10771
364920.0000   -0.02236
364960.0000   -0.49998
365000.0000   -0.28223
365040.0000   -0.05125
365080.0000   -0.26752
365120.0000   -0.05258
365160.0000   -0.16183
365200.0000   -0.30865
365240.0000   -0.13229
365280.0000   -0.16346
365320.0000   -0.07296
365360.0000   -0.11734
365400.0000   -0.00551
365440.0000   -0.42493
365480.0000    0.00604
365520.0000    0.29215
365560.0000    0.24201
365600.0000   -0.07477
365640.0000    0.05432
365680.0000    0.10956
365720.0000    0.05233
365760.0000   -0.39574
365800.0000    0.14954
365840.0000    0.16151
365880.0000    0.39384
365920.0000    0.19593
365960.0000   -0.08807
366000.0000    0.40513
366040.0000    0.62887
366080.0000    0.05306
366120.0000    0.14164
366160.0000    0.12821
366200.0000    0.36998
366240.0000    0.52970
366280.0000    0.46253
366320.0000    0.26951
366360.0000    0.27923
366400.0000    0.23125
366440.0000    0.53497
366480.0000    0.55382
366520.0000    0.61800
366560.0000    0.48734
366600.0000    0.58482
366640.0000    0.42997
366680.0000    0.42377
366720.0000    0.17605
366760.0000    0.43746
366800.0000    0.48783
366840.0000    0.55314
366880.0000    0.32041
366920.0000    0.27486
366960.0000    0.52465
367000.0000    0.50029
367040.0000    0.39365
367080.0000    0.40080
367120.0000    0.39406
367160.0000    0.47665
367200.0000    0.26430
367240.0000    0.32824
367280.0000    0.21365
367320.0000    0.06116
367360.0000    0.39994
367400.0000    0.27335
367440.0000    0.25933
367480.0000    0.49156
367520.0000    0.33296
367560.0000    0.31493
367600.0000    0.48437
367640.0000    0.26621
367680.0000    0.41454
367720.0000    0.27384
367760.0000    0.23850
367800.0000    0.30380
367840.0000    0.50495
367880.0000    0.13412
367920.0000    0.30212
367960.0000    0.43552
368000.0000    0.40979
368040.0000    0.50560
368080.0000    0.36048
368120.0000    0.48890
368160.0000    0.40872
368200.0000    0.57088
368240.0000    0.44511
368280.0000    0.49525
368320.0000    0.37319
368360.0000    0.50653
368400.0000    0.24464
368440.0000    0.30751
368480.0000    0.34341
368520.0000    0.43316
368560.0000    0.41160
368600.0000    0.27232
368640.0000    0.49052
368680.0000    0.33320
368720.0000    0.17354
368760.0000    0.53453
368800.0000    0.26629
368840.0000    0.18958
368880.0000    0.46741
368920.0000    0.20144
368960.0000    0.35365
369000.0000    0.26300
369040.0000    0.34506
369080.0000    0.17897
369120.0000    0.02745
369160.0000    0.28971
369200.0000    0.42938
369240.0000    0.30903
369280.0000    0.22392
369320.0000    0.45896
369360.0000    0.35262
369400.0000    0.32704
369440.0000    0.34262
369480.0000    0.30433
369520.0000    0.34299
369560.0000    0.30620
369600.0000    0.37739
369640.0000    0.30875
369680.0000   -0.00475
369720.0000    0.36938
369760.0000    0.35241
369800.0000    0.35525
369840.0000    0.29917
369880.0000    0.21759
369920.0000    0.46252
369960.0000    0.33445
370000.0000    0.44080
370040.0000    0.04351
370080.0000    0.05307
370120.0000   -0.07931
370160.0000    0.26265
370200.0000    0.01397
370240.0000   -0.22327
370280.0000   -0.25010
370320.0000   -0.32495
370360.0000   -0.11178
370400.0000   -0.14068
370440.0000   -0.11588
370480.0000   -0.00705
370520.0000    0.13564
370560.0000    0.01647
370600.0000    0.07167
370640.0000   -0.21086
370680.0000   -0.27572
370720.0000    0.28063
370760.0000    0.11416
370800.0000    0.20494
370840.0000    0.02503
370880.0000    0.28466
370920.0000   -0.41862
370960.0000   -0.16182
371000.0000   -0.21636
371040.0000    0.12458
371080.0000    0.25882
371120.0000    0.23084
371160.0000    0.32348
371200.0000    0.35887
371240.0000    0.17248
371280.0000    0.14843
371320.0000    0.40158
371360.0000    0.22372
371400.0000    0.34943
371440.0000    0.15689
371480.0000    0.21690
371520.0000    0.13797
371560.0000   -0.16430
371600.0000   -0.10795
371640.0000    0.29091
371680.0000   -0.10333
371720.0000    0.20720
371760.0000    0.07969
371800.0000    0.17083
371840.0000    0.26085
371880.0000    0.24653
371920.0000    0.16964
371960.0000    0.55261
372000.0000    0.05558
372040.0000    0.44350
372080.0000    0.30391
372120.0000    0.24069
372160.0000    0.16821
372200.0000    0.24836
372240.0000    0.21563
372280.0000    0.26437
372320.0000    0.28751
372360.0000    0.28687
372400.0000    0.17321
372440.0000    0.13110
372480.0000    0.11978
372520.0000    0.23315
372560.0000    0.21700
372600.0000    0.32458
372640.0000    0.34521
372680.0000   -0.03443
372720.0000   -0.01099
372760.0000    0.05656
372800.0000    0.11983
372840.0000    0.13566
372880.0000   -0.16974
372920.0000   -0.12075
372960.0000    0.25972
373000.0000    0.23307
373040.0000    0.17937
373080.0000    0.35898
373120.0000    0.28017
373160.0000    0.26838
373200.0000    0.31628
373240.0000    0.36338
373280.0000    0.19654
373320.0000    0.15499
373360.0000    0.18588
373400.0000    0.15091
373440.0000    0.39159
373480.0000   -0.09110
373520.0000   -0.34756
373560.0000    0.39237
373600.0000    0.24541
373640.0000    0.49294
373680.0000    0.22137
373720.0000   -0.04978
373760.0000    0.00854
373800.0000    0.30310
373840.0000   -0.02706
373880.0000    0.41453
373920.0000    0.51162
373960.0000    0.33817
374000.0000    0.35693
374040.0000    0.31714
374080.0000    0.16009
374120.0000    0.35402
374160.0000    0.37641
374200.0000    0.29723
374240.0000    0.28817
374280.0000    0.22816
374320.0000    0.07667
374360.0000   -0.17531
374400.0000    0.07353
374440.0000   -0.01508
374480.0000    0.38368
374520.0000   -0.03097
374560.0000   -0.04605
374600.0000   -0.07167
374640.0000   -0.18725
374680.0000    0.11531
374720.0000   -0.38250
374760.0000    0.35335
374800.0000    0.16102
374840.0000    0.30108
374880.0000    0.22169
374920.0000    0.23874
374960.0000    0.19122
375000.0000   -0.14484
375040.0000   -0.06460
375080.0000   -0.20666
375120.0000   -0.44676
375160.0000   -0.36322
375200.0000   -0.22433
375240.0000   -0.10769
375280.0000   -0.03592
375320.0000   -0.06845
375360.0000    0.13540
375400.0000    0.29141
375440.0000    0.01613
375480.0000   -0.30603
375520.0000   -0.30748
375560.0000   -0.22839
375600.0000   -0.47647
375640.0000   -0.21635
375680.0000   -0.33932
375720.0000   -0.36762
375760.0000    0.11712
375800.0000    0.27467
375840.0000    0.24456
375880.0000    0.47782
375920.0000    0.32556
375960.0000    0.27851
376000.0000    0.25888
376040.0000    0.04582
376080.0000    0.16043
376120.0000    0.44306
376160.0000    0.40234
376200.0000    0.34570
376240.0000    0.38444
376280.0000    0.38458
376320.0000    0.32481
376360.0000    0.40415
376400.0000    0.47351
376440.0000    0.23483
376480.0000    0.52800
376520.0000    0.32448
376560.0000    0.13311
376600.0000    0.17553
376640.0000    0.62852
376680.0000    0.39106
376720.0000   -0.04146
376760.0000    0.03479
376800.0000    0.52365
376840.0000    0.25173
376880.0000    0.26899
376920.0000    0.44752
376960.0000    0.25426
377000.0000    0.10686
377040.0000    0.37701
377080.0000    0.36963
377120.0000    0.00370
377160.0000    0.15786
377200.0000   -0.15175
377240.0000   -0.06866
377280.0000    0.14620
377320.0000   -0.05814
377360.0000    0.20036
377400.0000    0.71720
377440.0000    0.28066
377480.0000   -0.23688
377520.0000    0.14320
377560.0000   -0.13149
377600.0000    0.26189
377640.0000    0.15657
377680.0000    0.16087
377720.0000    0.07080
377760.0000   -0.34881
377800.0000   -0.38165
377840.0000   -0.13502
377880.0000   -0.06589
377920.0000    0.03776
377960.0000   -0.17392
378000.0000   -0.01389
378040.0000   -0.24247
378080.0000    0.13584
378120.0000    0.02326
378160.0000   -0.00659
378200.0000    0.12908
378240.0000   -0.03214
378280.0000    0.19872
378320.0000    0.00451
378360.0000    0.09136
378400.0000   -0.01983
378440.0000   -0.01986
378480.0000    0.03084
378520.0000   -0.04621
378560.0000    0.13435
378600.0000    0.06322
378640.0000   -0.05274
378680.0000    0.10259
378720.0000   -0.37804
378760.0000    0.02650
378800.0000   -0.04550
378840.0000    0.13006
378880.0000   -0.07801
378920.0000    0.12272
378960.0000    0.25915
379000.0000    0.41391
379040.0000    0.57347
379080.0000    0.17010
379120.0000    0.30672
379160.0000    0.28646
379200.0000   -0.19997
379240.0000    0.26509
379280.0000   -0.24412
379320.0000    0.05646
379360.0000    0.02431
379400.0000   -0.05711
379440.0000    0.03142
379480.0000    0.11588
379520.0000    0.50474
379560.0000    0.37626
379600.0000    0.45122
379640.0000    0.40937
379680.0000    0.46842
379720.0000    0.41327
379760.0000    0.52533
379800.0000    0.40919
379840.0000    0.30932
379880.0000    0.28481
379920.0000    0.41083
379960.0000    0.19880
380000.0000    0.03056
380040.0000    0.18117
380080.0000    0.21391
380120.0000    0.28336
380160.0000    0.31246
380200.0000    0.23587
380240.0000    0.25467
380280.0000    0.28559
380320.0000    0.43181
380360.0000    0.25938
380400.0000    0.06208
380440.0000    0.32207
380480.0000    0.20815
380520.0000    0.38892
380560.0000   -0.04193
380600.0000    0.24078
380640.0000    0.02834
380680.0000    0.23383
380720.0000    0.18456
380760.0000    0.22198
380800.0000    0.25926
380840.0000    0.11521
380880.0000    0.12974
380920.0000    0.42804
380960.0000    0.31879
381000.0000    0.35562
381040.0000    0.31135
381080.0000    0.40946
381120.0000    0.62974
381160.0000    0.38357
381200.0000    0.28624
381240.0000    0.02014
381280.0000    0.39155
381320.0000    0.20739
381360.0000    0.48328
381400.0000    0.43783
381440.0000    0.16814
381480.0000    0.00011
381520.0000    0.15411
381560.0000    0.22806
381600.0000    0.22506
381640.0000    0.24833
381680.0000    0.30376
381720.0000    0.31405
381760.0000    0.56342
381800.0000    0.62129
381840.0000    0.09796
381880.0000    0.19297
381920.0000    0.31052
381960.0000    0.26278
382000.0000    0.37973
382040.0000    0.07540
382080.0000   -0.06630
382120.0000    0.00559
382160.0000    0.01875
382200.0000    0.01750
382240.0000    0.07418
382280.0000   -0.16561
382320.0000    0.09943
382360.0000   -0.11101
382400.0000    0.20567
382440.0000   -0.12919
382480.0000   -0.25378
382520.0000    0.20553
382560.0000    0.20863
382600.0000    0.02451
382640.0000   -0.14858
382680.0000   -0.09308
382720.0000   -0.34694
382760.0000   -0.16686
382800.0000    0.07448
382840.0000   -0.03541
382880.0000   -0.27444
382920.0000   -0.00626
382960.0000    0.00637
383000.0000   -0.19012
383040.0000    0.03177
383080.0000    0.11971
383120.0000    0.08833
383160.0000    0.10995
383200.0000    0.19903
383240.0000    0.01178
383280.0000    0.13695
383320.0000    0.36900
383360.0000    0.57872
383400.0000    0.40090
383440.0000    0.38001
383480.0000    0.55811
383520.0000    0.41396
383560.0000    0.39983
383600.0000    0.24360
383640.0000    0.16917
383680.0000    0.29265
383720.0000    0.27378
383760.0000    0.23610
383800.0000    0.31744
383840.0000    0.24797
383880.0000    0.27025
383920.0000    0.43333
383960.0000    0.43772
384000.0000    0.22029
384040.0000    0.03100
384080.0000    0.09527
384120.0000    0.13397
384160.0000    0.14585
384200.0000    0.27050
384240.0000    0.10899
384280.0000    0.06086
384320.0000    0.23330
384360.0000    0.24377
384400.0000    0.26712
384440.0000    0.08639
384480.0000    0.19043
384520.0000    0.17371
384560.0000    0.32531
384600.0000    0.18643
384640.0000    0.19285
384680.0000    0.21157
384720.0000    0.30663
384760.0000    0.08935
384800.0000    0.18561
384840.0000    0.16296
384880.0000   -0.19767
384920.0000   -0.04561
384960.0000    0.26625
385000.0000    0.00594
385040.0000    0.09615
385080.0000   -0.00583
385120.0000    0.05038
385160.0000    0.06724
385200.0000    0.25694
385240.0000   -0.03819
385280.0000    0.14574
385320.0000    0.19076
385360.0000    0.24762
385400.0000    0.13525
385440.0000    0.16265
385480.0000    0.07448
385520.0000    0.26783
385560.0000    0.03642
385600.0000    0.04006
385640.0000    0.05282
385680.0000    0.26246
385720.0000    0.06996
385760.0000    0.25172
385800.0000    0.33496
385840.0000    0.04140
385880.0000   -0.19188
385920.0000   -0.08531
385960.0000    0.00495
386000.0000   -0.03039
386040.0000   -0.17229
386080.0000    0.04049
386120.0000    0.26016
386160.0000   -0.47851
386200.0000   -0.05561
386240.0000   -0.33725
386280.0000   -0.01766
386320.0000    0.03461
386360.0000    0.10564
386400.0000   -0.14835
386440.0000   -0.19002
386480.0000   -0.22684
386520.0000   -0.44678
386560.0000    0.02910
386600.0000   -0.17528
386640.0000   -0.05419
386680.0000   -0.23890
386720.0000   -0.34568
386760.0000   -0.37315
386800.0000   -0.28559
386840.0000   -0.20335
386880.0000    0.15518
386920.0000   -0.15853
386960.0000   -0.07008
387000.0000    0.05061
387040.0000    0.01549
387080.0000   -0.19570
387120.0000   -0.07800
387160.0000    0.12056
387200.0000    0.08004
387240.0000   -0.10210
387280.0000   -0.03406
387320.0000   -0.05191
387360.0000    0.16017
387400.0000    0.15307
387440.0000    0.17311
387480.0000    0.01112
387520.0000    0.35992
387560.0000    0.25351
387600.0000    0.36966
387640.0000    0.18825
387680.0000    0.21846
387720.0000    0.13542
387760.0000   -0.07468
387800.0000    0.06231
387840.0000   -0.27868
387880.0000   -0.30827
387920.0000   -0.34850
387960.0000   -0.21077
388000.0000   -0.36316
388040.0000   -0.55328
388080.0000   -0.32514
388120.0000   -0.38064
388160.0000   -0.56667
388200.0000   -0.67662
388240.0000   -0.63539
388280.0000   -0.52470
388320.0000   -0.57133
388360.0000   -0.23593
388400.0000    0.16450
388440.0000    0.16700
388480.0000    0.22490
388520.0000    0.20408
388560.0000    0.40885
388600.0000    0.08855
388640.0000   -0.11311
388680.0000   -0.27457
388720.0000    0.30248
388760.0000    0.37122
388800.0000   -0.00762
388840.0000    0.05582
388880.0000    0.07986
388920.0000    0.07190
388960.0000    0.04813
389000.0000   -0.19921
389040.0000   -0.03596
389080.0000    0.26468
389120.0000    0.10829
389160.0000    0.28889
389200.0000    0.03321
389240.0000    0.10096
389280.0000   -0.01164
389320.0000    0.27075
389360.0000    0.01226
389400.0000   -0.12374
389440.0000    0.12215
389480.0000    0.25839
389520.0000    0.29304
389560.0000    0.19967
389600.0000   -0.24008
389640.0000    0.00463
389680.0000    0.13258
389720.0000    0.25050
389760.0000    0.32360
389800.0000    0.16185
389840.0000    0.14308
389880.0000    0.05547
389920.0000    0.30817
389960.0000    0.32929
390000.0000   -0.02980
390040.0000    0.39008
390080.0000    0.24809
390120.0000    0.20616
390160.0000    0.39886
390200.0000    0.33699
390240.0000    0.15448
390280.0000    0.20267
390320.0000    0.14597
390360.0000    0.13676
390400.0000    0.11251
390440.0000    0.35681
390480.0000   -0.31290
390520.0000   -0.02552
390560.0000   -0.11373
390600.0000   -0.07722
390640.0000   -0.14750
390680.0000   -0.00828
390720.0000    0.06942
390760.0000   -0.11894
390800.0000   -0.11017
390840.0000   -0.16477
390880.0000   -0.19384
390920.0000   -0.39710
390960.0000   -0.36617
391000.0000    0.08576
391040.0000    0.22499
391080.0000    0.01050
391120.0000   -0.18960
391160.0000    0.31315
391200.0000   -0.07617
391240.0000   -0.09275
391280.0000   -0.19203
391320.0000   -0.24890
391360.0000    0.28014
391400.0000   -0.25182
391440.0000    0.03477
391480.0000    0.04980
391520.0000    0.17135
391560.0000   -0.07509
391600.0000   -0.16048
391640.0000    0.09404
391680.0000   -0.14445
391720.0000    0.06312
391760.0000    0.06228
391800.0000   -0.09930
391840.0000   -0.55050
391880.0000    0.00531
391920.0000   -0.12586
391960.0000    0.15210
392000.0000   -0.12763
392040.0000   -0.00542
392080.0000   -0.29802
392120.0000   -0.28007
392160.0000   -0.61285
392200.0000   -0.26343
392240.0000    0.04566
392280.0000   -0.00747
392320.0000    0.18175
392360.0000   -0.18518
392400.0000   -0.01459
392440.0000   -0.01884
392480.0000   -0.29388
392520.0000    0.35346
392560.0000    0.04538
392600.0000    0.02288
392640.0000   -0.07823
392680.0000   -0.07742
392720.0000   -0.04493
392760.0000   -0.45843
392800.0000   -0.00437
392840.0000   -0.27552
392880.0000   -0.15690
392920.0000    0.29788
392960.0000   -0.11038
393000.0000    0.06458
393040.0000   -0.45976
393080.0000   -0.31187
393120.0000   -0.31564
393160.0000   -0.01789
393200.0000    0.07474
393240.0000   -0.30063
393280.0000   -0.46495
393320.0000    0.09294
393360.0000    0.29272
393400.0000    0.37543
393440.0000    0.38023
393480.0000    0.45903
393520.0000    0.57602
393560.0000    0.29116
393600.0000    0.50672
393640.0000    0.31606
393680.0000    0.54370
393720.0000    0.56141
393760.0000    0.59609
393800.0000    0.00291
393840.0000   -0.08150
393880.0000    0.56862
393920.0000    0.47048
393960.0000    0.58692
394000.0000    0.44924
394040.0000    0.28321
394080.0000    0.17363
394120.0000    0.16799
394160.0000    0.09415
394200.0000   -0.22192
394240.0000   -0.13795
394280.0000   -0.06934
394320.0000   -0.66621
394360.0000   -0.62556
394400.0000   -0.46085
394440.0000   -0.57928
394480.0000   -0.07762
394520.0000   -0.25118
394560.0000   -0.13333
394600.0000   -0.13628
394640.0000   -0.24253
394680.0000   -0.01946
394720.0000   -0.03252
394760.0000   -0.11844
394800.0000   -0.16668
394840.0000    0.23923
394880.0000   -0.02352
394920.0000    0.17681
394960.0000    0.21720
395000.0000    0.21183
395040.0000    0.24369
395080.0000    0.23342
395120.0000    0.27079
395160.0000    0.48939
395200.0000    0.41956
395240.0000    0.33193
395280.0000    0.37401
395320.0000    0.22840
395360.0000    0.36081
395400.0000    0.43571
395440.0000    0.29965
395480.0000    0.44658
395520.0000    0.32600
395560.0000    0.39168
395600.0000    0.48109
395640.0000    0.37513
395680.0000    0.41383
395720.0000    0.45201
395760.0000    0.41995
395800.0000    0.09004
395840.0000    0.28454
395880.0000    0.48405
395920.0000    0.49458
395960.0000    0.36138
396000.0000    0.24178
396040.0000    0.17866
396080.0000    0.35618
396120.0000    0.34597
396160.0000    0.32444
396200.0000    0.24746
396240.0000    0.30126
396280.0000    0.23312
396320.0000    0.20509
396360.0000    0.22923
396400.0000    0.43771
396440.0000    0.11710
396480.0000    0.46146
396520.0000    0.13154
396560.0000    0.24814
396600.0000    0.41123
396640.0000    0.55357
396680.0000    0.07040
396720.0000   -0.12256
396760.0000   -0.23428
396800.0000   -0.14762
396840.0000   -0.34699
396880.0000   -0.58886
396920.0000   -0.43746
396960.0000   -0.39504
397000.0000   -0.55638
397040.0000   -0.80338
397080.0000   -0.73901
397120.0000   -0.67074
397160.0000   -0.37138
397200.0000   -0.42101
397240.0000   -0.65225
397280.0000   -0.81652
397320.0000   -0.49203
397360.0000   -0.60782
397400.0000   -0.20759
397440.0000   -0.20247
397480.0000   -0.00083
397520.0000   -0.18277
397560.0000   -0.75184
397600.0000   -0.60772
397640.0000   -0.41174
397680.0000   -0.80337
397720.0000   -0.52326
397760.0000   -0.55017
397800.0000   -0.85940
397840.0000   -0.97069
397880.0000   -0.55741
397920.0000   -0.77117
397960.0000   -0.67983
398000.0000   -0.89192
398040.0000   -0.76685
398080.0000   -0.69093
398120.0000   -0.80274
398160.0000   -0.59512
398200.0000   -0.31410
398240.0000    0.03109
398280.0000    0.00256
398320.0000    0.18751
398360.0000    0.06674
398400.0000    0.25267
398440.0000    0.10362
398480.0000   -0.00018
398520.0000    0.29974
398560.0000    0.23021
398600.0000    0.35444
398640.0000    0.32628
398680.0000    0.27167
398720.0000    0.13421
398760.0000    0.36050
398800.0000    0.02604
398840.0000   -0.09799
398880.0000    0.01267
398920.0000    0.06021
398960.0000   -0.10500
399000.0000    0.08380
399040.0000    0.04642
399080.0000    0.29776
399120.0000   -0.33426
399160.0000    0.00947
399200.0000   -0.18179
399240.0000   -0.54978
399280.0000   -0.50568
399320.0000   -0.40741
399360.0000   -0.32050
399400.0000   -0.29479
399440.0000   -0.66080
399480.0000   -0.11662
399520.0000    0.02934
399560.0000   -0.40065
399600.0000   -0.35219
399640.0000   -0.46930
399680.0000   -0.37014
399720.0000    0.02805
399760.0000   -0.29973
399800.0000   -0.39443
399840.0000   -0.36957
399880.0000   -0.03988
399920.0000   -0.34552
399960.0000   -0.17767
400000.0000   -0.12453
400040.0000   -0.28157
400080.0000   -0.44178
400120.0000   -0.08779
400160.0000   -0.56038
400200.0000   -0.44080
400240.0000   -0.54376
400280.0000   -0.39281
400320.0000   -0.34773
400360.0000   -0.30537
400400.0000   -0.06403
400440.0000    0.26566
400480.0000   -0.17128
400520.0000   -0.08707
400560.0000   -0.33181
400600.0000   -0.31314
400640.0000   -0.20201
400680.0000   -0.12264
400720.0000   -0.07479
400760.0000   -0.07225
400800.0000   -0.19103
400840.0000   -0.15745
400880.0000   -0.34644
400920.0000   -0.32433
400960.0000   -0.45865
401000.0000   -0.56319
401040.0000   -0.33994
401080.0000   -0.86497
401120.0000   -0.20729
401160.0000   -0.24788
401200.0000   -0.36781
401240.0000   -0.30647
401280.0000   -0.32878
401320.0000   -0.12929
401360.0000   -0.26284
401400.0000   -0.16945
401440.0000   -0.32018
401480.0000   -0.10057
401520.0000   -0.29645
401560.0000   -0.01730
401600.0000   -0.50498
401640.0000   -0.47493
401680.0000   -0.25158
401720.0000   -0.25360
401760.0000   -0.31399
401800.0000   -0.52063
401840.0000   -0.61446
401880.0000   -0.32769
401920.0000   -0.90819
401960.0000   -0.47581
402000.0000    0.01001
402040.0000    0.17920
402080.0000    0.27535
402120.0000   -0.00776
402160.0000    0.29005
402200.0000    0.09312
402240.0000    0.18748
402280.0000   -0.12317
402320.0000   -0.37635
402360.0000   -0.32562
402400.0000    0.22787
402440.0000   -0.18017
402480.0000   -0.43265
402520.0000   -0.52990
402560.0000   -0.68322
402600.0000   -0.43155
402640.0000   -0.24082
402680.0000   -0.19511
402720.0000   -0.28934
402760.0000   -0.21800
402800.0000   -0.15403
402840.0000   -0.18668
402880.0000   -0.07407
402920.0000    0.02819
402960.0000   -0.06741
403000.0000   -0.33805
403040.0000    0.02727
403080.0000    0.14003
403120.0000    0.55730
403160.0000    0.32808
403200.0000    0.12807
403240.0000    0.03688
403280.0000   -0.20305
403320.0000   -0.01672
403360.0000    0.05650
403400.0000    0.01352
403440.0000   -0.30610
403480.0000   -0.36605
403520.0000   -0.14902
403560.0000   -0.38908
403600.0000   -0.09999
403640.0000   -0.26509
403680.0000   -0.28686
403720.0000   -0.31894
403760.0000   -0.28867
403800.0000   -0.19906
403840.0000   -0.14867
403880.0000   -0.19527
403920.0000   -0.12861
403960.0000   -0.27938
404000.0000   -0.32170
404040.0000    0.28276
404080.0000    0.07262
404120.0000   -0.27652
404160.0000   -0.17578
404200.0000   -0.15738
404240.0000   -0.23259
404280.0000   -0.15409
404320.0000    0.11727
404360.0000   -0.20757
404400.0000   -0.11321
404440.0000   -0.02293
404480.0000    0.02804
404520.0000   -0.34415
404560.0000   -0.63519
404600.0000   -0.34361
404640.0000    0.07846
404680.0000    0.01689
404720.0000   -0.20699
404760.0000   -0.12112
404800.0000   -0.34177
404840.0000   -0.01525
404880.0000   -0.16884
404920.0000   -0.17355
404960.0000   -0.21847
405000.0000   -0.25603
405040.0000   -0.24674
405080.0000   -0.24206
405120.0000   -0.35649
405160.0000   -0.34428
405200.0000   -0.44068
405240.0000   -0.14152
405280.0000   -0.31154
405320.0000   -0.16839
405360.0000   -0.07660
405400.0000   -0.35523
405440.0000    0.36515
405480.0000   -0.24309
405520.0000   -0.29226
405560.0000    0.04863
405600.0000   -0.21327
405640.0000    0.04978
405680.0000   -0.00430
405720.0000   -0.08527
405760.0000   -0.11507
405800.0000   -0.11171
405840.0000   -0.15522
405880.0000    0.03948
405920.0000   -0.23729
405960.0000    0.03564
406000.0000   -0.11009
406040.0000   -0.37781
406080.0000   -0.38728
406120.0000   -0.20262
406160.0000    0.13023
406200.0000    0.21014
406240.0000    0.27315
406280.0000    0.17034
406320.0000    0.14314
406360.0000    0.30493
406400.0000    0.15606
406440.0000   -0.13124
406480.0000    0.22671
406520.0000   -0.37715
406560.0000   -0.00335
406600.0000    0.23037
406640.0000    0.13606
406680.0000    0.07802
406720.0000    0.21626
406760.0000    0.13612
406800.0000    0.02152
406840.0000   -0.13920
406880.0000   -0.14950
406920.0000   -0.15938
406960.0000   -0.13637
407000.0000    0.06457
407040.0000   -0.16800
407080.0000   -0.00946
407120.0000   -0.32976
407160.0000   -0.19792
407200.0000    0.32277
407240.0000    0.19193
407280.0000    0.11581
407320.0000   -0.18205
407360.0000   -0.15320
407400.0000    0.03972
407440.0000   -0.10367
407480.0000    0.14861
407520.0000    0.21149
407560.0000    0.04714
407600.0000   -0.17704
407640.0000   -0.27662
407680.0000    0.35370
407720.0000    0.15748
407760.0000   -0.10521
407800.0000    0.02755
407840.0000    0.01342
407880.0000    0.29047
407920.0000   -0.02229
407960.0000    0.21504
408000.0000    0.33216
408040.0000    0.22296
408080.0000   -0.32100
408120.0000   -0.05477
408160.0000   -0.65321
408200.0000   -0.24937
408240.0000   -0.30667
408280.0000   -0.31183
408320.0000   -0.48807
408360.0000   -0.29182
408400.0000   -0.16784
408440.0000   -0.36235
408480.0000   -0.57135
408520.0000   -0.39049
408560.0000    0.06581
408600.0000   -0.07854
408640.0000   -0.15864
408680.0000   -0.35491
408720.0000   -0.32581
408760.0000   -0.08012
408800.0000   -0.26210
408840.0000   -0.44387
408880.0000   -0.13593
408920.0000   -0.26318
408960.0000   -0.36222
409000.0000   -0.19900
409040.0000   -0.44213
409080.0000   -0.45087
409120.0000   -0.26515
409160.0000   -0.25268
409200.0000   -0.38017
409240.0000   -0.32404
409280.0000   -0.14186
409320.0000   -0.52412
409360.0000   -0.56318
409400.0000   -0.49287
409440.0000   -0.08473
409480.0000   -0.03618
409520.0000   -0.10213
409560.0000   -0.04631
409600.0000   -0.08481
409640.0000   -0.41704
409680.0000   -0.27812
409720.0000   -0.26259
409760.0000   -0.21651
409800.0000   -0.32542
409840.0000   -0.44431
409880.0000   -0.75488
409920.0000   -0.48036
409960.0000   -0.50182
410000.0000   -0.45010
410040.0000   -0.35609
410080.0000    0.06589
410120.0000   -0.21103
410160.0000   -0.19257
410200.0000   -0.37800
410240.0000   -0.57031
410280.0000   -0.26621
410320.0000   -0.44225
410360.0000   -0.66476
410400.0000   -0.52089
410440.0000   -0.22787
410480.0000   -0.33939
410520.0000   -0.57088
410560.0000   -0.00199
410600.0000    0.24075
410640.0000   -0.47121
410680.0000   -0.54069
410720.0000   -0.24190
410760.0000   -0.24258
410800.0000   -0.31460
410840.0000   -0.24420
410880.0000    0.17624
410920.0000   -0.12123
410960.0000    0.21154
411000.0000    0.02326
411040.0000   -0.07849
411080.0000    0.07354
411120.0000    0.13235
411160.0000    0.02910
411200.0000   -0.29183
411240.0000   -0.39062
411280.0000   -0.19872
411320.0000   -0.50048
411360.0000    0.11486
411400.0000   -0.07279
411440.0000    0.11417
411480.0000   -0.32681
411520.0000   -0.41462
411560.0000   -0.27350
411600.0000   -0.17164
411640.0000   -0.46181
411680.0000   -0.09686
411720.0000   -0.20525
411760.0000   -0.27835
411800.0000   -0.44903
411840.0000   -0.54456
411880.0000   -0.61524
411920.0000   -0.51084
411960.0000   -0.42772
412000.0000   -0.27751
412040.0000   -0.39855
412080.0000   -0.18932
412120.0000    0.26176
412160.0000    0.05833
412200.0000    0.17064
412240.0000    0.27320
412280.0000    0.29097
412320.0000    0.15210
412360.0000    0.05285
412400.0000   -0.01573
412440.0000    0.09207
412480.0000   -0.47208
412520.0000   -0.34461
412560.0000   -0.52563
412600.0000   -0.06450
412640.0000   -0.42409
412680.0000   -0.46600
412720.0000   -0.59761
412760.0000    0.11680
412800.0000    0.39390
412840.0000    0.12439
412880.0000    0.09234
412920.0000   -0.08062
412960.0000   -0.08122
413000.0000   -0.20308
413040.0000   -0.48042
413080.0000    0.14644
413120.0000    0.44855
413160.0000    0.06339
413200.0000    0.14051
413240.0000    0.05710
413280.0000    0.51585
413320.0000    0.08569
413360.0000   -0.08725
413400.0000    0.27782
413440.0000    0.16695
413480.0000    0.16447
413520.0000    0.16490
413560.0000    0.20552
413600.0000    0.23064
413640.0000    0.23625
413680.0000   -0.00524
413720.0000    0.05738
413760.0000    0.28367
413800.0000    0.07120
413840.0000    0.23347
413880.0000    0.14363
413920.0000    0.30137
413960.0000   -0.40213
414000.0000   -0.04281
414040.0000    0.35542
414080.0000    0.08785
414120.0000    0.01057
414160.0000    0.21376
414200.0000    0.43006
414240.0000    0.15940
414280.0000   -0.10116
414320.0000    0.15231
414360.0000    0.21850
414400.0000    0.08659
414440.0000    0.15073
414480.0000    0.22687
414520.0000    0.11533
414560.0000    0.07111
414600.0000    0.03812
414640.0000    0.15291
414680.0000    0.07587
414720.0000    0.29009
414760.0000    0.10468
414800.0000    0.28731
414840.0000    0.05726
414880.0000    0.06475
414920.0000    0.03625
414960.0000    0.22591
415000.0000    0.20398
415040.0000    0.52948
415080.0000    0.43442
415120.0000    0.15333
415160.0000   -0.03173
415200.0000    0.10125
415240.0000    0.08506
415280.0000    0.09257
415320.0000    0.03629
415360.0000    0.34041
415400.0000   -0.01037
415440.0000    0.16164
415480.0000    0.14786
415520.0000    0.08144
415560.0000    0.07682
415600.0000    0.04513
415640.0000   -0.02155
415680.0000    0.09580
415720.0000    0.13395
415760.0000    0.21697
415800.0000    0.08749
415840.0000    0.12860
415880.0000   -0.03692
415920.0000    0.09657
415960.0000    0.30333
416000.0000    0.08802
416040.0000   -0.30227
416080.0000    0.24374
416120.0000   -0.09297
416160.0000    0.28126
416200.0000    0.02415
416240.0000    0.03364
416280.0000   -0.02625
416320.0000   -0.14241
416360.0000   -0.02474
416400.0000   -0.41215
416440.0000   -0.38782
416480.0000   -0.35435
416520.0000   -0.25363
416560.0000   -0.38778
416600.0000   -0.35573
416640.0000   -0.52456
416680.0000   -0.12684
416720.0000   -0.50594
416760.0000   -0.56153
416800.0000   -0.31008
416840.0000   -0.42244
416880.0000   -0.53459
416920.0000   -0.39783
416960.0000   -0.33133
417000.0000   -0.52542
417040.0000   -0.44531
417080.0000   -0.62039
417120.0000   -0.64240
417160.0000   -0.51436
417200.0000   -0.75626
417240.0000   -0.48888
417280.0000   -0.64908
417320.0000   -0.67484
417360.0000   -0.30304
417400.0000   -0.58588
417440.0000   -0.58606
417480.0000   -0.64059
417520.0000   -0.78184
417560.0000   -0.97419
417600.0000   -0.36014
417640.0000   -0.39585
417680.0000   -0.61337
417720.0000   -0.45260
417760.0000   -0.41082
417800.0000   -0.58350
417840.0000   -0.61325
417880.0000   -0.23861
417920.0000   -0.53577
417960.0000   -0.69414
418000.0000   -0.85385
418040.0000   -0.70409
418080.0000   -0.65755
418120.0000   -0.66877
418160.0000   -0.63137
418200.0000   -0.78746
418240.0000   -0.28788
418280.0000   -0.13643
418320.0000   -0.03851
418360.0000   -0.31860
418400.0000    0.04691
418440.0000    0.11550
418480.0000    0.13170
418520.0000   -0.54781
418560.0000   -0.36322
418600.0000   -0.29974
418640.0000   -0.56730
418680.0000   -0.53653
418720.0000   -0.37768
418760.0000   -0.62983
418800.0000   -0.61580
418840.0000   -0.57426
418880.0000    0.01425
418920.0000   -0.42195
418960.0000   -0.62977
419000.0000   -0.17485
419040.0000   -0.67519
419080.0000   -0.34117
419120.0000   -0.75689
419160.0000   -0.76270
419200.0000   -0.66471
419240.0000   -0.69442
419280.0000   -0.83131
419320.0000   -0.64824
419360.0000   -0.29988
419400.0000   -0.55018
419440.0000   -0.49197
419480.0000   -0.12959
419520.0000   -0.06390
419560.0000   -0.05300
419600.0000   -0.04644
419640.0000    0.18546
419680.0000    0.03702
419720.0000   -0.33285
419760.0000   -0.06529
419800.0000    0.03849
419840.0000   -0.22275
419880.0000   -0.09728
419920.0000   -0.05255
419960.0000   -0.26375
420000.0000   -0.05146
420040.0000   -0.18032
420080.0000    0.12195
420120.0000    0.14292
420160.0000    0.19653
420200.0000    0.06724
420240.0000    0.22538
420280.0000    0.34330
420320.0000    0.27962
420360.0000    0.18406
420400.0000    0.11412
420440.0000    0.25627
420480.0000    0.55787
420520.0000    0.35354
420560.0000    0.16609
420600.0000    0.32087
420640.0000    0.16082
420680.0000    0.32960
420720.0000    0.31289
420760.0000    0.35983
420800.0000    0.39067
420840.0000    0.31483
420880.0000    0.37082
420920.0000    0.45773
420960.0000    0.38879
421000.0000    0.11289
421040.0000    0.39596
421080.0000    0.18401
421120.0000    0.43649
421160.0000    0.40120
421200.0000    0.50357
421240.0000    0.36679
421280.0000    0.61941
421320.0000    0.41983
421360.0000    0.01138
421400.0000    0.14487
421440.0000    0.20415
421480.0000    0.04496
421520.0000    0.13872
421560.0000   -0.00996
421600.0000    0.02490
421640.0000   -0.05246
421680.0000   -0.06442
421720.0000    0.09007
421760.0000    0.10171
421800.0000    0.14293
421840.0000   -0.13056
421880.0000    0.16166
421920.0000   -0.08731
421960.0000    0.46198
422000.0000    0.20972
422040.0000    0.23405
422080.0000    0.60523
422120.0000    0.44647
422160.0000    0.16353
422200.0000    0.39822
422240.0000    0.41758
422280.0000    0.57093
422320.0000    0.37002
422360.0000    0.41046
422400.0000    0.34233
422440.0000    0.58045
422480.0000    0.35834
422520.0000    0.21500
422560.0000    0.40127
422600.0000    0.23960
422640.0000    0.34297
422680.0000    0.45346
422720.0000    0.48138
422760.0000    0.45413
422800.0000    0.26897
422840.0000    0.40290
422880.0000    0.45120
422920.0000    0.34466
422960.0000    0.32277
423000.0000    0.11950
423040.0000    0.55536
423080.0000    0.33143
423120.0000    0.42193
423160.0000    0.22514
423200.0000    0.33612
423240.0000    0.42396
423280.0000    0.37146
423320.0000    0.45789
423360.0000    0.27861
423400.0000    0.37430
423440.0000    0.18715
423480.0000    0.38718
423520.0000    0.37209
423560.0000    0.15964
423600.0000    0.31499
423640.0000    0.67879
423680.0000    0.31876
423720.0000    0.34986
423760.0000    0.08749
423800.0000    0.47785
423840.0000    0.35845
423880.0000    0.60636
423920.0000    0.36707
423960.0000    0.19325
424000.0000    0.38254
424040.0000    0.40193
424080.0000    0.02157
424120.0000    0.46984
424160.0000    0.01468
424200.0000    0.48897
424240.0000    0.34805
424280.0000    0.55200
424320.0000    0.52945
424360.0000    0.44888
424400.0000    0.41940
424440.0000    0.36541
424480.0000    0.39344
424520.0000    0.43829
424560.0000    0.34798
424600.0000    0.30739
424640.0000    0.50486
424680.0000    0.41819
424720.0000    0.43525
424760.0000    0.72160
424800.0000    0.49042
424840.0000    0.50373
424880.0000    0.34775
424920.0000    0.28054
424960.0000    0.31441
425000.0000    0.65206
425040.0000    0.23548
425080.0000    0.45284
425120.0000    0.22938
425160.0000    0.15814
425200.0000    0.37336
425240.0000    0.40051
425280.0000    0.38005
425320.0000    0.42570
425360.0000    0.14492
425400.0000    0.68303
425440.0000    0.33975
425480.0000    0.40122
425520.0000   -0.23147
425560.0000   -0.09161
425600.0000    0.28072
425640.0000    0.13888
425680.0000    0.12752
425720.0000    0.02637
425760.0000    0.36471
425800.0000    0.08707
425840.0000    0.07554
425880.0000    0.02699
425920.0000    0.00359
425960.0000   -0.14911
426000.0000    0.19389
426040.0000    0.20519
426080.0000   -0.02003
426120.0000    0.25948
426160.0000    0.55876
426200.0000    0.34982
426240.0000    0.45696
426280.0000    0.48830
426320.0000    0.51401
426360.0000    0.23133
426400.0000    0.13923
426440.0000    0.21694
426480.0000    0.35422
426520.0000    0.69038
426560.0000    0.56388
426600.0000    0.34064
426640.0000    0.30487
426680.0000    0.18437
426720.0000    0.57829
426760.0000    0.29147
426800.0000    0.31359
426840.0000    0.43839
426880.0000    0.43352
426920.0000    0.44799
426960.0000    0.27019
427000.0000    0.47878
427040.0000    0.50900
427080.0000    0.42873
427120.0000    0.36166
427160.0000    0.62650
427200.0000    0.32545
427240.0000    0.35165
427280.0000    0.47535
427320.0000    0.46270
427360.0000    0.41666
427400.0000    0.50789
427440.0000    0.51468
427480.0000    0.44219
427520.0000    0.43503
427560.0000    0.49971
427600.0000    0.20431
427640.0000    0.03006
427680.0000    0.40858
427720.0000    0.31422
427760.0000    0.20551
427800.0000    0.69840
427840.0000    0.46679
427880.0000    0.22229
427920.0000    0.42395
427960.0000    0.24007
428000.0000    0.29339
428040.0000    0.35927
428080.0000    0.14146
428120.0000    0.32969
428160.0000    0.38206
428200.0000    0.46271
428240.0000    0.51865
428280.0000    0.51481
428320.0000    0.43069
428360.0000    0.23384
428400.0000    0.60158
428440.0000    0.46564
428480.0000    0.44860
428520.0000    0.64839
428560.0000    0.40383
428600.0000    0.52658
428640.0000    0.31848
428680.0000    0.50569
428720.0000    0.53993
428760.0000    0.32611
428800.0000    0.21836
428840.0000    0.17968
428880.0000    0.54161
428920.0000    0.20686
428960.0000    0.26265
429000.0000    0.40153
429040.0000    0.37538
429080.0000    0.37107
429120.0000    0.26253
429160.0000    0.46470
429200.0000    0.56581
429240.0000    0.52914
429280.0000    0.39638
429320.0000    0.64042
429360.0000    0.26858
429400.0000    0.24453
429440.0000    0.23138
429480.0000    0.17371
429520.0000    0.26757
429560.0000    0.10449
429600.0000    0.33825
429640.0000    0.11252
429680.0000    0.27237
429720.0000   -0.07845
429760.0000    0.01230
429800.0000   -0.03545
429840.0000   -0.05544
429880.0000    0.26277
429920.0000    0.27131
429960.0000    0.45815
430000.0000    0.17009
430040.0000    0.24673
430080.0000    0.59288
430120.0000    0.29590
430160.0000    0.30527
430200.0000    0.51350
430240.0000    0.55141
430280.0000    0.55528
430320.0000    0.37932
430360.0000    0.56826
430400.0000    0.02315
430440.0000    0.55006
430480.0000    0.44247
430520.0000    0.40200
430560.0000    0.47425
430600.0000    0.35151
430640.0000    0.12711
430680.0000    0.30861
430720.0000    0.23347
430760.0000    0.23728
430800.0000    0.31579
430840.0000    0.17335
430880.0000   -0.00596
430920.0000    0.13539
430960.0000   -0.17339
431000.0000   -0.45292
431040.0000   -0.05949
431080.0000   -0.27326
431120.0000   -0.31681
431160.0000   -0.32685
431200.0000   -0.03672
431240.0000    0.15798
431280.0000   -0.19524
431320.0000   -0.03206
431360.0000    0.10760
431400.0000   -0.02358
431440.0000    0.05198
431480.0000    0.04705
431520.0000    0.24388
431560.0000    0.22161
431600.0000    0.11739
431640.0000   -0.21069
431680.0000   -0.11115
431720.0000    0.19037
431760.0000   -0.03005
431800.0000    0.10588
431840.0000   -0.19537
431880.0000   -0.28073
431920.0000   -0.14862
431960.0000   -0.61844
432000.0000   -0.35199
432040.0000   -0.12898
432080.0000   -0.00053
432120.0000    0.00641
432160.0000    0.09617
432200.0000    0.35836
432240.0000    0.44504
432280.0000    0.13182
432320.0000    0.08074
432360.0000   -0.01252
432400.0000    0.12104
432440.0000   -0.05935
432480.0000   -0.00406
432520.0000   -0.41526
432560.0000   -0.38182
432600.0000   -0.42747
432640.0000   -0.46698
432680.0000   -0.38654
432720.0000   -0.59152
432760.0000   -0.68549
432800.0000   -0.72844
432840.0000   -0.63750
432880.0000   -0.50731
432920.0000   -0.39627
432960.0000   -0.26700
433000.0000   -0.63879
433040.0000   -0.42759
433080.0000   -0.76330
433120.0000   -0.80832
433160.0000   -0.79259
433200.0000   -0.77105
433240.0000   -0.49507
433280.0000   -0.70029
433320.0000   -0.61180
433360.0000   -0.34160
433400.0000   -0.59247
433440.0000   -0.36188
433480.0000   -0.42433
433520.0000   -0.33633
433560.0000   -0.43285
433600.0000   -0.23236
433640.0000   -0.35650
433680.0000    0.05057
433720.0000   -0.17276
433760.0000   -0.79072
433800.0000   -0.84383
433840.0000   -0.77092
433880.0000   -0.70140
433920.0000   -0.61810
433960.0000   -0.61008
434000.0000   -0.44328
434040.0000   -0.28517
434080.0000   -0.66756
434120.0000   -0.24824
434160.0000   -0.34183
434200.0000   -0.30049
434240.0000   -0.44353
434280.0000    0.01324
434320.0000   -0.31708
434360.0000   -0.46664
434400.0000   -0.40889
434440.0000   -0.19165
434480.0000   -0.58433
434520.0000   -0.39726
434560.0000   -0.66190
434600.0000   -0.69496
434640.0000   -0.78137
434680.0000   -0.83183
434720.0000   -0.24198
434760.0000   -0.40491
434800.0000   -0.56090
434840.0000   -0.67559
434880.0000   -0.65200
434920.0000   -0.49856
434960.0000   -0.63978
435000.0000   -0.51742
435040.0000   -0.43141
435080.0000   -0.25341
435120.0000    0.01873
435160.0000    0.25472
435200.0000    0.03010
435240.0000   -0.01850
435280.0000   -0.58923
435320.0000   -0.03929
435360.0000    0.10454
435400.0000    0.41431
435440.0000    0.11799
435480.0000    0.01484
435520.0000   -0.09677
435560.0000   -0.19923
435600.0000   -0.01120
435640.0000   -0.01108
435680.0000   -0.45061
435720.0000   -0.39047
435760.0000   -0.23749
435800.0000   -0.11077
435840.0000    0.10353
435880.0000   -0.15991
435920.0000   -0.08472
435960.0000   -0.29981
436000.0000   -0.20895
436040.0000   -0.28543
436080.0000   -0.41045
436120.0000   -0.32884
436160.0000   -0.53861
436200.0000   -0.69906
436240.0000   -0.50961
436280.0000   -0.48536
436320.0000   -0.18346
436360.0000   -0.36802
436400.0000   -0.56731
436440.0000   -0.61515
436480.0000   -0.29602
436520.0000    0.06313
436560.0000   -0.28386
436600.0000   -0.46223
436640.0000   -0.66433
436680.0000   -0.35929
436720.0000   -0.25966
436760.0000   -0.43897
436800.0000   -0.40575
436840.0000   -0.37611
436880.0000   -0.41213
436920.0000   -0.43050
436960.0000   -0.53394
437000.0000   -0.04565
437040.0000    0.02212
437080.0000   -0.13559
437120.0000   -0.28376
437160.0000    0.16516
437200.0000   -0.39693
437240.0000    0.04299
437280.0000   -0.40580
437320.0000   -0.22367
437360.0000   -0.41853
437400.0000   -0.20396
437440.0000   -0.54348
437480.0000   -0.83194
437520.0000   -0.43571
437560.0000   -0.40641
437600.0000   -0.59694
437640.0000   -0.46440
437680.0000   -0.22787
437720.0000   -0.10742
437760.0000    0.01244
437800.0000   -0.17400
437840.0000    0.11970
437880.0000   -0.01883
437920.0000    0.04600
437960.0000   -0.24938
438000.0000   -0.07905
438040.0000   -0.32758
438080.0000   -0.37963
438120.0000   -0.40650
438160.0000   -0.43839
438200.0000   -0.20149
438240.0000   -0.20201
438280.0000   -0.52431
438320.0000   -0.68087
438360.0000   -0.35513
438400.0000   -0.61252
438440.0000   -0.78443
438480.0000   -0.81810
438520.0000   -0.85663
438560.0000   -0.38306
438600.0000   -0.43025
438640.0000   -0.10407
438680.0000   -0.26979
438720.0000   -0.53517
438760.0000   -0.49332
438800.0000   -0.53968
438840.0000   -0.24260
438880.0000   -0.11968
438920.0000   -0.26055
438960.0000   -0.06813
439000.0000    0.08658
439040.0000   -0.11053
439080.0000   -0.37497
439120.0000   -0.47951
439160.0000   -0.61743
439200.0000   -0.17444
439240.0000   -0.90709
439280.0000   -0.24682
439320.0000   -0.22087
439360.0000   -0.50073
439400.0000   -0.51926
439440.0000   -0.60571
439480.0000   -0.63125
439520.0000   -0.47091
439560.0000   -0.38001
439600.0000   -0.62716
439640.0000   -0.46152
439680.0000   -0.30388
439720.0000   -0.31371
439760.0000   -0.28479
439800.0000   -0.28246
439840.0000   -0.38638
439880.0000   -0.40137
439920.0000   -0.30423
439960.0000   -0.35577
440000.0000   -0.18696
440040.0000   -0.54058
440080.0000   -0.47214
440120.0000   -0.56379
440160.0000   -0.71029
440200.0000   -0.66182
440240.0000   -0.70570
440280.0000   -0.60198
440320.0000   -0.31243
440360.0000   -0.15221
440400.0000   -0.21551
440440.0000   -0.30740
440480.0000   -0.16108
440520.0000   -0.25828
440560.0000   -0.32589
440600.0000   -0.27347
440640.0000   -0.26016
440680.0000   -0.10060
440720.0000   -0.31327
440760.0000   -0.09869
440800.0000   -0.21541
440840.0000   -0.38647
440880.0000   -0.28928
440920.0000   -0.05443
440960.0000    0.22944
441000.0000    0.31432
441040.0000    0.26921
441080.0000    0.41316
441120.0000    0.33328
441160.0000    0.20028
441200.0000    0.24226
441240.0000   -0.01203
441280.0000    0.13635
441320.0000    0.26668
441360.0000    0.35821
441400.0000    0.32081
441440.0000    0.03184
441480.0000    0.30150
441520.0000    0.61361
441560.0000    0.28116
441600.0000    0.21008
441640.0000    0.47749
441680.0000    0.51480
441720.0000    0.32646
441760.0000    0.33806
441800.0000    0.40221
441840.0000    0.22753
441880.0000    0.36334
441920.0000    0.41234
441960.0000    0.26592
442000.0000    0.17478
442040.0000    0.40045
442080.0000    0.23874
442120.0000    0.15339
442160.0000    0.25616
442200.0000    0.21325
442240.0000    0.25586
442280.0000    0.43373
442320.0000    0.17029
442360.0000    0.38673
442400.0000    0.48064
442440.0000    0.39847
442480.0000    0.19403
442520.0000    0.35055
442560.0000    0.17631
442600.0000    0.18419
442640.0000    0.09187
442680.0000    0.11597
442720.0000    0.18264
442760.0000    0.17435
442800.0000    0.32182
442840.0000    0.31581
442880.0000    0.37315
442920.0000    0.32382
442960.0000    0.46336
443000.0000    0.37070
443040.0000    0.43614
443080.0000    0.41235
443120.0000    0.27798
443160.0000    0.20955
443200.0000    0.30897
443240.0000    0.26087
443280.0000    0.09921
443320.0000   -0.12915
443360.0000    0.23166
443400.0000   -0.56908
443440.0000    0.05523
443480.0000   -0.21835
443520.0000   -0.23993
443560.0000   -0.19123
443600.0000   -0.16961
443640.0000   -0.18193
443680.0000    0.06396
443720.0000    0.00404
443760.0000    0.26051
443800.0000    0.23596
443840.0000    0.14607
443880.0000    0.16204
443920.0000    0.07434
443960.0000   -0.02282
444000.0000    0.44478
444040.0000    0.22428
444080.0000    0.31253
444120.0000    0.38714
444160.0000   -0.10409
444200.0000   -0.12534
444240.0000    0.02023
444280.0000   -0.21082
444320.0000   -0.25574
444360.0000   -0.26251
444400.0000   -0.19637
444440.0000   -0.23508
444480.0000   -0.22680
444520.0000   -0.12115
444560.0000   -0.24152
444600.0000   -0.11360
444640.0000   -0.42362
444680.0000   -0.34434
444720.0000   -0.06435
444760.0000   -0.46608
444800.0000   -0.16124
444840.0000    0.12412
444880.0000    0.16802
444920.0000    0.15996
444960.0000    0.33339
445000.0000    0.55630
445040.0000    0.10793
445080.0000    0.45362
445120.0000    0.47288
445160.0000    0.34911
445200.0000    0.38626
445240.0000    0.49025
445280.0000    0.37640
445320.0000    0.40489
445360.0000    0.39918
445400.0000    0.00076
445440.0000   -0.02480
445480.0000    0.19596
445520.0000   -0.02423
445560.0000   -0.08419
445600.0000    0.18501
445640.0000   -0.00207
445680.0000   -0.01989
445720.0000   -0.16017
445760.0000   -0.06916
445800.0000   -0.34598
445840.0000   -0.05386
445880.0000   -0.29975
445920.0000   -0.08079
445960.0000    0.04905
446000.0000    0.00380
446040.0000    0.24584
446080.0000   -0.12121
446120.0000   -0.08875
446160.0000   -0.12844
446200.0000   -0.16427
446240.0000   -0.43163
446280.0000   -0.28530
446320.0000   -0.15176
446360.0000    0.05349
446400.0000    0.13152
446440.0000   -0.16560
446480.0000   -0.12547
446520.0000   -0.21045
446560.0000   -0.06985
446600.0000   -0.36875
446640.0000    0.02310
446680.0000   -0.13786
446720.0000   -0.16376
446760.0000    0.14229
446800.0000    0.09082
446840.0000   -0.10332
446880.0000    0.17286
446920.0000   -0.01626
446960.0000   -0.54446
447000.0000   -0.23108
447040.0000    0.06477
447080.0000   -0.58039
447120.0000   -0.19806
447160.0000   -0.07124
447200.0000   -0.03425
447240.0000    0.05181
447280.0000    0.09622
447320.0000    0.05888
447360.0000   -0.02372
447400.0000   -0.24427
447440.0000   -0.41288
447480.0000   -0.07536
447520.0000    0.04207
447560.0000   -0.03825
447600.0000    0.14220
447640.0000   -0.18563
447680.0000   -0.08349
447720.0000   -0.12426
447760.0000   -0.12217
447800.0000   -0.17492
447840.0000   -0.12900
447880.0000    0.09792
447920.0000    0.03061
447960.0000   -0.13245
448000.0000    0.02327
448040.0000   -0.21205
448080.0000   -0.24200
448120.0000    0.11567
448160.0000   -0.23982
448200.0000   -0.20440
448240.0000   -0.18368
448280.0000   -0.32419
448320.0000   -0.28257
448360.0000   -0.35661
448400.0000   -0.16912
448440.0000   -0.03466
448480.0000   -0.24070
448520.0000   -0.07493
448560.0000   -0.14321
448600.0000   -0.26374
448640.0000   -0.03657
448680.0000   -0.17263
448720.0000    0.10992
448760.0000   -0.32169
448800.0000   -0.19397
448840.0000   -0.25838
448880.0000   -0.19085
448920.0000   -0.42463
448960.0000   -0.21346
449000.0000   -0.18313
449040.0000   -0.46551
449080.0000   -0.60330
449120.0000   -0.65119
449160.0000   -0.49928
449200.0000   -0.65691
449240.0000   -0.76501
449280.0000   -0.46189
449320.0000   -0.16623
449360.0000   -0.50166
449400.0000   -0.22707
449440.0000   -0.36840
449480.0000   -0.12766
449520.0000   -0.50568
449560.0000   -0.35451
449600.0000   -0.62208
449640.0000   -0.50633
449680.0000   -0.59096
449720.0000   -0.76814
449760.0000   -0.55195
449800.0000   -0.29653
449840.0000   -0.35881
449880.0000   -0.33539
449920.0000   -0.57207
449960.0000   -0.49483
450000.0000   -0.43125
450040.0000   -0.25246
450080.0000   -0.11981
450120.0000   -0.55283
450160.0000   -0.36961
450200.0000   -0.54128
450240.0000   -0.71948
450280.0000   -0.47072
450320.0000   -0.64585
450360.0000   -0.62785
450400.0000   -0.49844
450440.0000   -0.65457
450480.0000   -0.60367
450520.0000   -0.52454
450560.0000   -0.31536
450600.0000   -0.52193
450640.0000   -0.27688
450680.0000   -0.33545
450720.0000   -0.62405
450760.0000   -0.35390
450800.0000   -0.45297
450840.0000   -0.45251
450880.0000   -0.61694
450920.0000   -0.40935
450960.0000   -0.46820
451000.0000   -0.82199
451040.0000   -0.47050
451080.0000   -0.52607
451120.0000   -0.57491
451160.0000   -0.65666
451200.0000   -0.69068
451240.0000   -0.55225
451280.0000   -0.53808
451320.0000   -0.76877
451360.0000   -0.51274
451400.0000   -0.50752
451440.0000   -0.23408
451480.0000   -0.56908
451520.0000   -0.71770
451560.0000   -0.72911
451600.0000   -0.57520
451640.0000   -0.48403
451680.0000   -0.68579
451720.0000   -0.79553
451760.0000   -0.45469
451800.0000   -0.61950
451840.0000   -0.34596
451880.0000   -0.31105
451920.0000   -0.57342
451960.0000   -0.82498
452000.0000   -0.59630
452040.0000   -0.47306
452080.0000   -0.51918
452120.0000   -0.59511
452160.0000   -0.48430
452200.0000   -0.70522
452240.0000   -0.75423
452280.0000   -0.71919
452320.0000   -0.83333
452360.0000   -0.65363
452400.0000   -0.67975
452440.0000   -0.83154
452480.0000   -0.75027
452520.0000   -0.76946
452560.0000   -0.72207
452600.0000   -0.60416
452640.0000   -0.69099
452680.0000   -0.71378
452720.0000   -0.79429
452760.0000   -0.65762
452800.0000   -0.64531
452840.0000   -0.56328
452880.0000   -0.68239
452920.0000   -0.80350
452960.0000   -0.77546
453000.0000   -0.63290
453040.0000   -0.51675
453080.0000   -0.66706
453120.0000   -0.74699
453160.0000   -0.81225
453200.0000   -0.58903
453240.0000   -0.78794
453280.0000   -0.41764
453320.0000   -0.77067
453360.0000   -0.54831
453400.0000   -0.64351
453440.0000   -0.72847
453480.0000   -0.67797
453520.0000   -0.46236
453560.0000   -0.47521
453600.0000   -0.57363
453640.0000   -0.74432
453680.0000   -0.81687
453720.0000   -0.91658
453760.0000   -0.74605
453800.0000   -0.60047
453840.0000   -0.54302
453880.0000   -0.67132
453920.0000   -0.84736
453960.0000   -0.75144
454000.0000   -0.76468
454040.0000   -0.47290
454080.0000   -0.42762
454120.0000   -0.33744
454160.0000   -0.57475
454200.0000   -0.57272
454240.0000   -0.44141
454280.0000   -0.71093
454320.0000   -0.47009
454360.0000   -0.58710
454400.0000   -0.35800
454440.0000   -0.44165
454480.0000   -0.39833
454520.0000   -0.43120
454560.0000   -0.91824
454600.0000   -0.64422
454640.0000   -0.66640
454680.0000   -0.48795
454720.0000   -0.59289
454760.0000   -0.66722
454800.0000   -0.55968
454840.0000   -0.64013
454880.0000   -0.73339
454920.0000   -0.68269
454960.0000   -0.41099
455000.0000   -0.10136
455040.0000   -0.53623
455080.0000   -0.57657
455120.0000   -0.52649
455160.0000   -0.77460
455200.0000   -0.31298
455240.0000   -0.43485
455280.0000   -0.56701
455320.0000   -0.63775
455360.0000   -0.56434
455400.0000   -0.46295
455440.0000   -0.73142
455480.0000   -0.52036
455520.0000   -0.56798
455560.0000   -0.73285
455600.0000   -0.44804
455640.0000   -0.55040
455680.0000   -0.68773
455720.0000   -0.71170
455760.0000   -0.66260
455800.0000   -0.53224
455840.0000   -0.48496
455880.0000   -0.47159
455920.0000   -0.47613
455960.0000   -0.45648
456000.0000   -0.49566
456040.0000   -0.48447
456080.0000   -0.69835
456120.0000   -0.45822
456160.0000   -0.75813
456200.0000   -0.57784
456240.0000   -0.67195
456280.0000   -0.55547
456320.0000   -0.68546
456360.0000   -0.64123
456400.0000   -0.78586
456440.0000   -0.57607
456480.0000   -0.55905
456520.0000   -0.43335
456560.0000   -0.63733
456600.0000   -0.22785
456640.0000   -0.38858
456680.0000   -0.27313
456720.0000   -0.01931
456760.0000   -0.16390
456800.0000    0.02614
456840.0000   -0.03202
456880.0000   -0.10375
456920.0000   -0.49944
456960.0000   -0.46010
457000.0000   -0.17411
457040.0000   -0.22113
457080.0000   -0.52078
457120.0000   -0.43032
457160.0000   -0.07658
457200.0000   -0.17018
457240.0000    0.02770
457280.0000   -0.74954
457320.0000   -0.31149
457360.0000   -0.16165
457400.0000    0.00048
457440.0000   -0.25470
457480.0000   -0.70030
457520.0000   -0.40341
457560.0000    0.15764
457600.0000   -0.11707
457640.0000   -0.01974
457680.0000    0.12293
457720.0000    0.02184
457760.0000    0.28772
457800.0000    0.10886
457840.0000   -0.20528
457880.0000   -0.13894
457920.0000   -0.25754
457960.0000   -0.27685
458000.0000   -0.11581
458040.0000   -0.15462
458080.0000   -0.21269
458120.0000   -0.11840
458160.0000   -0.33939
458200.0000   -0.37786
458240.0000   -0.46247
458280.0000   -0.51353
458320.0000   -0.45807
458360.0000   -0.45781
458400.0000   -0.56915
458440.0000   -0.05373
458480.0000   -0.47382
458520.0000   -0.53801
458560.0000   -0.74745
458600.0000   -0.17107
458640.0000   -0.46946
458680.0000   -0.51135
458720.0000   -0.64090
458760.0000   -0.51806
458800.0000   -0.37887
458840.0000   -0.11543
458880.0000   -0.06265
458920.0000   -0.20644
458960.0000   -0.23936
459000.0000   -0.22096
459040.0000   -0.19664
459080.0000   -0.35479
459120.0000   -0.06089
459160.0000   -0.06099
459200.0000   -0.13732
459240.0000   -0.43337
459280.0000   -0.34555
459320.0000   -0.37397
459360.0000   -0.33693
459400.0000   -0.10239
459440.0000   -0.37556
459480.0000   -0.35625
459520.0000   -0.13097
459560.0000   -0.54758
459600.0000   -0.60045
459640.0000   -0.60764
459680.0000   -0.62577
459720.0000   -0.33910
459760.0000   -0.26614
459800.0000   -0.30427
459840.0000   -0.61552
459880.0000   -0.71914
459920.0000   -0.42097
459960.0000   -0.71813
460000.0000   -0.59337
460040.0000   -0.54085
460080.0000   -0.49020
460120.0000   -0.52085
460160.0000   -0.50703
460200.0000   -0.62447
460240.0000   -0.39801
460280.0000   -0.17900
460320.0000   -0.41070
460360.0000   -0.33945
460400.0000   -0.50878
460440.0000   -0.57751
460480.0000   -0.59526
460520.0000   -0.70010
460560.0000   -0.57174
460600.0000   -0.48607
460640.0000   -0.56215
460680.0000   -0.39555
460720.0000   -0.55309
460760.0000   -0.72443
460800.0000   -0.52507
460840.0000   -0.54151
460880.0000   -0.66609
460920.0000   -0.51133
460960.0000   -0.62797
461000.0000   -0.60592
461040.0000   -0.31648
461080.0000    0.00652
461120.0000   -0.41836
461160.0000   -0.44656
461200.0000   -0.21809
461240.0000   -0.33386
461280.0000   -0.20827
461320.0000   -0.17141
461360.0000    0.07017
461400.0000   -0.19350
461440.0000    0.20591
461480.0000    0.00541
461520.0000    0.12578
461560.0000   -0.14266
461600.0000   -0.48825
461640.0000   -0.60769
461680.0000   -0.46613
461720.0000   -0.48225
461760.0000   -0.52156
461800.0000   -0.54483
461840.0000   -0.49536
461880.0000   -0.74608
461920.0000   -0.27468
461960.0000   -0.60675
462000.0000   -0.40406
462040.0000   -0.43065
462080.0000   -0.53133
462120.0000   -0.46463
462160.0000   -0.58565
462200.0000   -0.83718
462240.0000   -0.30765
462280.0000   -0.74698
462320.0000   -0.44143
462360.0000   -0.45068
462400.0000   -0.51456
462440.0000   -0.44267
462480.0000   -0.35339
462520.0000   -0.37845
462560.0000   -0.47259
462600.0000   -0.42621
462640.0000   -0.70431
462680.0000   -0.53837
462720.0000   -0.41459
462760.0000   -0.41714
462800.0000   -0.50721
462840.0000   -0.58947
462880.0000   -0.52130
462920.0000   -0.53639
462960.0000   -0.53432
463000.0000   -0.53381
463040.0000   -0.46561
463080.0000   -0.51787
463120.0000   -0.43676
463160.0000   -0.63289
463200.0000   -0.41387
463240.0000   -0.42627
463280.0000   -0.67469
463320.0000   -0.21064
463360.0000   -0.53233
463400.0000   -0.52762
463440.0000   -0.06948
463480.0000   -0.25688
463520.0000   -0.36910
463560.0000   -0.24158
463600.0000   -0.19433
463640.0000   -0.46552
463680.0000   -0.53629
463720.0000   -0.32175
463760.0000   -0.32784
463800.0000    0.20511
463840.0000   -0.24854
463880.0000    0.05647
463920.0000    0.05317
463960.0000    0.05998
464000.0000   -0.19314
464040.0000   -0.62893
464080.0000   -0.22056
464120.0000   -0.08532
464160.0000   -0.48673
464200.0000   -0.19181
464240.0000   -0.40488
464280.0000   -0.53446
464320.0000   -0.57677
464360.0000    0.09964
464400.0000   -0.06087
464440.0000    0.04965
464480.0000   -0.14067
464520.0000   -0.45407
464560.0000   -0.28841
464600.0000   -0.36480
464640.0000   -0.44204
464680.0000   -0.01987
464720.0000   -0.32855
464760.0000   -0.45992
464800.0000   -0.37818
464840.0000   -0.33254
464880.0000   -0.46201
464920.0000   -0.10888
464960.0000   -0.59710
465000.0000   -0.44505
465040.0000   -0.78608
465080.0000   -0.45225
465120.0000   -0.72506
465160.0000   -0.78736
465200.0000   -0.48750
465240.0000   -0.65155
465280.0000   -0.69505
465320.0000   -0.79785
465360.0000   -0.69230
465400.0000   -0.75729
465440.0000   -0.89246
465480.0000   -0.62628
465520.0000   -0.72805
465560.0000   -0.67269
465600.0000   -0.36626
465640.0000   -0.41673
465680.0000   -0.47848
465720.0000   -0.55179
465760.0000   -0.54965
465800.0000   -0.52481
465840.0000   -0.45277
465880.0000   -0.49357
465920.0000   -0.69475
465960.0000   -0.91770
466000.0000   -0.67182
466040.0000   -0.75330
466080.0000   -0.59947
466120.0000   -0.59431
466160.0000   -0.43413
466200.0000   -0.65148
466240.0000   -0.75235
466280.0000   -0.61643
466320.0000   -0.60718
466360.0000   -0.77872
466400.0000   -0.53843
466440.0000   -0.56501
466480.0000   -0.39220
466520.0000   -0.95977
466560.0000   -0.58237
466600.0000   -0.54791
466640.0000   -0.38545
466680.0000   -0.58261
466720.0000   -0.12458
466760.0000   -0.45526
466800.0000   -0.14401
466840.0000   -0.68249
466880.0000   -0.42848
466920.0000    0.00377
466960.0000   -0.11778
467000.0000   -0.28153
467040.0000   -0.33691
467080.0000   -0.48783
467120.0000   -0.42277
467160.0000   -0.15837
467200.0000    0.00173
467240.0000   -0.03353
467280.0000   -0.22213
467320.0000   -0.47156
467360.0000   -0.18989
467400.0000   -0.38193
467440.0000   -0.29435
467480.0000   -0.15358
467520.0000   -0.32876
467560.0000   -0.32732
467600.0000    0.05115
467640.0000   -0.34875
467680.0000   -0.20966
467720.0000    0.06580
467760.0000    0.01617
467800.0000   -0.28748
467840.0000   -0.47586
467880.0000   -0.41432
467920.0000   -0.46008
467960.0000   -0.34653
468000.0000   -0.09327
468040.0000   -0.69390
468080.0000   -0.60028
468120.0000   -0.48231
468160.0000   -0.80635
468200.0000   -0.31729
468240.0000   -0.26194
468280.0000   -0.41425
468320.0000   -0.59487
468360.0000   -0.62778
468400.0000   -0.43619
468440.0000   -0.65514
468480.0000   -0.46932
468520.0000   -0.40441
468560.0000   -0.41346
468600.0000   -0.32761
468640.0000   -0.32689
468680.0000   -0.53763
468720.0000   -0.53076
468760.0000   -0.34832
468800.0000   -0.11422
468840.0000   -0.31664
468880.0000   -0.30092
468920.0000   -0.27357
468960.0000   -0.50156
469000.0000   -0.39890
469040.0000    0.04583
469080.0000   -0.22557
469120.0000   -0.33300
469160.0000   -0.55645
469200.0000   -0.55623
469240.0000   -0.43733
469280.0000   -0.44247
469320.0000   -0.55612
469360.0000   -0.17871
469400.0000   -0.09293
469440.0000    0.13179
469480.0000   -0.10746
469520.0000    0.04480
469560.0000   -0.16243
469600.0000    0.09176
469640.0000   -0.14517
469680.0000    0.15531
469720.0000   -0.31072
469760.0000   -0.27374
469800.0000   -0.17250
469840.0000   -0.24248
469880.0000   -0.41111
469920.0000   -0.46855
469960.0000   -0.21805
470000.0000   -0.26977
470040.0000   -0.47062
470080.0000   -0.02192
470120.0000   -0.13169
470160.0000   -0.11493
470200.0000   -0.14898
470240.0000   -0.15227
470280.0000   -0.20858
470320.0000   -0.08498
470360.0000   -0.14751
470400.0000   -0.31702
470440.0000   -0.24190
470480.0000   -0.40612
470520.0000   -0.24264
470560.0000   -0.50566
470600.0000   -0.36291
470640.0000   -0.13579
470680.0000   -0.50473
470720.0000   -0.21823
470760.0000   -0.43803
470800.0000   -0.40422
470840.0000   -0.25618
470880.0000   -0.30493
470920.0000   -0.32826
470960.0000   -0.32447
471000.0000   -0.33184
471040.0000   -0.14388
471080.0000   -0.36224
471120.0000   -0.30640
471160.0000   -0.19725
471200.0000    0.01656
471240.0000   -0.41048
471280.0000   -0.43116
471320.0000   -0.30054
471360.0000   -0.37896
471400.0000   -0.38921
471440.0000   -0.29129
471480.0000   -0.36282
471520.0000   -0.35426
471560.0000   -0.36690
471600.0000   -0.26921
471640.0000   -0.35057
471680.0000   -0.43497
471720.0000   -0.61882
471760.0000   -0.57222
471800.0000   -0.27085
471840.0000   -0.48602
471880.0000   -0.40323
471920.0000   -0.49242
471960.0000   -0.27087
472000.0000   -0.40029
472040.0000   -0.38533
472080.0000   -0.35768
472120.0000   -0.21338
472160.0000   -0.18097
472200.0000   -0.25732
472240.0000   -0.38423
472280.0000   -0.22101
472320.0000   -0.29980
472360.0000   -0.32000
472400.0000   -0.52203
472440.0000   -0.65311
472480.0000   -0.30348
472520.0000   -0.52112
472560.0000   -0.31292
472600.0000   -0.60000
472640.0000   -0.38865
472680.0000   -0.33211
472720.0000   -0.34583
472760.0000   -0.41981
472800.0000   -0.42535
472840.0000   -0.29226
472880.0000   -0.26548
472920.0000   -0.22632
472960.0000   -0.16935
473000.0000   -0.27437
473040.0000   -0.52623
473080.0000   -0.12690
473120.0000   -0.36236
473160.0000   -0.27632
473200.0000   -0.23704
473240.0000   -0.27886
473280.0000   -0.24992
473320.0000   -0.28258
473360.0000   -0.06578
473400.0000   -0.50390
473440.0000   -0.66164
473480.0000   -0.20245
473520.0000   -0.19415
473560.0000   -0.34787
473600.0000   -0.36855
473640.0000   -0.30559
473680.0000   -0.45055
473720.0000   -0.48356
473760.0000   -0.35559
473800.0000   -0.25807
473840.0000   -0.62914
473880.0000   -0.47309
473920.0000   -0.26615
473960.0000   -0.39239
474000.0000   -0.22863
474040.0000   -0.47468
474080.0000   -0.40448
474120.0000   -0.12324
474160.0000   -0.05242
474200.0000   -0.30663
474240.0000   -0.24977
474280.0000   -0.40750
474320.0000   -0.20193
474360.0000   -0.22703
474400.0000   -0.24810
474440.0000   -0.32298
474480.0000   -0.44225
474520.0000   -0.57802
474560.0000   -0.32032
474600.0000   -0.32485
474640.0000   -0.31773
474680.0000   -0.29557
474720.0000   -0.13861
474760.0000    0.08387
474800.0000   -0.20881
474840.0000   -0.07554
474880.0000    0.19375
474920.0000   -0.14755
474960.0000    0.03598
475000.0000    0.26095
475040.0000   -0.15863
475080.0000   -0.05682
475120.0000   -0.16517
475160.0000   -0.25079
475200.0000   -0.35758
475240.0000   -0.67025
475280.0000   -0.40115
475320.0000   -0.30819
475360.0000   -0.14923
475400.0000   -0.04710
475440.0000   -0.23710
475480.0000   -0.38910
475520.0000   -0.30937
475560.0000   -0.45705
475600.0000   -0.35396
475640.0000   -0.26007
475680.0000   -0.15958
475720.0000   -0.30945
475760.0000    0.03379
475800.0000   -0.22256
475840.0000   -0.54661
475880.0000   -0.50188
475920.0000   -0.33755
475960.0000   -0.28440
476000.0000   -0.24982
476040.0000   -0.31311
476080.0000   -0.40151
476120.0000   -0.38886
476160.0000   -0.09241
476200.0000   -0.31743
476240.0000   -0.49082
476280.0000   -0.24071
476320.0000   -0.34454
476360.0000    0.10275
476400.0000   -0.29180
476440.0000   -0.39447
476480.0000   -0.32507
476520.0000   -0.29750
476560.0000   -0.43903
476600.0000   -0.49956
476640.0000   -0.33713
476680.0000   -0.49980
476720.0000   -0.32828
476760.0000   -0.24261
476800.0000   -0.16689
476840.0000   -0.20403
476880.0000   -0.29945
476920.0000   -0.40886
476960.0000   -0.16909
477000.0000   -0.24310
477040.0000   -0.18094
477080.0000   -0.21378
477120.0000   -0.42522
477160.0000   -0.05423
477200.0000   -0.14013
477240.0000   -0.27424
477280.0000   -0.50136
477320.0000   -0.28458
477360.0000   -0.26746
477400.0000   -0.26267
477440.0000   -0.61216
477480.0000   -0.36971
477520.0000   -0.26501
477560.0000   -0.10596
477600.0000   -0.31968
477640.0000    0.01254
477680.0000   -0.00472
477720.0000   -0.12005
477760.0000   -0.40722
477800.0000   -0.62890
477840.0000   -0.06412
477880.0000   -0.48900
477920.0000   -0.70214
477960.0000   -0.87943
478000.0000   -0.57871
478040.0000   -0.26603
478080.0000   -0.39821
478120.0000   -0.63819
478160.0000   -0.34043
478200.0000   -0.15363
478240.0000   -0.17093
478280.0000   -0.73452
478320.0000   -0.26040
478360.0000   -0.41016
478400.0000   -0.39570
478440.0000   -0.56389
478480.0000   -0.63759
478520.0000   -0.35485
478560.0000   -0.47137
478600.0000   -0.24567
478640.0000   -0.51919
478680.0000   -0.32304
478720.0000   -0.37517
478760.0000   -0.33247
478800.0000   -0.83642
478840.0000   -0.58453
478880.0000   -0.51078
478920.0000   -0.20247
478960.0000   -0.13351
479000.0000   -0.29147
479040.0000   -0.22723
479080.0000   -0.64562
479120.0000   -0.67760
479160.0000   -0.56409
479200.0000   -0.59738
479240.0000   -0.52578
479280.0000   -0.47367
479320.0000   -0.58248
479360.0000   -0.64099
479400.0000   -0.75693
479440.0000   -0.79869
479480.0000   -0.23824
479520.0000   -0.61799
479560.0000   -0.83893
479600.0000   -0.46565
479640.0000   -0.54847
479680.0000   -0.45976
479720.0000   -0.54435
479760.0000   -0.81397
479800.0000   -0.57445
479840.0000   -0.66833
479880.0000   -0.32005
479920.0000   -0.28588
479960.0000   -0.12700
480000.0000   -0.37708
480040.0000   -0.22072
480080.0000   -0.31583
480120.0000   -0.55443
480160.0000   -0.31871
480200.0000   -0.27081
480240.0000   -0.27654
480280.0000   -0.48276
480320.0000   -0.83807
480360.0000   -0.60504
480400.0000   -0.52894
480440.0000   -0.42284
480480.0000   -0.25608
480520.0000   -0.20020
480560.0000   -0.37297
480600.0000   -0.51374
480640.0000   -0.31261
480680.0000   -0.50730
480720.0000   -0.60228
480760.0000   -0.43293
480800.0000   -0.45167
480840.0000   -0.38933
480880.0000    0.09018
480920.0000    0.13242
480960.0000    0.14584
481000.0000   -0.02748
481040.0000    0.00050
481080.0000   -0.15542
481120.0000   -0.41989
481160.0000   -0.31405
481200.0000   -0.21307
481240.0000   -0.24155
481280.0000   -0.36175
481320.0000   -0.44549
481360.0000   -0.34802
481400.0000   -0.29925
481440.0000   -0.63344
481480.0000   -0.44694
481520.0000   -0.10720
481560.0000   -0.45161
481600.0000   -0.37244
481640.0000   -0.31822
481680.0000   -0.31880
481720.0000   -0.33851
481760.0000   -0.45295
481800.0000   -0.68090
481840.0000   -0.08091
481880.0000   -0.28987
481920.0000   -0.26527
481960.0000   -0.39799
482000.0000   -0.23270
482040.0000   -0.65069
482080.0000   -0.44160
482120.0000   -0.26026
482160.0000   -0.44875
482200.0000   -0.39809
482240.0000   -0.39806
482280.0000   -0.67542
482320.0000   -0.62147
482360.0000   -0.42212
482400.0000   -0.42008
482440.0000   -0.44637
482480.0000   -0.66547
482520.0000   -0.21560
482560.0000   -0.40210
482600.0000   -0.27698
482640.0000   -0.34992
482680.0000   -0.37647
482720.0000   -0.54188
482760.0000   -0.41215
482800.0000   -0.58459
482840.0000   -0.42772
482880.0000   -0.55977
482920.0000   -0.37565
482960.0000   -0.34045
483000.0000   -0.56341
483040.0000   -0.36808
483080.0000   -0.56473
483120.0000   -0.51598
483160.0000   -0.24920
483200.0000   -0.20731
483240.0000   -0.33036
483280.0000   -0.54179
483320.0000   -0.20627
483360.0000   -0.35951
483400.0000   -0.03316
483440.0000   -0.21486
483480.0000    0.00659
483520.0000   -0.30776
483560.0000   -0.02017
483600.0000   -0.20750
483640.0000   -0.22130
483680.0000   -0.27493
483720.0000   -0.27006
483760.0000   -0.13329
483800.0000   -0.18625
483840.0000    0.00170
483880.0000   -0.25807
483920.0000   -0.27173
483960.0000   -0.03973
484000.0000   -0.32343
484040.0000   -0.34152
484080.0000   -0.18388
484120.0000    0.01085
484160.0000   -0.01171
484200.0000   -0.13220
484240.0000   -0.20357
484280.0000   -0.26735
484320.0000    0.05248
484360.0000   -0.23455
484400.0000   -0.06492
484440.0000   -0.23285
484480.0000    0.03633
484520.0000   -0.23433
484560.0000    0.03383
484600.0000    0.09131
484640.0000   -0.24092
484680.0000   -0.11721
484720.0000   -0.41664
484760.0000   -0.38273
484800.0000   -0.51573
484840.0000   -0.10646
484880.0000   -0.39800
484920.0000   -0.36691
484960.0000   -0.58837
485000.0000   -0.26942
485040.0000   -0.35850
485080.0000   -0.02600
485120.0000   -0.09868
485160.0000   -0.28424
485200.0000   -0.48975
485240.0000   -0.53470
485280.0000   -0.32621
485320.0000   -0.15513
485360.0000   -0.33543
485400.0000   -0.50448
485440.0000   -0.55496
485480.0000   -0.32440
485520.0000   -0.28438
485560.0000   -0.19219
485600.0000   -0.14067
485640.0000   -0.34910
485680.0000   -0.15449
485720.0000   -0.37243
485760.0000   -0.52520
485800.0000   -0.22995
485840.0000   -0.34856
485880.0000   -0.06291
485920.0000   -0.33518
485960.0000   -0.48509
486000.0000   -0.23094
486040.0000   -0.21891
486080.0000   -0.00214
486120.0000   -0.27537
486160.0000   -0.18737
486200.0000    0.01235
486240.0000    0.11194
486280.0000   -0.14842
486320.0000   -0.00168
486360.0000   -0.50764
486400.0000   -0.18406
486440.0000   -0.19857
486480.0000   -0.21134
486520.0000   -0.08367
486560.0000   -0.14280
486600.0000    0.02165
486640.0000   -0.05479
486680.0000    0.05370
486720.0000   -0.13255
486760.0000   -0.09541
486800.0000    0.06438
486840.0000   -0.36972
486880.0000   -0.40374
486920.0000   -0.42468
486960.0000   -0.53125
487000.0000   -0.57597
487040.0000   -0.29781
487080.0000   -0.54650
487120.0000   -0.23717
487160.0000   -0.15845
487200.0000   -0.06735
487240.0000    0.20874
487280.0000   -0.20921
487320.0000   -0.42975
487360.0000   -0.24552
487400.0000   -0.00489
487440.0000   -0.20811
487480.0000   -0.36481
487520.0000   -0.26962
487560.0000    0.00319
487600.0000   -0.20160
487640.0000   -0.14070
487680.0000    0.05186
487720.0000   -0.23775
487760.0000   -0.09516
487800.0000   -0.27439
487840.0000   -0.36402
487880.0000   -0.33801
487920.0000   -0.36259
487960.0000   -0.32691
488000.0000   -0.04642
488040.0000   -0.20167
488080.0000   -0.25120
488120.0000   -0.25701
488160.0000   -0.20047
488200.0000    0.08175
488240.0000   -0.11859
488280.0000   -0.26347
488320.0000    0.05750
488360.0000    0.02441
488400.0000   -0.16847
488440.0000   -0.21478
488480.0000   -0.37526
488520.0000   -0.28454
488560.0000   -0.10656
488600.0000   -0.21023
488640.0000   -0.08308
488680.0000    0.20589
488720.0000   -0.21654
488760.0000   -0.05071
488800.0000    0.11656
488840.0000    0.00677
488880.0000    0.19946
488920.0000    0.38082
488960.0000   -0.12168
489000.0000   -0.04325
489040.0000    0.23643
489080.0000   -0.10352
489120.0000   -0.19807
489160.0000   -0.05835
489200.0000   -0.01512
489240.0000   -0.08902
489280.0000   -0.15125
489320.0000   -0.08663
489360.0000   -0.13205
489400.0000   -0.19989
489440.0000   -0.21372
489480.0000   -0.48716
489520.0000    0.03658
489560.0000   -0.36136
489600.0000   -0.37089
489640.0000    0.04289
489680.0000    0.00352
489720.0000    0.11712
489760.0000    0.14335
489800.0000    0.15927
489840.0000    0.32213
489880.0000    0.19019
489920.0000    0.04957
489960.0000    0.26807
490000.0000    0.31956
490040.0000    0.01259
490080.0000    0.07522
490120.0000   -0.14970
490160.0000    0.10939
490200.0000    0.46648
490240.0000    0.37066
490280.0000    0.10705
490320.0000   -0.05871
490360.0000   -0.23687
490400.0000   -0.18620
490440.0000   -0.19814
490480.0000   -0.23649
490520.0000   -0.11275
490560.0000   -0.28219
490600.0000   -0.21783
490640.0000   -0.35464
490680.0000   -0.14057
490720.0000   -0.51691
490760.0000   -0.46339
490800.0000   -0.45482
490840.0000   -0.50040
490880.0000   -0.52407
490920.0000   -0.36860
490960.0000   -0.41518
491000.0000   -0.33546
491040.0000   -0.47646
491080.0000   -0.45815
491120.0000   -0.51002
491160.0000   -0.67936
491200.0000   -0.16955
491240.0000   -0.75372
491280.0000   -0.42765
491320.0000   -0.79530
491360.0000   -0.60001
491400.0000   -0.84019
491440.0000   -0.41236
491480.0000   -0.25129
491520.0000   -0.32650
491560.0000   -0.16158
491600.0000   -0.05203
491640.0000   -0.36696
491680.0000   -0.26918
491720.0000   -0.23046
491760.0000   -0.17631
491800.0000   -0.10871
491840.0000   -0.26610
491880.0000   -0.32116
491920.0000   -0.10255
491960.0000   -0.27247
492000.0000   -0.34710
492040.0000   -0.13346
492080.0000   -0.23487
492120.0000   -0.14986
492160.0000   -0.27613
492200.0000   -0.06477
492240.0000   -0.16492
492280.0000   -0.16075
492320.0000   -0.18132
492360.0000   -0.29698
492400.0000   -0.30898
492440.0000   -0.17726
492480.0000   -0.13860
492520.0000    0.01269
492560.0000   -0.38680
492600.0000   -0.05032
492640.0000   -0.10245
492680.0000   -0.20757
492720.0000   -0.10521
492760.0000   -0.25118
492800.0000   -0.04279
492840.0000   -0.52219
492880.0000   -0.11425
492920.0000   -0.16956
492960.0000   -0.35781
493000.0000   -0.34970
493040.0000   -0.28590
493080.0000   -0.39784
493120.0000   -0.04794
493160.0000   -0.25804
493200.0000   -0.23015
493240.0000   -0.21246
493280.0000   -0.10044
493320.0000   -0.27305
493360.0000   -0.18156
493400.0000   -0.08432
493440.0000   -0.36873
493480.0000    0.14347
493520.0000   -0.07920
493560.0000    0.18919
493600.0000   -0.11947
493640.0000   -0.49951
493680.0000   -0.30305
493720.0000   -0.59776
493760.0000   -0.52666
493800.0000   -0.24421
493840.0000   -0.22920
493880.0000   -0.24413
493920.0000   -0.26761
493960.0000   -0.01906
494000.0000   -0.11047
494040.0000   -0.28913
494080.0000   -0.23903
494120.0000   -0.37671
494160.0000   -0.07141
494200.0000    0.09570
494240.0000   -0.14699
494280.0000   -0.43727
494320.0000   -0.26679
494360.0000   -0.22485
494400.0000   -0.86834
494440.0000   -0.64256
494480.0000   -0.32789
494520.0000   -0.38834
494560.0000   -0.63656
494600.0000   -0.78792
494640.0000   -0.07327
494680.0000    0.15760
494720.0000    0.00724
494760.0000    0.10142
494800.0000    0.03182
494840.0000   -0.16674
494880.0000   -0.66244
494920.0000   -0.51565
494960.0000   -0.40840
495000.0000   -0.30448
495040.0000   -0.31221
495080.0000   -0.06008
495120.0000    0.02670
495160.0000   -0.14738
495200.0000    0.23137
495240.0000    0.11088
495280.0000    0.03321
495320.0000    0.34791
495360.0000    0.11868
495400.0000    0.38059
495440.0000   -0.01896
495480.0000    0.17041
495520.0000    0.17187
495560.0000    0.33593
495600.0000    0.46700
495640.0000    0.70265
495680.0000    0.36382
495720.0000    0.41628
495760.0000   -0.10175
495800.0000    0.53378
495840.0000    0.65941
495880.0000    0.33927
495920.0000    0.45759
495960.0000    0.24699
496000.0000    0.12891
496040.0000    0.36933
496080.0000    0.22805
496120.0000   -0.00836
496160.0000   -0.28944
496200.0000    0.46421
496240.0000    0.35110
496280.0000    0.25560
496320.0000    0.07875
496360.0000    0.09569
496400.0000    0.38911
496440.0000    0.12874
496480.0000    0.29184
496520.0000    0.05281
496560.0000    0.34902
496600.0000    0.21921
496640.0000    0.39430
496680.0000   -0.04854
496720.0000    0.31389
496760.0000    0.17842
496800.0000   -0.22513
496840.0000    0.22237
496880.0000    0.15093
496920.0000    0.12810
496960.0000    0.09246
497000.0000   -0.05598
497040.0000    0.03868
497080.0000   -0.16701
497120.0000    0.09810
497160.0000    0.24110
497200.0000    0.03521
497240.0000   -0.01535
497280.0000    0.05256
497320.0000    0.10315
497360.0000    0.05187
497400.0000    0.12821
497440.0000   -0.22211
497480.0000    0.13543
497520.0000   -0.06471
497560.0000   -0.03748
497600.0000    0.18244
497640.0000   -0.09564
497680.0000    0.01445
497720.0000   -0.13531
497760.0000   -0.04818
497800.0000   -0.01362
497840.0000    0.38100
497880.0000    0.36332
497920.0000    0.25009
497960.0000    0.16529
498000.0000    0.27464
498040.0000   -0.04799
498080.0000    0.16218
498120.0000    0.17151
498160.0000    0.32362
498200.0000    0.13322
498240.0000    0.27140
498280.0000    0.04553
498320.0000    0.37785
498360.0000    0.26790
498400.0000   -0.05226
498440.0000    0.17230
498480.0000    0.51261
498520.0000    0.11833
498560.0000    0.23879
498600.0000   -0.04348
498640.0000    0.26479
498680.0000    0.12131
498720.0000    0.39215
498760.0000    0.00574
498800.0000    0.38501
498840.0000    0.08976
498880.0000    0.15198
498920.0000    0.42321
498960.0000   -0.13873
499000.0000   -0.16515
499040.0000    0.08395
499080.0000    0.09309
499120.0000    0.10455
499160.0000    0.19865
499200.0000    0.22122
499240.0000    0.29182
499280.0000    0.34202
499320.0000    0.20189
499360.0000    0.34086
499400.0000    0.17792
499440.0000    0.20417
499480.0000    0.21406
499520.0000    0.44010
499560.0000    0.30431
499600.0000    0.15892
499640.0000    0.23529
499680.0000    0.06909
499720.0000    0.23996
499760.0000    0.25995
499800.0000    0.12027
499840.0000    0.18635
499880.0000    0.63889
499920.0000    0.27883
499960.0000    0.07103
500000.0000   -0.01423
500040.0000    0.08176
500080.0000    0.14737
500120.0000    0.35884
500160.0000    0.05404
500200.0000   -0.02973
500240.0000   -0.09196
500280.0000   -0.06219
500320.0000   -0.33959
500360.0000   -0.37370
500400.0000   -0.01830
500440.0000    0.00963
500480.0000   -0.16522
500520.0000    0.24038
500560.0000    0.33202
500600.0000    0.67539
500640.0000    0.57395
500680.0000    0.38133
500720.0000    0.24210
500760.0000   -0.22878
500800.0000   -0.19037
500840.0000    0.29766
500880.0000    0.39809
500920.0000   -0.12570
500960.0000    0.09800
501000.0000    0.00747
501040.0000    0.22366
501080.0000    0.21630
501120.0000    0.37148
501160.0000    0.08132
501200.0000    0.36931
501240.0000    0.58711
501280.0000    0.20480
501320.0000    0.42360
501360.0000    0.26864
501400.0000    0.46641
501440.0000    0.15197
501480.0000    0.02169
501520.0000    0.72534
501560.0000    0.42532
501600.0000    0.57774
501640.0000    0.78511
501680.0000    0.15526
501720.0000    0.22179
501760.0000    0.26110
501800.0000   -0.31834
501840.0000   -0.12517
501880.0000    0.21234
501920.0000    0.07179
501960.0000    0.11513
502000.0000   -0.09571
502040.0000    0.00041
502080.0000   -0.05696
502120.0000    0.11951
502160.0000    0.66176
502200.0000    0.47627
502240.0000    0.51332
502280.0000    0.29693
502320.0000    0.38946
502360.0000    0.41078
502400.0000    0.19789
502440.0000    0.24955
502480.0000    0.56817
502520.0000    0.42136
502560.0000    0.68935
502600.0000    0.49705
502640.0000    0.30764
502680.0000    0.49599
502720.0000    0.16275
502760.0000    0.42715
502800.0000    0.63079
502840.0000    0.36389
502880.0000    0.07970
502920.0000    0.37037
502960.0000    0.25903
503000.0000    0.30476
503040.0000    0.43003
503080.0000    0.48873
503120.0000    0.61581
503160.0000    0.48143
503200.0000    0.51795
503240.0000    0.72218
503280.0000    0.78040
503320.0000    0.25901
503360.0000    0.31832
503400.0000    0.13486
503440.0000    0.22590
503480.0000    0.05233
503520.0000    0.21814
503560.0000    0.24997
503600.0000    0.07900
503640.0000   -0.14234
503680.0000    0.38314
503720.0000   -0.19437
503760.0000   -0.18336
503800.0000    0.12379
503840.0000   -0.05415
503880.0000   -0.01682
503920.0000    0.31491
503960.0000    0.28965
504000.0000    0.38653
504040.0000   -0.19888
504080.0000   -0.26334
504120.0000   -0.39135
504160.0000   -0.22454
504200.0000   -0.42255
504240.0000   -0.19424
504280.0000   -0.25614
504320.0000   -0.06663
504360.0000    0.03613
504400.0000    0.00396
504440.0000    0.07300
504480.0000   -0.16519
504520.0000   -0.40534
504560.0000   -0.14550
504600.0000   -0.01392
504640.0000   -0.08793
504680.0000    0.05318
504720.0000   -0.37026
504760.0000   -0.39631
504800.0000   -0.05886
504840.0000   -0.69049
504880.0000   -0.05291
504920.0000    0.04131
504960.0000   -0.04484
505000.0000   -0.40079
505040.0000    0.16706
505080.0000   -0.03989
505120.0000   -0.18516
505160.0000   -0.35165
505200.0000   -0.15973
505240.0000   -0.29343
505280.0000   -0.37677
505320.0000    0.01647
505360.0000   -0.13856
505400.0000    0.09054
505440.0000   -0.08191
505480.0000   -0.28530
505520.0000   -0.02391
505560.0000   -0.33448
505600.0000   -0.18881
505640.0000   -0.15084
505680.0000   -0.34822
505720.0000   -0.38723
505760.0000   -0.08982
505800.0000   -0.11830
505840.0000   -0.25652
505880.0000   -0.30453
505920.0000   -0.11787
505960.0000   -0.24574
506000.0000   -0.30113
506040.0000   -0.35628
506080.0000   -0.16955
506120.0000   -0.14429
506160.0000   -0.02605
506200.0000   -0.32460
506240.0000   -0.16054
506280.0000   -0.43448
506320.0000   -0.17295
506360.0000   -0.41897
506400.0000   -0.11977
506440.0000    0.07095
506480.0000   -0.16024
506520.0000   -0.05947
506560.0000    0.30857
506600.0000    0.10795
506640.0000    0.28567
506680.0000   -0.11239
506720.0000   -0.27988
506760.0000    0.05848
506800.0000   -0.26769
506840.0000   -0.29424
506880.0000   -0.05069
506920.0000   -0.26068
506960.0000   -0.36621
507000.0000   -0.00124
507040.0000   -0.29949
507080.0000    0.08562
507120.0000    0.13576
507160.0000    0.05430
507200.0000    0.05902
507240.0000   -0.16586
507280.0000   -0.18034
507320.0000   -0.35324
507360.0000   -0.16486
507400.0000    0.09763
507440.0000   -0.10371
507480.0000   -0.18767
507520.0000    0.05346
507560.0000    0.04520
507600.0000   -0.38488
507640.0000    0.00457
507680.0000   -0.05117
507720.0000   -0.32148
507760.0000   -0.18810
507800.0000   -0.35044
507840.0000   -0.24902
507880.0000   -0.11885
507920.0000   -0.26470
507960.0000   -0.17684
508000.0000    0.10629
508040.0000   -0.45916
508080.0000   -0.33334
508120.0000   -0.26415
508160.0000   -0.13867
508200.0000   -0.08651
508240.0000    0.17330
508280.0000    0.24242
508320.0000   -0.03262
508360.0000    0.14707
508400.0000    0.15099
508440.0000    0.21690
508480.0000   -0.03255
508520.0000    0.10341
508560.0000    0.00461
508600.0000    0.29054
508640.0000   -0.20813
508680.0000   -0.10285
508720.0000   -0.05156
508760.0000   -0.03856
508800.0000   -0.37248
508840.0000   -0.39482
508880.0000   -0.45318
508920.0000   -0.30210
508960.0000   -0.31920
509000.0000   -0.52692
509040.0000   -0.11079
509080.0000   -0.41450
509120.0000   -0.44314
509160.0000   -0.51451
509200.0000   -0.35272
509240.0000   -0.33311
509280.0000   -0.23142
509320.0000   -0.51297
509360.0000   -0.16055
509400.0000   -0.25351
509440.0000   -0.18963
509480.0000   -0.28388
509520.0000   -0.48946
509560.0000   -0.66338
509600.0000   -0.35500
509640.0000   -0.53758
509680.0000   -0.72308
509720.0000   -0.73906
509760.0000   -0.26244
509800.0000   -0.21331
509840.0000   -0.36148
509880.0000    0.15354
509920.0000    0.16412
509960.0000   -0.50155
510000.0000   -0.52326
510040.0000   -0.57092
510080.0000   -0.73239
510120.0000    0.04161
510160.0000   -0.11105
510200.0000    0.01558
510240.0000   -0.06573
510280.0000   -0.01694
510320.0000   -0.06504
510360.0000    0.12880
510400.0000   -0.13675
510440.0000   -0.08415
510480.0000    0.11271
510520.0000    0.01789
510560.0000   -0.25422
510600.0000   -0.07787
510640.0000   -0.09913
510680.0000   -0.25906
510720.0000   -0.25405
510760.0000   -0.47268
510800.0000   -0.58686
510840.0000   -0.18226
510880.0000   -0.09626
510920.0000   -0.11919
510960.0000   -0.47067
511000.0000   -0.19703
511040.0000   -0.13644
511080.0000   -0.16035
511120.0000   -0.18044
511160.0000   -0.18129
511200.0000    0.08665
511240.0000    0.00705
511280.0000   -0.02336
511320.0000   -0.02388
511360.0000   -0.27289
511400.0000   -0.21654
511440.0000   -0.23162
511480.0000   -0.20880
511520.0000   -0.06580
511560.0000   -0.25582
511600.0000   -0.01245
511640.0000   -0.01734
511680.0000   -0.19276
511720.0000   -0.21927
511760.0000   -0.17755
511800.0000   -0.21376
511840.0000   -0.02163
511880.0000   -0.03025
511920.0000    0.19580
511960.0000    0.46919
512000.0000    0.38841
512040.0000    0.55849
512080.0000    0.18437
512120.0000    0.41950
512160.0000    0.08776
512200.0000    0.40799
512240.0000    0.36045
512280.0000    0.42379
512320.0000    0.26737
512360.0000    0.43728
512400.0000    0.46106
512440.0000    0.25735
512480.0000    0.19110
512520.0000    0.24211
512560.0000    0.45869
512600.0000    0.23775
512640.0000    0.24148
512680.0000    0.32847
512720.0000    0.31993
512760.0000    0.18159
512800.0000    0.06682
512840.0000   -0.18008
512880.0000   -0.22797
512920.0000   -0.14812
512960.0000   -0.24842
513000.0000   -0.20196
513040.0000   -0.21200
513080.0000   -0.12399
513120.0000   -0.39966
513160.0000   -0.20717
513200.0000   -0.33742
513240.0000   -0.18272
513280.0000   -0.19328
513320.0000   -0.14233
513360.0000   -0.08251
513400.0000    0.00663
513440.0000   -0.16157
513480.0000   -0.22729
513520.0000   -0.22680
513560.0000   -0.43987
513600.0000    0.06918
513640.0000   -0.12115
513680.0000   -0.36537
513720.0000    0.29198
513760.0000    0.24307
513800.0000    0.22004
513840.0000    0.38474
513880.0000    0.31949
513920.0000    0.24064
513960.0000    0.20197
514000.0000    0.23823
514040.0000    0.37991
514080.0000   -0.18859
514120.0000    0.38592
514160.0000    0.13371
514200.0000   -0.15323
514240.0000   -0.05905
514280.0000   -0.12491
514320.0000   -0.19007
514360.0000   -0.12697
514400.0000   -0.64562
514440.0000   -0.42793
514480.0000   -0.54400
514520.0000   -0.34293
514560.0000   -0.42503
514600.0000   -0.42833
514640.0000   -0.26735
514680.0000   -0.26073
514720.0000   -0.34543
514760.0000   -0.15175
514800.0000   -0.39079
514840.0000   -0.17033
514880.0000   -0.14024
514920.0000    0.05458
514960.0000   -0.08704
515000.0000   -0.21692
515040.0000   -0.03341
515080.0000   -0.28246
515120.0000   -0.24952
515160.0000   -0.23241
515200.0000   -0.20469
515240.0000   -0.35192
515280.0000   -0.31686
515320.0000   -0.43769
515360.0000   -0.08013
515400.0000   -0.40305
515440.0000   -0.34495
515480.0000   -0.53381
515520.0000   -0.14989
515560.0000   -0.25070
515600.0000   -0.43457
515640.0000   -0.17566
515680.0000   -0.15529
515720.0000   -0.20471
515760.0000   -0.25758
515800.0000   -0.31746
515840.0000   -0.26185
515880.0000   -0.10532
515920.0000   -0.25568
515960.0000   -0.39253
516000.0000   -0.11097
516040.0000   -0.28382
516080.0000   -0.15407
516120.0000   -0.23466
516160.0000   -0.13258
516200.0000    0.00576
516240.0000   -0.12604
516280.0000   -0.10708
516320.0000   -0.18404
516360.0000   -0.15273
516400.0000   -0.37969
516440.0000   -0.26326
516480.0000   -0.38417
516520.0000   -0.22831
516560.0000    0.04322
516600.0000   -0.21135
516640.0000   -0.31225
516680.0000   -0.11694
516720.0000   -0.27737
516760.0000   -0.13200
516800.0000   -0.01635
516840.0000   -0.47074
516880.0000   -0.43694
516920.0000   -0.43214
516960.0000   -0.55712
517000.0000   -0.68374
517040.0000   -0.43844
517080.0000    0.20611
517120.0000    0.24968
517160.0000    0.10792
517200.0000   -0.41528
517240.0000   -0.05561
517280.0000   -0.18384
517320.0000   -0.23072
517360.0000   -0.11187
517400.0000   -0.08342
517440.0000    0.01866
517480.0000   -0.03962
517520.0000    0.00114
517560.0000   -0.04214
517600.0000   -0.09347
517640.0000   -0.11515
517680.0000   -0.08410
517720.0000   -0.07685
517760.0000    0.18609
517800.0000    0.04739
517840.0000    0.06310
517880.0000    0.20913
517920.0000    0.04145
517960.0000    0.34195
518000.0000    0.03903
518040.0000    0.25743
518080.0000   -0.24689
518120.0000   -0.24096
518160.0000   -0.43861
518200.0000   -0.20584
518240.0000   -0.10143
518280.0000   -0.25088
518320.0000    0.05323
518360.0000   -0.12753
518400.0000    0.05410
518440.0000   -0.16293
518480.0000   -0.32469
518520.0000   -0.16654
518560.0000   -0.27141
518600.0000   -0.04922
518640.0000   -0.35404
518680.0000   -0.14461
518720.0000   -0.29500
518760.0000    0.16541
518800.0000   -0.31446
518840.0000   -0.16626
518880.0000   -0.17881
518920.0000   -0.32389
518960.0000   -0.19543
519000.0000   -0.10537
519040.0000   -0.12406
519080.0000   -0.14624
519120.0000   -0.14066
519160.0000   -0.13228
519200.0000   -0.23940
519240.0000   -0.10132
519280.0000   -0.57644
519320.0000   -0.37144
519360.0000   -0.33464
519400.0000   -0.27472
519440.0000   -0.16041
519480.0000   -0.01158
519520.0000   -0.32562
519560.0000   -0.11570
519600.0000   -0.15104
519640.0000   -0.13530
519680.0000   -0.26369
519720.0000   -0.54671
519760.0000   -0.26485
519800.0000   -0.43479
519840.0000   -0.17750
519880.0000   -0.03562
519920.0000   -0.11256
519960.0000   -0.59710
520000.0000   -0.39354
520040.0000   -0.52747
520080.0000   -0.26361
520120.0000   -0.63739
520160.0000   -0.45464
520200.0000   -0.40881
520240.0000   -0.27663
520280.0000   -0.24255
520320.0000   -0.07485
520360.0000   -0.24296
520400.0000   -0.23366
520440.0000   -0.32375
520480.0000   -0.26705
520520.0000   -0.12223
520560.0000   -0.32175
520600.0000   -0.15038
520640.0000   -0.18860
520680.0000   -0.18383
520720.0000   -0.02785
520760.0000   -0.05197
520800.0000    0.23955
520840.0000   -0.16745
520880.0000   -0.02128
520920.0000   -0.31819
520960.0000   -0.16245
521000.0000   -0.34032
521040.0000   -0.18712
521080.0000   -0.28644
521120.0000   -0.09780
521160.0000   -0.22295
521200.0000   -0.16828
521240.0000   -0.20124
521280.0000    0.09078
521320.0000   -0.14805
521360.0000   -0.34840
521400.0000   -0.18813
521440.0000   -0.31159
521480.0000   -0.04839
521520.0000   -0.33425
521560.0000   -0.37400
521600.0000   -0.47921
521640.0000   -0.24818
521680.0000   -0.21923
521720.0000   -0.18401
521760.0000   -0.25129
521800.0000   -0.41716
521840.0000   -0.04682
521880.0000   -0.07816
521920.0000   -0.12000
521960.0000   -0.18795
522000.0000   -0.22570
522040.0000   -0.09972
522080.0000    0.07611
522120.0000   -0.31225
522160.0000    0.01534
522200.0000   -0.11202
522240.0000   -0.31382
522280.0000   -0.00150
522320.0000    0.07805
522360.0000    0.03214
522400.0000   -0.15815
522440.0000    0.04789
522480.0000   -0.35924
522520.0000   -0.30293
522560.0000   -0.09664
522600.0000   -0.02317
522640.0000    0.16477
522680.0000    0.11996
522720.0000   -0.25504
522760.0000   -0.14268
522800.0000   -0.06944
522840.0000   -0.14411
522880.0000   -0.09897
522920.0000   -0.07951
522960.0000   -0.32841
523000.0000    0.03115
523040.0000    0.09006
523080.0000    0.33780
523120.0000    0.34409
523160.0000    0.33963
523200.0000    0.46496
523240.0000    0.05386
523280.0000    0.42341
523320.0000    0.12287
523360.0000    0.03544
523400.0000    0.04371
523440.0000   -0.31173
523480.0000   -0.06539
523520.0000   -0.12752
523560.0000   -0.39693
523600.0000   -0.19098
523640.0000    0.39746
523680.0000    0.19042
523720.0000    0.15167
523760.0000    0.08597
523800.0000    0.17170
523840.0000    0.09468
523880.0000    0.20592
523920.0000    0.11759
523960.0000    0.01907
524000.0000    0.17171
524040.0000   -0.02341
524080.0000    0.13045
524120.0000    0.18842
524160.0000    0.25467
524200.0000   -0.02464
524240.0000   -0.08572
524280.0000   -0.02567
524320.0000    0.18609
524360.0000   -0.03659
524400.0000    0.14444
524440.0000    0.28060
524480.0000    0.16756
524520.0000    0.07081
524560.0000    0.13742
524600.0000    0.16244
524640.0000    0.13979
524680.0000    0.19207
524720.0000    0.23604
524760.0000   -0.14931
524800.0000    0.17257
524840.0000   -0.19568
524880.0000   -0.13773
524920.0000   -0.28977
524960.0000   -0.02171
525000.0000    0.17403
525040.0000   -0.08653
525080.0000    0.18494
525120.0000   -0.35885
525160.0000   -0.19893
525200.0000   -0.48491
525240.0000   -0.28644
525280.0000   -0.39673
525320.0000    0.08022
525360.0000   -0.06435
525400.0000   -0.14873
525440.0000   -0.12886
525480.0000   -0.48879
525520.0000   -0.24708
525560.0000   -0.24420
525600.0000   -0.11839
525640.0000   -0.08294
525680.0000   -0.08182
525720.0000   -0.02477
525760.0000   -0.23586
525800.0000   -0.43895
525840.0000   -0.48047
525880.0000    0.01783
525920.0000   -0.41175
525960.0000   -0.24858
526000.0000   -0.59695
526040.0000   -0.32281
526080.0000   -0.31463
526120.0000   -0.04702
526160.0000   -0.11470
526200.0000    0.20957
526240.0000   -0.08838
526280.0000   -0.49301
526320.0000   -0.50891
526360.0000   -0.15229
526400.0000   -0.46465
526440.0000   -0.34337
526480.0000   -0.30131
526520.0000    0.21232
526560.0000    0.10489
526600.0000   -0.03713
526640.0000   -0.15389
526680.0000   -0.32407
526720.0000    0.11338
526760.0000    0.10370
526800.0000   -0.05698
526840.0000   -0.16174
526880.0000   -0.41113
526920.0000   -0.27680
526960.0000   -0.53223
527000.0000   -0.04695
527040.0000   -0.06005
527080.0000    0.36688
527120.0000    0.06739
527160.0000    0.23918
527200.0000   -0.17277
527240.0000   -0.34638
527280.0000    0.28316
527320.0000    0.04418
527360.0000    0.15065
527400.0000    0.15055
527440.0000    0.17647
527480.0000   -0.01805
527520.0000    0.02417
527560.0000    0.01995
527600.0000    0.13865
527640.0000    0.19126
527680.0000    0.41743
527720.0000    0.07092
527760.0000    0.16368
527800.0000    0.12266
527840.0000    0.17098
527880.0000   -0.15827
527920.0000    0.14296
527960.0000    0.14828
528000.0000    0.02128
528040.0000   -0.14450
528080.0000    0.00372
528120.0000    0.06304
528160.0000   -0.00887
528200.0000    0.28767
528240.0000    0.37966
528280.0000    0.08979
528320.0000    0.19417
528360.0000    0.15920
528400.0000    0.42953
528440.0000    0.23324
528480.0000   -0.01465
528520.0000    0.08309
528560.0000    0.18165
528600.0000   -0.01287
528640.0000    0.12597
528680.0000   -0.04814
528720.0000    0.20414
528760.0000    0.01113
528800.0000    0.03255
528840.0000    0.25219
528880.0000    0.12420
528920.0000   -0.14967
528960.0000    0.04074
529000.0000    0.15075
529040.0000    0.07102
529080.0000   -0.06389
529120.0000    0.09158
529160.0000    0.02158
529200.0000    0.15641
529240.0000    0.26355
529280.0000   -0.28776
529320.0000   -0.03934
529360.0000    0.04619
529400.0000    0.04737
529440.0000    0.23845
529480.0000   -0.19331
529520.0000    0.03758
529560.0000    0.15523
529600.0000    0.04089
529640.0000   -0.02444
529680.0000   -0.04763
529720.0000    0.11628
529760.0000    0.19029
529800.0000   -0.23144
529840.0000   -0.18035
529880.0000   -0.11834
529920.0000   -0.36199
529960.0000   -0.25700
530000.0000    0.03564
530040.0000   -0.08519
530080.0000    0.03884
530120.0000    0.10382
530160.0000    0.08977
530200.0000    0.06295
530240.0000   -0.13859
530280.0000    0.22871
530320.0000   -0.04286
530360.0000   -0.08127
530400.0000    0.00818
530440.0000    0.08478
530480.0000    0.18276
530520.0000   -0.08595
530560.0000    0.05581
530600.0000   -0.00503
530640.0000    0.28820
530680.0000   -0.07890
530720.0000   -0.03632
530760.0000   -0.02938
530800.0000   -0.10718
530840.0000   -0.11803
530880.0000   -0.16289
530920.0000   -0.11477
530960.0000   -0.07894
531000.0000   -0.32831
531040.0000   -0.32989
531080.0000   -0.22113
531120.0000   -0.27782
531160.0000   -0.18124
531200.0000   -0.30701
531240.0000   -0.26939
531280.0000   -0.11883
531320.0000   -0.28754
531360.0000   -0.10403
531400.0000   -0.45879
531440.0000   -0.04632
531480.0000    0.11608
531520.0000   -0.17334
531560.0000    0.03187
531600.0000   -0.07004
531640.0000   -0.03325
531680.0000   -0.22244
531720.0000   -0.11270
531760.0000   -0.19526
531800.0000   -0.23063
531840.0000   -0.17786
531880.0000   -0.19094
531920.0000   -0.05344
531960.0000   -0.19781
532000.0000   -0.11055
532040.0000   -0.07241
532080.0000   -0.23618
532120.0000   -0.15488
532160.0000   -0.20945
532200.0000    0.05910
532240.0000   -0.51907
532280.0000   -0.16010
532320.0000    0.01710
532360.0000   -0.22271
532400.0000   -0.38469
532440.0000   -0.04964
532480.0000   -0.26266
532520.0000   -0.25777
532560.0000   -0.18813
532600.0000    0.03333
532640.0000   -0.36490
532680.0000   -0.29100
532720.0000   -0.34269
532760.0000    0.10745
532800.0000   -0.35286
532840.0000    0.02018
532880.0000    0.07429
532920.0000   -0.11294
532960.0000   -0.19371
533000.0000   -0.16115
533040.0000   -0.01821
533080.0000   -0.13031
533120.0000   -0.60664
533160.0000   -0.31577
533200.0000   -0.29448
533240.0000   -0.58855
533280.0000   -0.51903
533320.0000   -0.35094
533360.0000   -0.08471
533400.0000   -0.35940
533440.0000   -0.17305
533480.0000   -0.24516
533520.0000   -0.47948
533560.0000   -0.16827
533600.0000   -0.05542
533640.0000   -0.01988
533680.0000   -0.05214
533720.0000   -0.14335
533760.0000   -0.30960
533800.0000   -0.39594
533840.0000   -0.25046
533880.0000   -0.13187
533920.0000   -0.42248
533960.0000   -0.51946
534000.0000   -0.33975
534040.0000   -0.58858
534080.0000   -0.64996
534120.0000   -0.20060
534160.0000   -0.21319
534200.0000   -0.38223
534240.0000   -0.58283
534280.0000   -0.26822
534320.0000    0.05304
534360.0000    0.02410
534400.0000   -0.14495
534440.0000   -0.09943
534480.0000    0.00231
534520.0000   -0.25147
534560.0000   -0.02945
534600.0000   -0.20683
534640.0000   -0.08530
534680.0000   -0.02791
534720.0000    0.03294
534760.0000   -0.38693
534800.0000    0.05580
534840.0000   -0.02925
534880.0000   -0.11566
534920.0000   -0.02926
534960.0000   -0.13848
535000.0000   -0.06812
535040.0000   -0.20097
535080.0000   -0.27734
535120.0000   -0.25468
535160.0000   -0.20959
535200.0000    0.09549
535240.0000   -0.35822
535280.0000   -0.40661
535320.0000   -0.34467
535360.0000   -0.41687
535400.0000   -0.50146
535440.0000   -0.58385
535480.0000   -0.25465
535520.0000   -0.45170
535560.0000   -0.26588
535600.0000   -0.78320
535640.0000   -0.32335
535680.0000   -0.36435
535720.0000   -0.34236
535760.0000   -0.12860
535800.0000   -0.31036
535840.0000   -0.44639
535880.0000   -0.89403
535920.0000   -0.68624
535960.0000   -0.43851
536000.0000   -0.19855
536040.0000   -0.28694
536080.0000   -0.27257
536120.0000   -0.50137
536160.0000   -0.38453
536200.0000   -0.33096
536240.0000   -0.33027
536280.0000   -0.23072
536320.0000   -0.36567
536360.0000   -0.17439
536400.0000   -0.41721
536440.0000   -0.71225
536480.0000   -0.20253
536520.0000   -0.40099
536560.0000   -0.20663
536600.0000   -0.24579
536640.0000   -0.30217
536680.0000   -0.32587
536720.0000   -0.37355
536760.0000   -0.58479
536800.0000   -0.09889
536840.0000   -0.06980
536880.0000   -0.49901
536920.0000   -0.27768
536960.0000   -0.06804
537000.0000   -0.43148
537040.0000   -0.16127
537080.0000   -0.40541
537120.0000   -0.42057
537160.0000   -0.35377
537200.0000   -0.46207
537240.0000   -0.72163
537280.0000   -0.72759
537320.0000   -0.41268
537360.0000   -0.56898
537400.0000   -0.47223
537440.0000   -0.45097
537480.0000   -0.58875
537520.0000   -0.68921
537560.0000   -0.57957
537600.0000   -0.51339
537640.0000   -0.38920
537680.0000   -0.15358
537720.0000   -0.30143
537760.0000   -0.06570
537800.0000   -0.14204
537840.0000   -0.19471
537880.0000   -0.22623
537920.0000   -0.26409
537960.0000   -0.64480
538000.0000   -0.22525
538040.0000   -0.42826
538080.0000   -0.65701
538120.0000   -0.42892
538160.0000   -0.18899
538200.0000   -0.41395
538240.0000   -0.38847
538280.0000   -0.35674
538320.0000   -0.13859
538360.0000   -0.22793
538400.0000   -0.36955
538440.0000   -0.27371
538480.0000   -0.18055
538520.0000   -0.49949
538560.0000   -0.41140
538600.0000   -0.31086
538640.0000   -0.23573
538680.0000   -0.36554
538720.0000   -0.18339
538760.0000   -0.38857
538800.0000   -0.25465
538840.0000   -0.56601
538880.0000   -0.25991
538920.0000   -0.17850
538960.0000    0.00732
539000.0000   -0.22485
539040.0000   -0.37149
539080.0000   -0.22986
539120.0000   -0.21491
539160.0000   -0.47173
539200.0000   -0.47414
539240.0000   -0.29879
539280.0000   -0.42362
539320.0000   -0.22930
539360.0000   -0.29628
539400.0000   -0.25551
539440.0000   -0.36500
539480.0000   -0.46993
539520.0000   -0.20187
539560.0000   -0.20747
539600.0000   -0.27812
539640.0000   -0.40388
539680.0000   -0.72244
539720.0000   -0.35397
539760.0000   -0.56642
539800.0000   -0.36159
539840.0000   -0.09101
539880.0000   -0.28300
539920.0000   -0.61148
539960.0000   -0.24011
540000.0000   -0.49953
540040.0000   -0.25717
540080.0000   -0.47174
540120.0000    0.01344
540160.0000   -0.54779
540200.0000   -0.28212
540240.0000   -0.24286
540280.0000   -0.13343
540320.0000   -0.38209
540360.0000   -0.42051
540400.0000   -0.33900
540440.0000   -0.53297
540480.0000   -0.28873
540520.0000   -0.28112
540560.0000   -0.19327
540600.0000   -0.36102
540640.0000   -0.33014
540680.0000   -0.23897
540720.0000   -0.45614
540760.0000   -0.50620
540800.0000   -0.51972
540840.0000   -0.67459
540880.0000   -0.60445
540920.0000   -0.37346
540960.0000   -0.66878
541000.0000   -0.71774
541040.0000   -0.65293
541080.0000   -0.55952
541120.0000   -0.61485
541160.0000   -0.42698
541200.0000   -0.54645
541240.0000   -0.47949
541280.0000   -0.61004
541320.0000   -0.36374
541360.0000   -0.33809
541400.0000   -0.48109
541440.0000   -0.52619
541480.0000   -0.46914
541520.0000   -0.50878
541560.0000   -0.29172
541600.0000   -0.25839
541640.0000   -0.63598
541680.0000   -0.42742
541720.0000   -0.62451
541760.0000   -0.37136
541800.0000   -0.39499
541840.0000   -0.64568
541880.0000   -0.48030
541920.0000   -0.53822
541960.0000   -0.65617
542000.0000   -0.52328
542040.0000   -0.41714
542080.0000   -0.26089
542120.0000   -0.53691
542160.0000   -0.32391
542200.0000   -0.35109
542240.0000   -0.15598
542280.0000   -0.40146
542320.0000   -0.68679
542360.0000   -0.61491
542400.0000   -0.81743
542440.0000   -0.63830
542480.0000   -0.62915
542520.0000   -0.75716
542560.0000   -0.45095
542600.0000   -0.78098
542640.0000   -0.09713
542680.0000   -0.79083
542720.0000   -0.77676
542760.0000   -0.80760
542800.0000   -0.54665
542840.0000   -0.65991
542880.0000   -0.62454
542920.0000   -0.34364
542960.0000   -0.59512
543000.0000   -0.53594
543040.0000   -0.79623
543080.0000   -0.66566
543120.0000   -1.11414
543160.0000   -1.30069
543200.0000   -0.69575
543240.0000   -0.46272
543280.0000   -0.53774
543320.0000   -0.49377
543360.0000   -0.51515
543400.0000   -0.59137
543440.0000   -0.46568
543480.0000   -0.48343
543520.0000   -0.34804
543560.0000   -0.92287
543600.0000   -0.30949
543640.0000   -0.14816
543680.0000   -0.22677
543720.0000   -0.22234
543760.0000    0.03273
543800.0000   -0.18286
543840.0000    0.25426
543880.0000   -0.15835
543920.0000   -0.00771
543960.0000   -0.49672
544000.0000   -0.47400
544040.0000   -0.19608
544080.0000   -0.06451
544120.0000   -0.30299
544160.0000   -0.24663
544200.0000   -0.51034
544240.0000   -0.10468
544280.0000   -0.43470
544320.0000   -0.36290
544360.0000   -0.55410
544400.0000   -0.33365
544440.0000   -0.28138
544480.0000   -0.53188
544520.0000   -0.53772
544560.0000   -0.69797
544600.0000   -0.60285
544640.0000   -0.29279
544680.0000   -0.25952
544720.0000   -0.27523
544760.0000   -0.10856
544800.0000   -0.24658
544840.0000   -0.29340
544880.0000   -0.35436
544920.0000   -0.19927
544960.0000   -0.32915
545000.0000   -0.13491
545040.0000   -0.70611
545080.0000   -0.54866
545120.0000    0.14726
545160.0000   -0.29040
545200.0000   -0.36384
545240.0000   -0.22257
545280.0000   -0.41116
545320.0000   -0.50695
545360.0000   -0.64243
545400.0000   -0.77811
545440.0000   -0.21287
545480.0000   -0.42979
545520.0000   -0.32223
545560.0000   -0.50322
545600.0000   -0.26889
545640.0000   -0.58525
545680.0000   -0.38603
545720.0000   -0.36784
545760.0000   -0.67486
545800.0000   -0.44073
545840.0000   -0.32003
545880.0000   -0.13168
545920.0000   -0.04823
545960.0000   -0.30476
546000.0000   -0.93688
546040.0000   -0.51220
546080.0000   -0.43583
546120.0000   -0.44747
546160.0000   -0.49574
546200.0000   -0.42022
546240.0000   -0.45727
546280.0000   -0.39768
546320.0000   -0.49081
546360.0000   -0.13709
546400.0000   -0.12510
546440.0000   -0.36050
546480.0000    0.01321
546520.0000   -0.22774
546560.0000   -0.26229
546600.0000   -0.41033
546640.0000   -0.21687
546680.0000   -0.38062
546720.0000   -0.29254
546760.0000   -0.18521
546800.0000   -0.01092
546840.0000   -0.34844
546880.0000   -0.39846
546920.0000   -0.38084
546960.0000   -0.44992
547000.0000   -0.33061
547040.0000   -0.34476
547080.0000   -0.08598
547120.0000   -0.02788
547160.0000   -0.14992
547200.0000   -0.29685
547240.0000   -0.20288
547280.0000   -0.24331
547320.0000   -0.23223
547360.0000   -0.03652
547400.0000   -0.07718
547440.0000   -0.26787
547480.0000   -0.22367
547520.0000   -0.51497
547560.0000   -0.51148
547600.0000   -0.56448
547640.0000   -0.41727
547680.0000   -0.62541
547720.0000   -0.34637
547760.0000   -0.55150
547800.0000   -0.56932
547840.0000   -0.62122
547880.0000   -0.70081
547920.0000   -0.55396
547960.0000   -0.50301
548000.0000   -0.29842
548040.0000   -0.22095
548080.0000   -0.43088
548120.0000   -0.28084
548160.0000   -0.51878
548200.0000   -0.21596
548240.0000   -0.25655
548280.0000   -0.31533
548320.0000   -0.02893
548360.0000   -0.12195
548400.0000    0.39522
548440.0000    0.16340
548480.0000    0.03586
548520.0000    0.25674
548560.0000    0.16873
548600.0000    0.05834
548640.0000   -0.36216
548680.0000   -0.00810
548720.0000   -0.13909
548760.0000   -0.26413
548800.0000   -0.05600
548840.0000    0.14531
548880.0000    0.05137
548920.0000    0.22819
548960.0000    0.11662
549000.0000    0.30067
549040.0000    0.09984
549080.0000   -0.20083
549120.0000   -0.23241
549160.0000    0.05039
549200.0000    0.18253
549240.0000    0.07329
549280.0000    0.09846
549320.0000    0.07099
549360.0000    0.23523
549400.0000   -0.10306
549440.0000   -0.07334
549480.0000   -0.20870
549520.0000   -0.11584
549560.0000   -0.04511
549600.0000   -0.14853
549640.0000    0.06017
549680.0000   -0.13225
549720.0000   -0.32830
549760.0000   -0.17259
549800.0000   -0.33710
549840.0000   -0.25629
549880.0000   -0.25890
549920.0000   -0.64551
549960.0000   -0.41377
550000.0000   -0.32695
550040.0000   -0.15803
550080.0000   -0.10562
550120.0000   -0.15655
550160.0000   -0.20790
550200.0000    0.01404
550240.0000   -0.21411
550280.0000   -0.14800
550320.0000   -0.25061
550360.0000    0.23294
550400.0000    0.03459
550440.0000    0.07671
550480.0000    0.10986
550520.0000   -0.29656
550560.0000    0.21323
550600.0000   -0.00895
550640.0000   -0.07200
550680.0000   -0.23366
550720.0000   -0.38198
550760.0000   -0.07694
550800.0000   -0.15221
550840.0000   -0.01086
550880.0000    0.15453
550920.0000   -0.16817
550960.0000   -0.34467
551000.0000   -0.35627
551040.0000   -0.43278
551080.0000   -0.19988
551120.0000   -0.12674
551160.0000   -0.01903
551200.0000    0.01806
551240.0000   -0.09354
551280.0000    0.11682
551320.0000   -0.21237
551360.0000   -0.31529
551400.0000   -0.07588
551440.0000   -0.38006
551480.0000   -0.48736
551520.0000   -0.29374
551560.0000    0.20290
551600.0000   -0.15068
551640.0000   -0.14826
551680.0000   -0.01893
551720.0000    0.11990
551760.0000   -0.27388
551800.0000   -0.00180
551840.0000    0.12783
551880.0000   -0.12631
551920.0000   -0.13293
551960.0000   -0.19311
552000.0000    0.09605
552040.0000   -0.10070
552080.0000   -0.12041
552120.0000   -0.10255
552160.0000    0.02383
552200.0000   -0.09683
552240.0000   -0.12602
552280.0000   -0.33175
552320.0000    0.06220
552360.0000   -0.09343
552400.0000   -0.10126
552440.0000   -0.28593
552480.0000   -0.13624
552520.0000   -0.11140
552560.0000   -0.34145
552600.0000   -0.26609
552640.0000   -0.12298
552680.0000   -0.25381
552720.0000   -0.02713
552760.0000   -0.38749
552800.0000   -0.34041
552840.0000   -0.18794
552880.0000    0.00949
552920.0000   -0.09117
552960.0000   -0.15892
553000.0000   -0.11122
553040.0000   -0.19294
553080.0000   -0.13034
553120.0000   -0.03554
553160.0000   -0.13787
553200.0000   -0.24110
553240.0000   -0.34239
553280.0000   -0.39391
553320.0000   -0.28107
553360.0000    0.04457
553400.0000   -0.04165
553440.0000   -0.27299
553480.0000    0.01957
553520.0000   -0.29589
553560.0000   -0.42772
553600.0000   -0.10999
553640.0000   -0.54106
553680.0000   -0.05808
553720.0000    0.15944
553760.0000   -0.08803
553800.0000   -0.05307
553840.0000   -0.40997
553880.0000   -0.32868
553920.0000   -0.19232
553960.0000   -0.41479
554000.0000   -0.27315
554040.0000   -0.14830
554080.0000   -0.07771
554120.0000   -0.21275
554160.0000   -0.10329
554200.0000   -0.18356
554240.0000   -0.42571
554280.0000   -0.09491
554320.0000   -0.08909
554360.0000    0.00899
554400.0000   -0.12118
554440.0000   -0.12952
554480.0000   -0.20005
554520.0000   -0.45456
554560.0000   -0.08871
554600.0000    0.10333
554640.0000    0.14705
554680.0000   -0.11851
554720.0000   -0.03729
554760.0000   -0.13272
554800.0000   -0.13917
554840.0000   -0.19744
554880.0000   -0.20607
554920.0000   -0.36639
554960.0000   -0.40378
555000.0000   -0.24814
555040.0000   -0.31092
555080.0000   -0.35948
555120.0000   -0.26207
555160.0000   -0.37136
555200.0000   -0.18699
555240.0000   -0.59298
555280.0000   -0.31605
555320.0000   -0.31223
555360.0000   -0.42547
555400.0000   -0.14674
555440.0000   -0.36482
555480.0000   -0.37177
555520.0000   -0.22450
555560.0000   -0.87611
555600.0000   -0.89296
555640.0000   -0.52624
555680.0000   -0.39784
555720.0000   -0.49730
555760.0000   -0.41571
555800.0000   -0.47812
555840.0000   -0.25191
555880.0000   -0.40868
555920.0000   -0.55465
555960.0000   -0.42368
556000.0000   -0.63761
556040.0000   -0.39990
556080.0000   -0.35080
556120.0000   -0.41181
556160.0000   -0.64108
556200.0000   -0.35998
556240.0000   -0.21469
556280.0000   -0.58877
556320.0000   -0.26600
556360.0000   -0.65097
556400.0000   -0.38417
556440.0000   -0.52557
556480.0000   -0.34939
556520.0000   -0.34398
556560.0000   -0.81415
556600.0000   -0.54843
556640.0000   -0.46084
556680.0000   -0.35250
556720.0000   -0.41405
556760.0000   -0.84669
556800.0000   -0.59278
556840.0000   -0.26773
556880.0000   -0.21941
556920.0000   -0.15333
556960.0000   -0.16280
557000.0000   -0.04614
557040.0000   -0.20504
557080.0000   -0.23079
557120.0000   -0.08327
557160.0000    0.11752
557200.0000    0.00360
557240.0000   -0.08871
557280.0000   -0.20517
557320.0000   -0.21960
557360.0000    0.12309
557400.0000   -0.19720
557440.0000    0.07659
557480.0000    0.01809
557520.0000    0.01905
557560.0000    0.08348
557600.0000    0.12339
557640.0000   -0.22396
557680.0000    0.01053
557720.0000    0.02549
557760.0000   -0.30620
557800.0000   -0.22635
557840.0000    0.01321
557880.0000   -0.04487
557920.0000   -0.09381
557960.0000   -0.08779
558000.0000   -0.12471
558040.0000   -0.25058
558080.0000   -0.29270
558120.0000   -0.23914
558160.0000   -0.06659
558200.0000   -0.09247
558240.0000   -0.48010
558280.0000   -0.21049
558320.0000    0.04611
558360.0000   -0.19395
558400.0000   -0.06350
558440.0000   -0.27930
558480.0000   -0.37553
558520.0000   -0.06746
558560.0000    0.08188
558600.0000   -0.22088
558640.0000   -0.49887
558680.0000   -0.45202
558720.0000   -0.65193
558760.0000   -0.57306
558800.0000   -0.60884
558840.0000   -0.82851
558880.0000   -1.09283
558920.0000   -0.69486
558960.0000   -0.85287
559000.0000   -0.80674
559040.0000   -0.86963
559080.0000   -0.30522
559120.0000   -0.39885
559160.0000   -0.39390
559200.0000   -0.52809
559240.0000   -0.52600
559280.0000   -0.30615
559320.0000   -0.33733
559360.0000   -0.28017
559400.0000   -0.50379
559440.0000   -0.58202
559480.0000   -0.22363
559520.0000   -0.28246
559560.0000   -0.44570
559600.0000   -0.35836
559640.0000   -0.37834
559680.0000   -0.62753
559720.0000   -0.27706
559760.0000   -0.33632
559800.0000   -0.21010
559840.0000   -0.15695
559880.0000   -0.18288
559920.0000   -0.68643
559960.0000   -0.47446
560000.0000   -0.53499
560040.0000   -0.19557
560080.0000   -0.54098
560120.0000   -0.38169
560160.0000   -0.59715
560200.0000   -0.43570
560240.0000   -0.11534
560280.0000   -0.07340
560320.0000   -0.39642
560360.0000   -0.42326
560400.0000   -0.62265
560440.0000   -0.39333
560480.0000   -0.72486
560520.0000   -0.65467
560560.0000   -0.67942
560600.0000   -0.49054
560640.0000   -0.59333
560680.0000   -0.52404
560720.0000   -0.45965
560760.0000   -0.35992
560800.0000   -0.28952
560840.0000   -0.77357
560880.0000   -0.33121
560920.0000   -0.55388
560960.0000   -0.43994
561000.0000   -0.38634
561040.0000   -0.76761
561080.0000   -0.77317
561120.0000   -0.72366
561160.0000   -1.00247
561200.0000   -0.71880
561240.0000   -1.01385
561280.0000   -0.91886
561320.0000   -0.67352
561360.0000   -0.80368
561400.0000   -0.79976
561440.0000   -0.73953
561480.0000   -0.56855
561520.0000   -0.58335
561560.0000   -0.00807
561600.0000   -0.18811
561640.0000   -0.10348
561680.0000   -0.42059
561720.0000   -0.02237
561760.0000    0.10702
561800.0000    0.08137
561840.0000   -0.31314
561880.0000   -0.41742
561920.0000   -0.31063
561960.0000   -0.25415
562000.0000   -0.46614
562040.0000   -0.26406
562080.0000   -0.27699
562120.0000   -0.46556
562160.0000   -0.24677
562200.0000   -0.51050
562240.0000   -0.44892
562280.0000   -0.29606
562320.0000   -0.47994
562360.0000   -0.63190
562400.0000   -0.13887
562440.0000   -0.16083
562480.0000   -0.25640
562520.0000   -0.43026
562560.0000   -0.46043
562600.0000   -0.24823
562640.0000   -0.31110
562680.0000   -0.32789
562720.0000   -0.14451
562760.0000   -0.40852
562800.0000   -0.47018
562840.0000   -0.48672
562880.0000   -0.25453
562920.0000    0.10244
562960.0000   -0.13922
563000.0000   -0.28477
563040.0000   -0.14613
563080.0000   -0.14202
563120.0000   -0.22046
563160.0000   -0.22115
563200.0000   -0.29552
563240.0000   -0.25531
563280.0000   -0.10143
563320.0000   -0.23110
563360.0000   -0.08183
563400.0000   -0.19337
563440.0000   -0.05659
563480.0000   -0.12106
563520.0000   -0.35159
563560.0000   -0.50353
563600.0000   -0.17123
563640.0000   -0.49535
563680.0000   -0.03828
563720.0000   -0.81974
563760.0000   -0.20498
563800.0000   -0.50577
563840.0000   -0.66960
563880.0000   -0.58805
563920.0000   -0.46071
563960.0000   -0.58794
564000.0000   -0.87656
564040.0000   -0.31716
564080.0000   -0.66636
564120.0000   -0.74266
564160.0000   -0.50733
564200.0000   -0.73781
564240.0000   -0.44535
564280.0000   -0.64741
564320.0000   -0.67313
564360.0000   -0.64863
564400.0000   -0.72423
564440.0000   -0.51130
564480.0000   -0.73361
564520.0000   -0.61048
564560.0000   -0.70259
564600.0000   -0.83484
564640.0000   -0.54602
564680.0000   -0.80981
564720.0000   -0.24630
564760.0000   -0.84200
564800.0000   -0.64908
564840.0000   -0.95841
564880.0000   -0.78645
564920.0000   -0.84177
564960.0000   -0.85236
565000.0000   -0.59598
565040.0000   -0.92163
565080.0000   -0.81024
565120.0000   -0.76729
565160.0000   -0.53433
565200.0000   -0.93066
565240.0000   -0.62607
565280.0000   -0.72178
565320.0000   -0.43374
565360.0000   -0.06197
565400.0000   -0.55117
565440.0000   -0.39192
565480.0000   -0.30600
565520.0000   -0.34421
565560.0000   -0.07160
565600.0000   -0.16933
565640.0000   -0.34619
565680.0000   -0.29591
565720.0000   -0.55061
565760.0000   -0.44715
565800.0000   -0.34582
565840.0000   -0.04294
565880.0000   -0.38817
565920.0000   -0.44210
565960.0000   -0.55367
566000.0000   -0.24194
566040.0000   -0.69668
566080.0000   -0.87939
566120.0000   -0.59928
566160.0000   -0.58596
566200.0000   -0.16856
566240.0000   -0.00130
566280.0000   -0.42219
566320.0000   -0.22030
566360.0000   -0.53390
566400.0000   -0.67671
566440.0000   -0.58873
566480.0000   -0.93716
566520.0000   -0.45622
566560.0000   -0.64969
566600.0000   -0.83158
566640.0000   -0.43845
566680.0000   -0.48262
566720.0000   -0.67203
566760.0000   -0.62033
566800.0000   -0.61003
566840.0000   -0.57436
566880.0000   -0.50884
566920.0000   -0.48887
566960.0000   -0.74667
567000.0000   -0.68502
567040.0000   -0.64183
567080.0000   -0.78223
567120.0000   -0.67460
567160.0000   -0.76117
567200.0000   -0.61425
567240.0000   -0.92152
567280.0000   -0.75205
567320.0000   -0.97675
567360.0000   -0.73650
567400.0000   -0.71227
567440.0000   -0.73788
567480.0000   -0.58442
567520.0000   -0.75850
567560.0000   -0.71103
567600.0000   -0.71295
567640.0000   -0.43588
567680.0000   -0.41450
567720.0000   -0.56043
567760.0000   -0.42688
567800.0000   -0.53248
567840.0000   -0.62988
567880.0000   -0.65558
567920.0000   -0.71503
567960.0000   -0.53395
568000.0000   -0.58400
568040.0000   -0.53075
568080.0000   -0.49544
568120.0000   -0.40714
568160.0000   -0.47063
568200.0000   -0.37903
568240.0000   -0.24970
568280.0000   -0.39820
568320.0000   -0.29838
568360.0000   -0.17961
568400.0000   -0.44182
568440.0000   -0.44872
568480.0000    0.23341
568520.0000    0.14816
568560.0000   -0.10655
568600.0000   -0.23759
568640.0000   -0.57089
568680.0000    0.05970
568720.0000   -0.54592
568760.0000   -0.01946
568800.0000   -0.07964
568840.0000   -0.13176
568880.0000   -0.25578
568920.0000   -0.40029
568960.0000   -0.80744
569000.0000   -0.21288
569040.0000   -0.29562
569080.0000   -0.68317
569120.0000   -0.01355
569160.0000   -0.54597
569200.0000   -0.48065
569240.0000   -0.21618
569280.0000   -0.51842
569320.0000   -0.43842
569360.0000   -0.33947
569400.0000   -0.29333
569440.0000   -0.27434
569480.0000   -0.50160
569520.0000   -0.26112
569560.0000   -0.40499
569600.0000   -0.36196
569640.0000   -0.41444
569680.0000   -0.45487
569720.0000   -0.50576
569760.0000   -0.43388
569800.0000   -0.43949
569840.0000   -0.78065
569880.0000   -0.89619
569920.0000   -0.93467
569960.0000   -1.04069
570000.0000   -0.88219
570040.0000   -0.87862
570080.0000   -0.74488
570120.0000   -0.42467
570160.0000   -0.67256
570200.0000   -0.93071
570240.0000   -0.77629
570280.0000   -0.95287
570320.0000   -0.97097
570360.0000   -0.82122
570400.0000   -1.01509
570440.0000   -0.89071
570480.0000   -0.79765
570520.0000   -0.53718
570560.0000   -0.68161
570600.0000   -0.77541
570640.0000   -0.55744
570680.0000   -0.53428
570720.0000   -0.21641
570760.0000   -0.69887
570800.0000   -0.65215
570840.0000   -0.88392
570880.0000   -0.82109
570920.0000   -0.79591
570960.0000   -0.53849
571000.0000   -0.69843
571040.0000   -0.82350
571080.0000   -0.79913
571120.0000   -0.71634
571160.0000   -0.54905
571200.0000   -0.72214
571240.0000   -0.81126
571280.0000   -0.58920
571320.0000   -0.55285
571360.0000   -0.74530
571400.0000   -0.68859
571440.0000   -0.50445
571480.0000   -0.69958
571520.0000   -0.50835
571560.0000   -0.51446
571600.0000   -0.62531
571640.0000   -0.77033
571680.0000   -0.29810
571720.0000   -0.55536
571760.0000   -0.53968
571800.0000   -0.58441
571840.0000   -0.70801
571880.0000   -0.68847
571920.0000   -0.73967
571960.0000   -0.54829
572000.0000   -0.91113
572040.0000   -0.78228
572080.0000   -0.60648
572120.0000   -0.47077
572160.0000   -0.63952
572200.0000   -0.52902
572240.0000   -0.58758
572280.0000   -0.73560
572320.0000   -0.78496
572360.0000   -0.51812
572400.0000   -0.43372
572440.0000   -0.35585
572480.0000   -0.39497
572520.0000   -0.34604
572560.0000   -0.16172
572600.0000   -0.38526
572640.0000   -0.05906
572680.0000   -0.54419
572720.0000   -0.16024
572760.0000   -0.43375
572800.0000   -0.28533
572840.0000   -0.35262
572880.0000   -0.72684
572920.0000   -0.57472
572960.0000   -0.50040
573000.0000   -0.48056
573040.0000   -0.68357
573080.0000   -0.69430
573120.0000   -0.54306
573160.0000   -0.56203
573200.0000   -0.46499
573240.0000   -0.47980
573280.0000   -0.45169
573320.0000   -0.65693
573360.0000   -0.52032
573400.0000   -0.58069
573440.0000   -0.41281
573480.0000   -0.53900
573520.0000   -0.39489
573560.0000   -0.61619
573600.0000   -0.62091
573640.0000   -0.59639
573680.0000   -0.26259
573720.0000   -0.70223
573760.0000   -0.40329
573800.0000   -0.62567
573840.0000   -0.32760
573880.0000   -0.70657
573920.0000   -0.46665
573960.0000   -0.47641
574000.0000   -0.62788
574040.0000   -0.50443
574080.0000   -0.37880
574120.0000   -0.13023
574160.0000   -0.21374
574200.0000   -0.64957
574240.0000   -0.38754
574280.0000   -0.60895
574320.0000   -0.60313
574360.0000   -0.44942
574400.0000   -0.39105
574440.0000   -0.43022
574480.0000   -0.14661
574520.0000   -0.46393
574560.0000   -0.57328
574600.0000   -0.31521
574640.0000   -0.43189
574680.0000   -0.51614
574720.0000   -0.51578
574760.0000   -0.50834
574800.0000   -0.57195
574840.0000   -0.26423
574880.0000   -0.42227
574920.0000   -0.44019
574960.0000   -0.49880
575000.0000   -0.53567
575040.0000   -0.38870
575080.0000   -0.35310
575120.0000   -0.63683
575160.0000   -0.63110
575200.0000   -0.47115
575240.0000   -0.70874
575280.0000   -0.61349
575320.0000   -0.71361
575360.0000   -0.54732
575400.0000   -0.48709
575440.0000   -0.30159
575480.0000   -0.55413
575520.0000   -0.48922
575560.0000   -0.58287
575600.0000   -0.47664
575640.0000   -0.56057
575680.0000   -0.66033
575720.0000   -0.52256
575760.0000   -0.47437
575800.0000   -0.45325
575840.0000   -0.45575
575880.0000   -0.32754
575920.0000   -0.26025
575960.0000   -0.35944
576000.0000   -0.51594
576040.0000   -0.70960
576080.0000   -0.72084
576120.0000   -0.74177
576160.0000   -0.23065
576200.0000   -0.60905
576240.0000   -0.57254
576280.0000   -0.48377
576320.0000   -0.60966
576360.0000   -0.60687
576400.0000   -0.45525
576440.0000   -0.79151
576480.0000   -0.61669
576520.0000   -0.61604
576560.0000   -0.59138
576600.0000   -0.68950
576640.0000   -0.68141
576680.0000   -0.50498
576720.0000   -0.57601
576760.0000   -0.50158
576800.0000   -0.83686
576840.0000   -0.54951
576880.0000   -0.31363
576920.0000   -0.70956
576960.0000   -0.56957
577000.0000   -0.19501
577040.0000   -0.61200
577080.0000   -0.74305
577120.0000   -0.66377
577160.0000   -0.70156
577200.0000   -0.45431
577240.0000   -0.63029
577280.0000   -0.52605
577320.0000   -0.59101
577360.0000   -0.76216
577400.0000   -0.64716
577440.0000   -0.67415
577480.0000   -0.65432
577520.0000   -0.69967
577560.0000   -0.56475
577600.0000   -0.61142
577640.0000   -0.68332
577680.0000   -0.68749
577720.0000   -0.69730
577760.0000   -0.80055
577800.0000   -0.59456
577840.0000   -0.65651
577880.0000   -0.32907
577920.0000   -0.59856
577960.0000   -0.51699
578000.0000   -0.54093
578040.0000   -0.42453
578080.0000   -0.78728
578120.0000   -0.77067
578160.0000   -0.58615
578200.0000   -0.71561
578240.0000   -0.56970
578280.0000   -0.75097
578320.0000   -0.69148
578360.0000   -0.62495
578400.0000   -0.66876
578440.0000   -0.60521
578480.0000   -0.65556
578520.0000   -0.78824
578560.0000   -0.69940
578600.0000   -0.55842
578640.0000   -0.66044
578680.0000   -0.74828
578720.0000   -0.80721
578760.0000   -0.56533
578800.0000   -0.78983
578840.0000   -0.29204
578880.0000   -0.37368
578920.0000   -0.35410
578960.0000   -0.67456
579000.0000   -0.49323
579040.0000   -0.47032
579080.0000   -0.55453
579120.0000   -0.58248
579160.0000   -0.55401
579200.0000   -0.55965
579240.0000   -0.66989
579280.0000   -0.43802
579320.0000   -0.61129
579360.0000   -0.56441
579400.0000   -0.37865
579440.0000   -0.82258
579480.0000   -0.52702
579520.0000   -0.69029
579560.0000   -0.84584
579600.0000   -0.53669
579640.0000   -0.84509
579680.0000   -0.85285
579720.0000   -0.77159
579760.0000   -0.61051
579800.0000   -0.68992
579840.0000   -0.86006
579880.0000   -0.49846
579920.0000   -0.47808
579960.0000   -0.61142
580000.0000   -0.62193
580040.0000   -0.37270
580080.0000   -0.62780
580120.0000   -0.59666
580160.0000   -0.76388
580200.0000   -0.62015
580240.0000   -0.70843
580280.0000   -0.44773
580320.0000   -0.64412
580360.0000   -0.72585
580400.0000   -0.53396
580440.0000   -0.45677
580480.0000   -0.69789
580520.0000   -0.76565
580560.0000   -0.56275
580600.0000   -0.83664
580640.0000   -0.67802
580680.0000   -0.78342
580720.0000   -0.60640
580760.0000   -0.60536
580800.0000   -0.58898
580840.0000   -0.71470
580880.0000   -0.52477
580920.0000   -0.63400
580960.0000   -0.83178
581000.0000   -0.53720
581040.0000   -0.96756
581080.0000   -0.96450
581120.0000   -1.02629
581160.0000   -0.78412
581200.0000   -0.76139
581240.0000   -0.81658
581280.0000   -0.84260
581320.0000   -0.62795
581360.0000   -0.63324
581400.0000   -0.57262
581440.0000   -0.44527
581480.0000   -0.49593
581520.0000   -0.74091
581560.0000   -0.66297
581600.0000   -0.71951
581640.0000   -0.96505
581680.0000   -0.68908
581720.0000   -0.63618
581760.0000   -0.63642
581800.0000   -0.73199
581840.0000   -0.72165
581880.0000   -0.74290
581920.0000   -0.57394
581960.0000   -0.98554
582000.0000   -0.57615
582040.0000   -0.67722
582080.0000   -0.62957
582120.0000   -0.82399
582160.0000   -0.54466
582200.0000   -0.42212
582240.0000   -0.55636
582280.0000   -0.72464
582320.0000   -0.77149
582360.0000   -0.55859
582400.0000   -0.95482
582440.0000   -0.62097
582480.0000   -0.63496
582520.0000   -0.74343
582560.0000   -0.56644
582600.0000   -0.84746
582640.0000   -0.45017
582680.0000   -0.34975
582720.0000   -0.36857
582760.0000   -0.84104
582800.0000   -0.61285
582840.0000   -0.52175
582880.0000   -0.80269
582920.0000   -0.71721
582960.0000   -0.69495
583000.0000   -0.30769
583040.0000   -0.70304
583080.0000   -0.60983
583120.0000   -0.77506
583160.0000   -0.63011
583200.0000   -0.79386
583240.0000   -0.58205
583280.0000   -0.62718
583320.0000   -0.62126
583360.0000   -0.49199
583400.0000   -0.62618
583440.0000   -0.52693
583480.0000   -0.80535
583520.0000   -0.53105
583560.0000   -0.81497
583600.0000   -0.56304
583640.0000   -0.72822
583680.0000   -0.69756
583720.0000   -0.73128
583760.0000   -0.70115
583800.0000   -0.79218
583840.0000   -0.64204
583880.0000   -0.82080
583920.0000   -0.74988
583960.0000   -0.96299
584000.0000   -0.66097
584040.0000   -0.56105
584080.0000   -0.53251
584120.0000   -0.95890
584160.0000   -0.72496
584200.0000   -0.78155
584240.0000   -0.58841
584280.0000   -0.72822
584320.0000   -0.61188
584360.0000   -0.89111
584400.0000   -0.82741
584440.0000   -0.94313
584480.0000   -0.47644
584520.0000   -0.86397
584560.0000   -0.59720
584600.0000   -0.82834
584640.0000   -0.98907
584680.0000   -0.77023
584720.0000   -0.63784
584760.0000   -0.68771
584800.0000   -0.71201
584840.0000   -0.87039
584880.0000   -0.72090
584920.0000   -0.55306
584960.0000   -0.73141
585000.0000   -0.83502
585040.0000   -0.54665
585080.0000   -0.67856
585120.0000   -0.34125
585160.0000   -0.57245
585200.0000   -0.38266
585240.0000   -0.71381
585280.0000   -0.68822
585320.0000   -0.62190
585360.0000   -0.62207
585400.0000   -0.64176
585440.0000   -0.74464
585480.0000   -0.64471
585520.0000   -0.57661
585560.0000   -0.71325
585600.0000   -0.71019
585640.0000   -0.75014
585680.0000   -0.83681
585720.0000   -0.67941
585760.0000   -0.61061
585800.0000   -0.50933
585840.0000   -0.62213
585880.0000   -0.46294
585920.0000   -0.62895
585960.0000   -0.69072
586000.0000   -0.53048
586040.0000   -0.56433
586080.0000   -0.77463
586120.0000   -0.76520
586160.0000   -0.51547
586200.0000   -0.68611
586240.0000   -0.43261
586280.0000   -0.46274
586320.0000   -0.41941
586360.0000   -0.48710
586400.0000   -0.59121
586440.0000   -0.70474
586480.0000   -0.65134
586520.0000   -0.53538
586560.0000   -0.67480
586600.0000   -0.49130
586640.0000   -0.60631
586680.0000   -0.69360
586720.0000   -0.66649
586760.0000   -0.67168
586800.0000   -0.51477
586840.0000   -0.65511
586880.0000   -0.67172
586920.0000   -0.89220
586960.0000   -0.68342
587000.0000   -0.50377
587040.0000   -0.39008
587080.0000   -0.48113
587120.0000   -0.23973
587160.0000   -0.62032
587200.0000   -0.67011
587240.0000   -0.70868
587280.0000   -0.90026
587320.0000   -0.67308
587360.0000   -0.50136
587400.0000   -0.25892
587440.0000   -0.53325
587480.0000   -0.48443
587520.0000   -0.50820
587560.0000   -0.62882
587600.0000   -0.48285
587640.0000   -0.36907
587680.0000   -0.68160
587720.0000   -0.40358
587760.0000   -0.28037
587800.0000   -0.43873
587840.0000   -0.43394
587880.0000   -0.55410
587920.0000   -0.61477
587960.0000   -0.61963
588000.0000   -0.56549
588040.0000   -0.68024
588080.0000   -0.52955
588120.0000   -0.70054
588160.0000   -0.58361
588200.0000   -0.55157
588240.0000   -0.48424
588280.0000   -0.69997
588320.0000   -0.60099
588360.0000   -0.58597
588400.0000   -0.73186
588440.0000   -0.72063
588480.0000   -0.69881
588520.0000   -0.70223
588560.0000   -0.64759
588600.0000   -0.72412
588640.0000   -0.59546
588680.0000   -0.76769
588720.0000   -0.57084
588760.0000   -0.67726
588800.0000   -0.59524
588840.0000   -0.73649
588880.0000   -0.57445
588920.0000   -0.65322
588960.0000   -0.45927
589000.0000   -0.53051
589040.0000   -0.49124
589080.0000   -0.55380
589120.0000   -0.70762
589160.0000   -0.72239
589200.0000   -0.58698
589240.0000   -0.59535
589280.0000   -0.74490
589320.0000   -0.58912
589360.0000   -0.39046
589400.0000   -0.84337
589440.0000   -0.56297
589480.0000   -0.78329
589520.0000   -0.77838
589560.0000   -0.59215
589600.0000   -0.77880
589640.0000   -0.71084
589680.0000   -0.76313
589720.0000   -0.74022
589760.0000   -0.52043
589800.0000   -0.66482
589840.0000   -0.76593
589880.0000   -0.60950
589920.0000   -0.49903
589960.0000   -0.58994
590000.0000   -0.99813
590040.0000   -0.73282
590080.0000   -0.55958
590120.0000   -0.52934
590160.0000   -0.63872
590200.0000   -0.62957
590240.0000   -0.70878
590280.0000   -0.73616
590320.0000   -0.59037
590360.0000   -0.65912
590400.0000   -0.60212
590440.0000   -0.76250
590480.0000   -0.79791
590520.0000   -0.85257
590560.0000   -0.79229
590600.0000   -0.68348
590640.0000   -0.54162
590680.0000   -0.15490
590720.0000   -0.19809
590760.0000   -0.10089
590800.0000   -0.22300
590840.0000   -0.33952
590880.0000   -0.15578
590920.0000   -0.51329
590960.0000   -0.69198
591000.0000   -0.29048
591040.0000   -0.36433
591080.0000   -0.30920
591120.0000   -0.28308
591160.0000   -0.63606
591200.0000   -0.63013
591240.0000   -0.43972
591280.0000   -0.21213
591320.0000   -0.71072
591360.0000   -0.78067
591400.0000   -0.48387
591440.0000   -0.74670
591480.0000   -0.49867
591520.0000   -0.62362
591560.0000   -0.46754
591600.0000   -0.71363
591640.0000   -0.76437
591680.0000   -0.81825
591720.0000   -0.54646
591760.0000   -0.68330
591800.0000   -0.91409
591840.0000   -0.58711
591880.0000   -0.59012
591920.0000   -0.83588
591960.0000   -0.70027
592000.0000   -0.54269
592040.0000   -0.90697
592080.0000   -0.60065
592120.0000   -0.45317
592160.0000   -0.45070
592200.0000   -0.61073
592240.0000   -0.68650
592280.0000   -0.82886
592320.0000   -0.75141
592360.0000   -0.80670
592400.0000   -0.86644
592440.0000   -0.80922
592480.0000   -0.71821
592520.0000   -0.34799
592560.0000   -0.78165
592600.0000   -0.57549
592640.0000   -0.53901
592680.0000   -0.58543
592720.0000   -0.80487
592760.0000   -0.45165
592800.0000   -0.36385
592840.0000   -0.30961
592880.0000   -0.43658
592920.0000   -0.39235
592960.0000   -0.13749
593000.0000   -0.21602
593040.0000   -0.62497
593080.0000   -0.87361
593120.0000   -0.95234
593160.0000   -0.72182
593200.0000   -0.71057
593240.0000   -0.58523
593280.0000   -0.49707
593320.0000   -0.45044
593360.0000   -0.52159
593400.0000   -0.61207
593440.0000   -0.67549
593480.0000   -0.02952
593520.0000   -0.09910
593560.0000   -0.43269
593600.0000   -0.48426
593640.0000   -0.47303
593680.0000   -0.48793
593720.0000   -0.38033
593760.0000   -0.45672
593800.0000   -0.53298
593840.0000   -0.53725
593880.0000   -0.37003
593920.0000   -0.46891
593960.0000   -0.28769
594000.0000   -0.31409
594040.0000   -0.62234
594080.0000   -0.39628
594120.0000   -0.59141
594160.0000   -0.62410
594200.0000   -0.71828
594240.0000   -0.78689
594280.0000   -0.82484
594320.0000   -0.63973
594360.0000   -0.66885
594400.0000   -0.71482
594440.0000   -0.88154
594480.0000   -0.69372
594520.0000   -0.69602
594560.0000   -0.60722
594600.0000   -0.44599
594640.0000   -0.70745
594680.0000   -0.75390
594720.0000   -0.61873
594760.0000   -0.94410
594800.0000   -0.96596
594840.0000   -1.11647
594880.0000   -0.75396
594920.0000   -0.66377
594960.0000   -0.99786
595000.0000   -0.77326
595040.0000   -0.85956
595080.0000   -0.54607
595120.0000   -0.48859
595160.0000   -0.74983
595200.0000   -0.68318
595240.0000   -0.81822
595280.0000   -0.76182
595320.0000   -0.71396
595360.0000   -0.72318
595400.0000   -0.70580
595440.0000   -0.76715
595480.0000   -0.67404
595520.0000   -0.77624
595560.0000   -0.79866
595600.0000   -0.92853
595640.0000   -0.67262
595680.0000   -0.58467
595720.0000   -0.56880
595760.0000   -0.64210
595800.0000   -0.78195
595840.0000   -0.80493
595880.0000   -0.75496
595920.0000   -0.66471
595960.0000   -0.46986
596000.0000   -0.53915
596040.0000   -0.54900
596080.0000   -0.73225
596120.0000   -0.59917
596160.0000   -0.54336
596200.0000   -0.68903
596240.0000   -0.65586
596280.0000   -0.60162
596320.0000   -0.77090
596360.0000   -0.74095
596400.0000   -0.64922
596440.0000   -0.76359
596480.0000   -0.47297
596520.0000   -0.71220
596560.0000   -0.57893
596600.0000   -0.59764
596640.0000   -0.53500
596680.0000   -0.60612
596720.0000   -0.80957
596760.0000   -0.50599
596800.0000   -0.61357
596840.0000   -0.61342
596880.0000   -0.61675
596920.0000   -0.56323
596960.0000   -0.65244
597000.0000   -0.52679
597040.0000   -0.70794
597080.0000   -0.67101
597120.0000   -0.71810
597160.0000   -0.66360
597200.0000   -0.69045
597240.0000   -0.53387
597280.0000   -0.71903
597320.0000   -0.74021
597360.0000   -0.39189
597400.0000   -0.84707
597440.0000   -0.76360
597480.0000   -0.52485
597520.0000   -0.55343
597560.0000   -0.54392
597600.0000   -0.65954
597640.0000   -0.45502
597680.0000   -0.60476
597720.0000   -0.46704
597760.0000   -0.57357
597800.0000   -0.70324
597840.0000   -0.59958
597880.0000   -0.56332
597920.0000   -0.95291
597960.0000   -0.76015
598000.0000   -0.61338
598040.0000   -0.64265
598080.0000   -0.74427
598120.0000   -0.56894
598160.0000   -0.57448
598200.0000   -0.52521
598240.0000   -0.64258
598280.0000   -0.68051
598320.0000   -0.66184
598360.0000   -0.68934
598400.0000   -0.53149
598440.0000   -0.46268
598480.0000   -0.54625
598520.0000   -0.73628
598560.0000   -0.62963
598600.0000   -0.74884
598640.0000   -0.83626
598680.0000   -0.76718
598720.0000   -0.60714
598760.0000   -0.59357
598800.0000   -0.62657
598840.0000   -0.60461
598880.0000   -0.55864
598920.0000   -0.50110
598960.0000   -0.62812
599000.0000   -0.58146
599040.0000   -1.01494
599080.0000   -0.81653
599120.0000   -0.71297
599160.0000   -0.72711
599200.0000   -0.52300
599240.0000   -0.45926
599280.0000   -0.61646
599320.0000   -0.57099
599360.0000   -0.46953
599400.0000   -0.61197
599440.0000   -0.56158
599480.0000   -0.72945
599520.0000   -0.66824
599560.0000   -0.48104
599600.0000   -0.66367
599640.0000   -0.55628
599680.0000   -0.67848
599720.0000   -0.64773
599760.0000   -0.74700
599800.0000   -0.44146
599840.0000   -0.57180
599880.0000   -0.40693
599920.0000   -0.28587
599960.0000   -0.61933
600000.0000   -0.58868
600040.0000   -0.64565
600080.0000   -0.61343
600120.0000   -0.76914
600160.0000   -0.82567
600200.0000   -0.56216
600240.0000   -0.51754
600280.0000   -0.63295
600320.0000   -0.61751
600360.0000   -0.66214
600400.0000   -0.57592
600440.0000   -0.85786
600480.0000   -0.81222
600520.0000   -0.70804
600560.0000   -0.67112
600600.0000   -0.81976
600640.0000   -0.76106
600680.0000   -0.49011
600720.0000   -0.82153
600760.0000   -0.82736
600800.0000   -0.64700
600840.0000   -0.38739
600880.0000   -0.76667
600920.0000   -0.63094
600960.0000   -0.32221
601000.0000   -0.51184
601040.0000   -0.61091
601080.0000   -0.74034
601120.0000   -0.77262
601160.0000   -0.77818
601200.0000   -0.60367
601240.0000   -0.69015
601280.0000   -0.64610
601320.0000   -0.74692
601360.0000   -0.78705
601400.0000   -0.78059
601440.0000   -0.60497
601480.0000   -0.74432
601520.0000   -0.86967
601560.0000   -0.89133
601600.0000   -0.54953
601640.0000   -0.60997
601680.0000   -0.70381
601720.0000   -0.71634
601760.0000   -0.76796
601800.0000   -0.82647
601840.0000   -0.46855
601880.0000   -0.62155
601920.0000   -0.55758
601960.0000   -0.69585
602000.0000   -0.57599
602040.0000   -0.68415
602080.0000   -0.81165
602120.0000   -0.74509
602160.0000   -0.60700
602200.0000   -0.52984
602240.0000   -0.72330
602280.0000   -0.81239
602320.0000   -0.66817
602360.0000   -0.67499
602400.0000   -0.47147
602440.0000   -0.70567
602480.0000   -0.58208
602520.0000   -0.46172
602560.0000   -0.70014
602600.0000   -0.48382
602640.0000   -0.66744
602680.0000   -0.80477
602720.0000   -0.79879
602760.0000   -0.68585
602800.0000   -0.65298
602840.0000   -0.86654
602880.0000   -0.50784
602920.0000   -0.67241
602960.0000   -0.62566
603000.0000   -0.62726
603040.0000   -0.58615
603080.0000   -0.84414
603120.0000   -0.63711
603160.0000   -0.71519
603200.0000   -0.83936
603240.0000   -0.64255
603280.0000   -0.67951
603320.0000   -0.74685
603360.0000   -0.64593
603400.0000   -0.69389
603440.0000   -0.79969
603480.0000   -0.79578
603520.0000   -0.70684
603560.0000   -0.48881
603600.0000   -0.44776
603640.0000   -0.82360
603680.0000   -0.49220
603720.0000   -0.53744
603760.0000   -0.60482
603800.0000   -0.79641
603840.0000   -0.76016
603880.0000   -0.62593
603920.0000   -0.60488
603960.0000   -0.53486
604000.0000   -0.85299
604040.0000   -0.47490
604080.0000   -0.67179
604120.0000   -0.65826
604160.0000   -0.50926
604200.0000   -0.37262
604240.0000   -0.44479
604280.0000   -0.60573
604320.0000   -0.68833
604360.0000   -0.66894
604400.0000   -0.67475
604440.0000   -0.74933
604480.0000   -0.35178
604520.0000   -0.60593
604560.0000   -0.62289
604600.0000   -0.46411
604640.0000   -0.55659
604680.0000   -0.54648
604720.0000   -0.67062
604760.0000   -0.87160
604800.0000   -0.81782
604840.0000   -0.69060
604880.0000   -0.62454
604920.0000   -0.51619
604960.0000   -0.82724
605000.0000   -0.73732
605040.0000   -0.58715
605080.0000   -0.51417
605120.0000   -0.49839
605160.0000   -0.65052
605200.0000   -0.65059
605240.0000   -0.55982
605280.0000   -0.64377
605320.0000   -0.73347
605360.0000   -0.64332
605400.0000   -0.65334
605440.0000   -0.57749
605480.0000   -0.61057
605520.0000   -0.64904
605560.0000   -0.72835
605600.0000   -0.64684
605640.0000   -0.74455
605680.0000   -0.69146
605720.0000   -0.62815
605760.0000   -0.64136
605800.0000   -0.73724
605840.0000   -0.43091
605880.0000   -0.82188
605920.0000   -0.56789
605960.0000   -0.60733
606000.0000   -0.65387
606040.0000   -0.67185
606080.0000   -0.76974
606120.0000   -0.46054
606160.0000   -0.57045
606200.0000   -0.49112
606240.0000   -0.72585
606280.0000   -0.64426
606320.0000   -0.65895
606360.0000   -0.63447
606400.0000   -0.94395
606440.0000   -0.90405
606480.0000   -0.72306
606520.0000   -0.65675
606560.0000   -0.48248
606600.0000   -0.97757
606640.0000   -0.88289
606680.0000   -0.87487
606720.0000   -0.54775
606760.0000   -0.62439
606800.0000   -0.73457
606840.0000   -0.53420
606880.0000   -0.66546
606920.0000   -0.89349
606960.0000   -0.97898
607000.0000   -0.48919
607040.0000   -0.59865
607080.0000   -0.66816
607120.0000   -0.83458
607160.0000   -0.59880
607200.0000   -0.61219
607240.0000   -0.61883
607280.0000   -0.66082
607320.0000   -0.70861
607360.0000   -0.82635
607400.0000   -0.73213
607440.0000   -0.84085
607480.0000   -1.00367
607520.0000   -0.59085
607560.0000   -0.84011
607600.0000   -0.72034
607640.0000   -0.84503
607680.0000   -0.68055
607720.0000   -0.62681
607760.0000   -0.68458
607800.0000   -0.61318
607840.0000   -0.67488
607880.0000   -0.81069
607920.0000   -0.76631
607960.0000   -0.71414
608000.0000   -0.77375
608040.0000   -0.52626
608080.0000   -0.56178
608120.0000   -0.73138
608160.0000   -0.81402
608200.0000   -0.60298
608240.0000   -0.80600
608280.0000   -0.50643
608320.0000   -0.47564
608360.0000   -0.31250
608400.0000   -0.75496
608440.0000   -0.63478
608480.0000   -0.48747
608520.0000   -0.60603
608560.0000   -0.49371
608600.0000   -0.36422
608640.0000   -0.38018
608680.0000   -0.24995
608720.0000   -0.35163
608760.0000   -0.21454
608800.0000   -0.52838
608840.0000   -0.70456
608880.0000   -0.54786
608920.0000   -0.56865
608960.0000   -0.57678
609000.0000   -0.34396
609040.0000   -0.19845
609080.0000   -0.00581
609120.0000    0.10472
609160.0000    0.03228
609200.0000   -0.13661
609240.0000   -0.19884
609280.0000   -0.08280
609320.0000   -0.11254
609360.0000   -0.51044
609400.0000   -0.54601
609440.0000   -0.60324
609480.0000   -0.64630
609520.0000   -0.39556
609560.0000   -0.34813
609600.0000   -0.37852
609640.0000   -0.17981
609680.0000   -0.61205
609720.0000   -0.65282
609760.0000   -0.73738
609800.0000   -0.69214
609840.0000   -0.73487
609880.0000   -0.46648
609920.0000   -0.23948
609960.0000   -0.61969
610000.0000   -0.55248
610040.0000   -0.64375
610080.0000   -0.95956
610120.0000   -0.69001
610160.0000   -0.56228
610200.0000   -0.47002
610240.0000   -0.58549
610280.0000   -0.99887
610320.0000   -0.82336
610360.0000   -0.80921
610400.0000   -0.65307
610440.0000   -0.65086
610480.0000   -1.07198
610520.0000   -0.63805
610560.0000   -0.48867
610600.0000   -0.75553
610640.0000   -0.84704
610680.0000   -0.80197
610720.0000   -0.76965
610760.0000   -0.75588
610800.0000   -0.69912
610840.0000   -0.37886
610880.0000   -0.51762
610920.0000   -0.64719
610960.0000   -0.69352
611000.0000   -0.77445
611040.0000   -0.75039
611080.0000   -0.58669
611120.0000   -0.75233
611160.0000   -0.60034
611200.0000   -0.66757
611240.0000   -0.60725
611280.0000   -0.60325
611320.0000   -0.88176
611360.0000   -0.76823
611400.0000   -0.77220
611440.0000   -0.85578
611480.0000   -0.37474
611520.0000   -0.76307
611560.0000   -0.76414
611600.0000   -0.65813
611640.0000   -0.58516
611680.0000   -0.56752
611720.0000   -0.67078
611760.0000   -0.77904
611800.0000   -0.66187
611840.0000   -0.48478
611880.0000   -0.71523
611920.0000   -0.62850
611960.0000   -0.59601
612000.0000   -0.73068
612040.0000   -0.71951
612080.0000   -0.66218
612120.0000   -0.69994
612160.0000   -0.81763
612200.0000   -0.79501
612240.0000   -0.79390
612280.0000   -0.67611
612320.0000   -0.68491
612360.0000   -0.58695
612400.0000   -0.68375
612440.0000   -0.92386
612480.0000   -0.80597
612520.0000   -0.63447
612560.0000   -0.77704
612600.0000   -0.76613
612640.0000   -0.53730
612680.0000   -0.63915
612720.0000   -0.73381
612760.0000   -0.65961
612800.0000   -0.79189
612840.0000   -0.80122
612880.0000   -0.53465
612920.0000   -0.70768
612960.0000   -0.79337
613000.0000   -0.65450
613040.0000   -0.62422
613080.0000   -0.71390
613120.0000   -0.64898
613160.0000   -0.80674
613200.0000   -0.82062
613240.0000   -0.29616
613280.0000   -0.65516
613320.0000   -0.58773
613360.0000   -0.65825
613400.0000   -0.61488
613440.0000   -0.63667
613480.0000   -0.72296
613520.0000   -0.57758
613560.0000   -0.54264
613600.0000   -0.48812
613640.0000   -0.59114
613680.0000   -0.56813
613720.0000   -0.64603
613760.0000   -0.53100
613800.0000   -0.68379
613840.0000   -0.68949
613880.0000   -0.71258
613920.0000   -0.67210
613960.0000   -0.63930
614000.0000   -0.43360
614040.0000   -0.75727
614080.0000   -0.68671
614120.0000   -0.53506
614160.0000   -0.64725
614200.0000   -0.55632
614240.0000   -0.68205
614280.0000   -0.85169
614320.0000   -0.60939
614360.0000   -0.51542
614400.0000   -0.63660
614440.0000   -0.66444
614480.0000   -0.65672
614520.0000   -0.58154
614560.0000   -0.68268
614600.0000   -0.68227
614640.0000   -0.61416
614680.0000   -0.72422
614720.0000   -0.61607
614760.0000   -0.52879
614800.0000   -0.81886
614840.0000   -0.44336
614880.0000   -0.70943
614920.0000   -0.70099
614960.0000   -0.93212
615000.0000   -0.66683
615040.0000   -0.49065
615080.0000   -0.38436
615120.0000   -0.67312
615160.0000   -0.53309
615200.0000   -0.78624
615240.0000   -0.60217
615280.0000   -0.47500
615320.0000   -0.42724
615360.0000   -0.43459
615400.0000   -0.35693
615440.0000   -0.48170
615480.0000   -0.32905
615520.0000   -0.70148
615560.0000   -0.35190
615600.0000   -0.43005
615640.0000   -0.62223
615680.0000   -0.22379
615720.0000   -0.44664
615760.0000   -0.33910
615800.0000   -0.49834
615840.0000   -0.52052
615880.0000   -0.60394
615920.0000   -0.46277
615960.0000   -0.59647
616000.0000   -0.80186
616040.0000   -0.68789
616080.0000   -0.60596
616120.0000   -0.65115
616160.0000   -0.87711
616200.0000   -0.53299
616240.0000   -0.63633
616280.0000   -0.56206
616320.0000   -0.35381
616360.0000   -0.61772
616400.0000   -0.53405
616440.0000   -0.55062
616480.0000   -0.63019
616520.0000   -0.60711
616560.0000   -0.36309
616600.0000   -0.51644
616640.0000   -0.64303
616680.0000   -0.64529
616720.0000   -0.75079
616760.0000   -0.47044
616800.0000   -0.65553
616840.0000   -0.92682
616880.0000   -0.55970
616920.0000   -0.70933
616960.0000   -0.41411
617000.0000   -0.50781
617040.0000   -0.28115
617080.0000   -0.48589
617120.0000   -0.58876
617160.0000   -0.78319
617200.0000   -0.61366
617240.0000   -0.63910
617280.0000   -0.51983
617320.0000   -0.61621
617360.0000   -0.78706
617400.0000   -0.29371
617440.0000   -0.78615
617480.0000   -0.45927
617520.0000   -0.67821
617560.0000   -0.69854
617600.0000   -0.85225
617640.0000   -0.85360
617680.0000   -0.75196
617720.0000   -0.88105
617760.0000   -0.63707
617800.0000   -0.93391
617840.0000   -0.70577
617880.0000   -0.59868
617920.0000   -0.69395
617960.0000   -0.71348
618000.0000   -0.72223
618040.0000   -0.86991
618080.0000   -0.67355
618120.0000   -0.61376
618160.0000   -0.70460
618200.0000   -0.59737
618240.0000   -0.77047
618280.0000   -0.67478
618320.0000   -0.54927
618360.0000   -0.63955
618400.0000   -0.58696
618440.0000   -0.74374
618480.0000   -0.47012
618520.0000   -0.76466
618560.0000   -0.90463
618600.0000   -0.86749
618640.0000   -0.81986
618680.0000   -0.59122
618720.0000   -0.80765
618760.0000   -0.66444
618800.0000   -0.79104
618840.0000   -0.61890
618880.0000   -0.68139
618920.0000   -0.79603
618960.0000   -0.70420
619000.0000   -0.70939
619040.0000   -0.84721
619080.0000   -0.57497
619120.0000   -0.60330
619160.0000   -0.75496
619200.0000   -0.47630
619240.0000   -0.61412
619280.0000   -0.53355
619320.0000   -0.59114
619360.0000   -0.59926
619400.0000   -0.62747
619440.0000   -0.53379
619480.0000   -0.55559
619520.0000   -0.44723
619560.0000   -0.61968
619600.0000   -0.53784
619640.0000   -0.72071
619680.0000   -0.61337
619720.0000   -0.64486
619760.0000   -0.75377
619800.0000   -0.59248
619840.0000   -0.60979
619880.0000   -0.58239
619920.0000   -0.74275
619960.0000   -0.36585
620000.0000   -0.81115
620040.0000   -0.55179
620080.0000   -0.57266
620120.0000   -0.62401
620160.0000   -0.82513
620200.0000   -0.63860
620240.0000   -0.62586
620280.0000   -0.66555
620320.0000   -0.44813
620360.0000   -0.56122
620400.0000   -0.52839
620440.0000   -0.53430
620480.0000   -0.61976
620520.0000   -0.67941
620560.0000   -0.70553
620600.0000   -0.52344
620640.0000   -0.59688
620680.0000   -0.62141
620720.0000   -0.61000
620760.0000   -0.52895
620800.0000   -0.71714
620840.0000   -0.45810
620880.0000   -0.70441
620920.0000   -0.70250
620960.0000   -0.77847
621000.0000   -0.57695
621040.0000   -0.76548
621080.0000   -0.53067
621120.0000   -0.64052
621160.0000   -0.69555
621200.0000   -0.83626
621240.0000   -0.83119
621280.0000   -0.86416
621320.0000   -0.57117
621360.0000   -0.63765
621400.0000   -0.62021
621440.0000   -0.77616
621480.0000   -0.75725
621520.0000   -0.50183
621560.0000   -0.68248
621600.0000   -0.50783
621640.0000   -0.63829
621680.0000   -0.59686
621720.0000   -0.48366
621760.0000   -0.42064
621800.0000   -0.69450
621840.0000   -0.71040
621880.0000   -0.72109
621920.0000   -0.73306
621960.0000   -0.90396
622000.0000   -0.37958
622040.0000   -0.81805
622080.0000   -0.94339
622120.0000   -0.84614
622160.0000   -0.58316
622200.0000   -0.36998
622240.0000   -0.52985
622280.0000   -0.62608
622320.0000   -0.59610
622360.0000   -0.62814
622400.0000   -0.56466
622440.0000   -0.75781
622480.0000   -0.53827
622520.0000   -0.89095
622560.0000   -0.75139
622600.0000   -0.59661
622640.0000   -0.69740
622680.0000   -0.65491
622720.0000   -0.71381
622760.0000   -0.49493
622800.0000   -0.55240
622840.0000   -0.66411
622880.0000   -0.49846
622920.0000   -0.37711
622960.0000    0.07645
623000.0000   -0.11474
623040.0000   -0.39778
623080.0000   -0.07233
623120.0000   -0.35018
623160.0000   -0.69502
623200.0000   -0.66871
623240.0000   -0.71385
623280.0000   -0.70841
623320.0000   -0.66133
623360.0000   -0.82270
623400.0000   -0.77044
623440.0000   -0.72772
623480.0000   -0.89756
623520.0000   -0.78133
623560.0000   -0.77917
623600.0000   -0.93296
623640.0000   -0.49217
623680.0000   -0.77166
623720.0000   -0.65242
623760.0000   -0.83518
623800.0000   -0.67085
623840.0000   -0.54288
623880.0000   -0.80258
623920.0000   -1.03532
623960.0000   -0.84060
624000.0000   -0.78904
624040.0000   -0.93052
624080.0000   -0.88430
624120.0000   -0.64230
624160.0000   -0.64170
624200.0000   -0.82762
624240.0000   -0.66251
624280.0000   -0.77603
624320.0000   -0.77363
624360.0000   -0.77785
624400.0000   -0.82270
624440.0000   -0.93015
624480.0000   -0.88167
624520.0000   -0.86068
624560.0000   -0.88994
624600.0000   -0.81801
624640.0000   -0.88294
624680.0000   -0.81459
624720.0000   -0.96644
624760.0000   -0.70069
624800.0000   -0.80843
624840.0000   -0.82389
624880.0000   -0.74861
624920.0000   -0.71264
624960.0000   -0.80289
625000.0000   -0.67421
625040.0000   -0.72527
625080.0000   -0.62260
625120.0000   -0.74229
625160.0000   -0.59257
625200.0000   -0.59709
625240.0000   -0.73576
625280.0000   -0.88710
625320.0000   -0.68613
625360.0000   -0.77047
625400.0000   -0.61176
625440.0000   -0.67391
625480.0000   -0.59133
625520.0000   -0.75287
625560.0000   -0.67758
625600.0000   -0.74273
625640.0000   -0.80870
625680.0000   -0.72436
625720.0000   -0.63134
625760.0000   -0.79132
625800.0000   -1.03646
625840.0000   -0.80616
625880.0000   -0.96624
625920.0000   -0.82182
625960.0000   -0.45312
626000.0000   -0.78338
626040.0000   -0.92259
626080.0000   -0.77099
626120.0000   -0.80091
626160.0000   -0.82378
626200.0000   -0.88646
626240.0000   -0.76270
626280.0000   -0.83980
626320.0000   -0.60164
626360.0000   -0.74829
626400.0000   -0.70610
626440.0000   -0.72844
626480.0000   -0.85317
626520.0000   -0.65199
626560.0000   -0.85341
626600.0000   -0.46579
626640.0000   -0.74179
626680.0000   -0.85052
626720.0000   -0.82308
626760.0000   -0.65231
626800.0000   -0.73802
626840.0000   -0.87826
626880.0000   -0.65737
626920.0000   -0.79761
626960.0000   -0.65826
627000.0000   -0.63479
627040.0000   -0.51573
627080.0000   -0.71504
627120.0000   -0.76167
627160.0000   -0.60690
627200.0000   -0.68941
627240.0000   -0.78772
627280.0000   -0.70605
627320.0000   -0.60016
627360.0000   -0.81988
627400.0000   -0.64117
627440.0000   -0.81974
627480.0000   -0.76002
627520.0000   -0.74946
627560.0000   -0.70075
627600.0000   -0.66525
627640.0000   -0.52486
627680.0000   -0.47732
627720.0000   -0.67363
627760.0000   -0.61097
627800.0000   -0.51579
627840.0000   -0.51127
627880.0000   -0.76876
627920.0000   -0.80616
627960.0000   -0.72982
628000.0000   -0.52979
628040.0000   -0.83686
628080.0000   -0.89273
628120.0000   -0.73575
628160.0000   -0.37499
628200.0000   -0.83246
628240.0000   -0.65451
628280.0000   -0.55555
628320.0000   -0.54801
628360.0000   -0.63484
628400.0000   -1.04161
628440.0000   -0.91089
628480.0000   -0.64573
628520.0000   -0.73833
628560.0000   -0.63563
628600.0000   -0.71522
628640.0000   -0.61135
628680.0000   -0.95319
628720.0000   -0.68357
628760.0000   -0.58009
628800.0000   -0.60887
628840.0000   -0.65990
628880.0000   -0.60608
628920.0000   -0.83183
628960.0000   -0.88955
629000.0000   -0.62358
629040.0000   -0.78664
629080.0000   -0.43785
629120.0000   -0.58627
629160.0000   -0.75754
629200.0000   -0.56172
629240.0000   -0.60483
629280.0000   -0.70940
629320.0000   -0.51716
629360.0000   -0.49670
629400.0000   -0.84884
629440.0000   -0.80979
629480.0000   -0.78645
629520.0000   -0.62041
629560.0000   -0.79277
629600.0000   -0.62502
629640.0000   -0.69436
629680.0000   -0.64255
629720.0000   -0.65169
629760.0000   -0.72237
629800.0000   -0.67446
629840.0000   -0.86706
629880.0000   -0.47712
629920.0000   -0.51705
629960.0000   -0.74468
630000.0000   -0.75089
630040.0000   -0.65183
630080.0000   -0.65883
630120.0000   -0.66556
630160.0000   -0.77757
630200.0000   -0.77005
630240.0000   -0.52207
630280.0000   -0.83165
630320.0000   -0.66847
630360.0000   -0.72828
630400.0000   -0.78531
630440.0000   -0.51220
630480.0000   -0.73871
630520.0000   -0.82705
630560.0000   -0.83097
630600.0000   -0.80359
630640.0000   -0.73108
630680.0000   -0.83600
630720.0000   -0.83840
630760.0000   -0.58729
630800.0000   -0.73093
630840.0000   -0.84303
630880.0000   -0.64470
630920.0000   -0.89052
630960.0000   -0.73812
631000.0000   -0.93694
631040.0000   -0.93884
631080.0000   -0.70711
631120.0000   -0.78514
631160.0000   -0.83150
631200.0000   -0.71663
631240.0000   -0.95486
631280.0000   -0.71220
631320.0000   -0.55538
631360.0000   -0.83956
631400.0000   -1.01875
631440.0000   -0.75224
631480.0000   -0.66607
631520.0000   -0.66876
631560.0000   -0.65990
631600.0000   -0.62726
631640.0000   -0.76368
631680.0000   -0.75278
631720.0000   -0.78779
631760.0000   -0.83800
631800.0000   -0.79511
631840.0000   -0.58652
631880.0000   -0.91608
631920.0000   -0.69146
631960.0000   -0.69440
632000.0000   -0.64623
632040.0000   -0.72655
632080.0000   -0.87532
632120.0000   -0.68244
632160.0000   -0.66192
632200.0000   -0.73578
632240.0000   -0.64279
632280.0000   -0.65303
632320.0000   -0.73662
632360.0000   -0.63057
632400.0000   -0.66380
632440.0000   -0.85999
632480.0000   -0.73362
632520.0000   -0.73431
632560.0000   -0.55928
632600.0000   -0.88141
632640.0000   -0.60884
632680.0000   -0.61274
632720.0000   -0.74319
632760.0000   -0.39145
632800.0000   -0.62590
632840.0000   -0.77482
632880.0000   -0.69741
632920.0000   -0.62770
632960.0000   -0.84481
633000.0000   -0.73266
633040.0000   -0.78337
633080.0000   -0.53828
633120.0000   -0.88006
633160.0000   -0.66990
633200.0000   -0.82308
633240.0000   -0.83529
633280.0000   -0.83698
633320.0000   -0.72464
633360.0000   -0.53662
633400.0000   -0.69791
633440.0000   -0.81824
633480.0000   -0.62583
633520.0000   -0.65675
633560.0000   -0.62927
633600.0000   -0.64139
633640.0000   -0.63126
633680.0000   -0.35332
633720.0000   -0.64697
633760.0000   -0.69307
633800.0000   -0.82002
633840.0000   -0.64013
633880.0000   -0.69950
633920.0000   -0.53136
633960.0000   -0.67289
634000.0000   -0.75504
634040.0000   -0.58150
634080.0000   -0.60291
634120.0000   -0.68388
634160.0000   -0.71606
634200.0000   -0.75403
634240.0000   -0.53508
634280.0000   -0.77999
634320.0000   -0.62120
634360.0000   -0.86170
634400.0000   -0.55083
634440.0000   -0.32976
634480.0000   -0.35665
634520.0000   -0.49794
634560.0000   -0.61778
634600.0000   -0.51780
634640.0000   -0.63219
634680.0000   -0.58300
634720.0000   -0.73485
634760.0000   -0.82345
634800.0000   -0.74391
634840.0000   -0.77803
634880.0000   -0.48434
634920.0000   -0.50827
634960.0000   -0.54323
635000.0000   -0.68316
635040.0000   -0.38843
635080.0000   -0.52277
635120.0000   -0.48952
635160.0000   -0.69818
635200.0000   -0.67476
635240.0000   -0.59329
635280.0000   -0.65364
635320.0000   -0.54640
635360.0000   -0.60204
635400.0000   -0.54963
635440.0000   -0.33164
635480.0000   -0.71806
635520.0000   -0.71737
635560.0000   -0.91230
635600.0000   -0.60392
635640.0000   -0.71240
635680.0000   -0.80726
635720.0000   -0.83810
635760.0000   -0.47600
635800.0000   -0.17478
635840.0000   -0.55126
635880.0000   -0.36149
635920.0000   -0.52162
635960.0000   -0.32769
636000.0000   -0.40672
636040.0000   -0.68757
636080.0000   -0.60037
636120.0000   -0.59303
636160.0000   -0.48954
636200.0000   -0.43419
636240.0000   -0.47641
636280.0000   -0.64263
636320.0000   -0.27521
636360.0000   -0.35917
636400.0000   -0.44772
636440.0000   -0.44913
636480.0000   -0.35308
636520.0000   -0.42161
636560.0000   -0.52988
636600.0000   -0.40545
636640.0000   -0.30575
636680.0000   -0.48969
636720.0000   -0.39000
636760.0000   -0.40407
636800.0000   -0.28922
636840.0000   -0.36267
636880.0000   -0.38269
636920.0000   -0.29751
636960.0000   -0.33987
637000.0000   -0.29732
637040.0000   -0.58685
637080.0000   -0.73426
637120.0000   -0.14293
637160.0000   -0.47543
637200.0000   -0.25407
637240.0000   -0.39933
637280.0000   -0.60523
637320.0000   -0.63829
637360.0000   -0.55204
637400.0000   -0.46914
637440.0000   -0.43465
637480.0000   -0.55502
637520.0000   -0.44849
637560.0000   -0.46500
637600.0000   -0.16625
637640.0000   -0.27165
637680.0000   -0.50536
637720.0000   -0.47560
637760.0000   -0.62207
637800.0000   -0.51303
637840.0000   -0.54253
637880.0000   -0.23774
637920.0000   -0.83846
637960.0000   -0.69166
638000.0000   -0.41566
638040.0000   -0.48035
638080.0000   -0.46139
638120.0000   -0.37136
638160.0000   -0.37854
638200.0000   -0.60945
638240.0000   -0.29253
638280.0000   -0.64213
638320.0000   -0.47835
638360.0000   -0.47573
638400.0000   -0.74571
638440.0000   -0.32676
638480.0000   -0.56766
638520.0000   -0.79419
638560.0000   -0.60360
638600.0000   -0.48935
638640.0000   -0.53134
638680.0000   -0.57326
638720.0000   -0.54927
638760.0000   -0.57061
638800.0000   -0.40357
638840.0000   -0.56964
638880.0000   -0.60018
638920.0000   -0.51256
638960.0000   -0.33110
639000.0000   -0.24948
639040.0000   -0.52611
639080.0000   -0.52060
639120.0000   -0.52897
639160.0000   -0.61433
639200.0000   -0.45592
639240.0000   -0.60850
639280.0000   -0.60249
639320.0000   -0.63437
639360.0000   -0.60718
639400.0000   -0.72402
639440.0000   -0.41897
639480.0000   -0.54383
639520.0000   -0.81546
639560.0000   -0.26869
639600.0000   -0.61585
639640.0000   -0.67258
639680.0000   -0.61984
639720.0000   -0.80613
639760.0000   -0.75578
639800.0000   -0.75125
639840.0000   -0.59436
639880.0000   -0.61029
639920.0000   -0.55779
639960.0000   -0.94595
640000.0000   -0.81080
640040.0000   -0.94801
640080.0000   -0.71685
640120.0000   -0.69871
640160.0000   -0.58998
640200.0000   -0.60656
640240.0000   -0.44088
640280.0000   -0.48073
640320.0000   -0.68021
640360.0000   -0.68333
640400.0000   -0.71587
640440.0000   -0.67892
640480.0000   -0.53894
640520.0000   -0.58561
640560.0000   -0.79104
640600.0000   -0.67242
640640.0000   -0.58932
640680.0000   -0.49443
640720.0000   -0.80098
640760.0000   -0.60157
640800.0000   -0.59898
640840.0000   -0.74990
640880.0000   -0.60622
640920.0000   -0.54029
640960.0000   -0.72871
641000.0000   -0.59910
641040.0000   -0.57238
641080.0000   -0.65298
641120.0000   -0.52139
641160.0000   -0.42449
641200.0000   -0.57634
641240.0000   -0.63943
641280.0000   -0.49665
641320.0000   -0.48191
641360.0000   -0.81488
641400.0000   -0.65648
641440.0000   -0.66990
641480.0000   -0.62776
641520.0000   -0.72910
641560.0000   -0.73418
641600.0000   -0.66107
641640.0000   -0.90408
641680.0000   -0.80590
641720.0000   -0.72221
641760.0000   -0.69016
641800.0000   -0.41159
641840.0000   -0.63337
641880.0000   -0.46228
641920.0000   -0.80053
641960.0000   -0.61170
642000.0000   -0.63189
642040.0000   -0.49556
642080.0000   -0.37798
642120.0000   -0.50610
642160.0000   -0.37264
642200.0000   -0.76697
642240.0000   -0.61426
642280.0000   -0.60959
642320.0000   -0.87030
642360.0000   -0.71259
642400.0000   -1.05647
642440.0000   -0.38295
642480.0000   -0.14173
642520.0000   -0.50120
642560.0000   -0.36403
642600.0000   -0.12640
642640.0000   -0.52788
642680.0000   -0.36912
642720.0000   -0.32096
642760.0000   -0.56774
642800.0000   -0.42402
642840.0000   -0.54568
642880.0000   -0.59131
642920.0000   -0.73914
642960.0000   -0.76046
643000.0000   -0.66106
643040.0000   -0.47695
643080.0000   -0.65192
643120.0000   -0.57326
643160.0000   -0.65854
643200.0000   -0.78409
643240.0000   -0.75875
643280.0000   -0.52168
643320.0000   -0.59337
643360.0000   -0.73551
643400.0000   -0.64065
643440.0000   -0.72188
643480.0000   -0.63293
643520.0000   -0.77702
643560.0000   -0.78124
643600.0000   -0.63090
643640.0000   -0.62307
643680.0000   -0.84188
643720.0000   -0.85050
643760.0000   -0.67520
643800.0000   -0.72261
643840.0000   -0.70504
643880.0000   -0.63702
643920.0000   -0.55546
643960.0000   -0.67932
644000.0000   -0.52674
644040.0000   -0.74034
644080.0000   -0.44896
644120.0000   -0.69350
644160.0000   -0.57606
644200.0000   -0.62383
644240.0000   -0.57029
644280.0000   -0.66250
644320.0000   -0.54017
644360.0000   -0.70752
644400.0000   -0.59778
644440.0000   -0.58979
644480.0000   -0.82083
644520.0000   -0.67604
644560.0000   -0.62196
644600.0000   -0.56526
644640.0000   -0.68598
644680.0000   -0.79411
644720.0000   -0.61881
644760.0000   -0.64786
644800.0000   -0.85040
644840.0000   -0.76156
644880.0000   -0.67937
644920.0000   -0.69867
644960.0000   -0.78124
645000.0000   -0.79076
645040.0000   -0.80676
645080.0000   -0.72277
645120.0000   -0.75830
645160.0000   -0.61517
645200.0000   -0.69924
645240.0000   -0.57595
645280.0000   -0.53107
645320.0000   -0.76539
645360.0000   -0.66033
645400.0000   -0.82304
645440.0000   -0.71870
645480.0000   -0.84000
645520.0000   -0.76731
645560.0000   -0.80179
645600.0000   -0.70676
645640.0000   -0.67729
645680.0000   -0.66485
645720.0000   -0.69522
645760.0000   -0.51911
645800.0000   -0.79728
645840.0000   -0.89276
645880.0000   -0.54516
645920.0000   -0.77736
645960.0000   -0.76335
646000.0000   -0.71954
646040.0000   -0.83269
646080.0000   -0.75421
646120.0000   -0.68066
646160.0000   -0.75730
646200.0000   -0.78590
646240.0000   -0.56788
646280.0000   -0.86090
646320.0000   -0.96140
646360.0000   -0.89129
646400.0000   -0.74142
646440.0000   -0.72561
646480.0000   -0.64809
646520.0000   -0.72073
646560.0000   -0.85228
646600.0000   -0.64385
646640.0000   -0.53020
646680.0000   -0.91747
646720.0000   -0.88361
646760.0000   -0.87256
646800.0000   -0.66128
646840.0000   -0.83162
646880.0000   -0.88327
646920.0000   -0.88689
646960.0000   -0.48158
647000.0000   -0.71971
647040.0000   -0.45957
647080.0000   -0.81661
647120.0000   -0.75812
647160.0000   -0.52366
647200.0000   -0.90949
647240.0000   -0.86963
647280.0000   -0.63215
647320.0000   -0.68463
647360.0000   -0.55980
647400.0000   -0.74888
647440.0000   -0.65277
647480.0000   -0.79184
647520.0000   -0.74747
647560.0000   -0.89732
647600.0000   -0.68937
647640.0000   -0.67277
647680.0000   -0.58512
647720.0000   -0.96210
647760.0000   -0.72882
647800.0000   -0.94664
647840.0000   -0.70085
647880.0000   -0.75450
647920.0000   -0.80088
647960.0000   -0.91772
648000.0000   -0.82580
648040.0000   -0.78501
648080.0000   -0.88753
648120.0000   -0.88908
648160.0000   -0.87718
648200.0000   -0.67491
648240.0000   -0.60741
648280.0000   -0.79892
648320.0000   -0.40127
648360.0000   -0.56830
648400.0000   -0.69203
648440.0000   -0.72555
648480.0000   -0.63105
648520.0000   -0.92254
648560.0000   -0.80042
648600.0000   -1.01643
648640.0000   -0.61001
648680.0000   -0.80497
648720.0000   -0.84243
648760.0000   -0.78382
648800.0000   -0.90123
648840.0000   -0.78168
648880.0000   -0.58281
648920.0000   -0.81673
648960.0000   -0.65873
649000.0000   -0.96074
649040.0000   -0.71946
649080.0000   -0.63346
649120.0000   -0.73353
649160.0000   -0.70309
649200.0000   -0.77737
649240.0000   -0.74575
649280.0000   -0.52781
649320.0000   -0.64101
649360.0000   -0.56817
649400.0000   -0.86170
649440.0000   -0.76294
649480.0000   -0.67648
649520.0000   -0.81392
649560.0000   -0.45812
649600.0000   -0.57457
649640.0000   -0.83705
649680.0000   -0.55356
649720.0000   -0.85214
649760.0000   -0.99411
649800.0000   -0.90137
649840.0000   -0.84391
649880.0000   -0.78619
649920.0000   -0.78121
649960.0000   -0.76995
650000.0000   -0.92012
650040.0000   -0.75237
650080.0000   -0.54092
650120.0000   -0.74040
650160.0000   -0.57304
650200.0000   -0.54218
650240.0000   -0.58289
650280.0000   -0.41746
650320.0000   -0.74126
650360.0000   -0.82249
650400.0000   -0.62513
650440.0000   -0.57763
650480.0000   -0.71803
650520.0000   -0.66502
650560.0000   -0.33268
650600.0000   -0.48105
650640.0000   -0.66082
650680.0000   -0.73885
650720.0000   -0.62113
650760.0000   -0.55852
650800.0000   -0.61861
650840.0000   -0.62847
650880.0000   -0.71091
650920.0000   -0.72722
650960.0000   -0.82125
651000.0000   -0.45219
651040.0000   -0.60372
651080.0000   -0.72983
651120.0000   -0.70169
651160.0000   -0.69341
651200.0000   -0.71857
651240.0000   -0.60308
651280.0000   -0.50479
651320.0000   -0.47627
651360.0000   -0.53425
651400.0000   -0.70895
651440.0000   -0.54175
651480.0000   -0.48465
651520.0000   -0.41116
651560.0000   -0.46688
651600.0000   -0.48146
651640.0000   -0.64965
651680.0000   -0.67243
651720.0000   -0.56507
651760.0000   -0.74362
651800.0000   -0.78932
651840.0000   -0.62677
651880.0000   -0.73255
651920.0000   -0.70008
651960.0000   -0.67967
652000.0000   -0.69539
652040.0000   -0.90281
652080.0000   -0.76915
652120.0000   -0.83250
652160.0000   -0.66950
652200.0000   -0.68789
652240.0000   -0.62431
652280.0000   -0.59763
652320.0000   -0.97843
652360.0000   -0.23833
652400.0000   -0.40712
652440.0000   -0.33572
652480.0000   -0.96705
652520.0000   -0.73792
652560.0000   -0.78324
652600.0000   -0.42463
652640.0000   -0.37481
652680.0000   -0.44948
652720.0000   -0.12418
652760.0000   -0.52275
652800.0000   -0.64219
652840.0000   -0.51696
652880.0000   -0.58769
652920.0000   -0.65504
652960.0000   -0.44744
653000.0000   -0.31401
653040.0000   -0.25074
653080.0000   -0.42542
653120.0000   -0.53029
653160.0000   -0.34305
653200.0000   -0.29642
653240.0000   -0.25968
653280.0000   -0.11867
653320.0000   -0.04768
653360.0000   -0.13367
653400.0000   -0.30107
653440.0000    0.06828
653480.0000    0.22521
653520.0000   -0.03039
653560.0000   -0.01689
653600.0000   -0.02511
653640.0000    0.20663
653680.0000    0.37891
653720.0000    0.16249
653760.0000    0.16980
653800.0000    0.24444
653840.0000    0.25542
653880.0000    0.53574
653920.0000    0.23567
653960.0000    0.37421
654000.0000   -0.06257
654040.0000    0.27403
654080.0000    0.23491
654120.0000    0.43532
654160.0000    0.29592
654200.0000    0.15595
654240.0000    0.43711
654280.0000    0.40512
654320.0000    0.17719
654360.0000    0.06208
654400.0000    0.14872
654440.0000    0.20290
654480.0000    0.46330
654520.0000    0.37445
654560.0000    0.21407
654600.0000    0.12874
654640.0000    0.20393
654680.0000    0.18607
654720.0000    0.27926
654760.0000    0.15149
654800.0000    0.24811
654840.0000    0.17835
654880.0000    0.05675
654920.0000    0.24435
654960.0000    0.10764
655000.0000    0.28391
655040.0000    0.18473
655080.0000    0.28291
655120.0000    0.20270
655160.0000    0.27865
655200.0000    0.27009
655240.0000   -0.04336
655280.0000    0.26118
655320.0000    0.07484
655360.0000    0.29791
655400.0000    0.01437
655440.0000    0.14928
655480.0000    0.46809
655520.0000    0.28284
655560.0000    0.26229
655600.0000    0.24889
655640.0000    0.21097
655680.0000    0.18916
655720.0000    0.24782
655760.0000    0.25451
655800.0000    0.15049
655840.0000    0.31669
655880.0000   -0.15982
655920.0000    0.20262
655960.0000    0.21829
656000.0000    0.19296
656040.0000    0.41924
656080.0000    0.21259
656120.0000   -0.20566
656160.0000   -0.20178
656200.0000    0.04898
656240.0000    0.27614
656280.0000    0.12838
656320.0000   -0.23474
656360.0000    0.06494
656400.0000   -0.20452
656440.0000   -0.27441
656480.0000   -0.11866
656520.0000   -0.08842
656560.0000   -0.07020
656600.0000   -0.16265
656640.0000   -0.45188
656680.0000   -0.16161
656720.0000   -0.06699
656760.0000    0.01281
656800.0000    0.21999
656840.0000    0.29365
656880.0000   -0.03879
656920.0000   -0.01391
656960.0000    0.08596
657000.0000   -0.21531
657040.0000   -0.22240
657080.0000   -0.01554
657120.0000   -0.00824
657160.0000   -0.05846
657200.0000   -0.42016
657240.0000   -0.43193
657280.0000   -0.33624
657320.0000   -0.68288
657360.0000   -0.62391
657400.0000   -0.54395
657440.0000   -0.31751
657480.0000   -0.21795
657520.0000   -0.00910
657560.0000   -0.19291
657600.0000   -0.12719
657640.0000   -0.34646
657680.0000   -0.42607
657720.0000    0.38617
657760.0000    0.20209
657800.0000    0.17734
657840.0000    0.19622
657880.0000    0.18107
657920.0000   -0.17236
657960.0000   -0.05838
658000.0000    0.26551
658040.0000    0.11250
658080.0000    0.30132
658120.0000    0.09097
658160.0000    0.22926
658200.0000    0.02934
658240.0000    0.25106
658280.0000    0.35790
658320.0000    0.12691
658360.0000    0.18257
658400.0000    0.22871
658440.0000    0.10146
658480.0000    0.07793
658520.0000    0.21808
658560.0000    0.40533
658600.0000    0.18369
658640.0000    0.32607
658680.0000    0.26145
658720.0000    0.23815
658760.0000    0.45120
658800.0000    0.37635
658840.0000    0.00062
658880.0000   -0.05181
658920.0000    0.28028
658960.0000    0.38478
659000.0000    0.31962
659040.0000    0.19615
659080.0000   -0.05994
659120.0000    0.38230
659160.0000    0.03355
659200.0000    0.11815
659240.0000    0.24516
659280.0000    0.01766
659320.0000   -0.04649
659360.0000    0.07992
659400.0000    0.11432
659440.0000   -0.00723
659480.0000    0.24568
659520.0000    0.13795
659560.0000   -0.11248
659600.0000   -0.28023
659640.0000   -0.32031
659680.0000   -0.16706
659720.0000   -0.03238
659760.0000   -0.46898
659800.0000   -0.24923
659840.0000   -0.24769
659880.0000   -0.23241
659920.0000   -0.33584
659960.0000    0.02663
660000.0000    0.01042
660040.0000   -0.13892
660080.0000   -0.26073
660120.0000   -0.18299
660160.0000   -0.19243
660200.0000   -0.18651
660240.0000   -0.07980
660280.0000   -0.41055
660320.0000   -0.06647
660360.0000    0.03579
660400.0000   -0.19837
660440.0000   -0.05685
660480.0000   -0.05897
660520.0000   -0.07222
660560.0000   -0.32189
660600.0000    0.11982
660640.0000    0.04524
660680.0000   -0.02971
660720.0000    0.31220
660760.0000    0.14065
660800.0000    0.05618
660840.0000    0.24466
660880.0000   -0.02857
660920.0000   -0.12966
660960.0000    0.07207
661000.0000    0.02861
661040.0000   -0.57773
661080.0000   -0.13985
661120.0000   -0.31561
661160.0000    0.01051
661200.0000   -0.02798
661240.0000    0.02841
661280.0000    0.05361
661320.0000   -0.10501
661360.0000    0.04380
661400.0000   -0.06513
661440.0000   -0.20694
661480.0000    0.19047
661520.0000    0.11681
661560.0000   -0.13668
661600.0000    0.20564
661640.0000    0.30026
661680.0000    0.10169
661720.0000   -0.28952
661760.0000   -0.08165
661800.0000    0.03868
661840.0000   -0.10355
661880.0000    0.12056
661920.0000   -0.20081
661960.0000   -0.05388
662000.0000    0.28463
662040.0000    0.08225
662080.0000    0.13162
662120.0000    0.11147
662160.0000    0.04788
662200.0000   -0.10331
662240.0000    0.02020
662280.0000   -0.10503
662320.0000   -0.02009
662360.0000    0.12272
662400.0000    0.21362
662440.0000    0.14711
662480.0000    0.44594
662520.0000    0.14484
662560.0000   -0.02834
662600.0000    0.07215
662640.0000   -0.18091
662680.0000    0.06760
662720.0000   -0.01883
662760.0000    0.00195
662800.0000    0.20465
662840.0000    0.20452
662880.0000    0.19786
662920.0000    0.15420
662960.0000   -0.08264
663000.0000    0.11405
663040.0000    0.12361
663080.0000   -0.00722
663120.0000   -0.13287
663160.0000    0.19663
663200.0000    0.01231
663240.0000    0.08936
663280.0000   -0.12941
663320.0000   -0.27512
663360.0000   -0.13832
663400.0000   -0.12534
663440.0000    0.03680
663480.0000   -0.05088
663520.0000    0.11301
663560.0000   -0.23634
663600.0000   -0.25727
663640.0000    0.15896
663680.0000    0.13992
663720.0000    0.12346
663760.0000   -0.17039
663800.0000   -0.04951
663840.0000    0.10270
663880.0000   -0.41635
663920.0000   -0.18083
663960.0000   -0.08119
664000.0000   -0.11380
664040.0000   -0.18107
664080.0000   -0.14479
664120.0000   -0.11966
664160.0000    0.12191
664200.0000    0.51787
664240.0000   -0.07610
664280.0000    0.16451
664320.0000    0.01585
664360.0000    0.00989
664400.0000    0.16915
664440.0000   -0.06149
664480.0000    0.16100
664520.0000    0.17322
664560.0000    0.26812
664600.0000    0.12228
664640.0000    0.21261
664680.0000    0.08350
664720.0000    0.17087
664760.0000    0.32767
664800.0000    0.29216
664840.0000    0.20044
664880.0000    0.02507
664920.0000    0.16071
664960.0000    0.15007
665000.0000   -0.20048
665040.0000    0.06820
665080.0000    0.23882
665120.0000    0.23153
665160.0000    0.21001
665200.0000    0.21697
665240.0000    0.20583
665280.0000   -0.05536
665320.0000    0.10884
665360.0000    0.12035
665400.0000   -0.29152
665440.0000    0.04847
665480.0000    0.00652
665520.0000   -0.17993
665560.0000    0.08839
665600.0000   -0.02328
665640.0000   -0.02042
665680.0000   -0.03280
665720.0000   -0.09144
665760.0000   -0.18026
665800.0000    0.04008
665840.0000    0.11868
665880.0000    0.01487
665920.0000    0.02565
665960.0000   -0.08450
666000.0000   -0.19114
666040.0000   -0.33454
666080.0000   -0.05364
666120.0000   -0.10792
666160.0000    0.14640
666200.0000    0.26873
666240.0000    0.42200
666280.0000   -0.34153
666320.0000   -0.09062
666360.0000   -0.18468
666400.0000   -0.05207
666440.0000   -0.18672
666480.0000   -0.20432
666520.0000    0.00665
666560.0000   -0.02420
666600.0000   -0.02816
666640.0000    0.00909
666680.0000   -0.13268
666720.0000   -0.08581
666760.0000    0.08463
666800.0000   -0.04001
666840.0000   -0.08703
666880.0000   -0.13132
666920.0000    0.05943
666960.0000   -0.21182
667000.0000   -0.37651
667040.0000   -0.13195
667080.0000   -0.17384
667120.0000   -0.08408
667160.0000   -0.18647
667200.0000    0.01258
667240.0000   -0.23292
667280.0000   -0.27271
667320.0000   -0.15868
667360.0000   -0.12064
667400.0000    0.41021
667440.0000    0.13233
667480.0000   -0.12115
667520.0000    0.08569
667560.0000    0.06019
667600.0000   -0.07024
667640.0000   -0.01882
667680.0000   -0.08178
667720.0000   -0.04549
667760.0000    0.16746
667800.0000    0.22745
667840.0000   -0.04174
667880.0000    0.18093
667920.0000    0.22695
667960.0000    0.04846
668000.0000   -0.28949
668040.0000   -0.13283
668080.0000   -0.22247
668120.0000   -0.04452
668160.0000    0.06377
668200.0000   -0.02180
668240.0000    0.28512
668280.0000   -0.22239
668320.0000   -0.18873
668360.0000   -0.17303
668400.0000   -0.16725
668440.0000    0.04216
668480.0000    0.22539
668520.0000   -0.03990
668560.0000    0.11648
668600.0000    0.01287
668640.0000   -0.00893
668680.0000   -0.16211
668720.0000   -0.12177
668760.0000    0.07094
668800.0000    0.02894
668840.0000   -0.09340
668880.0000   -0.05686
668920.0000    0.28816
668960.0000   -0.35073
669000.0000   -0.52792
669040.0000   -0.22829
669080.0000   -0.12573
669120.0000   -0.09604
669160.0000   -0.15714
669200.0000    0.27270
669240.0000    0.27468
669280.0000    0.46249
669320.0000    0.24497
669360.0000    0.21418
669400.0000   -0.04893
669440.0000    0.26286
669480.0000    0.09332
669520.0000    0.26199
669560.0000    0.14842
669600.0000    0.13038
669640.0000   -0.02338
669680.0000    0.03956
669720.0000   -0.07293
669760.0000   -0.17256
669800.0000   -0.36885
669840.0000   -0.57104
669880.0000   -0.19949
669920.0000   -0.29382
669960.0000   -0.43956
670000.0000   -0.27910
670040.0000   -0.34547
670080.0000   -0.26247
670120.0000   -0.34287
670160.0000   -0.14146
670200.0000   -0.13590
670240.0000   -0.14879
670280.0000   -0.28226
670320.0000   -0.33636
670360.0000   -0.30105
670400.0000   -0.04263
670440.0000   -0.31148
670480.0000   -0.28764
670520.0000   -0.48678
670560.0000   -0.12989
670600.0000   -0.40218
670640.0000   -0.25852
670680.0000   -0.35478
670720.0000   -0.35449
670760.0000   -0.59057
670800.0000   -0.28678
670840.0000   -0.79286
670880.0000   -0.80628
670920.0000   -0.54892
670960.0000   -0.67942
671000.0000   -0.28425
671040.0000   -0.18995
671080.0000    0.04845
671120.0000    0.21819
671160.0000    0.03141
671200.0000    0.14641
671240.0000    0.17222
671280.0000   -0.24294
671320.0000   -0.22436
671360.0000   -0.24692
671400.0000    0.20064
671440.0000   -0.25965
671480.0000   -0.14443
671520.0000   -0.21617
671560.0000   -0.16097
671600.0000   -0.21930
671640.0000    0.35997
671680.0000    0.26140
671720.0000    0.02237
671760.0000    0.22666
671800.0000   -0.23200
671840.0000   -0.33417
671880.0000   -0.26514
671920.0000   -0.28268
671960.0000   -0.44507
672000.0000   -0.17485
672040.0000   -0.21060
672080.0000   -0.12678
672120.0000    0.17603
672160.0000   -0.02320
672200.0000   -0.03438
672240.0000   -0.31628
672280.0000    0.17811
672320.0000   -0.24596
672360.0000   -0.00716
672400.0000   -0.25738
672440.0000   -0.41469
672480.0000   -0.18569
672520.0000   -0.17990
672560.0000   -0.14817
672600.0000   -0.14350
672640.0000   -0.22119
672680.0000    0.03887
672720.0000    0.06121
672760.0000    0.19264
672800.0000    0.23562
672840.0000   -0.38333
672880.0000   -0.26137
672920.0000   -0.34187
672960.0000   -0.08347
673000.0000    0.11466
673040.0000    0.08657
673080.0000   -0.03613
673120.0000   -0.38198
673160.0000   -0.37076
673200.0000    0.16450
673240.0000   -0.24218
673280.0000   -0.22239
673320.0000   -0.09494
673360.0000   -0.40244
673400.0000   -0.36904
673440.0000   -0.08281
673480.0000    0.17096
673520.0000   -0.18307
673560.0000   -0.18873
673600.0000   -0.26739
673640.0000   -0.27491
673680.0000   -0.38241
673720.0000   -0.40391
673760.0000   -0.41549
673800.0000   -0.54336
673840.0000   -0.36776
673880.0000   -0.13183
673920.0000   -0.24249
673960.0000   -0.47507
674000.0000   -0.46416
674040.0000   -0.39158
674080.0000   -0.13214
674120.0000   -0.22059
674160.0000   -0.22626
674200.0000   -0.18384
674240.0000   -0.09548
674280.0000   -0.27484
674320.0000   -0.22759
674360.0000   -0.13205
674400.0000   -0.10586
674440.0000   -0.38235
674480.0000   -0.41372
674520.0000    0.04200
674560.0000   -0.14917
674600.0000    0.08896
674640.0000   -0.17946
674680.0000   -0.17068
674720.0000   -0.02066
674760.0000   -0.17554
674800.0000   -0.39060
674840.0000   -0.04021
674880.0000   -0.09966
674920.0000    0.13038
674960.0000    0.09474
675000.0000   -0.08095
675040.0000   -0.07714
675080.0000   -0.05836
675120.0000    0.10308
675160.0000   -0.05369
675200.0000   -0.04257
675240.0000   -0.09121
675280.0000    0.25897
675320.0000    0.07191
675360.0000    0.13346
675400.0000   -0.27953
675440.0000   -0.48456
675480.0000   -0.29368
675520.0000   -0.07177
675560.0000    0.19301
675600.0000   -0.00641
675640.0000   -0.38037
675680.0000   -0.22894
675720.0000    0.12608
675760.0000   -0.01012
675800.0000   -0.13856
675840.0000   -0.32678
675880.0000   -0.09315
675920.0000    0.02268
675960.0000   -0.09618
676000.0000   -0.18407
676040.0000   -0.09309
676080.0000    0.00324
676120.0000    0.07889
676160.0000    0.08007
676200.0000   -0.05973
676240.0000   -0.06306
676280.0000   -0.22251
676320.0000   -0.09731
676360.0000    0.17563
676400.0000   -0.08533
676440.0000    0.41669
676480.0000    0.13690
676520.0000   -0.09907
676560.0000   -0.07428
676600.0000    0.02453
676640.0000   -0.11582
676680.0000   -0.01806
676720.0000   -0.01852
676760.0000   -0.03964
676800.0000   -0.35516
676840.0000    0.23117
676880.0000   -0.37725
676920.0000   -0.33639
676960.0000   -0.44870
677000.0000    0.06933
677040.0000   -0.47147
677080.0000   -0.20380
677120.0000   -0.37603
677160.0000   -0.28247
677200.0000   -0.23860
677240.0000   -0.25614
677280.0000   -0.21719
677320.0000   -0.20623
677360.0000    0.07991
677400.0000   -0.36229
677440.0000   -0.19188
677480.0000   -0.08753
677520.0000    0.05502
677560.0000    0.19290
677600.0000   -0.12059
677640.0000    0.25036
677680.0000    0.08351
677720.0000   -0.15902
677760.0000   -0.03775
677800.0000   -0.23901
677840.0000    0.06177
677880.0000    0.17591
677920.0000   -0.13834
677960.0000    0.05089
678000.0000   -0.10359
678040.0000   -0.10634
678080.0000   -0.21596
678120.0000   -0.42615
678160.0000   -0.25790
678200.0000   -0.08341
678240.0000    0.02388
678280.0000    0.02394
678320.0000    0.00878
678360.0000   -0.05461
678400.0000    0.09722
678440.0000    0.07943
678480.0000    0.17249
678520.0000    0.13659
678560.0000   -0.03847
678600.0000    0.04935
678640.0000    0.15193
678680.0000   -0.03451
678720.0000    0.05514
678760.0000   -0.02901
678800.0000   -0.23973
678840.0000    0.04750
678880.0000    0.00821
678920.0000    0.26439
678960.0000    0.02999
679000.0000   -0.13191
679040.0000   -0.64862
679080.0000   -0.26650
679120.0000   -0.11270
679160.0000   -0.12460
679200.0000   -0.72341
679240.0000   -0.21855
679280.0000   -0.21250
679320.0000   -0.43104
679360.0000   -0.30656
679400.0000   -0.21908
679440.0000   -0.06390
679480.0000   -0.02106
679520.0000   -0.13404
679560.0000    0.09809
679600.0000   -0.10730
679640.0000   -0.17021
679680.0000   -0.16352
679720.0000    0.15739
679760.0000   -0.05198
679800.0000   -0.07981
679840.0000   -0.08311
679880.0000   -0.04471
679920.0000   -0.27252
679960.0000   -0.00442
680000.0000   -0.36780
680040.0000   -0.13877
680080.0000    0.08561
680120.0000    0.19676
680160.0000   -0.03322
680200.0000    0.22800
680240.0000    0.00670
680280.0000    0.16293
680320.0000    0.37126
680360.0000    0.22892
680400.0000    0.26764
680440.0000    0.57911
680480.0000    0.55199
680520.0000    0.43785
680560.0000    0.13933
680600.0000    0.29288
680640.0000    0.19764
680680.0000    0.30242
680720.0000    0.35054
680760.0000   -0.00378
680800.0000    0.19667
680840.0000    0.20153
680880.0000   -0.05328
680920.0000   -0.01940
680960.0000    0.05059
681000.0000    0.14625
681040.0000    0.07102
681080.0000    0.17151
681120.0000    0.02208
681160.0000    0.13427
681200.0000    0.34943
681240.0000    0.20582
681280.0000   -0.04036
681320.0000    0.06873
681360.0000    0.37022
681400.0000   -0.20502
681440.0000   -0.16516
681480.0000   -0.24449
681520.0000   -0.17202
681560.0000   -0.14284
681600.0000   -0.12073
681640.0000   -0.24206
681680.0000    0.14639
681720.0000    0.13298
681760.0000    0.25490
681800.0000    0.16190
681840.0000   -0.22855
681880.0000   -0.14923
681920.0000   -0.03595
681960.0000    0.13495
682000.0000    0.15983
682040.0000    0.24944
682080.0000    0.27070
682120.0000    0.27323
682160.0000    0.26510
682200.0000    0.00635
682240.0000    0.17609
682280.0000    0.28417
682320.0000    0.19267
682360.0000    0.15269
682400.0000    0.06678
682440.0000    0.26160
682480.0000    0.17141
682520.0000    0.29402
682560.0000    0.32398
682600.0000    0.24539
682640.0000    0.19228
682680.0000    0.13590
682720.0000    0.15425
682760.0000    0.40323
682800.0000    0.38978
682840.0000   -0.07448
682880.0000   -0.29629
682920.0000    0.07186
682960.0000    0.01986
683000.0000    0.07972
683040.0000    0.12295
683080.0000   -0.05440
683120.0000   -0.12569
683160.0000   -0.15582
683200.0000   -0.30200
683240.0000    0.04705
683280.0000    0.02237
683320.0000   -0.07206
683360.0000   -0.03677
683400.0000    0.21916
683440.0000    0.10695
683480.0000    0.04366
683520.0000    0.09389
683560.0000    0.11100
683600.0000    0.03012
683640.0000   -0.31052
683680.0000   -0.38154
683720.0000   -0.27110
683760.0000   -0.36127
683800.0000   -0.08800
683840.0000   -0.07747
683880.0000   -0.20583
683920.0000   -0.32653
683960.0000   -0.23651
684000.0000   -0.06785
684040.0000   -0.40017
684080.0000   -0.22805
684120.0000   -0.06424
684160.0000   -0.35587
684200.0000   -0.07307
684240.0000   -0.49198
684280.0000   -0.37849
684320.0000   -0.16148
684360.0000   -0.02870
684400.0000    0.29028
684440.0000   -0.02285
684480.0000    0.23754
684520.0000    0.05758
684560.0000    0.33654
684600.0000   -0.09159
684640.0000   -0.43224
684680.0000   -0.19481
684720.0000   -0.12628
684760.0000   -0.29297
684800.0000    0.34123
684840.0000    0.18806
684880.0000    0.21522
684920.0000    0.07334
684960.0000    0.33658
685000.0000    0.05001
685040.0000    0.22961
685080.0000    0.53323
685120.0000    0.09605
685160.0000    0.33645
685200.0000    0.11132
685240.0000    0.53760
685280.0000    0.63925
685320.0000    0.50148
685360.0000    0.21172
685400.0000    0.41454
685440.0000    0.37566
685480.0000    0.41023
685520.0000    0.19538
685560.0000    0.43917
685600.0000    0.27816
685640.0000   -0.04285
685680.0000    0.44866
685720.0000    0.48755
685760.0000    0.55258
685800.0000    0.19884
685840.0000    0.21965
685880.0000    0.66266
685920.0000    0.74772
685960.0000    0.47143
686000.0000    0.78956
686040.0000    0.54095
686080.0000    0.59859
686120.0000    0.39839
686160.0000    0.27982
686200.0000    0.25939
686240.0000    0.43416
686280.0000    0.47647
686320.0000    0.43345
686360.0000    0.42248
686400.0000    0.36284
686440.0000    0.30784
686480.0000    0.36353
686520.0000    0.34296
686560.0000    0.19297
686600.0000    0.13986
686640.0000    0.09125
686680.0000    0.52148
686720.0000    0.23980
686760.0000    0.25067
686800.0000    0.36364
686840.0000    0.34114
686880.0000    0.25474
686920.0000    0.33704
686960.0000    0.35455
687000.0000    0.20649
687040.0000    0.21870
687080.0000    0.08519
687120.0000   -0.08953
687160.0000    0.38347
687200.0000    0.50909
687240.0000    0.50381
687280.0000    0.40395
687320.0000    0.44467
687360.0000    0.39845
687400.0000    0.14281
687440.0000    0.24473
687480.0000    0.27056
687520.0000    0.43778
687560.0000    0.40389
687600.0000    0.45730
687640.0000    0.24432
687680.0000    0.32262
687720.0000    0.37299
687760.0000    0.39674
687800.0000    0.66887
687840.0000    0.30635
687880.0000    0.33537
687920.0000    0.43918
687960.0000    0.52273
688000.0000    0.38136
688040.0000    0.47645
688080.0000    0.50064
688120.0000    0.46304
688160.0000    0.32385
688200.0000    0.45185
688240.0000    0.55464
688280.0000    0.29640
688320.0000    0.24863
688360.0000    0.43321
688400.0000    0.27428
688440.0000    0.29707
688480.0000    0.10336
688520.0000    0.30472
688560.0000   -0.15569
688600.0000    0.13418
688640.0000    0.30846
688680.0000    0.59278
688720.0000    0.37365
688760.0000    0.16607
688800.0000    0.39151
688840.0000    0.35541
688880.0000    0.23077
688920.0000    0.16596
688960.0000    0.27069
689000.0000    0.29732
689040.0000    0.12655
689080.0000    0.56145
689120.0000    0.34448
689160.0000    0.20285
689200.0000    0.24046
689240.0000    0.35738
689280.0000    0.15523
689320.0000    0.16837
689360.0000    0.40909
689400.0000    0.21308
689440.0000    0.46045
689480.0000    0.52478
689520.0000    0.39818
689560.0000    0.51318
689600.0000    0.25944
689640.0000    0.33452
689680.0000    0.04803
689720.0000    0.21498
689760.0000    0.38793
689800.0000    0.41938
689840.0000   -0.00990
689880.0000    0.33367
689920.0000    0.15339
689960.0000    0.28595
690000.0000    0.45824
690040.0000    0.19333
690080.0000   -0.15577
690120.0000   -0.34025
690160.0000   -0.30849
690200.0000   -0.21127
690240.0000   -0.23485
690280.0000   -0.25978
690320.0000   -0.13242
690360.0000   -0.05986
690400.0000   -0.34533
690440.0000    0.05879
690480.0000   -0.20469
690520.0000   -0.25787
690560.0000   -0.34669
690600.0000   -0.03627
690640.0000   -0.16512
690680.0000    0.10330
690720.0000   -0.08605
690760.0000    0.08288
690800.0000   -0.46039
690840.0000   -0.05770
690880.0000   -0.23850
690920.0000    0.07970
690960.0000   -0.16265
691000.0000   -0.40653
691040.0000   -0.10425
691080.0000   -0.36065
691120.0000   -0.24124
691160.0000   -0.17902
691200.0000   -0.50772
691240.0000    0.07652
691280.0000    0.19295
691320.0000    0.15571
691360.0000    0.18680
691400.0000    0.24869
691440.0000    0.21352
691480.0000   -0.29917
691520.0000   -0.06503
691560.0000    0.18338
691600.0000   -0.18193
691640.0000    0.17450
691680.0000    0.11370
691720.0000   -0.20006
691760.0000   -0.13478
691800.0000   -0.51496
691840.0000   -0.12560
691880.0000    0.01052
691920.0000    0.04362
691960.0000   -0.17999
692000.0000    0.19755
692040.0000   -0.03196
692080.0000    0.00562
692120.0000    0.13050
692160.0000    0.29733
692200.0000    0.20078
692240.0000   -0.00975
692280.0000   -0.20043
692320.0000   -0.13661
692360.0000   -0.00368
692400.0000    0.11521
692440.0000    0.14826
692480.0000    0.22833
692520.0000    0.34556
692560.0000    0.16423
692600.0000    0.08733
692640.0000    0.01890
692680.0000   -0.09807
692720.0000    0.10102
692760.0000    0.03013
692800.0000    0.06852
692840.0000   -0.51479
692880.0000   -0.59948
692920.0000   -0.82425
692960.0000   -0.81708
693000.0000   -0.78873
693040.0000   -0.80250
693080.0000   -0.76266
693120.0000   -0.39504
693160.0000   -0.82708
693200.0000   -0.64762
693240.0000   -0.31503
693280.0000   -0.06342
693320.0000   -0.26896
693360.0000   -0.07423
693400.0000   -0.22944
693440.0000   -0.27236
693480.0000   -0.47710
693520.0000   -0.36546
693560.0000   -0.22512
693600.0000   -0.07257
693640.0000   -0.30379
693680.0000   -0.53654
693720.0000   -0.28757
693760.0000   -0.11002
693800.0000   -0.23225
693840.0000   -0.44337
693880.0000   -0.21489
693920.0000    0.04853
693960.0000    0.08988
694000.0000    0.03200
694040.0000   -0.28446
694080.0000   -0.27564
694120.0000   -0.14069
694160.0000   -0.53711
694200.0000   -0.48881
694240.0000   -0.18115
694280.0000    0.05116
694320.0000   -0.25132
694360.0000   -0.37767
694400.0000   -0.27108
694440.0000   -0.47712
694480.0000   -0.28366
694520.0000   -0.17423
694560.0000   -0.42709
694600.0000   -0.21419
694640.0000   -0.29807
694680.0000   -0.21848
694720.0000    0.04563
694760.0000   -0.09113
694800.0000   -0.09062
694840.0000   -0.16646
694880.0000   -0.31758
694920.0000   -0.55751
694960.0000   -0.35402
695000.0000   -0.46324
695040.0000   -0.05624
695080.0000    0.15030
695120.0000   -0.40604
695160.0000   -0.11578
695200.0000   -0.41264
695240.0000   -0.36341
695280.0000   -0.35652
695320.0000   -0.36917
695360.0000   -0.31729
695400.0000   -0.60820
695440.0000   -0.44169
695480.0000   -0.43171
695520.0000   -0.16737
695560.0000   -0.30694
695600.0000   -0.38586
695640.0000   -0.46959
695680.0000   -0.73604
695720.0000   -0.49343
695760.0000   -0.55973
695800.0000   -0.29089
695840.0000   -0.31483
695880.0000   -0.45356
695920.0000   -0.19058
695960.0000   -0.22971
696000.0000   -0.16123
696040.0000   -0.13164
696080.0000   -0.50236
696120.0000   -0.66373
696160.0000   -0.23703
696200.0000   -0.26228
696240.0000   -0.31847
696280.0000   -0.58110
696320.0000   -0.10462
696360.0000   -0.23540
696400.0000   -0.40935
696440.0000   -0.16396
696480.0000   -0.60200
696520.0000   -0.35922
696560.0000   -0.61415
696600.0000   -0.43491
696640.0000   -0.39980
696680.0000   -0.60639
696720.0000   -0.46732
696760.0000   -0.17180
696800.0000   -0.36876
696840.0000   -0.31162
696880.0000   -0.52456
696920.0000   -0.26462
696960.0000   -0.41530
697000.0000   -0.09236
697040.0000   -0.44424
697080.0000   -0.19237
697120.0000   -0.25508
697160.0000   -0.42836
697200.0000   -0.33417
697240.0000   -0.35772
697280.0000   -0.45142
697320.0000   -0.45004
697360.0000   -0.42967
697400.0000   -0.23028
697440.0000   -0.78912
697480.0000   -0.30056
697520.0000   -0.42445
697560.0000   -0.61583
697600.0000   -0.63221
697640.0000   -0.52835
697680.0000   -0.28377
697720.0000   -0.42574
697760.0000   -0.60360
697800.0000   -0.27584
697840.0000   -0.35923
697880.0000   -0.08107
697920.0000   -0.34420
697960.0000   -0.47678
698000.0000   -0.18950
698040.0000   -0.46953
698080.0000   -0.22880
698120.0000   -0.22615
698160.0000   -0.17404
698200.0000   -0.27995
698240.0000    0.18572
698280.0000    0.14148
698320.0000    0.24531
698360.0000   -0.10294
698400.0000    0.11049
698440.0000    0.12506
698480.0000   -0.04953
698520.0000    0.45724
698560.0000   -0.09833
698600.0000    0.39315
698640.0000    0.16296
698680.0000    0.21682
698720.0000    0.33277
698760.0000    0.32116
698800.0000    0.28321
698840.0000    0.40052
698880.0000    0.24920
698920.0000    0.40315
698960.0000    0.36503
699000.0000    0.26092
699040.0000    0.15138
699080.0000    0.16434
699120.0000    0.13035
699160.0000   -0.03409
699200.0000    0.40608
699240.0000    0.43967
699280.0000    0.29327
699320.0000   -0.14566
699360.0000    0.06980
699400.0000    0.27209
699440.0000    0.53931
699480.0000    0.28268
699520.0000    0.22700
699560.0000    0.34129
699600.0000    0.46047
699640.0000    0.57532
699680.0000    0.35075
699720.0000    0.37741
699760.0000    0.60215
699800.0000    0.37318
699840.0000    0.53715
699880.0000    0.57420
699920.0000    0.47639
699960.0000    0.51484
700000.0000    0.43491
700040.0000    0.50748
700080.0000    0.36482
700120.0000    0.50781
700160.0000    0.44805
700200.0000    0.46729
700240.0000    0.39990
700280.0000    0.28660
700320.0000    0.30886
700360.0000    0.42550
700400.0000    0.43973
700440.0000    0.12860
700480.0000    0.30540
700520.0000    0.14664
700560.0000    0.10689
700600.0000    0.13742
700640.0000    0.41259
700680.0000    0.20697
700720.0000    0.43704
700760.0000    0.14052
700800.0000    0.40401
700840.0000    0.35118
700880.0000    0.52761
700920.0000    0.41874
700960.0000    0.37641
701000.0000    0.34910
701040.0000    0.50871
701080.0000    0.39299
701120.0000    0.52750
701160.0000    0.37883
701200.0000    0.35360
701240.0000    0.39189
701280.0000   -0.06642
701320.0000    0.31283
701360.0000    0.37852
701400.0000    0.25816
701440.0000    0.25937
701480.0000    0.28739
701520.0000    0.40765
701560.0000    0.22904
701600.0000    0.22064
701640.0000    0.01042
701680.0000    0.01802
701720.0000   -0.21594
701760.0000   -0.10409
701800.0000    0.24694
701840.0000   -0.18905
701880.0000    0.16312
701920.0000   -0.01543
701960.0000    0.49017
702000.0000    0.37712
702040.0000    0.47705
702080.0000    0.39245
702120.0000    0.53498
702160.0000    0.22933
702200.0000    0.34897
702240.0000    0.27732
702280.0000    0.71390
702320.0000    0.65044
702360.0000    0.53530
702400.0000    0.69963
702440.0000    0.61544
702480.0000    0.20585
702520.0000    0.49138
702560.0000    0.61394
702600.0000    0.44839
702640.0000    0.47686
702680.0000    0.13534
702720.0000    0.05843
702760.0000    0.11459
702800.0000   -0.00312
702840.0000    0.52464
702880.0000    0.32707
702920.0000    0.54093
702960.0000    0.32305
703000.0000    0.49879
703040.0000    0.36744
703080.0000    0.15251
703120.0000    0.09370
703160.0000    0.16862
703200.0000    0.26033
703240.0000    0.36429
703280.0000    0.07111
703320.0000    0.24881
703360.0000   -0.23543
703400.0000    0.29984
703440.0000   -0.00055
703480.0000    0.07014
703520.0000    0.06505
703560.0000    0.18067
703600.0000    0.04516
703640.0000   -0.25136
703680.0000    0.03126
703720.0000    0.01671
703760.0000   -0.29782
703800.0000   -0.01795
703840.0000    0.21911
703880.0000    0.36163
703920.0000    0.13494
703960.0000    0.25764
704000.0000    0.13671
704040.0000    0.23223
704080.0000    0.25360
704120.0000    0.39063
704160.0000    0.09463
704200.0000   -0.03949
704240.0000    0.18753
704280.0000    0.22203
704320.0000    0.22444
704360.0000    0.01723
704400.0000    0.07836
704440.0000    0.18952
704480.0000    0.13178
704520.0000    0.48021
704560.0000    0.35324
704600.0000   -0.00424
704640.0000    0.01416
704680.0000   -0.10051
704720.0000   -0.16295
704760.0000   -0.38257
704800.0000   -0.44710
704840.0000   -0.23504
704880.0000   -0.19532
704920.0000   -0.35346
704960.0000   -0.16857
705000.0000   -0.40626
705040.0000   -0.30031
705080.0000   -0.29356
705120.0000   -0.35581
705160.0000   -0.28033
705200.0000   -0.49606
705240.0000   -0.05908
705280.0000   -0.15210
705320.0000   -0.09238
705360.0000   -0.03208
705400.0000   -0.07697
705440.0000   -0.08487
705480.0000   -0.02018
705520.0000    0.05945
705560.0000    0.09201
705600.0000   -0.32045
705640.0000   -0.26791
705680.0000   -0.02528
705720.0000   -0.01131
705760.0000    0.06961
705800.0000    0.07444
705840.0000    0.25424
705880.0000    0.08581
705920.0000    0.41927
705960.0000    0.15706
706000.0000    0.03625
706040.0000    0.02968
706080.0000    0.09151
706120.0000    0.21701
706160.0000    0.22287
706200.0000    0.10926
706240.0000    0.09460
706280.0000    0.16163
706320.0000    0.11366
706360.0000    0.03390
706400.0000    0.02871
706440.0000    0.03298
706480.0000    0.12321
706520.0000    0.07296
706560.0000   -0.19709
706600.0000   -0.04510
706640.0000   -0.15909
706680.0000    0.10494
706720.0000   -0.05485
706760.0000   -0.09166
706800.0000    0.03213
706840.0000   -0.00826
706880.0000    0.11397
706920.0000    0.12534
706960.0000   -0.03957
707000.0000   -0.19644
707040.0000   -0.13688
707080.0000    0.17137
707120.0000   -0.02891
707160.0000    0.03466
707200.0000   -0.06784
707240.0000   -0.14989
707280.0000    0.08867
707320.0000   -0.00486
707360.0000    0.01654
707400.0000    0.03261
707440.0000    0.43239
707480.0000   -0.10906
707520.0000   -0.02221
707560.0000   -0.17859
707600.0000   -0.17377
707640.0000    0.00872
707680.0000    0.15235
707720.0000    0.21476
707760.0000   -0.17918
707800.0000   -0.43240
707840.0000   -0.36371
707880.0000   -0.18673
707920.0000    0.02163
707960.0000   -0.14172
708000.0000    0.09563
708040.0000   -0.21518
708080.0000    0.12953
708120.0000    0.25155
708160.0000    0.25505
708200.0000    0.13234
708240.0000   -0.02449
708280.0000   -0.05901
708320.0000    0.12704
708360.0000    0.10837
708400.0000    0.23809
708440.0000   -0.18358
708480.0000   -0.33726
708520.0000   -0.30231
708560.0000   -0.14263
708600.0000    0.00550
708640.0000    0.20376
708680.0000   -0.01865
708720.0000    0.29105
708760.0000   -0.07209
708800.0000    0.15450
708840.0000   -0.14905
708880.0000   -0.14029
708920.0000   -0.33318
708960.0000    0.17798
709000.0000    0.35429
709040.0000    0.36557
709080.0000    0.12863
709120.0000    0.02937
709160.0000    0.11985
709200.0000    0.01356
709240.0000    0.22966
709280.0000    0.37699
709320.0000   -0.00168
709360.0000    0.03701
709400.0000   -0.19666
709440.0000    0.04873
709480.0000   -0.07143
709520.0000   -0.09250
709560.0000    0.10217
709600.0000    0.23133
709640.0000    0.02271
709680.0000    0.23953
709720.0000    0.33938
709760.0000    0.35449
709800.0000   -0.09275
709840.0000   -0.16653
709880.0000   -0.28135
709920.0000   -0.13930
709960.0000   -0.42063
710000.0000   -0.22398
710040.0000   -0.36148
710080.0000   -0.00580
710120.0000    0.07023
710160.0000   -0.36295
710200.0000   -0.20352
710240.0000    0.09449
710280.0000   -0.23239
710320.0000    0.05311
710360.0000   -0.00198
710400.0000   -0.38511
710440.0000   -0.24389
710480.0000   -0.24618
710520.0000   -0.31057
710560.0000   -0.10354
710600.0000   -0.15732
710640.0000   -0.16617
710680.0000    0.03102
710720.0000   -0.25299
710760.0000   -0.53139
710800.0000   -0.29498
710840.0000   -0.18152
710880.0000   -0.24696
710920.0000   -0.11985
710960.0000   -0.20346
711000.0000    0.27888
711040.0000    0.05698
711080.0000    0.18703
711120.0000   -0.25547
711160.0000   -0.05237
711200.0000   -0.02209
711240.0000    0.12951
711280.0000   -0.01169
711320.0000   -0.10878
711360.0000   -0.31050
711400.0000   -0.11897
711440.0000   -0.27682
711480.0000   -0.30160
711520.0000   -0.27941
711560.0000   -0.07999
711600.0000    0.08741
711640.0000   -0.09767
711680.0000   -0.22912
711720.0000   -0.41264
711760.0000   -0.20982
711800.0000    0.02158
711840.0000   -0.20177
711880.0000   -0.24226
711920.0000   -0.22396
711960.0000    0.07507
712000.0000    0.02284
712040.0000   -0.08212
712080.0000   -0.08282
712120.0000   -0.02051
712160.0000    0.09992
712200.0000    0.08030
712240.0000    0.08516
712280.0000    0.03290
712320.0000    0.05733
712360.0000    0.33323
712400.0000    0.21545
712440.0000    0.17494
712480.0000    0.24362
712520.0000    0.36382
712560.0000    0.42150
712600.0000    0.43114
712640.0000    0.31942
712680.0000    0.43706
712720.0000    0.12844
712760.0000    0.25768
712800.0000    0.08625
712840.0000    0.10028
712880.0000    0.04927
712920.0000   -0.27658
712960.0000   -0.12282
713000.0000    0.03266
713040.0000    0.08961
713080.0000   -0.19319
713120.0000   -0.22575
713160.0000   -0.08614
713200.0000   -0.02660
713240.0000   -0.07150
713280.0000   -0.15248
713320.0000   -0.35602
713360.0000   -0.43660
713400.0000   -0.18545
713440.0000   -0.26038
713480.0000   -0.23620
713520.0000   -0.16115
713560.0000   -0.18700
713600.0000   -0.03898
713640.0000   -0.01306
713680.0000   -0.03793
713720.0000   -0.14523
713760.0000    0.06934
713800.0000    0.10995
713840.0000   -0.07481
713880.0000   -0.37916
713920.0000   -0.05628
713960.0000   -0.31375
714000.0000    0.04968
714040.0000   -0.23197
714080.0000   -0.15020
714120.0000    0.07875
714160.0000   -0.09178
714200.0000   -0.12001
714240.0000    0.05785
714280.0000   -0.02831
714320.0000   -0.06548
714360.0000   -0.06911
714400.0000    0.05762
714440.0000    0.16600
714480.0000    0.07822
714520.0000    0.12454
714560.0000    0.06355
714600.0000    0.20294
714640.0000   -0.22788
714680.0000   -0.01651
714720.0000    0.10517
714760.0000   -0.21485
714800.0000   -0.27149
714840.0000   -0.04090
714880.0000   -0.12843
714920.0000   -0.15714
714960.0000    0.03623
715000.0000   -0.21494
715040.0000   -0.08187
715080.0000    0.02219
715120.0000   -0.13304
715160.0000   -0.36297
715200.0000   -0.35819
715240.0000   -0.06209
715280.0000    0.01940
715320.0000   -0.28084
715360.0000   -0.37608
715400.0000   -0.43322
715440.0000   -0.26353
715480.0000   -0.40794
715520.0000   -0.26840
715560.0000   -0.21935
715600.0000   -0.34202
715640.0000   -0.28422
715680.0000   -0.37474
715720.0000   -0.36360
715760.0000   -0.39342
715800.0000   -0.23735
715840.0000   -0.25187
715880.0000    0.06207
715920.0000   -0.08249
715960.0000   -0.30987
716000.0000   -0.25646
716040.0000   -0.15330
716080.0000   -0.14095
716120.0000    0.05758
716160.0000   -0.10984
716200.0000    0.12428
716240.0000    0.25182
716280.0000   -0.26514
716320.0000    0.08530
716360.0000    0.01540
716400.0000    0.12832
716440.0000   -0.08666
716480.0000   -0.24498
716520.0000   -0.02792
716560.0000   -0.14434
716600.0000   -0.31775
716640.0000   -0.07771
716680.0000   -0.03408
716720.0000    0.15059
716760.0000    0.09354
716800.0000    0.09341
716840.0000    0.20220
716880.0000   -0.12314
716920.0000    0.09895
716960.0000    0.17595
717000.0000   -0.03206
717040.0000   -0.29694
717080.0000   -0.10348
717120.0000    0.10203
717160.0000   -0.10626
717200.0000    0.01034
717240.0000    0.06246
717280.0000    0.01877
717320.0000    0.09249
717360.0000   -0.08829
717400.0000   -0.00158
717440.0000   -0.05143
717480.0000   -0.10810
717520.0000    0.20082
717560.0000   -0.09544
717600.0000   -0.07687
717640.0000   -0.11445
717680.0000    0.22058
717720.0000    0.20660
717760.0000    0.25466
717800.0000    0.28909
717840.0000    0.17003
717880.0000   -0.04837
717920.0000   -0.36161
717960.0000   -0.14791
718000.0000    0.06063
718040.0000   -0.17177
718080.0000   -0.32946
718120.0000   -0.43983
718160.0000    0.16361
718200.0000   -0.07183
718240.0000   -0.17952
718280.0000   -0.27333
718320.0000    0.11821
718360.0000    0.12772
718400.0000    0.07058
718440.0000    0.27612
718480.0000   -0.19135
718520.0000   -0.22277
718560.0000   -0.10951
718600.0000    0.04549
718640.0000   -0.40718
718680.0000   -0.15190
718720.0000    0.14805
718760.0000    0.02927
718800.0000   -0.20988
718840.0000   -0.06077
718880.0000   -0.26421
718920.0000    0.03721
718960.0000    0.22241
719000.0000   -0.15834
719040.0000    0.06502
719080.0000   -0.11506
719120.0000   -0.25530
719160.0000   -0.45689
719200.0000   -0.22462
719240.0000   -0.06882
719280.0000   -0.29045
719320.0000   -0.25545
719360.0000   -0.23860
719400.0000   -0.10607
719440.0000   -0.33117
719480.0000   -0.20233
719520.0000    0.16477
719560.0000   -0.09949
719600.0000   -0.17045
719640.0000   -0.02990
719680.0000    0.02447
719720.0000   -0.31016
719760.0000   -0.08469
719800.0000    0.08995
719840.0000   -0.16886
719880.0000    0.15936
719920.0000   -0.13930
719960.0000    0.32860
720000.0000    0.14672
720040.0000   -0.14331
720080.0000   -0.35348
720120.0000    0.01116
720160.0000   -0.08088
720200.0000    0.01980
720240.0000    0.01820
720280.0000    0.34702
720320.0000    0.42843
720360.0000    0.29752
720400.0000    0.42009
720440.0000    0.31235
720480.0000    0.35809
720520.0000    0.15401
720560.0000    0.42928
720600.0000    0.31531
720640.0000    0.24945
720680.0000    0.05532
720720.0000    0.24587
720760.0000    0.06822
720800.0000   -0.12022
720840.0000   -0.12268
720880.0000   -0.33946
720920.0000   -0.28192
720960.0000   -0.26837
721000.0000    0.02907
721040.0000    0.01590
721080.0000    0.23154
721120.0000    0.06888
721160.0000   -0.48258
721200.0000   -0.19398
721240.0000   -0.22813
721280.0000    0.00713
721320.0000    0.40247
721360.0000   -0.19519
721400.0000   -0.39456
721440.0000   -0.04437
721480.0000   -0.00334
721520.0000   -0.00686
721560.0000    0.05571
721600.0000    0.12570
721640.0000   -0.43415
721680.0000   -0.09037
721720.0000   -0.09132
721760.0000   -0.08892
721800.0000    0.10565
721840.0000    0.21974
721880.0000   -0.23860
721920.0000   -0.16217
721960.0000    0.04714
722000.0000   -0.19352
722040.0000    0.12512
722080.0000   -0.09068
722120.0000    0.05915
722160.0000   -0.00014
722200.0000   -0.09147
722240.0000   -0.00728
722280.0000    0.15737
722320.0000    0.08710
722360.0000    0.08016
722400.0000    0.09515
722440.0000    0.10118
722480.0000   -0.29217
722520.0000   -0.29728
722560.0000   -0.18045
722600.0000   -0.36035
722640.0000    0.24817
722680.0000   -0.11215
722720.0000   -0.46272
722760.0000   -0.40235
722800.0000    0.09554
722840.0000    0.01098
722880.0000   -0.08301
722920.0000   -0.14534
722960.0000    0.16319
723000.0000   -0.30168
723040.0000   -0.09203
723080.0000   -0.06270
723120.0000   -0.13002
723160.0000   -0.02975
723200.0000    0.16357
723240.0000    0.24907
723280.0000    0.21960
723320.0000    0.04777
723360.0000    0.20385
723400.0000   -0.16261
723440.0000   -0.17327
723480.0000    0.09773
723520.0000   -0.17075
723560.0000   -0.00916
723600.0000    0.09023
723640.0000   -0.25285
723680.0000   -0.17392
723720.0000   -0.15488
723760.0000   -0.14150
723800.0000   -0.35226
723840.0000   -0.38502
[truncated: 158,795 more chars]
