# Supplementary material for: Comment on 'Valid molecular dynamics simulations of human hemoglobin require a surprisingly large box size'
Source: eLife. 2019 Jun 20;8:e44718. doi: 10.7554/eLife.44718 (PMC6586461; doi:10.7554/eLife.44718)
Supplement: Figure 4—source data 1. — The zip archive contains a README file describing which source files correspond to the different panels. [file elife-44718-fig4-data1.zip › figure4/panels_EF/charmm/box2/eq16/proj.xvg]

25000.0000   -0.43034
25040.0000   -0.17307
25080.0000    0.17563
25120.0000   -0.10088
25160.0000   -0.10907
25200.0000   -0.03700
25240.0000   -0.08110
25280.0000   -0.10178
25320.0000   -0.14033
25360.0000   -0.31642
25400.0000   -0.04408
25440.0000   -0.29795
25480.0000   -0.34557
25520.0000   -0.06996
25560.0000   -0.08097
25600.0000    0.01210
25640.0000   -0.18386
25680.0000    0.24797
25720.0000   -0.33556
25760.0000   -0.18749
25800.0000   -0.00514
25840.0000   -0.26614
25880.0000   -0.27697
25920.0000   -0.13969
25960.0000   -0.41514
26000.0000   -0.10790
26040.0000   -0.20699
26080.0000   -0.31444
26120.0000    0.06302
26160.0000   -0.14084
26200.0000   -0.30093
26240.0000   -0.15097
26280.0000   -0.18583
26320.0000   -0.50135
26360.0000   -0.39174
26400.0000   -0.53464
26440.0000   -0.37580
26480.0000   -0.16817
26520.0000    0.10375
26560.0000    0.10748
26600.0000   -0.13231
26640.0000   -0.05761
26680.0000   -0.18865
26720.0000   -0.13550
26760.0000    0.06068
26800.0000   -0.01405
26840.0000   -0.09673
26880.0000    0.05026
26920.0000    0.28989
26960.0000    0.23368
27000.0000    0.25663
27040.0000    0.14003
27080.0000    0.15064
27120.0000   -0.35603
27160.0000   -0.40127
27200.0000   -0.05963
27240.0000   -0.36852
27280.0000   -0.04202
27320.0000   -0.15343
27360.0000    0.05029
27400.0000    0.14360
27440.0000   -0.08491
27480.0000   -0.20622
27520.0000   -0.37213
27560.0000   -0.31131
27600.0000   -0.33176
27640.0000   -0.45615
27680.0000   -0.54543
27720.0000   -0.12926
27760.0000   -0.35549
27800.0000    0.34536
27840.0000    0.21358
27880.0000    0.10421
27920.0000    0.22111
27960.0000    0.26569
28000.0000   -0.28769
28040.0000   -0.28777
28080.0000   -0.40581
28120.0000   -0.49326
28160.0000   -0.15349
28200.0000   -0.26232
28240.0000   -0.06956
28280.0000   -0.09427
28320.0000    0.32054
28360.0000   -0.18726
28400.0000   -0.11148
28440.0000   -0.12452
28480.0000   -0.11086
28520.0000    0.00939
28560.0000   -0.06100
28600.0000    0.00179
28640.0000   -0.22242
28680.0000   -0.27623
28720.0000   -0.44582
28760.0000   -0.40328
28800.0000   -0.66734
28840.0000   -0.65497
28880.0000   -0.64123
28920.0000   -0.46837
28960.0000   -0.86525
29000.0000   -0.65029
29040.0000   -0.66589
29080.0000   -0.53324
29120.0000   -0.59246
29160.0000   -0.41181
29200.0000   -0.34161
29240.0000   -0.80733
29280.0000   -0.68293
29320.0000   -0.67174
29360.0000   -0.71737
29400.0000   -0.66239
29440.0000   -0.41546
29480.0000    0.00827
29520.0000   -0.38237
29560.0000   -0.08604
29600.0000   -0.22311
29640.0000    0.05761
29680.0000   -0.35513
29720.0000   -0.33500
29760.0000   -0.55790
29800.0000   -0.66902
29840.0000   -0.50819
29880.0000   -0.67995
29920.0000   -0.50201
29960.0000   -0.75300
30000.0000   -0.90675
30040.0000   -0.75853
30080.0000   -0.66435
30120.0000   -0.60478
30160.0000   -0.75550
30200.0000   -0.75364
30240.0000   -0.71663
30280.0000   -0.65286
30320.0000   -0.82132
30360.0000   -0.72651
30400.0000   -0.80429
30440.0000   -0.78900
30480.0000   -0.67050
30520.0000   -0.65411
30560.0000   -0.86004
30600.0000   -1.05287
30640.0000   -0.81579
30680.0000   -0.82789
30720.0000   -0.86420
30760.0000   -1.18329
30800.0000   -0.45040
30840.0000   -0.59710
30880.0000   -0.71110
30920.0000   -0.80317
30960.0000   -0.67014
31000.0000   -0.38884
31040.0000   -0.52565
31080.0000   -0.61253
31120.0000   -0.67812
31160.0000   -0.83539
31200.0000   -0.54485
31240.0000   -0.65224
31280.0000   -0.69772
31320.0000   -0.52318
31360.0000   -0.67874
31400.0000   -0.41932
31440.0000   -0.26495
31480.0000   -0.64324
31520.0000   -0.50520
31560.0000   -0.61929
31600.0000   -0.99850
31640.0000   -0.73867
31680.0000   -0.87984
31720.0000   -0.45241
31760.0000   -0.65644
31800.0000   -0.73912
31840.0000   -0.87458
31880.0000   -0.69578
31920.0000   -1.06957
31960.0000   -1.04090
32000.0000   -0.86848
32040.0000   -0.92072
32080.0000   -0.62845
32120.0000   -0.79122
32160.0000   -0.68498
32200.0000   -0.48819
32240.0000   -0.91088
32280.0000   -0.56264
32320.0000   -0.85313
32360.0000   -0.88003
32400.0000   -0.77165
32440.0000   -0.91029
32480.0000   -0.95564
32520.0000   -1.04223
32560.0000   -0.82557
32600.0000   -0.81308
32640.0000   -0.80900
32680.0000   -0.77925
32720.0000   -1.01652
32760.0000   -0.92042
32800.0000   -0.93593
32840.0000   -0.82372
32880.0000   -0.87045
32920.0000   -0.78620
32960.0000   -0.64987
33000.0000   -0.72375
33040.0000   -0.46012
33080.0000   -0.90622
33120.0000   -0.53007
33160.0000   -0.38279
33200.0000   -0.46106
33240.0000   -0.49548
33280.0000   -0.21029
33320.0000   -0.58742
33360.0000   -0.44043
33400.0000   -0.41886
33440.0000   -0.53109
33480.0000   -0.62199
33520.0000   -0.33661
33560.0000   -0.78629
33600.0000   -0.62470
33640.0000   -0.47942
33680.0000   -0.21565
33720.0000   -0.33373
33760.0000   -0.37532
33800.0000   -0.64544
33840.0000   -0.47217
33880.0000   -0.51688
33920.0000   -0.42476
33960.0000   -0.50307
34000.0000   -0.68256
34040.0000   -0.71543
34080.0000   -0.67971
34120.0000   -0.70260
34160.0000   -0.88892
34200.0000   -0.45074
34240.0000   -0.87825
34280.0000   -0.38757
34320.0000   -0.56407
34360.0000   -0.48125
34400.0000   -0.33663
34440.0000   -0.42282
34480.0000   -0.26797
34520.0000   -0.22275
34560.0000   -0.58387
34600.0000   -0.24304
34640.0000   -0.35623
34680.0000   -0.28893
34720.0000   -0.15776
34760.0000   -0.83615
34800.0000   -0.30031
34840.0000   -0.43062
34880.0000   -0.56483
34920.0000   -0.42674
34960.0000   -0.35424
35000.0000   -0.27562
35040.0000   -0.44578
35080.0000   -0.34725
35120.0000   -0.17871
35160.0000   -0.41621
35200.0000   -0.19434
35240.0000   -0.36165
35280.0000   -0.22730
35320.0000   -0.14941
35360.0000   -0.41844
35400.0000   -0.11889
35440.0000   -0.38035
35480.0000   -0.17506
35520.0000   -0.15832
35560.0000   -0.19123
35600.0000   -0.13218
35640.0000   -0.24661
35680.0000   -0.49725
35720.0000   -0.79659
35760.0000   -0.55875
35800.0000   -0.61516
35840.0000   -0.38874
35880.0000   -0.28571
35920.0000   -0.30167
35960.0000   -0.41904
36000.0000   -0.40786
36040.0000   -0.24791
36080.0000   -0.25393
36120.0000   -0.20448
36160.0000   -0.46002
36200.0000   -0.73548
36240.0000   -0.39472
36280.0000   -0.59591
36320.0000   -0.51402
36360.0000   -0.59927
36400.0000   -0.03194
36440.0000   -0.33562
36480.0000   -0.38907
36520.0000   -0.59680
36560.0000   -0.52143
36600.0000   -0.49756
36640.0000   -0.31458
36680.0000   -0.27972
36720.0000   -0.30036
36760.0000   -0.02772
36800.0000   -0.09847
36840.0000   -0.03995
36880.0000   -0.55201
36920.0000   -0.37029
36960.0000   -0.05900
37000.0000   -0.11100
37040.0000   -0.43353
37080.0000   -0.36172
37120.0000   -0.12393
37160.0000   -0.13455
37200.0000   -0.06730
37240.0000   -0.55941
37280.0000   -0.71012
37320.0000   -0.62343
37360.0000   -0.23161
37400.0000   -0.39149
37440.0000   -0.68270
37480.0000   -0.48032
37520.0000   -0.26486
37560.0000   -0.33424
37600.0000   -0.42056
37640.0000   -0.46532
37680.0000   -0.54248
37720.0000   -0.21732
37760.0000   -0.69060
37800.0000   -0.23329
37840.0000   -0.41343
37880.0000   -0.34203
37920.0000    0.05265
37960.0000   -0.51563
38000.0000   -0.41454
38040.0000    0.02847
38080.0000   -0.37379
38120.0000   -0.51537
38160.0000   -0.44671
38200.0000   -0.52121
38240.0000   -0.28581
38280.0000   -0.27174
38320.0000   -0.36419
38360.0000   -0.27152
38400.0000   -0.23647
38440.0000    0.17800
38480.0000   -0.18008
38520.0000    0.31670
38560.0000    0.41789
38600.0000    0.33529
38640.0000   -0.16887
38680.0000    0.09758
38720.0000    0.52492
38760.0000    0.37913
38800.0000   -0.07827
38840.0000   -0.58219
38880.0000   -0.02798
38920.0000   -0.20739
38960.0000   -0.31709
39000.0000   -0.43429
39040.0000   -0.13830
39080.0000   -0.15019
39120.0000    0.18958
39160.0000   -0.12339
39200.0000   -0.12462
39240.0000   -0.03191
39280.0000   -0.37736
39320.0000   -0.55294
39360.0000   -0.39581
39400.0000   -0.27485
39440.0000   -0.11112
39480.0000   -0.25926
39520.0000   -0.28712
39560.0000   -0.56592
39600.0000   -0.60468
39640.0000   -0.55156
39680.0000   -0.08195
39720.0000   -0.34127
39760.0000   -0.27692
39800.0000   -0.13421
39840.0000   -0.13510
39880.0000   -0.32566
39920.0000   -0.29998
39960.0000   -0.05302
40000.0000   -0.07187
40040.0000   -0.22077
40080.0000   -0.00469
40120.0000   -0.27296
40160.0000   -0.16637
40200.0000   -0.11015
40240.0000   -0.10552
40280.0000   -0.12191
40320.0000   -0.04595
40360.0000   -0.21072
40400.0000   -0.20052
40440.0000   -0.35268
40480.0000   -0.23437
40520.0000   -0.09483
40560.0000   -0.25829
40600.0000   -0.49776
40640.0000   -0.30088
40680.0000   -0.97161
40720.0000   -0.53962
40760.0000   -0.50961
40800.0000   -0.27082
40840.0000   -0.20322
40880.0000   -0.06460
40920.0000   -0.01236
40960.0000   -0.39064
41000.0000   -0.17010
41040.0000   -0.97783
41080.0000   -0.60831
41120.0000   -0.17101
41160.0000   -0.47435
41200.0000   -0.41370
41240.0000   -0.37195
41280.0000   -0.53614
41320.0000   -0.55685
41360.0000   -0.06578
41400.0000   -0.40037
41440.0000   -0.28785
41480.0000   -0.30454
41520.0000   -0.45560
41560.0000   -0.40933
41600.0000   -0.52811
41640.0000   -0.54586
41680.0000   -0.12242
41720.0000   -0.45754
41760.0000   -0.71833
41800.0000   -0.50271
41840.0000   -0.63227
41880.0000   -0.49522
41920.0000   -0.60451
41960.0000   -0.81952
42000.0000   -0.62416
42040.0000   -0.71219
42080.0000   -0.71791
42120.0000   -0.74348
42160.0000   -0.58072
42200.0000   -0.47955
42240.0000   -0.81100
42280.0000   -0.43167
42320.0000   -0.42406
42360.0000   -0.60965
42400.0000   -0.57889
42440.0000   -0.73339
42480.0000   -0.76407
42520.0000   -0.93663
42560.0000   -0.90366
42600.0000   -0.66545
42640.0000   -0.80935
42680.0000   -0.67613
42720.0000   -0.78089
42760.0000   -0.91394
42800.0000   -0.84203
42840.0000   -0.92181
42880.0000   -1.42433
42920.0000   -0.80486
42960.0000   -0.70708
43000.0000   -0.63765
43040.0000   -0.84753
43080.0000   -1.07872
43120.0000   -0.83563
43160.0000   -0.59765
43200.0000   -0.66964
43240.0000   -0.70181
43280.0000   -0.78810
43320.0000   -0.79071
43360.0000   -0.62916
43400.0000   -0.65168
43440.0000   -0.74931
43480.0000   -0.70771
43520.0000   -0.78042
43560.0000   -0.68046
43600.0000   -0.72801
43640.0000   -0.70230
43680.0000   -0.68182
43720.0000   -0.68034
43760.0000   -0.67596
43800.0000   -0.56631
43840.0000   -0.80430
43880.0000   -0.78134
43920.0000   -0.21997
43960.0000   -0.80161
44000.0000   -0.68955
44040.0000   -0.67100
44080.0000   -0.65473
44120.0000   -0.84680
44160.0000   -0.58199
44200.0000   -0.58670
44240.0000   -0.48601
44280.0000   -0.68219
44320.0000   -0.65088
44360.0000   -0.81710
44400.0000   -0.91494
44440.0000   -0.66840
44480.0000   -0.62476
44520.0000   -0.49318
44560.0000   -0.62290
44600.0000   -0.48589
44640.0000   -0.94554
44680.0000   -0.65677
44720.0000   -0.88683
44760.0000   -0.82862
44800.0000   -0.61818
44840.0000   -0.87015
44880.0000   -0.34488
44920.0000   -0.38093
44960.0000   -0.70833
45000.0000   -0.36585
45040.0000   -0.31868
45080.0000   -0.68907
45120.0000   -0.80668
45160.0000   -0.47247
45200.0000   -0.45243
45240.0000   -0.38614
45280.0000   -0.68877
45320.0000   -0.64180
45360.0000   -0.67724
45400.0000   -0.54042
45440.0000   -0.63019
45480.0000   -0.57685
45520.0000   -0.71226
45560.0000   -0.76379
45600.0000   -0.34143
45640.0000   -0.22406
45680.0000   -0.76754
45720.0000   -0.59109
45760.0000   -0.50230
45800.0000   -0.27094
45840.0000   -0.49181
45880.0000   -0.72331
45920.0000   -0.84241
45960.0000   -0.59218
46000.0000   -0.81420
46040.0000   -0.37160
46080.0000   -0.54545
46120.0000   -0.58039
46160.0000   -0.65773
46200.0000   -0.91407
46240.0000   -0.85715
46280.0000   -0.49296
46320.0000   -0.65036
46360.0000   -0.64888
46400.0000   -0.23035
46440.0000   -0.22834
46480.0000   -0.10621
46520.0000   -0.32943
46560.0000   -0.52019
46600.0000   -0.60108
46640.0000   -0.68926
46680.0000   -1.02388
46720.0000   -0.81522
46760.0000   -0.65100
46800.0000   -0.50148
46840.0000   -0.34133
46880.0000   -0.81174
46920.0000   -0.45050
46960.0000   -0.40892
47000.0000   -0.32533
47040.0000   -0.91776
47080.0000   -0.39831
47120.0000   -0.51527
47160.0000   -0.72570
47200.0000   -0.73541
47240.0000   -0.73042
47280.0000   -0.41414
47320.0000   -0.84861
47360.0000   -1.01069
47400.0000   -0.83541
47440.0000   -0.20438
47480.0000   -0.51423
47520.0000   -0.82129
47560.0000   -0.83186
47600.0000   -0.84335
47640.0000   -0.46111
47680.0000   -0.85930
47720.0000   -0.69297
47760.0000   -0.72444
47800.0000   -0.84582
47840.0000   -0.84628
47880.0000   -0.75413
47920.0000   -1.05088
47960.0000   -0.68515
48000.0000   -1.09120
48040.0000   -0.69297
48080.0000   -0.61762
48120.0000   -0.45640
48160.0000   -0.51056
48200.0000   -0.46211
48240.0000   -0.49048
48280.0000   -0.33888
48320.0000   -0.44823
48360.0000   -0.68094
48400.0000   -0.61000
48440.0000   -0.59554
48480.0000   -0.47419
48520.0000   -0.76413
48560.0000   -0.35535
48600.0000   -0.48283
48640.0000   -0.72493
48680.0000   -0.36555
48720.0000   -0.56603
48760.0000   -0.57640
48800.0000   -0.67305
48840.0000   -0.85036
48880.0000   -0.65692
48920.0000   -0.55048
48960.0000   -0.54930
49000.0000   -0.46290
49040.0000   -0.46425
49080.0000   -0.51872
49120.0000   -0.38203
49160.0000   -0.61983
49200.0000   -0.38197
49240.0000   -0.53160
49280.0000   -0.33697
49320.0000   -0.59730
49360.0000   -0.56644
49400.0000   -0.58606
49440.0000   -0.49605
49480.0000   -0.42627
49520.0000   -0.73171
49560.0000   -0.59742
49600.0000   -0.56521
49640.0000   -0.56233
49680.0000   -0.31949
49720.0000   -0.56466
49760.0000   -0.31288
49800.0000   -0.52337
49840.0000   -0.30745
49880.0000   -0.71399
49920.0000   -0.69714
49960.0000   -0.34700
50000.0000   -0.54626
50040.0000   -0.58613
50080.0000   -0.45597
50120.0000   -0.52030
50160.0000   -0.35229
50200.0000   -0.38219
50240.0000   -0.53015
50280.0000   -0.36725
50320.0000   -0.41289
50360.0000   -0.32841
50400.0000   -0.34802
50440.0000   -0.50816
50480.0000   -0.30416
50520.0000   -0.53268
50560.0000   -0.44068
50600.0000   -0.62134
50640.0000   -0.47469
50680.0000   -0.44869
50720.0000   -0.40920
50760.0000   -0.17605
50800.0000   -0.10627
50840.0000   -0.25282
50880.0000   -0.42487
50920.0000   -0.28130
50960.0000   -0.48072
51000.0000   -0.73299
51040.0000   -0.48002
51080.0000   -0.52643
51120.0000   -0.41993
51160.0000   -0.33691
51200.0000   -0.30030
51240.0000   -0.10006
51280.0000   -0.10059
51320.0000   -0.20313
51360.0000   -0.56561
51400.0000   -0.55255
51440.0000   -0.30036
51480.0000   -0.33239
51520.0000   -0.22706
51560.0000    0.04445
51600.0000   -0.20091
51640.0000   -0.09066
51680.0000   -0.28927
51720.0000   -0.21227
51760.0000   -0.15607
51800.0000   -0.32706
51840.0000   -0.08429
51880.0000   -0.17676
51920.0000   -0.00238
51960.0000   -0.10366
52000.0000   -0.30955
52040.0000   -0.16843
52080.0000    0.08309
52120.0000   -0.12194
52160.0000   -0.27874
52200.0000   -0.18257
52240.0000   -0.24902
52280.0000   -0.25993
52320.0000   -0.35177
52360.0000   -0.09660
52400.0000   -0.26564
52440.0000   -0.26939
52480.0000   -0.29007
52520.0000   -0.37103
52560.0000   -0.28925
52600.0000   -0.07679
52640.0000   -0.25923
52680.0000   -0.24846
52720.0000   -0.22231
52760.0000   -0.23086
52800.0000   -0.34000
52840.0000   -0.36623
52880.0000   -0.32681
52920.0000   -0.26037
52960.0000   -0.26673
53000.0000   -0.26715
53040.0000   -0.38772
53080.0000   -0.33853
53120.0000   -0.33192
53160.0000   -0.41012
53200.0000   -0.48808
53240.0000   -0.34164
53280.0000   -0.46232
53320.0000   -0.26047
53360.0000   -0.40543
53400.0000   -0.30154
53440.0000   -0.38700
53480.0000   -0.32533
53520.0000   -0.47438
53560.0000   -0.22609
53600.0000   -0.29199
53640.0000   -0.59858
53680.0000   -0.21805
53720.0000   -0.47316
53760.0000   -0.64075
53800.0000   -0.35447
53840.0000   -0.46880
53880.0000   -0.17801
53920.0000   -0.12489
53960.0000   -0.37586
54000.0000   -0.43050
54040.0000   -0.50023
54080.0000   -0.26773
54120.0000   -0.55247
54160.0000   -0.33468
54200.0000   -0.39726
54240.0000   -0.38224
54280.0000   -0.38859
54320.0000   -0.40809
54360.0000   -0.49496
54400.0000   -0.06989
54440.0000   -0.31412
54480.0000   -0.30411
54520.0000   -0.25598
54560.0000   -0.21670
54600.0000   -0.42411
54640.0000   -0.41514
54680.0000   -0.58546
54720.0000   -0.53878
54760.0000   -0.56214
54800.0000   -0.34621
54840.0000   -0.06146
54880.0000   -0.24107
54920.0000   -0.46769
54960.0000   -0.12216
55000.0000   -0.16861
55040.0000   -0.30586
55080.0000   -0.27767
55120.0000   -0.35423
55160.0000    0.36766
55200.0000   -0.00112
55240.0000   -0.24070
55280.0000   -0.47113
55320.0000   -0.27185
55360.0000   -0.39485
55400.0000   -0.41262
55440.0000   -0.15659
55480.0000   -0.11850
55520.0000   -0.00619
55560.0000   -0.20099
55600.0000   -0.30594
55640.0000   -0.29301
55680.0000   -0.01075
55720.0000   -0.26008
55760.0000   -0.42389
55800.0000   -0.25199
55840.0000   -0.26363
55880.0000   -0.15819
55920.0000   -0.36356
55960.0000   -0.20536
56000.0000   -0.35591
56040.0000   -0.33878
56080.0000   -0.26429
56120.0000   -0.32698
56160.0000   -0.59244
56200.0000   -0.37216
56240.0000   -0.40700
56280.0000   -0.41140
56320.0000   -0.53410
56360.0000   -0.30811
56400.0000   -0.31563
56440.0000   -0.54058
56480.0000   -0.47722
56520.0000   -0.43690
56560.0000   -0.33175
56600.0000   -0.17010
56640.0000   -0.48083
56680.0000   -0.49243
56720.0000   -0.53641
56760.0000   -0.59439
56800.0000   -0.52146
56840.0000   -0.40960
56880.0000   -0.56068
56920.0000   -0.20555
56960.0000   -0.64082
57000.0000   -0.37453
57040.0000   -0.59366
57080.0000   -0.54404
57120.0000   -0.38116
57160.0000   -0.47194
57200.0000   -0.52390
57240.0000   -0.56556
57280.0000   -0.65297
57320.0000   -0.51657
57360.0000   -0.47309
57400.0000   -0.95473
57440.0000   -0.16352
57480.0000   -0.06052
57520.0000   -0.63507
57560.0000   -0.65992
57600.0000   -0.58708
57640.0000   -0.86368
57680.0000   -0.70336
57720.0000   -0.73769
57760.0000   -0.36613
57800.0000   -0.11741
57840.0000   -0.29825
57880.0000   -0.52748
57920.0000   -0.18261
57960.0000   -0.27619
58000.0000   -0.24758
58040.0000   -0.58097
58080.0000   -0.25357
58120.0000   -0.18582
58160.0000    0.15926
58200.0000   -0.14679
58240.0000   -0.37407
58280.0000   -0.34368
58320.0000   -0.28295
58360.0000   -0.63434
58400.0000   -0.16486
58440.0000   -0.44107
58480.0000   -0.58268
58520.0000   -0.54666
58560.0000   -0.68304
58600.0000   -0.83344
58640.0000   -0.71515
58680.0000   -0.54919
58720.0000   -0.53943
58760.0000   -0.16757
58800.0000   -0.61044
58840.0000   -1.01698
58880.0000   -0.38849
58920.0000   -0.58797
58960.0000   -0.38901
59000.0000   -0.11039
59040.0000   -0.31109
59080.0000    0.18633
59120.0000   -0.12008
59160.0000   -0.33839
59200.0000    0.17846
59240.0000    0.10424
59280.0000    0.39716
59320.0000    0.22284
59360.0000   -0.35928
59400.0000    0.21755
59440.0000    0.43112
59480.0000    0.41518
59520.0000    0.39878
59560.0000    0.39516
59600.0000    0.50621
59640.0000    0.48762
59680.0000    0.60461
59720.0000    0.45440
59760.0000    0.48683
59800.0000    0.37579
59840.0000    0.46166
59880.0000    0.23678
59920.0000    0.41229
59960.0000    0.14333
60000.0000   -0.01198
60040.0000    0.26940
60080.0000    0.60929
60120.0000    0.13548
60160.0000    0.30417
60200.0000    0.41390
60240.0000    0.42312
60280.0000    0.52809
60320.0000    0.10013
60360.0000    0.33789
60400.0000    0.42999
60440.0000    0.31006
60480.0000    0.44952
60520.0000    0.28878
60560.0000    0.48881
60600.0000    0.47878
60640.0000    0.31715
60680.0000    0.46602
60720.0000    0.56454
60760.0000    0.41075
60800.0000   -0.19885
60840.0000    0.10294
60880.0000    0.04355
60920.0000   -0.17423
60960.0000   -0.06766
61000.0000    0.17264
61040.0000   -0.06328
61080.0000   -0.05808
61120.0000    0.06042
61160.0000    0.12757
61200.0000   -0.10049
61240.0000   -0.22196
61280.0000   -0.10978
61320.0000   -0.04080
61360.0000   -0.13262
61400.0000   -0.13201
61440.0000   -0.03204
61480.0000   -0.17713
61520.0000    0.06088
61560.0000    0.21641
61600.0000    0.20939
61640.0000   -0.22562
61680.0000    0.34260
61720.0000   -0.20206
61760.0000   -0.25925
61800.0000   -0.54775
61840.0000   -0.54655
61880.0000   -0.49753
61920.0000   -0.42178
61960.0000   -0.36205
62000.0000   -0.21101
62040.0000   -0.08537
62080.0000    0.02293
62120.0000   -0.30569
62160.0000   -0.28783
62200.0000   -0.07453
62240.0000   -0.25041
62280.0000   -0.24739
62320.0000   -0.03236
62360.0000   -0.10945
62400.0000   -0.09486
62440.0000   -0.18450
62480.0000   -0.36631
62520.0000    0.07563
62560.0000   -0.06951
62600.0000   -0.17347
62640.0000    0.17949
62680.0000    0.28995
62720.0000    0.16496
62760.0000   -0.22834
62800.0000   -0.14426
62840.0000   -0.24105
62880.0000   -0.38019
62920.0000   -0.24085
62960.0000   -0.06259
63000.0000   -0.17357
63040.0000   -0.11374
63080.0000    0.21808
63120.0000    0.19375
63160.0000    0.40121
63200.0000    0.47134
63240.0000    0.24759
63280.0000    0.23574
63320.0000    0.29844
63360.0000    0.16636
63400.0000    0.27441
63440.0000    0.30803
63480.0000    0.35160
63520.0000    0.52783
63560.0000    0.21907
63600.0000    0.32328
63640.0000    0.24837
63680.0000   -0.13156
63720.0000   -0.08177
63760.0000   -0.36121
63800.0000   -0.26906
63840.0000   -0.26159
63880.0000   -0.40909
63920.0000   -0.43240
63960.0000   -0.50356
64000.0000   -0.19196
64040.0000   -0.00766
64080.0000   -0.12936
64120.0000   -0.26440
64160.0000   -0.34058
64200.0000   -0.10312
64240.0000   -0.22939
64280.0000   -0.35626
64320.0000   -0.43790
64360.0000   -0.47578
64400.0000   -0.46291
64440.0000   -0.49500
64480.0000   -0.11726
64520.0000   -0.16250
64560.0000   -0.40038
64600.0000   -0.31689
64640.0000   -0.37970
64680.0000    0.04960
64720.0000   -0.18922
64760.0000   -0.47060
64800.0000   -0.71195
64840.0000   -0.38782
64880.0000   -0.67882
64920.0000   -0.49452
64960.0000   -0.71661
65000.0000   -0.51644
65040.0000   -0.53900
65080.0000   -0.28680
65120.0000   -0.43756
65160.0000   -0.35350
65200.0000   -0.22146
65240.0000   -0.04215
65280.0000   -0.17502
65320.0000   -0.15642
65360.0000   -0.13977
65400.0000   -0.40732
65440.0000   -0.18238
65480.0000   -0.18665
65520.0000   -0.06564
65560.0000   -0.20103
65600.0000   -0.32406
65640.0000   -0.41036
65680.0000   -0.35214
65720.0000   -0.37040
65760.0000   -0.09838
65800.0000   -0.07869
65840.0000    0.04645
65880.0000    0.03628
65920.0000   -0.50973
65960.0000   -0.40147
66000.0000   -0.38480
66040.0000   -0.36315
66080.0000   -0.24189
66120.0000   -0.12660
66160.0000   -0.16667
66200.0000   -0.30590
66240.0000   -0.26157
66280.0000   -0.34971
66320.0000    0.01185
66360.0000   -0.19259
66400.0000   -0.11910
66440.0000   -0.16364
66480.0000   -0.16774
66520.0000   -0.33971
66560.0000   -0.24956
66600.0000   -0.18326
66640.0000   -0.18640
66680.0000   -0.19283
66720.0000   -0.31095
66760.0000   -0.16551
66800.0000   -0.33036
66840.0000   -0.06430
66880.0000   -0.06780
66920.0000   -0.02886
66960.0000   -0.18323
67000.0000   -0.13198
67040.0000   -0.14163
67080.0000   -0.03607
67120.0000   -0.17377
67160.0000   -0.21371
67200.0000   -0.13351
67240.0000    0.04108
67280.0000   -0.10615
67320.0000   -0.12230
67360.0000   -0.11884
67400.0000   -0.43491
67440.0000   -0.19708
67480.0000   -0.35558
67520.0000   -0.14306
67560.0000   -0.21616
67600.0000   -0.31832
67640.0000   -0.35925
67680.0000   -0.21869
67720.0000   -0.22276
67760.0000   -0.38499
67800.0000   -0.41514
67840.0000   -0.38170
67880.0000   -0.40530
67920.0000   -0.16735
67960.0000   -0.46062
68000.0000    0.06222
68040.0000   -0.53312
68080.0000   -0.30872
68120.0000   -0.21528
68160.0000   -0.29991
68200.0000   -0.21065
68240.0000   -0.06870
68280.0000   -0.18823
68320.0000   -0.37195
68360.0000   -0.37226
68400.0000   -0.43547
68440.0000   -0.33816
68480.0000   -0.23675
68520.0000   -0.07991
68560.0000   -0.45372
68600.0000   -0.54925
68640.0000   -0.44073
68680.0000   -0.35732
68720.0000   -0.50789
68760.0000   -0.36631
68800.0000   -0.30804
68840.0000   -0.32175
68880.0000   -0.18745
68920.0000   -0.22469
68960.0000   -0.28904
69000.0000   -0.35401
69040.0000   -0.24549
69080.0000   -0.12516
69120.0000   -0.03233
69160.0000   -0.14645
69200.0000   -0.29428
69240.0000   -0.22795
69280.0000   -0.25036
69320.0000   -0.19651
69360.0000   -0.57943
69400.0000   -0.45535
69440.0000   -0.06777
69480.0000   -0.24483
69520.0000   -0.14379
69560.0000   -0.34286
69600.0000   -0.20623
69640.0000   -0.77099
69680.0000   -0.20971
69720.0000   -0.31341
69760.0000   -0.25132
69800.0000   -0.32707
69840.0000   -0.40933
69880.0000   -0.01198
69920.0000   -0.24514
69960.0000   -0.24267
70000.0000   -0.27286
70040.0000   -0.28132
70080.0000   -0.19832
70120.0000   -0.30332
70160.0000   -0.28031
70200.0000   -0.37118
70240.0000   -0.39067
70280.0000   -0.25369
70320.0000   -0.32469
70360.0000   -0.49122
70400.0000   -0.41796
70440.0000   -0.43489
70480.0000   -0.69308
70520.0000   -0.49161
70560.0000   -0.49723
70600.0000   -0.22883
70640.0000   -0.56884
70680.0000   -0.39350
70720.0000   -0.46387
70760.0000   -0.46746
70800.0000   -0.62623
70840.0000   -0.42890
70880.0000   -0.51490
70920.0000   -0.10722
70960.0000   -0.26800
71000.0000   -0.18170
71040.0000   -0.22603
71080.0000   -0.33399
71120.0000   -0.30474
71160.0000   -0.10020
71200.0000   -0.00821
71240.0000   -0.41251
71280.0000   -0.16664
71320.0000   -0.03703
71360.0000    0.33976
71400.0000    0.25411
71440.0000    0.02582
71480.0000   -0.21000
71520.0000   -0.20179
71560.0000   -0.11544
71600.0000   -0.07044
71640.0000   -0.01393
71680.0000   -0.14910
71720.0000   -0.08302
71760.0000   -0.25084
71800.0000   -0.19980
71840.0000   -0.22367
71880.0000   -0.23900
71920.0000   -0.16893
71960.0000   -0.17286
72000.0000   -0.45011
72040.0000    0.06717
72080.0000   -0.17677
72120.0000   -0.27189
72160.0000   -0.33768
72200.0000   -0.31960
72240.0000   -0.39455
72280.0000   -0.47788
72320.0000   -0.28857
72360.0000   -0.24395
72400.0000   -0.43183
72440.0000   -0.57543
72480.0000   -0.26708
72520.0000   -0.37631
72560.0000   -0.32991
72600.0000   -0.22356
72640.0000   -0.27796
72680.0000   -0.41893
72720.0000   -0.57484
72760.0000   -0.25671
72800.0000   -0.24923
72840.0000   -0.21174
72880.0000   -0.40911
72920.0000   -0.40911
72960.0000   -0.17305
73000.0000    0.12846
73040.0000    0.28878
73080.0000    0.20903
73120.0000    0.11242
73160.0000    0.31993
73200.0000    0.27528
73240.0000    0.25362
73280.0000   -0.01345
73320.0000    0.03892
73360.0000   -0.03404
73400.0000   -0.18513
73440.0000   -0.26622
73480.0000   -0.45947
73520.0000   -0.43756
73560.0000   -0.35797
73600.0000   -0.56105
73640.0000   -0.58201
73680.0000   -0.81532
73720.0000   -0.21142
73760.0000   -0.41644
73800.0000   -0.47834
73840.0000   -0.48572
73880.0000   -0.70903
73920.0000   -0.31370
73960.0000   -0.34481
74000.0000   -0.15610
74040.0000   -0.31268
74080.0000   -0.36547
74120.0000   -0.58833
74160.0000   -0.35397
74200.0000   -0.55568
74240.0000   -0.47376
74280.0000   -0.45566
74320.0000   -0.48662
74360.0000   -0.24457
74400.0000   -0.32305
74440.0000   -0.52881
74480.0000   -0.37249
74520.0000   -0.39234
74560.0000   -0.67226
74600.0000   -0.69115
74640.0000   -0.67065
74680.0000   -0.42113
74720.0000   -0.43484
74760.0000   -0.70919
74800.0000   -0.59424
74840.0000   -0.73035
74880.0000   -0.58666
74920.0000   -0.55434
74960.0000   -0.33902
75000.0000   -0.29125
75040.0000   -0.34815
75080.0000   -0.60109
75120.0000   -0.29721
75160.0000   -0.18900
75200.0000   -0.37950
75240.0000   -0.23834
75280.0000   -0.33889
75320.0000   -0.51760
75360.0000   -0.46990
75400.0000   -0.23742
75440.0000   -0.35216
75480.0000   -0.62770
75520.0000   -0.66317
75560.0000   -0.60462
75600.0000   -0.23998
75640.0000   -0.23529
75680.0000   -0.17729
75720.0000   -0.52330
75760.0000   -0.64836
75800.0000   -0.69327
75840.0000   -0.34599
75880.0000   -0.30891
75920.0000   -0.51756
75960.0000   -0.39438
76000.0000   -0.30613
76040.0000   -0.52068
76080.0000   -0.16471
76120.0000   -0.37151
76160.0000   -0.26101
76200.0000   -0.21716
76240.0000   -0.20324
76280.0000   -0.32164
76320.0000   -0.25269
76360.0000   -0.38803
76400.0000   -0.34877
76440.0000   -0.62594
76480.0000   -0.18770
76520.0000   -0.20169
76560.0000   -0.47910
76600.0000   -0.66094
76640.0000   -0.27323
76680.0000   -0.28718
76720.0000   -0.40131
76760.0000   -0.15804
76800.0000   -0.38561
76840.0000   -0.22461
76880.0000   -0.25004
76920.0000   -0.51477
76960.0000   -0.55554
77000.0000   -0.62413
77040.0000   -0.46571
77080.0000   -0.56870
77120.0000   -0.12114
77160.0000   -0.54821
77200.0000   -0.34719
77240.0000   -0.46951
77280.0000   -0.30456
77320.0000   -0.28768
77360.0000   -0.19567
77400.0000   -0.08264
77440.0000   -0.34335
77480.0000   -0.32523
77520.0000   -0.48652
77560.0000   -0.51274
77600.0000   -0.34497
77640.0000   -0.04941
77680.0000   -0.36599
77720.0000   -0.42857
77760.0000   -0.41235
77800.0000   -0.28916
77840.0000   -0.11142
77880.0000   -0.20777
77920.0000   -0.48067
77960.0000   -0.40861
78000.0000   -0.58480
78040.0000   -0.29616
78080.0000   -0.52641
78120.0000   -0.45937
78160.0000   -0.56619
78200.0000   -0.74103
78240.0000   -0.33070
78280.0000   -0.48891
78320.0000   -0.08429
78360.0000   -0.38541
78400.0000   -0.47871
78440.0000   -0.37591
78480.0000   -0.54463
78520.0000   -0.63802
78560.0000   -0.16098
78600.0000   -0.36724
78640.0000   -0.60116
78680.0000   -0.47885
78720.0000   -0.18355
78760.0000   -0.68507
78800.0000   -0.45759
78840.0000    0.07962
78880.0000   -0.13805
78920.0000   -0.55461
78960.0000   -0.44662
79000.0000   -0.39733
79040.0000   -0.47016
79080.0000   -0.23255
79120.0000   -0.14649
79160.0000   -0.15915
79200.0000   -0.29920
79240.0000   -0.55825
79280.0000   -0.23154
79320.0000   -0.37001
79360.0000   -0.39385
79400.0000   -0.26593
79440.0000   -0.32182
79480.0000   -0.46313
79520.0000   -0.28077
79560.0000   -0.29012
79600.0000   -0.20159
79640.0000   -0.28046
79680.0000   -0.17364
79720.0000   -0.36888
79760.0000   -0.66181
79800.0000   -0.27308
79840.0000   -0.32567
79880.0000   -0.13949
79920.0000   -0.35183
79960.0000   -0.11423
80000.0000   -0.01940
80040.0000   -0.19245
80080.0000   -0.13552
80120.0000   -0.27049
80160.0000   -0.20264
80200.0000   -0.15952
80240.0000   -0.29310
80280.0000   -0.26162
80320.0000   -0.32820
80360.0000   -0.31501
80400.0000   -0.17077
80440.0000   -0.23081
80480.0000   -0.19455
80520.0000   -0.14385
80560.0000   -0.18717
80600.0000   -0.23437
80640.0000   -0.10592
80680.0000   -0.32345
80720.0000   -0.28897
80760.0000   -0.37383
80800.0000   -0.29338
80840.0000    0.02930
80880.0000   -0.24080
80920.0000   -0.19508
80960.0000   -0.28722
81000.0000   -0.24584
81040.0000   -0.28236
81080.0000   -0.15483
81120.0000   -0.09067
81160.0000   -0.06510
81200.0000   -0.21326
81240.0000    0.19907
81280.0000   -0.44605
81320.0000   -0.38413
81360.0000   -0.08599
81400.0000   -0.37672
81440.0000   -0.04955
81480.0000   -0.22126
81520.0000   -0.32855
81560.0000   -0.04124
81600.0000   -0.21783
81640.0000   -0.03938
81680.0000   -0.31143
81720.0000   -0.22243
81760.0000   -0.31097
81800.0000   -0.42343
81840.0000   -0.12409
81880.0000   -0.20188
81920.0000   -0.14469
81960.0000   -0.11402
82000.0000   -0.23900
82040.0000   -0.11896
82080.0000   -0.09430
82120.0000   -0.14656
82160.0000    0.15552
82200.0000    0.23335
82240.0000   -0.10515
82280.0000    0.01779
82320.0000    0.24015
82360.0000    0.07106
82400.0000    0.09401
82440.0000    0.00343
82480.0000    0.15401
82520.0000    0.11693
82560.0000    0.28121
82600.0000   -0.03382
82640.0000    0.22195
82680.0000    0.09433
82720.0000    0.05321
82760.0000   -0.11469
82800.0000    0.12728
82840.0000    0.00249
82880.0000   -0.15330
82920.0000    0.15452
82960.0000    0.19685
83000.0000   -0.10185
83040.0000    0.01260
83080.0000   -0.03356
83120.0000    0.12657
83160.0000   -0.00068
83200.0000   -0.04140
83240.0000    0.08807
83280.0000    0.06594
83320.0000   -0.05567
83360.0000    0.21598
83400.0000   -0.10737
83440.0000    0.19190
83480.0000    0.16269
83520.0000   -0.25380
83560.0000   -0.11001
83600.0000   -0.24816
83640.0000   -0.08927
83680.0000   -0.11548
83720.0000    0.07004
83760.0000   -0.19114
83800.0000   -0.14770
83840.0000   -0.37448
83880.0000   -0.09755
83920.0000   -0.27026
83960.0000    0.00923
84000.0000   -0.24284
84040.0000   -0.08573
84080.0000   -0.27253
84120.0000   -0.42052
84160.0000   -0.26565
84200.0000   -0.27074
84240.0000   -0.23843
84280.0000   -0.17651
84320.0000   -0.19867
84360.0000   -0.21912
84400.0000   -0.37260
84440.0000   -0.60099
84480.0000   -0.52745
84520.0000   -0.47920
84560.0000   -0.34894
84600.0000   -0.51565
84640.0000   -0.28593
84680.0000   -0.48035
84720.0000   -0.25386
84760.0000   -0.28053
84800.0000   -0.14739
84840.0000   -0.41583
84880.0000   -0.64082
84920.0000   -0.58848
84960.0000   -0.22784
85000.0000   -0.37526
85040.0000   -0.43777
85080.0000   -0.53039
85120.0000   -0.46274
85160.0000   -0.25058
85200.0000   -0.24369
85240.0000   -0.51064
85280.0000   -0.46058
85320.0000   -0.57037
85360.0000   -0.66254
85400.0000   -0.33989
85440.0000   -0.59510
85480.0000   -0.41894
85520.0000   -0.58677
85560.0000   -0.35304
85600.0000   -0.58805
85640.0000   -0.43677
85680.0000   -0.60313
85720.0000   -0.45548
85760.0000   -0.30131
85800.0000   -0.47614
85840.0000   -0.62235
85880.0000   -0.44996
85920.0000   -0.69975
85960.0000    0.27491
86000.0000   -0.32689
86040.0000   -0.45875
86080.0000   -0.33463
86120.0000   -0.24487
86160.0000   -0.56243
86200.0000    0.17928
86240.0000   -0.45814
86280.0000   -0.31685
86320.0000   -0.44003
86360.0000   -0.38704
86400.0000   -0.59783
86440.0000   -0.20684
86480.0000   -0.37421
86520.0000   -0.46759
86560.0000   -0.58891
86600.0000   -0.37633
86640.0000   -0.56091
86680.0000   -0.57072
86720.0000   -0.38623
86760.0000   -0.60315
86800.0000   -0.12095
86840.0000   -0.06251
86880.0000   -0.48835
86920.0000   -0.34158
86960.0000   -0.68505
87000.0000   -0.53358
87040.0000   -0.22967
87080.0000   -0.47508
87120.0000   -0.23013
87160.0000   -0.57476
87200.0000   -0.52663
87240.0000   -0.64213
87280.0000   -0.59873
87320.0000   -0.48844
87360.0000   -0.51580
87400.0000   -0.46776
87440.0000   -0.66351
87480.0000   -0.62697
87520.0000   -0.68254
87560.0000   -0.26881
87600.0000   -0.37256
87640.0000   -0.52197
87680.0000   -0.45732
87720.0000   -0.50563
87760.0000   -0.71931
87800.0000   -0.56026
87840.0000   -0.61447
87880.0000   -0.48688
87920.0000   -0.36712
87960.0000   -0.39789
88000.0000   -0.56443
88040.0000   -0.63586
88080.0000   -0.62059
88120.0000   -0.44185
88160.0000   -0.53953
88200.0000   -0.62869
88240.0000   -0.38541
88280.0000   -0.34504
88320.0000   -0.32425
88360.0000   -0.26136
88400.0000   -0.55703
88440.0000   -0.57853
88480.0000   -0.85280
88520.0000   -0.81150
88560.0000   -0.63694
88600.0000   -0.62080
88640.0000   -0.49697
88680.0000   -0.79206
88720.0000   -0.49444
88760.0000   -0.70102
88800.0000   -0.67572
88840.0000   -0.58447
88880.0000   -0.70833
88920.0000   -0.55111
88960.0000   -0.20104
89000.0000   -0.46151
89040.0000   -0.51022
89080.0000   -0.60439
89120.0000   -0.63043
89160.0000   -0.80522
89200.0000   -0.57109
89240.0000   -0.50048
89280.0000   -0.59331
89320.0000   -0.51697
89360.0000   -0.42119
89400.0000   -0.06851
89440.0000   -0.41605
89480.0000   -0.26920
89520.0000   -0.12969
89560.0000   -0.29264
89600.0000   -0.33440
89640.0000   -0.46075
89680.0000   -0.44287
89720.0000   -0.33973
89760.0000   -0.32028
89800.0000   -0.61374
89840.0000   -0.67208
89880.0000   -0.52889
89920.0000   -0.76836
89960.0000   -0.54027
90000.0000   -0.53948
90040.0000   -0.66880
90080.0000   -0.49235
90120.0000   -0.67034
90160.0000   -0.31566
90200.0000   -0.43999
90240.0000   -0.60166
90280.0000   -0.88056
90320.0000   -0.46040
90360.0000   -0.73611
90400.0000   -0.47015
90440.0000   -0.32072
90480.0000   -0.34947
90520.0000   -0.41720
90560.0000   -0.41176
90600.0000   -0.47189
90640.0000   -0.34147
90680.0000   -0.38110
90720.0000   -0.30896
90760.0000   -0.48898
90800.0000   -0.06594
90840.0000   -0.26527
90880.0000   -0.34991
90920.0000   -0.68065
90960.0000   -0.40739
91000.0000   -0.39443
91040.0000   -0.25425
91080.0000   -0.55033
91120.0000   -0.32584
91160.0000   -0.68625
91200.0000   -0.66563
91240.0000   -0.54858
91280.0000   -0.52750
91320.0000   -0.35024
91360.0000   -0.35009
91400.0000   -0.56118
91440.0000   -0.11785
91480.0000   -0.66233
91520.0000   -0.54002
91560.0000   -0.76758
91600.0000   -0.54181
91640.0000   -0.80553
91680.0000   -0.43241
91720.0000   -0.41736
91760.0000   -0.75252
91800.0000   -0.73549
91840.0000   -0.36115
91880.0000   -0.31827
91920.0000   -0.35947
91960.0000   -0.08217
92000.0000   -0.49010
92040.0000   -0.34547
92080.0000   -0.69495
92120.0000   -0.60214
92160.0000   -0.46861
92200.0000   -0.38698
92240.0000   -0.31174
92280.0000   -0.29524
92320.0000   -0.55450
92360.0000   -0.29740
92400.0000   -0.25632
92440.0000    0.09488
92480.0000   -0.45994
92520.0000    0.03747
92560.0000   -0.38647
92600.0000   -0.42579
92640.0000   -0.27791
92680.0000   -0.32474
92720.0000   -0.33425
92760.0000   -0.02034
92800.0000    0.25948
92840.0000    0.08356
92880.0000    0.02697
92920.0000    0.14229
92960.0000    0.15704
93000.0000    0.44350
93040.0000    0.11002
93080.0000   -0.29680
93120.0000   -0.08970
93160.0000   -0.01438
93200.0000    0.03268
93240.0000   -0.00628
93280.0000   -0.16149
93320.0000   -0.24763
93360.0000    0.09687
93400.0000   -0.16909
93440.0000    0.15796
93480.0000   -0.22512
93520.0000   -0.08335
93560.0000   -0.00204
93600.0000   -0.21812
93640.0000   -0.23627
93680.0000   -0.28169
93720.0000   -0.01290
93760.0000   -0.04008
93800.0000   -0.55235
93840.0000   -0.13127
93880.0000   -0.32697
93920.0000   -0.11444
93960.0000   -0.04289
94000.0000   -0.11252
94040.0000   -0.15527
94080.0000    0.10780
94120.0000   -0.08811
94160.0000    0.05942
94200.0000   -0.05723
94240.0000   -0.25662
94280.0000   -0.00240
94320.0000   -0.11463
94360.0000   -0.23494
94400.0000    0.02380
94440.0000   -0.23356
94480.0000   -0.40576
94520.0000   -0.01638
94560.0000   -0.13545
94600.0000   -0.35905
94640.0000   -0.03903
94680.0000   -0.34751
94720.0000   -0.37982
94760.0000   -0.18190
94800.0000   -0.40821
94840.0000   -0.17023
94880.0000   -0.27256
94920.0000   -0.27282
94960.0000   -0.17990
95000.0000   -0.35476
95040.0000   -0.17842
95080.0000   -0.36763
95120.0000   -0.40515
95160.0000   -0.19918
95200.0000   -0.32880
95240.0000   -0.49343
95280.0000   -0.19104
95320.0000   -0.22193
95360.0000   -0.35951
95400.0000   -0.21140
95440.0000   -0.30251
95480.0000   -0.53308
95520.0000   -0.33671
95560.0000   -0.25827
95600.0000   -0.00940
95640.0000   -0.15714
95680.0000   -0.19128
95720.0000   -0.46809
95760.0000   -0.49845
95800.0000   -0.63505
95840.0000   -0.60558
95880.0000   -0.32354
95920.0000   -0.65105
95960.0000   -0.41375
96000.0000   -0.42234
96040.0000   -0.26582
96080.0000   -0.31785
96120.0000   -0.32743
96160.0000   -0.32297
96200.0000   -0.29570
96240.0000   -0.25230
96280.0000   -0.06283
96320.0000   -0.04649
96360.0000   -0.06257
96400.0000   -0.19524
96440.0000   -0.12118
96480.0000   -0.51217
96520.0000   -0.11435
96560.0000   -0.18437
96600.0000   -0.12033
96640.0000   -0.33712
96680.0000   -0.21454
96720.0000   -0.38589
96760.0000   -0.34335
96800.0000   -0.42817
96840.0000   -0.60957
96880.0000   -0.50045
96920.0000   -0.36468
96960.0000   -0.35616
97000.0000   -0.18277
97040.0000   -0.35352
97080.0000   -0.33812
97120.0000   -0.18276
97160.0000   -0.26866
97200.0000   -0.18076
97240.0000   -0.16458
97280.0000   -0.46704
97320.0000   -0.34307
97360.0000   -0.37658
97400.0000   -0.13059
97440.0000   -0.21557
97480.0000   -0.25309
97520.0000   -0.51393
97560.0000   -0.45995
97600.0000   -0.13811
97640.0000   -0.28713
97680.0000   -0.23724
97720.0000   -0.10337
97760.0000   -0.47714
97800.0000   -0.26575
97840.0000   -0.05751
97880.0000   -0.23059
97920.0000   -0.22770
97960.0000   -0.22091
98000.0000   -0.12376
98040.0000   -0.21670
98080.0000   -0.58879
98120.0000   -0.46848
98160.0000   -0.67027
98200.0000   -0.63243
98240.0000   -0.26501
98280.0000   -0.48176
98320.0000   -0.52506
98360.0000   -0.43777
98400.0000   -0.52960
98440.0000   -0.48083
98480.0000   -0.22472
98520.0000   -0.23193
98560.0000   -0.21761
98600.0000   -0.27663
98640.0000   -0.33431
98680.0000   -0.34996
98720.0000   -0.26808
98760.0000   -0.34867
98800.0000   -0.18643
98840.0000   -0.24956
98880.0000   -0.57746
98920.0000   -0.44450
98960.0000   -0.53321
99000.0000   -0.61782
99040.0000   -0.36883
99080.0000   -0.70422
99120.0000   -0.47008
99160.0000   -0.54980
99200.0000   -0.33594
99240.0000   -0.17559
99280.0000   -0.27189
99320.0000   -0.20672
99360.0000   -0.19004
99400.0000   -0.20907
99440.0000   -0.59511
99480.0000   -0.35512
99520.0000   -0.21840
99560.0000   -0.41172
99600.0000   -0.15822
99640.0000   -0.19301
99680.0000   -0.22290
99720.0000   -0.39733
99760.0000   -0.34171
99800.0000   -0.18492
99840.0000   -0.28629
99880.0000   -0.37360
99920.0000   -0.41859
99960.0000   -0.33067
100000.0000   -0.40736
100040.0000   -0.44452
100080.0000   -0.31305
100120.0000   -0.15889
100160.0000   -0.21263
100200.0000   -0.30906
100240.0000   -0.42976
100280.0000   -0.43773
100320.0000   -0.22457
100360.0000   -0.04479
100400.0000    0.03956
100440.0000   -0.15967
100480.0000   -0.30473
100520.0000   -0.61993
100560.0000   -0.47157
100600.0000   -0.33569
100640.0000   -0.04358
100680.0000   -0.07216
100720.0000   -0.35291
100760.0000   -0.16066
100800.0000    0.35671
100840.0000    0.09041
100880.0000   -0.18819
100920.0000   -0.28959
100960.0000   -0.59680
101000.0000   -0.47652
101040.0000   -0.17781
101080.0000   -0.34629
101120.0000   -0.39873
101160.0000   -0.57776
101200.0000   -0.09244
101240.0000   -0.49243
101280.0000   -0.46851
101320.0000   -0.48074
101360.0000   -0.53394
101400.0000   -0.29314
101440.0000   -0.20019
101480.0000   -0.12187
101520.0000   -0.21779
101560.0000   -0.26439
101600.0000   -0.16362
101640.0000   -0.16741
101680.0000   -0.16311
101720.0000   -0.03768
101760.0000    0.00524
101800.0000   -0.20958
101840.0000   -0.24253
101880.0000   -0.20149
101920.0000   -0.43256
101960.0000   -0.24326
102000.0000   -0.31196
102040.0000   -0.31689
102080.0000   -0.11342
102120.0000   -0.11019
102160.0000   -0.05671
102200.0000   -0.02183
102240.0000   -0.21419
102280.0000   -0.13750
102320.0000   -0.13303
102360.0000   -0.38146
102400.0000   -0.40185
102440.0000   -0.18025
102480.0000   -0.23068
102520.0000   -0.21294
102560.0000   -0.35136
102600.0000   -0.31671
102640.0000   -0.41838
102680.0000   -0.07171
102720.0000   -0.18919
102760.0000   -0.32639
102800.0000   -0.28036
102840.0000   -0.17268
102880.0000   -0.41624
102920.0000   -0.21996
102960.0000   -0.11416
103000.0000   -0.56492
103040.0000   -0.39181
103080.0000   -0.33017
103120.0000   -0.54107
103160.0000   -0.42559
103200.0000   -0.26444
103240.0000   -0.31565
103280.0000   -0.19327
103320.0000   -0.33951
103360.0000   -0.23306
103400.0000   -0.29707
103440.0000    0.00275
103480.0000   -0.02656
103520.0000   -0.03088
103560.0000   -0.16704
103600.0000   -0.01257
103640.0000   -0.03846
103680.0000   -0.30752
103720.0000   -0.06466
103760.0000   -0.31843
103800.0000   -0.37282
103840.0000   -0.11971
103880.0000   -0.06890
103920.0000   -0.41002
103960.0000   -0.20503
104000.0000   -0.60655
104040.0000   -0.29715
104080.0000   -0.14488
104120.0000   -0.50707
104160.0000   -0.28656
104200.0000   -0.22097
104240.0000   -0.16604
104280.0000   -0.19737
104320.0000   -0.37112
104360.0000   -0.31803
104400.0000   -0.38345
104440.0000   -0.23396
104480.0000   -0.31957
104520.0000   -0.37499
104560.0000   -0.39469
104600.0000   -0.07199
104640.0000   -0.20972
104680.0000   -0.30634
104720.0000   -0.23418
104760.0000   -0.53056
104800.0000   -0.34674
104840.0000   -0.63310
104880.0000   -0.30744
104920.0000   -0.21232
104960.0000   -0.44579
105000.0000   -0.12586
105040.0000   -0.34087
105080.0000   -0.36361
105120.0000   -0.29823
105160.0000   -0.38493
105200.0000   -0.37386
105240.0000   -0.45334
105280.0000   -0.41175
105320.0000   -0.08845
105360.0000   -0.15939
105400.0000   -0.35361
105440.0000   -0.32553
105480.0000   -0.49082
105520.0000   -0.35682
105560.0000   -0.25750
105600.0000   -0.29158
105640.0000   -0.35643
105680.0000   -0.39296
105720.0000   -0.24494
105760.0000   -0.16068
105800.0000   -0.64165
105840.0000   -0.16108
105880.0000   -0.26418
105920.0000   -0.12376
105960.0000   -0.35581
106000.0000   -0.36426
106040.0000   -0.30120
106080.0000   -0.51494
106120.0000   -0.31795
106160.0000   -0.18645
106200.0000   -0.14565
106240.0000   -0.19930
106280.0000   -0.14656
106320.0000   -0.15401
106360.0000   -0.19722
106400.0000   -0.30400
106440.0000   -0.17132
106480.0000   -0.14190
106520.0000   -0.08225
106560.0000   -0.21422
106600.0000   -0.14915
106640.0000   -0.14015
106680.0000   -0.47192
106720.0000   -0.18846
106760.0000   -0.34319
106800.0000   -0.15680
106840.0000   -0.11093
106880.0000   -0.16977
106920.0000   -0.26136
106960.0000   -0.36825
107000.0000   -0.19384
107040.0000   -0.38068
107080.0000   -0.23357
107120.0000   -0.21382
107160.0000   -0.02065
107200.0000   -0.33319
107240.0000   -0.41985
107280.0000   -0.25506
107320.0000   -0.45828
107360.0000   -0.50552
107400.0000   -0.11988
107440.0000   -0.30490
107480.0000   -0.32333
107520.0000   -0.36249
107560.0000   -0.35357
107600.0000   -0.22216
107640.0000    0.02983
107680.0000   -0.08204
107720.0000   -0.32383
107760.0000   -0.15960
107800.0000    0.06526
107840.0000   -0.22071
107880.0000   -0.23187
107920.0000   -0.03034
107960.0000   -0.34077
108000.0000   -0.20408
108040.0000   -0.17742
108080.0000   -0.19823
108120.0000   -0.25615
108160.0000   -0.27027
108200.0000   -0.17076
108240.0000   -0.11992
108280.0000   -0.38528
108320.0000   -0.09397
108360.0000   -0.33141
108400.0000   -0.19766
108440.0000   -0.28586
108480.0000   -0.07472
108520.0000   -0.32289
108560.0000   -0.34407
108600.0000   -0.35239
108640.0000   -0.34509
108680.0000    0.25025
108720.0000    0.16239
108760.0000   -0.18754
108800.0000   -0.53748
108840.0000   -0.37470
108880.0000   -0.30369
108920.0000   -0.52797
108960.0000   -0.58003
109000.0000   -0.56436
109040.0000   -0.31188
109080.0000   -0.30716
109120.0000   -0.40322
109160.0000   -0.27430
109200.0000   -0.29553
109240.0000   -0.50952
109280.0000   -0.09023
109320.0000   -0.08245
109360.0000   -0.37872
109400.0000   -0.34821
109440.0000   -0.16821
109480.0000   -0.17154
109520.0000   -0.53386
109560.0000   -0.29846
109600.0000   -0.30279
109640.0000   -0.33845
109680.0000   -0.27710
109720.0000   -0.39784
109760.0000   -0.23396
109800.0000   -0.22809
109840.0000   -0.44197
109880.0000   -0.36710
109920.0000   -0.39842
109960.0000   -0.01137
110000.0000   -0.21519
110040.0000   -0.17163
110080.0000   -0.38139
110120.0000   -0.52755
110160.0000   -0.65237
110200.0000   -0.23539
110240.0000   -0.33026
110280.0000   -0.24394
110320.0000   -0.37952
110360.0000   -0.56565
110400.0000   -0.34477
110440.0000   -0.38980
110480.0000   -0.21884
110520.0000   -0.61129
110560.0000   -0.47004
110600.0000   -0.35891
110640.0000   -0.46556
110680.0000   -0.42107
110720.0000   -0.22446
110760.0000   -0.34931
110800.0000   -0.36970
110840.0000   -0.03168
110880.0000   -0.37689
110920.0000   -0.42063
110960.0000   -0.41110
111000.0000   -0.36046
111040.0000   -0.35378
111080.0000   -0.73198
111120.0000   -0.59211
111160.0000   -0.26260
111200.0000   -0.55885
111240.0000   -0.16446
111280.0000   -0.19111
111320.0000   -0.10402
111360.0000   -0.45567
111400.0000   -0.12548
111440.0000   -0.34294
111480.0000   -0.12896
111520.0000   -0.46510
111560.0000   -0.19759
111600.0000   -0.50073
111640.0000   -0.08422
111680.0000   -0.57446
111720.0000   -0.62552
111760.0000   -0.43177
111800.0000   -0.14633
111840.0000    0.02393
111880.0000   -0.11634
111920.0000   -0.07659
111960.0000    0.02156
112000.0000   -0.27594
112040.0000   -0.25228
112080.0000   -0.11830
112120.0000   -0.20936
112160.0000   -0.22295
112200.0000   -0.30635
112240.0000   -0.40027
112280.0000   -0.17633
112320.0000   -0.33928
112360.0000   -0.36608
112400.0000   -0.23046
112440.0000   -0.44524
112480.0000   -0.48515
112520.0000   -0.40451
112560.0000   -0.05073
112600.0000   -0.07543
112640.0000   -0.38463
112680.0000   -0.00406
112720.0000   -0.20764
112760.0000   -0.35813
112800.0000   -0.10367
112840.0000   -0.12923
112880.0000    0.09197
112920.0000   -0.08546
112960.0000   -0.02778
113000.0000    0.31987
113040.0000    0.10199
113080.0000   -0.04634
113120.0000   -0.29243
113160.0000   -0.31094
113200.0000   -0.32514
113240.0000   -0.14252
113280.0000   -0.15629
113320.0000   -0.27285
113360.0000   -0.12613
113400.0000   -0.14891
113440.0000   -0.25525
113480.0000   -0.04012
113520.0000   -0.30642
113560.0000   -0.22251
113600.0000   -0.12855
113640.0000   -0.07757
113680.0000    0.20876
113720.0000    0.05307
113760.0000   -0.11343
113800.0000   -0.14641
113840.0000    0.00316
113880.0000   -0.26692
113920.0000   -0.14567
113960.0000   -0.15425
114000.0000    0.00465
114040.0000   -0.10188
114080.0000   -0.11182
114120.0000   -0.15750
114160.0000   -0.14717
114200.0000   -0.02786
114240.0000   -0.12352
114280.0000   -0.38982
114320.0000    0.02137
114360.0000   -0.46772
114400.0000   -0.35846
114440.0000   -0.00555
114480.0000    0.26027
114520.0000    0.23225
114560.0000    0.01790
114600.0000    0.16887
114640.0000    0.16219
114680.0000    0.13680
114720.0000   -0.12152
114760.0000    0.25779
114800.0000    0.20522
114840.0000    0.07027
114880.0000    0.10908
114920.0000    0.11737
114960.0000    0.02823
115000.0000    0.21314
115040.0000    0.26244
115080.0000    0.20838
115120.0000    0.48999
115160.0000    0.21167
115200.0000    0.56011
115240.0000    0.15394
115280.0000    0.46680
115320.0000    0.16874
115360.0000    0.31498
115400.0000    0.29128
115440.0000    0.57629
115480.0000    0.39319
115520.0000    0.03472
115560.0000    0.24588
115600.0000    0.34859
115640.0000    0.55336
115680.0000    0.38759
115720.0000    0.37071
115760.0000    0.40085
115800.0000    0.25332
115840.0000    0.32833
115880.0000    0.32396
115920.0000    0.39895
115960.0000    0.50080
116000.0000    0.33207
116040.0000    0.46506
116080.0000    0.42070
116120.0000    0.18627
116160.0000    0.49747
116200.0000    0.25374
116240.0000    0.19530
116280.0000    0.50141
116320.0000    0.40392
116360.0000    0.46772
116400.0000    0.13086
116440.0000    0.46108
116480.0000    0.47058
116520.0000    0.40451
116560.0000    0.27360
116600.0000    0.44040
116640.0000    0.36885
116680.0000    0.32124
116720.0000    0.43151
116760.0000    0.24683
116800.0000    0.28650
116840.0000    0.46231
116880.0000    0.46546
116920.0000    0.56837
116960.0000    0.45598
117000.0000    0.39843
117040.0000    0.46605
117080.0000    0.37477
117120.0000    0.13548
117160.0000    0.25176
117200.0000    0.25906
117240.0000    0.42861
117280.0000    0.26711
117320.0000   -0.03585
117360.0000    0.33972
117400.0000    0.21858
117440.0000    0.33031
117480.0000    0.16025
117520.0000    0.27786
117560.0000    0.47570
117600.0000    0.03266
117640.0000    0.12064
117680.0000    0.21809
117720.0000    0.13331
117760.0000    0.19314
117800.0000    0.18642
117840.0000    0.13905
117880.0000    0.36885
117920.0000    0.27676
117960.0000    0.16436
118000.0000    0.33613
118040.0000    0.28245
118080.0000    0.53363
118120.0000    0.28306
118160.0000    0.29565
118200.0000    0.24316
118240.0000    0.15608
118280.0000    0.26423
118320.0000    0.22194
118360.0000    0.33125
118400.0000    0.49437
118440.0000    0.34720
118480.0000    0.23090
118520.0000    0.07968
118560.0000    0.39037
118600.0000    0.32998
118640.0000    0.32543
118680.0000    0.23430
118720.0000    0.42683
118760.0000    0.25109
118800.0000    0.33665
118840.0000    0.40126
118880.0000    0.26147
118920.0000    0.20859
118960.0000    0.13420
119000.0000    0.40140
119040.0000    0.39810
119080.0000    0.26494
119120.0000    0.30872
119160.0000    0.52450
119200.0000    0.29069
119240.0000    0.24827
119280.0000    0.44937
119320.0000    0.29584
119360.0000    0.12381
119400.0000    0.49532
119440.0000    0.32924
119480.0000    0.24327
119520.0000    0.22336
119560.0000    0.33932
119600.0000    0.39094
119640.0000    0.38933
119680.0000    0.39296
119720.0000    0.30015
119760.0000    0.16394
119800.0000    0.19640
119840.0000   -0.10249
119880.0000    0.21837
119920.0000    0.57454
119960.0000    0.35060
120000.0000    0.41287
120040.0000    0.36316
120080.0000    0.38895
120120.0000    0.34066
120160.0000    0.42234
120200.0000    0.16949
120240.0000    0.17816
120280.0000    0.12799
120320.0000    0.14632
120360.0000    0.25369
120400.0000   -0.26663
120440.0000    0.13355
120480.0000    0.10400
120520.0000    0.39537
120560.0000    0.21568
120600.0000    0.21262
120640.0000    0.48033
120680.0000    0.20997
120720.0000    0.40171
120760.0000    0.42222
120800.0000    0.24171
120840.0000    0.46475
120880.0000    0.31435
120920.0000    0.24257
120960.0000    0.26922
121000.0000    0.27477
121040.0000    0.36456
121080.0000    0.36784
121120.0000    0.26702
121160.0000    0.51052
121200.0000    0.40075
121240.0000    0.35384
121280.0000    0.33397
121320.0000    0.36044
121360.0000    0.25128
121400.0000    0.35658
121440.0000    0.28046
121480.0000    0.16530
121520.0000    0.16825
121560.0000    0.45142
121600.0000    0.50129
121640.0000    0.42539
121680.0000    0.34979
121720.0000    0.35496
121760.0000    0.21076
121800.0000    0.36789
121840.0000    0.23313
121880.0000    0.19842
121920.0000    0.35551
121960.0000    0.32915
122000.0000    0.41900
122040.0000    0.37206
122080.0000    0.60707
122120.0000    0.35041
122160.0000    0.31951
122200.0000    0.47157
122240.0000    0.32647
122280.0000    0.42455
122320.0000    0.12070
122360.0000    0.47816
122400.0000    0.43613
122440.0000    0.49265
122480.0000    0.36030
122520.0000    0.31284
122560.0000    0.15904
122600.0000    0.26117
122640.0000    0.63505
122680.0000    0.26614
122720.0000    0.25520
122760.0000    0.37268
122800.0000    0.12381
122840.0000    0.46299
122880.0000    0.32602
122920.0000    0.26376
122960.0000    0.42954
123000.0000    0.48160
123040.0000    0.43110
123080.0000    0.30278
123120.0000    0.06144
123160.0000    0.59545
123200.0000    0.49524
123240.0000    0.36915
123280.0000    0.39641
123320.0000    0.26588
123360.0000    0.38626
123400.0000    0.28802
123440.0000    0.33608
123480.0000    0.33291
123520.0000    0.34486
123560.0000    0.33106
123600.0000    0.37582
123640.0000    0.26426
123680.0000    0.24580
123720.0000    0.50197
123760.0000    0.32187
123800.0000    0.26097
123840.0000    0.40227
123880.0000    0.37375
123920.0000    0.37096
123960.0000    0.50895
124000.0000    0.38382
124040.0000    0.39814
124080.0000    0.43979
124120.0000    0.32496
124160.0000    0.42214
124200.0000    0.37497
124240.0000    0.42931
124280.0000    0.38791
124320.0000    0.24555
124360.0000    0.30234
124400.0000    0.36249
124440.0000    0.49559
124480.0000    0.32134
124520.0000    0.30940
124560.0000    0.40336
124600.0000    0.41286
124640.0000    0.43883
124680.0000    0.41638
124720.0000    0.60026
124760.0000    0.47169
124800.0000    0.59423
124840.0000    0.48107
124880.0000    0.62163
124920.0000    0.31264
124960.0000    0.32815
125000.0000    0.29312
125040.0000    0.43991
125080.0000    0.49856
125120.0000    0.37172
125160.0000    0.33487
125200.0000    0.36020
125240.0000    0.15978
125280.0000    0.44168
125320.0000    0.41877
125360.0000    0.48035
125400.0000    0.52767
125440.0000    0.24128
125480.0000    0.37470
125520.0000    0.45819
125560.0000    0.28599
125600.0000    0.17222
125640.0000    0.54910
125680.0000    0.33774
125720.0000    0.37127
125760.0000    0.49791
125800.0000    0.34485
125840.0000    0.23660
125880.0000    0.31643
125920.0000    0.45983
125960.0000    0.22703
126000.0000    0.36206
126040.0000    0.35960
126080.0000    0.38640
126120.0000    0.14546
126160.0000    0.38084
126200.0000    0.27775
126240.0000    0.33495
126280.0000    0.27625
126320.0000    0.34665
126360.0000    0.27324
126400.0000    0.40574
126440.0000    0.29676
126480.0000    0.20366
126520.0000    0.33907
126560.0000    0.43912
126600.0000    0.13186
126640.0000    0.42227
126680.0000    0.49684
126720.0000    0.33788
126760.0000    0.51996
126800.0000    0.20411
126840.0000    0.16593
126880.0000    0.34779
126920.0000    0.13123
126960.0000    0.35634
127000.0000    0.33556
127040.0000    0.37610
127080.0000    0.31876
127120.0000    0.34159
127160.0000    0.10578
127200.0000    0.43238
127240.0000    0.21493
127280.0000    0.29452
127320.0000    0.26424
127360.0000    0.12752
127400.0000    0.24572
127440.0000    0.27120
127480.0000    0.32563
127520.0000    0.32218
127560.0000    0.36096
127600.0000    0.42864
127640.0000    0.37188
127680.0000    0.22165
127720.0000    0.11953
127760.0000    0.31233
127800.0000    0.12726
127840.0000    0.29860
127880.0000    0.38871
127920.0000    0.26010
127960.0000    0.18346
128000.0000    0.29250
128040.0000    0.42288
128080.0000    0.21126
128120.0000    0.37463
128160.0000    0.25261
128200.0000    0.41480
128240.0000    0.36331
128280.0000    0.48427
128320.0000    0.29076
128360.0000    0.18865
128400.0000    0.29392
128440.0000    0.37925
128480.0000    0.34235
128520.0000    0.38641
128560.0000    0.42761
128600.0000    0.43624
128640.0000    0.28622
128680.0000    0.08016
128720.0000    0.10024
128760.0000    0.15372
128800.0000    0.24289
128840.0000    0.25196
128880.0000    0.15925
128920.0000    0.17866
128960.0000    0.23923
129000.0000    0.28045
129040.0000    0.33639
129080.0000    0.21090
129120.0000    0.17221
129160.0000   -0.07518
129200.0000    0.28760
129240.0000    0.60322
129280.0000    0.44173
129320.0000    0.33012
129360.0000    0.43062
129400.0000    0.50677
129440.0000    0.42647
129480.0000    0.32215
129520.0000    0.18776
129560.0000   -0.01825
129600.0000    0.04063
129640.0000    0.08452
129680.0000    0.24758
129720.0000    0.04398
129760.0000    0.33201
129800.0000    0.02930
129840.0000    0.24256
129880.0000    0.24150
129920.0000    0.05482
129960.0000    0.16654
130000.0000    0.24517
130040.0000   -0.02324
130080.0000    0.07977
130120.0000    0.22373
130160.0000    0.10486
130200.0000    0.04218
130240.0000   -0.00762
130280.0000    0.03503
130320.0000    0.20146
130360.0000   -0.09739
130400.0000    0.22883
130440.0000    0.02110
130480.0000    0.27277
130520.0000   -0.03286
130560.0000   -0.31960
130600.0000   -0.57853
130640.0000    0.04988
130680.0000   -0.14893
130720.0000    0.07921
130760.0000    0.10832
130800.0000   -0.22665
130840.0000    0.07766
130880.0000   -0.09205
130920.0000   -0.01746
130960.0000    0.13258
131000.0000    0.20493
131040.0000   -0.16790
131080.0000   -0.26947
131120.0000   -0.08772
131160.0000   -0.00840
131200.0000    0.02328
131240.0000    0.03163
131280.0000    0.15319
131320.0000    0.19119
131360.0000   -0.04801
131400.0000    0.14121
131440.0000    0.06187
131480.0000    0.18453
131520.0000    0.09538
131560.0000   -0.12970
131600.0000    0.24886
131640.0000    0.00121
131680.0000    0.49188
131720.0000    0.25876
131760.0000    0.38967
131800.0000    0.25742
131840.0000    0.16856
131880.0000    0.35702
131920.0000    0.28343
131960.0000    0.14489
132000.0000    0.38904
132040.0000    0.23734
132080.0000    0.14280
132120.0000    0.22621
132160.0000    0.20188
132200.0000    0.22718
132240.0000    0.39179
132280.0000    0.32697
132320.0000    0.16549
132360.0000   -0.14805
132400.0000    0.20335
132440.0000    0.60727
132480.0000    0.60079
132520.0000    0.38484
132560.0000    0.45999
132600.0000    0.49762
132640.0000    0.55368
132680.0000    0.53430
132720.0000    0.48185
132760.0000    0.36393
132800.0000    0.51254
132840.0000    0.34959
132880.0000    0.53225
132920.0000    0.41809
132960.0000    0.63034
133000.0000    0.35715
133040.0000   -0.17038
133080.0000   -0.09086
133120.0000   -0.40835
133160.0000   -0.10928
133200.0000   -0.19743
133240.0000   -0.13639
133280.0000   -0.04723
133320.0000    0.09002
133360.0000   -0.02596
133400.0000   -0.17655
133440.0000    0.03520
133480.0000   -0.14847
133520.0000   -0.03120
133560.0000   -0.14085
133600.0000    0.05959
133640.0000   -0.12404
133680.0000   -0.60133
133720.0000   -0.67718
133760.0000   -0.09544
133800.0000   -0.14697
133840.0000   -0.50220
133880.0000   -0.63616
133920.0000   -0.48691
133960.0000   -0.41129
134000.0000    0.11873
134040.0000   -0.30809
134080.0000   -0.39215
134120.0000   -0.07848
134160.0000   -0.46517
134200.0000   -0.67308
134240.0000   -0.70731
134280.0000   -0.60275
134320.0000   -0.49077
134360.0000   -0.40689
134400.0000   -0.26564
134440.0000   -0.39266
134480.0000   -0.20675
134520.0000   -0.18533
134560.0000   -0.37585
134600.0000   -0.04402
134640.0000   -0.32717
134680.0000   -0.29157
134720.0000    0.03740
134760.0000   -0.29947
134800.0000   -0.13289
134840.0000   -0.33341
134880.0000   -0.37557
134920.0000    0.04278
134960.0000   -0.22770
135000.0000   -0.03395
135040.0000    0.15842
135080.0000   -0.23824
135120.0000   -0.25969
135160.0000   -0.25733
135200.0000   -0.28848
135240.0000   -0.34959
135280.0000   -0.01418
135320.0000   -0.16310
135360.0000   -0.34421
135400.0000    0.01541
135440.0000   -0.31087
135480.0000    0.07464
135520.0000    0.09170
135560.0000    0.17952
135600.0000    0.16895
135640.0000    0.36122
135680.0000    0.29444
135720.0000    0.21368
135760.0000    0.59540
135800.0000    0.50748
135840.0000    0.49437
135880.0000    0.57074
135920.0000    0.64447
135960.0000    0.48604
136000.0000    0.61366
136040.0000    0.78973
136080.0000    0.51589
136120.0000    0.63312
136160.0000    0.62393
136200.0000    0.62202
136240.0000    0.60759
136280.0000    0.63253
136320.0000    0.30939
136360.0000    0.54476
136400.0000    0.28445
136440.0000    0.27021
136480.0000    0.56010
136520.0000    0.27731
136560.0000    0.48617
136600.0000    0.67145
136640.0000    0.18989
136680.0000    0.15483
136720.0000    0.15698
136760.0000    0.35725
136800.0000    0.12899
136840.0000    0.10572
136880.0000    0.40629
136920.0000   -0.02924
136960.0000   -0.20976
137000.0000    0.02696
137040.0000   -0.09724
137080.0000    0.04412
137120.0000    0.02863
137160.0000    0.01115
137200.0000   -0.25008
137240.0000   -0.11954
137280.0000   -0.37043
137320.0000   -0.73648
137360.0000   -0.54201
137400.0000   -0.44901
137440.0000   -0.46561
137480.0000   -0.60336
137520.0000   -0.37952
137560.0000   -0.49668
137600.0000   -0.26956
137640.0000   -0.33604
137680.0000   -0.34737
137720.0000   -0.44226
137760.0000   -0.12504
137800.0000   -0.13352
137840.0000   -0.06721
137880.0000   -0.02693
137920.0000    0.04224
137960.0000   -0.09360
138000.0000   -0.22969
138040.0000   -0.26265
138080.0000   -0.20023
138120.0000   -0.78759
138160.0000   -0.10801
138200.0000   -0.05195
138240.0000   -0.04348
138280.0000   -0.27810
138320.0000   -0.39403
138360.0000    0.01717
138400.0000   -0.40773
138440.0000   -0.30532
138480.0000   -0.08319
138520.0000   -0.00785
138560.0000   -0.46493
138600.0000   -0.25055
138640.0000   -0.01995
138680.0000   -0.05036
138720.0000   -0.13753
138760.0000   -0.20080
138800.0000   -0.00095
138840.0000    0.06230
138880.0000    0.03219
138920.0000   -0.07135
138960.0000   -0.26008
139000.0000   -0.24489
139040.0000   -0.20669
139080.0000   -0.34089
139120.0000   -0.23740
139160.0000   -0.78413
139200.0000   -0.46037
139240.0000   -0.41001
139280.0000   -0.27071
139320.0000   -0.33681
139360.0000   -0.04912
139400.0000   -0.32589
139440.0000   -0.04762
139480.0000    0.28522
139520.0000    0.08860
139560.0000    0.13871
139600.0000    0.19355
139640.0000    0.06512
139680.0000    0.00276
139720.0000   -0.15027
139760.0000    0.21681
139800.0000    0.06907
139840.0000    0.05240
139880.0000   -0.12968
139920.0000   -0.73220
139960.0000   -0.51822
140000.0000   -0.48217
140040.0000   -0.25533
140080.0000   -0.37509
140120.0000   -0.60878
140160.0000   -0.36519
140200.0000   -0.20876
140240.0000   -0.47628
140280.0000   -0.30149
140320.0000   -0.31191
140360.0000   -0.63683
140400.0000   -0.37319
140440.0000   -0.55674
140480.0000   -0.53988
140520.0000   -0.65024
140560.0000   -0.77062
140600.0000   -0.43558
140640.0000   -0.36579
140680.0000   -0.86166
140720.0000   -0.61295
140760.0000   -0.68809
140800.0000   -0.72112
140840.0000   -0.88053
140880.0000   -0.53547
140920.0000   -0.46272
140960.0000   -0.75952
141000.0000   -0.63707
141040.0000   -0.53704
141080.0000   -0.57467
141120.0000   -0.44265
141160.0000   -0.81919
141200.0000   -0.72699
141240.0000   -0.76246
141280.0000   -0.64559
141320.0000   -0.23309
141360.0000   -0.39022
141400.0000   -0.18504
141440.0000   -0.54236
141480.0000    0.13219
141520.0000   -0.18453
141560.0000   -0.31365
141600.0000   -0.10308
141640.0000    0.05521
141680.0000   -0.15627
141720.0000   -0.39021
141760.0000   -0.31505
141800.0000   -0.23389
141840.0000   -0.14853
141880.0000   -0.33096
141920.0000   -0.26322
141960.0000    0.05349
142000.0000    0.12383
142040.0000   -0.18400
142080.0000   -0.46356
142120.0000   -0.36621
142160.0000   -0.30185
142200.0000    0.15413
142240.0000   -0.06660
142280.0000   -0.57211
142320.0000   -0.29568
142360.0000   -0.60513
142400.0000   -0.21067
142440.0000   -0.64436
142480.0000   -0.81190
142520.0000   -0.46304
142560.0000   -0.74789
142600.0000   -0.62924
142640.0000   -0.56950
142680.0000   -0.54553
142720.0000   -0.61474
142760.0000   -0.74273
142800.0000   -0.65415
142840.0000   -0.70880
142880.0000   -0.58520
142920.0000   -0.55918
142960.0000   -0.52511
143000.0000   -0.65668
143040.0000   -0.61064
143080.0000   -0.62673
143120.0000   -0.43169
143160.0000   -0.47959
143200.0000   -0.82718
143240.0000   -0.63803
143280.0000   -0.59107
143320.0000   -0.21730
143360.0000   -0.58192
143400.0000   -0.15805
143440.0000   -0.49553
143480.0000   -0.34119
143520.0000   -0.27684
143560.0000   -0.10756
143600.0000   -0.21709
143640.0000   -0.41940
143680.0000   -0.42135
143720.0000   -0.35118
143760.0000   -0.15263
143800.0000   -0.24597
143840.0000   -0.16331
143880.0000   -0.30418
143920.0000   -0.35835
143960.0000   -0.67925
144000.0000   -0.77008
144040.0000   -1.03236
144080.0000   -0.55076
144120.0000   -0.49604
144160.0000   -0.49329
144200.0000   -0.39739
144240.0000   -0.58341
144280.0000   -0.39401
144320.0000   -0.44630
144360.0000   -0.35564
144400.0000   -0.39805
144440.0000   -0.37064
144480.0000   -0.41139
144520.0000   -0.53690
144560.0000   -0.05688
144600.0000   -0.01508
144640.0000   -0.13202
144680.0000   -0.04390
144720.0000   -0.30379
144760.0000   -0.20121
144800.0000   -0.28051
144840.0000   -0.33612
144880.0000   -0.45469
144920.0000    0.06192
144960.0000   -0.48711
145000.0000   -0.26717
145040.0000   -0.35140
145080.0000   -0.34903
145120.0000   -0.35572
145160.0000   -0.16906
145200.0000   -0.30083
145240.0000   -0.39922
145280.0000   -0.31374
145320.0000   -0.24716
145360.0000   -0.23722
145400.0000   -0.49241
145440.0000   -0.41369
145480.0000   -0.67217
145520.0000   -0.43060
145560.0000   -0.43188
145600.0000   -0.76685
145640.0000   -0.51796
145680.0000   -0.25150
145720.0000    0.04539
145760.0000   -0.19097
145800.0000   -0.00951
145840.0000    0.14975
145880.0000   -0.27612
145920.0000   -0.00049
145960.0000   -0.12149
146000.0000   -0.33775
146040.0000   -0.26850
146080.0000   -0.38219
146120.0000    0.07933
146160.0000   -0.40769
146200.0000   -0.26385
146240.0000   -0.58633
146280.0000   -0.39464
146320.0000    0.07658
146360.0000    0.14777
146400.0000    0.22116
146440.0000    0.07602
146480.0000    0.23941
146520.0000    0.18469
146560.0000   -0.12877
146600.0000   -0.12579
146640.0000   -0.06316
146680.0000   -0.28237
146720.0000   -0.15787
146760.0000   -0.33363
146800.0000   -0.42933
146840.0000   -0.47747
146880.0000   -0.74084
146920.0000   -0.58835
146960.0000   -0.48862
147000.0000   -0.58674
147040.0000   -0.48593
147080.0000   -0.55299
147120.0000   -0.54421
147160.0000   -0.54950
147200.0000   -0.41905
147240.0000   -0.42697
147280.0000   -0.54085
147320.0000   -0.54388
147360.0000   -0.52120
147400.0000   -0.59224
147440.0000   -0.51804
147480.0000   -0.44238
147520.0000   -0.66028
147560.0000   -0.63712
147600.0000   -0.49280
147640.0000   -0.56629
147680.0000   -0.55231
147720.0000   -0.40925
147760.0000   -0.64138
147800.0000   -0.46774
147840.0000   -0.69251
147880.0000   -0.55922
147920.0000   -0.59828
147960.0000   -0.60818
148000.0000   -0.60123
148040.0000   -0.53629
148080.0000   -0.50058
148120.0000   -0.50573
148160.0000   -0.63636
148200.0000   -0.51066
148240.0000   -0.80883
148280.0000   -0.40796
148320.0000   -0.42560
148360.0000   -0.14687
148400.0000   -0.33968
148440.0000   -0.14907
148480.0000   -0.17067
148520.0000   -0.09709
148560.0000   -0.23474
148600.0000   -0.15668
148640.0000   -0.21405
148680.0000   -0.44698
148720.0000   -0.63449
148760.0000   -0.63444
148800.0000   -0.62504
148840.0000   -0.40180
148880.0000   -0.85652
148920.0000   -0.70319
148960.0000   -0.53133
149000.0000   -0.94763
149040.0000   -0.52273
149080.0000   -0.32325
149120.0000   -0.43527
149160.0000   -0.45937
149200.0000   -0.37826
149240.0000   -0.31440
149280.0000   -0.38577
149320.0000   -0.29687
149360.0000   -0.20397
149400.0000   -0.13497
149440.0000   -0.20925
149480.0000   -0.25809
149520.0000   -0.54077
149560.0000   -0.19749
149600.0000   -0.40069
149640.0000   -0.43081
149680.0000   -0.67893
149720.0000   -0.44525
149760.0000   -0.60836
149800.0000   -0.52625
149840.0000   -0.62993
149880.0000   -0.71401
149920.0000   -0.72175
149960.0000   -0.84818
150000.0000   -0.80535
150040.0000   -0.75025
150080.0000   -0.47879
150120.0000   -0.83312
150160.0000   -0.41656
150200.0000   -0.43598
150240.0000   -0.47454
150280.0000   -0.26316
150320.0000   -0.54981
150360.0000   -0.53334
150400.0000   -0.61183
150440.0000   -0.56887
150480.0000   -0.46848
150520.0000   -0.51996
150560.0000   -0.66656
150600.0000   -0.34350
150640.0000   -0.25340
150680.0000   -0.37094
150720.0000   -0.47128
150760.0000   -0.52022
150800.0000   -0.48475
150840.0000   -0.42806
150880.0000   -0.41402
150920.0000   -0.57449
150960.0000   -0.34408
151000.0000   -0.20581
151040.0000   -0.39043
151080.0000   -0.56000
151120.0000   -0.39801
151160.0000   -0.20939
151200.0000   -0.30927
151240.0000   -0.06777
151280.0000   -0.24994
151320.0000   -0.28691
151360.0000   -0.11333
151400.0000   -0.37109
151440.0000   -0.25864
151480.0000   -0.13794
151520.0000    0.11304
151560.0000    0.12109
151600.0000   -0.01329
151640.0000   -0.11713
151680.0000   -0.13531
151720.0000   -0.24200
151760.0000    0.05926
151800.0000    0.00748
151840.0000   -0.16537
151880.0000   -0.03670
151920.0000   -0.08978
151960.0000   -0.23981
152000.0000   -0.29425
152040.0000   -0.13285
152080.0000   -0.18119
152120.0000   -0.13484
152160.0000   -0.40690
152200.0000   -0.45426
152240.0000    0.02773
152280.0000    0.17340
152320.0000    0.21502
152360.0000    0.05589
152400.0000   -0.07679
152440.0000   -0.40291
152480.0000   -0.43167
152520.0000   -0.22843
152560.0000   -0.42871
152600.0000   -0.49226
152640.0000   -0.48475
152680.0000    0.18611
152720.0000    0.13091
152760.0000    0.19882
152800.0000   -0.35235
152840.0000   -0.20316
152880.0000   -0.04403
152920.0000   -0.11172
152960.0000    0.16172
153000.0000   -0.32414
153040.0000   -0.49172
153080.0000   -0.31115
153120.0000   -0.49306
153160.0000   -0.29773
153200.0000   -0.59079
153240.0000   -0.47187
153280.0000   -0.31339
153320.0000   -0.09024
153360.0000   -0.44432
153400.0000    0.00487
153440.0000   -0.36677
153480.0000   -0.32255
153520.0000   -0.15843
153560.0000   -0.70526
153600.0000   -0.42942
153640.0000   -0.34278
153680.0000   -0.60904
153720.0000   -0.05228
153760.0000    0.10248
153800.0000   -0.09349
153840.0000    0.33666
153880.0000    0.05613
153920.0000   -0.08116
153960.0000   -0.27814
154000.0000   -0.33579
154040.0000    0.04965
154080.0000    0.08396
154120.0000    0.10529
154160.0000    0.13917
154200.0000   -0.12514
154240.0000    0.20642
154280.0000    0.42433
154320.0000    0.11083
154360.0000   -0.02477
154400.0000   -0.05324
154440.0000   -0.18829
154480.0000   -0.17448
154520.0000   -0.44976
154560.0000   -0.28992
154600.0000   -0.27809
154640.0000   -0.30169
154680.0000   -0.53914
154720.0000   -0.48945
154760.0000   -0.35224
154800.0000   -0.48897
154840.0000   -0.61572
154880.0000   -0.60884
154920.0000   -0.43710
154960.0000   -0.56693
155000.0000   -0.55072
155040.0000   -0.46901
155080.0000   -0.02802
155120.0000   -0.36361
155160.0000   -0.24827
155200.0000   -0.41004
155240.0000   -0.50429
155280.0000   -0.44515
155320.0000   -0.31564
155360.0000   -0.68695
155400.0000   -0.51257
155440.0000   -0.22463
155480.0000   -0.06472
155520.0000   -0.25131
155560.0000    0.03421
155600.0000   -0.00911
155640.0000    0.01806
155680.0000   -0.04115
155720.0000    0.35680
155760.0000   -0.03238
155800.0000   -0.02613
155840.0000   -0.10231
155880.0000   -0.23984
155920.0000   -0.68392
155960.0000   -0.70224
156000.0000   -0.23925
156040.0000   -0.35439
156080.0000   -0.24663
156120.0000   -0.49800
156160.0000   -0.63670
156200.0000   -0.30923
156240.0000   -0.00012
156280.0000   -0.15678
156320.0000   -0.22377
156360.0000   -0.28137
156400.0000   -0.04460
156440.0000   -0.15260
156480.0000   -0.03489
156520.0000   -0.13451
156560.0000    0.15657
156600.0000    0.22223
156640.0000   -0.00671
156680.0000   -0.32499
156720.0000   -0.03355
156760.0000    0.08594
156800.0000   -0.10248
156840.0000    0.14751
156880.0000   -0.02490
156920.0000    0.30757
156960.0000    0.03897
157000.0000   -0.30193
157040.0000   -0.35434
157080.0000   -0.46313
157120.0000   -0.56666
157160.0000   -0.40784
157200.0000   -0.33502
157240.0000   -0.12312
157280.0000   -0.29919
157320.0000    0.08237
157360.0000   -0.23418
157400.0000    0.07082
157440.0000   -0.10018
157480.0000   -0.05413
157520.0000    0.01150
157560.0000   -0.00696
157600.0000   -0.03383
157640.0000   -0.27959
157680.0000   -0.18216
157720.0000    0.12987
157760.0000   -0.02082
157800.0000   -0.13833
157840.0000   -0.18469
157880.0000    0.10150
157920.0000    0.37668
157960.0000    0.13829
158000.0000   -0.03362
158040.0000   -0.15912
158080.0000    0.07922
158120.0000   -0.06957
158160.0000   -0.09493
158200.0000   -0.10511
158240.0000   -0.14226
158280.0000   -0.07870
158320.0000    0.02953
158360.0000    0.25254
158400.0000    0.23781
158440.0000    0.26851
158480.0000   -0.01854
158520.0000   -0.02032
158560.0000    0.33595
158600.0000    0.22823
158640.0000    0.25650
158680.0000    0.00454
158720.0000    0.21648
158760.0000    0.09665
158800.0000    0.36473
158840.0000    0.13567
158880.0000   -0.11156
158920.0000   -0.23252
158960.0000    0.46618
159000.0000    0.29029
159040.0000    0.30100
159080.0000    0.33952
159120.0000    0.34180
159160.0000    0.15973
159200.0000    0.38285
159240.0000    0.47393
159280.0000    0.07739
159320.0000    0.25222
159360.0000    0.23563
159400.0000    0.31926
159440.0000    0.29459
159480.0000    0.36581
159520.0000    0.54000
159560.0000    0.47480
159600.0000    0.41121
159640.0000    0.35770
159680.0000    0.39747
159720.0000    0.52281
159760.0000    0.07787
159800.0000    0.36767
159840.0000    0.05266
159880.0000    0.41872
159920.0000    0.36725
159960.0000    0.49362
160000.0000    0.35856
160040.0000    0.49843
160080.0000    0.47785
160120.0000    0.39850
160160.0000    0.41285
160200.0000    0.40356
160240.0000    0.38151
160280.0000    0.16077
160320.0000    0.55540
160360.0000    0.43924
160400.0000    0.36526
160440.0000    0.44587
160480.0000    0.49564
160520.0000    0.19076
160560.0000    0.37991
160600.0000    0.16031
160640.0000    0.45275
160680.0000    0.35277
160720.0000    0.49240
160760.0000    0.41489
160800.0000   -0.05220
160840.0000   -0.03809
160880.0000    0.04170
160920.0000    0.11931
160960.0000    0.10163
161000.0000   -0.13826
161040.0000    0.05603
161080.0000   -0.03158
161120.0000   -0.04681
161160.0000    0.03503
161200.0000    0.00147
161240.0000   -0.01153
161280.0000   -0.01220
161320.0000   -0.03446
161360.0000    0.23095
161400.0000    0.33782
161440.0000    0.31085
161480.0000    0.41714
161520.0000    0.56263
161560.0000    0.01495
161600.0000    0.36971
161640.0000    0.30240
161680.0000    0.14406
161720.0000    0.39929
161760.0000    0.22018
161800.0000    0.39774
161840.0000    0.43516
161880.0000    0.14456
161920.0000    0.49012
161960.0000    0.18838
162000.0000    0.38988
162040.0000    0.47118
162080.0000    0.16259
162120.0000    0.41492
162160.0000    0.52192
162200.0000    0.28675
162240.0000   -0.00773
162280.0000    0.59227
162320.0000    0.47670
162360.0000    0.16116
162400.0000    0.25914
162440.0000    0.24236
162480.0000    0.16692
162520.0000    0.28566
162560.0000   -0.00803
162600.0000    0.25000
162640.0000    0.22938
162680.0000    0.18825
162720.0000    0.36888
162760.0000    0.02542
162800.0000   -0.08378
162840.0000    0.08592
162880.0000   -0.12091
162920.0000    0.17337
162960.0000   -0.26887
163000.0000   -0.03529
163040.0000    0.04068
163080.0000   -0.00839
163120.0000    0.27256
163160.0000    0.02595
163200.0000    0.37510
163240.0000    0.04199
163280.0000    0.45388
163320.0000    0.55576
163360.0000    0.13814
163400.0000    0.03139
163440.0000   -0.11160
163480.0000    0.02223
163520.0000   -0.07131
163560.0000   -0.05659
163600.0000   -0.22545
163640.0000   -0.12839
163680.0000    0.12194
163720.0000   -0.01524
163760.0000   -0.04004
163800.0000   -0.68953
163840.0000   -0.18927
163880.0000   -0.21250
163920.0000   -0.03657
163960.0000    0.37531
164000.0000    0.53810
164040.0000    0.55397
164080.0000    0.44822
164120.0000    0.35088
164160.0000    0.28953
164200.0000    0.06625
164240.0000   -0.09556
164280.0000   -0.00463
164320.0000    0.56497
164360.0000   -0.06318
164400.0000   -0.07922
164440.0000    0.14367
164480.0000   -0.23173
164520.0000   -0.06975
164560.0000   -0.09035
164600.0000   -0.10529
164640.0000    0.06575
164680.0000    0.02600
164720.0000   -0.24661
164760.0000   -0.16244
164800.0000    0.21539
164840.0000   -0.17233
164880.0000   -0.12974
164920.0000   -0.31145
164960.0000    0.50286
165000.0000   -0.22290
165040.0000   -0.72762
165080.0000   -0.53180
165120.0000   -0.59479
165160.0000   -0.46544
165200.0000   -0.54495
165240.0000   -0.57100
165280.0000   -0.44737
165320.0000   -0.00782
165360.0000   -0.06130
165400.0000   -0.35967
165440.0000   -0.01780
165480.0000    0.01914
165520.0000    0.13836
165560.0000    0.08241
165600.0000    0.09639
165640.0000   -0.15454
165680.0000   -0.19575
165720.0000   -0.34729
165760.0000   -0.38396
165800.0000   -0.16157
165840.0000   -0.19101
165880.0000   -0.06164
165920.0000   -0.22235
165960.0000   -0.18763
166000.0000   -0.08166
166040.0000   -0.20190
166080.0000   -0.12209
166120.0000   -0.45035
166160.0000    0.16079
166200.0000   -0.14651
166240.0000   -0.14093
166280.0000   -0.06259
166320.0000    0.25364
166360.0000    0.01461
166400.0000   -0.06653
166440.0000   -0.18413
166480.0000   -0.04435
166520.0000   -0.01281
166560.0000    0.02372
166600.0000    0.06694
166640.0000    0.11519
166680.0000   -0.01752
166720.0000    0.38028
166760.0000    0.41716
166800.0000    0.40020
166840.0000    0.43712
166880.0000    0.52777
166920.0000    0.22815
166960.0000    0.07951
167000.0000    0.02078
167040.0000   -0.13326
167080.0000    0.00777
167120.0000   -0.04041
167160.0000    0.22314
167200.0000    0.32203
167240.0000    0.27478
167280.0000    0.03178
167320.0000    0.02383
167360.0000    0.09517
167400.0000    0.11840
167440.0000    0.32750
167480.0000    0.13969
167520.0000    0.26394
167560.0000    0.06573
167600.0000   -0.02197
167640.0000   -0.02859
167680.0000    0.29656
167720.0000    0.03163
167760.0000    0.28776
167800.0000    0.08398
167840.0000    0.18634
167880.0000    0.09240
167920.0000   -0.12357
167960.0000    0.21979
168000.0000   -0.10272
168040.0000    0.15873
168080.0000    0.45735
168120.0000    0.24214
168160.0000    0.21586
168200.0000    0.15642
168240.0000    0.09078
168280.0000    0.16750
168320.0000   -0.08678
168360.0000    0.23741
168400.0000    0.31126
168440.0000   -0.05028
168480.0000    0.04981
168520.0000    0.02396
168560.0000    0.06456
168600.0000    0.09861
168640.0000   -0.00524
168680.0000    0.09330
168720.0000   -0.13017
168760.0000    0.06087
168800.0000    0.09698
168840.0000    0.08004
168880.0000    0.05086
168920.0000    0.10388
168960.0000    0.08932
169000.0000    0.07187
169040.0000    0.23176
169080.0000    0.12444
169120.0000    0.16976
169160.0000    0.19011
169200.0000    0.42709
169240.0000    0.27579
169280.0000   -0.19674
169320.0000    0.31892
169360.0000    0.39411
169400.0000    0.16059
169440.0000    0.25740
169480.0000    0.12009
169520.0000    0.11609
169560.0000    0.21108
169600.0000    0.30828
169640.0000    0.22061
169680.0000    0.00886
169720.0000    0.16862
169760.0000    0.21936
169800.0000    0.10840
169840.0000    0.11414
169880.0000    0.08628
169920.0000   -0.47667
169960.0000   -0.46982
170000.0000   -0.32157
170040.0000   -0.39959
170080.0000   -0.41988
170120.0000   -0.21569
170160.0000   -0.33823
170200.0000   -0.26684
170240.0000   -0.01142
170280.0000   -0.07342
170320.0000   -0.43037
170360.0000   -0.28753
170400.0000   -0.51263
170440.0000   -0.63365
170480.0000   -0.54830
170520.0000   -0.38283
170560.0000   -0.61467
170600.0000   -0.56118
170640.0000   -0.54865
170680.0000   -0.41194
170720.0000   -0.36118
170760.0000   -0.33438
170800.0000   -0.51203
170840.0000   -0.40293
170880.0000   -0.33699
170920.0000   -0.40193
170960.0000   -0.46026
171000.0000   -0.45462
171040.0000   -0.26502
171080.0000   -0.42777
171120.0000   -0.52004
171160.0000   -0.70643
171200.0000   -0.37056
171240.0000    0.15216
171280.0000    0.05069
171320.0000    0.21628
171360.0000   -0.10836
171400.0000    0.28346
171440.0000    0.20421
171480.0000    0.22067
171520.0000    0.11914
171560.0000    0.12421
171600.0000   -0.05854
171640.0000    0.21587
171680.0000   -0.09109
171720.0000    0.06249
171760.0000    0.10338
171800.0000    0.17352
171840.0000    0.03079
171880.0000    0.21520
171920.0000    0.13869
171960.0000    0.11086
172000.0000   -0.02901
172040.0000    0.19913
172080.0000    0.04079
172120.0000    0.01392
172160.0000   -0.02593
172200.0000   -0.00695
172240.0000    0.02065
172280.0000   -0.01760
172320.0000    0.24980
172360.0000    0.17895
172400.0000    0.24353
172440.0000    0.14253
172480.0000    0.06875
172520.0000    0.10492
172560.0000    0.14610
172600.0000   -0.28942
172640.0000   -0.20093
172680.0000   -0.48605
172720.0000   -0.26649
172760.0000   -0.15643
172800.0000    0.02593
172840.0000   -0.14108
172880.0000    0.20555
172920.0000   -0.05975
172960.0000   -0.28053
173000.0000    0.04258
173040.0000    0.28886
173080.0000    0.10524
173120.0000    0.03430
173160.0000    0.23658
173200.0000    0.18316
173240.0000    0.10706
173280.0000    0.09868
173320.0000    0.14262
173360.0000    0.16449
173400.0000    0.31184
173440.0000    0.23298
173480.0000   -0.22643
173520.0000    0.01395
173560.0000    0.11931
173600.0000   -0.10946
173640.0000    0.03154
173680.0000    0.02369
173720.0000   -0.06616
173760.0000   -0.14897
173800.0000    0.03617
173840.0000   -0.18955
173880.0000   -0.16746
173920.0000   -0.09887
173960.0000   -0.05470
174000.0000    0.13475
174040.0000   -0.01584
174080.0000    0.27421
174120.0000   -0.03573
174160.0000    0.03306
174200.0000    0.02750
174240.0000    0.06297
174280.0000    0.28029
174320.0000    0.28319
174360.0000    0.12760
174400.0000   -0.09621
174440.0000    0.17748
174480.0000    0.26673
174520.0000    0.17660
174560.0000   -0.04576
174600.0000   -0.21521
174640.0000    0.04993
174680.0000    0.12825
174720.0000    0.19786
174760.0000    0.13297
174800.0000   -0.00861
174840.0000    0.06942
174880.0000    0.15011
174920.0000    0.06783
174960.0000    0.02254
175000.0000    0.04163
175040.0000   -0.00468
175080.0000    0.25773
175120.0000    0.22839
175160.0000    0.09131
175200.0000    0.03679
175240.0000    0.22613
175280.0000    0.23832
175320.0000    0.01899
175360.0000    0.11607
175400.0000    0.33438
175440.0000    0.14248
175480.0000   -0.12015
175520.0000    0.14123
175560.0000    0.07759
175600.0000    0.10203
175640.0000   -0.03364
175680.0000    0.15711
175720.0000   -0.04748
175760.0000   -0.02636
175800.0000   -0.00772
175840.0000   -0.05968
175880.0000    0.13519
175920.0000    0.17702
175960.0000    0.13814
176000.0000    0.13588
176040.0000    0.32659
176080.0000    0.01852
176120.0000    0.25548
176160.0000    0.30162
176200.0000   -0.07255
176240.0000   -0.01318
176280.0000   -0.08121
176320.0000    0.01885
176360.0000   -0.09900
176400.0000    0.23592
176440.0000    0.37927
176480.0000    0.02824
176520.0000    0.01525
176560.0000   -0.00353
176600.0000    0.06033
176640.0000   -0.14567
176680.0000    0.18811
176720.0000    0.03492
176760.0000    0.03751
176800.0000    0.11254
176840.0000    0.08725
176880.0000    0.11584
176920.0000    0.03232
176960.0000    0.13695
177000.0000    0.15612
177040.0000   -0.01229
177080.0000    0.02158
177120.0000    0.11489
177160.0000    0.00285
177200.0000   -0.17750
177240.0000   -0.32015
177280.0000   -0.15529
177320.0000   -0.23624
177360.0000   -0.03972
177400.0000    0.19561
177440.0000   -0.06837
177480.0000    0.08370
177520.0000    0.02161
177560.0000    0.08993
177600.0000   -0.05295
177640.0000    0.25361
177680.0000   -0.10476
177720.0000   -0.06031
177760.0000   -0.18087
177800.0000    0.03609
177840.0000    0.32053
177880.0000   -0.32439
177920.0000   -0.15647
177960.0000   -0.30457
178000.0000   -0.56318
178040.0000   -0.61993
178080.0000   -0.06139
178120.0000   -0.64545
178160.0000   -0.34271
178200.0000   -0.32345
178240.0000   -0.39474
178280.0000   -0.16667
178320.0000   -0.57902
178360.0000   -0.56660
178400.0000   -0.43577
178440.0000   -0.58146
178480.0000   -0.61917
178520.0000   -0.78259
178560.0000   -0.84128
178600.0000   -0.30960
178640.0000   -0.76885
178680.0000   -0.32875
178720.0000   -0.63796
178760.0000   -0.61363
178800.0000   -0.38823
178840.0000   -0.55470
178880.0000   -0.28392
178920.0000   -0.36543
178960.0000   -0.24979
179000.0000   -0.12253
179040.0000    0.01787
179080.0000   -0.71589
179120.0000   -0.28395
179160.0000   -0.19660
179200.0000    0.05496
179240.0000   -0.27088
179280.0000   -0.12435
179320.0000   -0.54761
179360.0000   -0.26774
179400.0000   -0.40488
179440.0000   -0.37638
179480.0000   -0.28535
179520.0000   -0.25433
179560.0000    0.09858
179600.0000   -0.07094
179640.0000   -0.24561
179680.0000   -0.38671
179720.0000   -0.03526
179760.0000    0.10468
179800.0000   -0.22942
179840.0000   -0.22971
179880.0000   -0.28734
179920.0000   -0.05160
179960.0000   -0.00995
180000.0000   -0.20652
180040.0000   -0.11205
180080.0000   -0.16835
180120.0000   -0.02053
180160.0000   -0.10018
180200.0000   -0.17475
180240.0000   -0.16049
180280.0000   -0.14356
180320.0000   -0.17938
180360.0000    0.15208
180400.0000    0.15605
180440.0000   -0.32848
180480.0000   -0.04892
180520.0000    0.01091
180560.0000    0.02746
180600.0000   -0.02761
180640.0000   -0.12356
180680.0000   -0.12924
180720.0000   -0.17819
180760.0000   -0.18955
180800.0000   -0.49382
180840.0000   -0.33279
180880.0000   -0.20106
180920.0000   -0.20606
180960.0000   -0.15353
181000.0000   -0.10387
181040.0000   -0.17163
181080.0000   -0.29157
181120.0000   -0.01002
181160.0000   -0.38278
181200.0000   -0.24911
181240.0000    0.19109
181280.0000   -0.57365
181320.0000   -0.52916
181360.0000   -0.61584
181400.0000   -0.71992
181440.0000   -0.12452
181480.0000    0.13032
181520.0000    0.10740
181560.0000   -0.55374
181600.0000   -0.36490
181640.0000   -0.66905
181680.0000   -0.62726
181720.0000   -0.60326
181760.0000   -0.42757
181800.0000   -0.42186
181840.0000   -0.30004
181880.0000   -0.47744
181920.0000   -0.52492
181960.0000   -0.10038
182000.0000    0.04397
182040.0000   -0.39732
182080.0000   -0.31032
182120.0000   -0.18569
182160.0000    0.12492
182200.0000    0.08131
182240.0000   -0.08710
182280.0000   -0.35328
182320.0000   -0.32495
182360.0000   -0.13280
182400.0000   -0.04019
182440.0000    0.11034
182480.0000   -0.43267
182520.0000    0.12909
182560.0000   -0.05115
182600.0000   -0.06479
182640.0000    0.13760
182680.0000    0.02507
182720.0000    0.02821
182760.0000    0.32112
182800.0000   -0.17478
182840.0000    0.17508
182880.0000   -0.16957
182920.0000    0.03007
182960.0000   -0.10860
183000.0000    0.19711
183040.0000    0.23043
183080.0000    0.37348
183120.0000    0.10427
183160.0000    0.24140
183200.0000    0.16341
183240.0000    0.25228
183280.0000    0.03893
183320.0000    0.01613
183360.0000    0.06604
183400.0000   -0.12263
183440.0000   -0.06954
183480.0000    0.01757
183520.0000   -0.24824
183560.0000   -0.04019
183600.0000   -0.40949
183640.0000   -0.56229
183680.0000    0.23250
183720.0000   -0.55617
183760.0000    0.45224
183800.0000    0.39705
183840.0000   -0.42595
183880.0000   -0.14845
183920.0000   -0.08064
183960.0000   -0.04026
184000.0000    0.03772
184040.0000    0.10297
184080.0000    0.28108
184120.0000    0.11142
184160.0000   -0.00891
184200.0000    0.16217
184240.0000    0.07376
184280.0000    0.14980
184320.0000   -0.26551
184360.0000    0.30363
184400.0000    0.03060
184440.0000   -0.19403
184480.0000   -0.00339
184520.0000   -0.09565
184560.0000    0.11437
184600.0000    0.06004
184640.0000   -0.14569
184680.0000   -0.14129
184720.0000   -0.36852
184760.0000   -0.28712
184800.0000   -0.37632
184840.0000   -0.23067
184880.0000   -0.14621
184920.0000   -0.22895
184960.0000    0.11183
185000.0000    0.46043
185040.0000   -0.07818
185080.0000    0.03235
185120.0000    0.37502
185160.0000   -0.00615
185200.0000    0.40221
185240.0000   -0.49801
185280.0000    0.16812
185320.0000    0.37598
185360.0000    0.27393
185400.0000    0.49061
185440.0000    0.48770
185480.0000    0.49727
185520.0000    0.33189
185560.0000    0.39342
185600.0000    0.36296
185640.0000    0.22942
185680.0000    0.25483
185720.0000    0.25432
185760.0000    0.08386
185800.0000    0.56037
185840.0000    0.47754
185880.0000    0.37183
185920.0000    0.26887
185960.0000    0.08736
186000.0000    0.08441
186040.0000    0.15724
186080.0000    0.26814
186120.0000    0.00127
186160.0000    0.28655
186200.0000   -0.16233
186240.0000   -0.07226
186280.0000    0.10847
186320.0000   -0.00701
186360.0000   -0.18362
186400.0000   -0.26977
186440.0000   -0.16799
186480.0000   -0.36697
186520.0000   -0.17173
186560.0000   -0.27930
186600.0000   -0.13237
186640.0000   -0.11397
186680.0000   -0.01151
186720.0000   -0.03918
186760.0000    0.29103
186800.0000    0.23673
186840.0000    0.04389
186880.0000   -0.19044
186920.0000   -0.11444
186960.0000    0.29625
187000.0000   -0.30437
187040.0000   -0.08419
187080.0000   -0.52334
187120.0000   -0.32201
187160.0000   -0.26170
187200.0000    0.15192
187240.0000    0.14730
187280.0000    0.33072
187320.0000    0.50891
187360.0000    0.28991
187400.0000    0.21946
187440.0000    0.29072
187480.0000    0.24747
187520.0000    0.24430
187560.0000    0.43058
187600.0000    0.00424
187640.0000   -0.05066
187680.0000    0.20696
187720.0000    0.11483
187760.0000    0.24896
187800.0000    0.18662
187840.0000    0.40094
187880.0000    0.27954
187920.0000    0.42654
187960.0000    0.33630
188000.0000    0.38068
188040.0000    0.20643
188080.0000    0.28017
188120.0000    0.10474
188160.0000    0.19235
188200.0000   -0.22971
188240.0000    0.04425
188280.0000   -0.00618
188320.0000   -0.05218
188360.0000   -0.15362
188400.0000    0.23446
188440.0000    0.14317
188480.0000    0.16152
188520.0000    0.16837
188560.0000    0.22702
188600.0000    0.52743
188640.0000    0.48072
188680.0000    0.31079
188720.0000    0.05991
188760.0000   -0.02051
188800.0000   -0.26727
188840.0000    0.05105
188880.0000    0.39835
188920.0000   -0.02661
188960.0000   -0.27477
189000.0000    0.06374
189040.0000   -0.09927
189080.0000    0.05523
189120.0000    0.14850
189160.0000    0.06154
189200.0000    0.06220
189240.0000   -0.16142
189280.0000   -0.14384
189320.0000   -0.21072
189360.0000   -0.10485
189400.0000   -0.51207
189440.0000   -0.25342
189480.0000   -0.10913
189520.0000   -0.40838
189560.0000   -0.32503
189600.0000   -0.00639
189640.0000   -0.36062
189680.0000   -0.13670
189720.0000   -0.08764
189760.0000   -0.03262
189800.0000    0.19760
189840.0000    0.17915
189880.0000   -0.09269
189920.0000    0.16162
189960.0000    0.05077
190000.0000   -0.21508
190040.0000   -0.08525
190080.0000   -0.18063
190120.0000   -0.07167
190160.0000   -0.04592
190200.0000   -0.10051
190240.0000   -0.23547
190280.0000   -0.12492
190320.0000   -0.20170
190360.0000   -0.08125
190400.0000    0.16981
190440.0000    0.32761
190480.0000    0.03187
190520.0000   -0.08817
190560.0000   -0.07751
190600.0000    0.01311
190640.0000   -0.13119
190680.0000   -0.41624
190720.0000   -0.08599
190760.0000   -0.03151
190800.0000    0.07404
190840.0000    0.03036
190880.0000   -0.00753
190920.0000    0.18320
190960.0000    0.02847
191000.0000   -0.34327
191040.0000    0.01704
191080.0000   -0.07806
191120.0000    0.00862
191160.0000   -0.15950
191200.0000    0.05459
191240.0000   -0.10536
191280.0000   -0.04584
191320.0000   -0.19658
191360.0000    0.12863
191400.0000   -0.18928
191440.0000   -0.23179
191480.0000    0.06410
191520.0000   -0.29116
191560.0000   -0.01160
191600.0000    0.22271
191640.0000   -0.24541
191680.0000   -0.13829
191720.0000   -0.15583
191760.0000   -0.11368
191800.0000   -0.20079
191840.0000   -0.09787
191880.0000   -0.17239
191920.0000    0.02543
191960.0000   -0.21023
192000.0000   -0.21610
192040.0000   -0.07450
192080.0000   -0.07612
192120.0000    0.06385
192160.0000    0.05056
192200.0000   -0.09286
192240.0000    0.01013
192280.0000    0.07956
192320.0000   -0.12865
192360.0000    0.14557
192400.0000   -0.07481
192440.0000   -0.03574
192480.0000   -0.20623
192520.0000   -0.13005
192560.0000   -0.03592
192600.0000   -0.04561
192640.0000   -0.11801
192680.0000   -0.03068
192720.0000   -0.12777
192760.0000   -0.18687
192800.0000   -0.15150
192840.0000   -0.14805
192880.0000   -0.17532
192920.0000   -0.16526
192960.0000   -0.06317
193000.0000   -0.19783
193040.0000   -0.18771
193080.0000   -0.13128
193120.0000   -0.03405
193160.0000   -0.53765
193200.0000   -0.17440
193240.0000   -0.16379
193280.0000   -0.03195
193320.0000    0.02237
193360.0000   -0.02974
193400.0000   -0.00363
193440.0000   -0.01247
193480.0000   -0.17336
193520.0000   -0.16009
193560.0000   -0.18486
193600.0000   -0.06562
193640.0000   -0.00250
193680.0000    0.08715
193720.0000   -0.00625
193760.0000   -0.08472
193800.0000   -0.11733
193840.0000    0.16433
193880.0000   -0.07195
193920.0000   -0.07788
193960.0000    0.06565
194000.0000    0.01964
194040.0000    0.16982
194080.0000    0.08887
194120.0000    0.42690
194160.0000    0.29321
194200.0000    0.22288
194240.0000    0.47715
194280.0000    0.38382
194320.0000    0.19041
194360.0000    0.18398
194400.0000    0.42616
194440.0000    0.39776
194480.0000    0.56427
194520.0000    0.42950
194560.0000    0.33327
194600.0000    0.50117
194640.0000    0.14127
194680.0000    0.42979
194720.0000    0.26833
194760.0000    0.25815
194800.0000    0.59019
194840.0000    0.34661
194880.0000    0.42626
194920.0000    0.27596
194960.0000    0.28131
195000.0000    0.21439
195040.0000    0.22659
195080.0000    0.52292
195120.0000    0.41777
195160.0000    0.44420
195200.0000    0.40585
195240.0000    0.51736
195280.0000    0.37321
195320.0000    0.37813
195360.0000    0.38863
195400.0000    0.41399
195440.0000    0.25998
195480.0000    0.37739
195520.0000    0.46067
195560.0000    0.37101
195600.0000    0.33026
195640.0000    0.38090
195680.0000    0.29102
195720.0000    0.50895
195760.0000    0.27820
195800.0000    0.20461
195840.0000    0.24127
195880.0000   -0.01852
195920.0000    0.27451
195960.0000    0.24193
196000.0000    0.34814
196040.0000    0.40562
196080.0000    0.29818
196120.0000    0.44288
196160.0000    0.32951
196200.0000    0.29630
196240.0000    0.13673
196280.0000    0.57395
196320.0000    0.15388
196360.0000   -0.29750
196400.0000   -0.14491
196440.0000    0.47955
196480.0000    0.27341
196520.0000    0.44966
196560.0000    0.27488
196600.0000    0.52607
196640.0000    0.43173
196680.0000    0.21621
196720.0000    0.33235
196760.0000    0.13489
196800.0000    0.07050
196840.0000    0.08114
196880.0000   -0.10136
196920.0000   -0.12984
196960.0000   -0.15115
197000.0000   -0.01313
197040.0000    0.01155
197080.0000    0.16795
197120.0000    0.39045
197160.0000    0.37122
197200.0000    0.37109
197240.0000    0.17791
197280.0000    0.16283
197320.0000    0.38562
197360.0000    0.33514
197400.0000    0.25783
197440.0000    0.21632
197480.0000    0.40967
197520.0000    0.45560
197560.0000    0.52067
197600.0000    0.48713
197640.0000    0.47386
197680.0000    0.44813
197720.0000    0.63484
197760.0000    0.63480
197800.0000    0.53202
197840.0000    0.51426
197880.0000    0.30344
197920.0000    0.49727
197960.0000    0.31741
198000.0000    0.40409
198040.0000    0.46360
198080.0000    0.30296
198120.0000    0.40929
198160.0000    0.07470
198200.0000    0.32425
198240.0000    0.35274
198280.0000    0.34590
198320.0000    0.34037
198360.0000    0.47625
198400.0000    0.22848
198440.0000    0.22067
198480.0000    0.46112
198520.0000    0.35776
198560.0000    0.46485
198600.0000    0.32018
198640.0000    0.32875
198680.0000    0.16525
198720.0000    0.41790
198760.0000    0.56763
198800.0000    0.30705
198840.0000    0.37265
198880.0000    0.53248
198920.0000    0.48321
198960.0000    0.28583
199000.0000    0.50951
199040.0000    0.27817
199080.0000    0.37606
199120.0000    0.33290
199160.0000    0.29280
199200.0000    0.42823
199240.0000    0.38575
199280.0000    0.46391
199320.0000    0.49990
199360.0000    0.22905
199400.0000    0.48358
199440.0000    0.48230
199480.0000    0.53206
199520.0000    0.37856
199560.0000    0.31162
199600.0000    0.53899
199640.0000    0.30905
199680.0000    0.62334
199720.0000    0.43679
199760.0000    0.42362
199800.0000    0.54250
199840.0000    0.40657
199880.0000    0.48902
199920.0000    0.31461
199960.0000    0.31458
200000.0000    0.34564
200040.0000    0.29296
200080.0000    0.28754
200120.0000    0.34854
200160.0000    0.27707
200200.0000    0.36930
200240.0000    0.38543
200280.0000    0.46461
200320.0000    0.20956
200360.0000    0.45000
200400.0000    0.52881
200440.0000    0.46588
200480.0000    0.52921
200520.0000    0.49066
200560.0000    0.41759
200600.0000    0.28579
200640.0000    0.36975
200680.0000    0.35151
200720.0000    0.31465
200760.0000    0.38341
200800.0000    0.11178
200840.0000    0.32343
200880.0000    0.35399
200920.0000    0.43995
200960.0000    0.30754
201000.0000    0.24895
201040.0000    0.35222
201080.0000    0.39991
201120.0000    0.25872
201160.0000    0.24837
201200.0000    0.35471
201240.0000    0.43554
201280.0000    0.49850
201320.0000    0.48114
201360.0000    0.34780
201400.0000    0.36621
201440.0000    0.50441
201480.0000    0.20415
201520.0000    0.45062
201560.0000    0.25167
201600.0000    0.27488
201640.0000    0.36002
201680.0000    0.41596
201720.0000    0.33449
201760.0000    0.09208
201800.0000    0.37854
201840.0000    0.42411
201880.0000    0.32118
201920.0000    0.18480
201960.0000    0.39794
202000.0000    0.36768
202040.0000    0.45407
202080.0000    0.40873
202120.0000    0.47646
202160.0000    0.48185
202200.0000    0.24235
202240.0000    0.16225
202280.0000    0.28933
202320.0000    0.31327
202360.0000    0.41076
202400.0000    0.45618
202440.0000    0.42431
202480.0000    0.39913
202520.0000    0.48797
202560.0000    0.40454
202600.0000    0.49423
202640.0000    0.37506
202680.0000    0.45343
202720.0000    0.47107
202760.0000    0.44799
202800.0000    0.39858
202840.0000    0.21428
202880.0000    0.53803
202920.0000    0.59365
202960.0000    0.40782
203000.0000    0.51337
203040.0000    0.38659
203080.0000    0.42285
203120.0000    0.43311
203160.0000    0.53208
203200.0000    0.44377
203240.0000    0.49601
203280.0000    0.41200
203320.0000    0.29669
203360.0000    0.33089
203400.0000    0.36233
203440.0000    0.50518
203480.0000    0.45227
203520.0000    0.48320
203560.0000    0.41780
203600.0000    0.47424
203640.0000    0.40048
203680.0000    0.54229
203720.0000    0.33007
203760.0000    0.59669
203800.0000    0.33916
203840.0000    0.37897
203880.0000    0.59057
203920.0000    0.22128
203960.0000    0.25208
204000.0000    0.29552
204040.0000    0.46514
204080.0000    0.35293
204120.0000    0.46770
204160.0000    0.36698
204200.0000    0.34556
204240.0000    0.44957
204280.0000    0.42678
204320.0000    0.35164
204360.0000    0.44585
204400.0000    0.39826
204440.0000    0.54560
204480.0000    0.24230
204520.0000    0.42011
204560.0000    0.47287
204600.0000    0.40767
204640.0000    0.50613
204680.0000    0.30857
204720.0000    0.43346
204760.0000    0.44053
204800.0000    0.43213
204840.0000    0.40882
204880.0000    0.43384
204920.0000    0.28185
204960.0000    0.14546
205000.0000    0.19005
205040.0000    0.52664
205080.0000    0.45674
205120.0000    0.29035
205160.0000    0.42294
205200.0000    0.32471
205240.0000    0.43213
205280.0000    0.42627
205320.0000    0.21879
205360.0000    0.44267
205400.0000    0.11457
205440.0000    0.35549
205480.0000    0.23175
205520.0000    0.28041
205560.0000    0.26746
205600.0000    0.14059
205640.0000    0.30690
205680.0000    0.34108
205720.0000    0.17004
205760.0000    0.53704
205800.0000    0.40227
205840.0000    0.51920
205880.0000    0.29577
205920.0000    0.30098
205960.0000    0.42839
206000.0000    0.47158
206040.0000    0.60582
206080.0000    0.43326
206120.0000    0.50227
206160.0000    0.36028
206200.0000    0.45568
206240.0000    0.37134
206280.0000    0.23534
206320.0000    0.27301
206360.0000    0.29996
206400.0000    0.29930
206440.0000    0.19097
206480.0000    0.34757
206520.0000    0.51990
206560.0000    0.26781
206600.0000    0.06536
206640.0000    0.06287
206680.0000    0.32831
206720.0000    0.31669
206760.0000    0.12122
206800.0000    0.37435
206840.0000    0.30309
206880.0000    0.32943
206920.0000    0.27373
206960.0000    0.49310
207000.0000    0.28906
207040.0000    0.29075
207080.0000    0.33757
207120.0000    0.23369
207160.0000    0.29481
207200.0000    0.35757
207240.0000    0.40044
207280.0000    0.38675
207320.0000    0.25262
207360.0000    0.41873
207400.0000    0.18101
207440.0000    0.39502
207480.0000    0.23454
207520.0000    0.39803
207560.0000    0.41660
207600.0000    0.37179
207640.0000    0.40725
207680.0000    0.42420
207720.0000    0.47657
207760.0000    0.28976
207800.0000    0.42079
207840.0000    0.38015
207880.0000    0.29886
207920.0000    0.61803
207960.0000    0.19671
208000.0000    0.37783
208040.0000    0.18230
208080.0000    0.25579
208120.0000    0.33220
208160.0000    0.34622
208200.0000    0.43727
208240.0000    0.45046
208280.0000    0.45329
208320.0000    0.38836
208360.0000    0.29020
208400.0000    0.44408
208440.0000    0.26234
208480.0000    0.06532
208520.0000    0.41797
208560.0000    0.45939
208600.0000    0.43458
208640.0000    0.31689
208680.0000    0.40931
208720.0000    0.15855
208760.0000    0.25604
208800.0000    0.48091
208840.0000    0.20666
208880.0000    0.46551
208920.0000    0.16037
208960.0000    0.35711
209000.0000    0.20607
209040.0000    0.43507
209080.0000    0.36923
209120.0000    0.37359
209160.0000    0.44948
209200.0000    0.21646
209240.0000    0.35305
209280.0000    0.19657
209320.0000    0.44816
209360.0000    0.52136
209400.0000    0.62787
209440.0000    0.51459
209480.0000    0.24898
209520.0000    0.15867
209560.0000    0.03764
209600.0000    0.20016
209640.0000    0.37775
209680.0000    0.32190
209720.0000    0.38015
209760.0000    0.37290
209800.0000    0.40916
209840.0000    0.41436
209880.0000    0.39156
209920.0000    0.45654
209960.0000    0.28890
210000.0000    0.30593
210040.0000    0.42241
210080.0000    0.49594
210120.0000    0.25929
210160.0000    0.25335
210200.0000    0.29364
210240.0000    0.35105
210280.0000    0.13928
210320.0000    0.35793
210360.0000    0.06559
210400.0000    0.29828
210440.0000    0.29078
210480.0000    0.18988
210520.0000    0.34510
210560.0000    0.34744
210600.0000    0.22956
210640.0000    0.31939
210680.0000    0.39059
210720.0000    0.35267
210760.0000    0.43801
210800.0000    0.33556
210840.0000    0.39490
210880.0000    0.14653
210920.0000    0.19835
210960.0000    0.28247
211000.0000    0.39815
211040.0000    0.15783
211080.0000    0.26093
211120.0000    0.43568
211160.0000    0.25704
211200.0000    0.43547
211240.0000    0.41966
211280.0000    0.67410
211320.0000    0.35313
211360.0000    0.36543
211400.0000    0.29956
211440.0000    0.44886
211480.0000    0.33260
211520.0000    0.39431
211560.0000    0.09641
211600.0000    0.10751
211640.0000    0.13162
211680.0000    0.36844
211720.0000    0.59298
211760.0000    0.44605
211800.0000    0.40556
211840.0000    0.21764
211880.0000    0.24081
211920.0000    0.48201
211960.0000    0.29095
212000.0000    0.50079
212040.0000    0.24459
212080.0000    0.25582
212120.0000    0.32105
212160.0000    0.40026
212200.0000    0.56795
212240.0000    0.38097
212280.0000    0.44693
212320.0000    0.47015
212360.0000    0.18537
212400.0000    0.44501
212440.0000    0.31153
212480.0000    0.18009
212520.0000    0.58518
212560.0000    0.27826
212600.0000    0.20620
212640.0000    0.32266
212680.0000    0.38384
212720.0000    0.19145
212760.0000    0.43228
212800.0000    0.42459
212840.0000    0.39024
212880.0000    0.49459
212920.0000    0.55840
212960.0000    0.49702
213000.0000    0.33150
213040.0000    0.14744
213080.0000    0.18822
213120.0000    0.39412
213160.0000    0.25981
213200.0000    0.52157
213240.0000    0.50199
213280.0000    0.33523
213320.0000    0.14464
213360.0000    0.43131
213400.0000   -0.23003
213440.0000    0.34576
213480.0000    0.43940
213520.0000    0.12236
213560.0000    0.35613
213600.0000    0.55881
213640.0000    0.56659
213680.0000    0.52636
213720.0000    0.33244
213760.0000    0.50725
213800.0000    0.24554
213840.0000    0.42619
213880.0000    0.40927
213920.0000    0.48515
213960.0000    0.35744
214000.0000    0.45489
214040.0000    0.42319
214080.0000    0.46422
214120.0000    0.48004
214160.0000    0.46745
214200.0000    0.42745
214240.0000    0.28469
214280.0000    0.34973
214320.0000    0.27421
214360.0000    0.53697
214400.0000    0.54942
214440.0000    0.39050
214480.0000    0.45483
214520.0000    0.33240
214560.0000    0.33633
214600.0000    0.43825
214640.0000    0.57029
214680.0000    0.24381
214720.0000    0.44933
214760.0000    0.39104
214800.0000    0.49462
214840.0000    0.62824
214880.0000    0.57813
214920.0000    0.57367
214960.0000    0.63324
215000.0000    0.42841
215040.0000    0.50702
215080.0000    0.37967
215120.0000    0.43116
215160.0000    0.36092
215200.0000   -0.26057
215240.0000    0.43160
215280.0000    0.39702
215320.0000    0.52173
215360.0000    0.42414
215400.0000    0.54843
215440.0000    0.56193
215480.0000    0.18494
215520.0000    0.55782
215560.0000    0.35268
215600.0000    0.59740
215640.0000    0.57348
215680.0000    0.58672
215720.0000    0.48124
215760.0000    0.49102
215800.0000    0.41567
215840.0000    0.30727
215880.0000    0.39833
215920.0000    0.61887
215960.0000    0.76231
216000.0000    0.66441
216040.0000    0.39661
216080.0000    0.57173
216120.0000    0.37314
216160.0000    0.44532
216200.0000    0.52920
216240.0000    0.48429
216280.0000    0.27291
216320.0000    0.23234
216360.0000    0.41099
216400.0000    0.17308
216440.0000    0.16591
216480.0000    0.40757
216520.0000    0.25618
216560.0000    0.41735
216600.0000    0.45080
216640.0000    0.33428
216680.0000    0.25968
216720.0000   -0.06982
216760.0000    0.08560
216800.0000   -0.01233
216840.0000    0.46151
216880.0000    0.29608
216920.0000    0.23222
216960.0000   -0.27509
217000.0000   -0.06808
217040.0000    0.10510
217080.0000    0.19668
217120.0000    0.52592
217160.0000    0.43413
217200.0000    0.37469
217240.0000    0.39276
217280.0000    0.46694
217320.0000    0.47379
217360.0000    0.36737
217400.0000    0.31335
217440.0000    0.25888
217480.0000    0.30150
217520.0000   -0.00202
217560.0000    0.22639
217600.0000    0.18444
217640.0000    0.39473
217680.0000    0.28072
217720.0000    0.42659
217760.0000    0.45719
217800.0000    0.07554
217840.0000    0.29718
217880.0000    0.21664
217920.0000    0.34276
217960.0000    0.25663
218000.0000    0.35802
218040.0000    0.28175
218080.0000    0.39242
218120.0000    0.34421
218160.0000    0.48355
218200.0000    0.25575
218240.0000    0.27401
218280.0000    0.14875
218320.0000    0.31680
218360.0000    0.28852
218400.0000    0.33732
218440.0000    0.26268
218480.0000    0.20292
218520.0000    0.20558
218560.0000    0.30243
218600.0000    0.35658
218640.0000    0.30125
218680.0000    0.25416
218720.0000    0.43815
218760.0000    0.50480
218800.0000    0.48688
218840.0000    0.51138
218880.0000    0.49428
218920.0000    0.43545
218960.0000   -0.42622
219000.0000    0.23389
219040.0000    0.18295
219080.0000    0.30590
219120.0000    0.55678
219160.0000    0.34720
219200.0000    0.28132
219240.0000    0.47150
219280.0000    0.38882
219320.0000    0.45717
219360.0000    0.52147
219400.0000    0.40511
219440.0000    0.47297
219480.0000    0.21397
219520.0000    0.41419
219560.0000    0.02014
219600.0000    0.55896
219640.0000    0.57308
219680.0000    0.30985
219720.0000    0.26808
219760.0000    0.29619
219800.0000    0.41939
219840.0000    0.47797
219880.0000    0.54218
219920.0000    0.15040
219960.0000    0.38031
220000.0000    0.42293
220040.0000    0.27564
220080.0000    0.28188
220120.0000    0.20647
220160.0000    0.42517
220200.0000    0.35914
220240.0000    0.20909
220280.0000    0.30308
220320.0000    0.24841
220360.0000    0.37759
220400.0000    0.29381
220440.0000    0.26297
220480.0000    0.66027
220520.0000    0.37295
220560.0000    0.37745
220600.0000    0.43529
220640.0000    0.28020
220680.0000    0.38867
220720.0000    0.51495
220760.0000    0.30644
220800.0000   -0.36961
220840.0000   -0.15727
220880.0000    0.03853
220920.0000   -0.05906
220960.0000   -0.29140
221000.0000   -0.27173
221040.0000   -0.45215
221080.0000   -0.49837
221120.0000   -0.54832
221160.0000   -0.57184
221200.0000   -0.85268
221240.0000   -0.71702
221280.0000   -0.38131
221320.0000   -0.60848
221360.0000   -0.46992
221400.0000   -0.73958
221440.0000   -0.46445
221480.0000   -0.39678
221520.0000   -0.43578
221560.0000   -0.73337
221600.0000   -0.59505
221640.0000   -0.27944
221680.0000   -0.01054
221720.0000   -0.17696
221760.0000   -0.28985
221800.0000    0.01570
221840.0000   -0.25308
221880.0000   -0.24251
221920.0000   -0.23286
221960.0000   -0.25066
222000.0000   -0.25751
222040.0000   -0.07883
222080.0000    0.03407
222120.0000   -0.02636
222160.0000   -0.13316
222200.0000    0.03193
222240.0000    0.08104
222280.0000   -0.22462
222320.0000   -0.57672
222360.0000   -0.10922
222400.0000   -0.09859
222440.0000   -0.13027
222480.0000    0.10413
222520.0000   -0.35171
222560.0000   -0.18441
222600.0000   -0.28873
222640.0000   -0.51312
222680.0000   -0.17059
222720.0000    0.07722
222760.0000   -0.40345
222800.0000   -0.00011
222840.0000   -0.41057
222880.0000    0.09484
222920.0000   -0.03526
222960.0000    0.19615
223000.0000   -0.11432
223040.0000   -0.11589
223080.0000   -0.04696
223120.0000   -0.09751
223160.0000   -0.26482
223200.0000   -0.65094
223240.0000   -0.52170
223280.0000   -0.38706
223320.0000   -0.38312
223360.0000   -0.39155
223400.0000   -0.39895
223440.0000   -0.44637
223480.0000   -0.48612
223520.0000   -0.53491
223560.0000   -0.44174
223600.0000   -0.59000
223640.0000   -0.48710
223680.0000   -0.61248
223720.0000   -0.46748
223760.0000   -0.52893
223800.0000   -0.19371
223840.0000   -0.35579
223880.0000   -0.03176
223920.0000   -0.20681
223960.0000    0.08254
224000.0000   -0.43080
224040.0000   -0.23366
224080.0000   -0.59787
224120.0000   -0.31712
224160.0000   -0.32621
224200.0000   -0.40294
224240.0000   -0.13751
224280.0000   -0.32208
224320.0000   -0.35725
224360.0000   -0.31652
224400.0000    0.06324
224440.0000   -0.22211
224480.0000   -0.00052
224520.0000   -0.24721
224560.0000   -0.37405
224600.0000   -0.07126
224640.0000   -0.49924
224680.0000   -0.00103
224720.0000   -0.46248
224760.0000   -0.03227
224800.0000   -0.37602
224840.0000   -0.28533
224880.0000   -0.15323
224920.0000   -0.61081
224960.0000   -0.55609
225000.0000   -0.13731
225040.0000   -0.28245
225080.0000   -0.19663
225120.0000   -0.38970
225160.0000   -0.37425
225200.0000   -0.31739
225240.0000   -0.08924
225280.0000   -0.23507
225320.0000   -0.43887
225360.0000   -0.22934
225400.0000   -0.18865
225440.0000   -0.51532
225480.0000   -0.20096
225520.0000   -0.18581
225560.0000   -0.05180
225600.0000   -0.21453
225640.0000    0.11247
225680.0000   -0.01660
225720.0000    0.01194
225760.0000   -0.07908
225800.0000   -0.17854
225840.0000    0.01035
225880.0000   -0.16070
225920.0000   -0.23597
225960.0000   -0.15062
226000.0000   -0.35369
226040.0000   -0.42323
226080.0000   -0.28755
226120.0000    0.05956
226160.0000   -0.33443
226200.0000   -0.10212
226240.0000   -0.37529
226280.0000   -0.38045
226320.0000   -0.43254
226360.0000   -0.30490
226400.0000   -0.48643
226440.0000   -0.63277
226480.0000   -0.12902
226520.0000   -0.31934
226560.0000   -0.11198
226600.0000   -0.43888
226640.0000   -0.14493
226680.0000   -0.10104
226720.0000   -0.27047
226760.0000   -0.31273
226800.0000   -0.19139
226840.0000   -0.06463
226880.0000   -0.12186
226920.0000    0.02645
226960.0000   -0.01850
227000.0000   -0.20820
227040.0000   -0.15818
227080.0000   -0.35217
227120.0000   -0.06301
227160.0000   -0.04622
227200.0000   -0.16800
227240.0000    0.09962
227280.0000   -0.13208
227320.0000   -0.41014
227360.0000    0.11800
227400.0000   -0.08605
227440.0000    0.12026
227480.0000    0.06689
227520.0000   -0.01217
227560.0000   -0.09568
227600.0000   -0.14207
227640.0000   -0.19843
227680.0000   -0.20016
227720.0000   -0.05370
227760.0000   -0.04418
227800.0000   -0.04703
227840.0000   -0.39883
227880.0000   -0.21019
227920.0000   -0.10725
227960.0000   -0.44671
228000.0000   -0.32952
228040.0000   -0.36418
228080.0000   -0.45268
228120.0000   -0.13487
228160.0000   -0.24837
228200.0000   -0.19865
228240.0000   -0.40378
228280.0000   -0.24295
228320.0000   -0.12047
228360.0000   -0.14018
228400.0000   -0.14257
228440.0000   -0.26490
228480.0000   -0.08311
228520.0000   -0.17534
228560.0000   -0.11409
228600.0000   -0.30887
228640.0000   -0.14153
228680.0000    0.40333
228720.0000    0.20857
228760.0000   -0.05463
228800.0000    0.00991
228840.0000   -0.15227
228880.0000   -0.01061
228920.0000    0.09044
228960.0000    0.17723
229000.0000   -0.01866
229040.0000   -0.30338
229080.0000   -0.42143
229120.0000    0.09305
229160.0000    0.07764
229200.0000   -0.17035
229240.0000   -0.04734
229280.0000   -0.09472
229320.0000   -0.08631
229360.0000    0.04257
229400.0000   -0.09982
229440.0000    0.04979
229480.0000    0.00006
229520.0000   -0.07087
229560.0000   -0.05858
229600.0000   -0.06652
229640.0000    0.03167
229680.0000   -0.05595
229720.0000    0.08600
229760.0000   -0.00422
229800.0000   -0.13829
229840.0000   -0.15549
229880.0000   -0.46335
229920.0000   -0.48203
229960.0000   -0.24569
230000.0000   -0.13970
230040.0000   -0.27798
230080.0000   -0.11807
230120.0000   -0.55429
230160.0000   -0.42294
230200.0000   -0.29720
230240.0000   -0.12954
230280.0000    0.19786
230320.0000   -0.09945
230360.0000   -0.52248
230400.0000    0.08424
230440.0000    0.06414
230480.0000   -0.01800
230520.0000    0.14560
230560.0000    0.17112
230600.0000    0.09690
230640.0000   -0.06938
230680.0000   -0.07147
230720.0000    0.01051
230760.0000   -0.20816
230800.0000   -0.30105
230840.0000   -0.07256
230880.0000   -0.05133
230920.0000    0.08020
230960.0000    0.33926
231000.0000    0.07395
231040.0000    0.08220
231080.0000   -0.08479
231120.0000   -0.45908
231160.0000   -0.29691
231200.0000   -0.27015
231240.0000   -0.13286
231280.0000    0.25838
231320.0000   -0.03979
231360.0000   -0.21110
231400.0000    0.08432
231440.0000   -0.00663
231480.0000   -0.14016
231520.0000   -0.28556
231560.0000   -0.19705
231600.0000   -0.04499
231640.0000    0.11775
231680.0000   -0.51117
231720.0000   -0.77326
231760.0000   -0.57656
231800.0000   -0.52058
231840.0000   -0.17661
231880.0000   -0.51159
231920.0000   -0.44638
231960.0000   -0.70182
232000.0000   -1.03317
232040.0000   -0.43683
232080.0000   -0.71479
232120.0000   -0.48350
232160.0000   -0.04251
232200.0000   -0.60786
232240.0000   -0.51774
232280.0000   -0.61021
232320.0000   -0.92412
232360.0000   -0.69614
232400.0000   -0.47316
232440.0000   -0.82456
232480.0000   -0.64156
232520.0000   -0.53964
232560.0000   -0.45337
232600.0000   -0.76740
232640.0000   -0.42844
232680.0000   -0.49214
232720.0000   -0.60478
232760.0000   -0.22874
232800.0000   -0.69247
232840.0000   -0.50356
232880.0000   -0.77247
232920.0000   -0.62502
232960.0000   -0.50141
233000.0000   -0.64990
233040.0000   -0.62369
233080.0000   -0.71444
233120.0000   -0.68886
233160.0000   -0.31313
233200.0000   -0.50247
233240.0000   -0.46215
233280.0000   -0.38022
233320.0000   -0.62008
233360.0000   -0.48469
233400.0000   -0.63013
233440.0000   -0.55832
233480.0000   -0.08372
233520.0000   -0.30297
233560.0000   -0.03292
233600.0000    0.01623
233640.0000   -0.28806
233680.0000   -0.21171
233720.0000    0.08415
233760.0000   -0.19701
233800.0000    0.12124
233840.0000    0.07230
233880.0000    0.14909
233920.0000    0.39740
233960.0000    0.32535
234000.0000    0.30688
234040.0000    0.35010
234080.0000    0.46975
234120.0000    0.46369
234160.0000    0.25423
234200.0000    0.29496
234240.0000    0.19976
234280.0000    0.22922
234320.0000    0.07635
234360.0000   -0.31057
234400.0000   -0.34464
234440.0000   -0.11837
234480.0000   -0.14829
234520.0000   -0.03592
234560.0000    0.13150
234600.0000    0.08417
234640.0000   -0.49053
234680.0000   -0.50939
234720.0000   -0.73498
234760.0000   -0.80198
234800.0000   -0.54559
234840.0000   -0.45067
234880.0000   -0.29455
234920.0000   -0.26867
234960.0000   -0.65024
235000.0000   -0.48300
235040.0000   -0.58145
235080.0000   -0.43434
235120.0000   -0.50883
235160.0000   -0.41728
235200.0000   -0.93274
235240.0000   -0.58959
235280.0000   -0.84996
235320.0000   -0.44367
235360.0000   -0.82234
235400.0000   -0.48913
235440.0000   -0.35963
235480.0000   -0.61435
235520.0000    0.02191
235560.0000   -0.16908
235600.0000   -0.27661
235640.0000   -0.52008
235680.0000   -0.50122
235720.0000   -0.62247
235760.0000   -0.50620
235800.0000   -0.43017
235840.0000   -0.30723
235880.0000   -0.53248
235920.0000   -0.70637
235960.0000   -0.70292
236000.0000   -0.40401
236040.0000   -0.26371
236080.0000   -0.42179
236120.0000   -0.55296
236160.0000   -0.49085
236200.0000   -0.37690
236240.0000   -0.05005
236280.0000   -0.60369
236320.0000   -0.57062
236360.0000   -0.43587
236400.0000   -0.40881
236440.0000   -0.51623
236480.0000   -0.55565
236520.0000   -0.29624
236560.0000   -0.44648
236600.0000   -0.52030
236640.0000   -0.52278
236680.0000   -0.64404
236720.0000   -0.62929
236760.0000   -0.44887
236800.0000   -0.64401
236840.0000   -0.48036
236880.0000   -0.75601
236920.0000   -1.09751
236960.0000   -0.80765
237000.0000   -0.57401
237040.0000   -0.39911
237080.0000   -0.63185
237120.0000   -0.74385
237160.0000   -0.58451
237200.0000   -0.62284
237240.0000   -0.71611
237280.0000   -0.79032
237320.0000   -0.68704
237360.0000   -0.26492
237400.0000   -0.47339
237440.0000   -0.67455
237480.0000   -0.26309
237520.0000   -0.63944
237560.0000   -0.49611
237600.0000   -0.21674
237640.0000   -0.27253
237680.0000   -0.59994
237720.0000   -0.50243
237760.0000   -0.63753
237800.0000   -0.48328
237840.0000   -0.29113
237880.0000   -0.57523
237920.0000   -0.70629
237960.0000   -0.64042
238000.0000   -0.39572
238040.0000   -0.82819
238080.0000   -0.86059
238120.0000   -0.54142
238160.0000   -0.79836
238200.0000   -0.33861
238240.0000   -0.61164
238280.0000   -0.30964
238320.0000   -0.60781
238360.0000   -0.49497
238400.0000   -0.81435
238440.0000   -0.81067
238480.0000   -0.33312
238520.0000   -0.60720
238560.0000   -0.47322
238600.0000   -0.10282
238640.0000   -0.26953
238680.0000   -0.34093
238720.0000   -0.64108
238760.0000   -0.32943
238800.0000   -0.18352
238840.0000   -0.39230
238880.0000   -0.31943
238920.0000   -0.35034
238960.0000   -0.23386
239000.0000   -0.21029
239040.0000   -0.02451
239080.0000   -0.03183
239120.0000   -0.42731
239160.0000   -0.20940
239200.0000   -0.38990
239240.0000   -0.17994
239280.0000   -0.25380
239320.0000    0.03275
239360.0000   -0.48446
239400.0000   -0.42546
239440.0000   -0.03475
239480.0000   -0.13979
239520.0000    0.06533
239560.0000   -0.08079
239600.0000   -0.27955
239640.0000    0.08842
239680.0000   -0.41610
239720.0000   -0.36283
239760.0000   -0.44154
239800.0000   -0.33207
239840.0000   -0.56678
239880.0000   -0.69959
239920.0000   -0.42543
239960.0000   -0.18331
240000.0000   -0.11584
240040.0000   -0.47035
240080.0000   -0.26853
240120.0000   -0.27358
240160.0000   -0.18355
240200.0000   -0.55151
240240.0000   -0.22854
240280.0000   -0.30320
240320.0000   -0.21453
240360.0000   -0.06134
240400.0000   -0.55254
240440.0000   -0.58486
240480.0000   -0.51181
240520.0000   -0.60569
240560.0000   -0.35111
240600.0000   -0.28741
240640.0000   -0.31210
240680.0000   -0.36309
240720.0000   -0.41989
240760.0000    0.00654
240800.0000   -0.18876
240840.0000   -0.37932
240880.0000   -0.20537
240920.0000   -0.50189
240960.0000   -0.59459
241000.0000   -0.40695
241040.0000   -0.44367
241080.0000   -0.35860
241120.0000   -0.26528
241160.0000   -0.51717
241200.0000   -0.47259
241240.0000   -0.46146
241280.0000   -0.55385
241320.0000   -0.31813
241360.0000   -0.55917
241400.0000   -0.44699
241440.0000   -0.68573
241480.0000   -0.58860
241520.0000   -0.20252
241560.0000   -0.10924
241600.0000   -0.47380
241640.0000   -0.62973
241680.0000   -0.53794
241720.0000   -0.63339
241760.0000   -0.72721
241800.0000   -0.54531
241840.0000   -0.56559
241880.0000   -0.26236
241920.0000   -0.41344
241960.0000   -0.19263
242000.0000   -0.42008
242040.0000   -0.30811
242080.0000   -0.45570
242120.0000   -0.44959
242160.0000   -0.23666
242200.0000   -0.10116
242240.0000   -0.38071
242280.0000   -0.45842
242320.0000   -0.55596
242360.0000   -0.48178
242400.0000   -0.33455
242440.0000   -0.22331
242480.0000   -0.17405
242520.0000   -0.42962
242560.0000   -0.26162
242600.0000    0.03753
242640.0000   -0.60446
242680.0000   -0.53555
242720.0000   -0.21557
242760.0000   -0.13587
242800.0000   -0.18521
242840.0000    0.04257
242880.0000   -0.02114
242920.0000    0.02036
242960.0000   -0.08976
243000.0000   -0.18258
243040.0000    0.02371
243080.0000    0.03179
243120.0000    0.02903
243160.0000   -0.11858
243200.0000   -0.03725
243240.0000   -0.07211
243280.0000    0.01875
243320.0000   -0.13799
243360.0000   -0.12646
243400.0000   -0.12690
243440.0000    0.06978
243480.0000   -0.11907
243520.0000   -0.24742
243560.0000   -0.03610
243600.0000    0.05547
243640.0000   -0.42545
243680.0000   -0.12787
243720.0000   -0.20727
243760.0000   -0.30777
243800.0000   -0.26270
243840.0000   -0.35389
243880.0000   -0.35265
243920.0000   -0.43072
243960.0000   -0.17727
244000.0000    0.09657
244040.0000    0.29271
244080.0000    0.54458
244120.0000    0.05953
244160.0000   -0.07365
244200.0000   -0.20232
244240.0000   -0.06886
244280.0000   -0.13344
244320.0000   -0.04595
244360.0000   -0.12462
244400.0000    0.17013
244440.0000    0.51639
244480.0000    0.45046
244520.0000    0.45361
244560.0000    0.34766
244600.0000    0.08308
244640.0000    0.29082
244680.0000    0.51175
244720.0000    0.32721
244760.0000    0.39474
244800.0000    0.34631
244840.0000    0.38446
244880.0000    0.52825
244920.0000    0.31804
244960.0000    0.04230
245000.0000    0.22379
245040.0000    0.39466
245080.0000    0.45866
245120.0000    0.46627
245160.0000    0.44825
245200.0000    0.35035
245240.0000    0.42033
245280.0000    0.14813
245320.0000    0.42926
245360.0000    0.35845
245400.0000    0.41622
245440.0000    0.31028
245480.0000    0.44582
245520.0000    0.34075
245560.0000    0.44183
245600.0000    0.58672
245640.0000    0.46591
245680.0000    0.35954
245720.0000    0.42239
245760.0000    0.76354
245800.0000    0.65598
245840.0000    0.11549
245880.0000    0.31222
245920.0000    0.37250
245960.0000    0.25083
246000.0000   -0.12432
246040.0000   -0.34179
246080.0000   -0.38830
246120.0000   -0.60251
246160.0000   -0.49871
246200.0000   -0.40273
246240.0000   -0.40784
246280.0000   -0.48332
246320.0000   -0.44025
246360.0000   -0.23868
246400.0000   -0.11398
246440.0000   -0.08880
246480.0000   -0.08942
246520.0000   -0.28155
246560.0000   -0.25101
246600.0000   -0.26501
246640.0000   -0.20730
246680.0000    0.08797
246720.0000    0.23110
246760.0000    0.15150
246800.0000    0.05957
246840.0000   -0.13957
246880.0000   -0.49190
246920.0000   -0.42254
246960.0000   -0.45272
247000.0000   -0.43534
247040.0000   -0.47532
247080.0000   -0.39223
247120.0000   -0.57224
247160.0000   -0.48519
247200.0000   -0.59083
247240.0000   -0.44819
247280.0000   -0.22311
247320.0000   -0.78061
247360.0000   -0.76391
247400.0000   -0.43643
247440.0000   -0.35289
247480.0000   -0.48784
247520.0000   -0.52467
247560.0000   -0.46032
247600.0000   -0.40617
247640.0000   -0.53092
247680.0000   -0.57262
247720.0000   -0.54981
247760.0000   -0.48323
247800.0000   -0.80696
247840.0000   -0.49209
247880.0000   -0.30565
247920.0000   -0.34747
247960.0000   -0.41489
248000.0000   -0.65565
248040.0000   -0.57923
248080.0000   -0.61512
248120.0000   -0.71588
248160.0000   -0.44314
248200.0000   -0.21039
248240.0000   -0.38654
248280.0000   -0.25115
248320.0000   -0.52151
248360.0000   -0.26605
248400.0000   -0.47568
248440.0000   -0.75405
248480.0000   -0.48611
248520.0000   -0.53523
248560.0000   -0.63270
248600.0000   -0.35568
248640.0000   -0.22803
248680.0000   -0.18474
248720.0000   -0.31627
248760.0000   -0.04130
248800.0000   -0.49823
248840.0000   -0.32480
248880.0000   -0.21099
248920.0000   -0.55555
248960.0000   -0.86504
249000.0000   -0.85764
249040.0000   -0.73987
249080.0000   -0.57884
249120.0000   -0.67390
249160.0000   -0.55398
249200.0000   -0.45812
249240.0000   -0.51754
249280.0000   -0.55935
249320.0000   -0.53081
249360.0000   -0.53473
249400.0000   -0.51621
249440.0000   -0.69095
249480.0000   -0.47210
249520.0000   -0.28788
249560.0000   -0.38446
249600.0000   -0.48975
249640.0000   -0.36846
249680.0000   -0.61834
249720.0000   -0.49256
249760.0000   -0.31229
249800.0000   -0.46873
249840.0000   -0.63300
249880.0000   -0.37422
249920.0000   -0.39679
249960.0000   -0.33296
250000.0000   -0.30048
250040.0000   -0.26997
250080.0000   -0.41533
250120.0000   -0.02184
250160.0000    0.13392
250200.0000   -0.41922
250240.0000   -0.11190
250280.0000   -0.15716
250320.0000   -0.13962
250360.0000    0.13672
250400.0000    0.14728
250440.0000    0.24780
250480.0000    0.04602
250520.0000   -0.61917
250560.0000   -0.20099
250600.0000   -0.36074
250640.0000   -0.49641
250680.0000   -0.39582
250720.0000   -0.83148
250760.0000   -0.21484
250800.0000   -0.33847
250840.0000   -0.61176
250880.0000   -0.45495
250920.0000   -0.43612
250960.0000   -0.39701
251000.0000   -0.41770
251040.0000   -0.49829
251080.0000   -0.42143
251120.0000   -0.24569
251160.0000   -0.21090
251200.0000    0.02348
251240.0000   -0.27662
251280.0000   -0.24986
251320.0000    0.17142
251360.0000   -0.07097
251400.0000   -0.12423
251440.0000   -0.19342
251480.0000   -0.45745
251520.0000   -0.06573
251560.0000   -0.06152
251600.0000   -0.35301
251640.0000   -0.31827
251680.0000   -0.10740
251720.0000   -0.06040
251760.0000   -0.26371
251800.0000   -0.30235
251840.0000   -0.42421
251880.0000   -0.24456
251920.0000   -0.63621
251960.0000   -0.41482
252000.0000   -0.29753
252040.0000   -0.30850
252080.0000   -0.55764
252120.0000    0.08590
252160.0000    0.05322
252200.0000   -0.26318
252240.0000   -0.54692
252280.0000   -0.40945
252320.0000   -0.47430
252360.0000   -0.55267
252400.0000   -0.37818
252440.0000   -0.37023
252480.0000   -0.36819
252520.0000   -0.33827
252560.0000   -0.35602
252600.0000   -0.28957
252640.0000   -0.21276
252680.0000   -0.35192
252720.0000   -0.46613
252760.0000   -0.48163
252800.0000   -0.18289
252840.0000   -0.22436
252880.0000    0.15466
252920.0000   -0.10849
252960.0000   -0.00791
253000.0000   -0.00402
253040.0000    0.02621
253080.0000    0.00838
253120.0000   -0.02778
253160.0000    0.00573
253200.0000   -0.48283
253240.0000   -0.16615
253280.0000   -0.26234
253320.0000   -0.45581
253360.0000   -0.19706
253400.0000   -0.58857
253440.0000   -0.01017
253480.0000    0.04805
253520.0000    0.10118
253560.0000    0.07121
253600.0000    0.09659
253640.0000   -0.07257
253680.0000   -0.04424
253720.0000    0.18143
253760.0000   -0.05842
253800.0000   -0.06238
253840.0000   -0.08160
253880.0000   -0.01878
253920.0000    0.16882
253960.0000   -0.24498
254000.0000    0.01223
254040.0000   -0.16415
254080.0000   -0.33041
254120.0000    0.25146
254160.0000    0.48231
254200.0000    0.30903
254240.0000    0.09185
254280.0000    0.34088
254320.0000    0.04401
254360.0000    0.33994
254400.0000    0.32682
254440.0000   -0.05970
254480.0000    0.20616
254520.0000   -0.27106
254560.0000   -0.61738
254600.0000    0.07357
254640.0000   -0.65143
254680.0000   -0.22333
254720.0000   -0.72478
254760.0000   -0.35080
254800.0000   -0.32372
254840.0000   -0.34013
254880.0000   -0.54186
254920.0000   -0.45312
254960.0000   -0.41243
255000.0000   -0.26418
255040.0000    0.03784
255080.0000    0.26208
255120.0000   -0.02505
255160.0000   -0.46073
255200.0000   -0.23666
255240.0000   -0.29357
255280.0000   -0.34153
255320.0000   -0.44031
255360.0000   -0.55986
255400.0000   -0.14899
255440.0000   -0.59357
255480.0000   -0.52208
255520.0000   -0.54548
255560.0000   -0.08414
255600.0000   -0.38134
255640.0000   -0.37556
255680.0000   -0.43088
255720.0000   -0.26649
255760.0000   -0.12964
255800.0000   -0.13801
255840.0000   -0.13365
255880.0000   -0.20187
255920.0000   -0.43148
255960.0000   -0.25923
256000.0000   -0.28610
256040.0000   -0.11669
256080.0000   -0.62350
256120.0000   -0.88554
256160.0000   -0.46184
256200.0000   -0.73062
256240.0000   -0.91594
256280.0000   -0.88427
256320.0000   -0.84692
256360.0000   -0.69395
256400.0000   -0.59563
256440.0000   -0.92027
256480.0000   -0.71003
256520.0000   -0.31096
256560.0000   -0.80878
256600.0000   -0.40666
256640.0000   -0.52035
256680.0000   -0.09714
256720.0000   -0.40283
256760.0000   -0.59101
256800.0000   -0.08846
256840.0000   -0.24094
256880.0000   -0.26491
256920.0000    0.10243
256960.0000    0.36850
257000.0000    0.10573
257040.0000   -0.67271
257080.0000   -0.69446
257120.0000   -0.70963
257160.0000   -0.65703
257200.0000   -0.65579
257240.0000   -0.49352
257280.0000   -0.58019
257320.0000   -0.64134
257360.0000   -0.32374
257400.0000   -0.52620
257440.0000   -0.42364
257480.0000   -0.21155
257520.0000    0.00139
257560.0000    0.05911
257600.0000   -0.05409
257640.0000    0.23695
257680.0000   -0.00252
257720.0000    0.12004
257760.0000   -0.06371
257800.0000   -0.03056
257840.0000   -0.26860
257880.0000   -0.16816
257920.0000   -0.51208
257960.0000   -0.34240
258000.0000   -0.34308
258040.0000   -0.37885
258080.0000   -0.61228
258120.0000   -0.58321
258160.0000   -0.86454
258200.0000   -0.39566
258240.0000   -0.66905
258280.0000   -0.50453
258320.0000   -0.93873
258360.0000   -0.14457
258400.0000    0.21173
258440.0000   -0.14267
258480.0000    0.07133
258520.0000    0.12300
258560.0000    0.12553
258600.0000    0.20323
258640.0000    0.09964
258680.0000    0.21873
258720.0000    0.29014
258760.0000   -0.14951
258800.0000   -0.37767
258840.0000    0.00308
258880.0000    0.16815
258920.0000    0.54588
258960.0000    0.33417
259000.0000   -0.06498
259040.0000   -0.39023
259080.0000   -0.48906
259120.0000   -0.35978
259160.0000   -0.48280
259200.0000   -0.21303
259240.0000   -0.51613
259280.0000   -0.62564
259320.0000   -0.24829
259360.0000   -0.52798
259400.0000   -0.55039
259440.0000   -0.42170
259480.0000   -0.26978
259520.0000   -0.18197
259560.0000   -0.58196
259600.0000   -0.35350
259640.0000   -0.41474
259680.0000   -0.38134
259720.0000   -0.30749
259760.0000   -0.37425
259800.0000   -0.22840
259840.0000   -0.39975
259880.0000   -0.60953
259920.0000   -0.36118
259960.0000   -0.60299
260000.0000   -0.13286
260040.0000   -0.05638
260080.0000   -0.00973
260120.0000   -0.00652
260160.0000   -0.12676
260200.0000   -0.26090
260240.0000   -0.13339
260280.0000   -0.11299
260320.0000   -0.14828
260360.0000   -0.10573
260400.0000   -0.16181
260440.0000   -0.29269
260480.0000   -0.56145
260520.0000   -0.78883
260560.0000   -0.29235
260600.0000   -0.55908
260640.0000   -0.34502
260680.0000   -0.93454
260720.0000   -0.53060
260760.0000   -0.45940
260800.0000   -0.80775
260840.0000   -0.58130
260880.0000   -0.82425
260920.0000   -0.61887
260960.0000   -0.47212
261000.0000   -0.52385
261040.0000   -0.81707
261080.0000   -0.19823
261120.0000   -0.53319
261160.0000   -0.33713
261200.0000   -0.52480
261240.0000   -0.29243
261280.0000   -0.67217
261320.0000   -0.42020
261360.0000   -0.57837
261400.0000   -0.58854
261440.0000   -0.50053
261480.0000    0.17151
261520.0000    0.00684
261560.0000    0.09179
261600.0000    0.03092
261640.0000   -0.18960
261680.0000   -0.13027
261720.0000   -0.33532
261760.0000    0.02456
261800.0000    0.00450
261840.0000    0.14876
261880.0000   -0.03526
261920.0000   -0.40259
261960.0000   -0.59132
262000.0000   -0.37813
262040.0000   -0.37161
262080.0000   -0.24590
262120.0000   -0.46763
262160.0000    0.09222
262200.0000   -0.18641
262240.0000    0.27684
262280.0000   -0.15909
262320.0000   -0.14392
262360.0000   -0.28501
262400.0000   -0.27354
262440.0000    0.05712
262480.0000   -0.04219
262520.0000    0.13118
262560.0000    0.23067
262600.0000   -0.16912
262640.0000    0.24532
262680.0000    0.05271
262720.0000    0.07406
262760.0000    0.18890
262800.0000    0.39035
262840.0000   -0.03398
262880.0000   -0.36610
262920.0000   -0.33633
262960.0000    0.22500
263000.0000    0.13518
263040.0000   -0.22108
263080.0000   -0.29451
263120.0000    0.10741
263160.0000    0.04949
263200.0000   -0.02554
263240.0000    0.14986
263280.0000   -0.00643
263320.0000   -0.43278
263360.0000    0.06850
263400.0000    0.15705
263440.0000   -0.05789
263480.0000    0.13650
263520.0000    0.03740
263560.0000    0.07280
263600.0000   -0.12928
263640.0000    0.35867
263680.0000    0.56741
263720.0000    0.54707
263760.0000    0.33952
263800.0000    0.16529
263840.0000    0.34002
263880.0000    0.44598
263920.0000    0.37114
263960.0000    0.40545
264000.0000    0.33643
264040.0000    0.54621
264080.0000    0.41133
264120.0000    0.42433
264160.0000    0.31955
264200.0000    0.55673
264240.0000    0.45164
264280.0000    0.57370
264320.0000    0.31318
264360.0000    0.01195
264400.0000    0.36005
264440.0000    0.27674
264480.0000    0.39037
264520.0000    0.16006
264560.0000    0.12272
264600.0000    0.14537
264640.0000    0.18378
264680.0000    0.04867
264720.0000   -0.12430
264760.0000    0.05734
264800.0000    0.05255
264840.0000    0.48559
264880.0000    0.25682
264920.0000    0.54739
264960.0000    0.49589
265000.0000    0.20728
265040.0000    0.24597
265080.0000    0.27828
265120.0000    0.43619
265160.0000    0.19202
265200.0000    0.31330
265240.0000    0.33105
265280.0000    0.39721
265320.0000    0.23166
265360.0000    0.30539
265400.0000    0.25692
265440.0000   -0.02146
265480.0000   -0.03695
265520.0000    0.23504
265560.0000    0.54421
265600.0000    0.26093
265640.0000    0.01873
265680.0000    0.11463
265720.0000   -0.02980
265760.0000   -0.00136
265800.0000    0.03002
265840.0000    0.04413
265880.0000    0.01328
265920.0000    0.35339
265960.0000    0.19581
266000.0000   -0.10215
266040.0000   -0.05926
266080.0000   -0.03269
266120.0000   -0.28771
266160.0000   -0.01698
266200.0000   -0.13524
266240.0000    0.19547
266280.0000   -0.06521
266320.0000    0.35982
266360.0000    0.17663
266400.0000    0.08709
266440.0000    0.25426
266480.0000    0.14462
266520.0000    0.26636
266560.0000   -0.06638
266600.0000    0.08251
266640.0000    0.02074
266680.0000   -0.14020
266720.0000   -0.46312
266760.0000    0.18710
266800.0000    0.06872
266840.0000    0.07042
266880.0000    0.06294
266920.0000    0.13220
266960.0000    0.21388
267000.0000   -0.07302
267040.0000    0.02323
267080.0000    0.13890
267120.0000    0.01359
267160.0000    0.02056
267200.0000    0.36976
267240.0000    0.23280
267280.0000   -0.13359
267320.0000   -0.31822
267360.0000   -0.11072
267400.0000   -0.07545
267440.0000   -0.10121
267480.0000   -0.03127
267520.0000   -0.16894
267560.0000   -0.24517
267600.0000   -0.19407
267640.0000   -0.09234
267680.0000    0.08997
267720.0000    0.07580
267760.0000    0.03745
267800.0000   -0.26597
267840.0000   -0.38590
267880.0000   -0.32389
267920.0000   -0.26453
267960.0000    0.05564
268000.0000   -0.03724
268040.0000   -0.10765
268080.0000    0.18120
268120.0000    0.18079
268160.0000    0.11935
268200.0000    0.33765
268240.0000   -0.05888
268280.0000   -0.30930
268320.0000   -0.14311
268360.0000   -0.05765
268400.0000   -0.13042
268440.0000    0.17430
268480.0000   -0.15429
268520.0000    0.10830
268560.0000    0.22138
268600.0000    0.04661
268640.0000    0.18699
268680.0000   -0.07065
268720.0000    0.21951
268760.0000    0.04609
268800.0000   -0.05388
268840.0000    0.11760
268880.0000   -0.09461
268920.0000    0.03691
268960.0000    0.10174
269000.0000    0.14902
269040.0000   -0.18443
269080.0000   -0.18754
269120.0000   -0.68267
269160.0000   -0.26866
269200.0000   -0.30995
269240.0000   -0.31122
269280.0000   -0.20252
269320.0000    0.30800
269360.0000    0.40645
269400.0000    0.45235
269440.0000    0.13132
269480.0000   -0.12916
269520.0000   -0.04814
269560.0000   -0.20777
269600.0000    0.13352
269640.0000   -0.58048
269680.0000   -0.33558
269720.0000   -0.39351
269760.0000    0.19598
269800.0000   -0.35097
269840.0000   -0.17634
269880.0000    0.02602
269920.0000    0.21833
269960.0000    0.10991
270000.0000    0.04831
270040.0000    0.06918
270080.0000   -0.00558
270120.0000    0.15444
270160.0000    0.06417
270200.0000    0.08191
270240.0000   -0.04566
270280.0000    0.29466
270320.0000    0.01113
270360.0000   -0.05215
270400.0000   -0.11189
270440.0000   -0.13250
270480.0000   -0.16194
270520.0000   -0.09413
270560.0000   -0.24168
270600.0000    0.05902
270640.0000    0.19733
270680.0000   -0.22663
270720.0000   -0.11328
270760.0000   -0.16128
270800.0000   -0.26370
270840.0000    0.18663
270880.0000   -0.07260
270920.0000   -0.06159
270960.0000   -0.18123
271000.0000    0.16179
271040.0000   -0.22802
271080.0000    0.08663
271120.0000    0.25259
271160.0000   -0.23756
271200.0000   -0.02166
271240.0000    0.11742
271280.0000    0.02822
271320.0000    0.07820
271360.0000   -0.01491
271400.0000   -0.19220
271440.0000    0.14456
271480.0000    0.11526
271520.0000   -0.26339
271560.0000   -0.58145
271600.0000   -0.53962
271640.0000   -0.40446
271680.0000   -0.47597
271720.0000   -0.09606
271760.0000   -0.39494
271800.0000   -0.44729
271840.0000    0.22308
271880.0000    0.04571
271920.0000    0.09151
271960.0000    0.09273
272000.0000   -0.02696
272040.0000   -0.00058
272080.0000    0.13850
272120.0000    0.07776
272160.0000   -0.23244
272200.0000   -0.29950
272240.0000   -0.35775
272280.0000   -0.10678
272320.0000   -0.22674
272360.0000    0.01924
272400.0000   -0.40663
272440.0000   -0.53608
272480.0000   -0.28108
272520.0000   -0.05174
272560.0000   -0.13419
272600.0000   -0.15613
272640.0000   -0.21836
272680.0000   -0.09405
272720.0000    0.15978
272760.0000    0.02385
272800.0000    0.13721
272840.0000    0.02446
272880.0000   -0.05172
272920.0000    0.23958
272960.0000    0.04883
273000.0000    0.16768
273040.0000    0.09399
273080.0000   -0.20802
273120.0000   -0.04755
273160.0000    0.15371
273200.0000    0.04802
273240.0000    0.21207
273280.0000   -0.11115
273320.0000   -0.32622
273360.0000   -0.20724
273400.0000    0.00916
273440.0000   -0.21124
273480.0000   -0.14029
273520.0000    0.00201
273560.0000   -0.10434
273600.0000   -0.54210
273640.0000   -0.17886
273680.0000   -0.18853
273720.0000   -0.22945
273760.0000   -0.31460
273800.0000    0.12882
273840.0000   -0.21028
273880.0000   -0.36605
273920.0000   -0.13448
273960.0000   -0.50359
274000.0000   -0.56501
274040.0000   -0.82089
274080.0000   -0.61785
274120.0000   -0.54227
274160.0000   -0.57996
274200.0000   -0.52095
274240.0000   -0.57879
274280.0000   -0.73256
274320.0000   -0.88542
274360.0000   -0.64437
274400.0000   -0.44265
274440.0000   -0.42649
274480.0000   -0.62315
274520.0000   -0.41829
274560.0000    0.03942
274600.0000   -0.00531
274640.0000   -0.03465
274680.0000    0.03013
274720.0000    0.02009
274760.0000   -0.16283
274800.0000   -0.25058
274840.0000   -0.57005
274880.0000   -0.07975
274920.0000   -0.42038
274960.0000   -0.59046
275000.0000   -0.44210
275040.0000   -0.33383
275080.0000   -0.42018
275120.0000   -0.41157
275160.0000   -0.75492
275200.0000   -0.56786
275240.0000   -0.63916
275280.0000   -0.45443
275320.0000   -0.55100
275360.0000   -0.16312
275400.0000    0.00762
275440.0000   -0.03188
275480.0000   -0.11339
275520.0000   -0.28790
275560.0000   -0.34854
275600.0000   -0.73744
275640.0000   -0.42552
275680.0000   -0.60257
275720.0000   -0.72472
275760.0000   -0.50838
275800.0000   -0.34152
275840.0000   -0.61583
275880.0000   -0.49551
275920.0000   -0.52562
275960.0000   -0.48144
276000.0000   -0.52361
276040.0000   -0.34872
276080.0000   -0.81208
276120.0000   -0.35330
276160.0000    0.27044
276200.0000   -0.10267
276240.0000   -0.00747
276280.0000   -0.37398
276320.0000   -0.56915
276360.0000   -0.75240
276400.0000   -0.39874
276440.0000   -0.65113
276480.0000   -0.35572
276520.0000   -0.48668
276560.0000   -0.17013
276600.0000   -0.38814
276640.0000   -0.46806
276680.0000   -0.57698
276720.0000   -0.38689
276760.0000   -0.32739
276800.0000   -0.56038
276840.0000   -0.71728
276880.0000   -0.43358
276920.0000   -0.46718
276960.0000   -0.76417
277000.0000   -0.33233
277040.0000   -0.67370
277080.0000   -0.59703
277120.0000   -0.72555
277160.0000   -0.53147
277200.0000   -0.26951
277240.0000   -0.48987
277280.0000   -0.51016
277320.0000   -0.28195
277360.0000   -0.29131
277400.0000   -0.20630
277440.0000   -0.56265
277480.0000   -0.23933
277520.0000   -0.35067
277560.0000   -0.50434
277600.0000   -0.05513
277640.0000    0.15428
277680.0000    0.04840
277720.0000   -0.16426
277760.0000    0.21781
277800.0000    0.06087
277840.0000    0.08544
277880.0000    0.10465
277920.0000   -0.03530
277960.0000   -0.18080
278000.0000    0.01245
278040.0000   -0.08228
278080.0000    0.13100
278120.0000    0.18472
278160.0000    0.22308
278200.0000    0.03909
278240.0000   -0.04557
278280.0000    0.16322
278320.0000   -0.29259
278360.0000    0.18299
278400.0000   -0.34490
278440.0000    0.07875
278480.0000    0.20766
278520.0000    0.09664
278560.0000    0.15184
278600.0000   -0.37003
278640.0000   -0.30987
278680.0000   -0.47297
278720.0000   -0.37947
278760.0000   -0.44445
278800.0000   -0.36347
278840.0000   -0.59974
278880.0000   -0.52323
278920.0000   -0.46430
278960.0000    0.15523
279000.0000   -0.22725
279040.0000   -0.26601
279080.0000   -0.41684
279120.0000   -0.22901
279160.0000   -0.30330
279200.0000   -0.42090
279240.0000   -0.83332
279280.0000   -0.40167
279320.0000   -0.41076
279360.0000   -0.43386
279400.0000   -0.51262
279440.0000   -0.53326
279480.0000   -0.01382
279520.0000    0.01630
279560.0000    0.12882
279600.0000    0.03139
279640.0000   -0.27615
279680.0000    0.18051
279720.0000    0.08087
279760.0000   -0.25430
279800.0000   -0.17209
279840.0000   -0.01187
279880.0000   -0.07120
279920.0000    0.06426
279960.0000    0.08761
280000.0000    0.26330
280040.0000    0.26241
280080.0000    0.05988
280120.0000   -0.06819
280160.0000   -0.06726
280200.0000    0.08858
280240.0000    0.05651
280280.0000    0.09026
280320.0000    0.18357
280360.0000   -0.13752
280400.0000   -0.53628
280440.0000    0.00266
280480.0000   -0.09117
280520.0000    0.17118
280560.0000   -0.28255
280600.0000   -0.00205
280640.0000   -0.57135
280680.0000   -0.50246
280720.0000   -0.29560
280760.0000   -0.01099
280800.0000    0.07479
280840.0000   -0.02588
280880.0000    0.07387
280920.0000    0.30226
280960.0000    0.21946
281000.0000   -0.12056
281040.0000    0.07257
281080.0000    0.05979
281120.0000   -0.01841
281160.0000    0.15564
281200.0000    0.33655
281240.0000    0.20964
281280.0000   -0.00895
281320.0000   -0.11819
281360.0000    0.16431
281400.0000    0.04775
281440.0000    0.15036
281480.0000   -0.08470
281520.0000    0.05983
281560.0000    0.14806
281600.0000    0.07436
281640.0000    0.04190
281680.0000    0.09315
281720.0000    0.01768
281760.0000   -0.11107
281800.0000    0.05667
281840.0000   -0.12145
281880.0000   -0.09517
281920.0000   -0.28953
281960.0000   -0.22320
282000.0000   -0.32578
282040.0000   -0.42276
282080.0000   -0.16688
282120.0000   -0.35345
282160.0000   -0.21610
282200.0000   -0.64508
282240.0000   -0.43135
282280.0000   -0.35723
282320.0000   -0.45718
282360.0000   -0.22787
282400.0000   -0.26519
282440.0000    0.19300
282480.0000    0.00457
282520.0000    0.02315
282560.0000    0.04132
282600.0000    0.20940
282640.0000    0.14242
282680.0000    0.29099
282720.0000    0.10088
282760.0000    0.12039
282800.0000   -0.06126
282840.0000    0.07723
282880.0000    0.18262
282920.0000    0.13311
282960.0000    0.19717
283000.0000    0.14853
283040.0000    0.10272
283080.0000    0.09415
283120.0000    0.39866
283160.0000    0.30333
283200.0000    0.19398
283240.0000    0.23906
283280.0000    0.29432
283320.0000    0.12849
283360.0000    0.20461
283400.0000    0.16437
283440.0000    0.12222
283480.0000   -0.03829
283520.0000    0.25226
283560.0000   -0.16543
283600.0000   -0.10140
283640.0000    0.19652
283680.0000   -0.14491
283720.0000    0.04665
283760.0000   -0.29155
283800.0000   -0.10594
283840.0000   -0.45376
283880.0000   -0.19147
283920.0000    0.21698
283960.0000   -0.00503
284000.0000   -0.03934
284040.0000    0.13846
284080.0000   -0.11762
284120.0000    0.00366
284160.0000   -0.10813
284200.0000    0.15883
284240.0000    0.12053
284280.0000    0.19851
284320.0000   -0.20959
284360.0000   -0.35223
284400.0000   -0.32453
284440.0000   -0.33439
284480.0000   -0.14668
284520.0000    0.12790
284560.0000    0.09087
284600.0000    0.09907
284640.0000   -0.06848
284680.0000   -0.04979
284720.0000    0.18618
284760.0000    0.00570
284800.0000    0.22633
284840.0000   -0.12393
284880.0000    0.14747
284920.0000    0.21315
284960.0000    0.16536
285000.0000    0.06846
285040.0000    0.17376
285080.0000    0.14694
285120.0000    0.14119
285160.0000    0.16820
285200.0000    0.33724
285240.0000    0.00175
285280.0000    0.12173
285320.0000    0.13543
285360.0000   -0.10653
285400.0000   -0.02558
285440.0000    0.20484
285480.0000   -0.06979
285520.0000    0.12680
285560.0000   -0.00425
285600.0000    0.25499
285640.0000   -0.46018
285680.0000   -0.25701
285720.0000    0.10386
285760.0000   -0.07160
285800.0000   -0.24383
285840.0000   -0.18861
285880.0000   -0.41432
285920.0000   -0.24124
285960.0000   -0.06105
286000.0000   -0.21826
286040.0000   -0.24046
286080.0000   -0.28472
286120.0000    0.06934
286160.0000    0.13586
286200.0000    0.04575
286240.0000    0.07022
286280.0000   -0.12667
286320.0000    0.04090
286360.0000   -0.25516
286400.0000   -0.10482
286440.0000   -0.47243
286480.0000    0.06697
286520.0000    0.05285
286560.0000    0.01369
286600.0000    0.09603
286640.0000   -0.01769
286680.0000    0.08626
286720.0000    0.19828
286760.0000    0.15653
286800.0000    0.02049
286840.0000   -0.21336
286880.0000    0.00936
286920.0000    0.03514
286960.0000   -0.04609
287000.0000    0.22887
287040.0000    0.28506
287080.0000    0.01786
287120.0000   -0.29555
287160.0000   -0.24360
287200.0000   -0.03323
287240.0000   -0.35639
287280.0000   -0.17041
287320.0000   -0.36875
287360.0000    0.18745
287400.0000    0.12499
287440.0000    0.01970
287480.0000    0.06072
287520.0000    0.19092
287560.0000    0.30313
287600.0000   -0.29981
287640.0000   -0.32928
287680.0000   -0.04588
287720.0000    0.04681
287760.0000    0.11345
287800.0000    0.13730
287840.0000    0.01412
287880.0000    0.20626
287920.0000   -0.13790
287960.0000   -0.39657
288000.0000   -0.21548
288040.0000   -0.31147
288080.0000   -0.36164
288120.0000   -0.23982
288160.0000   -0.17159
288200.0000   -0.66179
288240.0000   -0.26264
288280.0000   -0.29929
288320.0000   -0.67211
288360.0000   -0.50682
288400.0000   -0.57521
288440.0000   -0.60081
288480.0000   -0.19342
288520.0000   -0.42897
288560.0000   -0.35308
288600.0000   -0.55192
288640.0000   -0.36212
288680.0000   -0.43296
288720.0000   -0.36227
288760.0000   -0.38434
288800.0000   -0.44191
288840.0000   -0.25817
288880.0000   -0.51057
288920.0000   -0.23857
288960.0000   -0.46012
289000.0000   -0.46247
289040.0000   -0.36590
289080.0000   -0.36454
289120.0000   -0.16500
289160.0000    0.10689
289200.0000    0.12271
289240.0000   -0.20605
289280.0000    0.09209
289320.0000    0.16653
289360.0000    0.21172
289400.0000    0.37350
289440.0000    0.29151
289480.0000    0.13759
289520.0000    0.04245
289560.0000    0.11591
289600.0000    0.27870
289640.0000    0.32934
289680.0000    0.23751
289720.0000    0.14874
289760.0000    0.12691
289800.0000    0.12182
289840.0000    0.24578
289880.0000    0.17336
289920.0000    0.02954
289960.0000    0.17172
290000.0000    0.12956
290040.0000    0.07575
290080.0000    0.10900
290120.0000    0.20741
290160.0000    0.07279
290200.0000    0.19950
290240.0000   -0.12007
290280.0000   -0.44310
290320.0000   -0.19739
290360.0000   -0.00589
290400.0000   -0.22495
290440.0000   -0.11167
290480.0000    0.23932
290520.0000    0.09985
290560.0000    0.06338
290600.0000    0.00904
290640.0000    0.09210
290680.0000    0.14458
290720.0000    0.16308
290760.0000    0.13148
290800.0000    0.28087
290840.0000    0.19378
290880.0000    0.20477
290920.0000    0.24710
290960.0000    0.21372
291000.0000    0.21302
291040.0000    0.39478
291080.0000    0.05743
291120.0000   -0.06818
291160.0000    0.29265
291200.0000    0.16299
291240.0000    0.18667
291280.0000   -0.01091
291320.0000   -0.04199
291360.0000    0.07982
291400.0000    0.09560
291440.0000   -0.09588
291480.0000    0.03917
291520.0000   -0.49547
291560.0000   -0.25005
291600.0000   -0.49418
291640.0000   -0.28245
291680.0000   -0.47118
291720.0000   -0.59620
291760.0000   -0.37673
291800.0000   -0.04961
291840.0000    0.34850
291880.0000   -0.23668
291920.0000   -0.56743
291960.0000   -0.65562
292000.0000   -0.79296
292040.0000   -0.35922
292080.0000   -0.31488
292120.0000   -0.40379
292160.0000   -0.74195
292200.0000   -0.40203
292240.0000   -0.56026
292280.0000   -0.68006
292320.0000   -0.04224
292360.0000   -0.43141
292400.0000   -0.57427
292440.0000   -0.43478
292480.0000   -0.63095
292520.0000   -0.39479
292560.0000   -0.27685
292600.0000   -0.64289
292640.0000   -0.52425
292680.0000   -0.39147
292720.0000   -0.26895
292760.0000   -0.28289
292800.0000   -0.38343
292840.0000   -0.54976
292880.0000   -0.30472
292920.0000   -0.33030
292960.0000   -0.41680
293000.0000   -0.52698
293040.0000   -0.21173
293080.0000   -0.45324
293120.0000   -0.27001
293160.0000   -0.60964
293200.0000   -0.56928
293240.0000   -0.28149
293280.0000   -0.35039
293320.0000   -0.41387
293360.0000   -0.80710
293400.0000   -0.56246
293440.0000   -0.61401
293480.0000   -0.59707
293520.0000   -0.16293
293560.0000   -0.30800
293600.0000   -0.38328
293640.0000   -0.22272
293680.0000   -0.46697
293720.0000   -0.32863
293760.0000   -0.47395
293800.0000   -0.55636
293840.0000   -0.36770
293880.0000   -0.35219
293920.0000   -0.49576
293960.0000   -0.11231
294000.0000    0.15178
294040.0000   -0.34444
294080.0000   -0.53867
294120.0000   -0.56661
294160.0000   -0.49336
294200.0000   -0.47140
294240.0000    0.03822
294280.0000   -0.11946
294320.0000    0.18516
294360.0000    0.25977
294400.0000   -0.04410
294440.0000    0.05785
294480.0000   -0.39688
294520.0000   -0.45311
294560.0000   -0.30521
294600.0000   -0.48104
294640.0000   -0.29003
294680.0000   -0.40071
294720.0000   -0.42837
294760.0000   -0.56143
294800.0000   -0.71152
294840.0000   -0.25899
294880.0000   -0.23469
294920.0000   -0.23485
294960.0000   -0.11520
295000.0000   -0.51561
295040.0000   -0.27673
295080.0000   -0.53717
295120.0000   -0.40331
295160.0000   -0.60534
295200.0000   -0.58194
295240.0000   -0.67805
295280.0000   -0.53351
295320.0000   -0.18817
295360.0000   -0.48607
295400.0000   -0.45238
295440.0000   -0.34762
295480.0000   -0.51389
295520.0000   -0.45508
295560.0000   -0.54926
295600.0000   -0.12711
295640.0000   -0.33152
295680.0000   -0.27544
295720.0000   -0.42971
295760.0000   -0.45312
295800.0000   -0.54336
295840.0000   -0.51767
295880.0000   -0.45491
295920.0000   -0.42021
295960.0000   -0.59975
296000.0000   -0.01629
296040.0000   -0.64581
296080.0000   -0.72503
296120.0000   -0.36719
296160.0000   -0.59114
296200.0000   -0.56823
296240.0000   -0.65916
296280.0000   -0.66263
296320.0000   -0.47276
296360.0000   -0.67306
296400.0000   -0.55053
296440.0000   -0.30878
296480.0000   -0.47213
296520.0000   -0.45336
296560.0000   -0.67663
296600.0000   -0.53763
296640.0000   -0.58606
296680.0000   -0.46907
296720.0000   -0.32152
296760.0000   -0.49286
296800.0000   -0.65803
296840.0000   -0.39555
296880.0000   -0.54936
296920.0000   -0.51922
296960.0000   -0.77886
297000.0000   -0.65344
297040.0000   -0.41626
297080.0000   -0.56313
297120.0000   -0.39395
297160.0000   -0.55984
297200.0000   -0.48117
297240.0000   -0.53800
297280.0000   -0.57383
297320.0000   -0.38183
297360.0000   -0.53979
297400.0000   -0.45665
297440.0000   -0.62830
297480.0000   -0.40914
297520.0000   -0.43013
297560.0000   -0.59353
297600.0000   -0.59447
297640.0000   -0.54806
297680.0000   -0.44780
297720.0000   -0.38797
297760.0000   -0.41660
297800.0000   -0.48591
297840.0000   -0.64328
297880.0000   -0.37818
297920.0000   -0.44322
297960.0000   -0.54483
298000.0000   -0.34187
298040.0000   -0.38700
298080.0000   -0.10331
298120.0000   -0.42849
298160.0000   -0.45670
298200.0000   -0.41417
298240.0000   -0.48794
298280.0000   -0.57413
298320.0000   -0.29688
298360.0000   -0.41298
298400.0000   -0.25143
298440.0000   -0.34421
298480.0000   -0.62684
298520.0000   -0.45390
298560.0000   -0.55811
298600.0000   -0.60904
298640.0000   -0.23006
298680.0000   -0.51499
298720.0000   -0.60091
298760.0000   -0.52454
298800.0000   -0.74077
298840.0000   -0.39579
298880.0000   -0.55378
298920.0000   -0.59070
298960.0000   -0.50114
299000.0000   -0.54858
299040.0000   -0.49905
299080.0000   -0.54961
299120.0000   -0.71212
299160.0000   -0.56692
299200.0000   -0.46438
299240.0000   -0.81000
299280.0000   -0.67770
299320.0000   -0.59439
299360.0000   -0.41015
299400.0000   -0.53571
299440.0000   -0.46076
299480.0000   -0.56637
299520.0000   -0.60564
299560.0000   -0.54634
299600.0000   -0.61679
299640.0000   -0.34941
299680.0000   -0.31077
299720.0000   -0.17151
299760.0000   -0.42578
299800.0000   -0.54612
299840.0000   -0.42757
299880.0000   -0.52393
299920.0000   -0.14455
299960.0000   -0.77356
300000.0000   -0.37441
300040.0000   -0.45327
300080.0000   -0.42530
300120.0000   -0.44475
300160.0000   -0.62393
300200.0000   -0.49161
300240.0000   -0.45669
300280.0000   -0.49705
300320.0000   -0.59840
300360.0000   -0.32629
300400.0000   -0.63316
300440.0000   -0.36489
300480.0000   -0.36651
300520.0000   -0.48445
300560.0000   -0.24699
300600.0000   -0.37172
300640.0000   -0.23068
300680.0000   -0.46407
300720.0000   -0.44012
300760.0000   -0.47581
300800.0000   -0.10052
300840.0000    0.12909
300880.0000   -0.49397
300920.0000   -0.21961
300960.0000   -0.39552
301000.0000    0.02700
301040.0000    0.11071
301080.0000   -0.14251
301120.0000   -0.14931
301160.0000    0.13314
301200.0000   -0.21217
301240.0000   -0.34407
301280.0000   -0.54899
301320.0000   -0.24968
301360.0000   -0.11641
301400.0000   -0.22972
301440.0000   -0.10188
301480.0000    0.21703
301520.0000   -0.02418
301560.0000   -0.08954
301600.0000   -0.21974
301640.0000   -0.26537
301680.0000   -0.21193
301720.0000   -0.16709
301760.0000   -0.31076
301800.0000   -0.17132
301840.0000   -0.48739
301880.0000   -0.45048
301920.0000   -0.77512
301960.0000   -0.51280
302000.0000   -0.54306
302040.0000   -0.43002
302080.0000   -0.74922
302120.0000   -0.58078
302160.0000   -0.62696
302200.0000   -0.37523
302240.0000   -0.41037
302280.0000   -0.35039
302320.0000   -0.42541
302360.0000    0.08339
302400.0000   -0.12986
302440.0000   -0.44688
302480.0000   -0.59580
302520.0000   -0.43932
302560.0000   -0.22993
302600.0000   -0.20486
302640.0000    0.08033
302680.0000   -0.13462
302720.0000    0.11298
302760.0000   -0.51075
302800.0000   -0.29366
302840.0000   -0.48943
302880.0000   -0.18765
302920.0000   -0.20894
302960.0000    0.31972
303000.0000    0.12459
303040.0000    0.03196
303080.0000   -0.17831
303120.0000   -0.15738
303160.0000   -0.24947
303200.0000   -0.03502
303240.0000   -0.25053
303280.0000   -0.07774
303320.0000    0.15309
303360.0000    0.24903
303400.0000    0.49258
303440.0000    0.28001
303480.0000   -0.06335
303520.0000    0.10136
303560.0000   -0.07753
303600.0000    0.04883
303640.0000   -0.30161
303680.0000    0.03037
303720.0000   -0.04570
303760.0000    0.05851
303800.0000   -0.06107
303840.0000    0.05134
303880.0000    0.00575
303920.0000   -0.02445
303960.0000    0.04313
304000.0000   -0.03756
304040.0000    0.03137
304080.0000   -0.24308
304120.0000    0.05950
304160.0000   -0.00238
304200.0000    0.10636
304240.0000   -0.02058
304280.0000    0.35075
304320.0000    0.03920
304360.0000   -0.03591
304400.0000   -0.10373
304440.0000   -0.10797
304480.0000   -0.36024
304520.0000   -0.24466
304560.0000   -0.08587
304600.0000   -0.32889
304640.0000    0.02341
304680.0000   -0.15663
304720.0000   -0.00561
304760.0000   -0.30985
304800.0000   -0.07146
304840.0000    0.07368
304880.0000   -0.04345
304920.0000   -0.11654
304960.0000    0.07239
305000.0000   -0.04469
305040.0000    0.19925
305080.0000   -0.09093
305120.0000   -0.07417
305160.0000   -0.03531
305200.0000   -0.11325
305240.0000   -0.29040
305280.0000   -0.34498
305320.0000   -0.29077
305360.0000   -0.39000
305400.0000    0.10028
305440.0000   -0.17906
305480.0000   -0.19222
305520.0000   -0.33526
305560.0000   -0.14365
305600.0000   -0.08482
305640.0000   -0.10124
305680.0000   -0.46146
305720.0000   -0.62354
305760.0000   -0.60928
305800.0000   -0.17444
305840.0000   -0.37691
305880.0000   -0.37190
305920.0000   -0.63553
305960.0000   -0.48340
306000.0000   -0.41549
306040.0000   -0.57939
306080.0000   -0.61068
306120.0000   -0.50259
306160.0000   -0.50890
306200.0000   -0.62505
306240.0000   -0.15518
306280.0000    0.04078
306320.0000    0.13969
306360.0000    0.00600
306400.0000    0.02412
306440.0000   -0.10220
306480.0000   -0.08380
306520.0000   -0.42800
306560.0000   -0.16027
306600.0000   -0.06960
306640.0000    0.05294
306680.0000   -0.23065
306720.0000   -0.11787
306760.0000   -0.02623
306800.0000   -0.02389
306840.0000   -0.15720
306880.0000   -0.16733
306920.0000    0.13980
306960.0000   -0.19830
307000.0000   -0.18510
307040.0000   -0.16796
307080.0000   -0.28300
307120.0000   -0.04193
307160.0000   -0.28780
307200.0000   -0.47158
307240.0000   -0.44695
307280.0000   -0.52367
307320.0000   -0.51235
307360.0000   -0.48051
307400.0000   -0.24454
307440.0000   -0.09454
307480.0000   -0.21061
307520.0000    0.09541
307560.0000    0.02449
307600.0000    0.13260
307640.0000    0.01709
307680.0000   -0.27393
307720.0000    0.03110
307760.0000   -0.10733
307800.0000   -0.06067
307840.0000   -0.28862
307880.0000   -0.59221
307920.0000   -0.41408
307960.0000   -0.37500
308000.0000   -0.38700
308040.0000   -0.57507
308080.0000   -0.15164
308120.0000   -0.36008
308160.0000   -0.43585
308200.0000   -0.34027
308240.0000   -0.03970
308280.0000    0.01561
308320.0000   -0.41792
308360.0000   -0.49796
308400.0000   -0.06425
308440.0000   -0.25948
308480.0000   -0.17368
308520.0000    0.09474
308560.0000    0.15974
308600.0000    0.03187
308640.0000   -0.22485
308680.0000   -0.13783
308720.0000   -0.09629
308760.0000   -0.08909
308800.0000   -0.39095
308840.0000   -0.27798
308880.0000   -0.68607
308920.0000   -0.33517
308960.0000   -0.00938
309000.0000   -0.27502
309040.0000   -0.45683
309080.0000   -0.28625
309120.0000   -0.02733
309160.0000   -0.18153
309200.0000   -0.33183
309240.0000   -0.55953
309280.0000   -0.59375
309320.0000   -0.37863
309360.0000   -0.46601
309400.0000   -0.32134
309440.0000   -0.53691
309480.0000   -0.56629
309520.0000   -0.59466
309560.0000   -0.53593
309600.0000   -0.77585
309640.0000   -0.69905
309680.0000   -0.58641
309720.0000   -0.72432
309760.0000   -0.69776
309800.0000   -0.75454
309840.0000   -0.56289
309880.0000   -0.31773
309920.0000   -0.35260
309960.0000   -0.44212
310000.0000   -0.39738
310040.0000   -0.19360
310080.0000   -0.47735
310120.0000   -0.59247
310160.0000   -0.48036
310200.0000   -0.10938
310240.0000   -0.44666
310280.0000   -0.55953
310320.0000   -0.69772
310360.0000   -0.82910
310400.0000   -0.59066
310440.0000   -0.19157
310480.0000   -0.07684
310520.0000   -0.26611
310560.0000   -0.21271
310600.0000   -0.34183
310640.0000   -0.66699
310680.0000   -0.27879
310720.0000   -0.04399
310760.0000   -0.04926
310800.0000    0.03179
310840.0000    0.03330
310880.0000   -0.03007
310920.0000   -0.11286
310960.0000    0.03374
311000.0000   -0.17940
311040.0000   -0.21934
311080.0000   -0.10330
311120.0000    0.09286
311160.0000   -0.19898
311200.0000   -0.10129
311240.0000   -0.10583
311280.0000   -0.05004
311320.0000    0.12602
311360.0000    0.19728
311400.0000   -0.13147
311440.0000    0.04607
311480.0000    0.04935
311520.0000    0.00635
311560.0000    0.07742
311600.0000    0.10023
311640.0000   -0.46324
311680.0000   -0.22271
311720.0000   -0.19888
311760.0000   -0.41463
311800.0000   -0.51140
311840.0000   -0.38550
311880.0000   -0.33860
311920.0000   -0.06399
311960.0000   -0.14032
312000.0000   -0.08154
312040.0000   -0.21812
312080.0000    0.00982
312120.0000   -0.23517
312160.0000    0.09531
312200.0000    0.20320
312240.0000   -0.19670
312280.0000   -0.13069
312320.0000   -0.72092
312360.0000   -0.31918
312400.0000   -0.08067
312440.0000   -0.35410
312480.0000   -0.06415
312520.0000   -0.41214
312560.0000   -0.14712
312600.0000   -0.05254
312640.0000   -0.02532
312680.0000   -0.25018
312720.0000   -0.34235
312760.0000   -0.01132
312800.0000   -0.18501
312840.0000   -0.23806
312880.0000    0.03052
312920.0000   -0.07850
312960.0000   -0.40748
313000.0000   -0.37844
313040.0000   -0.14018
313080.0000   -0.21291
313120.0000   -0.53654
313160.0000   -0.29052
313200.0000   -0.26781
313240.0000   -0.33800
313280.0000   -0.22390
313320.0000   -0.27546
313360.0000   -0.36758
313400.0000   -0.22623
313440.0000   -0.33010
313480.0000   -0.13608
313520.0000   -0.18820
313560.0000   -0.04008
313600.0000   -0.16734
313640.0000   -0.65370
313680.0000   -0.42438
313720.0000   -0.45030
313760.0000   -0.65660
313800.0000   -0.44849
313840.0000   -0.32530
313880.0000   -0.35335
313920.0000   -0.50542
313960.0000   -0.66209
314000.0000   -0.32738
314040.0000   -0.37097
314080.0000   -0.46082
314120.0000   -0.41836
314160.0000   -0.75258
314200.0000   -0.80440
314240.0000   -0.57621
314280.0000   -0.76534
314320.0000   -0.66540
314360.0000   -0.54692
314400.0000   -0.56434
314440.0000   -0.61488
314480.0000   -0.23225
314520.0000   -0.29601
314560.0000   -0.41891
314600.0000   -0.20781
314640.0000    0.00745
314680.0000    0.04432
314720.0000   -0.05950
314760.0000    0.01833
314800.0000   -0.05283
314840.0000    0.06899
314880.0000    0.19137
314920.0000   -0.02069
314960.0000    0.25855
315000.0000   -0.40658
315040.0000   -0.14166
315080.0000   -0.26917
315120.0000   -0.18629
315160.0000   -0.06077
315200.0000   -0.24416
315240.0000   -0.24871
315280.0000   -0.28602
315320.0000   -0.11244
315360.0000   -0.04469
315400.0000   -0.28618
315440.0000   -0.56243
315480.0000   -0.36878
315520.0000   -0.35767
315560.0000   -0.25171
315600.0000    0.11982
315640.0000   -0.07671
315680.0000    0.10857
315720.0000    0.18324
315760.0000    0.21821
315800.0000   -0.15131
315840.0000   -0.14792
315880.0000   -0.29978
315920.0000   -0.66551
315960.0000   -0.68146
316000.0000   -0.46681
316040.0000   -0.71974
316080.0000   -0.50224
316120.0000   -0.58375
316160.0000   -0.27079
316200.0000   -0.32484
316240.0000   -0.68229
316280.0000   -0.64279
316320.0000   -0.66539
316360.0000   -0.70694
316400.0000   -0.78121
316440.0000   -0.65964
316480.0000   -0.39634
316520.0000   -0.03531
316560.0000   -0.14965
316600.0000    0.02527
316640.0000   -0.19774
316680.0000    0.05929
316720.0000    0.07519
316760.0000   -0.16757
316800.0000    0.08356
316840.0000   -0.03481
316880.0000    0.02609
316920.0000    0.04920
316960.0000   -0.11122
317000.0000   -0.01867
317040.0000   -0.06378
317080.0000    0.19371
317120.0000   -0.10273
317160.0000   -0.11505
317200.0000   -0.16360
317240.0000    0.30261
317280.0000   -0.06567
317320.0000   -0.00366
317360.0000    0.26644
317400.0000    0.06072
317440.0000   -0.01221
317480.0000    0.07241
317520.0000    0.06142
317560.0000   -0.26208
317600.0000    0.01968
317640.0000   -0.20015
317680.0000   -0.29808
317720.0000   -0.22570
317760.0000   -0.50871
317800.0000   -0.66023
317840.0000   -0.32927
317880.0000   -0.31809
317920.0000   -0.22259
317960.0000   -0.36001
318000.0000   -0.30339
318040.0000   -0.43744
318080.0000   -0.20529
318120.0000   -0.26848
318160.0000   -0.29176
318200.0000   -0.28646
318240.0000   -0.21681
318280.0000   -0.52043
318320.0000   -0.19491
318360.0000   -0.36376
318400.0000   -0.40023
318440.0000    0.03834
318480.0000   -0.42900
318520.0000   -0.34432
318560.0000    0.04907
318600.0000    0.03624
318640.0000   -0.04252
318680.0000   -0.24518
318720.0000   -0.36106
318760.0000   -0.37944
318800.0000   -0.30831
318840.0000    0.02989
318880.0000   -0.12824
318920.0000   -0.31859
318960.0000   -0.41341
319000.0000   -0.10167
319040.0000   -0.43982
319080.0000   -0.64250
319120.0000   -0.47340
319160.0000   -0.39296
319200.0000   -0.28787
319240.0000   -0.21227
319280.0000   -0.50934
319320.0000   -0.47609
319360.0000   -0.39944
319400.0000   -0.55294
319440.0000   -0.68721
319480.0000   -0.44840
319520.0000   -0.56597
319560.0000   -0.73080
319600.0000   -0.62131
319640.0000   -0.55882
319680.0000   -0.41654
319720.0000   -0.33036
319760.0000   -0.15432
319800.0000   -0.29773
319840.0000   -0.40548
319880.0000   -0.02685
319920.0000   -0.14151
319960.0000    0.01506
320000.0000   -0.39178
320040.0000    0.08398
320080.0000   -0.30533
320120.0000    0.14897
320160.0000   -0.07144
320200.0000   -0.09217
320240.0000   -0.32729
320280.0000   -0.32893
320320.0000   -0.28362
320360.0000   -0.23628
320400.0000   -0.21754
320440.0000   -0.07334
320480.0000   -0.16424
320520.0000   -0.17014
320560.0000   -0.10039
320600.0000    0.14657
320640.0000   -0.23802
320680.0000   -0.36311
320720.0000   -0.47377
320760.0000   -0.23403
320800.0000   -0.53704
320840.0000   -0.39003
320880.0000    0.08847
320920.0000   -0.24726
320960.0000   -0.28404
321000.0000   -0.03160
321040.0000   -0.22283
321080.0000   -0.19574
321120.0000   -0.03902
321160.0000    0.26982
321200.0000    0.53469
321240.0000    0.42951
321280.0000    0.39482
321320.0000    0.54420
321360.0000    0.57069
321400.0000    0.49100
321440.0000    0.35288
321480.0000    0.08340
321520.0000    0.11529
321560.0000    0.33336
321600.0000    0.39093
321640.0000    0.40572
321680.0000    0.40465
321720.0000    0.58113
321760.0000    0.33876
321800.0000    0.45665
321840.0000    0.44768
321880.0000    0.23614
321920.0000    0.40016
321960.0000    0.34132
322000.0000   -0.29429
322040.0000   -0.44440
322080.0000   -0.67220
322120.0000   -0.03986
322160.0000   -0.27133
322200.0000   -0.35967
322240.0000   -0.53001
322280.0000   -0.20530
322320.0000   -0.02768
322360.0000   -0.23638
322400.0000   -0.24042
322440.0000   -0.00712
322480.0000   -0.05148
322520.0000   -0.16183
322560.0000    0.02614
322600.0000   -0.30729
322640.0000    0.01886
322680.0000    0.15216
322720.0000    0.13764
322760.0000    0.37335
322800.0000    0.23637
322840.0000    0.20757
322880.0000    0.13268
322920.0000    0.00490
322960.0000   -0.06314
323000.0000   -0.36676
323040.0000   -0.69287
323080.0000   -0.63940
323120.0000   -0.21820
323160.0000   -0.37789
323200.0000   -0.51772
323240.0000   -0.28663
323280.0000   -0.22260
323320.0000   -0.35045
323360.0000   -0.29216
323400.0000   -0.06593
323440.0000   -0.28793
323480.0000   -0.05606
323520.0000    0.04361
323560.0000   -0.05747
323600.0000    0.17051
323640.0000   -0.15874
323680.0000    0.12683
323720.0000   -0.15934
323760.0000   -0.70555
323800.0000   -0.45987
323840.0000   -0.55278
323880.0000   -0.65358
323920.0000   -0.10514
323960.0000   -0.36203
324000.0000   -0.37329
324040.0000   -0.12621
324080.0000   -0.26843
324120.0000   -0.30791
324160.0000   -0.24140
324200.0000   -0.30287
324240.0000   -0.43815
324280.0000   -0.20497
324320.0000    0.01706
324360.0000    0.08999
324400.0000    0.08135
324440.0000    0.19458
324480.0000    0.05623
324520.0000    0.15558
324560.0000    0.01928
324600.0000    0.08197
324640.0000    0.38237
324680.0000    0.01155
324720.0000   -0.15544
324760.0000   -0.22264
324800.0000   -0.01767
324840.0000    0.09137
324880.0000   -0.00697
324920.0000   -0.14993
324960.0000   -0.46820
325000.0000   -0.61080
325040.0000   -0.57047
325080.0000   -0.40477
325120.0000    0.02344
325160.0000   -0.19790
325200.0000   -0.41304
325240.0000   -0.67623
325280.0000   -0.60799
325320.0000   -0.25544
325360.0000   -0.65113
325400.0000   -0.66091
325440.0000   -0.61499
325480.0000   -0.23043
325520.0000   -0.52556
325560.0000   -0.40338
325600.0000   -0.14788
325640.0000    0.08627
325680.0000    0.04457
325720.0000    0.22325
325760.0000    0.18066
325800.0000    0.03521
325840.0000    0.10445
325880.0000    0.14144
325920.0000   -0.18433
325960.0000    0.05237
326000.0000   -0.08391
326040.0000    0.15934
326080.0000   -0.18984
326120.0000   -0.01444
326160.0000    0.36922
326200.0000   -0.07197
326240.0000    0.09809
326280.0000   -0.08876
326320.0000    0.08947
326360.0000    0.05071
326400.0000    0.18489
326440.0000    0.03601
326480.0000    0.16173
326520.0000   -0.21461
326560.0000   -0.12138
326600.0000    0.18932
326640.0000   -0.23344
326680.0000   -0.60177
326720.0000   -0.60114
326760.0000   -0.45527
326800.0000   -0.04016
326840.0000   -0.06190
326880.0000   -0.36190
326920.0000   -0.36402
326960.0000   -0.42446
327000.0000   -0.37969
327040.0000   -0.03342
327080.0000   -0.39396
327120.0000   -0.53831
327160.0000   -0.36394
327200.0000   -0.01826
327240.0000   -0.23650
327280.0000   -0.04261
327320.0000   -0.06473
327360.0000   -0.38477
327400.0000   -0.37390
327440.0000    0.09281
327480.0000   -0.33773
327520.0000   -0.18614
327560.0000   -0.23390
327600.0000   -0.03024
327640.0000   -0.24937
327680.0000    0.13560
327720.0000   -0.14860
327760.0000    0.10684
327800.0000    0.09013
327840.0000   -0.01913
327880.0000    0.07150
327920.0000    0.17935
327960.0000    0.61143
328000.0000    0.32601
328040.0000    0.23642
328080.0000    0.38659
328120.0000    0.37991
328160.0000    0.23635
328200.0000    0.30275
328240.0000   -0.22883
328280.0000    0.21390
328320.0000   -0.14203
328360.0000   -0.31768
328400.0000   -0.19011
328440.0000   -0.16795
328480.0000   -0.03738
328520.0000    0.07332
328560.0000    0.11107
328600.0000    0.06076
328640.0000    0.17264
328680.0000   -0.28767
328720.0000   -0.23875
328760.0000   -0.20341
328800.0000   -0.09432
328840.0000    0.17698
328880.0000    0.41993
328920.0000    0.17888
328960.0000    0.31287
329000.0000    0.55369
329040.0000    0.51191
329080.0000    0.52681
329120.0000    0.57067
329160.0000    0.56251
329200.0000    0.44788
329240.0000    0.44439
329280.0000    0.59332
329320.0000    0.45603
329360.0000    0.53883
329400.0000    0.28442
329440.0000    0.33384
329480.0000    0.48346
329520.0000    0.58703
329560.0000    0.50794
329600.0000    0.46792
329640.0000    0.61574
329680.0000    0.32555
329720.0000    0.45538
329760.0000    0.52730
329800.0000    0.51082
329840.0000    0.50750
329880.0000    0.69819
329920.0000    0.72396
329960.0000    0.48016
330000.0000    0.58600
330040.0000    0.63566
330080.0000    0.59870
330120.0000    0.70412
330160.0000    0.63803
330200.0000    0.65037
330240.0000    0.61644
330280.0000    0.60073
330320.0000    0.53439
330360.0000    0.21408
330400.0000    0.49495
330440.0000   -0.08642
330480.0000   -0.28256
330520.0000   -0.10598
330560.0000   -0.13416
330600.0000   -0.35414
330640.0000   -0.04985
330680.0000   -0.01929
330720.0000   -0.13507
330760.0000   -0.31605
330800.0000   -0.00427
330840.0000    0.05365
330880.0000    0.25373
330920.0000    0.12650
330960.0000    0.11576
331000.0000    0.07566
331040.0000   -0.04480
331080.0000    0.06166
331120.0000   -0.09902
331160.0000    0.04799
331200.0000    0.09682
331240.0000   -0.37314
331280.0000   -0.25063
331320.0000   -0.37070
331360.0000   -0.51110
331400.0000   -0.46893
331440.0000   -0.31934
331480.0000    0.09244
331520.0000   -0.48430
331560.0000   -0.44996
331600.0000   -0.76779
331640.0000   -0.60317
331680.0000   -0.54297
331720.0000   -0.69642
331760.0000   -0.42053
331800.0000   -0.27739
331840.0000   -0.42721
331880.0000   -0.31295
331920.0000   -0.31424
331960.0000   -0.32172
332000.0000   -0.20040
332040.0000   -0.53012
332080.0000   -0.43237
332120.0000   -0.27782
332160.0000   -0.60714
332200.0000   -0.44602
332240.0000   -0.49158
332280.0000   -0.39730
332320.0000   -0.43869
332360.0000   -0.37331
332400.0000   -0.55540
332440.0000   -0.66193
332480.0000   -0.46016
332520.0000   -0.60604
332560.0000   -0.36517
332600.0000   -0.54535
332640.0000   -0.13326
332680.0000    0.22139
332720.0000    0.08212
332760.0000   -0.08951
332800.0000   -0.19362
332840.0000   -0.21938
332880.0000   -0.30469
332920.0000   -0.24936
332960.0000   -0.12500
333000.0000    0.00751
333040.0000   -0.14361
333080.0000   -0.15943
333120.0000   -0.45564
333160.0000   -0.59630
333200.0000   -0.34809
333240.0000   -0.52651
333280.0000   -0.17056
333320.0000   -0.13157
333360.0000   -0.18988
333400.0000   -0.07330
333440.0000   -0.12696
333480.0000   -0.28121
333520.0000   -0.10476
333560.0000   -0.07341
333600.0000   -0.26312
333640.0000   -0.41776
333680.0000   -0.50158
333720.0000   -0.78316
333760.0000   -0.33688
333800.0000   -0.24703
333840.0000   -0.16610
333880.0000   -0.28324
333920.0000   -0.24974
333960.0000   -0.55822
334000.0000   -0.48948
334040.0000   -0.41328
334080.0000   -0.46285
334120.0000   -0.31233
334160.0000   -0.34143
334200.0000   -0.31091
334240.0000   -0.53058
334280.0000   -0.26281
334320.0000   -0.57781
334360.0000   -0.38852
334400.0000   -0.42089
334440.0000   -0.34978
334480.0000   -0.19155
334520.0000   -0.47008
334560.0000   -0.43777
334600.0000   -0.75008
334640.0000   -0.61144
334680.0000   -0.77645
334720.0000   -0.34681
334760.0000   -0.45877
334800.0000   -0.38792
334840.0000   -0.25466
334880.0000   -0.61243
334920.0000   -0.68604
334960.0000   -0.16601
335000.0000   -0.60080
335040.0000   -0.48744
335080.0000   -0.08684
335120.0000   -0.12151
335160.0000   -0.24849
335200.0000   -0.14461
335240.0000   -0.21655
335280.0000   -0.14973
335320.0000   -0.34471
335360.0000    0.02002
335400.0000   -0.45662
335440.0000   -0.25659
335480.0000   -0.18395
335520.0000   -0.24628
335560.0000    0.15626
335600.0000   -0.11811
335640.0000   -0.27630
335680.0000   -0.43442
335720.0000   -0.16699
335760.0000   -0.69113
335800.0000   -0.43543
335840.0000   -0.39710
335880.0000   -0.40948
335920.0000   -0.24106
335960.0000   -0.29944
336000.0000   -0.19664
336040.0000   -0.26784
336080.0000   -0.29903
336120.0000    0.03322
336160.0000    0.10140
336200.0000   -0.06240
336240.0000    0.29261
336280.0000   -0.25792
336320.0000   -0.33011
336360.0000   -0.23893
336400.0000   -0.20101
336440.0000   -0.19500
336480.0000   -0.29515
336520.0000   -0.22074
336560.0000   -0.16337
336600.0000   -0.50669
336640.0000   -0.85395
336680.0000   -0.44955
336720.0000   -0.66653
336760.0000   -0.75910
336800.0000   -0.71927
336840.0000   -0.58486
336880.0000   -0.39637
336920.0000   -0.45495
336960.0000   -0.59114
337000.0000   -0.58582
337040.0000   -0.59577
337080.0000   -0.31422
337120.0000    0.02201
337160.0000   -0.33434
337200.0000   -0.59835
337240.0000   -0.48552
337280.0000   -0.25687
337320.0000   -0.11183
337360.0000   -0.36091
337400.0000   -0.29347
337440.0000   -0.28817
337480.0000   -0.48000
337520.0000   -0.33774
337560.0000   -0.50768
337600.0000   -0.58464
337640.0000   -0.57494
337680.0000   -0.65848
337720.0000   -0.63172
337760.0000   -0.36313
337800.0000   -0.44862
337840.0000   -0.46076
337880.0000   -0.53797
337920.0000   -0.64302
337960.0000    0.10377
338000.0000   -0.55152
338040.0000   -0.37662
338080.0000   -0.35440
338120.0000   -0.65698
338160.0000   -0.51921
338200.0000   -0.63630
338240.0000   -0.46639
338280.0000   -0.54464
338320.0000   -0.70099
338360.0000   -0.51334
338400.0000   -0.31878
338440.0000   -0.28167
338480.0000   -0.44365
338520.0000   -0.34098
338560.0000   -0.53957
338600.0000   -0.73252
338640.0000   -0.56788
338680.0000   -0.47389
338720.0000   -0.58587
338760.0000   -0.79021
338800.0000   -0.50110
338840.0000   -0.69598
338880.0000   -0.47039
338920.0000   -0.63087
338960.0000   -0.27780
339000.0000   -0.69819
339040.0000   -0.34831
339080.0000   -0.56676
339120.0000   -0.79521
339160.0000   -0.63268
339200.0000   -0.48933
339240.0000   -0.51260
339280.0000   -0.41186
339320.0000   -0.53059
339360.0000   -0.45259
339400.0000   -0.51999
339440.0000   -0.34684
339480.0000   -0.36179
339520.0000   -0.51141
339560.0000   -0.41381
339600.0000   -0.48022
339640.0000   -0.23948
339680.0000   -0.55013
339720.0000   -0.37369
339760.0000   -0.22406
339800.0000    0.02666
339840.0000   -0.03682
339880.0000    0.02730
339920.0000   -0.25897
339960.0000    0.22717
340000.0000   -0.29933
340040.0000   -0.53796
340080.0000   -0.18534
340120.0000   -0.55571
340160.0000   -0.42621
340200.0000   -0.25423
340240.0000   -0.23728
340280.0000   -0.38020
340320.0000   -0.36318
340360.0000   -0.46959
340400.0000   -0.28377
340440.0000   -0.21097
340480.0000   -0.29081
340520.0000   -0.52623
340560.0000   -0.21417
340600.0000   -0.47919
340640.0000   -0.23137
340680.0000   -0.28292
340720.0000   -0.29693
340760.0000   -0.45000
340800.0000   -0.28324
340840.0000   -0.05961
340880.0000   -0.40101
340920.0000   -0.35954
340960.0000   -0.38167
341000.0000   -0.38838
341040.0000   -0.20795
341080.0000   -0.31484
341120.0000   -0.57589
341160.0000   -0.83223
341200.0000   -0.36663
341240.0000   -0.58879
341280.0000   -0.59643
341320.0000   -0.30642
341360.0000   -0.35424
341400.0000   -0.44746
341440.0000   -0.23152
341480.0000   -0.30778
341520.0000   -0.57807
341560.0000   -0.35454
341600.0000   -0.52135
341640.0000   -0.27180
341680.0000   -0.47723
341720.0000   -0.40661
341760.0000   -0.38697
341800.0000   -0.25612
341840.0000   -0.27104
341880.0000   -0.33096
341920.0000   -0.27595
341960.0000   -0.45377
342000.0000   -0.66699
342040.0000   -0.37734
342080.0000   -0.62776
342120.0000   -0.60762
342160.0000   -0.91706
342200.0000   -0.93202
342240.0000   -0.76900
342280.0000   -0.69463
342320.0000   -0.79907
342360.0000   -0.79999
342400.0000   -0.96633
342440.0000   -0.64871
342480.0000   -0.76418
342520.0000   -0.56140
342560.0000   -0.72113
342600.0000   -0.24716
342640.0000   -0.45977
342680.0000   -0.68431
342720.0000   -0.32417
342760.0000   -0.56757
342800.0000   -0.80089
342840.0000   -0.88158
342880.0000   -0.28300
342920.0000   -0.19551
342960.0000   -0.22549
343000.0000   -0.26204
343040.0000   -0.35106
343080.0000   -0.15453
343120.0000   -0.49331
343160.0000   -0.26173
343200.0000   -0.65643
343240.0000   -0.57609
343280.0000   -0.41446
343320.0000   -0.29490
343360.0000   -0.34410
343400.0000   -0.43787
343440.0000   -0.14148
343480.0000   -0.42878
343520.0000   -0.24218
343560.0000   -0.05789
343600.0000   -0.10901
343640.0000    0.00113
343680.0000    0.29669
343720.0000   -0.24134
343760.0000   -0.32010
343800.0000   -0.43290
343840.0000   -0.44143
343880.0000   -0.42314
343920.0000   -0.71981
343960.0000   -0.49558
344000.0000   -0.64693
344040.0000   -0.62562
344080.0000   -0.59578
344120.0000   -0.55180
344160.0000   -0.44892
344200.0000   -0.57517
344240.0000   -0.47231
344280.0000   -0.63170
344320.0000   -0.27041
344360.0000   -0.64545
344400.0000   -0.21726
344440.0000   -0.09860
344480.0000   -0.41590
344520.0000   -0.21971
344560.0000   -0.15094
344600.0000   -0.74241
344640.0000   -0.41639
344680.0000   -0.42150
344720.0000   -0.49361
344760.0000   -0.59254
344800.0000   -0.84517
344840.0000   -0.61053
344880.0000   -0.50143
344920.0000   -0.31134
344960.0000   -0.59664
345000.0000   -0.55223
345040.0000   -0.38436
345080.0000   -0.17630
345120.0000   -0.29977
345160.0000   -0.05861
345200.0000   -0.27988
345240.0000   -0.13211
345280.0000   -0.21405
345320.0000   -0.71117
345360.0000   -0.62228
345400.0000   -0.72639
345440.0000   -0.72074
345480.0000   -0.55799
345520.0000   -0.35215
345560.0000   -0.68446
345600.0000   -0.54495
345640.0000   -0.57194
345680.0000   -0.72281
345720.0000   -0.67972
345760.0000   -0.24261
345800.0000   -0.38619
345840.0000   -0.30201
345880.0000   -0.42208
345920.0000   -0.37195
345960.0000   -0.60857
346000.0000   -0.36105
346040.0000   -0.57697
346080.0000   -0.38860
346120.0000    0.01895
346160.0000   -0.06439
346200.0000    0.14380
346240.0000   -0.06458
346280.0000   -0.12292
346320.0000    0.22898
346360.0000    0.12519
346400.0000   -0.18394
346440.0000   -0.11555
346480.0000    0.21090
346520.0000   -0.31266
346560.0000    0.21413
346600.0000    0.27153
346640.0000    0.23385
346680.0000   -0.17320
346720.0000   -0.05185
346760.0000    0.03022
346800.0000    0.05953
346840.0000   -0.09351
346880.0000   -0.09909
346920.0000   -0.10157
346960.0000   -0.13926
347000.0000   -0.23574
347040.0000   -0.42797
347080.0000   -0.41027
347120.0000   -0.39768
347160.0000   -0.64912
347200.0000   -0.63536
347240.0000   -0.73882
347280.0000   -0.50521
347320.0000   -0.28329
347360.0000   -0.70562
347400.0000   -0.51181
347440.0000   -0.28473
347480.0000   -0.40536
347520.0000   -0.60374
347560.0000   -0.47598
347600.0000   -0.51437
347640.0000   -0.49623
347680.0000   -0.30160
347720.0000   -0.38935
347760.0000   -0.49948
347800.0000   -0.46373
347840.0000   -0.31942
347880.0000   -0.25989
347920.0000   -0.75218
347960.0000   -0.62867
348000.0000   -0.27369
348040.0000   -0.38999
348080.0000   -0.37480
348120.0000   -0.69241
348160.0000   -0.36642
348200.0000   -0.62779
348240.0000   -0.60657
348280.0000   -0.63239
348320.0000   -0.63467
348360.0000   -0.53809
348400.0000   -0.35195
348440.0000   -0.30599
348480.0000   -0.76298
348520.0000   -0.59556
348560.0000   -0.35822
348600.0000   -0.45186
348640.0000   -0.04588
348680.0000   -0.00682
348720.0000    0.05747
348760.0000   -0.34135
348800.0000   -0.53802
348840.0000   -0.17452
348880.0000    0.18487
348920.0000    0.05117
348960.0000    0.23370
349000.0000   -0.13072
349040.0000   -0.15938
349080.0000   -0.16502
349120.0000   -0.34095
349160.0000   -0.34653
349200.0000   -0.67352
349240.0000   -0.48101
349280.0000   -0.47949
349320.0000   -0.44657
349360.0000   -0.35465
349400.0000   -0.66026
349440.0000   -0.70889
349480.0000   -0.52985
349520.0000   -0.62984
349560.0000   -0.31573
349600.0000   -0.58732
349640.0000   -0.85822
349680.0000   -0.70697
349720.0000   -0.72413
349760.0000   -0.65186
349800.0000   -0.55979
349840.0000   -0.75200
349880.0000   -0.86775
349920.0000   -0.67339
349960.0000   -0.52704
350000.0000   -0.54999
350040.0000   -0.79310
350080.0000   -0.45833
350120.0000   -0.08693
350160.0000   -0.26707
350200.0000   -0.33363
350240.0000   -0.28344
350280.0000   -0.31355
350320.0000   -0.24105
350360.0000   -0.43596
350400.0000   -0.24256
350440.0000   -0.29958
350480.0000    0.11132
350520.0000   -0.13130
350560.0000   -0.04473
350600.0000   -0.05478
350640.0000   -0.20777
350680.0000   -0.33410
350720.0000   -0.28586
350760.0000   -0.30199
350800.0000   -0.64664
350840.0000   -0.39908
350880.0000    0.01717
350920.0000    0.02933
350960.0000    0.07163
351000.0000   -0.17713
351040.0000   -0.39051
351080.0000   -0.41080
351120.0000   -0.60283
351160.0000   -0.56465
351200.0000   -0.54683
351240.0000   -0.62356
351280.0000   -0.70600
351320.0000   -0.52562
351360.0000   -0.24299
351400.0000   -0.00635
351440.0000   -0.55256
351480.0000   -0.63328
351520.0000   -0.47445
351560.0000   -0.65019
351600.0000   -0.30103
351640.0000   -0.64239
351680.0000   -0.65510
351720.0000   -0.53740
351760.0000   -0.77106
351800.0000   -0.33020
351840.0000   -0.64066
351880.0000   -0.57575
351920.0000   -0.31441
351960.0000   -0.35409
352000.0000   -0.06517
352040.0000    0.19934
352080.0000    0.15920
352120.0000    0.30142
352160.0000    0.48378
352200.0000    0.31576
352240.0000    0.34012
352280.0000    0.29426
352320.0000    0.38063
352360.0000    0.40413
352400.0000    0.32207
352440.0000    0.26951
352480.0000   -0.01858
352520.0000    0.35221
352560.0000    0.37506
352600.0000    0.41960
352640.0000    0.22049
352680.0000    0.28262
352720.0000    0.06178
352760.0000    0.29645
352800.0000    0.53254
352840.0000    0.33361
352880.0000    0.26267
352920.0000    0.41711
352960.0000    0.32353
353000.0000    0.50159
353040.0000    0.42534
353080.0000    0.25645
353120.0000    0.21639
353160.0000    0.32245
353200.0000    0.36465
353240.0000    0.29016
353280.0000    0.38694
353320.0000    0.28610
353360.0000    0.56599
353400.0000    0.54439
353440.0000    0.13086
353480.0000    0.18919
353520.0000    0.44310
353560.0000    0.46961
353600.0000    0.33215
353640.0000    0.49867
353680.0000    0.50494
353720.0000    0.40028
353760.0000    0.26117
353800.0000    0.11342
353840.0000    0.33895
353880.0000    0.19791
353920.0000    0.23507
353960.0000    0.22427
354000.0000    0.48609
354040.0000    0.46650
354080.0000    0.45147
354120.0000    0.34278
354160.0000    0.50935
354200.0000    0.35983
354240.0000    0.48690
354280.0000    0.40867
354320.0000    0.52629
354360.0000    0.28014
354400.0000    0.23229
354440.0000    0.32617
354480.0000    0.48489
354520.0000    0.57055
354560.0000    0.10742
354600.0000    0.62057
354640.0000    0.53272
354680.0000    0.36255
354720.0000    0.43589
354760.0000    0.54473
354800.0000    0.47975
354840.0000    0.48001
354880.0000    0.28355
354920.0000    0.39291
354960.0000    0.66210
355000.0000    0.42399
355040.0000    0.49816
355080.0000    0.46981
355120.0000    0.07197
355160.0000    0.30961
355200.0000    0.07366
355240.0000    0.40961
355280.0000    0.47080
355320.0000    0.29962
355360.0000    0.35628
355400.0000    0.32980
355440.0000    0.15406
355480.0000    0.28618
355520.0000    0.16913
355560.0000    0.12128
355600.0000    0.29639
355640.0000    0.30231
355680.0000    0.44638
355720.0000    0.43406
355760.0000    0.42707
355800.0000    0.53773
355840.0000    0.28991
355880.0000    0.41118
355920.0000    0.38500
355960.0000    0.23655
356000.0000    0.33341
356040.0000    0.17156
356080.0000    0.17778
356120.0000    0.09044
356160.0000    0.43024
356200.0000    0.11916
356240.0000    0.48738
356280.0000    0.20374
356320.0000    0.14805
356360.0000    0.39823
356400.0000    0.47538
356440.0000    0.10475
356480.0000    0.32799
356520.0000    0.40330
356560.0000    0.14798
356600.0000    0.26914
356640.0000    0.12557
356680.0000    0.23691
356720.0000    0.43086
356760.0000    0.20477
356800.0000    0.55895
356840.0000    0.53689
356880.0000    0.53898
356920.0000    0.43486
356960.0000    0.26240
357000.0000    0.43227
357040.0000    0.29906
357080.0000    0.46014
357120.0000    0.31193
357160.0000    0.44313
357200.0000    0.31290
357240.0000    0.34084
357280.0000    0.49603
357320.0000    0.44220
357360.0000    0.33335
357400.0000    0.33172
357440.0000    0.47405
357480.0000    0.42971
357520.0000    0.36962
357560.0000    0.48858
357600.0000    0.41608
357640.0000    0.35598
357680.0000    0.29990
357720.0000    0.23157
357760.0000    0.42640
357800.0000    0.44219
357840.0000    0.34906
357880.0000    0.56780
357920.0000    0.48874
357960.0000    0.47631
358000.0000    0.23134
358040.0000    0.46524
358080.0000    0.46785
358120.0000    0.59289
358160.0000    0.35495
358200.0000    0.52990
358240.0000    0.46138
358280.0000    0.35161
358320.0000    0.51776
358360.0000    0.24130
358400.0000    0.50180
358440.0000    0.43690
358480.0000    0.41769
358520.0000    0.37845
358560.0000    0.32144
358600.0000    0.32752
358640.0000    0.21315
358680.0000    0.30457
358720.0000    0.31224
358760.0000    0.14982
358800.0000    0.43566
358840.0000    0.41886
358880.0000    0.30436
358920.0000    0.30882
358960.0000    0.33060
359000.0000    0.34676
359040.0000    0.30366
359080.0000    0.19746
359120.0000    0.54225
359160.0000    0.44571
359200.0000    0.39249
359240.0000    0.42311
359280.0000    0.45224
359320.0000    0.20894
359360.0000    0.09212
359400.0000    0.37982
359440.0000    0.47796
359480.0000    0.15802
359520.0000    0.04717
359560.0000    0.31302
359600.0000    0.40560
359640.0000    0.41509
359680.0000    0.44578
359720.0000    0.31426
359760.0000    0.25845
359800.0000    0.36673
359840.0000    0.27645
359880.0000    0.30014
359920.0000    0.23456
359960.0000    0.06433
360000.0000    0.28051
360040.0000    0.33373
360080.0000    0.30521
360120.0000    0.32878
360160.0000    0.45944
360200.0000    0.62970
360240.0000    0.33706
360280.0000    0.29971
360320.0000    0.55366
360360.0000    0.18944
360400.0000    0.35589
360440.0000    0.35836
360480.0000    0.31588
360520.0000    0.46853
360560.0000    0.39442
360600.0000    0.54088
360640.0000    0.26531
360680.0000    0.42175
360720.0000    0.32182
360760.0000    0.38773
360800.0000    0.16865
360840.0000    0.19837
360880.0000    0.28971
360920.0000    0.25276
360960.0000    0.42616
361000.0000    0.34499
361040.0000    0.34351
361080.0000    0.45006
361120.0000    0.26167
361160.0000    0.41258
361200.0000    0.22813
361240.0000    0.40599
361280.0000    0.30104
361320.0000    0.30020
361360.0000    0.38038
361400.0000    0.19670
361440.0000    0.43618
361480.0000    0.37867
361520.0000    0.59116
361560.0000    0.14185
361600.0000    0.53099
361640.0000    0.36441
361680.0000    0.53955
361720.0000    0.54860
361760.0000    0.36091
361800.0000    0.42859
361840.0000    0.35394
361880.0000    0.23316
361920.0000    0.46276
361960.0000    0.47430
362000.0000    0.63995
362040.0000    0.17932
362080.0000    0.51177
362120.0000    0.40764
362160.0000    0.26018
362200.0000    0.26563
362240.0000    0.43502
362280.0000    0.36406
362320.0000    0.40079
362360.0000    0.66672
362400.0000    0.22961
362440.0000    0.43081
362480.0000    0.16010
362520.0000    0.54305
362560.0000    0.45526
362600.0000    0.47055
362640.0000    0.36114
362680.0000    0.47711
362720.0000    0.37453
362760.0000    0.22690
362800.0000    0.09331
362840.0000    0.30982
362880.0000    0.45797
362920.0000    0.53876
362960.0000    0.37090
363000.0000    0.26666
363040.0000    0.39483
363080.0000    0.31762
363120.0000    0.43157
363160.0000    0.20120
363200.0000    0.17098
363240.0000    0.33643
363280.0000    0.53277
363320.0000    0.40430
363360.0000    0.32642
363400.0000    0.41463
363440.0000    0.36033
363480.0000    0.21657
363520.0000    0.42074
363560.0000    0.31329
363600.0000    0.32724
363640.0000    0.39833
363680.0000    0.26426
363720.0000    0.33798
363760.0000    0.24096
363800.0000    0.34952
363840.0000    0.34931
363880.0000    0.55696
363920.0000    0.35111
363960.0000    0.48592
364000.0000    0.34239
364040.0000    0.47420
364080.0000    0.48106
364120.0000    0.23152
364160.0000    0.53441
364200.0000    0.29379
364240.0000    0.48188
364280.0000    0.48898
364320.0000    0.09516
364360.0000    0.47109
364400.0000    0.49583
364440.0000    0.60097
364480.0000    0.50873
364520.0000    0.29262
364560.0000    0.31200
364600.0000    0.54850
364640.0000    0.52170
364680.0000    0.36818
364720.0000   -0.10755
364760.0000   -0.16554
364800.0000   -0.35650
364840.0000   -0.10122
364880.0000   -0.25866
364920.0000   -0.02550
364960.0000   -0.24716
365000.0000   -0.00661
365040.0000   -0.04658
365080.0000    0.02037
365120.0000    0.20860
365160.0000    0.01388
365200.0000    0.20218
365240.0000   -0.13835
365280.0000   -0.15557
365320.0000   -0.21462
365360.0000    0.01067
365400.0000   -0.14617
365440.0000   -0.25456
365480.0000    0.13484
365520.0000   -0.10698
365560.0000    0.02214
365600.0000    0.01316
365640.0000    0.09332
365680.0000   -0.35227
365720.0000   -0.46303
365760.0000   -0.49119
365800.0000   -0.09333
365840.0000   -0.40060
365880.0000   -0.52206
365920.0000   -0.47088
365960.0000   -0.58436
366000.0000   -0.61920
366040.0000   -0.59853
366080.0000   -0.45089
366120.0000   -0.23172
366160.0000    0.09986
366200.0000   -0.10652
366240.0000   -0.00421
366280.0000   -0.03400
366320.0000    0.02668
366360.0000    0.03889
366400.0000   -0.28757
366440.0000   -0.37585
366480.0000   -0.35547
366520.0000   -0.48500
366560.0000   -0.41796
366600.0000   -0.36824
366640.0000   -0.67908
366680.0000   -0.34382
366720.0000    0.11312
366760.0000    0.03043
366800.0000    0.19178
366840.0000   -0.12565
366880.0000   -0.32742
366920.0000   -0.33390
366960.0000   -0.27096
367000.0000   -0.03352
367040.0000    0.24520
367080.0000   -0.03239
367120.0000    0.25820
367160.0000    0.06996
367200.0000   -0.00793
367240.0000   -0.02244
367280.0000   -0.04818
367320.0000   -0.24784
367360.0000   -0.11614
367400.0000    0.07508
367440.0000   -0.18113
367480.0000   -0.26311
367520.0000    0.05187
367560.0000   -0.19016
367600.0000   -0.16342
367640.0000   -0.09833
367680.0000   -0.10542
367720.0000   -0.35354
367760.0000   -0.23869
367800.0000   -0.43168
367840.0000   -0.06162
367880.0000    0.08073
367920.0000    0.50655
367960.0000    0.73891
368000.0000    0.53695
368040.0000   -0.16611
368080.0000   -0.35275
368120.0000   -0.21456
368160.0000   -0.23594
368200.0000   -0.19383
368240.0000   -0.24569
368280.0000   -0.23949
368320.0000   -0.29117
368360.0000   -0.49584
368400.0000   -0.55274
368440.0000   -0.46938
368480.0000   -0.70809
368520.0000   -0.62805
368560.0000   -0.45769
368600.0000   -0.57641
368640.0000   -0.64419
368680.0000   -0.79237
368720.0000   -0.34897
368760.0000   -0.20711
368800.0000   -0.46381
368840.0000   -0.27881
368880.0000    0.12638
368920.0000    0.09329
368960.0000   -0.16333
369000.0000   -0.07349
369040.0000    0.29917
369080.0000   -0.00815
369120.0000    0.05552
369160.0000   -0.07744
369200.0000    0.11721
369240.0000    0.17133
369280.0000    0.22458
369320.0000   -0.19817
369360.0000   -0.28101
369400.0000   -0.24693
369440.0000   -0.24579
369480.0000   -0.20870
369520.0000   -0.19086
369560.0000   -0.27945
369600.0000   -0.24679
369640.0000   -0.45812
369680.0000   -0.43670
369720.0000   -0.52121
369760.0000   -0.41507
369800.0000   -0.46420
369840.0000   -0.84732
369880.0000   -0.46496
369920.0000   -0.22917
369960.0000   -0.39606
370000.0000   -0.09715
370040.0000   -0.19257
370080.0000   -0.64737
370120.0000   -0.27659
370160.0000   -0.36507
370200.0000   -0.53487
370240.0000   -0.66907
370280.0000   -0.51259
370320.0000   -0.18255
370360.0000   -0.36894
370400.0000   -0.41642
370440.0000   -0.16214
370480.0000   -0.53121
370520.0000   -0.46000
370560.0000   -0.59986
370600.0000   -0.43960
370640.0000   -0.74506
370680.0000   -0.62292
370720.0000   -0.57289
370760.0000   -0.72648
370800.0000   -0.51656
370840.0000   -0.49666
370880.0000   -0.52731
370920.0000   -0.62231
370960.0000   -0.25356
371000.0000   -0.30873
371040.0000   -0.33005
371080.0000   -0.48698
371120.0000   -0.48406
371160.0000   -0.48791
371200.0000   -0.52371
371240.0000   -0.63401
371280.0000   -0.38465
371320.0000   -0.57297
371360.0000   -0.35897
371400.0000   -0.34228
371440.0000   -0.37058
371480.0000   -0.75892
371520.0000   -0.18785
371560.0000   -0.29598
371600.0000   -0.72078
371640.0000   -0.67731
371680.0000   -0.31139
371720.0000   -0.11406
371760.0000   -0.41621
371800.0000   -0.32841
371840.0000   -0.23350
371880.0000   -0.15639
371920.0000    0.02277
371960.0000    0.04273
372000.0000   -0.11196
372040.0000   -0.56956
372080.0000   -0.23698
372120.0000   -0.32787
372160.0000   -0.58615
372200.0000   -0.62137
372240.0000   -0.23589
372280.0000   -0.31916
372320.0000   -0.58972
372360.0000   -0.37880
372400.0000   -0.66025
372440.0000   -0.31199
372480.0000   -0.44247
372520.0000   -0.58687
372560.0000   -0.24449
372600.0000    0.06039
372640.0000   -0.00307
372680.0000   -0.53070
372720.0000   -0.07199
372760.0000   -0.37213
372800.0000   -0.04400
372840.0000   -0.12332
372880.0000    0.04139
372920.0000   -0.13164
372960.0000   -0.17349
373000.0000   -0.72439
373040.0000   -0.44288
373080.0000   -0.38118
373120.0000   -0.52836
373160.0000   -0.58274
373200.0000   -0.56927
373240.0000   -0.38855
373280.0000   -0.40096
373320.0000   -0.17435
373360.0000   -0.63969
373400.0000   -0.45729
373440.0000   -0.38357
373480.0000   -0.30229
373520.0000   -0.16950
373560.0000   -0.45222
373600.0000   -0.40602
373640.0000   -0.29572
373680.0000   -0.47672
373720.0000   -0.23472
373760.0000   -0.52171
373800.0000   -0.73911
373840.0000   -0.65593
373880.0000   -0.62448
373920.0000   -0.64346
373960.0000   -0.58427
374000.0000   -0.63268
374040.0000   -0.42783
374080.0000   -0.53654
374120.0000   -0.47595
374160.0000   -0.66538
374200.0000   -0.67541
374240.0000   -0.61357
374280.0000   -0.86641
374320.0000   -0.80283
374360.0000   -0.48592
374400.0000   -0.34483
374440.0000   -0.58500
374480.0000   -0.70069
374520.0000   -0.89608
374560.0000   -0.70136
374600.0000   -0.52306
374640.0000   -0.75074
374680.0000   -0.57235
374720.0000   -0.67031
374760.0000   -0.27425
374800.0000   -0.48452
374840.0000    0.16495
374880.0000    0.05241
374920.0000   -0.27438
374960.0000   -0.48914
375000.0000   -0.51726
375040.0000   -0.38870
375080.0000   -0.46651
375120.0000   -0.63636
375160.0000   -0.43831
375200.0000   -0.33010
375240.0000   -0.42676
375280.0000   -0.19395
375320.0000   -0.11697
375360.0000   -0.08849
375400.0000   -0.38182
375440.0000   -0.15565
375480.0000   -0.02514
375520.0000   -0.12545
375560.0000    0.11844
375600.0000    0.03387
375640.0000    0.06506
375680.0000   -0.34681
375720.0000   -0.39424
375760.0000   -0.41724
375800.0000   -0.15797
375840.0000    0.08323
375880.0000    0.22686
375920.0000    0.18281
375960.0000    0.14899
376000.0000   -0.16854
376040.0000   -0.19653
376080.0000   -0.40940
376120.0000   -0.27340
376160.0000   -0.23543
376200.0000   -0.36805
376240.0000    0.23599
376280.0000    0.13783
376320.0000    0.04951
376360.0000   -0.07557
376400.0000   -0.06186
376440.0000   -0.06084
376480.0000   -0.31148
376520.0000   -0.19615
376560.0000   -0.20095
376600.0000   -0.32594
376640.0000   -0.35790
376680.0000   -0.46901
376720.0000    0.01509
376760.0000   -0.02941
376800.0000    0.20131
376840.0000   -0.15779
376880.0000   -0.17834
376920.0000   -0.42755
376960.0000   -0.26678
377000.0000   -0.17310
377040.0000   -0.26187
377080.0000   -0.23218
377120.0000   -0.16531
377160.0000   -0.24756
377200.0000   -0.39095
377240.0000   -0.14747
377280.0000    0.08447
377320.0000    0.04633
377360.0000   -0.03916
377400.0000   -0.14235
377440.0000    0.03170
377480.0000   -0.04186
377520.0000   -0.01516
377560.0000   -0.15915
377600.0000   -0.05174
377640.0000   -0.13476
377680.0000   -0.02280
377720.0000    0.07456
377760.0000   -0.11244
377800.0000    0.08277
377840.0000    0.16536
377880.0000   -0.18930
377920.0000    0.06348
377960.0000   -0.05157
378000.0000    0.03916
378040.0000   -0.08466
378080.0000   -0.02932
378120.0000   -0.18474
378160.0000   -0.03028
378200.0000   -0.37124
378240.0000   -0.10543
378280.0000   -0.15149
378320.0000    0.02588
378360.0000   -0.14545
378400.0000   -0.34792
378440.0000   -0.09505
378480.0000   -0.13253
378520.0000    0.03123
378560.0000   -0.00257
378600.0000    0.05891
378640.0000   -0.05843
378680.0000    0.18427
378720.0000   -0.12063
378760.0000    0.13459
378800.0000    0.01337
378840.0000   -0.10790
378880.0000   -0.31177
378920.0000   -0.58225
378960.0000   -0.23833
379000.0000   -0.38963
379040.0000   -0.43396
379080.0000   -0.44154
379120.0000   -0.31438
379160.0000   -0.40668
379200.0000   -0.26932
379240.0000   -0.06962
379280.0000   -0.20505
379320.0000   -0.29706
379360.0000   -0.18838
379400.0000   -0.43317
379440.0000   -0.26600
379480.0000    0.02742
379520.0000    0.11739
379560.0000   -0.03438
379600.0000    0.08368
379640.0000    0.10440
379680.0000    0.13860
379720.0000    0.44642
379760.0000   -0.06300
379800.0000    0.03846
379840.0000    0.15853
379880.0000    0.14836
379920.0000    0.18926
379960.0000   -0.07693
380000.0000   -0.40438
380040.0000   -0.22438
380080.0000   -0.51257
380120.0000    0.02389
380160.0000   -0.16909
380200.0000    0.06880
380240.0000   -0.06071
380280.0000   -0.43214
380320.0000   -0.06833
380360.0000    0.06991
380400.0000    0.07502
380440.0000    0.11342
380480.0000   -0.04844
380520.0000   -0.09763
380560.0000   -0.11751
380600.0000    0.04155
380640.0000    0.02392
380680.0000   -0.11565
380720.0000   -0.04956
380760.0000   -0.37788
380800.0000   -0.00333
380840.0000   -0.01730
380880.0000   -0.05693
380920.0000    0.02777
380960.0000   -0.38070
381000.0000   -0.05630
381040.0000   -0.35851
381080.0000   -0.40264
381120.0000   -0.39098
381160.0000   -0.47481
381200.0000   -0.21448
381240.0000   -0.45126
381280.0000   -0.17475
381320.0000   -0.33472
381360.0000   -0.27959
381400.0000   -0.37359
381440.0000    0.05564
381480.0000    0.08209
381520.0000    0.06991
381560.0000   -0.01072
381600.0000    0.02470
381640.0000    0.20485
381680.0000    0.07880
381720.0000    0.13445
381760.0000   -0.24139
381800.0000   -0.42729
381840.0000   -0.36029
381880.0000   -0.47747
381920.0000   -0.41935
381960.0000   -0.07191
382000.0000   -0.12998
382040.0000   -0.07192
382080.0000   -0.15528
382120.0000    0.13435
382160.0000    0.06706
382200.0000    0.07346
382240.0000   -0.12594
382280.0000    0.05124
382320.0000    0.01139
382360.0000   -0.16537
382400.0000   -0.02548
382440.0000    0.02854
382480.0000    0.10377
382520.0000    0.01208
382560.0000   -0.10099
382600.0000    0.27090
382640.0000    0.03306
382680.0000    0.11138
382720.0000   -0.07997
382760.0000    0.16870
382800.0000   -0.13560
382840.0000    0.18615
382880.0000   -0.02675
382920.0000    0.03535
382960.0000    0.24021
383000.0000    0.09294
383040.0000    0.20321
383080.0000    0.27338
383120.0000    0.10027
383160.0000    0.17302
383200.0000   -0.14819
383240.0000   -0.08983
383280.0000    0.02143
383320.0000   -0.04466
383360.0000   -0.07991
383400.0000    0.38165
383440.0000   -0.07158
383480.0000    0.12542
383520.0000    0.02200
383560.0000    0.31445
383600.0000    0.38621
383640.0000    0.10828
383680.0000    0.03868
383720.0000    0.01201
383760.0000   -0.05172
383800.0000    0.29521
383840.0000   -0.13140
383880.0000   -0.06525
383920.0000    0.08906
383960.0000   -0.02417
384000.0000   -0.04245
384040.0000   -0.37743
384080.0000   -0.32546
384120.0000   -0.40354
384160.0000   -0.41104
384200.0000   -0.33576
384240.0000   -0.42006
384280.0000   -0.37550
384320.0000   -0.19058
384360.0000   -0.10965
384400.0000    0.24116
384440.0000    0.06538
384480.0000    0.32980
384520.0000    0.00433
384560.0000   -0.02540
384600.0000    0.09370
384640.0000    0.17801
384680.0000   -0.00182
384720.0000    0.04306
384760.0000    0.19695
384800.0000   -0.20303
384840.0000   -0.37118
384880.0000   -0.61772
384920.0000    0.10248
384960.0000   -0.24155
385000.0000   -0.11108
385040.0000    0.32887
385080.0000   -0.49158
385120.0000   -0.52022
385160.0000   -0.38000
385200.0000   -0.25605
385240.0000   -0.04776
385280.0000    0.19129
385320.0000    0.36311
385360.0000    0.20512
385400.0000    0.15771
385440.0000    0.20330
385480.0000    0.10698
385520.0000    0.03710
385560.0000    0.00174
385600.0000    0.19617
385640.0000   -0.10593
385680.0000   -0.37981
385720.0000   -0.55359
385760.0000   -0.46258
385800.0000   -0.48094
385840.0000   -0.90575
385880.0000   -0.42410
385920.0000   -0.56130
385960.0000   -0.57068
386000.0000   -0.46059
386040.0000   -0.53448
386080.0000   -0.52481
386120.0000   -0.55830
386160.0000   -0.64055
386200.0000   -0.65325
386240.0000   -0.36878
386280.0000   -0.38642
386320.0000   -0.38409
386360.0000   -0.28894
386400.0000   -0.58840
386440.0000   -0.40466
386480.0000   -0.40880
386520.0000   -0.68558
386560.0000   -0.80307
386600.0000   -0.41320
386640.0000   -0.19379
386680.0000   -0.46691
386720.0000    0.04405
386760.0000   -0.06508
386800.0000   -0.00339
386840.0000    0.04858
386880.0000   -0.08574
386920.0000    0.10419
386960.0000    0.14387
387000.0000    0.14062
387040.0000    0.06043
387080.0000    0.07519
387120.0000    0.13363
387160.0000   -0.11713
387200.0000    0.16182
387240.0000   -0.51791
387280.0000   -0.13482
387320.0000   -0.34908
387360.0000   -0.46777
387400.0000   -0.46341
387440.0000   -0.52640
387480.0000   -0.00588
387520.0000   -0.47647
387560.0000   -0.22964
387600.0000   -0.31288
387640.0000   -0.29680
387680.0000   -0.27645
387720.0000   -0.14890
387760.0000   -0.16332
387800.0000   -0.34229
387840.0000   -0.32892
387880.0000    0.01595
387920.0000   -0.01510
387960.0000    0.07379
388000.0000   -0.24571
388040.0000   -0.16000
388080.0000   -0.29065
388120.0000   -0.05868
388160.0000    0.01849
388200.0000   -0.05290
388240.0000   -0.16391
388280.0000   -0.20698
388320.0000    0.07863
388360.0000    0.07407
388400.0000   -0.04711
388440.0000   -0.16996
388480.0000   -0.07678
388520.0000   -0.05573
388560.0000    0.09499
388600.0000    0.00190
388640.0000   -0.02021
388680.0000   -0.09341
388720.0000    0.03346
388760.0000   -0.14221
388800.0000   -0.19298
388840.0000    0.00855
388880.0000    0.18517
388920.0000   -0.23950
388960.0000   -0.11225
389000.0000    0.01391
389040.0000   -0.09926
389080.0000   -0.20154
389120.0000   -0.36621
389160.0000   -0.34313
389200.0000   -0.40401
389240.0000   -0.05403
389280.0000   -0.11081
389320.0000   -0.20010
389360.0000   -0.53829
389400.0000   -0.54545
389440.0000   -0.57554
389480.0000   -0.65936
389520.0000   -0.65722
389560.0000   -0.62802
389600.0000   -0.45125
389640.0000   -0.40826
389680.0000   -0.48791
389720.0000   -0.61382
389760.0000   -0.69644
389800.0000   -0.40675
389840.0000   -0.48940
389880.0000   -0.76323
389920.0000   -0.52131
389960.0000   -0.32143
390000.0000   -0.23002
390040.0000   -0.57939
390080.0000   -0.48096
390120.0000   -0.30481
390160.0000   -0.46763
390200.0000   -0.58085
390240.0000   -0.52811
390280.0000   -0.59380
390320.0000   -0.65075
390360.0000   -0.55318
390400.0000   -0.51879
390440.0000   -0.74079
390480.0000   -0.72539
390520.0000   -0.44609
390560.0000   -0.37090
390600.0000   -0.37442
390640.0000   -0.34006
390680.0000   -0.33011
390720.0000   -0.59379
390760.0000   -0.69316
390800.0000   -0.62703
390840.0000   -0.55169
390880.0000   -0.66280
390920.0000   -0.30908
390960.0000   -0.57816
391000.0000   -0.57362
391040.0000   -0.43950
391080.0000   -0.35360
391120.0000   -0.43127
391160.0000   -0.42301
391200.0000   -0.16950
391240.0000   -0.39446
391280.0000   -0.41981
391320.0000   -0.29600
391360.0000   -0.25360
391400.0000   -0.27678
391440.0000    0.06637
391480.0000   -0.16044
391520.0000   -0.17890
391560.0000   -0.64114
391600.0000   -0.39032
391640.0000   -0.17236
391680.0000   -0.38253
391720.0000   -0.42650
391760.0000   -0.57915
391800.0000   -0.64932
391840.0000   -0.45450
391880.0000   -0.12758
391920.0000   -0.47969
391960.0000   -0.23455
392000.0000    0.03705
392040.0000    0.07364
392080.0000    0.04639
392120.0000   -0.06468
392160.0000    0.14642
392200.0000    0.07114
392240.0000    0.10652
392280.0000   -0.09927
392320.0000   -0.32789
392360.0000   -0.19991
392400.0000    0.01891
392440.0000    0.15937
392480.0000   -0.15392
392520.0000   -0.22523
392560.0000    0.16456
392600.0000   -0.24929
392640.0000   -0.19683
392680.0000   -0.41507
392720.0000   -0.60714
392760.0000   -0.22695
392800.0000   -0.25331
392840.0000   -0.35875
392880.0000   -0.15305
392920.0000   -0.05804
392960.0000   -0.30991
393000.0000   -0.05591
393040.0000    0.12973
393080.0000    0.05008
393120.0000    0.12913
393160.0000   -0.00108
393200.0000    0.10866
393240.0000   -0.17600
393280.0000    0.23703
393320.0000    0.25969
393360.0000    0.26394
393400.0000    0.02882
393440.0000   -0.06037
393480.0000   -0.12515
393520.0000   -0.05605
393560.0000   -0.21086
393600.0000    0.21407
393640.0000    0.14788
393680.0000    0.49895
393720.0000    0.42752
393760.0000    0.07152
393800.0000   -0.00950
393840.0000   -0.09166
393880.0000    0.00464
393920.0000    0.11076
393960.0000   -0.44180
394000.0000   -0.38389
394040.0000   -0.03467
394080.0000    0.15218
394120.0000    0.18632
394160.0000    0.16276
394200.0000   -0.04814
394240.0000   -0.22818
394280.0000    0.03841
394320.0000   -0.37890
394360.0000   -0.36278
394400.0000    0.01345
394440.0000   -0.59385
394480.0000   -0.63370
394520.0000   -0.42686
394560.0000   -0.79436
394600.0000   -0.61095
394640.0000   -0.08224
394680.0000   -0.31677
394720.0000   -0.85875
394760.0000   -0.63240
394800.0000   -0.65762
394840.0000   -0.42050
394880.0000   -0.28256
394920.0000   -0.36830
394960.0000   -0.76524
395000.0000   -0.65629
395040.0000   -0.06619
395080.0000    0.33150
395120.0000    0.12302
395160.0000   -0.13971
395200.0000   -0.30239
395240.0000    0.04406
395280.0000   -0.08201
395320.0000   -0.14306
395360.0000   -0.24643
395400.0000   -0.11205
395440.0000    0.18386
395480.0000   -0.26792
395520.0000   -0.08837
395560.0000   -0.20069
395600.0000   -0.11352
395640.0000   -0.41584
395680.0000   -0.62006
395720.0000   -0.11339
395760.0000    0.05240
395800.0000   -0.43578
395840.0000   -0.59596
395880.0000   -0.51206
395920.0000   -0.74296
395960.0000   -0.52404
396000.0000   -0.56645
396040.0000   -0.43893
396080.0000   -0.43467
396120.0000    0.18981
396160.0000   -0.25807
396200.0000   -0.03659
396240.0000   -0.37828
396280.0000   -0.46588
396320.0000   -0.00819
396360.0000   -0.28657
396400.0000   -0.44211
396440.0000   -0.59358
396480.0000   -0.44289
396520.0000   -0.19742
396560.0000   -0.41567
396600.0000   -0.54552
396640.0000   -0.60156
396680.0000   -0.66714
396720.0000   -0.41878
396760.0000   -0.47981
396800.0000   -0.32218
396840.0000   -0.34634
396880.0000   -0.10730
396920.0000   -0.02766
396960.0000   -0.60663
397000.0000   -0.65105
397040.0000   -0.37537
397080.0000   -0.66368
397120.0000   -0.56835
397160.0000   -0.35656
397200.0000   -0.41051
397240.0000   -0.80597
397280.0000   -0.46117
397320.0000   -0.64844
397360.0000   -0.73784
397400.0000   -0.70665
397440.0000   -0.69180
397480.0000   -0.76187
397520.0000   -0.46299
397560.0000   -0.43625
397600.0000   -0.39329
397640.0000   -0.47129
397680.0000   -0.42349
397720.0000   -0.52905
397760.0000   -0.81981
397800.0000   -0.74759
397840.0000   -0.86497
397880.0000   -0.72190
397920.0000   -0.62780
397960.0000   -0.53066
398000.0000   -0.26888
398040.0000   -0.04222
398080.0000    0.06257
398120.0000   -0.24657
398160.0000   -0.03125
398200.0000   -0.05264
398240.0000   -0.07560
398280.0000    0.14732
398320.0000    0.06510
398360.0000   -0.11169
398400.0000   -0.62692
398440.0000   -0.57203
398480.0000   -0.35859
398520.0000   -0.49560
398560.0000   -0.66106
398600.0000   -0.51766
398640.0000   -0.53928
398680.0000   -0.50423
398720.0000   -0.28379
398760.0000   -0.20767
398800.0000   -0.25566
398840.0000   -0.17756
398880.0000   -0.16982
398920.0000   -0.11237
398960.0000   -0.50644
399000.0000   -0.18926
399040.0000   -0.54340
399080.0000   -0.50490
399120.0000   -0.46755
399160.0000   -0.25666
399200.0000   -0.88843
399240.0000   -0.60763
399280.0000   -0.42292
399320.0000   -0.28740
399360.0000   -0.38281
399400.0000   -0.32035
399440.0000   -0.35326
399480.0000   -0.45736
399520.0000   -0.50921
399560.0000   -0.59214
399600.0000   -0.39499
399640.0000   -0.34783
399680.0000   -0.36373
399720.0000   -0.37486
399760.0000   -0.57798
399800.0000   -0.48138
399840.0000   -0.23479
399880.0000   -0.38848
399920.0000   -0.37727
399960.0000   -0.26587
400000.0000   -0.54106
400040.0000   -0.02938
400080.0000   -0.50485
400120.0000   -0.26806
400160.0000   -0.42541
400200.0000   -0.44674
400240.0000   -0.52766
400280.0000   -0.35136
400320.0000   -0.59255
400360.0000   -0.53734
400400.0000   -0.59256
400440.0000   -0.44995
400480.0000   -0.56551
400520.0000   -0.51136
400560.0000   -0.30786
400600.0000   -0.09469
400640.0000   -0.48379
400680.0000   -0.44874
400720.0000   -0.55561
400760.0000   -0.54647
400800.0000   -0.32255
400840.0000   -0.23629
400880.0000   -0.45918
400920.0000   -0.43902
400960.0000   -0.03119
401000.0000   -0.02393
401040.0000    0.15812
401080.0000    0.20706
401120.0000   -0.01961
401160.0000   -0.31512
401200.0000   -0.35792
401240.0000   -0.78723
401280.0000   -0.21333
401320.0000    0.10870
401360.0000   -0.28932
401400.0000   -0.24049
401440.0000   -0.45858
401480.0000   -0.26181
401520.0000   -0.06543
401560.0000   -0.33327
401600.0000   -0.25703
401640.0000   -0.32090
401680.0000   -0.42367
401720.0000   -0.37251
401760.0000   -0.74992
401800.0000   -0.41195
401840.0000   -0.30266
401880.0000   -0.31847
401920.0000   -0.18455
401960.0000   -0.10054
402000.0000   -0.47078
402040.0000   -0.34027
402080.0000   -0.10074
402120.0000    0.08860
402160.0000   -0.25875
402200.0000   -0.14572
402240.0000    0.00687
402280.0000   -0.27552
402320.0000   -0.23407
402360.0000   -0.29896
402400.0000   -0.38758
402440.0000   -0.48549
402480.0000   -0.30485
402520.0000   -0.29197
402560.0000   -0.38237
402600.0000   -0.45437
402640.0000    0.00660
402680.0000   -0.18125
402720.0000    0.08538
402760.0000   -0.32969
402800.0000   -0.17814
402840.0000   -0.00385
402880.0000   -0.17617
402920.0000   -0.19240
402960.0000   -0.44938
403000.0000    0.01112
403040.0000   -0.21064
403080.0000    0.04732
403120.0000   -0.43339
403160.0000   -0.36195
403200.0000   -0.49494
403240.0000   -0.38121
403280.0000   -0.13815
403320.0000   -0.18880
403360.0000   -0.29258
403400.0000   -0.18829
403440.0000   -0.73117
403480.0000   -0.55378
403520.0000   -0.73524
403560.0000   -0.56955
403600.0000   -0.70472
403640.0000   -0.76921
403680.0000   -0.91318
403720.0000   -0.85619
403760.0000   -0.70959
403800.0000   -0.83914
403840.0000   -0.66835
403880.0000   -0.77421
403920.0000   -0.66991
403960.0000   -0.53785
404000.0000   -0.78031
404040.0000   -0.73982
404080.0000   -0.43122
404120.0000   -0.19835
404160.0000    0.23132
404200.0000    0.56286
404240.0000    0.35803
404280.0000    0.43176
404320.0000    0.39292
404360.0000    0.51601
404400.0000    0.47809
404440.0000    0.64032
404480.0000    0.54437
404520.0000    0.46618
404560.0000    0.62380
404600.0000    0.53785
404640.0000    0.45533
404680.0000    0.41869
404720.0000    0.51785
404760.0000    0.52374
404800.0000    0.53597
404840.0000    0.28561
404880.0000    0.44514
404920.0000    0.68715
404960.0000    0.45081
405000.0000    0.35978
405040.0000    0.66590
405080.0000    0.39537
405120.0000    0.68124
405160.0000    0.35845
405200.0000    0.63146
405240.0000    0.59796
405280.0000    0.32231
405320.0000    0.72648
405360.0000    0.50222
405400.0000    0.74220
405440.0000    0.81470
405480.0000    0.45800
405520.0000    0.51381
405560.0000    0.58779
405600.0000    0.59579
405640.0000    0.54516
405680.0000    0.60189
405720.0000    0.33739
405760.0000    0.27098
405800.0000    0.65335
405840.0000    0.30310
405880.0000    0.70523
405920.0000    0.40242
405960.0000    0.46453
406000.0000    0.76785
406040.0000    0.18082
406080.0000    0.50631
406120.0000    0.60927
406160.0000    0.73162
406200.0000    0.48845
406240.0000    0.51186
406280.0000    0.28010
406320.0000    0.46231
406360.0000    0.41950
406400.0000    0.32855
406440.0000    0.29587
406480.0000    0.57292
406520.0000    0.48549
406560.0000    0.46532
406600.0000    0.39867
406640.0000    0.50532
406680.0000    0.49792
406720.0000    0.55197
406760.0000    0.57885
406800.0000    0.45628
406840.0000    0.26842
406880.0000    0.63109
406920.0000    0.56563
406960.0000    0.71057
407000.0000    0.59937
407040.0000    0.59506
407080.0000    0.37911
407120.0000    0.64199
407160.0000    0.55723
407200.0000    0.44592
407240.0000    0.42307
407280.0000    0.46941
407320.0000    0.50241
407360.0000    0.66731
407400.0000    0.46257
407440.0000    0.51023
407480.0000    0.55417
407520.0000    0.49945
407560.0000    0.10601
407600.0000    0.32015
407640.0000    0.21773
407680.0000    0.46972
407720.0000    0.38796
407760.0000    0.46363
407800.0000    0.45667
407840.0000    0.51849
407880.0000    0.42382
407920.0000    0.24045
407960.0000    0.57760
408000.0000    0.54259
408040.0000    0.49532
408080.0000    0.16717
408120.0000    0.27386
408160.0000    0.58678
408200.0000    0.45573
408240.0000    0.59803
408280.0000    0.25991
408320.0000    0.60179
408360.0000    0.58506
408400.0000    0.38976
408440.0000    0.44048
408480.0000    0.53573
408520.0000    0.49373
408560.0000    0.48975
408600.0000    0.45454
408640.0000    0.30388
408680.0000    0.21543
408720.0000    0.48327
408760.0000    0.41588
408800.0000    0.48741
408840.0000    0.35816
408880.0000    0.40013
408920.0000    0.51185
408960.0000    0.36476
409000.0000    0.39621
409040.0000    0.52357
409080.0000    0.56091
409120.0000    0.31086
409160.0000    0.41565
409200.0000    0.47377
409240.0000    0.25020
409280.0000    0.33499
409320.0000    0.48064
409360.0000    0.50214
409400.0000    0.72795
409440.0000    0.34321
409480.0000    0.46703
409520.0000    0.30595
409560.0000    0.29789
409600.0000    0.60574
409640.0000    0.44896
409680.0000    0.46275
409720.0000    0.41651
409760.0000    0.62203
409800.0000    0.48389
409840.0000    0.33502
409880.0000    0.47812
409920.0000    0.44835
409960.0000    0.46518
410000.0000    0.61226
410040.0000    0.52222
410080.0000    0.60085
410120.0000    0.52229
410160.0000    0.47810
410200.0000    0.53648
410240.0000    0.42134
410280.0000    0.59099
410320.0000    0.68306
410360.0000    0.47378
410400.0000    0.69758
410440.0000    0.40000
410480.0000    0.61171
410520.0000    0.56632
410560.0000    0.53527
410600.0000    0.68879
410640.0000    0.42480
410680.0000    0.64649
410720.0000    0.55661
410760.0000    0.40777
410800.0000    0.57515
410840.0000    0.54339
410880.0000    0.55510
410920.0000    0.55655
410960.0000    0.64022
411000.0000    0.42868
411040.0000    0.48632
411080.0000    0.55545
411120.0000    0.47761
411160.0000    0.44060
411200.0000    0.47188
411240.0000    0.52732
411280.0000    0.35771
411320.0000    0.62743
411360.0000    0.65075
411400.0000    0.62766
411440.0000    0.91804
411480.0000    0.61830
411520.0000    0.51414
411560.0000    0.52209
411600.0000    0.60279
411640.0000    0.55492
411680.0000    0.59625
411720.0000    0.70249
411760.0000    0.54688
411800.0000    0.65605
411840.0000    0.56236
411880.0000    0.37266
411920.0000    0.57380
411960.0000    0.50474
412000.0000    0.44742
412040.0000    0.57803
412080.0000    0.31458
412120.0000    0.55656
412160.0000    0.63799
412200.0000    0.69583
412240.0000    0.39530
412280.0000    0.44642
412320.0000    0.56724
412360.0000    0.68219
412400.0000    0.51963
412440.0000    0.39260
412480.0000    0.39853
412520.0000    0.48628
412560.0000    0.36848
412600.0000    0.29951
412640.0000    0.62137
412680.0000    0.57870
412720.0000    0.56154
412760.0000    0.28496
412800.0000    0.68324
412840.0000    0.42864
412880.0000    0.46969
412920.0000    0.47635
412960.0000    0.26067
413000.0000    0.65563
413040.0000    0.15100
413080.0000    0.51482
413120.0000    0.69520
413160.0000    0.47357
413200.0000    0.12871
413240.0000    0.47698
413280.0000    0.71501
413320.0000    0.39843
413360.0000    0.22943
413400.0000    0.17670
413440.0000    0.28225
413480.0000    0.24371
413520.0000    0.44108
413560.0000    0.31578
413600.0000    0.45526
413640.0000    0.46463
413680.0000    0.48207
413720.0000    0.19256
413760.0000    0.23576
413800.0000    0.15290
413840.0000    0.24839
413880.0000    0.24787
413920.0000   -0.00326
413960.0000    0.04656
414000.0000   -0.46085
414040.0000   -0.57415
414080.0000   -0.51560
414120.0000   -0.50942
414160.0000   -0.46611
414200.0000   -0.49316
414240.0000   -0.44207
414280.0000   -0.44515
414320.0000   -0.49202
414360.0000   -0.34568
414400.0000   -0.67661
414440.0000   -0.41250
414480.0000   -0.52052
414520.0000   -0.57286
414560.0000   -0.49332
414600.0000   -0.57113
414640.0000   -0.70225
414680.0000   -0.58352
414720.0000   -0.42235
414760.0000   -0.54555
414800.0000   -0.71486
414840.0000   -0.34816
414880.0000   -0.65309
414920.0000   -0.50548
414960.0000   -0.48151
415000.0000   -0.42043
415040.0000   -0.47223
415080.0000   -0.58993
415120.0000   -0.44985
415160.0000   -0.38990
415200.0000   -0.61880
415240.0000   -0.73184
415280.0000   -0.31329
415320.0000   -0.60665
415360.0000   -0.49372
415400.0000   -0.28160
415440.0000   -0.54578
415480.0000   -0.69115
415520.0000   -0.50994
415560.0000    0.06428
415600.0000   -0.48048
415640.0000   -0.66460
415680.0000   -0.64681
415720.0000   -0.47787
415760.0000   -0.63588
415800.0000   -0.29305
415840.0000   -0.38131
415880.0000   -0.64694
415920.0000   -0.58199
415960.0000   -0.39370
416000.0000   -0.49798
416040.0000   -0.53134
416080.0000   -0.37907
416120.0000   -0.18061
416160.0000   -0.40339
416200.0000   -0.29638
416240.0000   -0.49027
416280.0000   -0.23623
416320.0000   -0.14584
416360.0000   -0.32308
416400.0000   -0.25534
416440.0000   -0.35257
416480.0000   -0.13966
416520.0000    0.02679
416560.0000   -0.02005
416600.0000   -0.13634
416640.0000   -0.10688
416680.0000   -0.08600
416720.0000   -0.05079
416760.0000    0.04092
416800.0000   -0.15824
416840.0000   -0.23993
416880.0000    0.08179
416920.0000   -0.00630
416960.0000   -0.29605
417000.0000   -0.08487
417040.0000   -0.20468
417080.0000   -0.31259
417120.0000   -0.13414
417160.0000    0.00218
417200.0000   -0.21162
417240.0000   -0.53887
417280.0000   -0.30460
417320.0000   -0.01838
417360.0000   -0.39644
417400.0000   -0.50249
417440.0000   -0.16639
417480.0000   -0.07125
417520.0000   -0.16253
417560.0000    0.05020
417600.0000   -0.25731
417640.0000   -0.23240
417680.0000    0.10521
417720.0000   -0.18455
417760.0000   -0.20172
417800.0000    0.01183
417840.0000    0.08787
417880.0000    0.00338
417920.0000    0.06590
417960.0000    0.23154
418000.0000    0.12297
418040.0000    0.04760
418080.0000   -0.06712
418120.0000   -0.29241
418160.0000   -0.09173
418200.0000   -0.34845
418240.0000   -0.25111
418280.0000   -0.51797
418320.0000   -0.25042
418360.0000   -0.28442
418400.0000   -0.36466
418440.0000   -0.34842
418480.0000   -0.47152
418520.0000   -0.11733
418560.0000    0.08017
418600.0000   -0.12432
418640.0000   -0.38818
418680.0000   -0.41099
418720.0000   -0.44042
418760.0000    0.14517
418800.0000   -0.10193
418840.0000    0.03936
418880.0000    0.09574
418920.0000   -0.13173
418960.0000    0.06721
419000.0000   -0.10132
419040.0000    0.08928
419080.0000    0.14319
419120.0000   -0.21485
419160.0000    0.11550
419200.0000   -0.24308
419240.0000   -0.43708
419280.0000   -0.47299
419320.0000   -0.30906
419360.0000   -0.34972
419400.0000   -0.31863
419440.0000   -0.32154
419480.0000   -0.43949
419520.0000   -0.41242
419560.0000   -0.01347
419600.0000    0.10980
419640.0000   -0.13613
419680.0000   -0.10753
419720.0000   -0.20596
419760.0000   -0.15550
419800.0000   -0.25898
419840.0000   -0.14498
419880.0000   -0.35075
419920.0000   -0.42548
419960.0000   -0.61550
420000.0000   -0.41243
420040.0000   -0.26803
420080.0000   -0.37387
420120.0000   -0.40615
420160.0000   -0.41520
420200.0000   -0.44097
420240.0000   -0.54093
420280.0000   -0.28155
420320.0000   -0.45396
420360.0000   -0.25310
420400.0000   -0.23829
420440.0000   -0.17082
420480.0000   -0.31883
420520.0000   -0.31688
420560.0000   -0.39577
420600.0000   -0.44723
420640.0000   -0.28401
420680.0000   -0.30894
420720.0000   -0.34319
420760.0000   -0.08604
420800.0000   -0.33933
420840.0000   -0.65939
420880.0000   -0.01573
420920.0000    0.08975
420960.0000   -0.52708
421000.0000   -0.60817
421040.0000   -0.85645
421080.0000   -0.28172
421120.0000   -0.55504
421160.0000   -0.56351
421200.0000   -0.48601
421240.0000   -0.51004
421280.0000   -0.76281
421320.0000   -0.61523
421360.0000   -0.40368
421400.0000   -0.33682
421440.0000   -0.59380
421480.0000   -0.47005
421520.0000   -0.59294
421560.0000   -0.47529
421600.0000   -0.71936
421640.0000   -0.58457
421680.0000   -0.45289
421720.0000   -0.53204
421760.0000   -0.42892
421800.0000   -0.12109
421840.0000   -0.41171
421880.0000   -0.38097
421920.0000   -0.74420
421960.0000   -0.51710
422000.0000   -0.48355
422040.0000   -0.45939
422080.0000   -0.56534
422120.0000   -0.65323
422160.0000   -0.49663
422200.0000   -0.55489
422240.0000   -0.54683
422280.0000   -0.65266
422320.0000   -0.48384
422360.0000   -0.69732
422400.0000   -0.60772
422440.0000   -0.62094
422480.0000   -0.62708
422520.0000   -0.59902
422560.0000   -0.57860
422600.0000   -0.19442
422640.0000   -0.61002
422680.0000   -0.43902
422720.0000   -0.31727
422760.0000   -0.37249
422800.0000   -0.51736
422840.0000   -0.57665
422880.0000   -0.85382
422920.0000   -0.51660
422960.0000   -0.42127
423000.0000   -0.68286
423040.0000   -0.41187
423080.0000   -0.64794
423120.0000   -0.63324
423160.0000   -0.42417
423200.0000   -0.29174
423240.0000   -0.40726
423280.0000   -0.41613
423320.0000   -0.46194
423360.0000   -0.50915
423400.0000   -0.46149
423440.0000   -0.60906
423480.0000   -0.49834
423520.0000   -0.54135
423560.0000   -0.62563
423600.0000   -0.54831
423640.0000   -1.01235
423680.0000   -0.62862
423720.0000   -0.67582
423760.0000   -0.46142
423800.0000   -0.53183
423840.0000   -0.65542
423880.0000   -0.35819
423920.0000   -0.52872
423960.0000   -0.49820
424000.0000   -0.24172
424040.0000   -0.48388
424080.0000   -0.49327
424120.0000   -0.64991
424160.0000   -0.43464
424200.0000   -0.54926
424240.0000   -0.56505
424280.0000   -0.77667
424320.0000   -0.59813
424360.0000   -0.52656
424400.0000   -0.57440
424440.0000   -0.78566
424480.0000   -0.53079
424520.0000   -0.43712
424560.0000   -0.69163
424600.0000   -0.67581
424640.0000   -0.71688
424680.0000   -0.60509
424720.0000   -0.37074
424760.0000   -0.04675
424800.0000   -0.28583
424840.0000   -0.24902
424880.0000   -0.45504
424920.0000   -0.48966
424960.0000   -0.40284
425000.0000   -0.63006
425040.0000   -0.68882
425080.0000   -0.63676
425120.0000   -0.72802
425160.0000   -0.74136
425200.0000   -0.50591
425240.0000   -0.80292
425280.0000   -0.74497
425320.0000   -0.65974
425360.0000   -0.02965
425400.0000    0.13272
425440.0000    0.07638
425480.0000    0.29976
425520.0000   -0.19834
425560.0000   -0.43399
425600.0000   -0.06123
425640.0000    0.00590
425680.0000    0.34064
425720.0000    0.37905
425760.0000    0.32921
425800.0000    0.26616
425840.0000    0.25044
425880.0000    0.35794
425920.0000    0.37696
425960.0000    0.29305
426000.0000    0.19673
426040.0000    0.17219
426080.0000    0.33845
426120.0000    0.49423
426160.0000    0.33843
426200.0000    0.31845
426240.0000    0.49644
426280.0000    0.39528
426320.0000    0.31986
426360.0000    0.38915
426400.0000    0.55888
426440.0000    0.31076
426480.0000    0.42413
426520.0000    0.49224
426560.0000    0.35353
426600.0000    0.23923
426640.0000    0.41150
426680.0000    0.39258
426720.0000    0.38614
426760.0000    0.47590
426800.0000    0.51110
426840.0000    0.59308
426880.0000    0.46213
426920.0000    0.56096
426960.0000    0.51862
427000.0000    0.26000
427040.0000    0.41652
427080.0000    0.54381
427120.0000    0.50402
427160.0000    0.46647
427200.0000    0.19105
427240.0000    0.43324
427280.0000    0.25352
427320.0000    0.30454
427360.0000    0.41192
427400.0000    0.47911
427440.0000    0.51978
427480.0000    0.31409
427520.0000    0.18671
427560.0000    0.36266
427600.0000    0.43254
427640.0000    0.29902
427680.0000    0.19893
427720.0000    0.23670
427760.0000    0.22705
427800.0000    0.41137
427840.0000    0.57007
427880.0000    0.19525
427920.0000    0.37673
427960.0000    0.48627
428000.0000    0.60249
428040.0000    0.61470
428080.0000    0.41125
428120.0000    0.30918
428160.0000    0.65843
428200.0000    0.58670
428240.0000    0.70340
428280.0000    0.43356
428320.0000    0.50422
428360.0000    0.54437
428400.0000    0.67922
428440.0000    0.57690
428480.0000    0.56125
428520.0000    0.64096
428560.0000    0.50408
428600.0000    0.54758
428640.0000    0.79987
428680.0000    0.63232
428720.0000    0.41728
428760.0000    0.56251
428800.0000    0.77011
428840.0000    0.61257
428880.0000    0.66266
428920.0000    0.68648
428960.0000    0.70410
429000.0000    0.78561
429040.0000    0.70833
429080.0000    0.82803
429120.0000    0.70816
429160.0000    0.85181
429200.0000    0.78463
429240.0000    0.88925
429280.0000    0.61543
429320.0000    0.71831
429360.0000    0.87962
429400.0000    0.68644
429440.0000    0.72841
429480.0000    0.75783
429520.0000    0.83441
429560.0000    0.72044
429600.0000    0.68267
429640.0000    0.82762
429680.0000    0.75684
429720.0000    0.54875
429760.0000    0.81574
429800.0000    0.53689
429840.0000    0.55320
429880.0000    0.78967
429920.0000    0.88838
429960.0000    0.67945
430000.0000    0.58075
430040.0000    0.66222
430080.0000    0.61587
430120.0000    0.55049
430160.0000    0.82915
430200.0000    0.65042
430240.0000    0.69047
430280.0000    0.82056
430320.0000    0.57705
430360.0000    0.55556
430400.0000    0.69238
430440.0000    0.74078
430480.0000    0.79533
430520.0000    0.88610
430560.0000    0.62853
430600.0000    0.81984
430640.0000    0.72997
430680.0000    0.64096
430720.0000    0.73597
430760.0000    0.84681
430800.0000    0.73279
430840.0000    0.67769
430880.0000    0.76616
430920.0000    0.68523
430960.0000    0.84141
431000.0000    0.73180
431040.0000    0.75449
431080.0000    0.67299
431120.0000    0.67994
431160.0000    0.49591
431200.0000    0.25598
431240.0000    0.37282
431280.0000    0.10659
431320.0000    0.41548
431360.0000    0.44110
431400.0000    0.16588
431440.0000    0.07963
431480.0000    0.19359
431520.0000    0.11746
431560.0000    0.06642
431600.0000   -0.06121
431640.0000   -0.05662
431680.0000    0.02064
431720.0000   -0.09393
431760.0000   -0.02796
431800.0000    0.07804
431840.0000   -0.06503
431880.0000    0.07077
431920.0000    0.22397
431960.0000    0.27211
432000.0000    0.25821
432040.0000    0.06298
432080.0000   -0.35606
432120.0000   -0.25846
432160.0000   -0.03628
432200.0000   -0.05729
432240.0000    0.12477
432280.0000   -0.00859
432320.0000   -0.02154
432360.0000    0.18264
432400.0000   -0.07027
432440.0000   -0.13066
432480.0000    0.30131
432520.0000    0.03585
432560.0000    0.25989
432600.0000   -0.22271
432640.0000   -0.07633
432680.0000   -0.25726
432720.0000   -0.45785
432760.0000   -0.45277
432800.0000   -0.39410
432840.0000   -0.28923
432880.0000   -0.14089
432920.0000   -0.14189
432960.0000   -0.01653
433000.0000   -0.22753
433040.0000   -0.37261
433080.0000   -0.09315
433120.0000   -0.09006
433160.0000    0.17146
433200.0000    0.05673
433240.0000    0.17026
433280.0000   -0.12222
433320.0000    0.07539
433360.0000    0.17532
433400.0000    0.20791
433440.0000    0.04960
433480.0000   -0.26053
433520.0000    0.16501
433560.0000    0.34186
433600.0000    0.31512
433640.0000    0.38204
433680.0000    0.02028
433720.0000    0.10299
433760.0000    0.30236
433800.0000    0.23504
433840.0000   -0.35272
433880.0000   -0.35247
433920.0000   -0.24317
433960.0000   -0.01336
434000.0000    0.38574
434040.0000    0.52037
434080.0000    0.23659
434120.0000    0.32035
434160.0000    0.73903
434200.0000    0.61006
434240.0000    0.29337
434280.0000    0.35346
434320.0000    0.22266
434360.0000    0.31821
434400.0000    0.33257
434440.0000    0.20642
434480.0000    0.29319
434520.0000    0.56379
434560.0000    0.62885
434600.0000    0.59325
434640.0000    0.42887
434680.0000    0.23143
434720.0000    0.28101
434760.0000    0.53119
434800.0000    0.58442
434840.0000    0.46727
434880.0000    0.09275
434920.0000    0.68973
434960.0000    0.29366
435000.0000    0.49023
435040.0000    0.00503
435080.0000    0.35600
435120.0000    0.18430
435160.0000    0.28153
435200.0000    0.30341
435240.0000    0.26942
435280.0000    0.45903
435320.0000    0.15133
435360.0000    0.34850
435400.0000    0.14185
435440.0000    0.52319
435480.0000    0.48289
435520.0000    0.51469
435560.0000    0.43634
435600.0000    0.66376
435640.0000    0.51692
435680.0000    0.33517
435720.0000    0.31808
435760.0000    0.21261
435800.0000    0.12702
435840.0000    0.20265
435880.0000   -0.12382
435920.0000   -0.12395
435960.0000   -0.10149
436000.0000   -0.08377
436040.0000   -0.14983
436080.0000    0.15053
436120.0000    0.01689
436160.0000   -0.29780
436200.0000   -0.17030
436240.0000   -0.38044
436280.0000   -0.37517
436320.0000   -0.14760
436360.0000    0.02742
436400.0000   -0.16279
436440.0000   -0.38223
436480.0000   -0.01916
436520.0000   -0.02709
436560.0000    0.24830
436600.0000    0.29879
436640.0000   -0.24861
436680.0000   -0.13917
436720.0000   -0.20577
436760.0000   -0.36432
436800.0000   -0.42939
436840.0000   -0.62222
436880.0000   -0.69313
436920.0000   -0.61293
436960.0000   -0.62679
437000.0000   -0.47585
437040.0000   -0.57824
437080.0000   -0.46338
437120.0000   -0.64188
437160.0000   -0.71631
437200.0000   -0.49049
437240.0000   -0.41282
437280.0000   -0.80241
437320.0000   -0.58070
437360.0000   -0.20639
437400.0000   -0.74228
437440.0000   -0.46707
437480.0000   -0.56132
437520.0000   -0.13518
437560.0000   -0.07364
437600.0000   -0.47702
437640.0000   -0.10793
437680.0000   -0.21772
437720.0000   -0.08676
437760.0000   -0.40167
437800.0000   -0.04120
437840.0000    0.03540
437880.0000   -0.07275
437920.0000    0.07196
437960.0000   -0.12180
438000.0000   -0.20356
438040.0000   -0.37094
438080.0000   -0.24399
438120.0000   -0.51863
438160.0000   -0.70867
438200.0000   -0.64621
438240.0000   -0.37745
438280.0000   -0.13608
438320.0000    0.12362
438360.0000    0.04058
438400.0000    0.02482
438440.0000    0.11663
438480.0000    0.26618
438520.0000    0.02320
438560.0000    0.11141
438600.0000   -0.31583
438640.0000   -0.28044
438680.0000   -0.28356
438720.0000   -0.33179
438760.0000   -0.12987
438800.0000   -0.35879
438840.0000   -0.45516
438880.0000   -0.19557
438920.0000   -0.17271
438960.0000   -0.32119
439000.0000   -0.27949
439040.0000   -0.39013
439080.0000   -0.43322
439120.0000   -0.12397
439160.0000   -0.38546
439200.0000   -0.18773
439240.0000   -0.50468
439280.0000   -0.38766
439320.0000   -0.32818
439360.0000   -0.48461
439400.0000   -0.27863
439440.0000   -0.31621
439480.0000   -0.52798
439520.0000   -0.39004
439560.0000   -0.23541
439600.0000   -0.42728
439640.0000   -0.59182
439680.0000   -0.39197
439720.0000   -0.29697
439760.0000   -0.48278
439800.0000   -0.62969
439840.0000   -0.56001
439880.0000   -0.51753
439920.0000   -0.52739
439960.0000   -0.19827
440000.0000    0.13927
440040.0000   -0.00717
440080.0000   -0.06138
440120.0000   -0.52734
440160.0000   -0.25780
440200.0000   -0.59098
440240.0000   -0.08649
440280.0000    0.09194
440320.0000   -0.02837
440360.0000    0.12724
440400.0000   -0.30565
440440.0000   -0.32690
440480.0000   -0.15476
440520.0000   -0.32491
440560.0000    0.04464
440600.0000   -0.45926
440640.0000   -0.59018
440680.0000   -0.48383
440720.0000   -0.46028
440760.0000   -0.32482
440800.0000   -0.08778
440840.0000   -0.18925
440880.0000    0.14321
440920.0000    0.12064
440960.0000    0.31962
441000.0000    0.06257
441040.0000    0.07082
441080.0000    0.23609
441120.0000   -0.40243
441160.0000    0.00652
441200.0000    0.07240
441240.0000   -0.19954
441280.0000   -0.30975
441320.0000   -0.16110
441360.0000   -0.22722
441400.0000   -0.20587
441440.0000   -0.17589
441480.0000   -0.08861
441520.0000   -0.41371
441560.0000   -0.00745
441600.0000   -0.35516
441640.0000   -0.47155
441680.0000    0.13019
441720.0000   -0.26964
441760.0000   -0.09028
441800.0000   -0.27350
441840.0000   -0.19061
441880.0000   -0.48257
441920.0000   -0.01732
441960.0000   -0.21436
442000.0000    0.10243
442040.0000   -0.17028
442080.0000    0.00122
442120.0000   -0.43782
442160.0000   -0.58815
442200.0000   -0.40617
442240.0000   -0.12640
442280.0000   -0.09286
442320.0000   -0.13484
442360.0000   -0.39022
442400.0000   -0.25473
442440.0000    0.16556
442480.0000    0.08293
442520.0000   -0.25330
442560.0000   -0.24095
442600.0000   -0.08748
442640.0000   -0.13423
442680.0000   -0.28851
442720.0000   -0.37708
442760.0000   -0.05972
442800.0000   -0.16451
442840.0000   -0.02306
442880.0000   -0.23298
442920.0000    0.01509
442960.0000    0.25471
443000.0000    0.30423
443040.0000    0.14595
443080.0000   -0.03784
443120.0000    0.49902
443160.0000    0.06653
443200.0000    0.16528
443240.0000    0.32120
443280.0000    0.39480
443320.0000   -0.11155
443360.0000   -0.35457
443400.0000   -0.16462
443440.0000   -0.17196
443480.0000   -0.24272
443520.0000    0.11896
443560.0000   -0.03348
443600.0000   -0.11806
443640.0000   -0.14971
443680.0000   -0.33843
443720.0000   -0.40068
443760.0000   -0.23694
443800.0000   -0.08246
443840.0000   -0.40986
443880.0000   -0.30995
443920.0000   -0.57609
443960.0000   -0.78566
444000.0000   -0.86631
444040.0000   -0.58655
444080.0000   -0.59973
444120.0000   -0.61798
444160.0000   -0.64107
444200.0000   -0.80074
444240.0000   -0.62639
444280.0000   -0.24878
444320.0000   -0.12195
444360.0000   -0.67308
444400.0000   -0.36040
444440.0000   -0.54979
444480.0000   -0.69751
444520.0000   -0.26968
444560.0000   -0.53152
444600.0000   -0.34638
444640.0000   -0.31731
444680.0000   -0.34327
444720.0000   -0.72817
444760.0000   -0.62743
444800.0000   -0.71480
444840.0000   -0.61379
444880.0000   -0.61863
444920.0000   -0.50557
444960.0000   -0.46196
445000.0000   -0.63688
445040.0000   -0.28537
445080.0000   -0.40287
445120.0000   -0.30047
445160.0000   -0.05613
445200.0000   -0.06732
445240.0000    0.11124
445280.0000    0.12858
445320.0000   -0.19605
445360.0000   -0.56433
445400.0000   -0.40175
445440.0000   -0.54315
445480.0000    0.05884
445520.0000   -0.41304
445560.0000    0.14752
445600.0000    0.05449
445640.0000   -0.02511
445680.0000   -0.21134
445720.0000    0.01353
445760.0000   -0.25560
445800.0000    0.10441
445840.0000    0.15853
445880.0000    0.20614
445920.0000    0.04530
445960.0000    0.05855
446000.0000    0.18028
446040.0000   -0.48994
446080.0000   -0.67716
446120.0000   -0.38701
446160.0000   -0.51826
446200.0000   -0.53871
446240.0000   -0.60546
446280.0000   -0.52058
446320.0000   -0.63309
446360.0000   -0.60998
446400.0000   -0.19785
446440.0000   -0.48716
446480.0000   -0.43334
446520.0000   -0.56735
446560.0000   -0.70952
446600.0000   -0.96269
446640.0000   -0.64061
446680.0000   -0.80211
446720.0000   -0.73530
446760.0000   -0.51647
446800.0000   -0.44994
446840.0000   -0.25622
446880.0000   -0.30969
446920.0000   -0.06021
446960.0000    0.14121
447000.0000   -0.36713
447040.0000    0.02945
447080.0000    0.17975
447120.0000   -0.15254
447160.0000   -0.02725
447200.0000   -0.12760
447240.0000   -0.00723
447280.0000   -0.12852
447320.0000   -0.01571
447360.0000   -0.18525
447400.0000   -0.22040
447440.0000    0.01690
447480.0000    0.02493
447520.0000   -0.34752
447560.0000    0.05789
447600.0000   -0.01680
447640.0000    0.03933
447680.0000   -0.13502
447720.0000   -0.01002
447760.0000    0.14358
447800.0000   -0.09228
447840.0000   -0.21332
447880.0000   -0.22108
447920.0000    0.01663
447960.0000   -0.00805
448000.0000    0.06061
448040.0000    0.03011
448080.0000    0.18286
448120.0000   -0.01083
448160.0000   -0.03461
448200.0000   -0.07084
448240.0000    0.01997
448280.0000   -0.06643
448320.0000    0.17413
448360.0000   -0.01548
448400.0000   -0.09950
448440.0000   -0.07191
448480.0000    0.04033
448520.0000   -0.14482
448560.0000    0.14031
448600.0000    0.31843
448640.0000    0.09232
448680.0000   -0.00473
448720.0000   -0.01641
448760.0000    0.15072
448800.0000    0.34114
448840.0000    0.29535
448880.0000    0.34878
448920.0000    0.18607
448960.0000    0.15638
449000.0000    0.15933
449040.0000    0.38283
449080.0000    0.06793
449120.0000    0.04268
449160.0000    0.06991
449200.0000   -0.40774
449240.0000   -0.49660
449280.0000   -0.46006
449320.0000   -0.20308
449360.0000   -0.32874
449400.0000   -0.13169
449440.0000    0.00629
449480.0000    0.11298
449520.0000   -0.24611
449560.0000   -0.23622
449600.0000   -0.29327
449640.0000    0.02799
449680.0000   -0.10751
449720.0000   -0.38017
449760.0000   -0.43564
449800.0000   -0.38383
449840.0000    0.04434
449880.0000   -0.18642
449920.0000   -0.10519
449960.0000   -0.12237
450000.0000    0.21049
450040.0000   -0.13623
450080.0000   -0.01550
450120.0000   -0.06917
450160.0000   -0.45288
450200.0000   -0.26630
450240.0000   -0.18556
450280.0000   -0.31520
450320.0000   -0.15626
450360.0000   -0.46863
450400.0000   -0.07126
450440.0000   -0.03475
450480.0000   -0.35972
450520.0000   -0.26082
450560.0000   -0.12771
450600.0000    0.06891
450640.0000    0.01411
450680.0000   -0.12168
450720.0000    0.30325
450760.0000   -0.17941
450800.0000   -0.04745
450840.0000   -0.21082
450880.0000   -0.03856
450920.0000   -0.24949
450960.0000   -0.20801
451000.0000   -0.02998
451040.0000   -0.16651
451080.0000    0.19574
451120.0000    0.03330
451160.0000    0.18926
451200.0000    0.10561
451240.0000    0.15381
451280.0000    0.02918
451320.0000   -0.76176
451360.0000   -0.23844
451400.0000    0.04378
451440.0000    0.17207
451480.0000   -0.29837
451520.0000   -0.21526
451560.0000   -0.39898
451600.0000   -0.07405
451640.0000   -0.22287
451680.0000   -0.47614
451720.0000   -0.52799
451760.0000   -0.46247
451800.0000   -0.72520
451840.0000   -0.40415
451880.0000   -0.49444
451920.0000   -0.46021
451960.0000   -0.73771
452000.0000   -0.30502
452040.0000   -0.28241
452080.0000   -0.00997
452120.0000   -0.00082
452160.0000   -0.01894
452200.0000   -0.08336
452240.0000    0.05257
452280.0000    0.24313
452320.0000    0.24662
452360.0000    0.18675
452400.0000   -0.09568
452440.0000   -0.24832
452480.0000   -0.03018
452520.0000   -0.23908
452560.0000   -0.09365
452600.0000   -0.18156
452640.0000   -0.30615
452680.0000   -0.38041
452720.0000   -0.38353
452760.0000   -0.25978
452800.0000   -0.12771
452840.0000    0.09835
452880.0000    0.01412
452920.0000    0.01369
452960.0000   -0.38975
453000.0000   -0.37165
453040.0000   -0.62564
453080.0000   -0.56205
453120.0000   -0.12643
453160.0000   -0.35252
453200.0000   -0.36386
453240.0000   -0.45807
453280.0000   -0.30511
453320.0000   -0.14193
453360.0000   -0.35051
453400.0000   -0.23065
453440.0000   -0.37817
453480.0000   -0.51610
453520.0000   -0.20254
453560.0000    0.15523
453600.0000   -0.18289
453640.0000   -0.24954
453680.0000   -0.39108
453720.0000   -0.37016
453760.0000   -0.16267
453800.0000   -0.38111
453840.0000   -0.36870
453880.0000   -0.25598
453920.0000   -0.19549
453960.0000   -0.30065
454000.0000   -0.23736
454040.0000   -0.24813
454080.0000    0.03324
454120.0000    0.10349
454160.0000   -0.03803
454200.0000    0.00709
454240.0000   -0.68742
454280.0000   -0.44873
454320.0000   -0.50772
454360.0000   -0.63599
454400.0000   -0.73972
454440.0000   -0.49963
454480.0000   -0.60924
454520.0000   -0.75671
454560.0000   -0.58547
454600.0000   -0.44149
454640.0000   -0.43834
454680.0000   -0.44805
454720.0000   -0.14543
454760.0000   -0.14041
454800.0000   -0.46203
454840.0000   -0.16702
454880.0000   -0.31719
454920.0000   -0.34692
454960.0000   -0.51442
455000.0000   -0.06557
455040.0000   -0.06294
455080.0000   -0.33144
455120.0000   -0.50764
455160.0000   -0.60403
455200.0000   -0.71563
455240.0000   -0.51521
455280.0000   -0.42644
455320.0000   -0.69767
455360.0000   -0.56505
455400.0000   -0.60013
455440.0000   -0.59266
455480.0000   -0.33736
455520.0000   -0.40259
455560.0000   -0.20527
455600.0000   -0.09732
455640.0000   -0.15734
455680.0000   -0.27602
455720.0000   -0.06611
455760.0000    0.07398
455800.0000   -0.10051
455840.0000   -0.18970
455880.0000   -0.10808
455920.0000   -0.29837
455960.0000   -0.43980
456000.0000   -0.10338
456040.0000    0.00530
456080.0000    0.08364
456120.0000   -0.00281
456160.0000   -0.21069
456200.0000   -0.27704
456240.0000   -0.32608
456280.0000   -0.56364
456320.0000   -0.43165
456360.0000   -0.60268
456400.0000   -0.25968
456440.0000   -0.57823
456480.0000   -0.70815
456520.0000   -0.57157
456560.0000   -0.59937
456600.0000   -0.47904
456640.0000   -0.45354
456680.0000   -0.32036
456720.0000   -0.55476
456760.0000   -0.47212
456800.0000   -0.26347
456840.0000   -0.26419
456880.0000   -0.45150
456920.0000   -0.47971
456960.0000   -0.48006
457000.0000   -0.40065
457040.0000    0.01826
457080.0000   -0.17344
457120.0000    0.04249
457160.0000   -0.36691
457200.0000   -0.39015
457240.0000   -0.75958
457280.0000   -0.52038
457320.0000   -0.51890
457360.0000   -0.77525
457400.0000   -0.81790
457440.0000   -0.53354
457480.0000   -0.69649
457520.0000   -0.66030
457560.0000   -0.85295
457600.0000   -0.43926
457640.0000   -0.39722
457680.0000   -0.50013
457720.0000   -0.38161
457760.0000   -0.49100
457800.0000   -0.56743
457840.0000   -0.68392
457880.0000   -0.36632
457920.0000   -0.56927
457960.0000   -0.31176
458000.0000   -0.47547
458040.0000   -0.62141
458080.0000   -0.38030
458120.0000   -0.64789
458160.0000   -0.42456
458200.0000   -0.46692
458240.0000   -0.66080
458280.0000   -0.67901
458320.0000   -0.74518
458360.0000   -0.33121
458400.0000   -0.53504
458440.0000   -0.54175
458480.0000   -0.40028
458520.0000   -0.14132
458560.0000   -0.44309
458600.0000    0.40261
458640.0000    0.13481
458680.0000   -0.07471
458720.0000   -0.10680
458760.0000   -0.35972
458800.0000   -0.48796
458840.0000   -0.23615
458880.0000   -0.12029
458920.0000   -0.31653
458960.0000   -0.03237
459000.0000   -0.25895
459040.0000   -0.08734
459080.0000   -0.68584
459120.0000   -0.34688
459160.0000   -0.29659
459200.0000   -0.31793
459240.0000   -0.43919
459280.0000   -0.54762
459320.0000   -0.28259
459360.0000   -0.19984
459400.0000    0.17415
459440.0000    0.02707
459480.0000   -0.00408
459520.0000    0.20236
459560.0000   -0.04905
459600.0000    0.33287
459640.0000    0.26394
459680.0000    0.10498
459720.0000   -0.14085
459760.0000   -0.00396
459800.0000    0.25181
459840.0000    0.07506
459880.0000   -0.39866
459920.0000   -0.48302
459960.0000   -0.49696
460000.0000   -0.51759
460040.0000   -0.45800
460080.0000   -0.57832
460120.0000   -0.63705
460160.0000   -0.38154
460200.0000   -0.42469
460240.0000   -0.57976
460280.0000   -0.44139
460320.0000   -0.52619
460360.0000   -0.27436
460400.0000   -0.46307
460440.0000   -0.57009
460480.0000   -0.37857
460520.0000   -0.38013
460560.0000   -0.27211
460600.0000    0.01209
460640.0000    0.31112
460680.0000    0.22029
460720.0000    0.28522
460760.0000    0.07943
460800.0000   -0.32463
460840.0000   -0.48110
460880.0000   -0.41291
460920.0000   -0.37855
460960.0000   -0.29070
461000.0000   -0.48439
461040.0000   -0.39870
461080.0000   -0.47475
461120.0000   -0.50075
461160.0000   -0.50344
461200.0000   -0.19381
461240.0000   -0.10192
461280.0000   -0.12152
461320.0000   -0.36814
461360.0000   -0.42859
461400.0000   -0.25757
461440.0000   -0.54748
461480.0000   -0.39123
461520.0000   -0.42054
461560.0000   -0.39044
461600.0000   -0.39437
461640.0000   -0.14937
461680.0000    0.17561
461720.0000   -0.38099
461760.0000   -0.46902
461800.0000   -0.42894
461840.0000   -0.03556
461880.0000   -0.17725
461920.0000   -0.35633
461960.0000   -0.36335
462000.0000   -0.32960
462040.0000    0.09015
462080.0000    0.01497
462120.0000    0.01788
462160.0000   -0.06628
462200.0000   -0.01645
462240.0000   -0.04230
462280.0000   -0.11441
462320.0000    0.29622
462360.0000   -0.02677
462400.0000    0.07017
462440.0000   -0.12677
462480.0000    0.01509
462520.0000    0.12301
462560.0000   -0.37584
462600.0000   -0.25111
462640.0000   -0.11628
462680.0000    0.05032
462720.0000   -0.10034
462760.0000   -0.17721
462800.0000   -0.14888
462840.0000   -0.15394
462880.0000   -0.14737
462920.0000   -0.03172
462960.0000    0.06933
463000.0000    0.04107
463040.0000    0.11095
463080.0000   -0.24352
463120.0000   -0.10430
463160.0000   -0.00166
463200.0000   -0.24520
463240.0000    0.00273
463280.0000   -0.19184
463320.0000   -0.16649
463360.0000    0.06591
463400.0000   -0.21184
463440.0000    0.03138
463480.0000    0.12160
463520.0000    0.18205
463560.0000    0.32597
463600.0000    0.20354
463640.0000    0.16007
463680.0000    0.21034
463720.0000   -0.26840
463760.0000    0.29451
463800.0000    0.26572
463840.0000    0.08017
463880.0000    0.13761
463920.0000    0.33774
463960.0000   -0.02260
464000.0000   -0.43218
464040.0000   -0.02604
464080.0000    0.07173
464120.0000    0.11161
464160.0000   -0.00933
464200.0000    0.07207
464240.0000   -0.03156
464280.0000    0.05940
464320.0000    0.36723
464360.0000   -0.31439
464400.0000   -0.20398
464440.0000   -0.19827
464480.0000    0.27862
464520.0000    0.11252
464560.0000    0.11731
464600.0000   -0.27015
464640.0000    0.16195
464680.0000    0.12947
464720.0000   -0.06812
464760.0000   -0.00699
464800.0000   -0.00988
464840.0000    0.30627
464880.0000    0.04559
464920.0000   -0.04401
464960.0000   -0.13445
465000.0000    0.02055
465040.0000    0.03235
465080.0000    0.09461
465120.0000    0.13156
465160.0000   -0.04600
465200.0000   -0.24706
465240.0000    0.01627
465280.0000   -0.19287
465320.0000    0.02835
465360.0000   -0.06828
465400.0000    0.01121
465440.0000   -0.22517
465480.0000   -0.16798
465520.0000    0.06017
465560.0000    0.03171
465600.0000   -0.05430
465640.0000   -0.31171
465680.0000   -0.26205
465720.0000    0.05260
465760.0000   -0.32710
465800.0000   -0.34153
465840.0000   -0.10219
465880.0000   -0.17810
465920.0000   -0.11303
465960.0000   -0.04388
466000.0000   -0.08793
466040.0000   -0.30762
466080.0000   -0.25299
466120.0000   -0.27405
466160.0000    0.09006
466200.0000   -0.40187
466240.0000   -0.61527
466280.0000   -0.40106
466320.0000   -0.57251
466360.0000   -0.07940
466400.0000   -0.57982
466440.0000   -0.46781
466480.0000   -0.21215
466520.0000   -0.39988
466560.0000   -0.39812
466600.0000   -0.11503
466640.0000   -0.53561
466680.0000   -0.15759
466720.0000   -0.63070
466760.0000   -0.41159
466800.0000   -0.28398
466840.0000    0.02142
466880.0000   -0.35282
466920.0000   -0.16175
466960.0000    0.04550
467000.0000   -0.20557
467040.0000   -0.19542
467080.0000    0.03577
467120.0000   -0.30781
467160.0000   -0.25358
467200.0000   -0.35970
467240.0000   -0.26680
467280.0000   -0.09551
467320.0000   -0.33385
467360.0000   -0.19612
467400.0000   -0.38101
467440.0000   -0.32482
467480.0000   -0.34448
467520.0000   -0.16890
467560.0000   -0.10903
467600.0000   -0.27901
467640.0000   -0.07481
467680.0000   -0.17766
467720.0000   -0.07697
467760.0000   -0.07387
467800.0000   -0.40251
467840.0000   -0.14430
467880.0000    0.05342
467920.0000    0.27937
467960.0000    0.66807
468000.0000    0.37831
468040.0000    0.18546
468080.0000    0.12314
468120.0000    0.39795
468160.0000    0.50746
468200.0000    0.12291
468240.0000    0.20489
468280.0000   -0.15882
468320.0000    0.06631
468360.0000    0.15160
468400.0000    0.26893
468440.0000    0.18784
468480.0000    0.58417
468520.0000    0.04190
468560.0000    0.37435
468600.0000    0.56502
468640.0000    0.37954
468680.0000    0.26018
468720.0000    0.37258
468760.0000    0.43814
468800.0000    0.49286
468840.0000    0.65460
468880.0000    0.46308
468920.0000    0.30199
468960.0000    0.29145
469000.0000    0.47729
469040.0000    0.44218
469080.0000    0.06539
469120.0000    0.31635
469160.0000   -0.02499
469200.0000    0.13893
469240.0000   -0.01570
469280.0000   -0.04486
469320.0000    0.13070
469360.0000    0.49868
469400.0000    0.03403
469440.0000    0.04754
469480.0000    0.15962
469520.0000    0.10807
469560.0000    0.30221
469600.0000    0.51905
469640.0000    0.28507
469680.0000    0.11117
469720.0000    0.07811
469760.0000   -0.01733
469800.0000    0.02131
469840.0000    0.05020
469880.0000    0.11959
469920.0000   -0.03747
469960.0000    0.28305
470000.0000    0.26769
470040.0000    0.33708
470080.0000    0.17257
470120.0000    0.14099
470160.0000    0.20151
470200.0000    0.01770
470240.0000    0.25401
470280.0000    0.22950
470320.0000    0.33253
470360.0000    0.27555
470400.0000    0.44061
470440.0000    0.26678
470480.0000    0.11599
470520.0000    0.30634
470560.0000    0.31113
470600.0000    0.12481
470640.0000    0.20400
470680.0000    0.30445
470720.0000    0.20957
470760.0000    0.08945
470800.0000   -0.00307
470840.0000    0.18578
470880.0000    0.38288
470920.0000    0.14409
470960.0000    0.25244
471000.0000    0.16215
471040.0000   -0.00965
471080.0000    0.02734
471120.0000    0.21979
471160.0000    0.33944
471200.0000    0.22442
471240.0000    0.05756
471280.0000    0.21417
471320.0000    0.18225
471360.0000    0.31464
471400.0000    0.44352
471440.0000    0.10567
471480.0000    0.31885
471520.0000    0.27840
471560.0000    0.24063
471600.0000    0.30073
471640.0000    0.21129
471680.0000    0.13236
471720.0000    0.50612
471760.0000    0.45196
471800.0000    0.60676
471840.0000    0.54782
471880.0000    0.25404
471920.0000    0.30598
471960.0000    0.41430
472000.0000    0.41755
472040.0000    0.17366
472080.0000   -0.02057
472120.0000    0.19440
472160.0000    0.33564
472200.0000    0.27457
472240.0000    0.01745
472280.0000   -0.22728
472320.0000   -0.30477
472360.0000   -0.17288
472400.0000   -0.04292
472440.0000   -0.33488
472480.0000   -0.11585
472520.0000   -0.36932
472560.0000   -0.49324
472600.0000    0.22538
472640.0000   -0.17532
472680.0000    0.01483
472720.0000   -0.01476
472760.0000   -0.24914
472800.0000   -0.13553
472840.0000   -0.33181
472880.0000   -0.16751
472920.0000   -0.14853
472960.0000   -0.21471
473000.0000    0.06593
473040.0000   -0.22192
473080.0000   -0.43050
473120.0000    0.15188
473160.0000   -0.20172
473200.0000   -0.39345
473240.0000   -0.56869
473280.0000   -0.48120
473320.0000   -0.21701
473360.0000   -0.29910
473400.0000   -0.08212
473440.0000   -0.13189
473480.0000    0.22141
473520.0000   -0.23813
473560.0000   -0.19400
473600.0000   -0.41390
473640.0000   -0.08348
473680.0000    0.10466
473720.0000   -0.03023
473760.0000   -0.32267
473800.0000    0.39513
473840.0000    0.25697
473880.0000    0.45055
473920.0000   -0.33265
473960.0000   -0.04967
474000.0000   -0.23864
474040.0000    0.16305
474080.0000    0.01892
474120.0000   -0.46749
474160.0000   -0.13281
474200.0000   -0.08552
474240.0000    0.25278
474280.0000    0.23054
474320.0000   -0.04070
474360.0000   -0.26239
474400.0000    0.23946
474440.0000    0.15274
474480.0000    0.05254
474520.0000    0.11448
474560.0000   -0.10014
474600.0000    0.10268
474640.0000   -0.17450
474680.0000    0.04691
474720.0000   -0.17013
474760.0000   -0.23075
474800.0000   -0.02267
474840.0000    0.03214
474880.0000    0.09056
474920.0000   -0.01605
474960.0000   -0.01629
475000.0000    0.07988
475040.0000    0.36773
475080.0000   -0.13281
475120.0000    0.05849
475160.0000    0.03408
475200.0000    0.16162
475240.0000    0.03328
475280.0000    0.04111
475320.0000    0.02494
475360.0000    0.12767
475400.0000    0.16633
475440.0000   -0.03821
475480.0000    0.12527
475520.0000   -0.07698
475560.0000   -0.00149
475600.0000    0.13605
475640.0000    0.13750
475680.0000    0.04175
475720.0000    0.07271
475760.0000    0.03559
475800.0000    0.05985
475840.0000    0.15150
475880.0000    0.06358
475920.0000    0.18955
475960.0000   -0.12441
476000.0000    0.08253
476040.0000    0.01987
476080.0000    0.34105
476120.0000    0.11378
476160.0000   -0.03297
476200.0000    0.00608
476240.0000    0.16866
476280.0000    0.20045
476320.0000    0.14279
476360.0000    0.17914
476400.0000   -0.00523
476440.0000   -0.01192
476480.0000    0.00745
476520.0000    0.11693
476560.0000   -0.06206
476600.0000   -0.37056
476640.0000   -0.31460
476680.0000   -0.44686
476720.0000   -0.18948
476760.0000   -0.43012
476800.0000   -0.52801
476840.0000   -0.41165
476880.0000   -0.30033
476920.0000   -0.32703
476960.0000   -0.31837
477000.0000   -0.53367
477040.0000   -0.42244
477080.0000   -0.62700
477120.0000   -0.74157
477160.0000   -0.60823
477200.0000   -0.75983
477240.0000   -0.73778
477280.0000   -0.93178
477320.0000   -1.04394
477360.0000   -0.63673
477400.0000   -0.64761
477440.0000   -0.90407
477480.0000   -0.54203
477520.0000   -0.37199
477560.0000   -0.64532
477600.0000   -0.72559
477640.0000   -0.53559
477680.0000   -0.81229
477720.0000   -0.76658
477760.0000   -0.66269
477800.0000   -0.41628
477840.0000   -0.43843
477880.0000   -0.50816
477920.0000   -0.60710
477960.0000   -0.60096
478000.0000   -0.54800
478040.0000   -0.53286
478080.0000   -0.44010
478120.0000   -0.43533
478160.0000   -0.58435
478200.0000   -0.28837
478240.0000   -0.06040
478280.0000   -0.23821
478320.0000   -0.21560
478360.0000   -0.44920
478400.0000   -0.32928
478440.0000   -0.42453
478480.0000   -0.35354
478520.0000   -0.64202
478560.0000   -0.43622
478600.0000   -0.65367
478640.0000   -0.76580
478680.0000   -0.71458
478720.0000   -0.61162
478760.0000   -0.71271
478800.0000   -0.62417
478840.0000   -0.51609
478880.0000   -0.75052
478920.0000   -0.42038
478960.0000   -0.53312
479000.0000   -0.37098
479040.0000   -0.11303
479080.0000   -0.41666
479120.0000   -0.50485
479160.0000   -0.41312
479200.0000   -0.57764
479240.0000   -0.43157
479280.0000   -0.05458
479320.0000   -0.45927
479360.0000   -0.65204
479400.0000   -0.60482
479440.0000   -0.82193
479480.0000   -0.55915
479520.0000   -0.18348
479560.0000   -0.42470
479600.0000   -0.70683
479640.0000   -0.06002
479680.0000   -0.01204
479720.0000   -0.18039
479760.0000   -0.22277
479800.0000   -0.14605
479840.0000   -0.16389
479880.0000   -0.22937
479920.0000    0.05348
479960.0000   -0.32990
480000.0000   -0.52691
480040.0000   -0.30817
480080.0000   -0.54284
480120.0000   -0.65931
480160.0000   -0.49980
480200.0000   -0.62554
480240.0000   -0.59345
480280.0000   -0.72192
480320.0000   -0.79885
480360.0000   -0.44526
480400.0000   -0.69246
480440.0000   -1.05018
480480.0000   -0.75748
480520.0000   -0.86039
480560.0000   -0.90582
480600.0000   -0.66458
480640.0000   -0.75067
480680.0000   -0.54187
480720.0000   -0.47265
480760.0000   -0.36355
480800.0000   -0.51120
480840.0000   -0.65806
480880.0000   -0.85821
480920.0000   -0.48421
480960.0000   -0.64908
481000.0000   -0.65659
481040.0000   -0.58131
481080.0000   -0.49888
481120.0000   -0.46571
481160.0000   -0.50318
481200.0000   -0.42426
481240.0000   -0.51398
481280.0000   -0.68024
481320.0000   -0.57567
481360.0000   -0.53076
481400.0000   -0.35339
481440.0000   -0.44131
481480.0000   -0.65723
481520.0000   -0.36954
481560.0000   -0.50810
481600.0000   -0.62349
481640.0000   -0.46366
481680.0000   -0.17721
481720.0000   -0.12031
481760.0000   -0.53090
481800.0000   -0.36427
481840.0000   -0.44848
481880.0000   -0.42039
481920.0000   -0.54987
481960.0000   -0.33206
482000.0000   -0.48660
482040.0000   -0.27196
482080.0000   -0.71929
482120.0000   -0.36286
482160.0000   -0.37717
482200.0000   -0.49834
482240.0000   -0.55240
482280.0000   -0.56758
482320.0000   -0.69249
482360.0000   -0.61634
482400.0000   -0.27597
482440.0000   -0.57272
482480.0000   -0.50251
482520.0000   -0.26452
482560.0000   -0.36087
482600.0000   -0.19236
482640.0000   -0.10122
482680.0000   -0.26367
482720.0000   -0.22769
482760.0000   -0.39932
482800.0000   -0.13954
482840.0000    0.11768
482880.0000   -0.19344
482920.0000   -0.17010
482960.0000   -0.18202
483000.0000   -0.17135
483040.0000   -0.25294
483080.0000   -0.16582
483120.0000   -0.15588
483160.0000   -0.30478
483200.0000    0.05506
483240.0000   -0.02902
483280.0000   -0.33566
483320.0000   -0.27741
483360.0000   -0.23768
483400.0000   -0.11611
483440.0000   -0.19129
483480.0000   -0.08020
483520.0000   -0.07590
483560.0000   -0.20917
483600.0000   -0.26842
483640.0000   -0.36184
483680.0000   -0.53641
483720.0000   -0.54595
483760.0000   -0.62824
483800.0000   -0.24699
483840.0000   -0.26457
483880.0000   -0.32642
483920.0000   -0.67933
483960.0000   -0.43606
484000.0000   -0.36900
484040.0000   -0.52915
484080.0000   -0.28478
484120.0000   -0.29409
484160.0000   -0.28552
484200.0000   -0.35354
484240.0000   -0.14281
484280.0000   -0.23808
484320.0000   -0.13625
484360.0000   -0.41380
484400.0000   -0.30067
484440.0000   -0.35060
484480.0000   -0.15059
484520.0000   -0.04979
484560.0000   -0.02433
484600.0000   -0.19425
484640.0000   -0.05322
484680.0000    0.01570
484720.0000    0.03756
484760.0000    0.06839
484800.0000   -0.23209
484840.0000   -0.29578
484880.0000   -0.17901
484920.0000   -0.30711
484960.0000    0.06814
485000.0000    0.04695
485040.0000    0.28316
485080.0000    0.27590
485120.0000    0.33473
485160.0000    0.46404
485200.0000    0.09535
485240.0000    0.35866
485280.0000    0.40424
485320.0000    0.21446
485360.0000    0.35310
485400.0000    0.22236
485440.0000    0.40153
485480.0000    0.43266
485520.0000    0.29779
485560.0000    0.31780
485600.0000    0.35581
485640.0000    0.16868
485680.0000    0.15698
485720.0000    0.43977
485760.0000    0.34432
485800.0000    0.19236
485840.0000    0.48816
485880.0000    0.23449
485920.0000    0.33575
485960.0000    0.41098
486000.0000    0.43596
486040.0000    0.22146
486080.0000    0.08527
486120.0000    0.27372
486160.0000    0.32118
486200.0000    0.31125
486240.0000    0.18932
486280.0000    0.17430
486320.0000    0.26665
486360.0000    0.27787
486400.0000    0.25780
486440.0000    0.37151
486480.0000    0.36103
486520.0000    0.26438
486560.0000    0.28078
486600.0000    0.35412
486640.0000    0.26502
486680.0000    0.12437
486720.0000    0.49401
486760.0000    0.22808
486800.0000    0.02408
486840.0000   -0.05914
486880.0000   -0.06780
486920.0000   -0.45178
486960.0000   -0.23107
487000.0000   -0.08681
487040.0000   -0.26841
487080.0000   -0.37820
487120.0000    0.00230
487160.0000    0.11112
487200.0000   -0.02692
487240.0000   -0.29666
487280.0000   -0.43699
487320.0000   -0.61463
487360.0000   -0.12210
487400.0000   -0.07939
487440.0000   -0.26605
487480.0000   -0.30637
487520.0000   -0.29052
487560.0000   -0.54063
487600.0000   -0.31353
487640.0000   -0.45793
487680.0000   -0.21795
487720.0000   -0.40584
487760.0000   -0.47490
487800.0000   -0.20090
487840.0000    0.02079
487880.0000    0.17275
487920.0000   -0.01514
487960.0000    0.13291
488000.0000    0.18345
488040.0000   -0.03592
488080.0000   -0.26353
488120.0000   -0.06771
488160.0000   -0.23406
488200.0000   -0.37688
488240.0000    0.10916
488280.0000    0.01332
488320.0000   -0.24694
488360.0000   -0.05920
488400.0000   -0.33447
488440.0000   -0.31310
488480.0000   -0.34883
488520.0000    0.07939
488560.0000   -0.03537
488600.0000    0.08535
488640.0000    0.06912
488680.0000   -0.00685
488720.0000   -0.06663
488760.0000   -0.30622
488800.0000   -0.17138
488840.0000   -0.41062
488880.0000   -0.39104
488920.0000   -0.38961
488960.0000   -0.30581
489000.0000   -0.34092
489040.0000   -0.15089
489080.0000   -0.49781
489120.0000   -0.22624
489160.0000   -0.42500
489200.0000   -0.36861
489240.0000   -0.47572
489280.0000    0.15597
489320.0000    0.05988
489360.0000    0.01397
489400.0000    0.18415
489440.0000   -0.11861
489480.0000   -0.11477
489520.0000   -0.26694
489560.0000   -0.03150
489600.0000   -0.30564
489640.0000    0.04282
489680.0000   -0.44635
489720.0000   -0.74608
489760.0000   -0.78554
489800.0000   -0.37528
489840.0000   -0.47906
489880.0000   -0.38878
489920.0000   -0.13639
489960.0000    0.06672
490000.0000   -0.47017
490040.0000   -0.16044
490080.0000   -0.21835
490120.0000   -0.10965
490160.0000   -0.14276
490200.0000   -0.20864
490240.0000   -0.22817
490280.0000   -0.02748
490320.0000   -0.10049
490360.0000   -0.12853
490400.0000   -0.30102
490440.0000   -0.26524
490480.0000   -0.06794
490520.0000   -0.26487
490560.0000   -0.39479
490600.0000   -0.21265
490640.0000   -0.04741
490680.0000   -0.11466
490720.0000   -0.33225
490760.0000   -0.62324
490800.0000   -0.37620
490840.0000   -0.14264
490880.0000   -0.48469
490920.0000   -0.17946
490960.0000    0.15679
491000.0000   -0.11034
491040.0000   -0.23590
491080.0000   -0.10007
491120.0000   -0.00341
491160.0000   -0.14900
491200.0000   -0.15595
491240.0000   -0.84210
491280.0000   -0.13268
491320.0000    0.02245
491360.0000   -0.28822
491400.0000   -0.30062
491440.0000   -0.11893
491480.0000    0.07827
491520.0000   -0.20823
491560.0000   -0.23055
491600.0000   -0.29347
491640.0000   -0.43516
491680.0000   -0.28221
491720.0000    0.03534
491760.0000   -0.16668
491800.0000   -0.27158
491840.0000   -0.28657
491880.0000    0.01794
491920.0000   -0.03916
491960.0000    0.10022
492000.0000   -0.05258
492040.0000   -0.20886
492080.0000   -0.03009
492120.0000   -0.17755
492160.0000   -0.33337
492200.0000   -0.39114
492240.0000   -0.42641
492280.0000   -0.66704
492320.0000   -0.71068
492360.0000   -0.44142
492400.0000   -0.48782
492440.0000   -0.32299
492480.0000   -0.18689
492520.0000   -0.08826
492560.0000   -0.30341
492600.0000   -0.54354
492640.0000   -0.19786
492680.0000    0.01393
492720.0000   -0.47278
492760.0000   -0.30056
492800.0000   -0.35965
492840.0000   -0.40265
492880.0000   -0.69567
492920.0000   -0.64147
492960.0000   -0.28614
493000.0000   -0.28663
493040.0000   -0.23652
493080.0000   -0.24337
493120.0000   -0.26981
493160.0000   -0.29778
493200.0000   -0.10248
493240.0000   -0.17295
493280.0000   -0.00698
493320.0000   -0.29006
493360.0000   -0.46941
493400.0000   -0.17968
493440.0000   -0.17575
493480.0000   -0.36310
493520.0000   -0.22228
493560.0000   -0.14894
493600.0000   -0.10708
493640.0000   -0.07477
493680.0000   -0.55595
493720.0000    0.03992
493760.0000   -0.41553
493800.0000   -0.30722
493840.0000   -0.45558
493880.0000   -0.05245
493920.0000   -0.34093
493960.0000   -0.10330
494000.0000   -0.18864
494040.0000   -0.12953
494080.0000   -0.39313
494120.0000   -0.36497
494160.0000    0.16287
494200.0000    0.10365
494240.0000   -0.49617
494280.0000   -0.73623
494320.0000   -0.74040
494360.0000   -0.70788
494400.0000   -0.88253
494440.0000   -0.91827
494480.0000   -0.46774
494520.0000   -0.71050
494560.0000   -0.65853
494600.0000   -0.15478
494640.0000   -0.30466
494680.0000   -0.37794
494720.0000   -0.30007
494760.0000   -0.50147
494800.0000   -0.77310
494840.0000   -0.75142
494880.0000   -0.50676
494920.0000   -0.71030
494960.0000   -0.51133
495000.0000   -0.53393
495040.0000   -0.61849
495080.0000   -0.47323
495120.0000   -0.63117
495160.0000   -0.53538
495200.0000   -0.81999
495240.0000   -0.69356
495280.0000   -0.88456
495320.0000   -0.63172
495360.0000   -0.51470
495400.0000   -0.70247
495440.0000   -0.66145
495480.0000   -0.58186
495520.0000   -0.68943
495560.0000   -0.44547
495600.0000   -0.40633
495640.0000   -0.47811
495680.0000   -0.42654
495720.0000   -0.41055
495760.0000   -0.46445
495800.0000   -0.60875
495840.0000   -0.63249
495880.0000   -0.71994
495920.0000   -0.63964
495960.0000   -0.75224
496000.0000   -0.64281
496040.0000   -0.39137
496080.0000   -0.83201
496120.0000   -0.78932
496160.0000   -0.68510
496200.0000   -0.74168
496240.0000   -0.94860
496280.0000   -0.72681
496320.0000   -0.48716
496360.0000   -0.74775
496400.0000   -0.53237
496440.0000   -0.62758
496480.0000   -0.34319
496520.0000   -0.62013
496560.0000   -0.51872
496600.0000   -0.45292
496640.0000   -0.28058
496680.0000   -0.20388
496720.0000   -0.24440
496760.0000   -0.21966
496800.0000   -0.15241
496840.0000   -0.31709
496880.0000   -0.34212
496920.0000   -0.08506
496960.0000   -0.02108
497000.0000   -0.22156
497040.0000    0.05896
497080.0000   -0.13594
497120.0000   -0.12715
497160.0000    0.14925
497200.0000    0.08784
497240.0000   -0.00499
497280.0000   -0.18811
497320.0000   -0.24021
497360.0000   -0.33307
497400.0000   -0.26039
497440.0000   -0.60634
497480.0000   -0.29761
497520.0000   -0.21294
497560.0000   -0.43621
497600.0000   -0.16978
497640.0000    0.01813
497680.0000    0.10873
497720.0000    0.08199
497760.0000    0.04443
497800.0000   -0.14658
497840.0000    0.06119
497880.0000    0.07877
497920.0000   -0.14751
497960.0000   -0.34966
498000.0000   -0.04772
498040.0000   -0.27948
498080.0000   -0.30142
498120.0000   -0.09004
498160.0000   -0.24834
498200.0000   -0.17332
498240.0000   -0.01018
498280.0000   -0.10128
498320.0000    0.00454
498360.0000   -0.38734
498400.0000   -0.10834
498440.0000   -0.10435
498480.0000    0.00804
498520.0000    0.18284
498560.0000   -0.38707
498600.0000   -0.43533
498640.0000   -0.57946
498680.0000   -0.33391
498720.0000   -0.59781
498760.0000   -0.60516
498800.0000   -0.14435
498840.0000   -0.07386
498880.0000    0.05680
498920.0000   -0.28081
498960.0000   -0.09470
499000.0000   -0.46053
499040.0000   -0.12065
499080.0000   -0.18951
499120.0000    0.04930
499160.0000   -0.17395
499200.0000   -0.23851
499240.0000   -0.19758
499280.0000   -0.22755
499320.0000   -0.32203
499360.0000   -0.42444
499400.0000   -0.27720
499440.0000   -0.35369
499480.0000   -0.31436
499520.0000   -0.40264
499560.0000   -0.17250
499600.0000   -0.16320
499640.0000   -0.12550
499680.0000   -0.18797
499720.0000   -0.08457
499760.0000   -0.16492
499800.0000   -0.37135
499840.0000   -0.20469
499880.0000   -0.02087
499920.0000   -0.16532
499960.0000   -0.19608
500000.0000    0.15688
500040.0000   -0.18026
500080.0000   -0.17028
500120.0000    0.07609
500160.0000    0.46592
500200.0000    0.18316
500240.0000    0.51456
500280.0000    0.18247
500320.0000    0.18144
500360.0000    0.29106
500400.0000    0.28567
500440.0000    0.40443
500480.0000   -0.11994
500520.0000   -0.09090
500560.0000   -0.23488
500600.0000   -0.23369
500640.0000   -0.26037
500680.0000   -0.08179
500720.0000   -0.16700
500760.0000   -0.40533
500800.0000   -0.24264
500840.0000   -0.03951
500880.0000    0.23883
500920.0000    0.38866
500960.0000    0.37421
501000.0000    0.44916
501040.0000    0.45658
501080.0000    0.31183
501120.0000    0.16272
501160.0000    0.52104
501200.0000    0.48090
501240.0000    0.33668
501280.0000    0.25363
501320.0000    0.14214
501360.0000    0.21915
501400.0000    0.36062
501440.0000    0.13665
501480.0000    0.30556
501520.0000    0.14377
501560.0000    0.38434
501600.0000    0.35647
501640.0000    0.45315
501680.0000    0.01339
501720.0000    0.27145
501760.0000    0.27254
501800.0000    0.13345
501840.0000    0.12711
501880.0000    0.32572
501920.0000    0.30876
501960.0000    0.34718
502000.0000    0.28193
502040.0000    0.19980
502080.0000    0.26512
502120.0000    0.32820
502160.0000    0.02683
502200.0000   -0.25078
502240.0000   -0.48152
502280.0000   -0.05172
502320.0000   -0.24334
502360.0000    0.30388
502400.0000    0.33812
502440.0000    0.43954
502480.0000    0.29703
502520.0000    0.24554
502560.0000    0.28100
502600.0000    0.43610
502640.0000    0.25005
502680.0000    0.25013
502720.0000    0.28827
502760.0000    0.26861
502800.0000    0.37390
502840.0000    0.31531
502880.0000    0.27763
502920.0000    0.10140
502960.0000    0.31284
503000.0000    0.34265
503040.0000    0.13498
503080.0000    0.44772
503120.0000    0.52936
503160.0000    0.39845
503200.0000    0.19809
503240.0000    0.24772
503280.0000    0.26310
503320.0000    0.37933
503360.0000    0.32768
503400.0000    0.41916
503440.0000   -0.02556
503480.0000    0.39208
503520.0000    0.42071
503560.0000    0.65374
503600.0000    0.38321
503640.0000    0.48975
503680.0000    0.37148
503720.0000    0.44715
503760.0000    0.22766
503800.0000    0.30134
503840.0000    0.15655
503880.0000    0.39201
503920.0000    0.54260
503960.0000    0.34569
504000.0000    0.52031
504040.0000    0.32346
504080.0000    0.27300
504120.0000    0.29755
504160.0000    0.36132
504200.0000    0.26908
504240.0000    0.45736
504280.0000    0.20583
504320.0000    0.43603
504360.0000    0.14483
504400.0000    0.32212
504440.0000    0.28797
504480.0000    0.26787
504520.0000    0.19155
504560.0000    0.18199
504600.0000    0.34437
504640.0000    0.31333
504680.0000   -0.10641
504720.0000    0.29803
504760.0000    0.10808
504800.0000    0.13181
504840.0000    0.24425
504880.0000   -0.29371
504920.0000    0.05389
504960.0000   -0.38567
505000.0000   -0.55401
505040.0000   -0.33671
505080.0000   -0.32472
505120.0000   -0.28123
505160.0000   -0.57238
505200.0000   -0.50907
505240.0000   -0.43179
505280.0000   -0.41950
505320.0000   -0.28854
505360.0000   -0.61323
505400.0000   -0.40629
505440.0000   -0.56489
505480.0000   -0.53185
505520.0000   -0.48855
505560.0000   -0.64669
505600.0000   -0.52473
505640.0000   -0.89954
505680.0000   -0.60409
505720.0000   -0.69100
505760.0000   -0.53395
505800.0000   -0.39330
505840.0000   -0.33653
505880.0000   -0.37350
505920.0000   -0.21441
505960.0000   -0.07368
506000.0000   -0.25311
506040.0000   -0.70301
506080.0000   -0.18618
506120.0000   -0.02086
506160.0000   -0.04591
506200.0000   -0.27036
506240.0000    0.07438
506280.0000   -0.44931
506320.0000   -0.29895
506360.0000   -0.36402
506400.0000   -0.50554
506440.0000   -0.41264
506480.0000   -0.37390
506520.0000   -0.20022
506560.0000   -0.50407
506600.0000   -0.10301
506640.0000   -0.23034
506680.0000   -0.08727
506720.0000   -0.30558
506760.0000   -0.41452
506800.0000   -0.05625
506840.0000   -0.05082
506880.0000    0.00657
506920.0000   -0.33998
506960.0000   -0.09513
507000.0000   -0.37670
507040.0000   -0.18904
507080.0000    0.41861
507120.0000    0.40950
507160.0000    0.23848
507200.0000    0.23556
507240.0000    0.23456
507280.0000    0.48818
507320.0000    0.26599
507360.0000    0.13306
507400.0000    0.32031
507440.0000    0.29776
507480.0000    0.31371
507520.0000    0.29442
507560.0000    0.01405
507600.0000    0.14922
507640.0000    0.29519
507680.0000    0.42053
507720.0000    0.26574
507760.0000    0.46206
507800.0000    0.20220
507840.0000    0.31100
507880.0000    0.41179
507920.0000    0.42003
507960.0000    0.11630
508000.0000    0.37354
508040.0000    0.43932
508080.0000    0.22573
508120.0000    0.24957
508160.0000    0.18680
508200.0000    0.31149
508240.0000    0.51571
508280.0000    0.42707
508320.0000    0.30186
508360.0000    0.44863
508400.0000    0.12394
508440.0000    0.43316
508480.0000    0.31895
508520.0000    0.53809
508560.0000    0.35144
508600.0000    0.36722
508640.0000    0.27502
508680.0000    0.36438
508720.0000    0.47653
508760.0000    0.24189
508800.0000    0.20671
508840.0000    0.36473
508880.0000    0.45077
508920.0000    0.35546
508960.0000    0.23637
509000.0000    0.19562
509040.0000    0.40210
509080.0000    0.32567
509120.0000    0.24422
509160.0000    0.33596
509200.0000    0.44792
509240.0000    0.35171
509280.0000    0.21163
509320.0000    0.27347
509360.0000    0.15053
509400.0000    0.24293
509440.0000    0.74953
509480.0000    0.31489
509520.0000    0.18256
509560.0000    0.30100
509600.0000    0.20510
509640.0000    0.17936
509680.0000    0.29796
509720.0000    0.47289
509760.0000    0.43898
509800.0000    0.39971
509840.0000    0.24052
509880.0000    0.39507
509920.0000    0.40152
509960.0000    0.19793
510000.0000   -0.00743
510040.0000    0.23199
510080.0000   -0.01482
510120.0000    0.26274
510160.0000    0.38478
510200.0000    0.36354
510240.0000   -0.02310
510280.0000    0.27994
510320.0000    0.24713
510360.0000    0.32951
510400.0000    0.08175
510440.0000    0.45583
510480.0000    0.31861
510520.0000    0.50347
510560.0000    0.36822
510600.0000    0.65357
510640.0000    0.48221
510680.0000    0.38987
510720.0000    0.46697
510760.0000    0.39248
510800.0000    0.30868
510840.0000    0.20094
510880.0000    0.47662
510920.0000    0.23584
510960.0000    0.40629
511000.0000    0.43479
511040.0000    0.56274
511080.0000    0.42781
511120.0000    0.46136
511160.0000    0.57830
511200.0000    0.47512
511240.0000    0.32776
511280.0000    0.39560
511320.0000    0.33276
511360.0000    0.27800
511400.0000    0.21473
511440.0000    0.32393
511480.0000    0.20200
511520.0000    0.49243
511560.0000    0.25432
511600.0000    0.26589
511640.0000    0.15364
511680.0000    0.36670
511720.0000    0.38501
511760.0000    0.43040
511800.0000    0.25683
511840.0000    0.37811
511880.0000    0.35181
511920.0000    0.32105
511960.0000    0.38333
512000.0000    0.35884
512040.0000    0.31336
512080.0000    0.32980
512120.0000    0.20052
512160.0000    0.35518
512200.0000    0.16713
512240.0000    0.39818
512280.0000    0.51623
512320.0000    0.33181
512360.0000    0.17645
512400.0000    0.25510
512440.0000    0.38431
512480.0000    0.29270
512520.0000    0.29501
512560.0000    0.14264
512600.0000    0.38510
512640.0000    0.34779
512680.0000    0.18163
512720.0000    0.26827
512760.0000    0.30567
512800.0000    0.31090
512840.0000    0.18937
512880.0000    0.32899
512920.0000    0.21488
512960.0000    0.31177
513000.0000    0.39115
513040.0000    0.17949
513080.0000    0.00125
513120.0000    0.13061
513160.0000    0.26295
513200.0000    0.32851
513240.0000    0.49349
513280.0000    0.13012
513320.0000    0.44145
513360.0000    0.21826
513400.0000    0.28161
513440.0000    0.20537
513480.0000    0.43085
513520.0000    0.42353
513560.0000    0.24720
513600.0000    0.34103
513640.0000    0.04246
513680.0000    0.30462
513720.0000    0.55952
513760.0000    0.28653
513800.0000    0.37912
513840.0000    0.44130
513880.0000    0.18614
513920.0000    0.51300
513960.0000    0.38892
514000.0000    0.49249
514040.0000    0.22028
514080.0000    0.28301
514120.0000    0.50239
514160.0000    0.41265
514200.0000    0.19196
514240.0000    0.40706
514280.0000    0.46828
514320.0000    0.18107
514360.0000    0.24252
514400.0000    0.40253
514440.0000    0.38142
514480.0000    0.39650
514520.0000    0.40097
514560.0000    0.36306
514600.0000    0.08311
514640.0000    0.33083
514680.0000    0.22266
514720.0000    0.27556
514760.0000    0.34929
514800.0000    0.15453
514840.0000    0.23275
514880.0000    0.48694
514920.0000    0.36234
514960.0000    0.19793
515000.0000    0.22624
515040.0000    0.18493
515080.0000    0.16581
515120.0000    0.22191
515160.0000    0.48483
515200.0000    0.19986
515240.0000    0.11833
515280.0000    0.05598
515320.0000    0.24331
515360.0000    0.20191
515400.0000    0.19263
515440.0000    0.33486
515480.0000    0.11103
515520.0000    0.34914
515560.0000    0.36099
515600.0000    0.26521
515640.0000    0.18273
515680.0000    0.17537
515720.0000    0.32803
515760.0000    0.36656
515800.0000    0.12639
515840.0000    0.18713
515880.0000    0.41278
515920.0000    0.41161
515960.0000    0.33190
516000.0000    0.53127
516040.0000    0.17347
516080.0000   -0.32892
516120.0000   -0.26822
516160.0000   -0.37290
516200.0000    0.00315
516240.0000    0.14458
516280.0000   -0.03172
516320.0000    0.15245
516360.0000   -0.05661
516400.0000   -0.17428
516440.0000   -0.13932
516480.0000   -0.10324
516520.0000    0.05859
516560.0000   -0.09450
516600.0000    0.06594
516640.0000    0.09380
516680.0000   -0.09297
516720.0000   -0.12905
516760.0000    0.00586
516800.0000   -0.08756
516840.0000   -0.14501
516880.0000   -0.20939
516920.0000   -0.28436
516960.0000   -0.05387
517000.0000    0.17026
517040.0000   -0.07656
517080.0000   -0.15851
517120.0000   -0.28625
517160.0000   -0.20720
517200.0000   -0.22474
517240.0000   -0.51225
517280.0000   -0.60007
517320.0000   -0.46436
517360.0000   -0.43320
517400.0000   -0.56061
517440.0000   -0.31484
517480.0000   -0.31024
517520.0000   -0.25928
517560.0000   -0.16056
517600.0000   -0.13881
517640.0000   -0.41427
517680.0000   -0.11191
517720.0000   -0.45596
517760.0000   -0.18459
517800.0000   -0.36318
517840.0000   -0.36580
517880.0000   -0.28702
517920.0000    0.01780
517960.0000    0.10832
518000.0000   -0.09380
518040.0000    0.00147
518080.0000   -0.10076
518120.0000    0.03284
518160.0000   -0.34466
518200.0000   -0.27831
518240.0000   -0.15955
518280.0000   -0.34196
518320.0000   -0.11786
518360.0000   -0.20745
518400.0000   -0.29655
518440.0000   -0.09457
518480.0000    0.00627
518520.0000   -0.06316
518560.0000   -0.09604
518600.0000   -0.06620
518640.0000   -0.32891
518680.0000   -0.26488
518720.0000   -0.36569
518760.0000   -0.16056
518800.0000   -0.42870
518840.0000   -0.26972
518880.0000   -0.46153
518920.0000   -0.26865
518960.0000   -0.28574
519000.0000    0.03327
519040.0000   -0.33396
519080.0000   -0.22141
519120.0000   -0.22909
519160.0000   -0.07336
519200.0000   -0.15602
519240.0000   -0.10923
519280.0000   -0.18981
519320.0000    0.05582
519360.0000   -0.06867
519400.0000    0.01242
519440.0000   -0.28879
519480.0000   -0.03794
519520.0000    0.05201
519560.0000   -0.07481
519600.0000    0.11957
519640.0000    0.06464
519680.0000    0.10209
519720.0000    0.18567
519760.0000   -0.13422
519800.0000    0.00190
519840.0000    0.35673
519880.0000    0.12497
519920.0000    0.51781
519960.0000    0.43343
520000.0000    0.23494
520040.0000    0.27551
520080.0000    0.11648
520120.0000    0.38659
520160.0000    0.28638
520200.0000    0.21549
520240.0000    0.15871
520280.0000    0.23050
520320.0000    0.25837
520360.0000    0.24899
520400.0000    0.28180
520440.0000    0.19949
520480.0000    0.23036
520520.0000    0.30844
520560.0000    0.35052
520600.0000    0.43680
520640.0000    0.24041
520680.0000    0.32687
520720.0000    0.32468
520760.0000    0.59203
520800.0000    0.23282
520840.0000    0.30074
520880.0000    0.18636
520920.0000    0.33212
520960.0000    0.31239
521000.0000    0.36777
521040.0000    0.28749
521080.0000    0.44669
521120.0000    0.32687
521160.0000    0.36439
521200.0000    0.45358
521240.0000    0.32011
521280.0000    0.19253
521320.0000    0.54259
521360.0000    0.40633
521400.0000    0.21848
521440.0000    0.13222
521480.0000    0.13250
521520.0000    0.29005
521560.0000    0.14289
521600.0000    0.17645
521640.0000    0.41922
521680.0000    0.36294
521720.0000    0.23383
521760.0000    0.35027
521800.0000    0.30548
521840.0000    0.32564
521880.0000    0.22475
521920.0000    0.25015
521960.0000    0.34054
522000.0000    0.34770
522040.0000    0.18222
522080.0000    0.21412
522120.0000    0.45414
522160.0000    0.43697
522200.0000    0.38861
522240.0000    0.37996
522280.0000    0.61156
522320.0000    0.45899
522360.0000    0.24658
522400.0000    0.27887
522440.0000    0.11661
522480.0000    0.31138
522520.0000    0.22142
522560.0000    0.26620
522600.0000    0.30477
522640.0000    0.40251
522680.0000    0.34622
522720.0000    0.46392
522760.0000    0.04177
522800.0000    0.34500
522840.0000    0.39769
522880.0000   -0.05603
522920.0000    0.34536
522960.0000    0.48360
523000.0000    0.49467
523040.0000    0.30987
523080.0000    0.41390
523120.0000    0.48986
523160.0000    0.30956
523200.0000    0.30331
523240.0000    0.20526
523280.0000    0.34106
523320.0000    0.19154
523360.0000    0.38876
523400.0000    0.42754
523440.0000    0.26572
523480.0000    0.23642
523520.0000    0.46618
523560.0000    0.31298
523600.0000    0.20384
523640.0000    0.43588
523680.0000    0.26759
523720.0000    0.22617
523760.0000    0.22291
523800.0000    0.37925
523840.0000   -0.01485
523880.0000    0.04313
523920.0000   -0.14106
523960.0000   -0.13924
524000.0000   -0.10382
524040.0000   -0.06372
524080.0000   -0.10582
524120.0000   -0.04842
524160.0000   -0.29897
524200.0000   -0.23484
524240.0000   -0.05881
524280.0000   -0.07836
524320.0000    0.08719
524360.0000    0.05848
524400.0000    0.40378
524440.0000    0.59596
524480.0000    0.33063
524520.0000    0.28737
524560.0000    0.22576
524600.0000    0.23453
524640.0000    0.26574
524680.0000    0.23962
524720.0000    0.03291
524760.0000    0.13065
524800.0000    0.24964
524840.0000    0.01457
524880.0000    0.49019
524920.0000    0.49991
524960.0000    0.24780
525000.0000    0.34132
525040.0000    0.33437
525080.0000    0.20063
525120.0000    0.28794
525160.0000    0.38174
525200.0000    0.28145
525240.0000    0.10492
525280.0000    0.27929
525320.0000    0.21252
525360.0000    0.31983
525400.0000    0.32897
525440.0000    0.28256
525480.0000    0.38088
525520.0000    0.42769
525560.0000    0.31402
525600.0000    0.15530
525640.0000    0.26425
525680.0000    0.42382
525720.0000    0.27402
525760.0000    0.34782
525800.0000    0.12551
525840.0000    0.17901
525880.0000    0.12243
525920.0000    0.00569
525960.0000    0.19044
526000.0000    0.10000
526040.0000    0.05141
526080.0000   -0.26463
526120.0000   -0.05807
526160.0000   -0.08862
526200.0000   -0.22109
526240.0000   -0.06212
526280.0000    0.03829
526320.0000   -0.24622
526360.0000   -0.10365
526400.0000    0.05075
526440.0000   -0.04294
526480.0000    0.41472
526520.0000    0.16873
526560.0000    0.20605
526600.0000   -0.07505
526640.0000    0.01599
526680.0000    0.01224
526720.0000    0.11599
526760.0000    0.00245
526800.0000    0.00386
526840.0000    0.48092
526880.0000   -0.11057
526920.0000    0.03273
526960.0000   -0.13959
527000.0000   -0.05185
527040.0000    0.14615
527080.0000    0.04811
527120.0000   -0.04089
527160.0000   -0.02558
527200.0000    0.17009
527240.0000    0.04648
527280.0000    0.21080
527320.0000    0.05913
527360.0000    0.22306
527400.0000    0.22751
527440.0000    0.12294
527480.0000    0.08063
527520.0000    0.33163
527560.0000    0.21302
527600.0000    0.24417
527640.0000   -0.04733
527680.0000   -0.08504
527720.0000    0.16178
527760.0000   -0.06169
527800.0000    0.12964
527840.0000   -0.43953
527880.0000    0.17221
527920.0000   -0.09563
527960.0000   -0.05929
528000.0000   -0.00617
528040.0000   -0.08683
528080.0000   -0.17942
528120.0000   -0.13363
528160.0000   -0.04390
528200.0000    0.06775
528240.0000    0.03513
528280.0000    0.11656
528320.0000    0.10202
528360.0000   -0.03542
528400.0000   -0.23673
528440.0000   -0.19072
528480.0000   -0.04225
528520.0000    0.14726
528560.0000   -0.00387
528600.0000   -0.09857
528640.0000   -0.10591
528680.0000   -0.10423
528720.0000   -0.00424
528760.0000    0.01276
528800.0000   -0.04445
528840.0000   -0.00035
528880.0000   -0.02756
528920.0000   -0.13880
528960.0000    0.03544
529000.0000   -0.09605
529040.0000   -0.15110
529080.0000   -0.02018
529120.0000   -0.14836
529160.0000   -0.35419
529200.0000   -0.03051
529240.0000   -0.20025
529280.0000   -0.35798
529320.0000   -0.03398
529360.0000   -0.16740
529400.0000   -0.25367
529440.0000   -0.14884
529480.0000   -0.08318
529520.0000   -0.30214
529560.0000   -0.19659
529600.0000   -0.18393
529640.0000   -0.32730
529680.0000   -0.05988
529720.0000   -0.13404
529760.0000   -0.14946
529800.0000   -0.02897
529840.0000   -0.08832
529880.0000    0.24938
529920.0000    0.15792
529960.0000   -0.11396
530000.0000   -0.22058
530040.0000   -0.03568
530080.0000    0.08334
530120.0000   -0.09808
530160.0000   -0.15611
530200.0000   -0.10761
530240.0000    0.03772
530280.0000    0.06142
530320.0000    0.09651
530360.0000   -0.10835
530400.0000   -0.21155
530440.0000   -0.18145
530480.0000   -0.23810
530520.0000    0.08490
530560.0000    0.10405
530600.0000    0.16428
530640.0000    0.18977
530680.0000    0.22671
530720.0000    0.05042
530760.0000    0.15631
530800.0000   -0.09737
530840.0000   -0.00528
530880.0000   -0.14480
530920.0000   -0.00607
530960.0000   -0.02665
531000.0000    0.01119
531040.0000   -0.07261
531080.0000   -0.05453
531120.0000   -0.07615
531160.0000   -0.19567
531200.0000   -0.16910
531240.0000    0.02579
531280.0000    0.05640
531320.0000   -0.05834
531360.0000   -0.09532
531400.0000   -0.09478
531440.0000    0.04323
531480.0000   -0.10702
531520.0000    0.01392
531560.0000    0.05744
531600.0000   -0.11323
531640.0000   -0.11533
531680.0000   -0.06539
531720.0000   -0.25141
531760.0000   -0.13802
531800.0000   -0.15767
531840.0000    0.02560
531880.0000   -0.27019
531920.0000   -0.06102
531960.0000   -0.14026
532000.0000   -0.21688
532040.0000   -0.23854
532080.0000   -0.34871
532120.0000   -0.16210
532160.0000   -0.04404
532200.0000   -0.21560
532240.0000   -0.11453
532280.0000   -0.11048
532320.0000   -0.00882
532360.0000   -0.09223
532400.0000    0.03136
532440.0000   -0.00659
532480.0000    0.00535
532520.0000    0.03765
532560.0000    0.09558
532600.0000   -0.15186
532640.0000   -0.24888
532680.0000   -0.21629
532720.0000   -0.37637
532760.0000   -0.23066
532800.0000   -0.17840
532840.0000   -0.63790
532880.0000   -0.42842
532920.0000   -0.53357
532960.0000   -0.29072
533000.0000   -0.48240
533040.0000   -0.71751
533080.0000   -0.66225
533120.0000   -0.71393
533160.0000   -0.52873
533200.0000   -0.47199
533240.0000   -0.44884
533280.0000   -0.61332
533320.0000   -0.29698
533360.0000   -0.50756
533400.0000   -0.40652
533440.0000   -0.54809
533480.0000   -0.42428
533520.0000   -0.74534
533560.0000   -0.62744
533600.0000   -0.57996
533640.0000   -0.60615
533680.0000   -0.52361
533720.0000   -0.54852
533760.0000   -0.55601
533800.0000   -0.35904
533840.0000   -0.49432
533880.0000   -0.71385
533920.0000   -0.57166
533960.0000   -0.69890
534000.0000   -0.72542
534040.0000   -0.68519
534080.0000   -0.52493
534120.0000   -0.46036
534160.0000   -0.42266
534200.0000   -0.37446
534240.0000   -0.34190
534280.0000   -0.13017
534320.0000   -0.11229
534360.0000   -0.49009
534400.0000   -0.30948
534440.0000   -0.44674
534480.0000   -0.32863
534520.0000   -0.44067
534560.0000   -0.45475
534600.0000   -0.28645
534640.0000   -0.72012
534680.0000   -0.61829
534720.0000   -0.47980
534760.0000   -0.35397
534800.0000   -0.41950
534840.0000   -0.36696
534880.0000   -0.41963
534920.0000   -0.37009
534960.0000   -0.57058
535000.0000   -0.72740
535040.0000   -0.61723
535080.0000   -0.51834
535120.0000   -0.46854
535160.0000   -0.51488
535200.0000   -0.57092
535240.0000   -0.60184
535280.0000   -0.54094
535320.0000   -0.42976
535360.0000   -0.60505
535400.0000   -0.58259
535440.0000   -0.45681
535480.0000   -0.64444
535520.0000   -0.58783
535560.0000   -0.40432
535600.0000   -0.57767
535640.0000   -0.54291
535680.0000   -0.70631
535720.0000   -0.62058
535760.0000   -0.61236
535800.0000   -0.53869
535840.0000   -0.62642
535880.0000   -0.69468
535920.0000   -0.68940
535960.0000   -0.67450
536000.0000   -0.71686
536040.0000   -0.98321
536080.0000   -0.52251
536120.0000   -0.63606
536160.0000   -0.57565
536200.0000   -0.70291
536240.0000   -0.23594
536280.0000   -0.46662
536320.0000   -0.48170
536360.0000   -0.41916
536400.0000    0.14127
536440.0000    0.09495
536480.0000   -0.04308
536520.0000   -0.03676
536560.0000   -0.06079
536600.0000   -0.22062
536640.0000   -0.05952
536680.0000   -0.40583
536720.0000    0.03035
536760.0000   -0.00098
536800.0000    0.10412
536840.0000    0.05552
536880.0000    0.27006
536920.0000   -0.01453
536960.0000    0.16556
537000.0000    0.20442
537040.0000    0.03838
537080.0000    0.11352
537120.0000    0.02244
537160.0000    0.09109
537200.0000    0.08896
537240.0000   -0.27633
537280.0000   -0.34926
537320.0000   -0.49179
537360.0000   -0.50669
537400.0000    0.01265
537440.0000    0.00326
537480.0000   -0.00734
537520.0000    0.19294
537560.0000   -0.00596
537600.0000    0.13755
537640.0000   -0.03514
537680.0000    0.11961
537720.0000    0.19729
537760.0000   -0.07884
537800.0000   -0.03975
537840.0000   -0.09884
537880.0000   -0.22161
537920.0000   -0.31693
537960.0000   -0.07377
538000.0000   -0.00462
538040.0000    0.20518
538080.0000   -0.05961
538120.0000   -0.04173
538160.0000    0.05409
538200.0000    0.00443
538240.0000    0.05221
538280.0000   -0.15111
538320.0000   -0.08492
538360.0000   -0.01074
538400.0000   -0.03668
538440.0000   -0.00278
538480.0000   -0.33580
538520.0000   -0.07646
538560.0000   -0.04208
538600.0000    0.10442
538640.0000   -0.14549
538680.0000    0.02430
538720.0000    0.05266
538760.0000    0.04815
538800.0000   -0.06205
538840.0000    0.07072
538880.0000   -0.13608
538920.0000    0.03381
538960.0000    0.10471
539000.0000    0.10142
539040.0000    0.06056
539080.0000   -0.17355
539120.0000   -0.03514
539160.0000    0.05263
539200.0000    0.04254
539240.0000   -0.09820
539280.0000   -0.11002
539320.0000   -0.01546
539360.0000   -0.02096
539400.0000   -0.15033
539440.0000    0.31485
539480.0000    0.04956
539520.0000    0.00172
539560.0000    0.14033
539600.0000    0.00161
539640.0000   -0.07906
539680.0000   -0.44806
539720.0000   -0.28208
539760.0000   -0.46240
539800.0000   -0.38401
539840.0000   -0.36198
539880.0000   -0.00257
539920.0000   -0.32632
539960.0000   -0.19272
540000.0000   -0.06887
540040.0000   -0.02829
540080.0000   -0.58486
540120.0000   -0.54386
540160.0000   -0.18983
540200.0000   -0.44437
540240.0000   -0.23808
540280.0000   -0.46781
540320.0000   -0.58850
540360.0000   -0.79861
540400.0000   -0.32430
540440.0000   -0.39140
540480.0000   -0.43078
540520.0000   -0.35631
540560.0000   -0.39930
540600.0000   -0.47771
540640.0000   -0.39706
540680.0000   -0.34013
540720.0000   -0.22323
540760.0000   -0.00768
540800.0000    0.03156
540840.0000    0.03312
540880.0000    0.06622
540920.0000   -0.06342
540960.0000   -0.04339
541000.0000   -0.03439
541040.0000   -0.35268
541080.0000   -0.19872
541120.0000   -0.21859
541160.0000   -0.13023
541200.0000   -0.01977
541240.0000   -0.29210
541280.0000   -0.38445
541320.0000   -0.24780
541360.0000    0.15369
541400.0000    0.05894
541440.0000    0.05987
541480.0000   -0.03503
541520.0000   -0.17025
541560.0000    0.02584
541600.0000    0.06244
541640.0000   -0.08035
541680.0000    0.04001
541720.0000    0.05341
541760.0000    0.11155
541800.0000    0.18744
541840.0000    0.12615
541880.0000    0.05900
541920.0000    0.01591
541960.0000    0.18359
542000.0000    0.33767
542040.0000    0.12983
542080.0000   -0.33838
542120.0000   -0.02727
542160.0000    0.20181
542200.0000    0.03691
542240.0000    0.32423
542280.0000    0.04431
542320.0000   -0.38792
542360.0000   -0.33999
542400.0000   -0.42696
542440.0000   -0.51402
542480.0000   -0.43597
542520.0000   -0.41279
542560.0000   -0.46765
542600.0000   -0.37172
542640.0000   -0.63917
542680.0000   -0.33694
542720.0000   -0.59619
542760.0000   -0.27848
542800.0000   -0.51149
542840.0000   -0.37962
542880.0000    0.02025
542920.0000   -0.06004
542960.0000   -0.28215
543000.0000    0.10997
543040.0000   -0.38727
543080.0000   -0.54615
543120.0000   -0.39763
543160.0000   -0.21954
543200.0000   -0.22191
543240.0000   -0.15448
543280.0000   -0.26929
543320.0000   -0.58251
543360.0000   -0.50533
543400.0000   -0.81458
543440.0000   -0.69310
543480.0000   -0.23618
543520.0000   -0.17486
543560.0000   -0.19503
543600.0000   -0.03192
543640.0000   -0.34797
543680.0000   -0.28349
543720.0000   -0.34148
543760.0000   -0.22522
543800.0000   -0.39913
543840.0000   -0.47166
543880.0000   -0.30178
543920.0000   -0.19042
543960.0000   -0.32612
544000.0000   -0.31639
544040.0000   -0.40370
544080.0000   -0.17115
544120.0000   -0.27017
544160.0000   -0.51325
544200.0000   -0.24018
544240.0000   -0.25883
544280.0000   -0.39289
544320.0000   -0.23309
544360.0000   -0.08279
544400.0000   -0.28670
544440.0000   -0.09934
544480.0000   -0.14945
544520.0000   -0.11689
544560.0000   -0.29073
544600.0000   -0.18255
544640.0000   -0.06060
544680.0000   -0.19535
544720.0000   -0.10541
544760.0000   -0.13014
544800.0000   -0.31342
544840.0000   -0.44005
544880.0000   -0.35921
544920.0000   -0.32652
544960.0000   -0.45550
545000.0000   -0.32543
545040.0000   -0.55904
545080.0000   -0.30179
545120.0000   -0.31920
545160.0000   -0.54891
545200.0000   -0.47048
545240.0000   -0.34032
545280.0000   -0.43216
545320.0000   -0.41478
545360.0000   -0.21400
545400.0000   -0.14620
545440.0000   -0.08118
545480.0000   -0.28148
545520.0000   -0.25102
545560.0000    0.18455
545600.0000    0.11484
545640.0000    0.14530
545680.0000    0.15204
545720.0000    0.16522
545760.0000   -0.14700
545800.0000   -0.18913
545840.0000   -0.28936
545880.0000   -0.30566
545920.0000   -0.10179
545960.0000   -0.19168
546000.0000    0.15219
546040.0000    0.18891
546080.0000    0.25569
546120.0000    0.12842
546160.0000    0.25749
546200.0000    0.19568
546240.0000    0.28137
546280.0000    0.30145
546320.0000    0.25216
546360.0000    0.25686
546400.0000    0.21885
546440.0000    0.11209
546480.0000    0.23343
546520.0000    0.27589
546560.0000    0.32952
546600.0000    0.19708
546640.0000    0.34031
546680.0000    0.26951
546720.0000    0.21084
546760.0000    0.32675
546800.0000    0.27547
546840.0000    0.32682
546880.0000    0.32717
546920.0000    0.34043
546960.0000    0.38510
547000.0000    0.20425
547040.0000    0.39250
547080.0000    0.21372
547120.0000    0.23149
547160.0000    0.38578
547200.0000    0.25404
547240.0000    0.34749
547280.0000    0.28898
547320.0000    0.24691
547360.0000    0.24779
547400.0000    0.34877
547440.0000    0.22388
547480.0000    0.41367
547520.0000    0.16602
547560.0000    0.49928
547600.0000    0.25314
547640.0000    0.33260
547680.0000    0.22473
547720.0000    0.29705
547760.0000    0.29836
547800.0000    0.24075
547840.0000    0.27864
547880.0000    0.46929
547920.0000    0.19672
547960.0000    0.31304
548000.0000    0.18887
548040.0000    0.16158
548080.0000    0.29917
548120.0000    0.21691
548160.0000    0.07072
548200.0000    0.35351
548240.0000    0.33816
548280.0000    0.33345
548320.0000    0.42927
548360.0000    0.29584
548400.0000    0.39431
548440.0000    0.29606
548480.0000    0.00462
548520.0000    0.09100
548560.0000    0.04146
548600.0000    0.22815
548640.0000    0.11740
548680.0000    0.25684
548720.0000    0.00424
548760.0000    0.28891
548800.0000    0.10441
548840.0000   -0.02921
548880.0000   -0.11079
548920.0000   -0.10580
548960.0000    0.15052
549000.0000    0.13719
549040.0000    0.10552
549080.0000    0.36808
549120.0000    0.13447
549160.0000    0.18111
549200.0000    0.05567
549240.0000    0.27363
549280.0000    0.21469
549320.0000    0.34039
549360.0000    0.21029
549400.0000    0.37249
549440.0000    0.26617
549480.0000    0.04152
549520.0000    0.23966
549560.0000    0.53875
549600.0000    0.17999
549640.0000    0.11166
549680.0000    0.23943
549720.0000   -0.02517
549760.0000   -0.47777
549800.0000   -0.36191
549840.0000   -0.45821
549880.0000   -0.39190
549920.0000   -0.31687
549960.0000   -0.33402
550000.0000   -0.42403
550040.0000   -0.27959
550080.0000   -0.24711
550120.0000   -0.33740
550160.0000   -0.34923
550200.0000   -0.59371
550240.0000   -0.68301
550280.0000   -0.73383
550320.0000   -0.77909
550360.0000   -0.41293
550400.0000   -0.76229
550440.0000   -0.74219
550480.0000   -0.83517
550520.0000   -0.90242
550560.0000   -0.67566
550600.0000   -0.53224
550640.0000   -0.63027
550680.0000   -0.08113
550720.0000   -0.22062
550760.0000   -0.23534
550800.0000   -0.48232
550840.0000   -0.63842
550880.0000   -0.67257
550920.0000   -0.53122
550960.0000   -0.59165
551000.0000   -0.43393
551040.0000   -0.32757
551080.0000   -0.44969
551120.0000   -0.35957
551160.0000   -0.05513
551200.0000   -0.00638
551240.0000   -0.11478
551280.0000   -0.60206
551320.0000   -0.49028
551360.0000   -0.39672
551400.0000   -0.30937
551440.0000   -0.23674
551480.0000   -0.40842
551520.0000   -0.68226
551560.0000   -0.71228
551600.0000   -0.62190
551640.0000   -0.55727
551680.0000   -0.44743
551720.0000   -0.43953
551760.0000   -0.57974
551800.0000   -0.34398
551840.0000   -0.38267
551880.0000   -0.77720
551920.0000   -0.72888
551960.0000   -0.78014
552000.0000   -0.62484
552040.0000   -0.79843
552080.0000   -0.36755
552120.0000   -0.77089
552160.0000   -0.67891
552200.0000   -0.40779
552240.0000   -0.46549
552280.0000   -0.43473
552320.0000   -0.43290
552360.0000   -0.27469
552400.0000   -0.15920
552440.0000   -0.52332
552480.0000   -0.48701
552520.0000   -0.38588
552560.0000   -0.54291
552600.0000   -0.49077
552640.0000   -0.35414
552680.0000   -0.03800
552720.0000    0.09913
552760.0000    0.07086
552800.0000    0.14003
552840.0000    0.09731
552880.0000    0.06366
552920.0000   -0.00410
552960.0000    0.12729
553000.0000   -0.27232
553040.0000    0.19045
553080.0000   -0.44003
553120.0000   -0.45717
553160.0000   -0.16349
553200.0000   -0.67106
553240.0000   -0.55647
553280.0000   -0.31290
553320.0000   -0.48819
553360.0000   -0.58170
553400.0000   -0.69428
553440.0000   -0.86172
553480.0000   -0.59537
553520.0000   -0.52286
553560.0000   -0.29375
553600.0000   -0.18072
553640.0000   -0.12491
553680.0000   -0.18099
553720.0000   -0.43060
553760.0000   -0.18178
553800.0000    0.00650
553840.0000   -0.18625
553880.0000    0.05876
553920.0000    0.12223
553960.0000    0.08321
554000.0000    0.05192
554040.0000   -0.14371
554080.0000   -0.30617
554120.0000   -0.45374
554160.0000   -0.08655
554200.0000   -0.21783
554240.0000   -0.03164
554280.0000   -0.04128
554320.0000    0.05282
554360.0000   -0.24804
554400.0000   -0.00358
554440.0000   -0.02645
554480.0000    0.06820
554520.0000   -0.08482
554560.0000   -0.30835
554600.0000   -0.50896
554640.0000   -0.43652
554680.0000   -0.45107
554720.0000   -0.19679
554760.0000   -0.06045
554800.0000   -0.58342
554840.0000   -0.22196
554880.0000   -0.41381
554920.0000   -0.28524
554960.0000   -0.52598
555000.0000   -0.46486
555040.0000   -0.27712
555080.0000   -0.42435
555120.0000   -0.17474
555160.0000   -0.49044
555200.0000   -0.58646
555240.0000   -0.44362
555280.0000   -0.60690
555320.0000   -0.42675
555360.0000   -0.10664
555400.0000   -0.16326
555440.0000   -0.06452
555480.0000   -0.31650
555520.0000   -0.49740
555560.0000   -0.56288
555600.0000   -0.30756
555640.0000   -0.42971
555680.0000   -0.32907
555720.0000   -0.57159
555760.0000   -0.46314
555800.0000   -0.51647
555840.0000   -0.68889
555880.0000   -0.37317
555920.0000   -0.26403
555960.0000   -0.19605
556000.0000   -0.36041
556040.0000   -0.39292
556080.0000   -0.43749
556120.0000   -0.54636
556160.0000   -0.39975
556200.0000   -0.39155
556240.0000   -0.38652
556280.0000   -0.28834
556320.0000   -0.31418
556360.0000   -0.25523
556400.0000   -0.26329
556440.0000   -0.36024
556480.0000   -0.27243
556520.0000   -0.14145
556560.0000   -0.49138
556600.0000    0.28267
556640.0000    0.25932
556680.0000    0.22163
556720.0000    0.03889
556760.0000    0.33475
556800.0000   -0.01630
556840.0000    0.09783
556880.0000    0.23291
556920.0000    0.17552
556960.0000    0.24036
557000.0000    0.19536
557040.0000    0.27518
557080.0000    0.03713
557120.0000    0.01533
557160.0000   -0.18232
557200.0000    0.00117
557240.0000    0.15155
557280.0000    0.09821
557320.0000   -0.17200
557360.0000   -0.23366
557400.0000   -0.02559
557440.0000    0.08982
557480.0000    0.13273
557520.0000    0.27246
557560.0000    0.07780
557600.0000    0.03958
557640.0000   -0.12219
557680.0000   -0.64567
557720.0000   -0.39012
557760.0000   -0.51544
557800.0000   -0.38578
557840.0000   -0.57002
557880.0000   -0.43305
557920.0000   -0.54229
557960.0000   -0.68596
558000.0000   -0.70806
558040.0000   -0.75551
558080.0000    0.07863
558120.0000   -0.26221
558160.0000    0.08488
558200.0000   -0.07183
558240.0000    0.06137
558280.0000   -0.06425
558320.0000   -0.47642
558360.0000    0.09314
558400.0000   -0.04186
558440.0000   -0.16168
558480.0000   -0.00415
558520.0000    0.09175
558560.0000   -0.29128
558600.0000   -0.46052
558640.0000   -0.15691
558680.0000   -0.29464
558720.0000   -0.05582
558760.0000   -0.21605
558800.0000   -0.29632
558840.0000   -0.25988
558880.0000   -0.09108
558920.0000   -0.04980
558960.0000   -0.07289
559000.0000   -0.13394
559040.0000    0.01423
559080.0000    0.03761
559120.0000   -0.19499
559160.0000   -0.26927
559200.0000   -0.77052
559240.0000   -0.77004
559280.0000   -0.34338
559320.0000   -0.40700
559360.0000   -0.08013
559400.0000   -0.15107
559440.0000   -0.31386
559480.0000   -0.19622
559520.0000    0.04993
559560.0000   -0.01995
559600.0000    0.00388
559640.0000   -0.15814
559680.0000    0.06532
559720.0000    0.19056
559760.0000   -0.19759
559800.0000    0.10104
559840.0000    0.14672
559880.0000   -0.01185
559920.0000    0.03571
559960.0000    0.12180
560000.0000    0.11485
560040.0000    0.11729
560080.0000    0.15229
560120.0000   -0.11528
560160.0000   -0.02656
560200.0000   -0.01187
560240.0000    0.14529
560280.0000    0.39515
560320.0000   -0.07038
560360.0000   -0.04959
560400.0000   -0.05339
560440.0000    0.18602
560480.0000    0.17618
560520.0000    0.03865
560560.0000   -0.12992
560600.0000   -0.24641
560640.0000   -0.18638
560680.0000   -0.10538
560720.0000    0.11858
560760.0000   -0.10852
560800.0000    0.02531
560840.0000   -0.08830
560880.0000   -0.15270
560920.0000   -0.46165
560960.0000   -0.20938
561000.0000   -0.17164
561040.0000   -0.34545
561080.0000   -0.15826
561120.0000   -0.00314
561160.0000   -0.24710
561200.0000   -0.10697
561240.0000   -0.41769
561280.0000   -0.36189
561320.0000   -0.26231
561360.0000   -0.36280
561400.0000   -0.03117
561440.0000   -0.54593
561480.0000   -0.22919
561520.0000   -0.14462
561560.0000   -0.01608
561600.0000   -0.30703
561640.0000   -0.17133
561680.0000    0.01924
561720.0000   -0.32241
561760.0000   -0.35003
561800.0000   -0.32251
561840.0000   -0.36131
561880.0000   -0.42692
561920.0000   -0.02151
561960.0000    0.07158
562000.0000   -0.28564
562040.0000   -0.18992
562080.0000    0.30268
562120.0000   -0.11737
562160.0000   -0.08961
562200.0000   -0.18147
562240.0000   -0.04250
562280.0000    0.10843
562320.0000   -0.24383
562360.0000   -0.23051
562400.0000   -0.36097
562440.0000   -0.17052
562480.0000    0.03925
562520.0000   -0.13099
562560.0000   -0.14076
562600.0000   -0.11046
562640.0000   -0.45475
562680.0000    0.20431
562720.0000   -0.04760
562760.0000    0.02802
562800.0000    0.07429
562840.0000    0.08366
562880.0000   -0.14018
562920.0000   -0.23538
562960.0000   -0.10779
563000.0000   -0.05025
563040.0000   -0.22848
563080.0000    0.09159
563120.0000   -0.00552
563160.0000   -0.04769
563200.0000   -0.06670
563240.0000   -0.30983
563280.0000   -0.13801
563320.0000   -0.14258
563360.0000   -0.09103
563400.0000   -0.12783
563440.0000   -0.17259
563480.0000   -0.36425
563520.0000   -0.08280
563560.0000   -0.21104
563600.0000   -0.27447
563640.0000   -0.14149
563680.0000   -0.25563
563720.0000   -0.10323
563760.0000   -0.10108
563800.0000   -0.17515
563840.0000   -0.14854
563880.0000   -0.06015
563920.0000    0.16213
563960.0000   -0.15789
564000.0000   -0.16878
564040.0000   -0.21412
564080.0000   -0.01043
564120.0000   -0.19906
564160.0000   -0.01451
564200.0000   -0.17395
564240.0000    0.03183
564280.0000   -0.14890
564320.0000    0.01414
564360.0000    0.12599
564400.0000   -0.23438
564440.0000   -0.01338
564480.0000    0.04397
564520.0000   -0.12192
564560.0000   -0.25264
564600.0000   -0.21480
564640.0000   -0.21025
564680.0000   -0.24184
564720.0000   -0.00748
564760.0000   -0.04842
564800.0000   -0.22791
564840.0000   -0.03016
564880.0000   -0.04012
564920.0000    0.02096
564960.0000   -0.06797
565000.0000   -0.19950
565040.0000   -0.12300
565080.0000   -0.26174
565120.0000   -0.28434
565160.0000   -0.02387
565200.0000   -0.12088
565240.0000   -0.28736
565280.0000   -0.08944
565320.0000   -0.09967
565360.0000    0.00717
565400.0000   -0.13544
565440.0000   -0.14344
565480.0000   -0.15530
565520.0000   -0.13557
565560.0000   -0.05471
565600.0000   -0.21643
565640.0000   -0.16741
565680.0000   -0.20367
565720.0000   -0.06527
565760.0000   -0.08550
565800.0000   -0.08058
565840.0000   -0.02829
565880.0000   -0.10235
565920.0000   -0.01482
565960.0000   -0.10029
566000.0000    0.05587
566040.0000   -0.01243
566080.0000   -0.15987
566120.0000    0.15147
566160.0000    0.45365
566200.0000    0.44291
566240.0000    0.41227
566280.0000    0.39046
566320.0000    0.25080
566360.0000    0.33029
566400.0000    0.11568
566440.0000    0.26820
566480.0000    0.21548
566520.0000    0.22039
566560.0000    0.26136
566600.0000    0.15992
566640.0000    0.33838
566680.0000    0.29884
566720.0000    0.27094
566760.0000    0.32604
566800.0000    0.19736
566840.0000    0.31199
566880.0000    0.31434
566920.0000    0.56332
566960.0000    0.38837
567000.0000    0.21844
567040.0000    0.61342
567080.0000    0.59126
567120.0000    0.35187
567160.0000    0.47993
567200.0000    0.38196
567240.0000    0.46905
567280.0000    0.26272
567320.0000    0.24555
567360.0000    0.11595
567400.0000    0.42787
567440.0000    0.12839
567480.0000    0.00005
567520.0000    0.40252
567560.0000    0.36307
567600.0000    0.21278
567640.0000    0.44391
567680.0000    0.14182
567720.0000    0.35330
567760.0000    0.34933
567800.0000    0.45808
567840.0000    0.26838
567880.0000    0.41172
567920.0000    0.22804
567960.0000    0.43339
568000.0000    0.37752
568040.0000    0.23030
568080.0000    0.31708
568120.0000    0.43796
568160.0000    0.23958
568200.0000    0.42910
568240.0000    0.22557
568280.0000    0.46783
568320.0000   -0.04610
568360.0000   -0.21587
568400.0000   -0.20187
568440.0000   -0.06293
568480.0000   -0.11477
568520.0000   -0.15459
568560.0000   -0.13537
568600.0000   -0.02460
568640.0000   -0.26681
568680.0000   -0.26174
568720.0000   -0.28185
568760.0000   -0.43515
568800.0000   -0.18718
568840.0000   -0.25403
568880.0000   -0.20262
568920.0000   -0.21053
568960.0000   -0.27963
569000.0000   -0.24911
569040.0000   -0.26993
569080.0000   -0.18341
569120.0000   -0.19509
569160.0000   -0.54791
569200.0000   -0.36954
569240.0000   -0.51173
569280.0000   -0.54455
569320.0000   -0.19077
569360.0000   -0.33061
569400.0000   -0.16762
569440.0000   -0.17705
569480.0000   -0.57996
569520.0000   -0.48759
569560.0000   -0.50844
569600.0000   -0.46498
569640.0000    0.18626
569680.0000   -0.29506
569720.0000   -0.46538
569760.0000   -0.50315
569800.0000   -0.39772
569840.0000   -0.67460
569880.0000   -0.42445
569920.0000   -0.36352
569960.0000   -0.18565
570000.0000   -0.38332
570040.0000   -0.12337
570080.0000   -0.13997
570120.0000   -0.36905
570160.0000   -0.13132
570200.0000   -0.20069
570240.0000   -0.23724
570280.0000   -0.13424
570320.0000   -0.10702
570360.0000   -0.08743
570400.0000   -0.28115
570440.0000   -0.19655
570480.0000   -0.33880
570520.0000   -0.08534
570560.0000    0.03367
570600.0000   -0.02226
570640.0000   -0.33516
570680.0000   -0.29367
570720.0000   -0.38732
570760.0000    0.12794
570800.0000    0.03996
570840.0000   -0.15567
570880.0000   -0.02820
570920.0000   -0.11356
570960.0000   -0.23267
571000.0000   -0.14388
571040.0000    0.03011
571080.0000   -0.02259
571120.0000   -0.21623
571160.0000   -0.13137
571200.0000   -0.10296
571240.0000   -0.28714
571280.0000   -0.27306
571320.0000   -0.10027
571360.0000   -0.14567
571400.0000   -0.33830
571440.0000   -0.43193
571480.0000   -0.13161
571520.0000   -0.05568
571560.0000   -0.17152
571600.0000   -0.15478
571640.0000   -0.12655
571680.0000   -0.40242
571720.0000   -0.31533
571760.0000   -0.19116
571800.0000   -0.04067
571840.0000   -0.21491
571880.0000   -0.11948
571920.0000    0.01942
571960.0000   -0.33857
572000.0000   -0.03873
572040.0000    0.05809
572080.0000    0.20098
572120.0000    0.02568
572160.0000    0.22975
572200.0000   -0.11581
572240.0000   -0.03052
572280.0000    0.05904
572320.0000   -0.05218
572360.0000    0.08384
572400.0000   -0.07840
572440.0000   -0.26240
572480.0000   -0.34214
572520.0000   -0.26404
572560.0000   -0.56100
572600.0000   -0.43123
572640.0000   -0.66831
572680.0000   -0.34926
572720.0000   -0.51637
572760.0000   -0.53928
572800.0000   -0.26055
572840.0000   -0.02055
572880.0000   -0.21751
572920.0000   -0.11511
572960.0000   -0.38493
573000.0000    0.01376
573040.0000   -0.57125
573080.0000   -0.41106
573120.0000   -0.45038
573160.0000   -0.16705
573200.0000   -0.31184
573240.0000   -0.11452
573280.0000   -0.30751
573320.0000   -0.32460
573360.0000   -0.10670
573400.0000   -0.52290
573440.0000    0.17461
573480.0000   -0.08127
573520.0000    0.06336
573560.0000    0.01458
573600.0000    0.11527
573640.0000   -0.10204
573680.0000   -0.34051
573720.0000   -0.17299
573760.0000   -0.19014
573800.0000   -0.16786
573840.0000   -0.02227
573880.0000   -0.07517
573920.0000    0.03972
573960.0000    0.16083
574000.0000    0.21005
574040.0000    0.01669
574080.0000    0.01166
574120.0000    0.26413
574160.0000    0.03290
574200.0000    0.06700
574240.0000    0.28588
574280.0000   -0.03833
574320.0000   -0.15393
574360.0000    0.12273
574400.0000   -0.13334
574440.0000   -0.04618
574480.0000    0.20059
574520.0000    0.10017
574560.0000    0.17972
574600.0000    0.19558
574640.0000    0.17004
574680.0000   -0.09274
574720.0000   -0.07919
574760.0000   -0.02489
574800.0000   -0.03113
574840.0000    0.01937
574880.0000   -0.04720
574920.0000   -0.17397
574960.0000   -0.14807
575000.0000    0.12452
575040.0000    0.16397
575080.0000    0.00627
575120.0000   -0.14648
575160.0000   -0.00161
575200.0000   -0.07998
575240.0000    0.11480
575280.0000    0.04757
575320.0000    0.11386
575360.0000    0.07096
575400.0000   -0.09289
575440.0000    0.24197
575480.0000   -0.12008
575520.0000    0.08879
575560.0000   -0.05665
575600.0000   -0.18420
575640.0000   -0.14675
575680.0000   -0.48749
575720.0000   -0.18287
575760.0000    0.20737
575800.0000    0.23054
575840.0000    0.23513
575880.0000    0.16962
575920.0000    0.16387
575960.0000    0.02044
576000.0000    0.20977
576040.0000    0.00243
576080.0000    0.34846
576120.0000   -0.11004
576160.0000   -0.12395
576200.0000    0.20864
576240.0000   -0.08887
576280.0000    0.09728
576320.0000    0.04131
576360.0000    0.08819
576400.0000   -0.03481
576440.0000   -0.00039
576480.0000   -0.03721
576520.0000   -0.05485
576560.0000   -0.01965
576600.0000   -0.53305
576640.0000   -0.14380
576680.0000   -0.43865
576720.0000   -0.38154
576760.0000   -0.44336
576800.0000   -0.22992
576840.0000   -0.57842
576880.0000   -0.48559
576920.0000   -0.95463
576960.0000   -0.55608
577000.0000   -0.92170
577040.0000   -0.73415
577080.0000   -0.74051
577120.0000   -1.26713
577160.0000   -0.72882
577200.0000   -0.81921
577240.0000   -0.86509
577280.0000   -0.28322
577320.0000   -0.48263
577360.0000   -0.65353
577400.0000   -1.03784
577440.0000   -0.71854
577480.0000   -0.63499
577520.0000   -0.72214
577560.0000   -0.58159
577600.0000   -0.47134
577640.0000   -0.50792
577680.0000   -0.67769
577720.0000   -0.33054
577760.0000   -0.23937
577800.0000   -0.52587
577840.0000   -0.26787
577880.0000   -0.30506
577920.0000   -0.85127
577960.0000   -0.70593
578000.0000   -0.42030
578040.0000   -0.74579
578080.0000   -0.41143
578120.0000   -0.25654
578160.0000   -0.06981
578200.0000   -0.34371
578240.0000   -0.29548
578280.0000   -0.25517
578320.0000   -0.15592
578360.0000    0.00259
578400.0000   -0.52361
578440.0000   -0.68950
578480.0000   -0.54156
578520.0000   -0.70054
578560.0000   -0.16406
578600.0000    0.01388
578640.0000   -0.19632
578680.0000    0.02904
578720.0000    0.01662
578760.0000   -0.16383
578800.0000   -0.04197
578840.0000   -0.10791
578880.0000    0.01446
578920.0000    0.00997
578960.0000    0.14767
579000.0000   -0.02412
579040.0000   -0.02528
579080.0000   -0.08230
579120.0000    0.06508
579160.0000   -0.03663
579200.0000    0.13535
579240.0000   -0.08026
579280.0000   -0.18193
579320.0000    0.05000
579360.0000   -0.01053
579400.0000   -0.02711
579440.0000   -0.10693
579480.0000    0.13528
579520.0000   -0.02280
579560.0000    0.25559
579600.0000   -0.14264
579640.0000    0.10813
579680.0000   -0.23293
579720.0000   -0.09049
579760.0000   -0.13454
579800.0000   -0.12710
579840.0000   -0.02763
579880.0000   -0.11795
579920.0000    0.03233
579960.0000    0.04813
580000.0000   -0.07560
580040.0000   -0.11184
580080.0000   -0.01940
580120.0000    0.12710
580160.0000   -0.09654
580200.0000   -0.44851
580240.0000   -0.65156
580280.0000   -0.67158
580320.0000   -0.41318
580360.0000   -0.67716
580400.0000   -0.71911
580440.0000   -0.57942
580480.0000    0.06572
580520.0000    0.10728
580560.0000   -0.10213
580600.0000   -0.22915
580640.0000   -0.16217
580680.0000   -0.04622
580720.0000    0.02008
580760.0000    0.01115
580800.0000    0.05432
580840.0000    0.02842
580880.0000   -0.01922
580920.0000   -0.07736
580960.0000   -0.13616
581000.0000   -0.07063
581040.0000   -0.14085
581080.0000   -0.09678
581120.0000   -0.24808
581160.0000   -0.54668
581200.0000   -0.02108
581240.0000   -0.12809
581280.0000   -0.21141
581320.0000   -0.02628
581360.0000    0.07273
581400.0000   -0.04693
581440.0000    0.04957
581480.0000    0.17686
581520.0000    0.29355
581560.0000    0.07178
581600.0000    0.01122
581640.0000   -0.09745
581680.0000    0.06059
581720.0000    0.04049
581760.0000   -0.25307
581800.0000   -0.04660
581840.0000   -0.51603
581880.0000   -0.42974
581920.0000   -0.60697
581960.0000   -0.53642
582000.0000   -0.38775
582040.0000   -0.41914
582080.0000   -0.27280
582120.0000   -0.13750
582160.0000   -0.17269
582200.0000   -0.35685
582240.0000   -0.52656
582280.0000   -0.20760
582320.0000   -0.44208
582360.0000   -0.28936
582400.0000   -0.09436
582440.0000   -0.10763
582480.0000   -0.20141
582520.0000   -0.46772
582560.0000   -0.11599
582600.0000   -0.33644
582640.0000    0.02355
582680.0000    0.06752
582720.0000   -0.13323
582760.0000   -0.04836
582800.0000   -0.11748
582840.0000   -0.21535
582880.0000    0.21155
582920.0000   -0.02200
582960.0000   -0.19036
583000.0000    0.01196
583040.0000   -0.27564
583080.0000   -0.80299
583120.0000   -0.67564
583160.0000   -0.42480
583200.0000   -0.38548
583240.0000   -0.07920
583280.0000    0.00112
583320.0000   -0.19802
583360.0000    0.04670
583400.0000   -0.06504
583440.0000   -0.08315
583480.0000   -0.17248
583520.0000    0.02434
583560.0000   -0.02220
583600.0000    0.15448
583640.0000   -0.01476
583680.0000   -0.06145
583720.0000   -0.18105
583760.0000    0.10043
583800.0000    0.01570
583840.0000    0.05790
583880.0000    0.10133
583920.0000    0.07996
583960.0000   -0.07001
584000.0000   -0.01676
584040.0000   -0.11553
584080.0000    0.03895
584120.0000    0.01472
584160.0000   -0.10030
584200.0000   -0.12020
584240.0000    0.08048
584280.0000    0.11898
584320.0000    0.04505
584360.0000   -0.51055
584400.0000   -0.23034
584440.0000    0.10425
584480.0000    0.11866
584520.0000   -0.01488
584560.0000    0.13512
584600.0000    0.01238
584640.0000    0.05907
584680.0000    0.10653
584720.0000   -0.06885
584760.0000    0.07354
584800.0000   -0.23974
584840.0000    0.06653
584880.0000   -0.01315
584920.0000    0.02245
584960.0000   -0.28673
585000.0000    0.09362
585040.0000   -0.28557
585080.0000    0.02150
585120.0000   -0.04420
585160.0000    0.07618
585200.0000   -0.00299
585240.0000   -0.19900
585280.0000   -0.10102
585320.0000   -0.00524
585360.0000   -0.01671
585400.0000   -0.03364
585440.0000   -0.14915
585480.0000    0.09355
585520.0000   -0.26058
585560.0000   -0.06718
585600.0000    0.06818
585640.0000   -0.03305
585680.0000   -0.37048
585720.0000   -0.08673
585760.0000    0.03534
585800.0000    0.10860
585840.0000   -0.09577
585880.0000   -0.02322
585920.0000   -0.37482
585960.0000    0.13550
586000.0000    0.03677
586040.0000   -0.03336
586080.0000    0.09340
586120.0000   -0.31663
586160.0000   -0.15051
586200.0000   -0.35593
586240.0000   -0.05650
586280.0000   -0.24669
586320.0000   -0.10407
586360.0000   -0.01033
586400.0000   -0.17017
586440.0000    0.07136
586480.0000   -0.01317
586520.0000   -0.13875
586560.0000   -0.06770
586600.0000    0.08340
586640.0000   -0.20971
586680.0000   -0.08299
586720.0000   -0.00302
586760.0000    0.03627
586800.0000    0.08689
586840.0000    0.05934
586880.0000    0.04143
586920.0000   -0.05927
586960.0000   -0.27519
587000.0000   -0.40063
587040.0000    0.13950
587080.0000   -0.31499
587120.0000   -0.26420
587160.0000   -0.46857
587200.0000   -0.40134
587240.0000    0.02559
587280.0000    0.06541
587320.0000    0.17403
587360.0000    0.00180
587400.0000   -0.30281
587440.0000   -0.03655
587480.0000   -0.22201
587520.0000   -0.43193
587560.0000   -0.01186
587600.0000   -0.28570
587640.0000   -0.05771
587680.0000   -0.01721
587720.0000    0.05836
587760.0000   -0.02570
587800.0000    0.26002
587840.0000   -0.01723
587880.0000   -0.04280
587920.0000    0.04880
587960.0000    0.26178
588000.0000   -0.27218
588040.0000   -0.37457
588080.0000    0.01728
588120.0000   -0.04634
588160.0000   -0.13490
588200.0000    0.13341
588240.0000   -0.31843
588280.0000   -0.24892
588320.0000   -0.02239
588360.0000   -0.04550
588400.0000    0.01920
588440.0000    0.02081
588480.0000   -0.02767
588520.0000   -0.00074
588560.0000    0.10856
588600.0000   -0.12441
588640.0000   -0.10188
588680.0000   -0.12560
588720.0000   -0.14688
588760.0000   -0.49387
588800.0000    0.44937
588840.0000    0.07929
588880.0000    0.12501
588920.0000    0.04399
588960.0000    0.17170
589000.0000    0.02984
589040.0000   -0.03251
589080.0000   -0.13593
589120.0000    0.24413
589160.0000   -0.08922
589200.0000   -0.03662
589240.0000   -0.16566
589280.0000   -0.31237
589320.0000    0.16083
589360.0000    0.19442
589400.0000    0.00481
589440.0000   -0.02763
589480.0000   -0.03192
589520.0000   -0.18406
589560.0000   -0.23524
589600.0000   -0.12516
589640.0000   -0.19694
589680.0000   -0.23370
589720.0000   -0.26780
589760.0000   -0.38146
589800.0000   -0.10423
589840.0000   -0.41511
589880.0000   -0.30730
589920.0000   -0.18995
589960.0000   -0.36793
590000.0000   -0.23883
590040.0000   -0.24883
590080.0000   -0.35048
590120.0000   -0.29513
590160.0000   -0.29979
590200.0000   -0.19090
590240.0000   -0.33351
590280.0000   -0.11917
590320.0000   -0.32934
590360.0000   -0.19174
590400.0000   -0.24708
590440.0000   -0.42082
590480.0000   -0.53520
590520.0000   -0.47077
590560.0000   -0.24475
590600.0000   -0.49681
590640.0000   -0.24972
590680.0000   -0.27960
590720.0000   -0.33828
590760.0000   -0.09690
590800.0000   -0.18675
590840.0000   -0.22360
590880.0000   -0.18517
590920.0000   -0.17567
590960.0000   -0.49856
591000.0000   -0.23217
591040.0000   -0.58161
591080.0000   -0.57921
591120.0000   -0.49724
591160.0000   -0.25260
591200.0000   -0.07907
591240.0000   -0.06177
591280.0000   -0.17242
591320.0000   -0.02913
591360.0000   -0.19031
591400.0000   -0.42490
591440.0000   -0.32458
591480.0000   -0.34818
591520.0000   -0.34002
591560.0000   -0.11387
591600.0000    0.13411
591640.0000   -0.42139
591680.0000    0.16649
591720.0000   -0.50702
591760.0000   -0.51320
591800.0000   -0.10784
591840.0000   -0.54132
591880.0000   -0.46683
591920.0000   -0.46430
591960.0000   -0.37179
592000.0000   -0.51092
592040.0000   -0.05853
592080.0000    0.11408
592120.0000   -0.11606
592160.0000   -0.27004
592200.0000   -0.19948
592240.0000   -0.36104
592280.0000   -0.53443
592320.0000   -0.23010
592360.0000    0.00208
592400.0000   -0.51555
592440.0000   -0.17856
592480.0000    0.00828
592520.0000   -0.09040
592560.0000   -0.31769
592600.0000   -0.28692
592640.0000   -0.38056
592680.0000   -0.19975
592720.0000   -0.20386
592760.0000   -0.12228
592800.0000   -0.23472
592840.0000   -0.55643
592880.0000   -0.06142
592920.0000   -0.31187
592960.0000    0.02864
593000.0000   -0.25224
593040.0000   -0.11651
593080.0000   -0.20147
593120.0000   -0.17308
593160.0000    0.20274
593200.0000   -0.32148
593240.0000    0.30470
593280.0000   -0.19756
593320.0000   -0.06153
593360.0000    0.12578
593400.0000   -0.18989
593440.0000   -0.21561
593480.0000   -0.08024
593520.0000   -0.07570
593560.0000    0.09528
593600.0000   -0.02974
593640.0000    0.06492
593680.0000   -0.01996
593720.0000   -0.08864
593760.0000   -0.15896
593800.0000    0.00504
593840.0000   -0.22901
593880.0000    0.03500
593920.0000   -0.05722
593960.0000    0.04724
594000.0000   -0.17340
594040.0000   -0.04084
594080.0000   -0.09133
594120.0000    0.08280
594160.0000    0.13722
594200.0000    0.02109
594240.0000    0.02932
594280.0000   -0.18145
594320.0000   -0.33478
594360.0000   -0.01127
594400.0000   -0.04328
594440.0000    0.02609
594480.0000    0.12591
594520.0000   -0.19150
594560.0000   -0.55733
594600.0000   -0.85915
594640.0000   -0.58998
594680.0000   -0.42887
594720.0000   -0.40608
594760.0000   -0.48114
594800.0000   -0.57135
594840.0000   -0.55152
594880.0000   -0.25113
594920.0000   -0.52541
594960.0000   -0.77945
595000.0000   -0.49369
595040.0000   -0.46826
595080.0000   -0.46033
595120.0000   -0.37927
595160.0000   -0.36448
595200.0000   -0.29674
595240.0000   -0.51808
595280.0000   -0.46907
595320.0000   -0.46071
595360.0000   -0.59594
595400.0000   -0.39351
595440.0000    0.00293
595480.0000   -0.14072
595520.0000   -0.40998
595560.0000   -0.38254
595600.0000   -0.28345
595640.0000   -0.04026
595680.0000   -0.63249
595720.0000   -0.60510
595760.0000   -0.08035
595800.0000   -0.38559
595840.0000   -0.39273
595880.0000   -0.25680
595920.0000   -0.22716
595960.0000   -0.04402
596000.0000   -0.13354
596040.0000   -0.18669
596080.0000   -0.03588
596120.0000   -0.06410
596160.0000   -0.04904
596200.0000   -0.05737
596240.0000   -0.19129
596280.0000   -0.47049
596320.0000   -0.39360
596360.0000   -0.26698
596400.0000   -0.07622
596440.0000   -0.21286
596480.0000   -0.47869
596520.0000   -0.62292
596560.0000   -0.78552
596600.0000   -0.73284
596640.0000   -0.61704
596680.0000   -0.41843
596720.0000   -0.47897
596760.0000   -0.47714
596800.0000   -0.43669
596840.0000   -0.66020
596880.0000   -0.26860
596920.0000   -0.78227
596960.0000   -0.53395
597000.0000   -0.34983
597040.0000   -0.45432
597080.0000   -0.55626
597120.0000   -0.53324
597160.0000   -0.56733
597200.0000   -0.52688
597240.0000   -0.64694
597280.0000   -0.66299
597320.0000   -0.89458
597360.0000   -0.54410
597400.0000   -0.42439
597440.0000   -0.71595
597480.0000   -0.57653
597520.0000   -0.72886
597560.0000   -0.96930
597600.0000   -0.77229
597640.0000   -0.51436
597680.0000   -0.43117
597720.0000   -0.51377
597760.0000   -0.66196
597800.0000   -0.63376
597840.0000   -0.53185
597880.0000   -0.79386
597920.0000   -0.50222
597960.0000   -0.55703
598000.0000   -0.56139
598040.0000   -0.70615
598080.0000   -0.86034
598120.0000   -0.70718
598160.0000   -0.49487
598200.0000   -0.49157
598240.0000   -0.59573
598280.0000   -0.22460
598320.0000   -0.56233
598360.0000   -0.81256
598400.0000   -0.59263
598440.0000   -0.48469
598480.0000   -0.67535
598520.0000   -0.21106
598560.0000   -0.44155
598600.0000   -0.47981
598640.0000   -0.85863
598680.0000   -0.65156
598720.0000   -0.63061
598760.0000   -0.84226
598800.0000   -0.59111
598840.0000   -0.70220
598880.0000   -0.56050
598920.0000   -0.82163
598960.0000   -0.54462
599000.0000   -0.52034
599040.0000   -0.50306
599080.0000   -0.56553
599120.0000   -0.53171
599160.0000   -0.36301
599200.0000   -0.32413
599240.0000   -0.74830
599280.0000   -0.25044
599320.0000   -0.42618
599360.0000   -0.60950
599400.0000   -0.65167
599440.0000   -0.42268
599480.0000   -0.57752
599520.0000   -0.65812
599560.0000   -0.86575
599600.0000   -0.94178
599640.0000   -0.79362
599680.0000   -0.54640
599720.0000   -0.42652
599760.0000   -0.63621
599800.0000   -0.47464
599840.0000   -0.51356
599880.0000   -0.45245
599920.0000   -0.43683
599960.0000   -0.49549
600000.0000   -0.61390
600040.0000   -1.03159
600080.0000   -0.66090
600120.0000   -0.53916
600160.0000   -0.46174
600200.0000   -0.23105
600240.0000   -0.30182
600280.0000   -0.29826
600320.0000   -0.54153
600360.0000   -0.40578
600400.0000   -0.23623
600440.0000   -0.46373
600480.0000   -0.42507
600520.0000   -0.59424
600560.0000   -0.33058
600600.0000   -0.32606
600640.0000   -0.52243
600680.0000   -0.38432
600720.0000   -0.26580
600760.0000   -0.32995
600800.0000   -0.30958
600840.0000   -0.35063
600880.0000   -0.34160
600920.0000   -0.42292
600960.0000   -0.53226
601000.0000   -0.71194
601040.0000   -0.43570
601080.0000   -0.33424
601120.0000   -0.18554
601160.0000   -0.72499
601200.0000   -0.35339
601240.0000   -0.42406
601280.0000   -0.59821
601320.0000   -0.19632
601360.0000   -0.51435
601400.0000   -0.53687
601440.0000   -0.58644
601480.0000   -0.55335
601520.0000   -0.65300
601560.0000   -0.20237
601600.0000   -0.42827
601640.0000   -0.47328
601680.0000   -0.56135
601720.0000   -0.57379
601760.0000   -0.24075
601800.0000   -0.22819
601840.0000   -0.53044
601880.0000   -0.79740
601920.0000   -0.56299
601960.0000   -0.20145
602000.0000   -0.60318
602040.0000   -0.55650
602080.0000   -0.60834
602120.0000   -0.32187
602160.0000   -0.44205
602200.0000   -0.74902
602240.0000   -0.65393
602280.0000   -0.68563
602320.0000   -0.73499
602360.0000   -0.62221
602400.0000   -0.50087
602440.0000   -0.53828
602480.0000   -0.50884
602520.0000   -0.42837
602560.0000   -0.52172
602600.0000   -0.54526
602640.0000   -0.71718
602680.0000   -0.68518
602720.0000   -0.43825
602760.0000   -0.50730
602800.0000   -0.53270
602840.0000   -0.58951
602880.0000   -0.56746
602920.0000   -0.57922
602960.0000   -0.59802
603000.0000   -0.72146
603040.0000   -0.70940
603080.0000   -0.81380
603120.0000   -0.70076
603160.0000   -0.58975
603200.0000   -0.61635
603240.0000   -0.43585
603280.0000   -0.44871
603320.0000   -0.31509
603360.0000   -0.69070
603400.0000   -0.59883
603440.0000   -0.39582
603480.0000   -0.63958
603520.0000   -0.48335
603560.0000   -0.61537
603600.0000   -0.53415
603640.0000   -0.61018
603680.0000   -0.21012
603720.0000   -0.50165
603760.0000   -0.57209
603800.0000   -0.69875
603840.0000   -0.50391
603880.0000   -0.39935
603920.0000   -0.55582
603960.0000   -0.69277
604000.0000   -0.53932
604040.0000   -0.49627
604080.0000   -0.84021
604120.0000   -0.98009
604160.0000   -0.52402
604200.0000   -0.79409
604240.0000   -0.92308
604280.0000   -0.71028
604320.0000   -0.52401
604360.0000   -1.00557
604400.0000   -0.41569
604440.0000   -0.53936
604480.0000   -0.66991
604520.0000   -0.72297
604560.0000   -0.33255
604600.0000   -0.58409
604640.0000   -0.48846
604680.0000   -0.55912
604720.0000   -0.69610
604760.0000   -0.63097
604800.0000   -0.56401
604840.0000   -0.78970
604880.0000   -0.89866
604920.0000   -0.74905
604960.0000   -0.75325
605000.0000   -0.69838
605040.0000   -0.71704
605080.0000   -0.77717
605120.0000   -0.78967
605160.0000   -0.92096
605200.0000   -0.69566
605240.0000   -0.78604
605280.0000   -0.34182
605320.0000   -0.53498
605360.0000   -0.54079
605400.0000   -0.40158
605440.0000   -0.66392
605480.0000   -0.73561
605520.0000   -0.61963
605560.0000   -0.73109
605600.0000   -0.73461
605640.0000   -0.78301
605680.0000   -0.72235
605720.0000   -0.75769
605760.0000   -0.89686
605800.0000   -0.48632
605840.0000   -0.75990
605880.0000   -0.81727
605920.0000   -0.70525
605960.0000   -0.66810
606000.0000   -0.30142
606040.0000   -0.87769
606080.0000   -0.53487
606120.0000   -0.50112
606160.0000   -0.57192
606200.0000   -0.66330
606240.0000   -0.77051
606280.0000   -0.81454
606320.0000   -0.79742
606360.0000   -0.53692
606400.0000   -0.51604
606440.0000   -0.61993
606480.0000   -0.57053
606520.0000   -0.72173
606560.0000   -0.56907
606600.0000   -0.72418
606640.0000   -0.53901
606680.0000   -0.71700
606720.0000   -0.61564
606760.0000   -0.78350
606800.0000   -0.62854
606840.0000   -0.45318
606880.0000   -0.49259
606920.0000   -0.45971
606960.0000   -0.46456
607000.0000   -0.46003
607040.0000   -0.51324
607080.0000   -0.45203
607120.0000   -0.42927
607160.0000   -0.63838
607200.0000   -0.41556
607240.0000   -0.43919
607280.0000   -0.50172
607320.0000   -0.53157
607360.0000   -0.45055
607400.0000   -0.35915
607440.0000   -0.30044
607480.0000   -0.42977
607520.0000   -0.57857
607560.0000   -0.11077
607600.0000   -0.22709
607640.0000   -0.40055
607680.0000   -0.57889
607720.0000   -0.59736
607760.0000   -0.51535
607800.0000   -0.72784
607840.0000   -0.58890
607880.0000   -0.57876
607920.0000   -0.33144
607960.0000   -0.53408
608000.0000   -0.40073
608040.0000   -0.56785
608080.0000   -0.42219
608120.0000   -0.50391
608160.0000   -0.48250
608200.0000   -0.66552
608240.0000   -0.58628
608280.0000   -0.59327
608320.0000   -0.23949
608360.0000   -0.42018
608400.0000   -0.57948
608440.0000   -0.53081
608480.0000   -0.44189
608520.0000   -0.53222
608560.0000   -0.38289
608600.0000   -0.87552
608640.0000   -0.43974
608680.0000   -0.35492
608720.0000   -0.48443
608760.0000   -0.66591
608800.0000   -0.37226
608840.0000   -0.40455
608880.0000   -0.45322
608920.0000   -0.82840
608960.0000   -0.74717
609000.0000   -0.69042
609040.0000   -0.53004
609080.0000   -0.73903
609120.0000   -0.59059
609160.0000   -0.77402
609200.0000   -0.61349
609240.0000   -0.74575
609280.0000   -0.68431
609320.0000   -0.82101
609360.0000   -0.81670
609400.0000   -0.78009
609440.0000   -0.66051
609480.0000   -0.64922
609520.0000   -0.67277
609560.0000   -0.69438
609600.0000   -0.60801
609640.0000   -0.79589
609680.0000   -0.48659
609720.0000   -0.64193
609760.0000   -0.76994
609800.0000   -0.57889
609840.0000   -0.50968
609880.0000   -0.47599
609920.0000   -0.57401
609960.0000   -0.64783
610000.0000   -0.52544
610040.0000   -0.56658
610080.0000   -0.57413
610120.0000   -0.79279
610160.0000   -0.66761
610200.0000   -0.49675
610240.0000   -0.53058
610280.0000   -0.63805
610320.0000   -0.38498
610360.0000   -0.78482
610400.0000   -0.74417
610440.0000   -0.57515
610480.0000   -0.61317
610520.0000   -0.54117
610560.0000   -0.50593
610600.0000   -0.69373
610640.0000   -0.85246
610680.0000   -0.56707
610720.0000   -0.78616
610760.0000   -0.88504
610800.0000   -0.98198
610840.0000   -0.73827
610880.0000   -0.63641
610920.0000   -0.67089
610960.0000   -0.57006
611000.0000   -0.52908
611040.0000   -0.73275
611080.0000   -0.50849
611120.0000   -0.63418
611160.0000   -0.72494
611200.0000   -0.71995
611240.0000   -0.65431
611280.0000   -0.52953
611320.0000   -0.71757
611360.0000   -0.61855
611400.0000   -0.59355
611440.0000   -0.81336
611480.0000   -0.67350
611520.0000   -0.62183
611560.0000   -0.79693
611600.0000   -0.38131
611640.0000   -0.43133
611680.0000   -0.74703
611720.0000   -0.61926
611760.0000   -0.43198
611800.0000   -0.63958
611840.0000   -0.40957
611880.0000   -0.37990
611920.0000   -0.40220
611960.0000   -0.41088
612000.0000   -0.42815
612040.0000   -0.50445
612080.0000   -0.29000
612120.0000   -0.47733
612160.0000   -0.16849
612200.0000   -0.47154
612240.0000   -0.52591
612280.0000   -0.33818
612320.0000    0.07610
612360.0000   -0.37786
612400.0000   -0.14731
612440.0000    0.21131
612480.0000   -0.06388
612520.0000   -0.26761
612560.0000   -0.44092
612600.0000   -0.53402
612640.0000   -0.53966
612680.0000   -0.45230
612720.0000   -0.71866
612760.0000   -0.37566
612800.0000   -0.43670
612840.0000   -0.39025
612880.0000   -0.36301
612920.0000   -0.22618
612960.0000   -0.51620
613000.0000   -0.22483
613040.0000   -0.34430
613080.0000   -0.30811
613120.0000   -0.08470
613160.0000   -0.09428
613200.0000    0.01524
613240.0000   -0.02379
613280.0000   -0.20239
613320.0000   -0.26101
613360.0000   -0.05977
613400.0000    0.16485
613440.0000    0.04416
613480.0000   -0.36977
613520.0000   -0.43885
613560.0000   -0.27468
613600.0000   -0.20084
613640.0000   -0.23797
613680.0000    0.31620
613720.0000   -0.07731
613760.0000   -0.35949
613800.0000    0.01744
613840.0000    0.02307
613880.0000    0.12301
613920.0000   -0.11817
613960.0000    0.09030
614000.0000    0.05430
614040.0000    0.05578
614080.0000    0.14086
614120.0000    0.25841
614160.0000   -0.15535
614200.0000   -0.10399
614240.0000    0.10308
614280.0000    0.31410
614320.0000    0.44286
614360.0000    0.24271
614400.0000    0.30399
614440.0000    0.18481
614480.0000    0.03020
614520.0000    0.18496
614560.0000    0.12529
614600.0000   -0.17092
614640.0000    0.15589
614680.0000    0.20439
614720.0000    0.26191
614760.0000    0.05084
614800.0000    0.01658
614840.0000    0.26455
614880.0000    0.14017
614920.0000    0.24874
614960.0000    0.20347
615000.0000    0.19271
615040.0000    0.06992
615080.0000    0.18841
615120.0000   -0.04280
615160.0000    0.38031
615200.0000   -0.36390
615240.0000   -0.00551
615280.0000    0.06635
615320.0000   -0.39029
615360.0000   -0.48530
615400.0000   -0.21901
615440.0000   -0.26755
615480.0000   -0.45068
615520.0000   -0.30248
615560.0000   -0.29177
615600.0000    0.09004
615640.0000   -0.48587
615680.0000   -0.38345
615720.0000   -0.13547
615760.0000   -0.33355
615800.0000   -0.31224
615840.0000   -0.40000
615880.0000   -0.18238
615920.0000   -0.52154
615960.0000   -0.61435
616000.0000   -0.30632
616040.0000   -0.19704
616080.0000   -0.47587
616120.0000   -0.35285
616160.0000   -0.39924
616200.0000   -0.21641
616240.0000   -0.42260
616280.0000   -0.42013
616320.0000   -0.50714
616360.0000   -0.40713
616400.0000   -0.02180
616440.0000   -0.26409
616480.0000   -0.39132
616520.0000   -0.25666
616560.0000   -0.05113
616600.0000   -0.12308
616640.0000   -0.34502
616680.0000   -0.41412
616720.0000   -0.38560
616760.0000   -0.53578
616800.0000   -0.52167
616840.0000   -0.51910
616880.0000   -0.00376
616920.0000    0.00559
616960.0000   -0.12595
617000.0000   -0.16152
617040.0000    0.12513
617080.0000    0.15261
617120.0000    0.15512
617160.0000   -0.24427
617200.0000   -0.04001
617240.0000   -0.09655
617280.0000    0.01711
617320.0000   -0.45245
617360.0000   -0.49136
617400.0000   -0.44891
617440.0000   -0.61617
617480.0000   -0.59327
617520.0000   -0.50853
617560.0000   -0.26382
617600.0000   -0.33088
617640.0000   -0.29522
617680.0000   -0.53753
617720.0000   -0.43494
617760.0000   -0.41324
617800.0000   -0.52977
617840.0000   -0.15508
617880.0000   -0.28371
617920.0000   -0.48454
617960.0000   -0.54904
618000.0000   -0.47542
618040.0000   -0.62416
618080.0000   -0.22196
618120.0000   -0.29044
618160.0000   -0.02998
618200.0000   -0.11636
618240.0000    0.14409
618280.0000    0.11610
618320.0000   -0.03264
618360.0000   -0.01245
618400.0000   -0.45812
618440.0000   -0.38480
618480.0000   -0.17241
618520.0000   -0.30474
618560.0000   -0.50307
618600.0000   -0.34364
618640.0000   -0.46091
618680.0000   -0.27303
618720.0000   -0.16644
618760.0000    0.01988
618800.0000    0.12698
618840.0000    0.14921
618880.0000    0.07847
618920.0000   -0.07868
618960.0000   -0.18018
619000.0000   -0.29824
619040.0000   -0.45388
619080.0000   -0.47074
619120.0000   -0.31027
619160.0000   -0.47491
619200.0000   -0.48230
619240.0000   -0.47182
619280.0000   -0.50704
619320.0000   -0.59311
619360.0000   -0.30697
619400.0000   -0.29448
619440.0000   -0.17426
619480.0000   -0.42568
619520.0000   -0.39461
619560.0000   -0.58394
619600.0000   -0.50942
619640.0000   -0.45675
619680.0000   -0.26457
619720.0000   -0.32223
619760.0000   -0.49255
619800.0000   -0.15799
619840.0000   -0.46908
619880.0000   -0.54608
619920.0000   -0.53900
619960.0000   -0.09267
620000.0000   -0.46285
620040.0000   -0.44417
620080.0000   -0.33853
620120.0000   -0.38628
620160.0000   -0.37900
620200.0000   -0.21296
620240.0000   -0.50083
620280.0000   -0.46305
620320.0000   -0.39542
620360.0000   -0.37165
620400.0000   -0.25303
620440.0000   -0.36310
620480.0000   -0.09542
620520.0000   -0.00500
620560.0000    0.14875
620600.0000   -0.10701
620640.0000    0.17271
620680.0000   -0.19666
620720.0000    0.13399
620760.0000    0.14402
620800.0000    0.01858
620840.0000   -0.05836
620880.0000   -0.36602
620920.0000   -0.20725
620960.0000   -0.14543
621000.0000   -0.48206
621040.0000   -0.09306
621080.0000   -0.55717
621120.0000   -0.32497
621160.0000   -0.82915
621200.0000   -0.48021
621240.0000   -0.60295
621280.0000   -0.47381
621320.0000   -0.47963
621360.0000   -0.12531
621400.0000    0.00495
621440.0000   -0.16710
621480.0000    0.02221
621520.0000   -0.29517
621560.0000   -0.37056
621600.0000   -0.42560
621640.0000   -0.39272
621680.0000   -0.14203
621720.0000    0.00059
621760.0000   -0.42044
621800.0000   -0.15728
621840.0000    0.00924
621880.0000    0.11577
621920.0000   -0.08295
621960.0000    0.02057
622000.0000    0.16519
622040.0000   -0.10173
622080.0000   -0.37057
622120.0000   -0.31563
622160.0000    0.41585
622200.0000    0.41372
622240.0000    0.37995
622280.0000    0.04558
622320.0000    0.04423
622360.0000    0.13282
622400.0000    0.02593
622440.0000   -0.26602
622480.0000   -0.17954
622520.0000   -0.65797
622560.0000    0.02264
622600.0000    0.29218
622640.0000    0.51420
622680.0000    0.17417
622720.0000    0.15489
622760.0000    0.38764
622800.0000    0.30697
622840.0000    0.44271
622880.0000    0.26340
622920.0000    0.21530
622960.0000    0.44523
623000.0000    0.27621
623040.0000    0.19147
623080.0000    0.37469
623120.0000    0.30444
623160.0000    0.30543
623200.0000    0.29882
623240.0000    0.25380
623280.0000    0.21939
623320.0000    0.66201
623360.0000    0.23285
623400.0000    0.24958
623440.0000   -0.05098
623480.0000   -0.08037
623520.0000    0.06984
623560.0000    0.29064
623600.0000    0.28851
623640.0000    0.40715
623680.0000    0.35030
623720.0000    0.40666
623760.0000    0.48736
623800.0000    0.31267
623840.0000    0.65004
623880.0000    0.23310
623920.0000    0.13032
623960.0000    0.32629
624000.0000    0.34778
624040.0000    0.27673
624080.0000    0.50470
624120.0000    0.57552
624160.0000    0.39248
624200.0000    0.33389
624240.0000    0.28147
624280.0000    0.12437
624320.0000    0.39419
624360.0000    0.58148
624400.0000   -0.00136
624440.0000    0.09685
624480.0000    0.37350
624520.0000   -0.10375
624560.0000    0.08000
624600.0000    0.05437
624640.0000    0.02922
624680.0000    0.07741
624720.0000   -0.17492
624760.0000    0.06110
624800.0000    0.15935
624840.0000    0.37834
624880.0000    0.37108
624920.0000    0.20265
624960.0000    0.47104
625000.0000    0.18408
625040.0000    0.43931
625080.0000    0.42661
625120.0000    0.43726
625160.0000    0.48550
625200.0000    0.45857
625240.0000    0.37193
625280.0000    0.24516
625320.0000    0.04570
625360.0000    0.30594
625400.0000    0.32019
625440.0000    0.44687
625480.0000    0.36889
625520.0000    0.29259
625560.0000    0.52020
625600.0000    0.46520
625640.0000    0.32503
625680.0000    0.50987
625720.0000    0.41078
625760.0000    0.27666
625800.0000    0.44124
625840.0000    0.25379
625880.0000    0.42220
625920.0000    0.32910
625960.0000    0.19986
626000.0000    0.42480
626040.0000    0.44427
626080.0000    0.58185
626120.0000    0.37082
626160.0000    0.29637
626200.0000    0.60654
626240.0000    0.41419
626280.0000    0.27668
626320.0000    0.37728
626360.0000    0.40515
626400.0000    0.36972
626440.0000    0.33489
626480.0000    0.32235
626520.0000    0.49382
626560.0000    0.43560
626600.0000    0.39245
626640.0000    0.24938
626680.0000    0.31949
626720.0000    0.35190
626760.0000    0.33703
626800.0000    0.54143
626840.0000    0.41100
626880.0000    0.50589
626920.0000    0.45125
626960.0000    0.43985
627000.0000    0.60361
627040.0000    0.39078
627080.0000    0.51172
627120.0000    0.51732
627160.0000    0.39287
627200.0000    0.36048
627240.0000    0.29424
627280.0000    0.09481
627320.0000    0.30703
627360.0000    0.50781
627400.0000    0.42132
627440.0000    0.33323
627480.0000    0.55716
627520.0000    0.48168
627560.0000    0.51495
627600.0000    0.35264
627640.0000    0.14093
627680.0000    0.48857
627720.0000    0.34947
627760.0000    0.40504
627800.0000    0.44708
627840.0000    0.32046
627880.0000    0.55898
627920.0000    0.40576
627960.0000    0.46978
628000.0000    0.43026
628040.0000    0.43806
628080.0000    0.54328
628120.0000    0.41324
628160.0000    0.35790
628200.0000    0.25744
628240.0000    0.56900
628280.0000    0.51036
628320.0000    0.31522
628360.0000    0.38687
628400.0000    0.26500
628440.0000    0.21748
628480.0000    0.42130
628520.0000    0.53138
628560.0000    0.31741
628600.0000    0.19921
628640.0000    0.40343
628680.0000    0.46384
628720.0000    0.44027
628760.0000    0.46620
628800.0000    0.49823
628840.0000    0.61465
628880.0000    0.42731
628920.0000    0.51196
628960.0000    0.51362
629000.0000    0.44379
629040.0000    0.27483
629080.0000    0.35490
629120.0000    0.38989
629160.0000    0.43593
629200.0000    0.41853
629240.0000    0.42359
629280.0000    0.32703
629320.0000    0.31226
629360.0000    0.39413
629400.0000    0.41335
629440.0000    0.32297
629480.0000    0.36561
629520.0000    0.44969
629560.0000    0.51317
629600.0000    0.25878
629640.0000    0.19593
629680.0000    0.42724
629720.0000    0.49781
629760.0000    0.42423
629800.0000    0.56768
629840.0000    0.46635
629880.0000    0.55422
629920.0000    0.55752
629960.0000    0.45231
630000.0000    0.16060
630040.0000    0.41485
630080.0000    0.05225
630120.0000    0.03464
630160.0000    0.19542
630200.0000    0.27306
630240.0000   -0.08520
630280.0000    0.14148
630320.0000    0.16598
630360.0000    0.33676
630400.0000   -0.06654
630440.0000    0.05558
630480.0000   -0.32020
630520.0000   -0.19365
630560.0000    0.04970
630600.0000    0.06120
630640.0000    0.21661
630680.0000    0.10845
630720.0000    0.21599
630760.0000    0.10154
630800.0000    0.22947
630840.0000    0.22701
630880.0000   -0.24039
630920.0000   -0.44621
630960.0000   -0.48830
631000.0000   -0.35488
631040.0000   -0.40571
631080.0000   -0.45310
631120.0000   -0.49370
631160.0000   -0.36067
631200.0000   -0.41349
631240.0000   -0.27729
631280.0000   -0.21815
631320.0000    0.05475
631360.0000   -0.02991
631400.0000   -0.05591
631440.0000    0.10508
631480.0000    0.23663
631520.0000    0.11958
631560.0000    0.17309
631600.0000    0.15725
631640.0000   -0.00336
631680.0000    0.09953
631720.0000   -0.20539
631760.0000    0.32449
631800.0000    0.09656
631840.0000    0.03171
631880.0000   -0.08442
631920.0000    0.11054
631960.0000   -0.10776
632000.0000    0.12267
632040.0000   -0.19864
632080.0000    0.01978
632120.0000   -0.25288
632160.0000   -0.04570
632200.0000   -0.06656
632240.0000   -0.29183
632280.0000   -0.16292
632320.0000   -0.21344
632360.0000   -0.28364
632400.0000   -0.24684
632440.0000   -0.08144
632480.0000    0.33073
632520.0000    0.10606
632560.0000    0.15515
632600.0000   -0.15764
632640.0000   -0.13644
632680.0000   -0.03147
632720.0000   -0.10797
632760.0000   -0.30525
632800.0000   -0.03239
632840.0000   -0.09715
632880.0000   -0.18890
632920.0000    0.01785
632960.0000    0.17007
633000.0000    0.10570
633040.0000   -0.06611
633080.0000    0.15131
633120.0000    0.39912
633160.0000   -0.22729
633200.0000   -0.20024
633240.0000   -0.17660
633280.0000   -0.02328
633320.0000    0.10171
633360.0000   -0.28936
633400.0000   -0.02894
633440.0000    0.19692
633480.0000   -0.04382
633520.0000   -0.11366
633560.0000   -0.03781
633600.0000    0.18768
633640.0000    0.12540
633680.0000    0.15834
633720.0000    0.22072
633760.0000    0.35228
633800.0000    0.07637
633840.0000    0.05033
633880.0000    0.08979
633920.0000   -0.19770
633960.0000   -0.16719
634000.0000   -0.08854
634040.0000   -0.35386
634080.0000    0.04741
634120.0000   -0.43424
634160.0000   -0.07960
634200.0000   -0.26138
634240.0000   -0.26261
634280.0000    0.33248
634320.0000    0.04502
634360.0000    0.02522
634400.0000    0.10411
634440.0000    0.06576
634480.0000   -0.06361
634520.0000    0.13617
634560.0000   -0.20272
634600.0000   -0.26246
634640.0000   -0.23611
634680.0000   -0.01623
634720.0000    0.27899
634760.0000    0.17674
634800.0000    0.16957
634840.0000    0.05206
634880.0000    0.24517
634920.0000    0.02918
634960.0000    0.13988
635000.0000   -0.03814
635040.0000    0.32124
635080.0000    0.08249
635120.0000    0.12656
635160.0000    0.17154
635200.0000    0.04540
635240.0000    0.12251
635280.0000    0.06179
635320.0000    0.07692
635360.0000    0.14308
635400.0000    0.07410
635440.0000    0.12871
635480.0000    0.03600
635520.0000    0.21739
635560.0000    0.10290
635600.0000    0.09768
635640.0000    0.38297
635680.0000    0.03393
635720.0000    0.12556
635760.0000    0.31633
635800.0000    0.43241
635840.0000    0.13528
635880.0000    0.25414
635920.0000    0.42979
635960.0000    0.07032
636000.0000    0.38347
636040.0000    0.28099
636080.0000    0.34114
636120.0000    0.03791
636160.0000   -0.02038
636200.0000    0.22374
636240.0000   -0.07381
636280.0000    0.08041
636320.0000    0.05763
636360.0000    0.08585
636400.0000    0.24599
636440.0000    0.13149
636480.0000    0.09357
636520.0000    0.20870
636560.0000    0.26816
636600.0000   -0.40465
636640.0000   -0.04070
636680.0000    0.32785
636720.0000    0.33435
636760.0000    0.09782
636800.0000    0.19897
636840.0000    0.19924
636880.0000    0.20083
636920.0000    0.27688
636960.0000    0.39717
637000.0000    0.14603
637040.0000    0.24042
637080.0000    0.19474
637120.0000    0.03551
637160.0000    0.19274
637200.0000    0.22221
637240.0000    0.34775
637280.0000    0.45296
637320.0000   -0.02327
637360.0000    0.27565
637400.0000    0.10884
637440.0000    0.21332
637480.0000    0.31808
637520.0000   -0.11366
637560.0000   -0.13154
637600.0000    0.27542
637640.0000    0.33169
637680.0000    0.38035
637720.0000    0.40095
637760.0000    0.57074
637800.0000    0.60240
637840.0000    0.52851
637880.0000    0.54495
637920.0000    0.53460
637960.0000    0.46842
638000.0000    0.55026
638040.0000    0.62636
638080.0000    0.63563
638120.0000    0.50384
638160.0000    0.61260
638200.0000    0.48971
638240.0000    0.48669
638280.0000    0.55048
638320.0000    0.36413
638360.0000    0.49666
638400.0000    0.56188
638440.0000    0.47306
638480.0000    0.52934
638520.0000    0.58559
638560.0000    0.66130
638600.0000    0.54322
638640.0000    0.59292
638680.0000    0.65314
638720.0000    0.55025
638760.0000    0.54879
638800.0000    0.61178
638840.0000    0.61817
638880.0000    0.54815
638920.0000    0.51541
638960.0000    0.65344
639000.0000    0.50669
639040.0000    0.58763
639080.0000    0.66893
639120.0000    0.41834
639160.0000    0.45808
639200.0000    0.62034
639240.0000    0.59362
639280.0000    0.64306
639320.0000    0.56529
639360.0000    0.61274
639400.0000    0.51636
639440.0000    0.47692
639480.0000    0.51517
639520.0000    0.54400
639560.0000    0.53789
639600.0000    0.55213
639640.0000    0.58939
639680.0000    0.59514
639720.0000    0.77042
639760.0000    0.56354
639800.0000    0.50411
639840.0000    0.39845
639880.0000    0.64947
639920.0000    0.45733
639960.0000    0.64449
640000.0000    0.76867
640040.0000    0.72824
640080.0000    0.75210
640120.0000    0.57790
640160.0000    0.48684
640200.0000    0.44744
640240.0000    0.69305
640280.0000    0.50754
640320.0000    0.64472
640360.0000    0.40548
640400.0000    0.57767
640440.0000    0.52964
640480.0000    0.38187
640520.0000    0.68192
640560.0000    0.59602
640600.0000    0.73200
640640.0000    0.51794
640680.0000    0.81889
640720.0000    0.67897
640760.0000    0.62905
640800.0000    0.72030
640840.0000    0.83649
640880.0000    0.62087
640920.0000    0.47073
640960.0000    0.58717
641000.0000    0.67131
641040.0000    0.72730
641080.0000    0.66775
641120.0000    0.46083
641160.0000    0.66820
641200.0000    0.64482
641240.0000    0.72169
641280.0000    0.71328
641320.0000    0.64933
641360.0000    0.72748
641400.0000    0.78014
641440.0000    0.54207
641480.0000    0.57521
641520.0000    0.81495
641560.0000    0.66505
641600.0000    0.69483
641640.0000    0.56899
641680.0000    0.80400
641720.0000    0.56539
641760.0000    0.64964
641800.0000    0.64843
641840.0000    0.47084
641880.0000    0.66329
641920.0000    0.51431
641960.0000    0.71404
642000.0000    0.65005
642040.0000    0.52711
642080.0000    0.69922
642120.0000    0.44354
642160.0000    0.38722
642200.0000    0.30074
642240.0000    0.15989
642280.0000    0.41296
642320.0000   -0.16482
642360.0000   -0.08854
642400.0000   -0.14201
642440.0000   -0.28631
642480.0000   -0.30334
642520.0000   -0.60557
642560.0000   -0.45225
642600.0000   -0.23402
642640.0000    0.02722
642680.0000    0.02230
642720.0000   -0.06780
642760.0000   -0.06948
642800.0000   -0.16066
642840.0000    0.20532
642880.0000    0.25725
642920.0000    0.23658
642960.0000    0.05027
643000.0000   -0.18262
643040.0000   -0.28803
643080.0000   -0.30954
643120.0000   -0.16941
643160.0000    0.16066
643200.0000    0.29460
643240.0000    0.21326
643280.0000   -0.00650
643320.0000    0.00308
643360.0000    0.39682
643400.0000    0.13915
643440.0000    0.09538
643480.0000    0.11880
643520.0000   -0.16006
643560.0000   -0.12120
643600.0000    0.06312
643640.0000    0.18740
643680.0000   -0.01739
643720.0000    0.26653
643760.0000    0.20789
643800.0000    0.06769
643840.0000    0.17888
643880.0000    0.08607
643920.0000   -0.20519
643960.0000   -0.02753
644000.0000   -0.19274
644040.0000    0.28245
644080.0000   -0.03442
644120.0000   -0.21517
644160.0000   -0.19666
644200.0000    0.08403
644240.0000    0.04087
644280.0000    0.21135
644320.0000   -0.10805
644360.0000   -0.01652
644400.0000    0.10438
644440.0000    0.27107
644480.0000    0.06019
644520.0000    0.06680
644560.0000    0.31554
644600.0000    0.16782
644640.0000    0.30388
644680.0000    0.14635
644720.0000    0.04179
644760.0000    0.27539
644800.0000    0.69382
644840.0000    0.61121
644880.0000    0.69862
644920.0000    0.69665
644960.0000    0.71447
645000.0000    0.44288
645040.0000    0.15815
645080.0000   -0.11307
645120.0000    0.10985
645160.0000    0.17786
645200.0000    0.33962
645240.0000    0.13757
645280.0000    0.15630
645320.0000   -0.00865
645360.0000    0.09713
645400.0000    0.00517
645440.0000    0.02808
645480.0000    0.21145
645520.0000    0.05681
645560.0000    0.05688
645600.0000   -0.05175
645640.0000    0.24314
645680.0000   -0.09471
645720.0000    0.27723
645760.0000    0.35070
645800.0000    0.13898
645840.0000    0.37699
645880.0000    0.01491
645920.0000    0.14535
645960.0000    0.01707
646000.0000   -0.24175
646040.0000   -0.44534
646080.0000   -0.60405
646120.0000   -0.44996
646160.0000   -0.01645
646200.0000    0.02963
646240.0000   -0.00259
646280.0000    0.18051
646320.0000   -0.11889
646360.0000    0.39596
646400.0000    0.19186
646440.0000    0.09174
646480.0000    0.30492
646520.0000    0.26402
646560.0000    0.46801
646600.0000    0.35451
646640.0000    0.30002
646680.0000    0.54324
646720.0000    0.52646
646760.0000    0.00403
646800.0000   -0.01478
646840.0000    0.10857
646880.0000    0.06377
646920.0000    0.14744
646960.0000    0.04841
647000.0000    0.04926
647040.0000    0.05672
647080.0000    0.07726
647120.0000    0.10673
647160.0000   -0.13683
647200.0000    0.08074
647240.0000    0.05002
647280.0000    0.30876
647320.0000    0.09079
647360.0000   -0.15762
647400.0000   -0.29652
647440.0000    0.05470
647480.0000    0.01538
647520.0000    0.01093
647560.0000    0.10900
647600.0000   -0.01462
647640.0000    0.06954
647680.0000    0.24028
647720.0000    0.12618
647760.0000    0.07407
647800.0000    0.48885
647840.0000    0.29372
647880.0000   -0.26897
647920.0000   -0.01500
647960.0000    0.00368
648000.0000    0.10009
648040.0000    0.01552
648080.0000    0.15381
648120.0000    0.14733
648160.0000   -0.13315
648200.0000    0.13718
648240.0000   -0.33923
648280.0000   -0.17866
648320.0000   -0.32278
648360.0000   -0.21499
648400.0000    0.07096
648440.0000   -0.40518
648480.0000    0.05191
648520.0000    0.21397
648560.0000   -0.04270
648600.0000   -0.02831
648640.0000   -0.29809
648680.0000    0.10292
648720.0000   -0.14905
648760.0000   -0.38937
648800.0000    0.31157
648840.0000    0.06104
648880.0000    0.05554
648920.0000   -0.09796
648960.0000    0.03005
649000.0000    0.25148
649040.0000   -0.16604
649080.0000    0.02911
649120.0000   -0.02793
649160.0000   -0.10436
649200.0000   -0.31330
649240.0000    0.10285
649280.0000    0.10314
649320.0000    0.07915
649360.0000    0.06680
649400.0000   -0.03589
649440.0000   -0.29587
649480.0000   -0.09937
649520.0000   -0.05532
649560.0000    0.16254
649600.0000    0.10557
649640.0000   -0.01400
649680.0000    0.13788
649720.0000    0.07423
649760.0000    0.21809
649800.0000    0.04333
649840.0000    0.10948
649880.0000    0.15973
649920.0000   -0.16866
649960.0000    0.22631
650000.0000    0.11002
650040.0000    0.28416
650080.0000    0.13774
650120.0000   -0.02399
650160.0000    0.09360
650200.0000    0.15763
650240.0000    0.02986
650280.0000    0.31277
650320.0000   -0.06475
650360.0000    0.26063
650400.0000    0.06322
650440.0000    0.27782
650480.0000    0.24413
650520.0000    0.02596
650560.0000   -0.03482
650600.0000   -0.01982
650640.0000    0.38580
650680.0000    0.19253
650720.0000    0.07370
650760.0000   -0.40539
650800.0000   -0.59696
650840.0000   -0.40290
650880.0000   -0.45522
650920.0000   -0.15933
650960.0000   -0.38538
651000.0000    0.10170
651040.0000    0.09466
651080.0000   -0.11857
651120.0000   -0.02790
651160.0000   -0.04459
651200.0000    0.13882
651240.0000   -0.20753
651280.0000   -0.06889
651320.0000   -0.28178
651360.0000   -0.47181
651400.0000   -0.61125
651440.0000   -0.13061
651480.0000   -0.19626
651520.0000   -0.11496
651560.0000   -0.16435
651600.0000   -0.11270
651640.0000   -0.11618
651680.0000   -0.10519
651720.0000   -0.17297
651760.0000    0.00657
651800.0000   -0.20055
651840.0000    0.07200
651880.0000   -0.04277
651920.0000    0.03169
651960.0000    0.20485
652000.0000   -0.52950
652040.0000   -0.29616
652080.0000   -0.35265
652120.0000   -0.62080
652160.0000   -0.50037
652200.0000   -0.42435
652240.0000    0.08680
652280.0000    0.00992
652320.0000   -0.10236
652360.0000    0.14759
652400.0000   -0.26528
652440.0000   -0.38952
652480.0000   -0.45899
652520.0000   -0.33024
652560.0000   -0.60885
652600.0000   -0.14977
652640.0000   -0.66705
652680.0000   -0.41315
652720.0000   -0.55672
652760.0000   -0.45064
652800.0000   -0.47860
652840.0000   -0.31727
652880.0000   -0.03186
652920.0000   -0.22410
652960.0000    0.02386
653000.0000    0.24134
653040.0000   -0.09606
653080.0000   -0.11651
653120.0000   -0.10101
653160.0000    0.08945
653200.0000   -0.09891
653240.0000    0.04371
653280.0000   -0.24739
653320.0000   -0.17865
653360.0000   -0.04594
653400.0000   -0.17956
653440.0000   -0.14777
653480.0000   -0.26619
653520.0000   -0.06023
653560.0000   -0.05892
653600.0000   -0.18183
653640.0000   -0.22363
653680.0000   -0.35846
653720.0000   -0.24559
653760.0000   -0.20807
653800.0000   -0.41506
653840.0000   -0.45930
653880.0000   -0.40104
653920.0000    0.00421
653960.0000   -0.19454
654000.0000   -0.03602
654040.0000   -0.37383
654080.0000   -0.33758
654120.0000   -0.41564
654160.0000   -0.26901
654200.0000   -0.09086
654240.0000   -0.04156
654280.0000   -0.18123
654320.0000   -0.11081
654360.0000   -0.11564
654400.0000   -0.29187
654440.0000   -0.04640
654480.0000   -0.11255
654520.0000   -0.02490
654560.0000    0.02424
654600.0000   -0.47734
654640.0000   -0.66508
654680.0000   -0.09697
654720.0000   -0.16258
654760.0000   -0.07852
654800.0000   -0.09603
654840.0000   -0.16430
654880.0000   -0.15365
654920.0000    0.02804
654960.0000    0.01483
655000.0000    0.14104
655040.0000   -0.20300
655080.0000   -0.17292
655120.0000   -0.17424
655160.0000   -0.27838
655200.0000   -0.62369
655240.0000   -0.32518
655280.0000   -0.38149
655320.0000   -0.06121
655360.0000   -0.02201
655400.0000    0.18958
655440.0000   -0.14613
655480.0000   -0.60793
655520.0000   -0.36203
655560.0000   -0.29315
655600.0000   -0.25911
655640.0000   -0.39291
655680.0000   -0.33665
655720.0000   -0.43561
655760.0000   -0.19236
655800.0000   -0.29513
655840.0000   -0.37935
655880.0000   -0.46627
655920.0000   -0.26252
655960.0000   -0.02824
656000.0000    0.05883
656040.0000    0.18672
656080.0000    0.05370
656120.0000   -0.09680
656160.0000   -0.50615
656200.0000   -0.07498
656240.0000   -0.48196
656280.0000   -0.22822
656320.0000   -0.33116
656360.0000   -0.40745
656400.0000   -0.43325
656440.0000   -0.23699
656480.0000   -0.20143
656520.0000   -0.23864
656560.0000   -0.32689
656600.0000   -0.32294
656640.0000   -0.29739
656680.0000   -0.18911
656720.0000   -0.78722
656760.0000   -0.31762
656800.0000   -0.32272
656840.0000    0.03960
656880.0000   -0.00925
656920.0000   -0.51543
656960.0000    0.18630
657000.0000    0.03296
657040.0000   -0.09690
657080.0000    0.12101
657120.0000    0.10095
657160.0000   -0.02865
657200.0000    0.19657
657240.0000    0.01654
657280.0000   -0.02860
657320.0000    0.03345
657360.0000    0.04559
657400.0000   -0.07923
657440.0000   -0.32035
657480.0000   -0.48022
657520.0000   -0.24167
657560.0000   -0.31163
657600.0000   -0.06736
657640.0000   -0.02243
657680.0000    0.14539
657720.0000    0.05373
657760.0000   -0.12906
657800.0000    0.11513
657840.0000   -0.02052
657880.0000    0.11213
657920.0000   -0.07840
657960.0000    0.17235
658000.0000   -0.16582
658040.0000    0.19812
658080.0000   -0.17017
658120.0000    0.03695
658160.0000    0.16741
658200.0000    0.17615
658240.0000   -0.06166
658280.0000    0.10907
658320.0000   -0.11616
658360.0000   -0.14272
658400.0000    0.00243
658440.0000   -0.21443
658480.0000   -0.37999
658520.0000   -0.50306
658560.0000   -0.21155
658600.0000   -0.31271
658640.0000   -0.57004
658680.0000   -0.05228
658720.0000   -0.16729
658760.0000   -0.38223
658800.0000   -0.49274
658840.0000   -0.16602
658880.0000   -0.03308
658920.0000   -0.61251
658960.0000   -0.37078
659000.0000   -0.32559
659040.0000   -0.37121
659080.0000   -0.15680
659120.0000   -0.43792
659160.0000   -0.86791
659200.0000   -0.80673
659240.0000   -0.40484
659280.0000   -0.28456
659320.0000   -0.21152
659360.0000   -0.31285
659400.0000   -0.47435
659440.0000   -0.33435
659480.0000   -0.69556
659520.0000   -0.61851
659560.0000   -0.02018
659600.0000   -0.35388
659640.0000   -0.48485
659680.0000   -0.42673
659720.0000   -0.49744
659760.0000   -0.33195
659800.0000   -0.39290
659840.0000   -0.32237
659880.0000   -0.44928
659920.0000   -0.56408
659960.0000   -0.13195
660000.0000   -0.05496
660040.0000    0.15716
660080.0000   -0.06621
660120.0000   -0.06205
660160.0000    0.08557
660200.0000    0.00635
660240.0000    0.03303
660280.0000   -0.67352
660320.0000   -0.59820
660360.0000   -0.56871
660400.0000   -0.57603
660440.0000   -0.15276
660480.0000   -0.46952
660520.0000   -0.46916
660560.0000   -0.45926
660600.0000   -0.13152
660640.0000   -0.06904
660680.0000    0.07733
660720.0000    0.05933
660760.0000   -0.10074
660800.0000   -0.36530
660840.0000   -0.25191
660880.0000   -0.45190
660920.0000   -0.65541
660960.0000   -0.41651
661000.0000   -0.40052
661040.0000   -0.37031
661080.0000   -0.41908
661120.0000   -0.33859
661160.0000   -0.12029
661200.0000   -0.31250
661240.0000   -0.41359
661280.0000   -0.29050
661320.0000   -0.44731
661360.0000   -0.40364
661400.0000   -0.37221
661440.0000   -0.46446
661480.0000   -0.45649
661520.0000   -0.27690
661560.0000   -0.12075
661600.0000    0.08743
661640.0000   -0.05447
661680.0000   -0.00247
661720.0000    0.01372
661760.0000   -0.37639
661800.0000   -0.43331
661840.0000   -0.30573
661880.0000   -0.55275
661920.0000   -0.46642
661960.0000   -0.68439
662000.0000   -0.53343
662040.0000   -0.13671
662080.0000   -0.16984
662120.0000   -0.40405
662160.0000   -0.10650
662200.0000   -0.30521
662240.0000   -0.34569
662280.0000   -0.44973
662320.0000    0.00966
662360.0000    0.06096
662400.0000    0.08019
662440.0000   -0.02199
662480.0000    0.03173
662520.0000   -0.07648
662560.0000    0.03067
662600.0000    0.05684
662640.0000   -0.14254
662680.0000    0.37360
662720.0000    0.20777
662760.0000   -0.15309
662800.0000   -0.20190
662840.0000   -0.34543
662880.0000   -0.25285
662920.0000   -0.40375
662960.0000   -0.20325
663000.0000    0.06669
663040.0000   -0.11145
663080.0000    0.03958
663120.0000    0.01459
663160.0000   -0.04626
663200.0000   -0.19853
663240.0000   -0.02009
663280.0000   -0.13962
663320.0000   -0.02025
663360.0000   -0.12575
663400.0000   -0.32732
663440.0000   -0.41974
663480.0000   -0.43133
663520.0000   -0.28596
663560.0000   -0.36151
663600.0000   -0.21066
663640.0000   -0.53781
663680.0000   -0.21780
663720.0000   -0.29383
663760.0000    0.07083
663800.0000   -0.24715
663840.0000   -0.36997
663880.0000   -0.26088
663920.0000   -0.24765
663960.0000   -0.04286
664000.0000   -0.09021
664040.0000   -0.27536
664080.0000   -0.25701
664120.0000   -0.19505
664160.0000   -0.28160
664200.0000   -0.29124
664240.0000   -0.28451
664280.0000    0.48982
664320.0000   -0.28157
664360.0000   -0.02640
664400.0000    0.08828
664440.0000   -0.10653
664480.0000   -0.10411
664520.0000    0.21320
664560.0000    0.34652
664600.0000    0.27307
664640.0000    0.15849
664680.0000    0.32183
664720.0000    0.38403
664760.0000    0.31847
664800.0000    0.16547
664840.0000    0.60717
664880.0000    0.51379
664920.0000    0.36655
664960.0000    0.31484
665000.0000    0.55584
665040.0000    0.49634
665080.0000    0.24098
665120.0000    0.20817
665160.0000    0.37320
665200.0000    0.19311
665240.0000    0.25858
665280.0000    0.38913
665320.0000    0.47475
665360.0000    0.35148
665400.0000    0.55979
665440.0000    0.39924
665480.0000    0.47090
665520.0000    0.30538
665560.0000    0.45826
665600.0000    0.50026
665640.0000    0.39714
665680.0000    0.52328
665720.0000    0.36804
665760.0000    0.29353
665800.0000    0.27350
665840.0000    0.71449
665880.0000    0.46885
665920.0000    0.44482
665960.0000    0.24186
666000.0000    0.47739
666040.0000    0.25272
666080.0000    0.26966
666120.0000    0.17775
666160.0000    0.47890
666200.0000    0.26533
666240.0000    0.31107
666280.0000    0.17753
666320.0000    0.48470
666360.0000    0.19173
666400.0000    0.20856
666440.0000    0.46615
666480.0000    0.50470
666520.0000    0.42074
666560.0000    0.36594
666600.0000    0.30808
666640.0000    0.35673
666680.0000    0.46315
666720.0000    0.57291
666760.0000    0.41557
666800.0000    0.11358
666840.0000    0.42547
666880.0000    0.56520
666920.0000    0.40736
666960.0000    0.34226
667000.0000    0.46467
667040.0000    0.40443
667080.0000    0.29193
667120.0000    0.48391
667160.0000    0.52397
667200.0000    0.33245
667240.0000    0.26718
667280.0000    0.28027
667320.0000    0.57090
667360.0000    0.50210
667400.0000    0.46152
667440.0000    0.12877
667480.0000    0.24775
667520.0000    0.46288
667560.0000    0.35176
667600.0000    0.57868
667640.0000    0.42374
667680.0000    0.20392
667720.0000    0.43908
667760.0000    0.41476
667800.0000    0.49180
667840.0000    0.41961
667880.0000    0.30762
667920.0000   -0.01200
667960.0000   -0.01027
668000.0000    0.41504
668040.0000    0.69579
668080.0000    0.46136
668120.0000    0.37935
668160.0000    0.29153
668200.0000    0.38073
668240.0000    0.28970
668280.0000    0.34414
668320.0000    0.34844
668360.0000    0.44953
668400.0000    0.27203
668440.0000    0.68282
668480.0000    0.00835
668520.0000    0.17461
668560.0000   -0.13233
668600.0000    0.46141
668640.0000    0.37410
668680.0000    0.42979
668720.0000    0.45916
668760.0000    0.38438
668800.0000    0.46752
668840.0000    0.47226
668880.0000    0.42526
668920.0000    0.39731
668960.0000    0.35480
669000.0000    0.35954
669040.0000    0.36749
669080.0000    0.37026
669120.0000    0.50543
669160.0000    0.47439
669200.0000    0.37248
669240.0000    0.32912
669280.0000    0.54571
669320.0000    0.37924
669360.0000    0.61487
669400.0000    0.36664
669440.0000    0.62270
669480.0000    0.51293
669520.0000    0.39359
669560.0000    0.80077
669600.0000    0.80287
669640.0000    0.48582
669680.0000    0.43594
669720.0000    0.42998
669760.0000    0.47280
669800.0000    0.50447
669840.0000    0.64366
669880.0000    0.61291
669920.0000    0.44141
669960.0000    0.40181
670000.0000    0.47910
670040.0000    0.03864
670080.0000    0.47218
670120.0000    0.60433
670160.0000    0.30362
670200.0000    0.36910
670240.0000    0.27609
670280.0000    0.19760
670320.0000    0.37176
670360.0000    0.09827
670400.0000    0.37043
670440.0000    0.52820
670480.0000    0.43883
670520.0000    0.73965
670560.0000    0.57054
670600.0000    0.73148
670640.0000    0.48078
670680.0000    0.47233
670720.0000    0.31386
670760.0000    0.52130
670800.0000    0.39416
670840.0000    0.44220
670880.0000    0.25024
670920.0000    0.57010
670960.0000    0.46567
671000.0000    0.49233
671040.0000    0.40558
671080.0000    0.42249
671120.0000    0.35617
671160.0000    0.41948
671200.0000    0.53182
671240.0000    0.57044
671280.0000    0.37345
671320.0000    0.51135
671360.0000    0.33370
671400.0000    0.26387
671440.0000    0.43777
671480.0000    0.29272
671520.0000    0.39864
671560.0000    0.38629
671600.0000    0.58760
671640.0000    0.38930
671680.0000    0.33570
671720.0000    0.48810
671760.0000    0.25378
671800.0000    0.08629
671840.0000    0.18054
671880.0000    0.25550
671920.0000    0.36996
671960.0000    0.32329
672000.0000    0.36114
672040.0000    0.39589
672080.0000    0.23094
672120.0000    0.48969
672160.0000    0.23185
672200.0000    0.46418
672240.0000    0.58030
672280.0000    0.47107
672320.0000    0.35333
672360.0000    0.52778
672400.0000    0.42447
672440.0000    0.45618
672480.0000    0.38394
672520.0000    0.30008
672560.0000    0.18455
672600.0000    0.43488
672640.0000    0.34896
672680.0000    0.11288
672720.0000    0.28810
672760.0000    0.54297
672800.0000    0.20745
672840.0000    0.49128
672880.0000    0.45038
672920.0000    0.14025
672960.0000    0.43864
673000.0000    0.37485
673040.0000    0.47166
673080.0000    0.36938
673120.0000    0.39931
673160.0000    0.30275
673200.0000    0.35480
673240.0000    0.31620
673280.0000    0.38189
673320.0000    0.18138
673360.0000    0.25411
673400.0000   -0.09180
673440.0000   -0.41880
673480.0000   -0.37471
673520.0000    0.17252
673560.0000   -0.11849
673600.0000    0.22110
673640.0000   -0.09769
673680.0000   -0.21351
673720.0000   -0.01291
673760.0000    0.14300
673800.0000   -0.06791
673840.0000    0.01581
673880.0000    0.02152
673920.0000    0.31678
673960.0000    0.23877
674000.0000    0.18709
674040.0000    0.01873
674080.0000   -0.03111
674120.0000    0.19657
674160.0000    0.46146
674200.0000    0.43565
674240.0000    0.37127
674280.0000    0.51177
674320.0000    0.38748
674360.0000    0.48851
674400.0000    0.47133
674440.0000    0.31518
674480.0000    0.39570
674520.0000    0.46204
674560.0000    0.33617
674600.0000    0.46546
674640.0000    0.30236
674680.0000    0.39213
674720.0000    0.54474
674760.0000    0.32257
674800.0000    0.32162
674840.0000    0.31596
674880.0000    0.25851
674920.0000    0.25074
674960.0000    0.34599
675000.0000    0.51815
675040.0000    0.52446
675080.0000    0.29972
675120.0000    0.50602
675160.0000    0.47674
675200.0000    0.44304
675240.0000    0.56719
675280.0000    0.42510
675320.0000    0.42075
675360.0000    0.33218
675400.0000    0.56029
675440.0000    0.29676
675480.0000    0.45547
675520.0000    0.09870
675560.0000    0.35893
675600.0000    0.15011
675640.0000    0.30416
675680.0000    0.32188
675720.0000    0.37211
675760.0000    0.30661
675800.0000    0.31588
675840.0000    0.28679
675880.0000    0.36229
675920.0000    0.34752
675960.0000    0.28620
676000.0000    0.22921
676040.0000    0.30680
676080.0000    0.31956
676120.0000    0.12399
676160.0000    0.29427
676200.0000    0.40945
676240.0000    0.48159
676280.0000    0.26065
676320.0000    0.36017
676360.0000    0.31059
676400.0000    0.37392
676440.0000    0.35153
676480.0000    0.40057
676520.0000    0.27506
676560.0000    0.35246
676600.0000    0.25387
676640.0000    0.21717
676680.0000    0.07133
676720.0000    0.20869
676760.0000    0.26945
676800.0000    0.17689
676840.0000    0.17187
676880.0000    0.34807
676920.0000    0.41248
676960.0000    0.37209
677000.0000    0.38667
677040.0000    0.32030
677080.0000    0.48471
677120.0000    0.21694
677160.0000    0.27221
677200.0000    0.40550
677240.0000    0.38947
677280.0000    0.30280
677320.0000    0.29568
677360.0000    0.59419
677400.0000    0.41977
677440.0000    0.21373
677480.0000    0.26029
677520.0000    0.36408
677560.0000    0.38090
677600.0000    0.45466
677640.0000    0.30153
677680.0000    0.33710
677720.0000    0.36968
677760.0000    0.35539
677800.0000    0.36766
677840.0000    0.17507
677880.0000    0.35008
677920.0000    0.32738
677960.0000    0.40966
678000.0000    0.20122
678040.0000    0.36979
678080.0000    0.41390
678120.0000    0.35361
678160.0000    0.44559
678200.0000    0.61679
678240.0000    0.31567
678280.0000    0.28508
678320.0000    0.45036
678360.0000    0.46767
678400.0000    0.22807
678440.0000    0.34787
678480.0000    0.38763
678520.0000    0.51738
678560.0000    0.45653
678600.0000    0.38035
678640.0000    0.14621
678680.0000    0.43683
678720.0000    0.28564
678760.0000    0.49210
678800.0000    0.28618
678840.0000    0.40614
678880.0000    0.35354
678920.0000    0.26399
678960.0000    0.41100
679000.0000    0.30193
679040.0000    0.35401
679080.0000    0.25426
679120.0000    0.36384
679160.0000    0.40775
679200.0000    0.35561
679240.0000    0.44697
679280.0000    0.27855
679320.0000    0.33580
679360.0000    0.42587
679400.0000    0.25395
679440.0000    0.22998
679480.0000    0.42442
679520.0000    0.17003
679560.0000    0.20273
679600.0000    0.25372
679640.0000    0.27101
679680.0000    0.15652
679720.0000    0.32925
679760.0000    0.31311
679800.0000    0.15299
679840.0000    0.33059
679880.0000    0.17689
679920.0000    0.19900
679960.0000    0.16210
680000.0000    0.25861
680040.0000   -0.32997
680080.0000    0.38610
680120.0000    0.27113
680160.0000    0.34053
680200.0000    0.29939
680240.0000    0.46532
680280.0000    0.26205
680320.0000    0.32332
680360.0000    0.45477
680400.0000    0.29128
680440.0000    0.28279
680480.0000    0.41540
680520.0000    0.24232
680560.0000    0.39000
680600.0000    0.37711
680640.0000    0.63871
680680.0000    0.46443
680720.0000    0.35100
680760.0000    0.42407
680800.0000    0.44290
680840.0000    0.42802
680880.0000    0.47835
680920.0000    0.46004
680960.0000    0.38012
681000.0000    0.37906
681040.0000    0.22587
681080.0000    0.19839
681120.0000    0.31676
681160.0000    0.32941
681200.0000    0.26922
681240.0000    0.44988
681280.0000    0.16068
681320.0000    0.15019
681360.0000    0.41876
681400.0000    0.26237
681440.0000    0.36829
681480.0000    0.35898
681520.0000    0.17512
681560.0000    0.26193
681600.0000    0.27313
681640.0000    0.30991
681680.0000    0.30156
681720.0000    0.42431
681760.0000    0.25457
681800.0000    0.44496
681840.0000    0.20577
681880.0000    0.21707
681920.0000    0.31159
681960.0000    0.31124
682000.0000    0.36782
682040.0000    0.14364
682080.0000    0.10962
682120.0000    0.43445
682160.0000    0.30471
682200.0000    0.37227
682240.0000    0.47815
682280.0000    0.30366
682320.0000    0.33266
682360.0000    0.46735
682400.0000    0.10943
682440.0000    0.39156
682480.0000    0.26875
682520.0000    0.23084
682560.0000    0.35125
682600.0000    0.16518
682640.0000    0.21533
682680.0000    0.36493
682720.0000    0.41901
682760.0000    0.53531
682800.0000    0.37204
682840.0000    0.50981
682880.0000    0.39325
682920.0000    0.48669
682960.0000    0.44919
683000.0000    0.35409
683040.0000    0.35069
683080.0000    0.25036
683120.0000    0.41118
683160.0000    0.32260
683200.0000    0.43984
683240.0000    0.21919
683280.0000    0.33248
683320.0000    0.41592
683360.0000    0.46498
683400.0000    0.29105
683440.0000    0.39133
683480.0000    0.26009
683520.0000    0.35934
683560.0000    0.31960
683600.0000    0.21619
683640.0000    0.43738
683680.0000    0.33247
683720.0000    0.13558
683760.0000    0.33032
683800.0000    0.38209
683840.0000    0.37862
683880.0000    0.49899
683920.0000    0.28723
683960.0000    0.28871
684000.0000    0.46994
684040.0000    0.19005
684080.0000    0.42946
684120.0000    0.34980
684160.0000    0.19408
684200.0000    0.22105
684240.0000    0.71743
684280.0000    0.40093
684320.0000    0.43912
684360.0000    0.44176
684400.0000    0.17915
684440.0000    0.19411
684480.0000    0.02456
684520.0000    0.12399
684560.0000    0.28399
684600.0000    0.21631
684640.0000    0.50032
684680.0000    0.51491
684720.0000    0.08900
684760.0000    0.20176
684800.0000    0.27631
684840.0000    0.52502
684880.0000    0.12491
684920.0000    0.15680
684960.0000    0.14506
685000.0000    0.33327
685040.0000   -0.07298
685080.0000    0.32573
685120.0000    0.35202
685160.0000    0.53596
685200.0000    0.52252
685240.0000    0.75463
685280.0000    0.60951
685320.0000    0.68228
685360.0000    0.50973
685400.0000    0.79322
685440.0000    0.55821
685480.0000    0.60286
685520.0000    0.52780
685560.0000    0.59373
685600.0000    0.30598
685640.0000    0.72853
685680.0000    0.60777
685720.0000    0.40910
685760.0000    0.66553
685800.0000    0.50766
685840.0000    0.52188
685880.0000    0.55322
685920.0000    0.35937
685960.0000    0.42782
686000.0000    0.42255
686040.0000    0.55262
686080.0000    0.36139
686120.0000    0.42626
686160.0000    0.46943
686200.0000    0.27717
686240.0000    0.45199
686280.0000    0.25958
686320.0000    0.16204
686360.0000    0.04992
686400.0000    0.36932
686440.0000    0.21883
686480.0000    0.52600
686520.0000    0.33754
686560.0000    0.33131
686600.0000    0.39489
686640.0000    0.31443
686680.0000    0.42631
686720.0000    0.37925
686760.0000    0.40756
686800.0000    0.40846
686840.0000    0.51132
686880.0000    0.24076
686920.0000    0.16837
686960.0000    0.18578
687000.0000    0.31136
687040.0000    0.35681
687080.0000    0.28942
687120.0000    0.28006
687160.0000    0.24898
687200.0000    0.41938
687240.0000    0.39748
687280.0000    0.31607
687320.0000    0.30148
687360.0000    0.27077
687400.0000    0.19224
687440.0000    0.35517
687480.0000    0.26194
687520.0000    0.56595
687560.0000    0.26733
687600.0000    0.42598
687640.0000    0.35435
687680.0000    0.39750
687720.0000    0.43082
687760.0000    0.52643
687800.0000    0.57592
687840.0000    0.39655
687880.0000    0.52281
687920.0000    0.33782
687960.0000    0.29028
688000.0000    0.36114
688040.0000    0.40427
688080.0000    0.16983
688120.0000    0.26608
688160.0000    0.07760
688200.0000    0.14692
688240.0000    0.22388
688280.0000    0.20779
688320.0000    0.15344
688360.0000    0.29698
688400.0000    0.25444
688440.0000    0.08930
688480.0000    0.29538
688520.0000    0.29518
688560.0000    0.31236
688600.0000    0.44249
688640.0000    0.36535
688680.0000    0.45954
688720.0000    0.34169
688760.0000    0.34136
688800.0000    0.33946
688840.0000    0.50559
688880.0000    0.38419
688920.0000    0.45088
688960.0000    0.39838
689000.0000    0.44405
689040.0000    0.50557
689080.0000    0.38022
689120.0000    0.38994
689160.0000    0.35679
689200.0000    0.53000
689240.0000    0.50977
689280.0000    0.41593
689320.0000    0.38852
689360.0000    0.27867
689400.0000    0.50317
689440.0000    0.30370
689480.0000    0.27449
689520.0000    0.05311
689560.0000    0.03857
689600.0000    0.11096
689640.0000    0.50190
689680.0000    0.33322
689720.0000    0.51877
689760.0000    0.44881
689800.0000    0.42086
689840.0000    0.49643
689880.0000    0.30695
689920.0000    0.55272
689960.0000    0.43666
690000.0000    0.26368
690040.0000    0.32007
690080.0000    0.54351
690120.0000    0.29054
690160.0000    0.38798
690200.0000    0.33482
690240.0000    0.38604
690280.0000    0.40087
690320.0000    0.25669
690360.0000    0.38833
690400.0000    0.41379
690440.0000    0.20505
690480.0000    0.29166
690520.0000    0.15283
690560.0000    0.41288
690600.0000    0.29361
690640.0000    0.09172
690680.0000    0.46135
690720.0000    0.37916
690760.0000    0.39304
690800.0000    0.46180
690840.0000    0.15841
690880.0000    0.14109
690920.0000    0.17783
690960.0000    0.34816
691000.0000    0.14149
691040.0000   -0.01287
691080.0000   -0.09403
691120.0000   -0.00983
691160.0000    0.18816
691200.0000    0.21791
691240.0000   -0.01161
691280.0000   -0.02960
691320.0000   -0.06869
691360.0000    0.35447
691400.0000    0.69477
691440.0000    0.33286
691480.0000    0.50296
691520.0000    0.43709
691560.0000    0.56644
691600.0000    0.46863
691640.0000    0.47996
691680.0000    0.39117
691720.0000    0.65223
691760.0000    0.52826
691800.0000    0.35001
691840.0000    0.29402
691880.0000    0.30585
691920.0000    0.24620
691960.0000    0.32291
692000.0000    0.48774
692040.0000    0.32707
692080.0000    0.44935
692120.0000    0.45873
692160.0000    0.58117
692200.0000    0.33447
692240.0000    0.47407
692280.0000    0.44847
692320.0000    0.47741
692360.0000    0.47641
692400.0000    0.44605
692440.0000    0.41684
692480.0000    0.33395
692520.0000    0.65729
692560.0000    0.28140
692600.0000    0.09027
692640.0000    0.21579
692680.0000    0.49002
692720.0000    0.47613
692760.0000    0.48107
692800.0000    0.24287
692840.0000    0.51876
692880.0000    0.59612
692920.0000    0.35162
692960.0000    0.48376
693000.0000    0.51290
693040.0000    0.74031
693080.0000    0.17347
693120.0000    0.76199
693160.0000    0.55095
693200.0000    0.58399
693240.0000    0.29362
693280.0000    0.40154
693320.0000    0.64433
693360.0000    0.60513
693400.0000    0.27789
693440.0000    0.30169
693480.0000    0.12718
693520.0000    0.21677
693560.0000    0.50805
693600.0000    0.20814
693640.0000    0.17842
693680.0000    0.51908
693720.0000    0.57998
693760.0000    0.27241
693800.0000    0.54627
693840.0000    0.49109
693880.0000    0.18813
693920.0000    0.40152
693960.0000    0.27719
694000.0000    0.42298
694040.0000    0.56013
694080.0000    0.44188
694120.0000    0.50044
694160.0000    0.42777
694200.0000    0.20251
694240.0000    0.10952
694280.0000    0.11619
694320.0000    0.19751
694360.0000    0.30411
694400.0000    0.30870
694440.0000    0.35370
694480.0000    0.39785
694520.0000    0.32316
694560.0000    0.58624
694600.0000    0.27650
694640.0000    0.21697
694680.0000    0.24008
694720.0000    0.58830
694760.0000    0.29156
694800.0000    0.37790
694840.0000    0.40095
694880.0000    0.14637
694920.0000    0.45258
694960.0000   -0.11465
695000.0000   -0.33479
695040.0000   -0.15671
695080.0000   -0.14576
695120.0000   -0.17827
695160.0000   -0.48739
695200.0000   -0.40248
695240.0000   -0.22898
695280.0000   -0.16662
695320.0000   -0.35001
695360.0000   -0.20137
695400.0000   -0.24395
695440.0000   -0.26015
695480.0000   -0.30203
695520.0000   -0.15914
695560.0000   -0.15598
695600.0000   -0.04532
695640.0000   -0.08461
695680.0000    0.07607
695720.0000   -0.01368
695760.0000    0.18478
695800.0000    0.10586
695840.0000    0.09243
695880.0000    0.12972
695920.0000    0.19279
695960.0000   -0.01541
696000.0000   -0.00927
696040.0000   -0.02631
696080.0000    0.32019
696120.0000    0.32502
696160.0000    0.28443
696200.0000   -0.07827
696240.0000    0.11068
696280.0000    0.34512
696320.0000    0.15988
696360.0000    0.32229
696400.0000    0.39829
696440.0000    0.19380
696480.0000    0.35505
696520.0000    0.20113
696560.0000   -0.05690
696600.0000    0.06009
696640.0000   -0.12212
696680.0000   -0.02339
696720.0000   -0.10063
696760.0000   -0.36653
696800.0000   -0.28341
696840.0000   -0.33417
696880.0000    0.17283
696920.0000   -0.04589
696960.0000    0.12041
697000.0000   -0.01819
697040.0000   -0.17308
697080.0000   -0.09866
697120.0000    0.11899
697160.0000   -0.00495
697200.0000    0.00267
697240.0000   -0.05825
697280.0000   -0.04417
697320.0000   -0.32338
697360.0000   -0.47013
697400.0000   -0.13108
697440.0000   -0.06094
697480.0000   -0.09399
697520.0000    0.04871
697560.0000    0.13976
697600.0000    0.05575
697640.0000   -0.12572
697680.0000   -0.40344
697720.0000   -0.35273
697760.0000   -0.45492
697800.0000   -0.56389
697840.0000   -0.55760
697880.0000   -0.39187
697920.0000   -0.53176
697960.0000   -0.49151
698000.0000   -0.23547
698040.0000   -0.26902
698080.0000   -0.27316
698120.0000   -0.34899
698160.0000    0.20862
698200.0000    0.04532
698240.0000    0.00572
698280.0000    0.14918
698320.0000   -0.24946
698360.0000    0.16217
698400.0000    0.15156
698440.0000   -0.21351
698480.0000   -0.03656
698520.0000   -0.01140
698560.0000   -0.06730
698600.0000   -0.35481
698640.0000   -0.25441
698680.0000   -0.80927
698720.0000   -0.45171
698760.0000   -0.35176
698800.0000   -0.70907
698840.0000   -0.49867
698880.0000   -0.39157
698920.0000   -0.00420
698960.0000   -0.30578
699000.0000   -0.03065
699040.0000   -0.10675
699080.0000    0.14859
699120.0000   -0.22273
699160.0000   -0.12039
699200.0000   -0.19969
699240.0000   -0.16105
699280.0000   -0.26462
699320.0000   -0.25795
699360.0000   -0.09247
699400.0000    0.02615
699440.0000    0.15411
699480.0000   -0.62457
699520.0000   -0.32169
699560.0000   -0.40940
699600.0000   -0.56364
699640.0000   -0.48774
699680.0000   -0.52394
699720.0000   -0.07065
699760.0000   -0.10517
699800.0000   -0.06339
699840.0000    0.28552
699880.0000   -0.13809
699920.0000   -0.06012
699960.0000   -0.14050
700000.0000   -0.36305
700040.0000   -0.25554
700080.0000   -0.24544
700120.0000   -0.13277
700160.0000   -0.24779
700200.0000   -0.23412
700240.0000   -0.05528
700280.0000   -0.01869
700320.0000   -0.42378
700360.0000   -0.33638
700400.0000    0.09941
700440.0000    0.03911
700480.0000   -0.26816
700520.0000   -0.65614
700560.0000   -0.75720
700600.0000   -0.47674
700640.0000   -0.69040
700680.0000   -0.51856
700720.0000   -0.09510
700760.0000   -0.56282
700800.0000   -0.39641
700840.0000   -0.46795
700880.0000   -0.65280
700920.0000   -0.25196
700960.0000   -0.19176
701000.0000   -0.50352
701040.0000   -0.32659
701080.0000   -0.26811
701120.0000   -0.27607
701160.0000   -0.11685
701200.0000    0.03937
701240.0000   -0.04940
701280.0000    0.11784
701320.0000    0.12358
701360.0000    0.18429
701400.0000    0.57818
701440.0000    0.24538
701480.0000    0.34049
701520.0000    0.23930
701560.0000    0.09416
701600.0000    0.07064
701640.0000   -0.01331
701680.0000    0.11414
701720.0000    0.07279
701760.0000    0.02093
701800.0000    0.00789
701840.0000   -0.13507
701880.0000   -0.07121
701920.0000   -0.46794
701960.0000   -0.39164
702000.0000   -0.21292
702040.0000    0.00012
702080.0000   -0.03198
702120.0000    0.07413
702160.0000   -0.28261
702200.0000    0.11945
702240.0000    0.05407
702280.0000   -0.06807
702320.0000   -0.09745
702360.0000   -0.01357
702400.0000   -0.19810
702440.0000   -0.11300
702480.0000   -0.42330
702520.0000   -0.62612
702560.0000   -0.16240
702600.0000   -0.57954
702640.0000   -0.37244
702680.0000   -0.40043
702720.0000   -0.29193
702760.0000    0.05951
702800.0000    0.02135
702840.0000   -0.01542
702880.0000    0.14588
702920.0000   -0.23273
702960.0000   -0.12624
703000.0000    0.12402
703040.0000    0.07155
703080.0000    0.28057
703120.0000    0.16888
703160.0000   -0.09629
703200.0000   -0.04137
703240.0000    0.03945
703280.0000    0.13367
703320.0000    0.02663
703360.0000   -0.05083
703400.0000    0.09996
703440.0000    0.34667
703480.0000    0.05749
703520.0000    0.15028
703560.0000    0.25610
703600.0000   -0.05518
703640.0000    0.14071
703680.0000    0.01336
703720.0000   -0.01963
703760.0000   -0.01877
703800.0000    0.08421
703840.0000   -0.22705
703880.0000    0.05227
703920.0000    0.09338
703960.0000   -0.12590
704000.0000   -0.26209
704040.0000   -0.14434
704080.0000   -0.04426
704120.0000    0.11537
704160.0000   -0.14578
704200.0000   -0.03833
704240.0000    0.08918
704280.0000    0.14248
704320.0000    0.12318
704360.0000    0.10341
704400.0000    0.00007
704440.0000    0.31818
704480.0000   -0.05985
704520.0000    0.01630
704560.0000    0.17119
704600.0000    0.08633
704640.0000    0.05506
704680.0000    0.06900
704720.0000    0.20635
704760.0000   -0.16794
704800.0000   -0.36068
704840.0000   -0.16944
704880.0000   -0.22186
704920.0000   -0.15772
704960.0000    0.03789
705000.0000   -0.06714
705040.0000    0.02441
705080.0000   -0.09102
705120.0000    0.06627
705160.0000   -0.09035
705200.0000   -0.14061
705240.0000   -0.13382
705280.0000   -0.16139
705320.0000   -0.39902
705360.0000   -0.28557
705400.0000   -0.14664
705440.0000   -0.46884
705480.0000    0.05689
705520.0000   -0.01144
705560.0000    0.38910
705600.0000    0.00283
705640.0000    0.33874
705680.0000    0.14357
705720.0000    0.08940
705760.0000   -0.09412
705800.0000    0.19108
705840.0000    0.23289
705880.0000    0.21343
705920.0000    0.44741
705960.0000    0.49813
706000.0000    0.22634
706040.0000    0.36807
706080.0000    0.06773
706120.0000    0.12205
706160.0000   -0.30017
706200.0000   -0.07598
706240.0000   -0.09118
706280.0000    0.08237
706320.0000    0.27070
706360.0000    0.34104
706400.0000    0.48127
706440.0000    0.50963
706480.0000    0.11139
706520.0000   -0.34618
706560.0000   -0.23753
706600.0000   -0.43261
706640.0000   -0.46558
706680.0000   -0.31672
706720.0000   -0.53139
706760.0000   -0.40242
706800.0000   -0.07753
706840.0000   -0.38191
706880.0000   -0.54510
706920.0000   -0.15431
706960.0000   -0.02569
707000.0000   -0.10047
707040.0000    0.00239
707080.0000    0.10466
707120.0000    0.08125
707160.0000    0.08252
707200.0000   -0.11588
707240.0000   -0.59674
707280.0000   -0.48865
707320.0000   -0.24063
707360.0000   -0.26543
707400.0000   -0.21563
707440.0000   -0.38741
707480.0000   -0.07444
707520.0000    0.09083
707560.0000    0.17003
707600.0000    0.05281
707640.0000   -0.19542
707680.0000   -0.21548
707720.0000   -0.64187
707760.0000   -0.21792
707800.0000   -0.40355
707840.0000   -0.71968
707880.0000   -0.56295
707920.0000   -0.62655
707960.0000   -0.42328
708000.0000   -0.54121
708040.0000   -0.62764
708080.0000   -0.45632
708120.0000    0.00959
708160.0000   -0.69844
708200.0000   -0.73984
708240.0000   -0.52268
708280.0000   -0.67403
708320.0000   -0.28832
708360.0000   -0.45983
708400.0000   -0.21519
708440.0000   -0.12634
708480.0000   -0.13243
708520.0000   -0.63235
708560.0000   -0.22028
708600.0000    0.12079
708640.0000   -0.25086
708680.0000   -0.35980
708720.0000   -0.37599
708760.0000   -0.41383
708800.0000   -0.28092
708840.0000   -0.04656
708880.0000   -0.11625
708920.0000   -0.20772
708960.0000    0.02865
709000.0000    0.09710
709040.0000   -0.10877
709080.0000   -0.09856
709120.0000    0.01830
709160.0000    0.11150
709200.0000   -0.04780
709240.0000    0.24432
709280.0000   -0.04743
709320.0000    0.02951
709360.0000   -0.01685
709400.0000   -0.21340
709440.0000   -0.09502
709480.0000   -0.12478
709520.0000   -0.21300
709560.0000   -0.32690
709600.0000   -0.45961
709640.0000    0.08585
709680.0000    0.00797
709720.0000   -0.04049
709760.0000   -0.04464
709800.0000   -0.26328
709840.0000   -0.01549
709880.0000   -0.06541
709920.0000    0.04146
709960.0000   -0.14629
710000.0000    0.02193
710040.0000   -0.02684
710080.0000   -0.23396
710120.0000   -0.29001
710160.0000   -0.47966
710200.0000   -0.83791
710240.0000   -0.90150
710280.0000   -0.77589
710320.0000   -0.70147
710360.0000   -0.50763
710400.0000   -0.57903
710440.0000   -0.64894
710480.0000   -0.69994
710520.0000   -0.56447
710560.0000   -0.59157
710600.0000   -0.32108
710640.0000   -0.45327
710680.0000   -0.12794
710720.0000   -0.01435
710760.0000    0.08083
710800.0000   -0.01731
710840.0000   -0.00387
710880.0000   -0.04515
710920.0000   -0.24247
710960.0000    0.02279
711000.0000   -0.06305
711040.0000    0.00506
711080.0000   -0.14599
711120.0000   -0.10253
711160.0000   -0.08624
711200.0000    0.05252
711240.0000   -0.14979
711280.0000   -0.17077
711320.0000   -0.52436
711360.0000   -0.21138
711400.0000   -0.34250
711440.0000   -0.04881
711480.0000   -0.13960
711520.0000   -0.07760
711560.0000   -0.24324
711600.0000   -0.19166
711640.0000   -0.25991
711680.0000   -0.39431
711720.0000    0.01710
711760.0000    0.08880
711800.0000   -0.01878
711840.0000   -0.07959
711880.0000   -0.12707
711920.0000   -0.03389
711960.0000    0.05484
712000.0000    0.07240
712040.0000   -0.03151
712080.0000   -0.19853
712120.0000   -0.11918
712160.0000   -0.01579
712200.0000   -0.42610
712240.0000   -0.47391
712280.0000   -0.45760
712320.0000   -0.38565
712360.0000   -0.30243
712400.0000   -0.54238
712440.0000   -0.21259
712480.0000   -0.33306
712520.0000   -0.47362
712560.0000   -0.01993
712600.0000   -0.17305
712640.0000   -0.53297
712680.0000   -0.61379
712720.0000   -0.26777
712760.0000   -0.29584
712800.0000   -0.36479
712840.0000   -0.10092
712880.0000   -0.20635
712920.0000   -0.34652
712960.0000   -0.23384
713000.0000   -0.29180
713040.0000   -0.33219
713080.0000   -0.41581
713120.0000   -0.41663
713160.0000   -0.15230
713200.0000   -0.15509
713240.0000   -0.09876
713280.0000   -0.37576
713320.0000   -0.22996
713360.0000   -0.25673
713400.0000   -0.47344
713440.0000   -0.28374
713480.0000   -0.44046
713520.0000   -0.75426
713560.0000   -0.96923
713600.0000   -0.32922
713640.0000   -0.18780
713680.0000   -0.53200
713720.0000   -0.63354
713760.0000   -0.41089
713800.0000   -0.30839
713840.0000   -0.18660
713880.0000   -0.18031
713920.0000   -0.12895
713960.0000   -0.07164
714000.0000   -0.06126
714040.0000   -0.30934
714080.0000   -0.23971
714120.0000   -0.18424
714160.0000   -0.21599
714200.0000   -0.14325
714240.0000   -0.26112
714280.0000   -0.17519
714320.0000   -0.29118
714360.0000   -0.20314
714400.0000   -0.20801
714440.0000   -0.27930
714480.0000   -0.44152
714520.0000   -0.44048
714560.0000   -0.21618
714600.0000   -0.28049
714640.0000   -0.33248
714680.0000   -0.47489
714720.0000   -0.07373
714760.0000   -0.22916
714800.0000    0.02095
714840.0000   -0.13485
714880.0000   -0.37653
714920.0000   -0.37167
714960.0000   -0.18386
715000.0000   -0.39519
715040.0000   -0.19595
715080.0000   -0.06276
715120.0000   -0.18944
715160.0000   -0.03569
715200.0000   -0.11717
715240.0000    0.05409
715280.0000   -0.12005
715320.0000    0.08309
715360.0000   -0.20068
715400.0000   -0.00316
715440.0000   -0.09311
715480.0000   -0.24889
715520.0000   -0.29615
715560.0000   -0.19098
715600.0000   -0.32214
715640.0000   -0.33693
715680.0000   -0.75234
715720.0000   -0.13828
715760.0000   -0.41442
715800.0000   -0.52156
715840.0000   -0.23986
715880.0000    0.05998
715920.0000   -0.56798
715960.0000   -0.11689
716000.0000   -0.48121
716040.0000   -0.12175
716080.0000   -0.14947
716120.0000   -0.09361
716160.0000   -0.23995
716200.0000   -0.09831
716240.0000   -0.22956
716280.0000   -0.22795
716320.0000   -0.10678
716360.0000   -0.28015
716400.0000   -0.19798
716440.0000   -0.08996
716480.0000   -0.43930
716520.0000    0.12355
716560.0000   -0.22636
716600.0000   -0.13682
716640.0000    0.09708
716680.0000   -0.23273
716720.0000   -0.28789
716760.0000    0.06598
716800.0000   -0.07063
716840.0000   -0.26979
716880.0000   -0.09996
716920.0000   -0.16016
716960.0000   -0.00505
717000.0000    0.04089
717040.0000    0.03967
717080.0000   -0.23477
717120.0000   -0.19217
717160.0000   -0.56807
717200.0000   -0.40572
717240.0000   -0.01961
717280.0000    0.09773
717320.0000    0.05792
717360.0000   -0.20119
717400.0000   -0.10480
717440.0000   -0.47496
717480.0000   -0.41825
717520.0000   -0.21115
717560.0000   -0.24709
717600.0000   -0.26912
717640.0000   -0.48766
717680.0000   -0.30011
717720.0000   -0.05572
717760.0000   -0.11533
717800.0000   -0.44356
717840.0000   -0.34133
717880.0000   -0.53044
717920.0000   -0.50901
717960.0000   -0.51730
718000.0000   -0.50577
718040.0000   -0.60198
718080.0000   -0.49622
718120.0000   -0.18817
718160.0000   -0.54447
718200.0000   -0.48500
718240.0000   -0.42478
718280.0000   -0.14162
718320.0000   -0.25660
718360.0000   -0.35410
718400.0000   -0.15616
718440.0000   -0.19637
718480.0000   -0.29969
718520.0000   -0.32005
718560.0000   -0.26037
718600.0000   -0.02903
718640.0000   -0.33806
718680.0000   -0.67904
718720.0000   -0.14308
718760.0000   -0.41467
718800.0000   -0.60514
718840.0000   -0.54508
718880.0000   -0.51995
718920.0000   -0.73802
718960.0000   -0.58774
719000.0000   -0.25308
719040.0000   -0.16054
719080.0000   -0.42122
719120.0000   -0.58674
719160.0000   -0.32603
719200.0000    0.06795
719240.0000    0.03349
719280.0000   -0.44712
719320.0000   -0.43512
719360.0000   -0.38844
719400.0000   -0.33289
719440.0000   -0.18359
719480.0000   -0.43870
719520.0000   -0.53942
719560.0000   -0.66684
719600.0000   -0.55839
719640.0000   -0.58917
719680.0000   -0.34107
719720.0000   -0.52259
719760.0000   -0.60425
719800.0000   -0.83626
719840.0000   -0.42665
719880.0000   -0.74889
719920.0000   -0.43385
719960.0000   -0.60467
720000.0000   -0.65694
720040.0000   -0.62601
720080.0000   -0.61979
720120.0000   -0.61078
720160.0000   -0.54206
720200.0000   -0.44313
720240.0000   -0.40256
720280.0000   -0.61364
720320.0000   -0.49283
720360.0000   -0.30933
720400.0000   -0.38450
720440.0000   -0.64848
720480.0000   -0.59728
720520.0000   -0.85068
720560.0000   -0.40349
720600.0000   -0.84697
720640.0000   -0.56923
720680.0000   -0.56001
720720.0000   -0.71724
720760.0000   -0.76066
720800.0000   -0.42915
720840.0000   -0.60981
720880.0000   -0.28141
720920.0000   -0.32736
720960.0000   -0.01504
721000.0000   -0.15286
721040.0000   -0.05237
721080.0000    0.15616
721120.0000   -0.39850
721160.0000   -0.26871
721200.0000   -0.00368
721240.0000   -0.29812
721280.0000   -0.56446
721320.0000   -0.31636
721360.0000   -0.46116
721400.0000   -0.61919
721440.0000   -0.41341
721480.0000   -0.57920
721520.0000   -0.43275
721560.0000   -0.64183
721600.0000   -0.42420
721640.0000   -0.87517
721680.0000   -0.62033
721720.0000   -0.66784
721760.0000   -0.15972
721800.0000   -0.71498
721840.0000   -0.69353
721880.0000   -0.98606
721920.0000   -0.72709
721960.0000   -0.25581
722000.0000   -0.38751
722040.0000   -0.52482
722080.0000   -0.58448
722120.0000   -0.70271
722160.0000   -0.72285
722200.0000   -0.60999
722240.0000   -0.72200
722280.0000   -0.38660
722320.0000   -0.54069
722360.0000   -0.65722
722400.0000   -0.79594
722440.0000   -0.28149
722480.0000   -0.29057
722520.0000   -0.21558
722560.0000   -0.39096
722600.0000   -0.26198
722640.0000   -0.25506
722680.0000   -0.12506
722720.0000   -0.28046
722760.0000   -0.50682
722800.0000   -0.09206
722840.0000   -0.40321
722880.0000   -0.17307
722920.0000   -0.29484
722960.0000   -0.22276
723000.0000   -0.32353
723040.0000   -0.35581
723080.0000   -0.73337
723120.0000   -0.43065
723160.0000   -0.70882
723200.0000   -0.60383
723240.0000   -0.56480
723280.0000   -0.21016
723320.0000   -0.16379
723360.0000   -0.29415
723400.0000   -0.31696
723440.0000   -0.25618
723480.0000   -0.17100
723520.0000   -0.34034
723560.0000   -0.25581
723600.0000   -0.49049
723640.0000   -0.23003
723680.0000   -0.49894
723720.0000   -0.34318
723760.0000   -0.29932
723800.0000   -0.28283
723840.0000   -0.10241
[truncated: 158,795 more chars]
