# Supplementary material for: Comment on 'Valid molecular dynamics simulations of human hemoglobin require a surprisingly large box size'
Source: eLife. 2019 Jun 20;8:e44718. doi: 10.7554/eLife.44718 (PMC6586461; doi:10.7554/eLife.44718)
Supplement: Figure 4—source data 1. — The zip archive contains a README file describing which source files correspond to the different panels. [file elife-44718-fig4-data1.zip › figure4/panels_EF/charmm/box2/eq3/proj.xvg]

25000.0000    0.11923
25040.0000    0.05963
25080.0000   -0.09794
25120.0000   -0.17930
25160.0000   -0.26630
25200.0000   -0.40426
25240.0000   -0.13874
25280.0000   -0.17908
25320.0000   -0.46374
25360.0000   -0.50819
25400.0000   -0.40087
25440.0000   -0.31444
25480.0000   -0.41120
25520.0000   -0.24892
25560.0000    0.14780
25600.0000    0.08799
25640.0000   -0.57900
25680.0000   -0.34070
25720.0000   -0.13631
25760.0000   -0.44355
25800.0000   -0.50018
25840.0000   -0.71969
25880.0000   -0.50831
25920.0000   -0.72896
25960.0000   -0.94554
26000.0000   -0.67216
26040.0000   -0.59579
26080.0000   -0.63280
26120.0000   -0.52560
26160.0000   -0.18713
26200.0000   -0.12424
26240.0000   -0.01825
26280.0000    0.00524
26320.0000   -0.09740
26360.0000   -0.20421
26400.0000   -0.01646
26440.0000    0.01137
26480.0000   -0.04041
26520.0000    0.16458
26560.0000   -0.07066
26600.0000    0.06079
26640.0000    0.04363
26680.0000    0.04283
26720.0000    0.05077
26760.0000    0.16454
26800.0000    0.01518
26840.0000    0.10481
26880.0000    0.17328
26920.0000   -0.07543
26960.0000   -0.03116
27000.0000    0.01651
27040.0000   -0.05283
27080.0000   -0.00193
27120.0000    0.15782
27160.0000    0.13655
27200.0000    0.32415
27240.0000    0.22045
27280.0000    0.16330
27320.0000    0.00935
27360.0000    0.26219
27400.0000    0.21443
27440.0000    0.15478
27480.0000    0.29673
27520.0000    0.17701
27560.0000    0.08516
27600.0000    0.01584
27640.0000   -0.00486
27680.0000    0.16580
27720.0000    0.10336
27760.0000    0.21577
27800.0000   -0.07006
27840.0000    0.07329
27880.0000   -0.01085
27920.0000    0.10018
27960.0000    0.06711
28000.0000    0.16214
28040.0000    0.18313
28080.0000    0.13644
28120.0000    0.30417
28160.0000    0.13879
28200.0000    0.20419
28240.0000    0.18068
28280.0000    0.12008
28320.0000   -0.03593
28360.0000   -0.12393
28400.0000   -0.19916
28440.0000    0.20127
28480.0000    0.13402
28520.0000    0.15603
28560.0000    0.08725
28600.0000    0.09967
28640.0000    0.14587
28680.0000    0.07523
28720.0000    0.19734
28760.0000    0.35314
28800.0000    0.36868
28840.0000    0.58007
28880.0000    0.51596
28920.0000    0.44598
28960.0000    0.33137
29000.0000    0.38164
29040.0000    0.21497
29080.0000    0.41469
29120.0000    0.52201
29160.0000   -0.02732
29200.0000    0.34160
29240.0000    0.29471
29280.0000    0.13477
29320.0000    0.11521
29360.0000   -0.06773
29400.0000    0.29656
29440.0000   -0.09409
29480.0000    0.26501
29520.0000    0.27420
29560.0000    0.28267
29600.0000    0.26039
29640.0000    0.01148
29680.0000    0.38376
29720.0000    0.42160
29760.0000    0.24826
29800.0000    0.46699
29840.0000   -0.03522
29880.0000    0.33412
29920.0000    0.34665
29960.0000    0.10080
30000.0000    0.35465
30040.0000    0.27143
30080.0000    0.23681
30120.0000    0.26625
30160.0000    0.22529
30200.0000    0.17378
30240.0000    0.02910
30280.0000    0.21543
30320.0000    0.02333
30360.0000    0.14999
30400.0000    0.09284
30440.0000    0.29926
30480.0000    0.29608
30520.0000    0.19675
30560.0000    0.15605
30600.0000    0.07492
30640.0000   -0.01708
30680.0000    0.12146
30720.0000    0.30677
30760.0000    0.20303
30800.0000    0.32606
30840.0000    0.06920
30880.0000   -0.04478
30920.0000    0.05833
30960.0000   -0.14829
31000.0000    0.15178
31040.0000   -0.04303
31080.0000   -0.05571
31120.0000   -0.28868
31160.0000    0.00258
31200.0000   -0.06023
31240.0000    0.16723
31280.0000   -0.26631
31320.0000    0.18371
31360.0000    0.45242
31400.0000   -0.05078
31440.0000    0.46624
31480.0000    0.34263
31520.0000    0.12957
31560.0000    0.23166
31600.0000    0.35290
31640.0000   -0.05549
31680.0000    0.19772
31720.0000   -0.12979
31760.0000   -0.01519
31800.0000   -0.13196
31840.0000   -0.04527
31880.0000   -0.22759
31920.0000    0.38677
31960.0000    0.57557
32000.0000    0.43455
32040.0000    0.45820
32080.0000    0.38697
32120.0000    0.03086
32160.0000    0.35653
32200.0000    0.39187
32240.0000    0.30869
32280.0000    0.45398
32320.0000    0.29965
32360.0000    0.37312
32400.0000    0.04885
32440.0000    0.46899
32480.0000    0.43159
32520.0000    0.06208
32560.0000    0.24631
32600.0000    0.43197
32640.0000    0.36396
32680.0000    0.45654
32720.0000    0.28271
32760.0000    0.45865
32800.0000    0.40838
32840.0000    0.18459
32880.0000    0.45749
32920.0000    0.61843
32960.0000    0.71941
33000.0000    0.66307
33040.0000    0.27731
33080.0000    0.51255
33120.0000    0.23335
33160.0000    0.38598
33200.0000    0.43018
33240.0000    0.31327
33280.0000    0.34992
33320.0000    0.33525
33360.0000    0.49633
33400.0000    0.35404
33440.0000    0.43524
33480.0000    0.26166
33520.0000    0.18120
33560.0000    0.45440
33600.0000    0.48730
33640.0000    0.32692
33680.0000    0.32461
33720.0000    0.34461
33760.0000    0.44296
33800.0000    0.48972
33840.0000    0.41829
33880.0000    0.33886
33920.0000    0.43229
33960.0000    0.47573
34000.0000    0.53641
34040.0000    0.58657
34080.0000    0.34466
34120.0000    0.34615
34160.0000    0.40800
34200.0000    0.39695
34240.0000    0.27058
34280.0000    0.44820
34320.0000    0.56201
34360.0000    0.60584
34400.0000    0.57826
34440.0000    0.70285
34480.0000    0.56077
34520.0000    0.71343
34560.0000    0.46477
34600.0000    0.32596
34640.0000    0.34755
34680.0000    0.29922
34720.0000    0.41392
34760.0000    0.43395
34800.0000    0.60262
34840.0000    0.36790
34880.0000    0.24299
34920.0000    0.34077
34960.0000    0.47737
35000.0000    0.24718
35040.0000    0.57012
35080.0000    0.51300
35120.0000    0.42079
35160.0000    0.38608
35200.0000    0.45642
35240.0000    0.44655
35280.0000    0.49637
35320.0000    0.30980
35360.0000    0.25643
35400.0000    0.46910
35440.0000    0.45024
35480.0000    0.26564
35520.0000    0.37807
35560.0000    0.35279
35600.0000    0.42903
35640.0000    0.38923
35680.0000    0.51615
35720.0000    0.46469
35760.0000    0.39920
35800.0000    0.35492
35840.0000    0.49506
35880.0000    0.42982
35920.0000    0.26042
35960.0000    0.52621
36000.0000    0.51260
36040.0000    0.60040
36080.0000    0.50390
36120.0000    0.67192
36160.0000    0.59024
36200.0000    0.71981
36240.0000    0.65113
36280.0000    0.59051
36320.0000    0.56664
36360.0000    0.64864
36400.0000    0.38629
36440.0000    0.33669
36480.0000    0.36788
36520.0000    0.21826
36560.0000    0.28505
36600.0000    0.22458
36640.0000    0.27654
36680.0000    0.30729
36720.0000    0.37751
36760.0000    0.51126
36800.0000    0.44457
36840.0000    0.47299
36880.0000    0.53106
36920.0000    0.46828
36960.0000    0.59269
37000.0000    0.29646
37040.0000    0.45562
37080.0000    0.59849
37120.0000    0.39623
37160.0000    0.36451
37200.0000    0.34822
37240.0000    0.39636
37280.0000    0.49174
37320.0000    0.38718
37360.0000   -0.01736
37400.0000    0.43432
37440.0000    0.31287
37480.0000    0.19463
37520.0000    0.41191
37560.0000    0.50544
37600.0000    0.37645
37640.0000    0.32440
37680.0000    0.33139
37720.0000    0.25030
37760.0000   -0.04277
37800.0000    0.35607
37840.0000    0.42334
37880.0000    0.35770
37920.0000    0.21859
37960.0000    0.38459
38000.0000    0.29237
38040.0000    0.26847
38080.0000    0.46659
38120.0000    0.40376
38160.0000    0.28053
38200.0000    0.32768
38240.0000    0.18626
38280.0000   -0.00984
38320.0000   -0.11820
38360.0000    0.06008
38400.0000   -0.06042
38440.0000    0.07697
38480.0000    0.40402
38520.0000    0.15480
38560.0000    0.30565
38600.0000    0.29736
38640.0000    0.08536
38680.0000   -0.13322
38720.0000   -0.18156
38760.0000   -0.23410
38800.0000   -0.12714
38840.0000   -0.16244
38880.0000   -0.06145
38920.0000    0.20068
38960.0000   -0.41619
39000.0000   -0.24780
39040.0000   -0.46721
39080.0000   -0.37685
39120.0000   -0.19264
39160.0000    0.18325
39200.0000   -0.24471
39240.0000   -0.10319
39280.0000   -0.00809
39320.0000   -0.31925
39360.0000   -0.15142
39400.0000   -0.48662
39440.0000   -0.46622
39480.0000    0.00839
39520.0000   -0.14904
39560.0000   -0.23979
39600.0000   -0.00891
39640.0000   -0.01443
39680.0000   -0.35364
39720.0000   -0.19195
39760.0000   -0.34685
39800.0000   -0.17069
39840.0000    0.00601
39880.0000   -0.11695
39920.0000    0.02010
39960.0000   -0.22387
40000.0000   -0.35941
40040.0000    0.07651
40080.0000    0.00379
40120.0000   -0.26297
40160.0000   -0.13304
40200.0000   -0.03317
40240.0000   -0.10100
40280.0000   -0.30249
40320.0000   -0.17633
40360.0000    0.13727
40400.0000    0.16048
40440.0000    0.03553
40480.0000   -0.08591
40520.0000    0.10481
40560.0000   -0.17847
40600.0000   -0.35846
40640.0000   -0.49618
40680.0000   -0.39334
40720.0000   -0.21183
40760.0000   -0.23229
40800.0000   -0.03640
40840.0000   -0.42091
40880.0000   -0.10798
40920.0000   -0.01271
40960.0000    0.32947
41000.0000    0.22381
41040.0000    0.32931
41080.0000    0.17454
41120.0000    0.26693
41160.0000    0.16540
41200.0000    0.01127
41240.0000    0.03310
41280.0000    0.14010
41320.0000    0.05758
41360.0000    0.29299
41400.0000    0.22081
41440.0000    0.29042
41480.0000    0.33627
41520.0000    0.31216
41560.0000    0.39341
41600.0000    0.20557
41640.0000    0.27654
41680.0000    0.30417
41720.0000   -0.03474
41760.0000    0.13908
41800.0000    0.25656
41840.0000    0.28882
41880.0000    0.12293
41920.0000    0.16593
41960.0000    0.20606
42000.0000    0.13980
42040.0000    0.17673
42080.0000    0.19919
42120.0000    0.27224
42160.0000    0.38377
42200.0000    0.10213
42240.0000    0.27831
42280.0000    0.45890
42320.0000    0.48878
42360.0000    0.29518
42400.0000    0.26363
42440.0000    0.44204
42480.0000    0.31066
42520.0000    0.24165
42560.0000    0.38224
42600.0000    0.24731
42640.0000    0.25756
42680.0000    0.37957
42720.0000    0.06786
42760.0000    0.59010
42800.0000    0.36577
42840.0000    0.25761
42880.0000   -0.19853
42920.0000    0.28459
42960.0000    0.12621
43000.0000    0.25038
43040.0000    0.32294
43080.0000    0.05801
43120.0000    0.40147
43160.0000    0.25058
43200.0000    0.39640
43240.0000    0.33540
43280.0000    0.27644
43320.0000    0.23461
43360.0000    0.15089
43400.0000    0.03536
43440.0000    0.32104
43480.0000    0.37252
43520.0000    0.00266
43560.0000   -0.00826
43600.0000    0.03062
43640.0000   -0.30903
43680.0000   -0.19804
43720.0000   -0.30646
43760.0000   -0.05076
43800.0000    0.00024
43840.0000    0.37536
43880.0000    0.26764
43920.0000   -0.23376
43960.0000    0.15715
44000.0000    0.34563
44040.0000    0.44127
44080.0000    0.39140
44120.0000    0.15578
44160.0000    0.19511
44200.0000    0.31236
44240.0000    0.19426
44280.0000    0.28595
44320.0000    0.23923
44360.0000    0.09687
44400.0000   -0.19437
44440.0000   -0.10028
44480.0000   -0.11882
44520.0000   -0.04865
44560.0000    0.22413
44600.0000    0.43352
44640.0000    0.25995
44680.0000    0.28319
44720.0000    0.27490
44760.0000    0.49887
44800.0000    0.38488
44840.0000    0.30079
44880.0000    0.47369
44920.0000    0.36335
44960.0000    0.50115
45000.0000    0.41439
45040.0000    0.47560
45080.0000    0.40480
45120.0000    0.39453
45160.0000    0.34974
45200.0000    0.56425
45240.0000    0.36935
45280.0000    0.49586
45320.0000    0.31125
45360.0000    0.35334
45400.0000    0.41902
45440.0000    0.25933
45480.0000    0.27964
45520.0000    0.21637
45560.0000    0.46596
45600.0000    0.47944
45640.0000    0.28899
45680.0000    0.11829
45720.0000    0.34432
45760.0000    0.43722
45800.0000    0.32447
45840.0000    0.30123
45880.0000    0.47463
45920.0000    0.57730
45960.0000    0.40759
46000.0000    0.33625
46040.0000    0.40573
46080.0000    0.34630
46120.0000    0.29435
46160.0000    0.28588
46200.0000    0.37830
46240.0000    0.48573
46280.0000    0.41183
46320.0000    0.31213
46360.0000    0.37511
46400.0000    0.36411
46440.0000    0.31480
46480.0000    0.27714
46520.0000    0.25159
46560.0000    0.15703
46600.0000    0.48420
46640.0000    0.46646
46680.0000    0.40392
46720.0000    0.35874
46760.0000    0.49980
46800.0000    0.44930
46840.0000    0.58827
46880.0000    0.47192
46920.0000    0.36547
46960.0000    0.48654
47000.0000    0.26629
47040.0000    0.28982
47080.0000    0.06378
47120.0000    0.30745
47160.0000    0.23143
47200.0000    0.10194
47240.0000    0.12502
47280.0000    0.10508
47320.0000    0.27481
47360.0000    0.40867
47400.0000    0.45767
47440.0000    0.23587
47480.0000    0.39388
47520.0000    0.09959
47560.0000    0.43635
47600.0000    0.44020
47640.0000    0.45172
47680.0000    0.35322
47720.0000    0.42875
47760.0000    0.56461
47800.0000    0.28672
47840.0000    0.48254
47880.0000    0.45854
47920.0000    0.28462
47960.0000    0.08084
48000.0000    0.74840
48040.0000    0.31551
48080.0000    0.35584
48120.0000    0.46330
48160.0000    0.30933
48200.0000    0.12341
48240.0000    0.18651
48280.0000    0.29893
48320.0000    0.32504
48360.0000    0.26118
48400.0000    0.45657
48440.0000    0.32107
48480.0000    0.45667
48520.0000    0.43952
48560.0000    0.46328
48600.0000    0.74436
48640.0000    0.63820
48680.0000    0.35040
48720.0000    0.15300
48760.0000    0.36761
48800.0000    0.41425
48840.0000    0.18614
48880.0000    0.13399
48920.0000    0.26359
48960.0000    0.38277
49000.0000    0.20077
49040.0000    0.33859
49080.0000    0.23186
49120.0000    0.19061
49160.0000    0.11141
49200.0000   -0.19152
49240.0000   -0.08390
49280.0000   -0.09476
49320.0000    0.04792
49360.0000   -0.08117
49400.0000    0.19798
49440.0000    0.49367
49480.0000    0.40093
49520.0000    0.29620
49560.0000   -0.20832
49600.0000    0.06737
49640.0000    0.02770
49680.0000    0.37387
49720.0000   -0.00435
49760.0000   -0.17266
49800.0000   -0.09298
49840.0000    0.34921
49880.0000    0.38377
49920.0000    0.21606
49960.0000    0.11848
50000.0000    0.40144
50040.0000   -0.28743
50080.0000    0.15172
50120.0000   -0.12387
50160.0000    0.15046
50200.0000   -0.42502
50240.0000   -0.30344
50280.0000   -0.09816
50320.0000   -0.28871
50360.0000   -0.33665
50400.0000   -0.60246
50440.0000   -0.43762
50480.0000   -0.81296
50520.0000   -0.36083
50560.0000   -0.65336
50600.0000   -1.02899
50640.0000   -1.05573
50680.0000   -1.13228
50720.0000   -1.02834
50760.0000   -0.82303
50800.0000   -0.55427
50840.0000   -0.77124
50880.0000   -0.38056
50920.0000   -0.37146
50960.0000   -0.21196
51000.0000   -0.17930
51040.0000   -0.63208
51080.0000   -0.98462
51120.0000   -0.76208
51160.0000   -1.01516
51200.0000   -0.77402
51240.0000   -0.81462
51280.0000   -0.77651
51320.0000   -0.39388
51360.0000   -0.88414
51400.0000   -0.87003
51440.0000   -0.92462
51480.0000   -1.06602
51520.0000   -0.97781
51560.0000   -0.76004
51600.0000   -0.63174
51640.0000   -1.01490
51680.0000   -0.93399
51720.0000   -1.09395
51760.0000   -1.08191
51800.0000   -0.96080
51840.0000   -0.66857
51880.0000   -0.83000
51920.0000   -0.09410
51960.0000   -0.47080
52000.0000    0.06654
52040.0000   -0.23210
52080.0000   -0.07375
52120.0000   -0.13583
52160.0000   -0.16401
52200.0000    0.21498
52240.0000    0.41118
52280.0000    0.25897
52320.0000    0.21575
52360.0000    0.37576
52400.0000    0.49391
52440.0000    0.32961
52480.0000   -0.05259
52520.0000   -0.20047
52560.0000   -0.31537
52600.0000   -0.18046
52640.0000   -0.38162
52680.0000   -0.29071
52720.0000   -0.03437
52760.0000   -0.32951
52800.0000   -0.43838
52840.0000   -0.03411
52880.0000   -0.30210
52920.0000    0.10301
52960.0000   -0.36795
53000.0000   -0.02862
53040.0000    0.22722
53080.0000   -0.19276
53120.0000   -0.10504
53160.0000   -0.13525
53200.0000    0.02963
53240.0000   -0.01197
53280.0000    0.11952
53320.0000    0.06354
53360.0000    0.39581
53400.0000   -0.38820
53440.0000   -0.04226
53480.0000   -0.03350
53520.0000   -0.27281
53560.0000   -0.05169
53600.0000    0.05800
53640.0000   -0.07591
53680.0000   -0.09673
53720.0000   -0.07963
53760.0000    0.21552
53800.0000   -0.01098
53840.0000    0.06084
53880.0000    0.10642
53920.0000    0.05575
53960.0000   -0.03027
54000.0000   -0.04127
54040.0000    0.03041
54080.0000    0.12986
54120.0000    0.45534
54160.0000   -0.02650
54200.0000    0.20629
54240.0000    0.20977
54280.0000    0.17293
54320.0000    0.14261
54360.0000    0.06224
54400.0000   -0.14891
54440.0000   -0.01619
54480.0000    0.06508
54520.0000    0.21818
54560.0000    0.02498
54600.0000    0.13029
54640.0000   -0.09381
54680.0000   -0.13807
54720.0000    0.01589
54760.0000   -0.03845
54800.0000   -0.04450
54840.0000    0.07077
54880.0000   -0.02391
54920.0000   -0.22146
54960.0000    0.16707
55000.0000    0.16840
55040.0000   -0.11440
55080.0000    0.11090
55120.0000    0.24094
55160.0000    0.17604
55200.0000    0.15300
55240.0000   -0.12953
55280.0000   -0.32498
55320.0000   -0.44958
55360.0000   -0.10287
55400.0000   -0.14020
55440.0000   -0.37604
55480.0000   -0.03081
55520.0000   -0.21022
55560.0000   -0.16634
55600.0000    0.02200
55640.0000   -0.17310
55680.0000   -0.27539
55720.0000   -0.04536
55760.0000    0.05539
55800.0000    0.09075
55840.0000   -0.30941
55880.0000   -0.08918
55920.0000    0.05332
55960.0000   -0.09163
56000.0000    0.40119
56040.0000    0.15533
56080.0000   -0.00228
56120.0000    0.14286
56160.0000    0.24796
56200.0000    0.24390
56240.0000    0.27227
56280.0000    0.06177
56320.0000    0.26607
56360.0000    0.28489
56400.0000    0.11883
56440.0000   -0.15407
56480.0000   -0.21631
56520.0000   -0.35438
56560.0000   -0.07834
56600.0000    0.00378
56640.0000    0.07778
56680.0000   -0.10457
56720.0000    0.02971
56760.0000   -0.10687
56800.0000   -0.34606
56840.0000    0.06455
56880.0000   -0.23397
56920.0000    0.29142
56960.0000    0.23812
57000.0000    0.01968
57040.0000    0.18424
57080.0000   -0.22281
57120.0000   -0.38026
57160.0000   -0.03185
57200.0000   -0.12823
57240.0000    0.06951
57280.0000   -0.14231
57320.0000   -0.03736
57360.0000    0.15091
57400.0000    0.01321
57440.0000   -0.23182
57480.0000   -0.03796
57520.0000   -0.38194
57560.0000   -0.28868
57600.0000   -0.36481
57640.0000   -0.12823
57680.0000   -0.31683
57720.0000   -0.27519
57760.0000   -0.21052
57800.0000   -0.22033
57840.0000    0.11635
57880.0000    0.04065
57920.0000    0.13442
57960.0000    0.28394
58000.0000    0.07317
58040.0000    0.42926
58080.0000   -0.07920
58120.0000    0.30851
58160.0000    0.06610
58200.0000    0.24375
58240.0000    0.11849
58280.0000    0.20846
58320.0000   -0.07278
58360.0000   -0.10831
58400.0000   -0.10207
58440.0000   -0.49080
58480.0000    0.22562
58520.0000   -0.34575
58560.0000    0.06751
58600.0000   -0.00582
58640.0000    0.06407
58680.0000   -0.30644
58720.0000    0.13984
58760.0000    0.38335
58800.0000   -0.09097
58840.0000   -0.73384
58880.0000   -0.27272
58920.0000   -0.39238
58960.0000   -0.38133
59000.0000   -0.43865
59040.0000   -0.24990
59080.0000   -0.09236
59120.0000   -0.05113
59160.0000   -0.08741
59200.0000   -0.00942
59240.0000   -0.18070
59280.0000    0.41495
59320.0000    0.34102
59360.0000    0.25766
59400.0000    0.12926
59440.0000    0.35301
59480.0000    0.33864
59520.0000    0.42271
59560.0000    0.43824
59600.0000    0.66628
59640.0000    0.40271
59680.0000    0.44135
59720.0000    0.43058
59760.0000    0.19676
59800.0000    0.02057
59840.0000    0.05801
59880.0000    0.05452
59920.0000    0.04817
59960.0000   -0.05456
60000.0000   -0.21998
60040.0000    0.12871
60080.0000    0.25068
60120.0000    0.18685
60160.0000   -0.27127
60200.0000   -0.11548
60240.0000    0.10296
60280.0000   -0.06347
60320.0000   -0.16154
60360.0000    0.05528
60400.0000    0.07798
60440.0000    0.13574
60480.0000    0.22209
60520.0000   -0.06448
60560.0000    0.24029
60600.0000    0.08424
60640.0000    0.18798
60680.0000    0.13758
60720.0000   -0.61830
60760.0000   -0.22195
60800.0000   -0.35056
60840.0000   -0.78828
60880.0000   -0.17764
60920.0000    0.18733
60960.0000    0.28647
61000.0000   -0.21503
61040.0000    0.08154
61080.0000   -0.16858
61120.0000   -0.30455
61160.0000   -0.32484
61200.0000   -0.48271
61240.0000   -0.68234
61280.0000   -0.27894
61320.0000   -0.36251
61360.0000   -0.65230
61400.0000   -0.52226
61440.0000   -1.02513
61480.0000   -0.92168
61520.0000   -0.86079
61560.0000   -0.44924
61600.0000   -0.11126
61640.0000   -0.40147
61680.0000   -0.65539
61720.0000   -0.29692
61760.0000   -0.56293
61800.0000   -0.07157
61840.0000   -0.35992
61880.0000   -0.31700
61920.0000   -0.50756
61960.0000   -0.61560
62000.0000   -0.27572
62040.0000   -0.70605
62080.0000   -0.28102
62120.0000    0.08495
62160.0000   -0.07149
62200.0000   -0.41721
62240.0000   -0.46758
62280.0000   -0.44436
62320.0000   -0.49053
62360.0000   -0.00004
62400.0000   -0.45688
62440.0000   -0.09003
62480.0000   -0.21761
62520.0000   -0.50965
62560.0000   -0.21457
62600.0000    0.28711
62640.0000    0.23355
62680.0000   -0.21729
62720.0000   -0.03512
62760.0000   -0.37063
62800.0000   -0.27034
62840.0000   -0.15201
62880.0000    0.44211
62920.0000    0.01784
62960.0000   -0.47108
63000.0000   -0.26286
63040.0000   -0.42601
63080.0000   -0.43638
63120.0000    0.21191
63160.0000    0.20761
63200.0000   -0.02732
63240.0000   -0.15438
63280.0000    0.06340
63320.0000    0.15683
63360.0000   -0.03728
63400.0000    0.53441
63440.0000    0.53027
63480.0000    0.41407
63520.0000    0.08665
63560.0000    0.27655
63600.0000    0.36329
63640.0000    0.34476
63680.0000    0.31079
63720.0000    0.33793
63760.0000    0.34967
63800.0000    0.58381
63840.0000    0.46974
63880.0000    0.46078
63920.0000    0.56338
63960.0000    0.91160
64000.0000    0.48206
64040.0000    0.65636
64080.0000    0.55961
64120.0000    0.60164
64160.0000    0.24153
64200.0000    0.55854
64240.0000    0.45287
64280.0000    0.54181
64320.0000    0.30901
64360.0000    0.44412
64400.0000   -0.01314
64440.0000    0.52004
64480.0000    0.46296
64520.0000    0.50092
64560.0000    0.61356
64600.0000    0.44588
64640.0000    0.41815
64680.0000    0.40657
64720.0000    0.10603
64760.0000   -0.08165
64800.0000    0.26425
64840.0000    0.19192
64880.0000    0.19783
64920.0000    0.52872
64960.0000    0.35022
65000.0000    0.42107
65040.0000    0.31796
65080.0000    0.40311
65120.0000    0.22643
65160.0000    0.28389
65200.0000    0.50163
65240.0000    0.28973
65280.0000    0.40557
65320.0000    0.22950
65360.0000    0.42450
65400.0000    0.29897
65440.0000    0.42645
65480.0000    0.60588
65520.0000    0.55919
65560.0000    0.39633
65600.0000    0.71171
65640.0000    0.75887
65680.0000    0.51051
65720.0000    0.57991
65760.0000    0.58366
65800.0000    0.62754
65840.0000    0.37951
65880.0000    0.54240
65920.0000    0.57905
65960.0000    0.45194
66000.0000    0.61441
66040.0000    0.27497
66080.0000    0.36400
66120.0000    0.31583
66160.0000    0.43819
66200.0000    0.42683
66240.0000    0.45256
66280.0000    0.48312
66320.0000    0.43120
66360.0000    0.35614
66400.0000    0.33778
66440.0000    0.42770
66480.0000    0.46715
66520.0000    0.31105
66560.0000    0.55939
66600.0000    0.51451
66640.0000    0.15181
66680.0000    0.00355
66720.0000   -0.79000
66760.0000   -0.50610
66800.0000   -0.47969
66840.0000   -0.73073
66880.0000   -0.46205
66920.0000   -0.46029
66960.0000   -0.23554
67000.0000   -0.08232
67040.0000   -0.27368
67080.0000   -0.40506
67120.0000   -0.01344
67160.0000   -0.14904
67200.0000   -0.17952
67240.0000   -0.48476
67280.0000   -0.35003
67320.0000   -0.26379
67360.0000   -0.28619
67400.0000   -0.09644
67440.0000   -0.15316
67480.0000    0.27696
67520.0000    0.36651
67560.0000    0.36160
67600.0000    0.48005
67640.0000    0.52001
67680.0000    0.28239
67720.0000    0.54743
67760.0000    0.14183
67800.0000    0.15981
67840.0000    0.09619
67880.0000   -0.15955
67920.0000    0.17951
67960.0000    0.41069
68000.0000    0.41534
68040.0000    0.29170
68080.0000    0.18582
68120.0000    0.19504
68160.0000    0.26563
68200.0000    0.17583
68240.0000    0.44908
68280.0000    0.25124
68320.0000    0.04422
68360.0000   -0.21409
68400.0000   -0.11647
68440.0000    0.00966
68480.0000    0.02825
68520.0000    0.21407
68560.0000    0.22391
68600.0000    0.15752
68640.0000    0.13044
68680.0000   -0.22650
68720.0000   -0.08279
68760.0000   -0.26902
68800.0000   -0.04333
68840.0000   -0.06004
68880.0000    0.11730
68920.0000   -0.21887
68960.0000   -0.08486
69000.0000   -0.17373
69040.0000   -0.07285
69080.0000    0.04958
69120.0000    0.20087
69160.0000    0.53035
69200.0000   -0.00952
69240.0000   -0.02708
69280.0000    0.30260
69320.0000   -0.03966
69360.0000   -0.13108
69400.0000    0.13010
69440.0000   -0.06921
69480.0000    0.42179
69520.0000   -0.03587
69560.0000   -0.27888
69600.0000   -0.17653
69640.0000   -0.32765
69680.0000    0.12084
69720.0000   -0.37498
69760.0000   -0.21527
69800.0000    0.08203
69840.0000   -0.01186
69880.0000    0.09445
69920.0000    0.08612
69960.0000   -0.07058
70000.0000   -0.08801
70040.0000    0.44715
70080.0000    0.15268
70120.0000    0.35937
70160.0000    0.33237
70200.0000    0.13993
70240.0000   -0.18730
70280.0000   -0.02496
70320.0000   -0.26806
70360.0000   -0.08989
70400.0000   -0.11235
70440.0000    0.16244
70480.0000    0.14806
70520.0000    0.27253
70560.0000    0.01807
70600.0000    0.09713
70640.0000   -0.03541
70680.0000   -0.55406
70720.0000   -0.25848
70760.0000   -0.48098
70800.0000   -0.58723
70840.0000   -0.26881
70880.0000   -0.18004
70920.0000    0.18543
70960.0000    0.07476
71000.0000   -0.13881
71040.0000   -0.04935
71080.0000   -0.57583
71120.0000   -0.26245
71160.0000   -0.26464
71200.0000   -0.33942
71240.0000   -0.26244
71280.0000   -0.66121
71320.0000   -0.54078
71360.0000   -0.22139
71400.0000   -0.30859
71440.0000   -0.28414
71480.0000   -0.43835
71520.0000   -0.68484
71560.0000   -0.37712
71600.0000   -0.48835
71640.0000   -0.12570
71680.0000   -0.46381
71720.0000   -0.48724
71760.0000   -0.56160
71800.0000   -0.55892
71840.0000   -0.43898
71880.0000   -0.30395
71920.0000   -0.55584
71960.0000   -0.14132
72000.0000    0.12622
72040.0000   -0.25819
72080.0000   -0.03469
72120.0000   -0.06970
72160.0000    0.10875
72200.0000    0.20031
72240.0000   -0.14378
72280.0000   -0.42987
72320.0000   -0.18532
72360.0000    0.03543
72400.0000   -0.34900
72440.0000    0.14754
72480.0000   -0.14092
72520.0000   -0.09597
72560.0000   -0.26613
72600.0000   -0.37310
72640.0000   -0.10022
72680.0000   -0.24537
72720.0000   -0.03639
72760.0000   -0.19238
72800.0000   -0.25987
72840.0000   -0.46819
72880.0000   -0.22269
72920.0000   -0.46324
72960.0000   -0.05950
73000.0000   -0.41928
73040.0000   -0.45224
73080.0000   -0.28552
73120.0000   -0.08810
73160.0000    0.12910
73200.0000   -0.11973
73240.0000    0.07138
73280.0000   -0.42824
73320.0000   -0.28887
73360.0000   -0.21774
73400.0000   -0.08599
73440.0000    0.00756
73480.0000   -0.60313
73520.0000   -0.19026
73560.0000   -0.36476
73600.0000   -0.41105
73640.0000   -0.66069
73680.0000   -1.00598
73720.0000   -0.93713
73760.0000   -0.84636
73800.0000   -0.74857
73840.0000   -0.83147
73880.0000   -0.97828
73920.0000   -0.88469
73960.0000   -1.06010
74000.0000   -0.83174
74040.0000   -1.03408
74080.0000   -0.94217
74120.0000   -0.89552
74160.0000   -0.91047
74200.0000   -0.75819
74240.0000   -1.04945
74280.0000   -1.03329
74320.0000   -0.92396
74360.0000   -0.67080
74400.0000   -0.92540
74440.0000   -0.82707
74480.0000   -0.48709
74520.0000   -0.43331
74560.0000   -0.79107
74600.0000   -0.97383
74640.0000   -0.76056
74680.0000   -0.84265
74720.0000   -0.63062
74760.0000   -0.82398
74800.0000   -0.80691
74840.0000   -0.84312
74880.0000   -0.85243
74920.0000   -0.97075
74960.0000   -0.63012
75000.0000   -0.73428
75040.0000   -0.37841
75080.0000   -0.42790
75120.0000   -0.37748
75160.0000   -0.12496
75200.0000   -0.12655
75240.0000   -0.37086
75280.0000   -0.36949
75320.0000   -0.25061
75360.0000   -0.10403
75400.0000    0.14781
75440.0000    0.09623
75480.0000   -0.35897
75520.0000   -0.33780
75560.0000   -0.53454
75600.0000   -0.29041
75640.0000   -0.74751
75680.0000   -0.39242
75720.0000   -0.30134
75760.0000   -0.59195
75800.0000   -0.08389
75840.0000   -0.07373
75880.0000   -0.72243
75920.0000   -0.63987
75960.0000   -0.26768
76000.0000   -0.20838
76040.0000   -0.28153
76080.0000   -0.26455
76120.0000    0.03094
76160.0000   -0.09001
76200.0000    0.15989
76240.0000    0.11106
76280.0000    0.15747
76320.0000    0.08673
76360.0000    0.20817
76400.0000    0.24397
76440.0000    0.00850
76480.0000   -0.16420
76520.0000    0.16965
76560.0000   -0.02420
76600.0000    0.17277
76640.0000    0.22477
76680.0000   -0.13487
76720.0000   -0.34603
76760.0000   -0.23811
76800.0000    0.10034
76840.0000   -0.00123
76880.0000    0.19067
76920.0000    0.34927
76960.0000   -0.16244
77000.0000    0.01765
77040.0000   -0.23671
77080.0000   -0.37436
77120.0000   -0.34252
77160.0000   -0.12279
77200.0000   -0.11749
77240.0000   -0.36241
77280.0000   -0.35691
77320.0000   -0.36525
77360.0000   -0.04465
77400.0000   -0.18152
77440.0000    0.31584
77480.0000   -0.03847
77520.0000    0.29086
77560.0000   -0.17454
77600.0000   -0.44745
77640.0000   -0.39957
77680.0000   -0.16830
77720.0000   -0.13015
77760.0000   -0.08446
77800.0000   -0.04656
77840.0000    0.07251
77880.0000    0.12444
77920.0000   -0.29530
77960.0000    0.03900
78000.0000    0.13077
78040.0000    0.06272
78080.0000    0.07062
78120.0000    0.23853
78160.0000    0.30150
78200.0000   -0.12441
78240.0000    0.46007
78280.0000    0.10785
78320.0000    0.07294
78360.0000    0.17766
78400.0000   -0.04694
78440.0000   -0.20646
78480.0000   -0.21894
78520.0000   -0.01417
78560.0000    0.10703
78600.0000    0.25370
78640.0000   -0.15068
78680.0000   -0.21196
78720.0000   -0.27548
78760.0000   -0.14829
78800.0000   -0.32077
78840.0000   -0.25191
78880.0000    0.29186
78920.0000    0.16068
78960.0000    0.05871
79000.0000   -0.15371
79040.0000   -0.58405
79080.0000   -0.41187
79120.0000   -0.33197
79160.0000   -0.17688
79200.0000   -0.22402
79240.0000   -0.26297
79280.0000   -0.56230
79320.0000    0.08666
79360.0000   -0.24161
79400.0000    0.02136
79440.0000   -0.13178
79480.0000   -0.49443
79520.0000   -0.56171
79560.0000   -0.08251
79600.0000   -0.44268
79640.0000   -0.30982
79680.0000   -0.42240
79720.0000   -0.54412
79760.0000   -0.51312
79800.0000    0.06941
79840.0000    0.11647
79880.0000    0.07314
79920.0000   -0.15702
79960.0000    0.36959
80000.0000    0.05149
80040.0000   -0.61728
80080.0000   -0.34274
80120.0000   -0.15315
80160.0000   -0.21443
80200.0000   -0.54591
80240.0000   -0.47761
80280.0000    0.03849
80320.0000    0.02331
80360.0000   -0.16748
80400.0000   -0.43118
80440.0000   -0.24468
80480.0000   -0.26110
80520.0000   -0.12470
80560.0000    0.02768
80600.0000    0.10776
80640.0000   -0.29809
80680.0000   -0.32585
80720.0000   -0.18724
80760.0000   -0.48326
80800.0000   -0.52795
80840.0000   -0.43208
80880.0000   -0.21872
80920.0000   -0.33036
80960.0000   -0.22868
81000.0000   -0.06748
81040.0000   -0.23658
81080.0000   -0.20048
81120.0000    0.05010
81160.0000   -0.09752
81200.0000   -0.55425
81240.0000   -0.44819
81280.0000   -0.22339
81320.0000   -0.27318
81360.0000   -0.34643
81400.0000   -0.29932
81440.0000   -0.37722
81480.0000   -0.21723
81520.0000   -0.56779
81560.0000   -0.42790
81600.0000   -0.06409
81640.0000   -0.11229
81680.0000    0.03463
81720.0000    0.10802
81760.0000   -0.00863
81800.0000    0.17197
81840.0000    0.13417
81880.0000    0.11188
81920.0000    0.01666
81960.0000    0.26107
82000.0000    0.03857
82040.0000   -0.18330
82080.0000    0.16468
82120.0000   -0.16515
82160.0000    0.26819
82200.0000   -0.07867
82240.0000    0.15324
82280.0000    0.29904
82320.0000   -0.19666
82360.0000   -0.17674
82400.0000   -0.35845
82440.0000   -0.46054
82480.0000   -0.16462
82520.0000   -0.17751
82560.0000   -0.37997
82600.0000    0.12204
82640.0000   -0.05392
82680.0000   -0.21456
82720.0000   -0.07823
82760.0000   -0.02234
82800.0000   -0.30196
82840.0000   -0.15516
82880.0000   -0.05419
82920.0000    0.14040
82960.0000   -0.08890
83000.0000    0.02114
83040.0000    0.34019
83080.0000    0.23146
83120.0000    0.27767
83160.0000    0.06308
83200.0000   -0.14264
83240.0000   -0.06225
83280.0000   -0.12654
83320.0000   -0.29742
83360.0000   -0.16927
83400.0000   -0.37656
83440.0000   -0.30415
83480.0000   -0.19087
83520.0000   -0.15850
83560.0000   -0.08027
83600.0000   -0.35734
83640.0000   -0.04404
83680.0000   -0.16524
83720.0000   -0.12737
83760.0000   -0.11184
83800.0000    0.09521
83840.0000   -0.37707
83880.0000   -0.36477
83920.0000   -0.55964
83960.0000   -0.32026
84000.0000   -0.17685
84040.0000   -0.20110
84080.0000   -0.30803
84120.0000   -0.54057
84160.0000   -0.07001
84200.0000   -0.02538
84240.0000   -0.01257
84280.0000   -0.32218
84320.0000   -0.21966
84360.0000    0.17084
84400.0000    0.07030
84440.0000   -0.09445
84480.0000   -0.21273
84520.0000   -0.08879
84560.0000   -0.02110
84600.0000    0.08866
84640.0000   -0.17270
84680.0000   -0.32272
84720.0000   -0.38674
84760.0000   -0.37615
84800.0000   -0.55590
84840.0000   -0.33709
84880.0000   -0.15007
84920.0000   -0.00756
84960.0000    0.26173
85000.0000    0.31834
85040.0000    0.49951
85080.0000    0.14431
85120.0000    0.00034
85160.0000    0.15371
85200.0000    0.18817
85240.0000    0.08590
85280.0000   -0.11209
85320.0000    0.08065
85360.0000    0.07911
85400.0000    0.02462
85440.0000    0.52584
85480.0000    0.15781
85520.0000   -0.01886
85560.0000    0.04411
85600.0000    0.20437
85640.0000   -0.08983
85680.0000   -0.01969
85720.0000    0.12870
85760.0000    0.23901
85800.0000    0.42948
85840.0000    0.36965
85880.0000    0.21811
85920.0000    0.26626
85960.0000    0.23531
86000.0000    0.25391
86040.0000    0.24379
86080.0000   -0.16299
86120.0000   -0.05014
86160.0000    0.32786
86200.0000    0.14191
86240.0000    0.43300
86280.0000    0.51974
86320.0000    0.23114
86360.0000    0.09823
86400.0000   -0.06022
86440.0000    0.24078
86480.0000    0.27766
86520.0000    0.18443
86560.0000    0.07454
86600.0000    0.30367
86640.0000    0.47707
86680.0000    0.21971
86720.0000    0.21386
86760.0000    0.38215
86800.0000    0.38474
86840.0000    0.25665
86880.0000    0.13797
86920.0000    0.39700
86960.0000    0.47428
87000.0000    0.48623
87040.0000    0.24459
87080.0000    0.21845
87120.0000    0.35851
87160.0000    0.27454
87200.0000    0.54286
87240.0000    0.50903
87280.0000    0.36645
87320.0000    0.62019
87360.0000    0.29412
87400.0000    0.33566
87440.0000    0.60045
87480.0000    0.57797
87520.0000    0.92843
87560.0000    0.56115
87600.0000    0.54711
87640.0000    1.02639
87680.0000    0.69702
87720.0000    0.82354
87760.0000    0.72740
87800.0000    0.83259
87840.0000    0.67642
87880.0000    0.87232
87920.0000    0.88485
87960.0000    0.77456
88000.0000    0.69319
88040.0000    0.79395
88080.0000    0.86842
88120.0000    0.78734
88160.0000    0.83071
88200.0000    0.73897
88240.0000    0.81810
88280.0000    0.85596
88320.0000    0.85791
88360.0000    0.74098
88400.0000    0.90768
88440.0000    0.73995
88480.0000    0.75659
88520.0000    0.72059
88560.0000    0.75909
88600.0000    0.80051
88640.0000    0.62559
88680.0000    0.61963
88720.0000    0.40519
88760.0000    0.45144
88800.0000    0.40450
88840.0000    0.43162
88880.0000    0.26390
88920.0000    0.47916
88960.0000    0.49920
89000.0000    0.46316
89040.0000    0.58251
89080.0000    0.49902
89120.0000    0.50647
89160.0000    0.40612
89200.0000    0.53787
89240.0000    0.40252
89280.0000    0.92266
89320.0000    0.78023
89360.0000    0.64729
89400.0000    0.81025
89440.0000    0.80747
89480.0000    0.67949
89520.0000    0.67950
89560.0000    0.67539
89600.0000    0.66278
89640.0000    0.80151
89680.0000    0.63780
89720.0000    0.67321
89760.0000    0.86444
89800.0000    0.64429
89840.0000    0.80901
89880.0000    0.79080
89920.0000    0.76843
89960.0000    0.76210
90000.0000    0.87763
90040.0000    0.66687
90080.0000    0.79418
90120.0000    0.77844
90160.0000    0.68365
90200.0000    0.61503
90240.0000    0.86022
90280.0000    0.80706
90320.0000    0.72779
90360.0000    0.93586
90400.0000    0.91462
90440.0000    0.46711
90480.0000    0.73098
90520.0000    0.50691
90560.0000    0.44962
90600.0000    0.64698
90640.0000    0.66197
90680.0000    0.46954
90720.0000    0.48088
90760.0000    0.52017
90800.0000    0.59701
90840.0000    0.75466
90880.0000    0.63559
90920.0000    0.51747
90960.0000    0.62631
91000.0000    0.69359
91040.0000    0.62956
91080.0000    0.60325
91120.0000    0.56640
91160.0000    0.38866
91200.0000    0.55315
91240.0000    0.29153
91280.0000    0.34009
91320.0000    0.40961
91360.0000    0.48127
91400.0000    0.06207
91440.0000    0.07497
91480.0000    0.32045
91520.0000    0.47962
91560.0000    0.38668
91600.0000    0.21856
91640.0000    0.39334
91680.0000    0.23834
91720.0000    0.23018
91760.0000    0.46857
91800.0000    0.50423
91840.0000    0.38833
91880.0000    0.51047
91920.0000    0.49320
91960.0000    0.44540
92000.0000    0.25458
92040.0000    0.34314
92080.0000    0.27877
92120.0000    0.39077
92160.0000    0.43515
92200.0000    0.29796
92240.0000    0.28400
92280.0000    0.36793
92320.0000    0.01658
92360.0000    0.37292
92400.0000    0.49482
92440.0000    0.41408
92480.0000    0.38159
92520.0000    0.34929
92560.0000    0.55125
92600.0000    0.39242
92640.0000    0.35076
92680.0000    0.55110
92720.0000    0.42176
92760.0000    0.32323
92800.0000    0.48352
92840.0000    0.67383
92880.0000    0.55883
92920.0000    0.23600
92960.0000   -0.02192
93000.0000    0.24201
93040.0000    0.26103
93080.0000    0.28634
93120.0000    0.47697
93160.0000    0.54492
93200.0000    0.35182
93240.0000    0.47480
93280.0000    0.53803
93320.0000    0.25423
93360.0000    0.55292
93400.0000    0.45544
93440.0000    0.19122
93480.0000    0.24748
93520.0000    0.35893
93560.0000    0.50056
93600.0000    0.48608
93640.0000    0.31908
93680.0000    0.40119
93720.0000    0.51544
93760.0000    0.48183
93800.0000    0.46459
93840.0000    0.31190
93880.0000    0.42391
93920.0000    0.43982
93960.0000    0.38087
94000.0000    0.41621
94040.0000    0.37268
94080.0000    0.35273
94120.0000    0.37712
94160.0000    0.50357
94200.0000    0.30863
94240.0000    0.49676
94280.0000    0.39421
94320.0000    0.49315
94360.0000    0.30484
94400.0000    0.05217
94440.0000   -0.30564
94480.0000    0.21106
94520.0000    0.04263
94560.0000   -0.09674
94600.0000    0.46105
94640.0000    0.20388
94680.0000    0.26246
94720.0000   -0.33131
94760.0000   -0.36887
94800.0000   -0.46784
94840.0000   -0.48907
94880.0000   -0.21599
94920.0000   -0.21712
94960.0000    0.40240
95000.0000    0.48444
95040.0000    0.40815
95080.0000    0.37629
95120.0000    0.40254
95160.0000    0.24591
95200.0000    0.40038
95240.0000    0.35092
95280.0000   -0.40238
95320.0000   -0.42231
95360.0000   -0.16155
95400.0000   -0.14685
95440.0000   -0.44922
95480.0000   -0.65590
95520.0000   -0.21527
95560.0000   -0.39977
95600.0000   -0.59332
95640.0000    0.00459
95680.0000   -0.00227
95720.0000    0.23894
95760.0000    0.33322
95800.0000    0.19961
95840.0000    0.01037
95880.0000    0.15752
95920.0000    0.25014
95960.0000   -0.22579
96000.0000   -0.04749
96040.0000   -0.26061
96080.0000   -0.15847
96120.0000    0.14827
96160.0000   -0.51141
96200.0000   -0.32091
96240.0000   -0.41722
96280.0000   -0.08775
96320.0000   -0.45703
96360.0000   -0.05640
96400.0000   -0.76135
96440.0000    0.06695
96480.0000   -0.13897
96520.0000   -0.21921
96560.0000    0.01880
96600.0000   -0.24384
96640.0000    0.04564
96680.0000    0.08239
96720.0000    0.10986
96760.0000    0.34811
96800.0000   -0.14251
96840.0000   -0.20105
96880.0000    0.33082
96920.0000    0.26472
96960.0000    0.23264
97000.0000    0.02446
97040.0000    0.04326
97080.0000   -0.17089
97120.0000    0.15618
97160.0000   -0.17944
97200.0000   -0.41978
97240.0000   -0.64315
97280.0000   -0.39816
97320.0000   -0.23876
97360.0000    0.00289
97400.0000   -0.13855
97440.0000   -0.01783
97480.0000   -0.17207
97520.0000    0.09639
97560.0000   -0.19749
97600.0000   -0.11639
97640.0000   -0.04316
97680.0000    0.02605
97720.0000    0.15501
97760.0000    0.09439
97800.0000   -0.34705
97840.0000   -0.25409
97880.0000   -0.44659
97920.0000   -0.07388
97960.0000    0.23102
98000.0000    0.01053
98040.0000    0.09684
98080.0000    0.02684
98120.0000    0.18699
98160.0000   -0.25569
98200.0000   -0.67026
98240.0000   -0.79203
98280.0000   -0.25129
98320.0000   -0.23473
98360.0000   -0.29112
98400.0000    0.12226
98440.0000   -0.05283
98480.0000    0.11970
98520.0000   -0.11814
98560.0000   -0.06193
98600.0000    0.09078
98640.0000   -0.11667
98680.0000    0.28803
98720.0000   -0.30134
98760.0000   -0.30495
98800.0000   -0.24541
98840.0000   -0.26616
98880.0000   -0.34330
98920.0000   -0.00538
98960.0000    0.06125
99000.0000   -0.00703
99040.0000   -0.37672
99080.0000   -0.14423
99120.0000    0.09065
99160.0000   -0.04507
99200.0000   -0.10923
99240.0000    0.04464
99280.0000    0.01703
99320.0000    0.08706
99360.0000    0.05053
99400.0000    0.25685
99440.0000    0.08321
99480.0000   -0.14771
99520.0000    0.01722
99560.0000    0.34001
99600.0000    0.32772
99640.0000    0.14651
99680.0000    0.15870
99720.0000    0.27090
99760.0000    0.11760
99800.0000    0.01726
99840.0000   -0.09473
99880.0000    0.11029
99920.0000    0.10589
99960.0000    0.13484
100000.0000    0.10146
100040.0000    0.06682
100080.0000    0.11443
100120.0000    0.35226
100160.0000    0.20158
100200.0000    0.43512
100240.0000    0.36099
100280.0000    0.09033
100320.0000    0.48190
100360.0000    0.51695
100400.0000    0.44639
100440.0000    0.28838
100480.0000    0.36807
100520.0000    0.08116
100560.0000    0.04827
100600.0000    0.16549
100640.0000    0.01118
100680.0000    0.14379
100720.0000    0.23760
100760.0000   -0.17296
100800.0000    0.34264
100840.0000    0.32405
100880.0000    0.23460
100920.0000    0.13420
100960.0000    0.02774
101000.0000    0.15773
101040.0000    0.17102
101080.0000    0.20870
101120.0000    0.14797
101160.0000    0.22452
101200.0000    0.20857
101240.0000    0.10467
101280.0000    0.02722
101320.0000    0.16635
101360.0000    0.51524
101400.0000    0.27408
101440.0000    0.32672
101480.0000    0.27064
101520.0000    0.24833
101560.0000   -0.17437
101600.0000    0.27382
101640.0000    0.60185
101680.0000    0.34489
101720.0000    0.49641
101760.0000    0.27073
101800.0000    0.39112
101840.0000    0.29144
101880.0000    0.11114
101920.0000    0.31905
101960.0000    0.32450
102000.0000    0.12552
102040.0000    0.40176
102080.0000    0.02444
102120.0000    0.20019
102160.0000    0.30533
102200.0000    0.03740
102240.0000    0.28984
102280.0000    0.23348
102320.0000    0.13145
102360.0000    0.44347
102400.0000    0.22960
102440.0000    0.26072
102480.0000    0.20859
102520.0000    0.41504
102560.0000    0.48995
102600.0000    0.25393
102640.0000    0.51192
102680.0000    0.46348
102720.0000    0.42234
102760.0000    0.15543
102800.0000    0.55141
102840.0000    0.21981
102880.0000    0.73573
102920.0000    0.68557
102960.0000    0.53931
103000.0000    0.63481
103040.0000    0.69247
103080.0000    0.58178
103120.0000    0.33469
103160.0000    0.65669
103200.0000    0.55708
103240.0000    0.64635
103280.0000    0.56529
103320.0000    0.70808
103360.0000    0.83305
103400.0000    0.78226
103440.0000    0.75242
103480.0000    0.90960
103520.0000    0.84315
103560.0000    0.53855
103600.0000    0.54323
103640.0000    0.37006
103680.0000    0.44394
103720.0000   -0.01813
103760.0000    0.18394
103800.0000    0.51914
103840.0000    0.17290
103880.0000    0.31193
103920.0000    0.01753
103960.0000    0.24239
104000.0000    0.22053
104040.0000    0.26935
104080.0000    0.56018
104120.0000    0.25570
104160.0000    0.15756
104200.0000    0.41329
104240.0000    0.46560
104280.0000    0.22144
104320.0000    0.27753
104360.0000    0.22255
104400.0000    0.36273
104440.0000    0.41848
104480.0000    0.11590
104520.0000    0.24294
104560.0000   -0.06094
104600.0000    0.29068
104640.0000    0.19119
104680.0000    0.47976
104720.0000    0.40756
104760.0000    0.38851
104800.0000    0.41934
104840.0000    0.57644
104880.0000    0.44367
104920.0000    0.40564
104960.0000    0.54894
105000.0000    0.24182
105040.0000    0.50389
105080.0000    0.26154
105120.0000    0.59452
105160.0000    0.44083
105200.0000    0.34055
105240.0000    0.35154
105280.0000    0.53637
105320.0000    0.61248
105360.0000    0.48521
105400.0000    0.44625
105440.0000    0.44475
105480.0000    0.49020
105520.0000    0.51505
105560.0000    0.51788
105600.0000    0.48626
105640.0000    0.25671
105680.0000    0.62769
105720.0000    0.34582
105760.0000    0.43933
105800.0000    0.35005
105840.0000    0.33779
105880.0000    0.59950
105920.0000    0.35760
105960.0000    0.41676
106000.0000    0.44741
106040.0000    0.22727
106080.0000    0.10374
106120.0000    0.45514
106160.0000    0.45380
106200.0000    0.48336
106240.0000    0.54218
106280.0000    0.63091
106320.0000    0.45802
106360.0000    0.54257
106400.0000    0.41853
106440.0000    0.52955
106480.0000    0.23459
106520.0000    0.51996
106560.0000    0.34983
106600.0000    0.10603
106640.0000    0.43024
106680.0000    0.37985
106720.0000    0.31854
106760.0000    0.62495
106800.0000    0.43219
106840.0000    0.56602
106880.0000    0.08450
106920.0000    0.21038
106960.0000    0.27791
107000.0000    0.19058
107040.0000    0.21026
107080.0000    0.13015
107120.0000    0.02370
107160.0000    0.16092
107200.0000    0.38546
107240.0000    0.20710
107280.0000   -0.01162
107320.0000   -0.00565
107360.0000    0.09637
107400.0000    0.23036
107440.0000   -0.04207
107480.0000    0.32034
107520.0000    0.41275
107560.0000    0.30581
107600.0000    0.67293
107640.0000    0.55440
107680.0000    0.60310
107720.0000    0.69834
107760.0000    0.44803
107800.0000    0.60070
107840.0000    0.29842
107880.0000    0.16817
107920.0000    0.28229
107960.0000    0.12086
108000.0000    0.27028
108040.0000    0.17096
108080.0000    0.33815
108120.0000    0.19668
108160.0000    0.33076
108200.0000    0.48994
108240.0000    0.61708
108280.0000    0.62349
108320.0000    0.44093
108360.0000    0.52517
108400.0000    0.44328
108440.0000    0.55926
108480.0000    0.53550
108520.0000    0.58850
108560.0000    0.65872
108600.0000    0.61038
108640.0000    0.49986
108680.0000    0.39671
108720.0000    0.48702
108760.0000    0.29439
108800.0000    0.34737
108840.0000    0.47366
108880.0000    0.40150
108920.0000    0.52249
108960.0000    0.37200
109000.0000    0.45943
109040.0000    0.36397
109080.0000    0.23421
109120.0000    0.17448
109160.0000    0.16541
109200.0000    0.32802
109240.0000    0.30357
109280.0000    0.55616
109320.0000    0.26855
109360.0000    0.05755
109400.0000    0.30127
109440.0000    0.32290
109480.0000    0.26179
109520.0000    0.49912
109560.0000    0.57622
109600.0000    0.47456
109640.0000    0.39546
109680.0000    0.27565
109720.0000    0.35310
109760.0000    0.71957
109800.0000    0.15960
109840.0000    0.25219
109880.0000    0.69327
109920.0000    0.51055
109960.0000    0.40153
110000.0000    0.64551
110040.0000    0.49741
110080.0000    0.60214
110120.0000    0.41799
110160.0000    0.39452
110200.0000    0.67166
110240.0000    0.55330
110280.0000    0.52852
110320.0000    0.42091
110360.0000    0.63015
110400.0000    0.59308
110440.0000    0.41168
110480.0000    0.49994
110520.0000    0.34731
110560.0000    0.54942
110600.0000    0.35710
110640.0000    0.32218
110680.0000    0.52535
110720.0000    0.40645
110760.0000    0.47380
110800.0000    0.34515
110840.0000    0.49166
110880.0000    0.44152
110920.0000    0.33522
110960.0000    0.44828
111000.0000    0.70683
111040.0000    0.40192
111080.0000    0.25000
111120.0000    0.38085
111160.0000    0.39804
111200.0000    0.22787
111240.0000    0.32329
111280.0000    0.28511
111320.0000    0.35996
111360.0000    0.58938
111400.0000    0.35019
111440.0000    0.28964
111480.0000    0.48595
111520.0000    0.47802
111560.0000    0.48162
111600.0000    0.52158
111640.0000    0.62088
111680.0000    0.59826
111720.0000    0.41351
111760.0000    0.43598
111800.0000    0.29262
111840.0000    0.27813
111880.0000    0.37969
111920.0000    0.53415
111960.0000    0.44694
112000.0000    0.34097
112040.0000    0.43918
112080.0000    0.24003
112120.0000    0.38685
112160.0000    0.52795
112200.0000    0.51338
112240.0000    0.30526
112280.0000    0.36456
112320.0000    0.24538
112360.0000    0.42196
112400.0000    0.22490
112440.0000    0.59375
112480.0000    0.46521
112520.0000    0.31987
112560.0000    0.36477
112600.0000    0.46372
112640.0000    0.57768
112680.0000    0.37995
112720.0000    0.60450
112760.0000    0.75383
112800.0000    0.51121
112840.0000    0.52730
112880.0000    0.65552
112920.0000    0.66448
112960.0000    0.61504
113000.0000    0.52723
113040.0000    0.82487
113080.0000    0.64363
113120.0000    0.67037
113160.0000    0.52352
113200.0000    0.58167
113240.0000    0.56700
113280.0000    0.64324
113320.0000    0.42030
113360.0000    0.43707
113400.0000    0.45629
113440.0000    0.53864
113480.0000    0.50268
113520.0000    0.67949
113560.0000    0.41007
113600.0000    0.59639
113640.0000    0.37410
113680.0000    0.23423
113720.0000    0.47013
113760.0000    0.48399
113800.0000    0.59304
113840.0000    0.46133
113880.0000    0.44815
113920.0000    0.48407
113960.0000    0.70502
114000.0000    0.58063
114040.0000    0.61192
114080.0000    0.56955
114120.0000    0.68474
114160.0000    0.58335
114200.0000    0.38864
114240.0000    0.09215
114280.0000    0.21838
114320.0000    0.53749
114360.0000    0.51671
114400.0000    0.37051
114440.0000    0.42413
114480.0000    0.43288
114520.0000    0.27197
114560.0000    0.17485
114600.0000    0.23492
114640.0000   -0.00765
114680.0000    0.14682
114720.0000    0.29431
114760.0000    0.37155
114800.0000    0.30474
114840.0000    0.23057
114880.0000    0.22718
114920.0000    0.38783
114960.0000    0.36473
115000.0000    0.06858
115040.0000    0.18843
115080.0000   -0.02160
115120.0000    0.13028
115160.0000    0.25172
115200.0000    0.17986
115240.0000    0.39170
115280.0000    0.19958
115320.0000    0.52400
115360.0000    0.62510
115400.0000    0.45789
115440.0000    0.41501
115480.0000    0.45099
115520.0000    0.31201
115560.0000    0.35115
115600.0000    0.35977
115640.0000    0.70312
115680.0000    0.53298
115720.0000    0.28901
115760.0000    0.32122
115800.0000    0.24598
115840.0000    0.33066
115880.0000    0.46504
115920.0000    0.24633
115960.0000    0.14993
116000.0000    0.22762
116040.0000    0.44466
116080.0000    0.35234
116120.0000    0.15036
116160.0000    0.43223
116200.0000    0.19944
116240.0000    0.13224
116280.0000    0.13458
116320.0000    0.20503
116360.0000    0.32864
116400.0000    0.25876
116440.0000    0.30709
116480.0000    0.17964
116520.0000    0.36156
116560.0000    0.30782
116600.0000    0.22007
116640.0000    0.31085
116680.0000    0.14311
116720.0000    0.38912
116760.0000    0.54227
116800.0000    0.30791
116840.0000    0.76483
116880.0000    0.83766
116920.0000    0.42321
116960.0000    0.37687
117000.0000    0.37184
117040.0000    0.53607
117080.0000    0.40027
117120.0000    0.25590
117160.0000    0.58623
117200.0000    0.32216
117240.0000    0.58973
117280.0000    0.49581
117320.0000    0.56919
117360.0000    0.53252
117400.0000    0.33068
117440.0000    0.03624
117480.0000    0.20240
117520.0000    0.35267
117560.0000    0.34668
117600.0000    0.12783
117640.0000    0.43253
117680.0000    0.48917
117720.0000    0.59516
117760.0000    0.59550
117800.0000    0.67559
117840.0000    0.56276
117880.0000    0.48035
117920.0000    0.02126
117960.0000    0.35067
118000.0000    0.32442
118040.0000    0.41638
118080.0000    0.91104
118120.0000    0.22543
118160.0000    0.05910
118200.0000    0.32369
118240.0000    0.04479
118280.0000    0.29816
118320.0000    0.10028
118360.0000   -0.11260
118400.0000    0.09244
118440.0000    0.31633
118480.0000    0.29156
118520.0000    0.50975
118560.0000    0.13637
118600.0000    0.26890
118640.0000    0.25443
118680.0000    0.23636
118720.0000    0.32425
118760.0000    0.52152
118800.0000    0.71306
118840.0000    0.73903
118880.0000    0.32797
118920.0000    0.00640
118960.0000    0.17083
119000.0000    0.51470
119040.0000    0.46063
119080.0000    0.29437
119120.0000    0.14653
119160.0000    0.14160
119200.0000    0.23586
119240.0000    0.09158
119280.0000    0.22291
119320.0000   -0.03865
119360.0000   -0.01332
119400.0000    0.20405
119440.0000    0.36340
119480.0000    0.29334
119520.0000    0.16677
119560.0000    0.19636
119600.0000    0.13115
119640.0000    0.06849
119680.0000   -0.26908
119720.0000    0.24736
119760.0000    0.15353
119800.0000   -0.09605
119840.0000   -0.18670
119880.0000   -0.16863
119920.0000    0.02137
119960.0000   -0.18539
120000.0000    0.01519
120040.0000   -0.10593
120080.0000   -0.28783
120120.0000   -0.28523
120160.0000   -0.29219
120200.0000   -0.62707
120240.0000   -0.22149
120280.0000   -0.48389
120320.0000    0.45416
120360.0000    0.23718
120400.0000    0.25204
120440.0000   -0.01516
120480.0000    0.24994
120520.0000    0.15591
120560.0000   -0.18102
120600.0000    0.28128
120640.0000    0.20047
120680.0000    0.30743
120720.0000    0.31722
120760.0000    0.11659
120800.0000    0.26175
120840.0000    0.48662
120880.0000   -0.17845
120920.0000    0.50556
120960.0000   -0.22202
121000.0000   -0.46634
121040.0000   -0.45703
121080.0000   -0.16901
121120.0000   -0.44251
121160.0000    0.02169
121200.0000    0.18099
121240.0000   -0.27570
121280.0000   -0.01321
121320.0000    0.21022
121360.0000    0.45824
121400.0000    0.19997
121440.0000    0.13652
121480.0000    0.11548
121520.0000    0.36342
121560.0000    0.37030
121600.0000    0.36933
121640.0000   -0.14399
121680.0000    0.07970
121720.0000    0.03220
121760.0000    0.32503
121800.0000    0.40885
121840.0000    0.74349
121880.0000    0.02900
121920.0000    0.33176
121960.0000    0.19616
122000.0000    0.12804
122040.0000   -0.29688
122080.0000   -0.07583
122120.0000   -0.16280
122160.0000   -0.17442
122200.0000    0.28525
122240.0000   -0.10319
122280.0000    0.21008
122320.0000   -0.15858
122360.0000   -0.00672
122400.0000    0.18897
122440.0000    0.32493
122480.0000   -0.42965
122520.0000   -0.19778
122560.0000   -0.47068
122600.0000   -0.25432
122640.0000   -0.05132
122680.0000   -0.16119
122720.0000    0.06922
122760.0000   -0.29391
122800.0000   -0.30768
122840.0000   -0.29697
122880.0000   -0.31002
122920.0000   -0.57339
122960.0000   -0.83428
123000.0000   -0.47732
123040.0000   -0.19969
123080.0000    0.00440
123120.0000   -0.21753
123160.0000   -0.24290
123200.0000   -0.04833
123240.0000   -0.29942
123280.0000   -0.08993
123320.0000   -0.35284
123360.0000   -0.29958
123400.0000   -0.21820
123440.0000   -0.31136
123480.0000   -0.48813
123520.0000   -0.46644
123560.0000   -0.57647
123600.0000   -0.37121
123640.0000   -0.48317
123680.0000   -0.16845
123720.0000   -0.30218
123760.0000   -0.44454
123800.0000   -0.17129
123840.0000   -0.28584
123880.0000   -0.72606
123920.0000   -0.80289
123960.0000   -0.49372
124000.0000   -0.46784
124040.0000   -0.38275
124080.0000   -0.67614
124120.0000   -0.71603
124160.0000   -0.11812
124200.0000   -0.35635
124240.0000   -0.67966
124280.0000   -0.20612
124320.0000   -0.22453
124360.0000   -0.43486
124400.0000    0.01874
124440.0000   -0.20494
124480.0000   -0.45630
124520.0000   -0.35795
124560.0000   -0.30943
124600.0000   -0.47422
124640.0000   -1.00108
124680.0000   -0.50562
124720.0000   -0.48880
124760.0000   -0.33708
124800.0000   -0.79352
124840.0000   -0.00303
124880.0000   -0.63612
124920.0000   -0.20292
124960.0000   -0.04030
125000.0000   -0.55548
125040.0000   -0.36376
125080.0000   -0.34606
125120.0000   -0.48567
125160.0000   -0.35901
125200.0000   -0.62573
125240.0000   -0.63526
125280.0000   -0.58817
125320.0000   -0.67021
125360.0000   -0.61280
125400.0000   -0.03720
125440.0000   -0.24148
125480.0000   -0.12731
125520.0000   -0.28600
125560.0000   -0.34588
125600.0000   -0.32477
125640.0000   -0.31402
125680.0000   -0.53173
125720.0000   -0.66393
125760.0000   -0.42222
125800.0000   -0.27358
125840.0000   -0.22118
125880.0000   -0.01038
125920.0000   -0.10704
125960.0000   -0.23006
126000.0000   -0.28762
126040.0000   -0.08516
126080.0000   -0.15771
126120.0000   -0.01255
126160.0000   -0.11918
126200.0000   -0.36348
126240.0000   -0.09935
126280.0000   -0.03666
126320.0000   -0.20178
126360.0000   -0.32828
126400.0000   -0.10960
126440.0000   -0.16965
126480.0000    0.09012
126520.0000   -0.16166
126560.0000   -0.17152
126600.0000   -0.24797
126640.0000   -0.16918
126680.0000   -0.00198
126720.0000   -0.17585
126760.0000   -0.60713
126800.0000   -0.64386
126840.0000   -0.74193
126880.0000   -0.66313
126920.0000   -0.37060
126960.0000   -0.59486
127000.0000   -0.30914
127040.0000   -0.57015
127080.0000   -0.54893
127120.0000    0.13419
127160.0000   -0.16077
127200.0000   -0.39220
127240.0000   -0.56586
127280.0000   -0.56269
127320.0000   -0.60165
127360.0000   -0.52667
127400.0000   -0.38157
127440.0000   -0.59751
127480.0000   -0.63552
127520.0000   -0.37647
127560.0000   -0.57348
127600.0000   -0.16053
127640.0000   -0.03056
127680.0000   -0.25758
127720.0000   -0.54179
127760.0000   -0.71869
127800.0000   -0.72653
127840.0000   -0.89769
127880.0000   -0.39922
127920.0000   -0.68568
127960.0000   -0.57200
128000.0000   -0.83837
128040.0000   -0.85721
128080.0000   -0.77478
128120.0000   -0.74618
128160.0000   -0.67968
128200.0000   -0.28619
128240.0000   -0.76919
128280.0000   -0.79122
128320.0000   -0.57105
128360.0000   -0.83392
128400.0000   -0.84285
128440.0000   -0.71368
128480.0000   -0.57273
128520.0000   -0.88771
128560.0000   -0.45572
128600.0000   -0.69511
128640.0000   -0.13836
128680.0000   -0.33266
128720.0000   -0.92262
128760.0000   -0.82458
128800.0000   -0.56661
128840.0000   -0.61117
128880.0000   -0.89981
128920.0000   -0.75725
128960.0000   -1.22113
129000.0000   -0.79993
129040.0000   -0.90177
129080.0000   -1.08624
129120.0000   -0.68425
129160.0000   -0.85884
129200.0000   -0.68348
129240.0000   -0.17871
129280.0000   -0.32162
129320.0000   -0.68502
129360.0000   -0.36791
129400.0000   -0.47655
129440.0000   -0.47041
129480.0000   -0.37624
129520.0000   -0.41014
129560.0000   -0.37160
129600.0000   -0.16237
129640.0000   -0.36099
129680.0000   -0.21435
129720.0000    0.10326
129760.0000   -0.33440
129800.0000   -0.52953
129840.0000   -0.80236
129880.0000   -0.85417
129920.0000   -0.82227
129960.0000   -0.98446
130000.0000   -0.98779
130040.0000   -0.70026
130080.0000   -0.71341
130120.0000   -0.74782
130160.0000   -0.78119
130200.0000   -0.54701
130240.0000   -0.87838
130280.0000   -0.83077
130320.0000   -0.45891
130360.0000   -0.30763
130400.0000   -0.24196
130440.0000   -0.01998
130480.0000   -0.00915
130520.0000   -0.19539
130560.0000   -0.44188
130600.0000   -0.28502
130640.0000   -0.21789
130680.0000    0.06996
130720.0000    0.09949
130760.0000   -0.40007
130800.0000   -0.25456
130840.0000   -0.16431
130880.0000   -0.28690
130920.0000   -0.13505
130960.0000   -0.58375
131000.0000   -0.42685
131040.0000   -0.21298
131080.0000   -0.59175
131120.0000   -0.14906
131160.0000   -0.34993
131200.0000   -0.08657
131240.0000   -0.24543
131280.0000   -0.23537
131320.0000   -0.29287
131360.0000   -0.36095
131400.0000   -0.20263
131440.0000   -0.16617
131480.0000   -0.07644
131520.0000   -0.29470
131560.0000   -0.08205
131600.0000   -0.18532
131640.0000   -0.02654
131680.0000   -0.08493
131720.0000    0.00742
131760.0000   -0.02660
131800.0000   -0.05813
131840.0000   -0.06542
131880.0000   -0.33461
131920.0000   -0.24182
131960.0000   -0.16374
132000.0000   -0.02389
132040.0000   -0.39609
132080.0000   -0.28238
132120.0000   -0.13376
132160.0000    0.06701
132200.0000   -0.29639
132240.0000   -0.27771
132280.0000   -0.02412
132320.0000   -0.19807
132360.0000   -0.36502
132400.0000   -0.31146
132440.0000   -0.28358
132480.0000   -0.25841
132520.0000   -0.20831
132560.0000   -0.27114
132600.0000   -0.67467
132640.0000   -0.53206
132680.0000   -0.42350
132720.0000   -0.43268
132760.0000   -0.66516
132800.0000   -0.54542
132840.0000   -0.47065
132880.0000   -0.31181
132920.0000   -0.55744
132960.0000   -0.38712
133000.0000   -0.46444
133040.0000   -0.19874
133080.0000   -0.31650
133120.0000   -0.14395
133160.0000   -0.16546
133200.0000   -0.02447
133240.0000   -0.00061
133280.0000    0.05014
133320.0000    0.08260
133360.0000    0.19202
133400.0000   -0.29095
133440.0000   -0.35064
133480.0000   -0.10096
133520.0000   -0.20185
133560.0000    0.11048
133600.0000   -0.14480
133640.0000   -0.24198
133680.0000   -0.19720
133720.0000   -0.38377
133760.0000    0.13954
133800.0000    0.06869
133840.0000    0.07909
133880.0000    0.08689
133920.0000   -0.29238
133960.0000   -0.24672
134000.0000    0.05652
134040.0000   -0.10918
134080.0000   -0.15317
134120.0000    0.09100
134160.0000   -0.23093
134200.0000    0.13692
134240.0000    0.03785
134280.0000   -0.13692
134320.0000   -0.00654
134360.0000    0.22882
134400.0000    0.23823
134440.0000    0.15113
134480.0000    0.02486
134520.0000    0.06727
134560.0000    0.11239
134600.0000    0.20277
134640.0000   -0.06160
134680.0000    0.04792
134720.0000   -0.05796
134760.0000    0.06958
134800.0000    0.12531
134840.0000   -0.00301
134880.0000   -0.26881
134920.0000    0.06544
134960.0000    0.09142
135000.0000   -0.05037
135040.0000   -0.01626
135080.0000   -0.09813
135120.0000   -0.00156
135160.0000   -0.33100
135200.0000    0.01316
135240.0000   -0.19273
135280.0000   -0.04264
135320.0000   -0.16803
135360.0000   -0.49928
135400.0000   -0.44932
135440.0000   -0.32646
135480.0000   -0.43055
135520.0000   -0.33761
135560.0000   -0.44287
135600.0000   -0.39750
135640.0000   -0.22824
135680.0000    0.06368
135720.0000   -0.13375
135760.0000   -0.01154
135800.0000    0.02803
135840.0000    0.13975
135880.0000   -0.10563
135920.0000   -0.19417
135960.0000   -0.21287
136000.0000   -0.34749
136040.0000   -0.25796
136080.0000   -0.11630
136120.0000   -0.50713
136160.0000   -0.36968
136200.0000   -0.45650
136240.0000   -0.25466
136280.0000   -0.35849
136320.0000   -0.27579
136360.0000   -0.23045
136400.0000   -0.31334
136440.0000    0.10580
136480.0000   -0.33694
136520.0000   -0.05053
136560.0000   -0.26469
136600.0000    0.27356
136640.0000   -0.09031
136680.0000   -0.16089
136720.0000   -0.12633
136760.0000   -0.48356
136800.0000   -0.38569
136840.0000   -0.93311
136880.0000   -0.72752
136920.0000   -0.56807
136960.0000   -0.49083
137000.0000   -0.11955
137040.0000   -0.29784
137080.0000   -0.32106
137120.0000   -0.46954
137160.0000   -0.27711
137200.0000   -0.32493
137240.0000   -0.46815
137280.0000   -0.49206
137320.0000   -0.70739
137360.0000   -0.19057
137400.0000   -0.35664
137440.0000   -0.18871
137480.0000   -0.30518
137520.0000   -0.37178
137560.0000   -0.41936
137600.0000   -0.45496
137640.0000   -0.32987
137680.0000   -0.31287
137720.0000   -0.32189
137760.0000   -0.34932
137800.0000   -0.19140
137840.0000   -0.43086
137880.0000   -0.59826
137920.0000   -0.50824
137960.0000   -0.21372
138000.0000   -0.52078
138040.0000   -0.32310
138080.0000    0.15141
138120.0000   -0.23932
138160.0000   -0.13888
138200.0000   -0.22096
138240.0000   -0.27732
138280.0000    0.07102
138320.0000   -0.27532
138360.0000   -0.38089
138400.0000   -0.40608
138440.0000   -0.59722
138480.0000   -0.34837
138520.0000   -0.17631
138560.0000   -0.46359
138600.0000   -0.26945
138640.0000   -0.32854
138680.0000   -0.66806
138720.0000   -0.74633
138760.0000   -0.54192
138800.0000   -0.56286
138840.0000   -0.66261
138880.0000   -0.74632
138920.0000   -0.67552
138960.0000   -0.55675
139000.0000   -0.43500
139040.0000   -0.75678
139080.0000   -0.45971
139120.0000   -0.54241
139160.0000   -0.48684
139200.0000   -0.55832
139240.0000   -0.60927
139280.0000   -0.65030
139320.0000   -0.75356
139360.0000   -0.43873
139400.0000   -0.42956
139440.0000   -0.73626
139480.0000   -0.86248
139520.0000   -0.58036
139560.0000   -0.41413
139600.0000   -0.30872
139640.0000   -0.35470
139680.0000   -0.24257
139720.0000   -0.64089
139760.0000   -0.48047
139800.0000   -0.42911
139840.0000   -0.69550
139880.0000   -0.50938
139920.0000   -0.69765
139960.0000   -0.58478
140000.0000   -0.59340
140040.0000   -0.61717
140080.0000   -0.52555
140120.0000   -0.34448
140160.0000   -0.57972
140200.0000   -0.31613
140240.0000   -0.85067
140280.0000   -0.67944
140320.0000   -0.29812
140360.0000   -0.28816
140400.0000   -0.51674
140440.0000   -0.58282
140480.0000   -0.56490
140520.0000   -0.19301
140560.0000   -0.65680
140600.0000   -0.56145
140640.0000   -0.46036
140680.0000   -0.44269
140720.0000   -0.48525
140760.0000   -0.58764
140800.0000   -0.38079
140840.0000   -0.66716
140880.0000   -0.39843
140920.0000   -0.19205
140960.0000   -0.05834
141000.0000    0.10260
141040.0000   -0.16556
141080.0000   -0.22258
141120.0000   -0.47040
141160.0000   -0.36724
141200.0000   -0.24437
141240.0000   -0.30761
141280.0000   -0.01440
141320.0000   -0.44958
141360.0000   -0.45821
141400.0000   -0.49009
141440.0000   -0.50856
141480.0000   -0.65896
141520.0000   -0.41848
141560.0000   -0.52871
141600.0000   -0.35598
141640.0000   -0.44303
141680.0000   -0.53834
141720.0000   -0.68797
141760.0000   -0.54101
141800.0000   -0.98043
141840.0000   -0.61550
141880.0000   -0.47478
141920.0000   -0.57650
141960.0000   -0.51254
142000.0000   -0.50232
142040.0000   -0.23975
142080.0000   -0.38779
142120.0000   -0.13462
142160.0000   -0.50999
142200.0000   -0.36291
142240.0000   -0.38479
142280.0000   -0.13279
142320.0000   -0.13600
142360.0000   -0.69997
142400.0000   -0.50889
142440.0000   -0.58583
142480.0000   -0.41186
142520.0000   -0.82469
142560.0000   -0.45074
142600.0000   -0.64734
142640.0000   -0.69920
142680.0000   -0.46955
142720.0000   -0.41250
142760.0000   -0.26855
142800.0000   -0.79159
142840.0000   -0.49367
142880.0000   -0.44605
142920.0000   -0.35204
142960.0000   -0.56518
143000.0000   -0.57811
143040.0000   -0.78405
143080.0000   -0.37923
143120.0000   -0.73852
143160.0000   -0.57102
143200.0000   -0.53946
143240.0000   -0.88945
143280.0000   -0.41731
143320.0000   -0.61620
143360.0000   -0.60325
143400.0000   -0.62990
143440.0000   -0.90898
143480.0000   -0.73643
143520.0000   -0.74239
143560.0000   -0.72132
143600.0000   -0.56966
143640.0000   -0.86011
143680.0000   -0.67419
143720.0000   -0.64228
143760.0000   -0.67830
143800.0000   -0.68741
143840.0000   -0.72556
143880.0000   -0.52419
143920.0000   -0.67251
143960.0000   -0.80402
144000.0000   -0.67953
144040.0000   -0.93823
144080.0000   -0.87188
144120.0000   -0.85043
144160.0000   -0.86419
144200.0000   -0.63926
144240.0000   -0.70454
144280.0000   -0.57333
144320.0000   -0.71873
144360.0000   -0.73065
144400.0000   -0.86692
144440.0000   -0.94251
144480.0000   -0.85337
144520.0000   -0.81227
144560.0000   -0.84189
144600.0000   -0.95609
144640.0000   -0.80942
144680.0000   -0.69879
144720.0000   -0.54992
144760.0000   -0.56556
144800.0000   -0.63131
144840.0000   -0.49444
144880.0000   -0.58176
144920.0000   -0.24642
144960.0000   -0.51356
145000.0000   -0.62749
145040.0000   -0.61069
145080.0000   -0.68785
145120.0000   -0.57143
145160.0000   -0.41073
145200.0000   -0.58807
145240.0000   -0.52281
145280.0000   -0.81226
145320.0000   -0.67144
145360.0000   -0.40836
145400.0000   -0.54840
145440.0000   -0.51309
145480.0000   -0.60664
145520.0000   -0.59341
145560.0000   -0.42461
145600.0000   -0.51701
145640.0000   -0.53523
145680.0000   -0.32395
145720.0000   -0.63928
145760.0000   -0.75738
145800.0000   -0.74199
145840.0000   -1.08129
145880.0000   -0.80482
145920.0000   -0.56903
145960.0000   -0.90600
146000.0000   -0.79831
146040.0000   -0.53595
146080.0000   -0.40667
146120.0000   -0.42850
146160.0000   -0.57712
146200.0000   -0.79362
146240.0000   -0.66489
146280.0000   -0.82668
146320.0000   -0.79225
146360.0000   -0.66752
146400.0000   -0.68078
146440.0000   -0.47390
146480.0000   -0.22161
146520.0000   -0.76862
146560.0000   -0.69212
146600.0000   -1.06810
146640.0000   -0.73464
146680.0000   -0.84153
146720.0000   -0.96334
146760.0000   -0.81716
146800.0000   -0.50742
146840.0000   -0.94075
146880.0000   -0.82562
146920.0000   -0.95867
146960.0000   -0.88372
147000.0000   -0.74660
147040.0000   -0.86724
147080.0000   -0.51189
147120.0000   -0.78958
147160.0000   -0.68812
147200.0000   -0.39533
147240.0000   -0.94716
147280.0000   -0.55886
147320.0000   -0.91357
147360.0000   -0.44801
147400.0000   -0.63794
147440.0000   -0.70016
147480.0000   -0.37459
147520.0000   -0.73672
147560.0000   -0.43977
147600.0000   -0.80309
147640.0000   -0.98773
147680.0000   -0.80111
147720.0000   -0.71606
147760.0000   -0.86275
147800.0000   -0.48606
147840.0000   -0.96016
147880.0000   -0.54272
147920.0000   -0.90250
147960.0000   -0.76851
148000.0000   -0.82179
148040.0000   -0.91450
148080.0000   -0.67450
148120.0000   -0.89643
148160.0000   -0.74470
148200.0000   -0.56243
148240.0000   -0.70279
148280.0000   -0.61469
148320.0000   -0.77497
148360.0000   -0.75664
148400.0000   -0.60240
148440.0000   -0.79543
148480.0000   -0.65871
148520.0000   -0.74274
148560.0000   -0.88470
148600.0000   -0.69524
148640.0000   -0.76829
148680.0000   -0.68819
148720.0000   -0.46241
148760.0000   -0.94421
148800.0000   -0.72189
148840.0000   -0.73939
148880.0000   -0.74063
148920.0000   -0.50483
148960.0000   -0.85349
149000.0000   -0.55344
149040.0000   -0.61164
149080.0000   -0.64093
149120.0000   -0.53485
149160.0000   -0.38516
149200.0000   -0.53470
149240.0000   -0.54083
149280.0000   -0.68088
149320.0000   -0.60572
149360.0000   -0.53049
149400.0000   -0.63184
149440.0000   -0.62452
149480.0000   -0.20094
149520.0000   -0.34120
149560.0000   -0.25269
149600.0000   -0.25977
149640.0000   -0.51118
149680.0000   -0.54533
149720.0000   -0.65006
149760.0000   -0.78657
149800.0000   -0.46311
149840.0000   -0.48175
149880.0000   -0.49104
149920.0000   -0.85268
149960.0000   -0.59000
150000.0000   -0.30974
150040.0000   -0.49836
150080.0000   -0.36554
150120.0000   -0.09232
150160.0000   -0.09216
150200.0000   -0.33781
150240.0000   -0.49865
150280.0000   -0.62533
150320.0000   -0.74407
150360.0000   -0.75534
150400.0000   -0.68135
150440.0000   -0.35465
150480.0000   -0.63904
150520.0000   -0.54976
150560.0000   -0.45858
150600.0000   -0.37566
150640.0000   -0.39214
150680.0000   -0.52379
150720.0000   -0.45271
150760.0000   -0.63614
150800.0000   -0.69372
150840.0000   -0.40253
150880.0000   -0.77059
150920.0000   -0.48276
150960.0000   -0.23768
151000.0000   -0.56979
151040.0000   -0.67453
151080.0000   -0.42159
151120.0000   -0.45980
151160.0000   -0.32446
151200.0000   -0.35064
151240.0000   -0.57517
151280.0000   -0.61606
151320.0000   -0.64342
151360.0000   -0.17337
151400.0000   -0.61675
151440.0000   -0.29031
151480.0000   -0.29222
151520.0000   -0.16936
151560.0000   -0.55056
151600.0000   -0.03773
151640.0000   -0.26650
151680.0000   -0.30486
151720.0000   -0.27696
151760.0000   -0.33490
151800.0000   -0.37235
151840.0000   -0.44547
151880.0000   -0.47106
151920.0000   -0.35337
151960.0000   -0.29071
152000.0000   -0.61476
152040.0000   -0.18440
152080.0000   -0.30508
152120.0000   -0.50944
152160.0000   -0.03435
152200.0000   -0.27713
152240.0000   -0.23137
152280.0000   -0.20857
152320.0000   -0.38241
152360.0000   -0.61317
152400.0000   -0.21338
152440.0000   -0.55493
152480.0000   -0.68521
152520.0000   -0.32512
152560.0000   -0.34796
152600.0000   -0.36828
152640.0000   -0.61476
152680.0000   -0.53176
152720.0000   -0.67736
152760.0000   -0.56415
152800.0000   -0.36780
152840.0000   -0.38247
152880.0000   -0.29045
152920.0000   -0.33189
152960.0000   -0.54919
153000.0000   -0.30952
153040.0000   -0.36869
153080.0000   -0.65361
153120.0000   -0.64528
153160.0000   -0.52351
153200.0000   -0.57056
153240.0000   -0.44024
153280.0000   -0.23103
153320.0000    0.03268
153360.0000    0.04823
153400.0000   -0.20136
153440.0000   -0.20384
153480.0000   -0.27463
153520.0000   -0.33302
153560.0000   -0.50598
153600.0000   -0.07700
153640.0000   -0.13557
153680.0000   -0.02579
153720.0000   -0.09431
153760.0000   -0.24849
153800.0000   -0.40854
153840.0000   -0.05014
153880.0000   -0.27682
153920.0000   -0.27513
153960.0000   -0.40107
154000.0000   -0.33738
154040.0000    0.01762
154080.0000   -0.66524
154120.0000   -0.36290
154160.0000   -0.52069
154200.0000   -0.46812
154240.0000   -0.66336
154280.0000   -0.39761
154320.0000   -0.65725
154360.0000   -0.75755
154400.0000   -0.52926
154440.0000   -0.25192
154480.0000   -0.38108
154520.0000   -0.50403
154560.0000   -0.53780
154600.0000   -0.51382
154640.0000   -0.36875
154680.0000   -0.29750
154720.0000   -0.50459
154760.0000   -0.38124
154800.0000   -0.84592
154840.0000   -0.53517
154880.0000   -0.56557
154920.0000   -0.67266
154960.0000   -0.64536
155000.0000   -0.44669
155040.0000   -0.70311
155080.0000   -0.49034
155120.0000   -0.57635
155160.0000   -0.74922
155200.0000   -0.36124
155240.0000   -0.62178
155280.0000   -0.48212
155320.0000   -0.45449
155360.0000   -0.67347
155400.0000   -0.52461
155440.0000   -0.34885
155480.0000   -0.15340
155520.0000   -0.27307
155560.0000   -0.51406
155600.0000   -0.27128
155640.0000   -0.11379
155680.0000    0.34308
155720.0000   -0.03001
155760.0000    0.05033
155800.0000   -0.04580
155840.0000    0.02593
155880.0000    0.11659
155920.0000   -0.07326
155960.0000    0.18844
156000.0000   -0.05664
156040.0000    0.11799
156080.0000    0.16824
156120.0000    0.31549
156160.0000    0.09814
156200.0000    0.29814
156240.0000    0.19502
156280.0000   -0.10943
156320.0000    0.06393
156360.0000    0.06908
156400.0000   -0.04606
156440.0000   -0.03835
156480.0000   -0.25556
156520.0000   -0.00147
156560.0000   -0.06120
156600.0000    0.09962
156640.0000   -0.01290
156680.0000   -0.00078
156720.0000   -0.10155
156760.0000    0.10740
156800.0000   -0.01466
156840.0000    0.03024
156880.0000   -0.13285
156920.0000   -0.16545
156960.0000    0.11926
157000.0000   -0.12055
157040.0000    0.13306
157080.0000    0.06282
157120.0000    0.35826
157160.0000   -0.03009
157200.0000    0.07649
157240.0000    0.13297
157280.0000    0.02162
157320.0000    0.20134
157360.0000    0.05737
157400.0000   -0.10785
157440.0000    0.00585
157480.0000   -0.10140
157520.0000   -0.17349
157560.0000   -0.05057
157600.0000    0.07477
157640.0000   -0.06635
157680.0000   -0.06474
157720.0000   -0.14272
157760.0000    0.10705
157800.0000   -0.11329
157840.0000    0.09150
157880.0000    0.13037
157920.0000   -0.02508
157960.0000   -0.46453
158000.0000   -0.10854
158040.0000    0.02474
158080.0000    0.08948
158120.0000    0.20974
158160.0000    0.06776
158200.0000   -0.36618
158240.0000    0.12569
158280.0000    0.30473
158320.0000    0.15881
158360.0000    0.17480
158400.0000    0.04355
158440.0000    0.04449
158480.0000    0.08605
158520.0000   -0.02922
158560.0000    0.33370
158600.0000    0.04976
158640.0000    0.20605
158680.0000   -0.00543
158720.0000   -0.26676
158760.0000    0.19700
158800.0000    0.12752
158840.0000    0.05257
158880.0000   -0.34928
158920.0000    0.30966
158960.0000    0.07565
159000.0000   -0.20266
159040.0000   -0.37396
159080.0000   -0.08361
159120.0000    0.04170
159160.0000   -0.02477
159200.0000   -0.05372
159240.0000   -0.01110
159280.0000   -0.20244
159320.0000    0.01946
159360.0000   -0.25660
159400.0000   -0.07513
159440.0000   -0.15805
159480.0000   -0.09096
159520.0000    0.00642
159560.0000   -0.27055
159600.0000   -0.16827
159640.0000   -0.24124
159680.0000    0.31441
159720.0000   -0.05434
159760.0000   -0.04411
159800.0000   -0.32299
159840.0000   -0.17088
159880.0000    0.06192
159920.0000   -0.12327
159960.0000    0.15050
160000.0000    0.30361
160040.0000    0.43397
160080.0000    0.22837
160120.0000    0.31043
160160.0000    0.06446
160200.0000    0.14004
160240.0000    0.02598
160280.0000    0.10161
160320.0000    0.08601
160360.0000   -0.11321
160400.0000   -0.15874
160440.0000   -0.07820
160480.0000   -0.17150
160520.0000   -0.25468
160560.0000   -0.11585
160600.0000   -0.27592
160640.0000   -0.33701
160680.0000   -0.17184
160720.0000   -0.16228
160760.0000   -0.20278
160800.0000   -0.35711
160840.0000   -0.00112
160880.0000   -0.16571
160920.0000    0.16034
160960.0000   -0.20747
161000.0000   -0.21509
161040.0000   -0.00525
161080.0000   -0.10793
161120.0000   -0.69240
161160.0000   -0.46051
161200.0000   -0.52017
161240.0000   -0.22763
161280.0000   -0.43918
161320.0000   -0.52319
161360.0000   -0.38514
161400.0000   -0.25869
161440.0000   -0.08670
161480.0000   -0.08818
161520.0000    0.10615
161560.0000    0.01665
161600.0000   -0.05938
161640.0000   -0.31531
161680.0000   -0.42266
161720.0000   -0.19998
161760.0000   -0.13760
161800.0000   -0.03670
161840.0000   -0.55449
161880.0000   -0.11899
161920.0000   -0.30279
161960.0000   -0.31267
162000.0000   -0.23586
162040.0000   -0.06723
162080.0000   -0.09166
162120.0000   -0.14062
162160.0000   -0.17921
162200.0000   -0.07676
162240.0000   -0.24866
162280.0000   -0.30653
162320.0000    0.26758
162360.0000   -0.14103
162400.0000   -0.08926
162440.0000   -0.25191
162480.0000   -0.03495
162520.0000   -0.61246
162560.0000    0.01282
162600.0000    0.08053
162640.0000   -0.34428
162680.0000   -0.00979
162720.0000    0.07709
162760.0000   -0.49951
162800.0000   -0.67932
162840.0000   -0.49549
162880.0000   -0.54598
162920.0000   -0.50757
162960.0000   -0.46002
163000.0000   -0.37859
163040.0000   -0.33055
163080.0000   -0.54634
163120.0000   -0.29912
163160.0000   -0.27899
163200.0000   -0.20441
163240.0000   -0.22637
163280.0000   -0.37768
163320.0000   -0.39214
163360.0000   -0.39796
163400.0000   -0.36674
163440.0000   -0.43835
163480.0000   -0.30914
163520.0000   -0.44865
163560.0000   -0.86966
163600.0000   -0.64853
163640.0000   -0.45220
163680.0000   -0.34111
163720.0000   -0.52294
163760.0000   -0.46184
163800.0000   -0.37655
163840.0000   -0.01433
163880.0000   -0.29263
163920.0000   -0.47592
163960.0000   -0.58813
164000.0000   -0.43117
164040.0000   -0.52471
164080.0000   -0.61850
164120.0000   -0.37857
164160.0000   -0.40632
164200.0000   -0.46386
164240.0000   -0.31821
164280.0000   -0.33155
164320.0000   -0.38876
164360.0000   -0.41055
164400.0000   -0.37900
164440.0000   -0.53514
164480.0000   -0.62977
164520.0000   -0.63119
164560.0000   -0.61543
164600.0000   -0.48840
164640.0000   -0.57637
164680.0000   -0.44364
164720.0000   -0.38983
164760.0000   -0.49282
164800.0000   -0.47748
164840.0000   -0.75978
164880.0000   -0.68576
164920.0000   -0.32292
164960.0000   -0.70487
165000.0000   -0.57591
165040.0000   -0.54862
165080.0000   -0.58272
165120.0000   -0.44227
165160.0000   -0.63134
165200.0000   -0.68210
165240.0000   -0.58841
165280.0000   -0.48554
165320.0000   -0.41632
165360.0000   -0.61750
165400.0000   -0.81583
165440.0000   -0.50372
165480.0000   -0.69577
165520.0000   -0.57924
165560.0000   -0.62885
165600.0000   -0.38539
165640.0000   -0.65908
165680.0000   -0.50804
165720.0000   -0.59611
165760.0000   -0.45452
165800.0000   -0.51675
165840.0000   -0.40000
165880.0000   -0.70890
165920.0000   -0.54150
165960.0000   -0.66722
166000.0000   -0.64007
166040.0000   -0.41454
166080.0000   -0.50461
166120.0000   -0.57916
166160.0000   -0.49723
166200.0000   -0.57342
166240.0000   -0.35827
166280.0000   -0.38389
166320.0000   -0.52571
166360.0000   -0.44156
166400.0000   -0.50382
166440.0000   -0.44882
166480.0000   -0.44222
166520.0000   -0.59125
166560.0000   -0.49943
166600.0000   -0.47626
166640.0000   -0.88578
166680.0000   -0.56530
166720.0000   -0.57395
166760.0000   -0.80126
166800.0000   -0.70294
166840.0000   -0.88738
166880.0000   -0.45798
166920.0000   -0.46573
166960.0000   -0.57039
167000.0000   -0.62276
167040.0000   -0.54591
167080.0000   -0.84994
167120.0000   -0.83501
167160.0000   -0.53657
167200.0000   -0.70624
167240.0000   -0.75483
167280.0000   -0.39449
167320.0000   -0.36180
167360.0000   -0.01456
167400.0000   -0.13812
167440.0000   -0.13083
167480.0000   -0.15040
167520.0000   -0.53813
167560.0000   -0.50475
167600.0000    0.04719
167640.0000   -0.34258
167680.0000    0.08976
167720.0000   -0.13918
167760.0000   -0.07947
167800.0000    0.02527
167840.0000   -0.35380
167880.0000   -0.22149
167920.0000   -0.37121
167960.0000   -0.26127
168000.0000   -0.34671
168040.0000   -0.53116
168080.0000   -0.49038
168120.0000   -0.52616
168160.0000   -0.47427
168200.0000   -0.33732
168240.0000    0.05868
168280.0000    0.00815
168320.0000   -0.13782
168360.0000    0.00452
168400.0000   -0.27804
168440.0000    0.01447
168480.0000   -0.22594
168520.0000    0.22911
168560.0000   -0.00000
168600.0000    0.20453
168640.0000    0.07506
168680.0000    0.22633
168720.0000    0.19644
168760.0000    0.02259
168800.0000   -0.16965
168840.0000   -0.00033
168880.0000    0.23320
168920.0000    0.12789
168960.0000    0.10822
169000.0000    0.24331
169040.0000    0.14393
169080.0000    0.03638
169120.0000    0.22173
169160.0000    0.04493
169200.0000   -0.01834
169240.0000   -0.34217
169280.0000   -0.21597
169320.0000   -0.32107
169360.0000   -0.40408
169400.0000    0.06396
169440.0000    0.13430
169480.0000    0.12378
169520.0000    0.26720
169560.0000    0.10646
169600.0000    0.33190
169640.0000    0.21004
169680.0000    0.12559
169720.0000   -0.02931
169760.0000    0.32049
169800.0000    0.26933
169840.0000    0.18889
169880.0000    0.14742
169920.0000    0.04055
169960.0000    0.17507
170000.0000    0.14739
170040.0000   -0.02600
170080.0000    0.10066
170120.0000    0.13008
170160.0000    0.16319
170200.0000    0.03613
170240.0000    0.00541
170280.0000    0.25427
170320.0000    0.06212
170360.0000    0.45916
170400.0000    0.47382
170440.0000   -0.07493
170480.0000    0.21667
170520.0000    0.26385
170560.0000    0.01012
170600.0000    0.25618
170640.0000    0.05180
170680.0000   -0.24825
170720.0000   -0.01033
170760.0000    0.14974
170800.0000    0.22160
170840.0000   -0.03077
170880.0000    0.09122
170920.0000    0.05819
170960.0000   -0.07667
171000.0000    0.10786
171040.0000    0.09600
171080.0000    0.00572
171120.0000    0.01519
171160.0000    0.02608
171200.0000   -0.02000
171240.0000    0.08375
171280.0000   -0.34700
171320.0000   -0.26322
171360.0000    0.00442
171400.0000   -0.17174
171440.0000   -0.14743
171480.0000   -0.15966
171520.0000   -0.44805
171560.0000   -0.55952
171600.0000   -0.25451
171640.0000   -0.31784
171680.0000   -0.30184
171720.0000   -0.31115
171760.0000   -0.37851
171800.0000   -0.48372
171840.0000   -0.45322
171880.0000   -0.54300
171920.0000   -0.38274
171960.0000   -0.45051
172000.0000   -0.36468
172040.0000   -0.34104
172080.0000   -0.22438
172120.0000   -0.30393
172160.0000   -0.12050
172200.0000   -0.07423
172240.0000    0.01819
172280.0000   -0.08053
172320.0000   -0.19271
172360.0000   -0.72090
172400.0000   -0.54557
172440.0000   -0.54876
172480.0000   -0.37784
172520.0000   -0.56371
172560.0000   -0.64576
172600.0000   -0.34837
172640.0000   -0.18939
172680.0000   -0.15458
172720.0000   -0.62254
172760.0000   -0.13065
172800.0000   -0.22819
172840.0000   -0.10953
172880.0000   -0.02598
172920.0000    0.26676
172960.0000   -0.37139
173000.0000   -0.03963
173040.0000    0.00841
173080.0000    0.06683
173120.0000   -0.08182
173160.0000   -0.08346
173200.0000   -0.11383
173240.0000    0.09784
173280.0000   -0.08313
173320.0000   -0.24336
173360.0000   -0.09687
173400.0000   -0.31126
173440.0000    0.04068
173480.0000   -0.10227
173520.0000   -0.37721
173560.0000   -0.45929
173600.0000   -0.08226
173640.0000   -0.20028
173680.0000    0.01644
173720.0000    0.15832
173760.0000   -0.02805
173800.0000   -0.09883
173840.0000    0.14208
173880.0000   -0.07066
173920.0000    0.28607
173960.0000    0.08278
174000.0000   -0.12337
174040.0000    0.02164
174080.0000   -0.11547
174120.0000    0.22801
174160.0000    0.00754
174200.0000    0.06267
174240.0000    0.02111
174280.0000    0.04933
174320.0000    0.20743
174360.0000    0.11257
174400.0000    0.18282
174440.0000   -0.05545
174480.0000   -0.12199
174520.0000    0.12036
174560.0000    0.21592
174600.0000    0.27875
174640.0000   -0.05370
174680.0000    0.07215
174720.0000    0.15075
174760.0000    0.17221
174800.0000    0.08327
174840.0000    0.02440
174880.0000   -0.20679
174920.0000   -0.27574
174960.0000   -0.24821
175000.0000   -0.11355
175040.0000   -0.08768
175080.0000    0.05426
175120.0000   -0.51509
175160.0000   -0.32574
175200.0000   -0.37880
175240.0000   -0.44951
175280.0000   -0.17205
175320.0000   -0.40874
175360.0000   -0.33967
175400.0000   -0.33848
175440.0000   -0.43453
175480.0000   -0.42111
175520.0000   -0.40063
175560.0000   -0.70840
175600.0000   -0.55648
175640.0000   -0.52185
175680.0000   -0.46622
175720.0000   -0.34266
175760.0000   -0.49511
175800.0000   -0.34517
175840.0000   -0.35113
175880.0000   -0.47030
175920.0000   -0.30058
175960.0000   -0.54607
176000.0000   -0.13813
176040.0000   -0.33634
176080.0000   -0.27325
176120.0000   -0.36035
176160.0000    0.17201
176200.0000    0.19627
176240.0000    0.01085
176280.0000   -0.38056
176320.0000   -0.06575
176360.0000   -0.30967
176400.0000   -0.10139
176440.0000   -0.05362
176480.0000   -0.11442
176520.0000   -0.08697
176560.0000   -0.20668
176600.0000   -0.20516
176640.0000    0.40090
176680.0000   -0.04670
176720.0000    0.17164
176760.0000    0.28146
176800.0000    0.09702
176840.0000   -0.17991
176880.0000    0.28971
176920.0000   -0.07968
176960.0000    0.11593
177000.0000    0.02096
177040.0000   -0.34476
177080.0000   -0.16116
177120.0000   -0.23725
177160.0000   -0.21497
177200.0000   -0.20117
177240.0000   -0.40011
177280.0000   -0.11058
177320.0000   -0.24927
177360.0000   -0.37643
177400.0000   -0.75311
177440.0000   -0.30974
177480.0000   -0.47965
177520.0000   -0.47203
177560.0000   -0.13545
177600.0000   -0.60928
177640.0000   -0.24037
177680.0000   -0.27108
177720.0000   -0.50717
177760.0000   -0.10703
177800.0000   -0.66233
177840.0000   -0.70331
177880.0000   -0.53435
177920.0000   -0.74181
177960.0000   -0.60175
178000.0000   -0.43172
178040.0000   -0.31737
178080.0000   -0.01049
178120.0000   -0.00040
178160.0000   -0.13822
178200.0000   -0.58383
178240.0000   -0.15190
178280.0000   -0.41124
178320.0000   -0.52838
178360.0000   -0.74749
178400.0000   -0.48419
178440.0000   -0.27388
178480.0000   -0.24677
178520.0000   -0.10979
178560.0000    0.16126
178600.0000   -0.18103
178640.0000   -0.15276
178680.0000   -0.02633
178720.0000    0.05268
178760.0000   -0.05803
178800.0000    0.08340
178840.0000   -0.40769
178880.0000    0.08206
178920.0000   -0.24673
178960.0000   -0.47144
179000.0000   -0.68257
179040.0000   -0.62224
179080.0000   -0.39340
179120.0000   -0.70044
179160.0000   -0.33661
179200.0000   -0.30845
179240.0000   -0.62236
179280.0000   -0.40260
179320.0000   -0.36125
179360.0000   -0.56374
179400.0000   -0.70701
179440.0000   -0.34524
179480.0000   -0.76882
179520.0000   -0.45854
179560.0000   -0.50633
179600.0000   -0.41637
179640.0000   -0.34878
179680.0000   -0.45667
179720.0000   -0.21138
179760.0000   -0.37198
179800.0000   -0.57010
179840.0000   -0.61715
179880.0000   -0.30052
179920.0000   -0.41203
179960.0000   -0.36654
180000.0000   -0.49934
180040.0000   -0.58771
180080.0000   -0.48227
180120.0000   -0.58487
180160.0000   -0.27350
180200.0000   -0.40379
180240.0000    0.02179
180280.0000   -0.22764
180320.0000   -0.06067
180360.0000    0.02663
180400.0000    0.09608
180440.0000   -0.44184
180480.0000    0.00500
180520.0000   -0.37171
180560.0000   -0.30611
180600.0000   -0.30763
180640.0000   -0.14622
180680.0000   -0.17586
180720.0000   -0.22722
180760.0000   -0.10618
180800.0000   -0.27005
180840.0000   -0.16618
180880.0000   -0.19309
180920.0000   -0.27619
180960.0000   -0.30369
181000.0000   -0.10896
181040.0000   -0.54920
181080.0000   -0.43931
181120.0000   -0.52408
181160.0000   -0.20348
181200.0000   -0.52866
181240.0000   -0.52531
181280.0000   -0.41206
181320.0000   -0.15611
181360.0000   -0.35849
181400.0000   -0.19547
181440.0000   -0.56051
181480.0000   -0.22850
181520.0000   -0.56551
181560.0000   -0.55369
181600.0000   -0.35665
181640.0000   -0.64329
181680.0000   -0.42293
181720.0000   -0.41758
181760.0000   -0.48670
181800.0000   -0.38116
181840.0000   -0.44885
181880.0000   -0.55330
181920.0000   -0.47986
181960.0000   -0.48882
182000.0000   -0.68241
182040.0000   -0.49786
182080.0000   -0.35689
182120.0000   -0.78114
182160.0000   -0.17388
182200.0000   -0.21038
182240.0000   -0.38005
182280.0000   -0.39498
182320.0000   -0.41356
182360.0000   -0.24783
182400.0000   -0.22371
182440.0000   -0.07727
182480.0000   -0.08836
182520.0000   -0.41876
182560.0000   -0.41058
182600.0000   -0.09287
182640.0000   -0.19531
182680.0000   -0.24545
182720.0000   -0.08266
182760.0000   -0.16116
182800.0000   -0.03977
182840.0000   -0.29199
182880.0000   -0.37869
182920.0000   -0.44131
182960.0000   -0.30708
183000.0000   -0.42787
183040.0000   -0.30907
183080.0000   -0.15036
183120.0000   -0.17124
183160.0000   -0.17790
183200.0000   -0.12767
183240.0000   -0.17640
183280.0000   -0.14229
183320.0000   -0.16820
183360.0000   -0.20656
183400.0000   -0.15077
183440.0000   -0.02215
183480.0000    0.05940
183520.0000   -0.31824
183560.0000   -0.19754
183600.0000   -0.14163
183640.0000   -0.47827
183680.0000   -0.41359
183720.0000   -0.62842
183760.0000   -0.03304
183800.0000   -0.49307
183840.0000   -0.44224
183880.0000   -0.34019
183920.0000   -0.58703
183960.0000   -0.27508
184000.0000   -0.57785
184040.0000   -0.76413
184080.0000   -0.48361
184120.0000   -0.47485
184160.0000   -0.46671
184200.0000   -0.48824
184240.0000   -0.50813
184280.0000   -0.69246
184320.0000   -0.16980
184360.0000   -0.32265
184400.0000   -0.56945
184440.0000   -0.29531
184480.0000   -0.54216
184520.0000   -0.62976
184560.0000   -0.20850
184600.0000   -0.35111
184640.0000   -0.44844
184680.0000   -0.58778
184720.0000   -0.21468
184760.0000   -0.37310
184800.0000   -0.53978
184840.0000   -0.27514
184880.0000   -0.58655
184920.0000   -0.60400
184960.0000   -0.75024
185000.0000   -0.36336
185040.0000   -0.50342
185080.0000   -0.45419
185120.0000   -0.63127
185160.0000   -0.41254
185200.0000   -0.45618
185240.0000   -0.59169
185280.0000   -0.32574
185320.0000   -0.65313
185360.0000   -0.47075
185400.0000   -0.54729
185440.0000   -0.59790
185480.0000   -0.37125
185520.0000   -0.44824
185560.0000   -0.67779
185600.0000   -0.52988
185640.0000   -0.65601
185680.0000   -0.35407
185720.0000   -0.39217
185760.0000   -0.77254
185800.0000   -0.75947
185840.0000   -0.30467
185880.0000   -0.65582
185920.0000   -0.61411
185960.0000   -0.34215
186000.0000   -0.27848
186040.0000   -0.75379
186080.0000   -0.56860
186120.0000   -0.45408
186160.0000   -0.54628
186200.0000   -0.23459
186240.0000   -0.07240
186280.0000   -0.05621
186320.0000   -0.41823
186360.0000   -0.39989
186400.0000   -0.19919
186440.0000   -0.28254
186480.0000   -0.49614
186520.0000   -0.46170
186560.0000   -0.14731
186600.0000   -0.46697
186640.0000   -0.33519
186680.0000   -0.27055
186720.0000   -0.16279
186760.0000   -0.40286
186800.0000   -0.43263
186840.0000   -0.28465
186880.0000   -0.28578
186920.0000   -0.42978
186960.0000   -0.33780
187000.0000   -0.23062
187040.0000   -0.31358
187080.0000   -0.39006
187120.0000   -0.45247
187160.0000   -0.79388
187200.0000   -0.48041
187240.0000   -0.49424
187280.0000   -0.54199
187320.0000   -0.67786
187360.0000   -0.32649
187400.0000   -0.32260
187440.0000   -0.40077
187480.0000   -0.20138
187520.0000   -0.54025
187560.0000   -0.08574
187600.0000   -0.41390
187640.0000   -0.26110
187680.0000   -0.25375
187720.0000   -0.43647
187760.0000   -0.29875
187800.0000   -0.23787
187840.0000   -0.35269
187880.0000   -0.29283
187920.0000   -0.52910
187960.0000   -0.41713
188000.0000   -0.37663
188040.0000   -0.39216
188080.0000   -0.45199
188120.0000   -0.40096
188160.0000   -0.30901
188200.0000   -0.48110
188240.0000   -0.49085
188280.0000   -0.44141
188320.0000   -0.50467
188360.0000   -0.30554
188400.0000   -0.39497
188440.0000   -0.55900
188480.0000   -0.30311
188520.0000   -0.32449
188560.0000   -0.58794
188600.0000   -0.40073
188640.0000   -0.30156
188680.0000   -0.63989
188720.0000   -0.56450
188760.0000   -0.33377
188800.0000   -0.39815
188840.0000   -0.38091
188880.0000   -0.59060
188920.0000   -0.39249
188960.0000   -0.60113
189000.0000   -0.33183
189040.0000   -0.67293
189080.0000   -0.68922
189120.0000   -0.52046
189160.0000   -0.65477
189200.0000   -0.48636
189240.0000   -0.50505
189280.0000   -0.54090
189320.0000   -0.64217
189360.0000   -0.26323
189400.0000   -0.63754
189440.0000   -0.28541
189480.0000   -0.46371
189520.0000   -0.48425
189560.0000   -0.75817
189600.0000   -0.45952
189640.0000   -0.40240
189680.0000   -0.32541
189720.0000   -0.49031
189760.0000   -0.26408
189800.0000   -0.31115
189840.0000   -0.77440
189880.0000   -0.71492
189920.0000   -0.69190
189960.0000   -0.40321
190000.0000   -0.47749
190040.0000   -0.47379
190080.0000   -0.36428
190120.0000   -0.57180
190160.0000   -0.48091
190200.0000   -0.63521
190240.0000   -0.29288
190280.0000   -0.37483
190320.0000   -0.45739
190360.0000   -0.43944
190400.0000   -0.23260
190440.0000   -0.51185
190480.0000   -0.19815
190520.0000   -0.50828
190560.0000   -0.13064
190600.0000   -0.35482
190640.0000   -0.47430
190680.0000   -0.30846
190720.0000   -0.37689
190760.0000   -0.52231
190800.0000   -0.34939
190840.0000   -0.45212
190880.0000   -0.38983
190920.0000   -0.46608
190960.0000   -0.36096
191000.0000   -0.30137
191040.0000   -0.06903
191080.0000   -0.49029
191120.0000   -0.12985
191160.0000   -0.11668
191200.0000   -0.17997
191240.0000   -0.09080
191280.0000   -0.46190
191320.0000   -0.40166
191360.0000   -0.25113
191400.0000   -0.17143
191440.0000   -0.04933
191480.0000   -0.00094
191520.0000   -0.24713
191560.0000   -0.28808
191600.0000   -0.35964
191640.0000    0.02047
191680.0000   -0.00972
191720.0000    0.03152
191760.0000    0.02246
191800.0000   -0.02385
191840.0000   -0.41390
191880.0000   -0.81297
191920.0000   -0.58047
191960.0000   -0.55012
192000.0000   -0.32690
192040.0000   -0.17302
192080.0000   -0.59184
192120.0000   -0.45912
192160.0000   -0.70244
192200.0000   -0.19315
192240.0000   -0.23793
192280.0000   -0.14593
192320.0000   -0.32238
192360.0000   -0.22110
192400.0000   -0.32033
192440.0000   -0.43276
192480.0000   -0.47344
192520.0000   -0.53615
192560.0000   -0.52818
192600.0000   -0.52706
192640.0000   -0.41313
192680.0000   -0.50125
192720.0000   -0.23405
192760.0000   -0.29295
192800.0000   -0.10015
192840.0000   -0.57052
192880.0000   -0.63886
192920.0000   -0.58146
192960.0000   -0.42750
193000.0000   -0.46522
193040.0000   -0.81878
193080.0000   -0.40852
193120.0000   -0.44273
193160.0000   -0.60741
193200.0000   -0.87815
193240.0000   -1.00100
193280.0000   -0.61363
193320.0000   -0.96034
193360.0000   -0.68891
193400.0000   -1.10392
193440.0000   -0.68968
193480.0000   -0.40936
193520.0000   -0.52917
193560.0000   -0.59381
193600.0000   -0.33346
193640.0000   -0.50231
193680.0000   -0.57989
193720.0000   -0.58121
193760.0000   -0.72522
193800.0000   -0.72631
193840.0000   -0.59988
193880.0000   -0.26974
193920.0000   -0.70510
193960.0000   -0.68756
194000.0000   -0.64608
194040.0000   -0.18698
194080.0000   -0.46229
194120.0000   -0.66686
194160.0000   -0.37369
194200.0000    0.03440
194240.0000   -0.06235
194280.0000   -0.18990
194320.0000   -0.31477
194360.0000   -0.36373
194400.0000   -0.42731
194440.0000   -0.06938
194480.0000   -0.45886
194520.0000   -0.81866
194560.0000   -0.53812
194600.0000   -0.59513
194640.0000   -0.52990
194680.0000   -0.74963
194720.0000   -0.88304
194760.0000   -0.51707
194800.0000   -0.41480
194840.0000   -0.07065
194880.0000   -0.19328
194920.0000   -0.57637
194960.0000   -0.19331
195000.0000    0.05817
195040.0000   -0.18734
195080.0000   -0.43660
195120.0000   -0.60473
195160.0000   -0.59859
195200.0000   -0.44510
195240.0000   -0.39563
195280.0000   -0.57084
195320.0000   -0.43341
195360.0000   -0.43336
195400.0000   -0.46469
195440.0000   -0.47348
195480.0000   -0.35733
195520.0000   -0.39854
195560.0000   -0.66569
195600.0000   -0.61134
195640.0000   -0.20851
195680.0000   -0.23725
195720.0000   -0.13334
195760.0000   -0.01259
195800.0000   -0.05700
195840.0000   -0.09510
195880.0000   -0.01505
195920.0000   -0.11758
195960.0000   -0.01405
196000.0000   -0.44297
196040.0000   -0.33110
196080.0000   -0.15416
196120.0000   -0.33890
196160.0000   -0.33288
196200.0000   -0.61780
196240.0000   -0.43187
196280.0000   -0.30956
196320.0000   -0.43703
196360.0000   -0.66849
196400.0000   -0.54744
196440.0000   -0.92053
196480.0000   -0.69528
196520.0000   -0.64522
196560.0000   -0.54309
196600.0000   -0.66785
196640.0000   -0.80501
196680.0000   -0.77247
196720.0000   -0.66947
196760.0000   -0.61896
196800.0000   -0.60734
196840.0000   -0.88613
196880.0000   -0.70128
196920.0000   -0.67661
196960.0000   -0.75993
197000.0000   -1.02364
197040.0000   -0.74595
197080.0000   -0.77014
197120.0000   -0.69493
197160.0000   -0.76255
197200.0000   -0.53325
197240.0000   -0.23463
197280.0000   -0.17162
197320.0000   -0.14878
197360.0000   -0.01808
197400.0000   -0.19564
197440.0000    0.19625
197480.0000   -0.01228
197520.0000    0.18537
197560.0000   -0.11979
197600.0000   -0.26989
197640.0000    0.04075
197680.0000    0.19218
197720.0000   -0.00741
197760.0000   -0.11496
197800.0000   -0.07555
197840.0000   -0.08822
197880.0000   -0.02139
197920.0000    0.09845
197960.0000   -0.00541
198000.0000   -0.03204
198040.0000    0.11401
198080.0000   -0.15729
198120.0000   -0.10056
198160.0000   -0.45266
198200.0000   -0.22910
198240.0000   -0.53226
198280.0000   -0.68478
198320.0000   -0.27956
198360.0000   -0.15478
198400.0000    0.11657
198440.0000    0.08394
198480.0000   -0.01613
198520.0000    0.48271
198560.0000    0.15825
198600.0000    0.08813
198640.0000   -0.10079
198680.0000   -0.35375
198720.0000   -0.22175
198760.0000    0.17384
198800.0000    0.14309
198840.0000    0.05261
198880.0000   -0.44081
198920.0000   -0.14992
198960.0000   -0.29686
199000.0000   -0.21475
199040.0000   -0.08971
199080.0000   -0.24198
199120.0000   -0.42697
199160.0000   -0.40564
199200.0000    0.26319
199240.0000   -0.02842
199280.0000   -0.23095
199320.0000   -0.04075
199360.0000   -0.13895
199400.0000   -0.24452
199440.0000   -0.16681
199480.0000   -0.60346
199520.0000   -0.35362
199560.0000   -0.29671
199600.0000   -0.09928
199640.0000   -0.28362
199680.0000   -0.42963
199720.0000   -0.26958
199760.0000   -0.31212
199800.0000   -0.09370
199840.0000   -0.01736
199880.0000   -0.08067
199920.0000   -0.42338
199960.0000   -0.45039
200000.0000   -0.07574
200040.0000   -0.09090
200080.0000   -0.07813
200120.0000   -0.57490
200160.0000   -0.06415
200200.0000   -0.04564
200240.0000   -0.05412
200280.0000   -0.05230
200320.0000   -0.38712
200360.0000   -0.52436
200400.0000   -0.20204
200440.0000   -0.48053
200480.0000    0.06922
200520.0000    0.15406
200560.0000    0.15805
200600.0000   -0.21892
200640.0000   -0.16749
200680.0000   -0.30942
200720.0000   -0.62196
200760.0000   -0.33584
200800.0000   -0.10350
200840.0000   -0.40240
200880.0000   -0.17513
200920.0000   -0.58862
200960.0000   -0.41158
201000.0000   -0.74852
201040.0000   -0.27294
201080.0000   -0.74610
201120.0000   -0.14968
201160.0000   -0.48520
201200.0000   -0.39277
201240.0000   -0.52236
201280.0000   -0.26375
201320.0000   -0.41141
201360.0000   -0.44640
201400.0000   -0.21887
201440.0000   -0.61040
201480.0000    0.07591
201520.0000   -0.18939
201560.0000   -0.30243
201600.0000   -0.41307
201640.0000   -0.38750
201680.0000   -0.37944
201720.0000   -0.15778
201760.0000   -0.29737
201800.0000   -0.26098
201840.0000   -0.33509
201880.0000   -0.30478
201920.0000    0.02218
201960.0000    0.03380
202000.0000   -0.03757
202040.0000   -0.07767
202080.0000   -0.41659
202120.0000   -0.38699
202160.0000   -0.07924
202200.0000   -0.10323
202240.0000   -0.15435
202280.0000   -0.34186
202320.0000   -0.49109
202360.0000   -0.67902
202400.0000   -0.61681
202440.0000   -0.35991
202480.0000   -0.30462
202520.0000   -0.30004
202560.0000   -0.01399
202600.0000   -0.32277
202640.0000    0.08451
202680.0000   -0.23159
202720.0000   -0.17878
202760.0000   -0.20627
202800.0000   -0.21027
202840.0000   -0.21347
202880.0000   -0.33771
202920.0000   -0.32478
202960.0000    0.37505
203000.0000    0.29238
203040.0000   -0.05562
203080.0000    0.15097
203120.0000   -0.10880
203160.0000    0.30856
203200.0000    0.17354
203240.0000   -0.06160
203280.0000   -0.10369
203320.0000    0.26836
203360.0000    0.08591
203400.0000   -0.22148
203440.0000   -0.07940
203480.0000    0.12086
203520.0000    0.09797
203560.0000    0.12267
203600.0000    0.13358
203640.0000   -0.06616
203680.0000    0.00861
203720.0000   -0.39512
203760.0000   -0.14394
203800.0000   -0.30439
203840.0000   -0.20435
203880.0000   -0.09739
203920.0000   -0.42752
203960.0000   -0.21553
204000.0000   -0.49918
204040.0000   -0.65572
204080.0000   -0.37129
204120.0000   -0.50317
204160.0000   -0.53007
204200.0000   -0.43247
204240.0000   -0.33706
204280.0000   -0.61797
204320.0000   -0.21189
204360.0000   -0.36571
204400.0000   -0.24073
204440.0000   -0.21994
204480.0000   -0.08350
204520.0000   -0.20719
204560.0000   -0.31118
204600.0000   -0.35127
204640.0000   -0.23548
204680.0000    0.03949
204720.0000   -0.20850
204760.0000   -0.12047
204800.0000    0.33418
204840.0000    0.14287
204880.0000   -0.12846
204920.0000   -0.13223
204960.0000   -0.03522
205000.0000   -0.26840
205040.0000   -0.19693
205080.0000    0.02363
205120.0000   -0.11723
205160.0000   -0.20285
205200.0000   -0.09342
205240.0000   -0.53820
205280.0000   -0.20242
205320.0000   -0.24968
205360.0000   -0.34293
205400.0000   -0.41873
205440.0000   -0.26805
205480.0000   -0.39577
205520.0000   -0.42050
205560.0000   -0.36378
205600.0000   -0.51413
205640.0000   -0.29805
205680.0000   -0.60593
205720.0000   -0.07599
205760.0000   -0.23318
205800.0000   -0.08076
205840.0000   -0.10999
205880.0000    0.12709
205920.0000   -0.00082
205960.0000   -0.02038
206000.0000   -0.24264
206040.0000   -0.02473
206080.0000   -0.29964
206120.0000   -0.38175
206160.0000    0.06684
206200.0000    0.03021
206240.0000   -0.29387
206280.0000   -0.48328
206320.0000   -0.63266
206360.0000   -0.50847
206400.0000   -0.73079
206440.0000   -0.77924
206480.0000   -0.55604
206520.0000   -0.57119
206560.0000   -0.58532
206600.0000   -0.76597
206640.0000   -0.84920
206680.0000   -0.88806
206720.0000   -1.03140
206760.0000   -0.79005
206800.0000   -0.74954
206840.0000   -0.76178
206880.0000   -0.68824
206920.0000   -0.59615
206960.0000   -0.46552
207000.0000   -0.62277
207040.0000   -0.62301
207080.0000   -0.66017
207120.0000   -0.55929
207160.0000   -0.76452
207200.0000   -0.84355
207240.0000   -0.60859
207280.0000   -0.32021
207320.0000   -0.41126
207360.0000   -0.84120
207400.0000   -0.67960
207440.0000   -0.45537
207480.0000   -0.46993
207520.0000   -0.50973
207560.0000   -0.63057
207600.0000   -0.49913
207640.0000   -0.59599
207680.0000   -0.61088
207720.0000   -0.42035
207760.0000   -0.54204
207800.0000   -0.40886
207840.0000   -0.56362
207880.0000   -0.23787
207920.0000   -0.12962
207960.0000   -0.65791
208000.0000   -0.13596
208040.0000    0.05970
208080.0000   -0.29948
208120.0000   -0.27128
208160.0000   -0.03678
208200.0000   -0.25909
208240.0000   -0.34038
208280.0000   -0.38699
208320.0000   -0.63709
208360.0000   -0.52183
208400.0000   -0.61525
208440.0000   -0.68626
208480.0000   -0.69902
208520.0000   -0.57667
208560.0000   -0.24717
208600.0000   -0.33084
208640.0000   -0.52329
208680.0000   -0.54809
208720.0000   -0.33043
208760.0000   -0.24135
208800.0000   -0.02652
208840.0000   -0.13906
208880.0000    0.03552
208920.0000    0.19911
208960.0000    0.34930
209000.0000   -0.06155
209040.0000    0.08622
209080.0000    0.32198
209120.0000    0.32864
209160.0000    0.19772
209200.0000    0.11174
209240.0000   -0.37772
209280.0000   -0.36592
209320.0000    0.06239
209360.0000    0.05320
209400.0000    0.14022
209440.0000    0.18740
209480.0000    0.05089
209520.0000    0.02920
209560.0000   -0.31504
209600.0000    0.44153
209640.0000    0.11865
209680.0000   -0.42502
209720.0000   -0.18550
209760.0000    0.10708
209800.0000    0.13165
209840.0000    0.05938
209880.0000    0.04128
209920.0000   -0.10212
209960.0000   -0.01038
210000.0000   -0.13038
210040.0000   -0.01063
210080.0000   -0.09239
210120.0000    0.20923
210160.0000    0.15489
210200.0000    0.27765
210240.0000   -0.36973
210280.0000   -0.42143
210320.0000   -0.31200
210360.0000   -0.45289
210400.0000   -0.37229
210440.0000   -0.17590
210480.0000   -0.26379
210520.0000   -0.08267
210560.0000    0.04056
210600.0000    0.03167
210640.0000   -0.10138
210680.0000   -0.01868
210720.0000    0.07936
210760.0000    0.14899
210800.0000    0.12284
210840.0000    0.07172
210880.0000    0.09993
210920.0000    0.15344
210960.0000    0.17324
211000.0000   -0.41173
211040.0000    0.20656
211080.0000    0.11791
211120.0000   -0.32038
211160.0000   -0.25255
211200.0000   -0.23487
211240.0000   -0.17788
211280.0000   -0.05899
211320.0000    0.07688
211360.0000   -0.02965
211400.0000    0.23978
211440.0000    0.26596
211480.0000    0.14814
211520.0000   -0.00098
211560.0000    0.12473
211600.0000    0.07260
211640.0000    0.40066
211680.0000    0.30651
211720.0000    0.21107
211760.0000    0.17223
211800.0000    0.30037
211840.0000    0.10434
211880.0000    0.07732
211920.0000    0.18440
211960.0000    0.13184
212000.0000    0.24976
212040.0000    0.10397
212080.0000    0.04322
212120.0000   -0.03585
212160.0000   -0.31081
212200.0000   -0.34504
212240.0000   -0.45334
212280.0000   -0.31838
212320.0000    0.11302
212360.0000    0.00762
212400.0000    0.35912
212440.0000    0.03915
212480.0000   -0.03159
212520.0000   -0.12409
212560.0000    0.10744
212600.0000    0.07049
212640.0000    0.07421
212680.0000   -0.12719
212720.0000    0.13194
212760.0000   -0.02636
212800.0000   -0.09999
212840.0000    0.04279
212880.0000   -0.43242
212920.0000    0.02056
212960.0000   -0.36237
213000.0000   -0.10826
213040.0000    0.29177
213080.0000   -0.15021
213120.0000   -0.43818
213160.0000    0.00462
213200.0000   -0.19296
213240.0000   -0.31965
213280.0000    0.05937
213320.0000   -0.12212
213360.0000   -0.40615
213400.0000   -0.47722
213440.0000   -0.67999
213480.0000   -0.22310
213520.0000   -0.27844
213560.0000   -0.37605
213600.0000    0.08266
213640.0000    0.26621
213680.0000   -0.33943
213720.0000    0.02148
213760.0000   -0.04828
213800.0000   -0.35476
213840.0000   -0.22229
213880.0000    0.09496
213920.0000    0.15216
213960.0000    0.17466
214000.0000    0.22390
214040.0000   -0.04083
214080.0000    0.21969
214120.0000    0.19614
214160.0000    0.18712
214200.0000    0.08707
214240.0000    0.34304
214280.0000   -0.04534
214320.0000   -0.02139
214360.0000    0.22190
214400.0000    0.07952
214440.0000    0.12887
214480.0000    0.24641
214520.0000    0.24413
214560.0000    0.42673
214600.0000    0.05566
214640.0000   -0.30027
214680.0000    0.45511
214720.0000    0.59049
214760.0000    0.44579
214800.0000    0.59118
214840.0000    0.31760
214880.0000    0.27283
214920.0000    0.24528
214960.0000   -0.15731
215000.0000    0.41183
215040.0000    0.24915
215080.0000    0.34970
215120.0000    0.56284
215160.0000    0.32843
215200.0000    0.30973
215240.0000    0.41277
215280.0000    0.48558
215320.0000    0.61181
215360.0000    0.54448
215400.0000    0.59637
215440.0000    0.38306
215480.0000    0.68539
215520.0000    0.32471
215560.0000    0.47921
215600.0000    0.50338
215640.0000    0.57611
215680.0000    0.59645
215720.0000    0.52947
215760.0000    0.46442
215800.0000    0.48027
215840.0000    0.56546
215880.0000    0.43194
215920.0000    0.45635
215960.0000    0.42996
216000.0000    0.31474
216040.0000    0.30448
216080.0000    0.24624
216120.0000    0.24560
216160.0000    0.04307
216200.0000    0.06312
216240.0000    0.11318
216280.0000    0.09890
216320.0000    0.39407
216360.0000    0.44312
216400.0000    0.53894
216440.0000    0.11766
216480.0000    0.50403
216520.0000    0.70177
216560.0000    0.64766
216600.0000    0.78567
216640.0000    0.79453
216680.0000    0.71405
216720.0000    0.65603
216760.0000    0.56663
216800.0000    0.43549
216840.0000    0.70387
216880.0000    0.60389
216920.0000    0.58404
216960.0000    0.52804
217000.0000    0.63101
217040.0000    0.56366
217080.0000    0.44983
217120.0000    0.31841
217160.0000    0.55410
217200.0000    0.38045
217240.0000    0.81600
217280.0000    0.54692
217320.0000    0.44350
217360.0000    0.22668
217400.0000    0.50383
217440.0000    0.55226
217480.0000    0.47496
217520.0000    0.54747
217560.0000    0.66065
217600.0000    0.46712
217640.0000    0.39784
217680.0000    0.42779
217720.0000    0.37218
217760.0000    0.53461
217800.0000    0.54847
217840.0000    0.39596
217880.0000    0.56038
217920.0000   -0.06865
217960.0000    0.18914
218000.0000   -0.00813
218040.0000   -0.11373
218080.0000    0.09372
218120.0000    0.40931
218160.0000    0.05780
218200.0000    0.17134
218240.0000   -0.10528
218280.0000   -0.09999
218320.0000    0.13804
218360.0000   -0.06581
218400.0000   -0.03128
218440.0000    0.18319
218480.0000    0.22587
218520.0000    0.39758
218560.0000    0.09553
218600.0000   -0.01439
218640.0000   -0.11523
218680.0000    0.30089
218720.0000   -0.00791
218760.0000    0.44777
218800.0000    0.49096
218840.0000    0.60807
218880.0000    0.44551
218920.0000    0.66484
218960.0000    0.44786
219000.0000    0.44242
219040.0000    0.13700
219080.0000    0.43373
219120.0000    0.33556
219160.0000    0.48720
219200.0000    0.32384
219240.0000    0.47365
219280.0000    0.58563
219320.0000    0.06713
219360.0000    0.47307
219400.0000    0.15332
219440.0000    0.17560
219480.0000    0.15337
219520.0000    0.24333
219560.0000    0.31610
219600.0000    0.36822
219640.0000    0.20046
219680.0000    0.12939
219720.0000    0.12116
219760.0000   -0.02195
219800.0000    0.23930
219840.0000   -0.01730
219880.0000    0.12533
219920.0000    0.44911
219960.0000    0.58880
220000.0000    0.24687
220040.0000    0.03228
220080.0000   -0.07180
220120.0000   -0.00573
220160.0000   -0.22436
220200.0000    0.19395
220240.0000    0.03214
220280.0000   -0.22831
220320.0000   -0.43095
220360.0000   -0.17627
220400.0000   -0.10659
220440.0000   -0.25001
220480.0000   -0.27217
220520.0000   -0.20883
220560.0000    0.14600
220600.0000   -0.05585
220640.0000   -0.05289
220680.0000    0.21964
220720.0000    0.16528
220760.0000    0.10241
220800.0000   -0.06982
220840.0000   -0.01575
220880.0000    0.17027
220920.0000    0.21736
220960.0000    0.03036
221000.0000   -0.13334
221040.0000    0.02665
221080.0000    0.01010
221120.0000    0.17155
221160.0000    0.23788
221200.0000    0.10445
221240.0000    0.02726
221280.0000    0.09194
221320.0000   -0.20656
221360.0000    0.15120
221400.0000    0.15916
221440.0000    0.42627
221480.0000    0.25733
221520.0000    0.35441
221560.0000    0.54954
221600.0000    0.49617
221640.0000    0.16089
221680.0000    0.33089
221720.0000    0.41991
221760.0000    0.28167
221800.0000    0.18019
221840.0000    0.37874
221880.0000    0.30654
221920.0000   -0.03185
221960.0000   -0.23006
222000.0000   -0.18337
222040.0000   -0.19929
222080.0000   -0.18264
222120.0000   -0.02879
222160.0000   -0.42715
222200.0000   -0.26226
222240.0000   -0.25533
222280.0000   -0.07096
222320.0000   -0.20769
222360.0000   -0.20326
222400.0000   -0.38783
222440.0000   -0.24272
222480.0000    0.06411
222520.0000   -0.36623
222560.0000   -0.35560
222600.0000   -0.23175
222640.0000   -0.40331
222680.0000    0.03833
222720.0000   -0.22742
222760.0000   -0.42764
222800.0000   -0.16407
222840.0000   -0.21930
222880.0000   -0.45806
222920.0000   -0.53376
222960.0000   -0.69001
223000.0000   -0.57940
223040.0000   -0.79994
223080.0000   -0.31936
223120.0000   -0.16554
223160.0000   -0.33636
223200.0000   -0.02544
223240.0000   -0.25950
223280.0000   -0.38996
223320.0000   -0.20586
223360.0000   -0.48075
223400.0000   -0.99317
223440.0000   -0.48615
223480.0000   -0.33427
223520.0000   -0.32126
223560.0000   -0.29307
223600.0000   -0.60973
223640.0000   -0.21518
223680.0000   -0.62009
223720.0000   -0.69963
223760.0000   -0.66500
223800.0000   -0.46234
223840.0000   -0.47791
223880.0000   -0.60641
223920.0000   -0.57502
223960.0000   -0.36211
224000.0000   -0.49866
224040.0000   -0.68001
224080.0000   -0.78130
224120.0000   -0.22108
224160.0000   -0.18748
224200.0000   -0.36995
224240.0000   -0.89005
224280.0000   -0.69267
224320.0000   -0.89500
224360.0000   -0.24908
224400.0000   -0.16105
224440.0000   -0.31365
224480.0000   -0.69397
224520.0000   -0.75507
224560.0000   -0.65241
224600.0000   -0.74662
224640.0000   -0.80447
224680.0000   -0.60745
224720.0000   -0.45344
224760.0000   -0.59366
224800.0000   -0.55779
224840.0000   -0.56632
224880.0000   -0.80782
224920.0000   -0.65867
224960.0000   -0.64899
225000.0000   -0.40126
225040.0000   -0.64028
225080.0000   -0.53279
225120.0000   -1.05439
225160.0000   -0.48668
225200.0000   -0.40705
225240.0000   -0.80712
225280.0000   -0.56148
225320.0000   -0.80321
225360.0000   -0.86334
225400.0000   -0.70545
225440.0000   -0.43060
225480.0000   -0.46686
225520.0000   -0.46459
225560.0000   -0.68293
225600.0000   -1.22512
225640.0000   -0.55327
225680.0000   -0.39781
225720.0000   -0.51114
225760.0000   -0.69552
225800.0000   -0.80356
225840.0000   -0.11578
225880.0000   -0.56524
225920.0000   -0.17848
225960.0000   -0.35044
226000.0000   -0.57959
226040.0000   -0.54106
226080.0000   -0.28083
226120.0000   -0.58832
226160.0000   -0.60805
226200.0000   -0.61423
226240.0000   -0.75199
226280.0000   -0.51127
226320.0000   -0.41302
226360.0000   -0.88578
226400.0000   -0.73606
226440.0000   -0.40269
226480.0000   -0.50029
226520.0000   -0.33976
226560.0000   -0.62031
226600.0000   -0.34830
226640.0000   -0.29391
226680.0000   -0.38229
226720.0000   -0.33169
226760.0000   -0.27397
226800.0000   -0.48264
226840.0000   -0.41153
226880.0000   -0.22312
226920.0000   -0.20226
226960.0000   -0.03429
227000.0000   -0.36331
227040.0000   -0.43047
227080.0000   -0.40425
227120.0000   -0.80212
227160.0000   -0.63488
227200.0000   -0.54936
227240.0000   -0.41994
227280.0000   -0.59801
227320.0000   -0.70434
227360.0000   -0.55492
227400.0000   -0.55328
227440.0000   -0.32992
227480.0000   -0.43648
227520.0000   -0.23388
227560.0000   -0.35515
227600.0000   -0.36490
227640.0000   -0.52302
227680.0000   -0.41999
227720.0000   -0.33046
227760.0000   -0.64638
227800.0000   -0.53643
227840.0000   -0.56299
227880.0000   -0.65969
227920.0000   -0.51829
227960.0000   -0.46657
228000.0000   -0.60425
228040.0000   -0.52908
228080.0000   -0.47231
228120.0000   -0.64242
228160.0000   -0.57950
228200.0000   -0.54018
228240.0000   -0.61479
228280.0000   -0.36604
228320.0000   -0.47340
228360.0000   -0.48917
228400.0000   -0.53190
228440.0000   -0.48842
228480.0000   -0.43290
228520.0000   -0.26480
228560.0000   -0.43231
228600.0000   -0.84707
228640.0000   -0.55920
228680.0000   -0.42168
228720.0000   -0.64088
228760.0000   -0.35688
228800.0000   -0.30953
228840.0000   -0.41501
228880.0000   -0.51028
228920.0000   -0.46228
228960.0000   -0.37648
229000.0000   -0.44250
229040.0000   -0.36680
229080.0000   -0.52877
229120.0000   -0.55570
229160.0000   -0.40300
229200.0000   -0.46133
229240.0000   -0.59754
229280.0000   -0.46553
229320.0000   -0.46731
229360.0000   -0.45347
229400.0000   -0.55401
229440.0000   -0.51658
229480.0000   -0.43227
229520.0000   -0.36013
229560.0000   -0.26034
229600.0000   -0.54200
229640.0000   -0.46561
229680.0000   -0.54842
229720.0000   -0.77748
229760.0000   -0.56169
229800.0000   -0.47031
229840.0000   -0.49211
229880.0000   -0.58945
229920.0000   -0.62272
229960.0000   -0.46355
230000.0000   -0.66193
230040.0000   -0.47405
230080.0000   -0.48139
230120.0000   -0.44432
230160.0000   -0.24610
230200.0000   -0.43860
230240.0000   -0.69811
230280.0000   -0.42734
230320.0000   -0.34348
230360.0000   -0.48909
230400.0000   -0.32090
230440.0000   -0.43456
230480.0000   -0.60599
230520.0000   -0.45875
230560.0000   -0.39237
230600.0000   -0.46101
230640.0000   -0.57883
230680.0000   -0.38831
230720.0000   -0.51834
230760.0000   -0.41014
230800.0000   -0.41664
230840.0000   -0.60011
230880.0000   -0.51871
230920.0000   -0.31645
230960.0000   -0.48007
231000.0000   -0.29783
231040.0000   -0.43703
231080.0000   -0.48144
231120.0000   -0.28880
231160.0000   -0.65345
231200.0000   -0.57034
231240.0000   -0.49936
231280.0000   -0.45616
231320.0000   -0.61816
231360.0000   -0.40438
231400.0000   -0.59311
231440.0000   -0.48295
231480.0000   -0.29038
231520.0000   -0.43501
231560.0000   -0.42090
231600.0000   -0.37518
231640.0000   -0.51950
231680.0000   -0.36052
231720.0000   -0.26466
231760.0000   -0.50482
231800.0000   -0.60547
231840.0000   -0.46770
231880.0000   -0.17196
231920.0000   -0.22686
231960.0000   -0.37842
232000.0000   -0.50792
232040.0000   -0.44166
232080.0000   -0.52546
232120.0000   -0.31459
232160.0000   -0.50363
232200.0000   -0.68676
232240.0000   -0.58763
232280.0000   -0.49896
232320.0000   -0.41607
232360.0000   -0.68990
232400.0000   -0.67099
232440.0000   -0.37269
232480.0000   -0.54226
232520.0000   -0.31405
232560.0000   -0.58546
232600.0000   -0.54404
232640.0000   -0.75098
232680.0000   -0.45592
232720.0000   -0.63683
232760.0000   -0.59261
232800.0000   -0.43387
232840.0000   -0.51479
232880.0000   -0.56156
232920.0000   -0.65189
232960.0000   -0.77032
233000.0000   -0.66096
233040.0000   -0.83708
233080.0000   -0.64440
233120.0000   -0.60548
233160.0000   -0.28225
233200.0000   -0.40213
233240.0000   -0.35279
233280.0000   -0.23775
233320.0000   -0.63918
233360.0000   -0.49756
233400.0000   -0.40064
233440.0000   -0.58624
233480.0000   -0.57695
233520.0000   -0.45472
233560.0000   -0.56205
233600.0000   -0.59132
233640.0000   -0.71251
233680.0000   -0.41496
233720.0000   -0.05020
233760.0000   -0.50594
233800.0000   -0.50311
233840.0000   -0.36515
233880.0000   -0.53782
233920.0000   -0.80067
233960.0000   -0.42630
234000.0000   -0.48339
234040.0000   -0.60151
234080.0000   -0.61053
234120.0000   -0.44708
234160.0000   -0.79187
234200.0000   -0.44415
234240.0000   -0.68232
234280.0000   -0.43283
234320.0000   -0.54270
234360.0000   -0.42880
234400.0000   -0.85930
234440.0000   -0.41342
234480.0000   -0.56156
234520.0000   -0.40092
234560.0000   -0.60795
234600.0000   -0.87709
234640.0000   -0.66011
234680.0000   -0.51140
234720.0000   -0.62382
234760.0000   -0.23830
234800.0000   -0.56854
234840.0000   -0.39792
234880.0000   -0.43074
234920.0000   -0.30023
234960.0000   -0.47973
235000.0000   -0.48209
235040.0000   -0.27471
235080.0000   -0.59489
235120.0000   -0.37292
235160.0000   -0.30989
235200.0000   -0.32265
235240.0000   -0.51859
235280.0000   -0.38716
235320.0000   -0.52403
235360.0000   -0.35269
235400.0000   -0.46160
235440.0000   -0.88574
235480.0000   -0.47508
235520.0000   -0.45336
235560.0000   -0.58622
235600.0000   -0.65001
235640.0000   -0.41830
235680.0000   -0.35939
235720.0000   -0.81745
235760.0000   -0.69682
235800.0000   -0.45244
235840.0000   -0.34204
235880.0000   -0.66539
235920.0000   -0.62506
235960.0000   -0.71301
236000.0000   -0.49198
236040.0000   -0.35350
236080.0000   -0.52731
236120.0000   -0.33470
236160.0000   -0.60186
236200.0000   -0.04176
236240.0000   -0.23594
236280.0000    0.21821
236320.0000   -0.25332
236360.0000   -0.49324
236400.0000   -0.59069
236440.0000   -0.46820
236480.0000   -0.45009
236520.0000   -0.30813
236560.0000   -0.58657
236600.0000   -0.51104
236640.0000   -0.29530
236680.0000   -0.51312
236720.0000   -0.79291
236760.0000   -0.42776
236800.0000   -0.36716
236840.0000   -0.14584
236880.0000   -0.62648
236920.0000   -0.50084
236960.0000   -0.37796
237000.0000   -0.53911
237040.0000   -0.40629
237080.0000   -0.50402
237120.0000   -0.25203
237160.0000   -0.13081
237200.0000   -0.42053
237240.0000   -0.12111
237280.0000   -0.45055
237320.0000   -0.20764
237360.0000    0.10847
237400.0000   -0.44752
237440.0000   -0.60317
237480.0000   -0.30189
237520.0000   -0.25826
237560.0000   -0.27010
237600.0000   -0.20641
237640.0000   -0.10009
237680.0000    0.03044
237720.0000   -0.20042
237760.0000   -0.23487
237800.0000   -0.31300
237840.0000   -0.23381
237880.0000   -0.33040
237920.0000   -0.37286
237960.0000   -0.14517
238000.0000   -0.35438
238040.0000   -0.18096
238080.0000   -0.23771
238120.0000   -0.29451
238160.0000   -0.20682
238200.0000   -0.22971
238240.0000   -0.18336
238280.0000   -0.17257
238320.0000   -0.35565
238360.0000   -0.29680
238400.0000   -0.29741
238440.0000   -0.60177
238480.0000   -0.36040
238520.0000   -0.23801
238560.0000   -0.47266
238600.0000   -0.40034
238640.0000   -0.43989
238680.0000   -0.52022
238720.0000   -0.47057
238760.0000   -0.31922
238800.0000   -0.35750
238840.0000   -0.63783
238880.0000   -0.83680
238920.0000   -1.17200
238960.0000   -0.73353
239000.0000   -0.82619
239040.0000   -1.21417
239080.0000   -0.88001
239120.0000   -0.83426
239160.0000   -1.21836
239200.0000   -0.87822
239240.0000   -0.85148
239280.0000   -0.81310
239320.0000   -0.71263
239360.0000   -0.79909
239400.0000   -0.69645
239440.0000   -0.65035
239480.0000   -0.70117
239520.0000   -0.65544
239560.0000   -0.85871
239600.0000   -0.69637
239640.0000   -0.77190
239680.0000   -0.58091
239720.0000   -0.98727
239760.0000   -1.03285
239800.0000   -0.94546
239840.0000   -0.85630
239880.0000   -1.03577
239920.0000   -0.92098
239960.0000   -1.14496
240000.0000   -0.95748
240040.0000   -0.88251
240080.0000   -0.47623
240120.0000   -0.80402
240160.0000   -0.70316
240200.0000   -0.34158
240240.0000   -0.50497
240280.0000   -0.51525
240320.0000   -0.48467
240360.0000   -0.40208
240400.0000   -0.13324
240440.0000   -0.43893
240480.0000   -0.55407
240520.0000   -0.30494
240560.0000   -0.37277
240600.0000    0.20379
240640.0000   -0.50963
240680.0000   -0.52556
240720.0000   -0.39824
240760.0000   -0.58006
240800.0000   -0.56021
240840.0000   -0.27371
240880.0000   -0.12137
240920.0000   -0.32218
240960.0000   -0.44300
241000.0000   -0.26002
241040.0000   -0.52806
241080.0000   -0.44797
241120.0000   -0.46710
241160.0000   -0.47668
241200.0000   -0.39495
241240.0000   -0.08484
241280.0000   -0.47170
241320.0000   -0.44134
241360.0000   -0.53525
241400.0000   -0.17931
241440.0000   -0.47035
241480.0000   -0.41581
241520.0000   -0.21784
241560.0000   -0.47371
241600.0000   -0.65330
241640.0000   -0.34543
241680.0000   -0.23135
241720.0000   -0.86984
241760.0000   -0.82047
241800.0000   -0.82491
241840.0000   -0.43617
241880.0000   -0.64950
241920.0000   -0.22159
241960.0000   -0.69726
242000.0000   -0.61973
242040.0000   -0.71336
242080.0000   -0.75045
242120.0000   -0.77557
242160.0000   -0.71129
242200.0000   -0.74558
242240.0000   -0.73816
242280.0000   -0.88353
242320.0000   -0.68302
242360.0000   -0.70067
242400.0000   -0.84558
242440.0000   -0.74274
242480.0000   -0.59358
242520.0000   -0.87309
242560.0000   -0.71536
242600.0000   -1.02876
242640.0000   -0.46896
242680.0000   -0.54364
242720.0000   -0.62598
242760.0000   -0.18964
242800.0000   -0.73955
242840.0000   -0.43858
242880.0000   -0.61619
242920.0000   -0.32120
242960.0000   -0.32022
243000.0000   -0.65941
243040.0000   -0.41000
243080.0000   -0.21987
243120.0000   -0.45726
243160.0000   -0.30784
243200.0000   -0.67549
243240.0000   -0.54293
243280.0000   -0.48734
243320.0000   -0.18562
243360.0000   -0.40103
243400.0000   -0.40770
243440.0000   -0.42085
243480.0000   -0.26943
243520.0000   -0.24530
243560.0000   -0.22976
243600.0000   -0.32791
243640.0000   -0.01424
243680.0000   -0.19614
243720.0000   -0.31088
243760.0000    0.00544
243800.0000   -0.18147
243840.0000   -0.24862
243880.0000   -0.64232
243920.0000   -0.53809
243960.0000   -0.24231
244000.0000   -0.21112
244040.0000    0.00509
244080.0000   -0.34595
244120.0000   -0.16127
244160.0000   -0.33720
244200.0000   -0.24024
244240.0000   -0.24339
244280.0000   -0.10918
244320.0000   -0.24664
244360.0000   -0.10149
244400.0000   -0.10015
244440.0000   -0.40463
244480.0000   -0.26089
244520.0000   -0.03921
244560.0000   -0.28216
244600.0000   -0.08274
244640.0000   -0.20024
244680.0000   -0.28595
244720.0000   -0.34401
244760.0000   -0.52835
244800.0000   -0.43121
244840.0000   -0.32712
244880.0000   -0.45129
244920.0000   -0.40722
244960.0000   -0.41543
245000.0000   -0.43275
245040.0000   -0.41393
245080.0000   -0.37679
245120.0000   -0.14735
245160.0000   -0.37985
245200.0000   -0.29061
245240.0000   -0.22988
245280.0000   -0.45434
245320.0000   -0.13664
245360.0000   -0.31913
245400.0000   -0.62378
245440.0000   -0.46072
245480.0000   -0.50726
245520.0000   -0.49543
245560.0000   -0.42280
245600.0000   -0.24903
245640.0000   -0.56732
245680.0000   -0.24860
245720.0000   -0.28854
245760.0000   -0.36448
245800.0000   -0.51057
245840.0000   -0.33861
245880.0000   -0.55231
245920.0000   -0.31287
245960.0000   -0.19308
246000.0000   -0.47091
246040.0000   -0.27605
246080.0000   -0.08582
246120.0000   -0.26949
246160.0000   -0.43876
246200.0000   -0.43063
246240.0000   -0.43890
246280.0000   -0.28051
246320.0000   -0.47381
246360.0000   -0.30982
246400.0000   -0.58352
246440.0000   -0.42730
246480.0000   -0.21302
246520.0000   -0.29691
246560.0000   -0.59956
246600.0000   -0.75240
246640.0000   -0.71313
246680.0000   -0.41218
246720.0000   -0.39742
246760.0000   -0.36409
246800.0000   -0.43936
246840.0000   -0.57712
246880.0000   -0.26348
246920.0000   -0.57264
246960.0000   -0.11370
247000.0000    0.29837
247040.0000    0.26523
247080.0000   -0.06215
247120.0000    0.13549
247160.0000    0.34639
247200.0000    0.51956
247240.0000    0.15294
247280.0000   -0.21199
247320.0000    0.37205
247360.0000    0.13381
247400.0000    0.33808
247440.0000   -0.29668
247480.0000    0.17668
247520.0000    0.25277
247560.0000    0.39556
247600.0000    0.38512
247640.0000   -0.52638
247680.0000   -0.55171
247720.0000   -0.37407
247760.0000   -0.64361
247800.0000   -0.28533
247840.0000   -0.21002
247880.0000   -0.33299
247920.0000   -0.29108
247960.0000   -0.61510
248000.0000   -0.62333
248040.0000   -0.37943
248080.0000   -0.40860
248120.0000   -0.25380
248160.0000   -0.59711
248200.0000   -0.38774
248240.0000   -0.46671
248280.0000   -0.38487
248320.0000   -0.61363
248360.0000   -0.45242
248400.0000   -0.46432
248440.0000   -0.24036
248480.0000   -0.57776
248520.0000   -0.38248
248560.0000   -0.59655
248600.0000   -0.34729
248640.0000   -0.53208
248680.0000   -0.36644
248720.0000   -0.52892
248760.0000   -0.70516
248800.0000   -0.43331
248840.0000   -0.66839
248880.0000   -0.52929
248920.0000   -0.29613
248960.0000   -0.62977
249000.0000   -0.37783
249040.0000   -0.29853
249080.0000   -0.55000
249120.0000   -0.39768
249160.0000   -0.39525
249200.0000   -0.44547
249240.0000   -0.29301
249280.0000   -0.51193
249320.0000   -0.26493
249360.0000   -0.33063
249400.0000   -0.39226
249440.0000   -0.58045
249480.0000   -0.51571
249520.0000   -0.52557
249560.0000   -0.31359
249600.0000   -0.34811
249640.0000   -0.73853
249680.0000   -0.31002
249720.0000   -0.65579
249760.0000   -0.56080
249800.0000   -0.41286
249840.0000   -0.40639
249880.0000   -0.31943
249920.0000   -0.46619
249960.0000   -0.56064
250000.0000   -0.44487
250040.0000   -0.54832
250080.0000   -0.50795
250120.0000   -0.73671
250160.0000   -0.53876
250200.0000   -0.59543
250240.0000   -0.35879
250280.0000   -0.68536
250320.0000   -0.84407
250360.0000   -0.47708
250400.0000   -0.70018
250440.0000   -0.77267
250480.0000   -0.17590
250520.0000   -0.58203
250560.0000   -0.84992
250600.0000   -0.61404
250640.0000   -0.41600
250680.0000   -0.43909
250720.0000   -0.84898
250760.0000   -0.44113
250800.0000   -0.60192
250840.0000   -0.43282
250880.0000   -0.38025
250920.0000   -0.36649
250960.0000   -0.27478
251000.0000   -0.62917
251040.0000   -0.42075
251080.0000   -0.33735
251120.0000   -0.21414
251160.0000   -0.03661
251200.0000   -0.15385
251240.0000   -0.13237
251280.0000   -0.62742
251320.0000   -0.35994
251360.0000   -0.22468
251400.0000   -0.34922
251440.0000   -0.05847
251480.0000   -0.08563
251520.0000   -0.09722
251560.0000   -0.53418
251600.0000   -0.40173
251640.0000   -0.65818
251680.0000   -0.52032
251720.0000   -0.19506
251760.0000    0.03252
251800.0000   -0.26892
251840.0000   -0.18365
251880.0000   -0.56129
251920.0000   -0.77890
251960.0000   -0.27195
252000.0000   -0.40337
252040.0000   -0.59178
252080.0000   -1.00344
252120.0000   -0.14910
252160.0000   -0.37216
252200.0000   -0.50852
252240.0000   -0.96154
252280.0000   -0.74868
252320.0000   -0.48040
252360.0000   -0.46907
252400.0000   -0.59162
252440.0000   -0.85853
252480.0000   -0.63356
252520.0000   -0.57332
252560.0000   -0.52221
252600.0000   -0.53190
252640.0000   -0.58823
252680.0000   -0.43664
252720.0000   -0.55391
252760.0000   -0.37884
252800.0000   -0.87505
252840.0000   -0.61690
252880.0000   -0.52311
252920.0000   -0.88311
252960.0000   -0.67829
253000.0000   -0.58135
253040.0000   -0.57833
253080.0000   -0.69620
253120.0000   -0.81743
253160.0000   -0.21213
253200.0000   -0.56129
253240.0000   -0.45319
253280.0000   -0.48133
253320.0000   -0.24638
253360.0000   -0.35818
253400.0000   -0.67110
253440.0000   -0.47663
253480.0000   -0.51109
253520.0000   -0.63580
253560.0000   -0.34387
253600.0000   -0.59250
253640.0000   -0.22963
253680.0000   -0.38724
253720.0000   -0.09068
253760.0000   -0.34477
253800.0000   -0.21363
253840.0000   -0.48052
253880.0000   -0.00784
253920.0000   -0.25533
253960.0000   -0.16027
254000.0000   -0.22603
254040.0000    0.22971
254080.0000   -0.07875
254120.0000   -0.03428
254160.0000   -0.08247
254200.0000   -0.30441
254240.0000   -0.12405
254280.0000   -0.31663
254320.0000   -0.19808
254360.0000   -0.29063
254400.0000   -0.28848
254440.0000   -0.22340
254480.0000   -0.45247
254520.0000   -0.20325
254560.0000   -0.02780
254600.0000   -0.10166
254640.0000   -0.23594
254680.0000   -0.01377
254720.0000   -0.23895
254760.0000    0.33036
254800.0000   -0.00406
254840.0000   -0.18564
254880.0000    0.04944
254920.0000    0.27982
254960.0000   -0.40062
255000.0000   -0.56519
255040.0000   -0.04876
255080.0000   -0.43628
255120.0000   -0.36557
255160.0000   -0.22567
255200.0000   -0.14726
255240.0000   -0.27995
255280.0000   -0.02888
255320.0000   -0.17476
255360.0000   -0.37714
255400.0000   -0.38255
255440.0000   -0.22390
255480.0000   -0.27702
255520.0000   -0.26969
255560.0000    0.36747
255600.0000    0.02089
255640.0000   -0.24478
255680.0000   -0.06820
255720.0000    0.14475
255760.0000    0.29005
255800.0000   -0.09123
255840.0000   -0.08381
255880.0000   -0.27360
255920.0000   -0.36279
255960.0000    0.14848
256000.0000   -0.15284
256040.0000   -0.03580
256080.0000    0.02901
256120.0000   -0.02306
256160.0000   -0.26727
256200.0000   -0.41914
256240.0000   -0.26340
256280.0000   -0.38643
256320.0000   -0.46773
256360.0000   -0.20136
256400.0000   -0.10153
256440.0000   -0.10187
256480.0000   -0.23458
256520.0000   -0.14321
256560.0000   -0.21244
256600.0000   -0.40198
256640.0000   -0.47693
256680.0000   -0.66144
256720.0000   -0.00391
256760.0000   -0.11599
256800.0000   -0.01135
256840.0000    0.12446
256880.0000   -0.01533
256920.0000    0.06655
256960.0000   -0.21061
257000.0000   -0.15193
257040.0000   -0.23116
257080.0000   -0.29085
257120.0000    0.23980
257160.0000   -0.38265
257200.0000   -0.50662
257240.0000   -0.21889
257280.0000   -0.20644
257320.0000   -0.00517
257360.0000   -0.03792
257400.0000   -0.01660
257440.0000    0.01600
257480.0000   -0.28870
257520.0000   -0.15465
257560.0000   -0.19923
257600.0000   -0.18536
257640.0000   -0.40937
257680.0000   -0.20786
257720.0000   -0.06157
257760.0000   -0.39794
257800.0000   -0.32333
257840.0000   -0.39916
257880.0000   -0.20545
257920.0000   -0.76049
257960.0000   -0.58384
258000.0000   -0.48416
258040.0000   -0.08353
258080.0000   -0.16521
258120.0000   -0.56213
258160.0000   -0.20242
258200.0000   -0.21353
258240.0000   -0.37793
258280.0000   -0.42563
258320.0000   -0.43100
258360.0000   -0.20644
258400.0000   -0.19318
258440.0000   -0.28622
258480.0000   -0.28632
258520.0000   -0.29285
258560.0000   -0.44006
258600.0000   -0.32126
258640.0000   -0.08839
258680.0000   -0.21106
258720.0000   -0.01627
258760.0000   -0.27779
258800.0000   -0.15058
258840.0000   -0.58036
258880.0000   -0.68509
258920.0000   -0.60080
258960.0000   -0.48114
259000.0000   -0.45945
259040.0000   -0.37624
259080.0000   -0.17184
259120.0000   -0.07016
259160.0000   -0.43583
259200.0000   -0.49900
259240.0000   -0.27365
259280.0000   -0.48856
259320.0000   -0.39964
259360.0000   -0.01490
259400.0000   -0.02082
259440.0000   -0.25596
259480.0000   -0.48141
259520.0000   -0.36125
259560.0000   -0.37230
259600.0000   -0.19372
259640.0000    0.07454
259680.0000    0.12181
259720.0000   -0.06066
259760.0000   -0.18423
259800.0000   -0.63683
259840.0000   -0.39097
259880.0000   -0.38459
259920.0000   -0.44575
259960.0000   -0.78957
260000.0000   -0.72182
260040.0000   -0.53860
260080.0000   -0.58454
260120.0000   -0.21599
260160.0000   -0.17169
260200.0000   -0.10636
260240.0000   -0.23513
260280.0000   -0.33462
260320.0000   -0.05850
260360.0000   -0.05539
260400.0000   -0.53655
260440.0000   -0.15272
260480.0000   -0.28384
260520.0000   -0.56826
260560.0000   -0.27098
260600.0000   -0.21734
260640.0000   -0.10875
260680.0000   -0.18038
260720.0000   -0.33602
260760.0000   -0.28804
260800.0000   -0.13690
260840.0000   -0.12911
260880.0000   -0.24774
260920.0000   -0.17396
260960.0000   -0.13403
261000.0000   -0.31405
261040.0000    0.19410
261080.0000    0.16165
261120.0000   -0.20684
261160.0000   -0.55920
261200.0000   -0.57041
261240.0000   -0.31966
261280.0000   -0.38814
261320.0000   -0.34893
261360.0000   -0.26446
261400.0000   -0.26921
261440.0000    0.00128
261480.0000   -0.25175
261520.0000   -0.17179
261560.0000   -0.19003
261600.0000   -0.32368
261640.0000   -0.29480
261680.0000   -0.24204
261720.0000   -0.19531
261760.0000   -0.17142
261800.0000   -0.38390
261840.0000   -0.11625
261880.0000   -0.24635
261920.0000   -0.02493
261960.0000   -0.35045
262000.0000   -0.45453
262040.0000   -0.33612
262080.0000   -0.25747
262120.0000   -0.32036
262160.0000   -0.05110
262200.0000   -0.16311
262240.0000    0.04360
262280.0000   -0.01407
262320.0000   -0.09077
262360.0000   -0.27657
262400.0000   -0.39562
262440.0000    0.00675
262480.0000   -0.07018
262520.0000   -0.27257
262560.0000   -0.27653
262600.0000   -0.25702
262640.0000    0.07968
262680.0000   -0.23954
262720.0000   -0.38822
262760.0000   -0.14532
262800.0000   -0.34965
262840.0000   -0.31750
262880.0000   -0.33348
262920.0000   -0.15509
262960.0000   -0.21946
263000.0000   -0.22088
263040.0000   -0.30244
263080.0000   -0.18948
263120.0000   -0.28344
263160.0000   -0.63109
263200.0000   -0.54360
263240.0000   -0.14736
263280.0000   -0.16355
263320.0000   -0.38720
263360.0000   -0.23173
263400.0000   -0.15000
263440.0000   -0.14263
263480.0000   -0.32563
263520.0000   -0.08413
263560.0000   -0.19096
263600.0000   -0.32077
263640.0000   -0.48928
263680.0000   -0.39667
263720.0000   -0.35039
263760.0000   -0.30648
263800.0000   -0.35220
263840.0000   -0.22910
263880.0000   -0.40839
263920.0000   -0.25619
263960.0000   -0.43571
264000.0000   -0.20726
264040.0000   -0.18765
264080.0000   -0.23204
264120.0000   -0.54675
264160.0000   -0.35087
264200.0000   -0.40878
264240.0000   -0.40386
264280.0000   -0.19234
264320.0000   -0.50695
264360.0000   -0.39992
264400.0000   -0.49178
264440.0000   -0.35093
264480.0000   -0.25560
264520.0000   -0.48729
264560.0000   -0.43886
264600.0000   -0.09530
264640.0000   -0.20772
264680.0000   -0.34622
264720.0000   -0.58690
264760.0000   -0.27966
264800.0000   -0.47186
264840.0000   -0.23128
264880.0000   -0.54723
264920.0000   -0.23099
264960.0000   -0.29676
265000.0000   -0.53219
265040.0000    0.00433
265080.0000   -0.40513
265120.0000   -0.24905
265160.0000   -0.39857
265200.0000   -0.43998
265240.0000   -0.35322
265280.0000   -0.18992
265320.0000   -0.37713
265360.0000   -0.58500
265400.0000   -0.60858
265440.0000   -0.58482
265480.0000   -0.62074
265520.0000   -0.89032
265560.0000   -0.94613
265600.0000   -0.82312
265640.0000   -0.22469
265680.0000   -0.30703
265720.0000   -0.31035
265760.0000   -0.37335
265800.0000   -0.40414
265840.0000   -0.40799
265880.0000   -0.43538
265920.0000   -0.14607
265960.0000   -0.55356
266000.0000   -0.48019
266040.0000   -0.43599
266080.0000   -0.37850
266120.0000   -0.61012
266160.0000   -0.57016
266200.0000   -0.52376
266240.0000   -0.75889
266280.0000   -0.75865
266320.0000   -0.70452
266360.0000   -0.44811
266400.0000   -0.69508
266440.0000   -0.36439
266480.0000   -0.78462
266520.0000   -0.32313
266560.0000   -0.44991
266600.0000   -0.60368
266640.0000   -0.78324
266680.0000   -0.62971
266720.0000   -0.57502
266760.0000   -0.50327
266800.0000   -0.63767
266840.0000   -0.77472
266880.0000   -0.50601
266920.0000   -0.60409
266960.0000   -0.55869
267000.0000   -0.53924
267040.0000   -0.38485
267080.0000   -0.57014
267120.0000   -0.57314
267160.0000   -0.43322
267200.0000   -0.52068
267240.0000   -0.39344
267280.0000   -0.08453
267320.0000   -0.37515
267360.0000   -0.54685
267400.0000   -0.18128
267440.0000   -0.66883
267480.0000   -0.72796
267520.0000   -0.77697
267560.0000   -0.84074
267600.0000   -0.81100
267640.0000   -0.71149
267680.0000   -0.84977
267720.0000   -1.04002
267760.0000   -1.00077
267800.0000   -0.79104
267840.0000   -0.89602
267880.0000   -0.84456
267920.0000   -0.51834
267960.0000   -0.66023
268000.0000   -0.66348
268040.0000   -0.65695
268080.0000   -0.99145
268120.0000   -0.47157
268160.0000   -0.98275
268200.0000   -0.94423
268240.0000   -0.62564
268280.0000   -0.56401
268320.0000   -0.50148
268360.0000   -0.20599
268400.0000   -0.22422
268440.0000   -0.39778
268480.0000   -0.39281
268520.0000   -0.45193
268560.0000   -0.23295
268600.0000   -0.57061
268640.0000   -0.44198
268680.0000   -0.27579
268720.0000   -0.28141
268760.0000   -0.44359
268800.0000   -0.75398
268840.0000   -0.48830
268880.0000   -0.42534
268920.0000   -0.46778
268960.0000   -0.58042
269000.0000   -0.44686
269040.0000   -0.55139
269080.0000   -0.24022
269120.0000   -0.46563
269160.0000   -0.37805
269200.0000   -0.53103
269240.0000   -0.39955
269280.0000   -0.27212
269320.0000   -0.34928
269360.0000   -0.46070
269400.0000   -0.44672
269440.0000   -0.28700
269480.0000   -0.29050
269520.0000   -0.68704
269560.0000   -0.89254
269600.0000   -0.67367
269640.0000   -0.32940
269680.0000   -0.47505
269720.0000   -0.80375
269760.0000   -0.87896
269800.0000   -0.59301
269840.0000   -0.34228
269880.0000   -0.18913
269920.0000   -0.48302
269960.0000   -0.42972
270000.0000   -0.43972
270040.0000   -0.14952
270080.0000   -0.33235
270120.0000   -0.42800
270160.0000   -0.15548
270200.0000   -0.41867
270240.0000   -0.46622
270280.0000   -0.63669
270320.0000   -0.75226
270360.0000   -0.73607
270400.0000   -0.82295
270440.0000   -0.53869
270480.0000   -0.61562
270520.0000   -0.49556
270560.0000   -0.31956
270600.0000   -0.37837
270640.0000   -0.60727
270680.0000   -0.73810
270720.0000   -0.72924
270760.0000   -0.38026
270800.0000   -0.36744
270840.0000   -0.60566
270880.0000    0.17485
270920.0000   -0.21275
270960.0000   -0.16901
271000.0000   -0.10805
271040.0000   -0.63647
271080.0000   -0.46459
271120.0000   -0.31525
271160.0000    0.22719
271200.0000   -0.01720
271240.0000    0.04175
271280.0000   -0.07471
271320.0000   -0.09121
271360.0000   -0.52063
271400.0000   -0.30893
271440.0000   -0.12221
271480.0000    0.08083
271520.0000    0.10723
271560.0000    0.05961
271600.0000   -0.10423
271640.0000    0.04349
271680.0000   -0.08904
271720.0000    0.30765
271760.0000   -0.19292
271800.0000    0.07454
271840.0000    0.09428
271880.0000    0.08754
271920.0000    0.03913
271960.0000    0.23544
272000.0000    0.50477
272040.0000    0.10330
272080.0000    0.07443
272120.0000    0.18105
272160.0000   -0.00354
272200.0000    0.19250
272240.0000    0.17026
272280.0000   -0.08980
272320.0000   -0.30257
272360.0000   -0.00100
272400.0000    0.30005
272440.0000   -0.09819
272480.0000    0.15122
272520.0000    0.28476
272560.0000    0.08316
272600.0000   -0.17851
272640.0000    0.15117
272680.0000   -0.12099
272720.0000   -0.22900
272760.0000   -0.23226
272800.0000    0.02743
272840.0000    0.10849
272880.0000   -0.15771
272920.0000   -0.05095
272960.0000    0.11898
273000.0000    0.24195
273040.0000    0.05454
273080.0000   -0.05077
273120.0000    0.04153
273160.0000    0.15507
273200.0000    0.19395
273240.0000   -0.15147
273280.0000    0.14024
273320.0000    0.10981
273360.0000    0.07537
273400.0000   -0.03040
273440.0000    0.06202
273480.0000   -0.03095
273520.0000    0.18114
273560.0000   -0.06482
273600.0000   -0.21147
273640.0000   -0.30951
273680.0000   -0.26589
273720.0000   -0.15993
273760.0000   -0.51438
273800.0000   -0.06648
273840.0000    0.07668
273880.0000   -0.07875
273920.0000   -0.46651
273960.0000   -0.57582
274000.0000   -0.24628
274040.0000   -0.49761
274080.0000   -0.46898
274120.0000   -0.25782
274160.0000   -0.23372
274200.0000   -0.24238
274240.0000   -0.40169
274280.0000   -0.38041
274320.0000   -0.39716
274360.0000   -0.31208
274400.0000   -0.28226
274440.0000   -0.41388
274480.0000   -0.12654
274520.0000   -0.20017
274560.0000   -0.56482
274600.0000   -0.39158
274640.0000   -0.22798
274680.0000    0.04958
274720.0000    0.14662
274760.0000   -0.37696
274800.0000   -0.19445
274840.0000   -0.42109
274880.0000   -0.35324
274920.0000   -0.18205
274960.0000    0.02778
275000.0000   -0.30870
275040.0000   -0.04888
275080.0000    0.15603
275120.0000    0.20197
275160.0000    0.13884
275200.0000    0.43378
275240.0000    0.06229
275280.0000    0.28262
275320.0000    0.24609
275360.0000    0.20882
275400.0000    0.32003
275440.0000    0.33842
275480.0000   -0.18605
275520.0000   -0.33831
275560.0000    0.03338
275600.0000    0.00114
275640.0000    0.09684
275680.0000    0.12664
275720.0000    0.28008
275760.0000    0.03061
275800.0000   -0.09161
275840.0000   -0.31815
275880.0000   -0.16402
275920.0000   -0.39613
275960.0000   -0.36244
276000.0000   -0.36513
276040.0000   -0.30777
276080.0000   -0.29741
276120.0000   -0.28527
276160.0000   -0.30407
276200.0000   -0.35275
276240.0000   -0.59750
276280.0000   -0.28828
276320.0000   -0.63975
276360.0000   -0.43391
276400.0000   -0.45122
276440.0000   -0.46751
276480.0000   -0.69481
276520.0000   -0.60002
276560.0000   -0.46465
276600.0000   -0.56790
276640.0000   -0.67348
276680.0000   -0.66636
276720.0000   -0.40947
276760.0000   -0.55325
276800.0000   -0.32001
276840.0000   -0.32677
276880.0000   -0.22324
276920.0000   -0.31350
276960.0000   -0.71794
277000.0000   -0.21460
277040.0000   -0.42812
277080.0000   -0.53205
277120.0000   -0.49918
277160.0000   -0.64513
277200.0000   -0.74098
277240.0000   -0.19797
277280.0000   -0.27698
277320.0000   -0.54699
277360.0000   -0.41415
277400.0000   -0.37175
277440.0000   -0.15906
277480.0000   -0.22540
277520.0000   -0.30562
277560.0000   -0.34538
277600.0000   -0.32308
277640.0000   -0.17521
277680.0000   -0.36621
277720.0000   -0.27171
277760.0000   -0.29324
277800.0000   -0.36226
277840.0000   -0.40811
277880.0000   -0.41143
277920.0000   -0.37777
277960.0000   -0.08313
278000.0000   -0.22006
278040.0000    0.06998
278080.0000   -0.29989
278120.0000   -0.65820
278160.0000   -0.29074
278200.0000   -0.53788
278240.0000   -0.27435
278280.0000   -0.37716
278320.0000   -0.41132
278360.0000   -0.22008
278400.0000   -0.25199
278440.0000   -0.09279
278480.0000   -0.29946
278520.0000   -0.35467
278560.0000   -0.36303
278600.0000   -0.20563
278640.0000   -0.31112
278680.0000   -0.10153
278720.0000   -0.28698
278760.0000   -0.10183
278800.0000   -0.22369
278840.0000   -0.17767
278880.0000   -0.36556
278920.0000   -0.55168
278960.0000   -0.32657
279000.0000    0.09223
279040.0000   -0.09223
279080.0000   -0.25067
279120.0000   -0.17699
279160.0000    0.00653
279200.0000    0.04482
279240.0000   -0.19835
279280.0000   -0.43490
279320.0000   -0.18117
279360.0000   -0.17642
279400.0000   -0.21515
279440.0000   -0.39479
279480.0000   -0.10458
279520.0000   -0.14606
279560.0000   -0.18911
279600.0000   -0.27846
279640.0000   -0.18659
279680.0000   -0.31650
279720.0000   -0.32299
279760.0000   -0.29956
279800.0000   -0.20579
279840.0000   -0.51434
279880.0000   -0.22802
279920.0000   -0.30450
279960.0000   -0.26038
280000.0000   -0.20071
280040.0000   -0.26701
280080.0000    0.02981
280120.0000   -0.23152
280160.0000   -0.15974
280200.0000   -0.22940
280240.0000   -0.04425
280280.0000   -0.00684
280320.0000   -0.29337
280360.0000   -0.25311
280400.0000   -0.20333
280440.0000   -0.17265
280480.0000   -0.35617
280520.0000   -0.17288
280560.0000   -0.31121
280600.0000   -0.41343
280640.0000   -0.21637
280680.0000   -0.39951
280720.0000   -0.57933
280760.0000   -0.25106
280800.0000   -0.26024
280840.0000   -0.01794
280880.0000   -0.43373
280920.0000   -0.10207
280960.0000   -0.39174
281000.0000   -0.45548
281040.0000   -0.32718
281080.0000   -0.49160
281120.0000   -0.43397
281160.0000   -0.36759
281200.0000   -0.00808
281240.0000   -0.27334
281280.0000   -0.41784
281320.0000   -0.42670
281360.0000   -0.48592
281400.0000   -0.51580
281440.0000   -0.28559
281480.0000   -0.47003
281520.0000   -0.39341
281560.0000   -0.62030
281600.0000   -0.32137
281640.0000   -0.23817
281680.0000   -0.27748
281720.0000   -0.24869
281760.0000   -0.09207
281800.0000   -0.18635
281840.0000    0.02190
281880.0000   -0.08425
281920.0000   -0.40033
281960.0000   -0.44293
282000.0000   -0.30623
282040.0000   -0.38666
282080.0000   -0.25306
282120.0000   -0.49733
282160.0000   -0.51246
282200.0000   -0.19673
282240.0000   -0.18053
282280.0000   -0.24248
282320.0000   -0.05392
282360.0000   -0.33469
282400.0000   -0.25410
282440.0000   -0.33177
282480.0000    0.01252
282520.0000   -0.19941
282560.0000   -0.17061
282600.0000   -0.00406
282640.0000   -0.01471
282680.0000   -0.39715
282720.0000   -0.80789
282760.0000   -0.40159
282800.0000   -0.40637
282840.0000   -0.11844
282880.0000   -0.40904
282920.0000   -0.15653
282960.0000    0.24457
283000.0000   -0.11395
283040.0000   -0.09271
283080.0000   -0.00470
283120.0000   -0.20098
283160.0000   -0.30375
283200.0000   -0.12812
283240.0000    0.02040
283280.0000    0.25019
283320.0000    0.03127
283360.0000   -0.07007
283400.0000   -0.13810
283440.0000   -0.14978
283480.0000   -0.08360
283520.0000   -0.03311
283560.0000   -0.05760
283600.0000   -0.02324
283640.0000   -0.34420
283680.0000   -0.05226
283720.0000   -0.36234
283760.0000   -0.08801
283800.0000   -0.29064
283840.0000   -0.31713
283880.0000   -0.19014
283920.0000   -0.25592
283960.0000   -0.26285
284000.0000   -0.15188
284040.0000   -0.18330
284080.0000    0.00713
284120.0000   -0.14754
284160.0000   -0.36651
284200.0000   -0.15919
284240.0000   -0.32322
284280.0000    0.10177
284320.0000   -0.20478
284360.0000    0.04592
284400.0000   -0.01784
284440.0000   -0.20776
284480.0000   -0.08381
284520.0000   -0.20482
284560.0000   -0.26964
284600.0000    0.00310
284640.0000   -0.48552
284680.0000   -0.35643
284720.0000   -0.06775
284760.0000   -0.43096
284800.0000   -0.29057
284840.0000   -0.13120
284880.0000   -0.10809
284920.0000   -0.28725
284960.0000   -0.31263
285000.0000    0.05689
285040.0000   -0.29416
285080.0000   -0.57590
285120.0000   -0.64861
285160.0000   -0.45110
285200.0000   -0.26032
285240.0000   -0.34480
285280.0000   -0.65478
285320.0000   -0.69789
285360.0000   -0.26220
285400.0000   -0.26400
285440.0000   -0.65073
285480.0000   -0.51579
285520.0000   -0.51038
285560.0000   -0.45153
285600.0000   -0.24764
285640.0000   -0.83178
285680.0000   -0.50725
285720.0000   -0.48912
285760.0000   -0.74867
285800.0000   -0.86688
285840.0000   -0.92799
285880.0000   -0.51288
285920.0000   -0.59494
285960.0000   -0.72838
286000.0000   -0.76513
286040.0000   -0.72665
286080.0000   -0.72008
286120.0000   -0.58590
286160.0000   -0.82188
286200.0000   -0.90976
286240.0000   -0.79485
286280.0000   -0.23133
286320.0000   -0.18557
286360.0000   -0.26284
286400.0000   -0.39328
286440.0000   -0.52427
286480.0000   -0.09284
286520.0000   -0.35067
286560.0000   -0.58168
286600.0000   -0.16361
286640.0000   -0.36004
286680.0000   -0.71559
286720.0000   -0.46174
286760.0000   -0.21269
286800.0000   -0.18997
286840.0000   -0.53852
286880.0000   -0.08534
286920.0000   -0.19759
286960.0000   -0.03094
287000.0000   -0.09028
287040.0000   -0.29561
287080.0000    0.01139
287120.0000   -0.22896
287160.0000   -0.28877
287200.0000   -0.07355
287240.0000   -0.28218
287280.0000   -0.78687
287320.0000   -0.33954
287360.0000   -0.30646
287400.0000   -0.08509
287440.0000   -0.47941
287480.0000   -0.20806
287520.0000   -0.30647
287560.0000   -0.62840
287600.0000   -0.26102
287640.0000    0.07016
287680.0000    0.18900
287720.0000   -0.00597
287760.0000   -0.10108
287800.0000   -0.08855
287840.0000    0.15578
287880.0000   -0.02787
287920.0000   -0.23750
287960.0000   -0.46338
288000.0000   -0.06692
288040.0000   -0.01424
288080.0000   -0.18618
288120.0000   -0.26308
288160.0000   -0.47780
288200.0000   -0.16055
288240.0000   -0.29716
288280.0000   -0.24332
288320.0000   -0.35948
288360.0000   -0.34584
288400.0000   -0.34665
288440.0000   -0.08265
288480.0000   -0.03137
288520.0000   -0.20928
288560.0000   -0.12237
288600.0000    0.00767
288640.0000   -0.17110
288680.0000   -0.18602
288720.0000   -0.13855
288760.0000   -0.05122
288800.0000    0.07584
288840.0000   -0.03306
288880.0000   -0.44926
288920.0000   -0.30580
288960.0000   -0.14983
289000.0000   -0.17280
289040.0000   -0.05558
289080.0000   -0.17177
289120.0000   -0.01744
289160.0000   -0.42264
289200.0000   -0.17154
289240.0000    0.08066
289280.0000   -0.06749
289320.0000   -0.31152
289360.0000   -0.38045
289400.0000   -0.62450
289440.0000   -0.37714
289480.0000   -0.38698
289520.0000   -0.21224
289560.0000   -0.17256
289600.0000   -0.47104
289640.0000   -0.77840
289680.0000   -0.95535
289720.0000   -0.59115
289760.0000   -0.39980
289800.0000   -0.40007
289840.0000   -0.20620
289880.0000   -0.37585
289920.0000   -0.56638
289960.0000   -0.35046
290000.0000   -0.17114
290040.0000   -0.60492
290080.0000   -0.19082
290120.0000   -0.07899
290160.0000   -0.27159
290200.0000    0.15362
290240.0000   -0.12802
290280.0000    0.22998
290320.0000    0.05396
290360.0000   -0.22364
290400.0000   -0.32072
290440.0000   -0.07150
290480.0000   -0.13577
290520.0000   -0.15058
290560.0000   -0.09876
290600.0000   -0.11494
290640.0000    0.00834
290680.0000   -0.43329
290720.0000   -0.42271
290760.0000   -0.44603
290800.0000   -0.50837
290840.0000   -0.34554
290880.0000   -0.10290
290920.0000   -0.15608
290960.0000   -0.39199
291000.0000   -0.07012
291040.0000   -0.73581
291080.0000   -0.14733
291120.0000   -0.33655
291160.0000   -0.23813
291200.0000   -0.44046
291240.0000   -0.48681
291280.0000   -0.40021
291320.0000   -0.46976
291360.0000   -0.54008
291400.0000   -0.66012
291440.0000   -0.31623
291480.0000   -0.11540
291520.0000   -0.25652
291560.0000   -0.12993
291600.0000   -0.18822
291640.0000   -0.12363
291680.0000   -0.03337
291720.0000   -0.43005
291760.0000   -0.12854
291800.0000   -0.28938
291840.0000   -0.34237
291880.0000   -0.37854
291920.0000   -0.14762
291960.0000   -0.33794
292000.0000   -0.24975
292040.0000   -0.57762
292080.0000   -0.55473
292120.0000   -0.33080
292160.0000   -0.26512
292200.0000   -0.35779
292240.0000    0.02536
292280.0000    0.00082
292320.0000   -0.14662
292360.0000   -0.17023
292400.0000   -0.24885
292440.0000   -0.10917
292480.0000   -0.03162
292520.0000   -0.02711
292560.0000   -0.44235
292600.0000   -0.49351
292640.0000   -0.17271
292680.0000   -0.59886
292720.0000   -0.46304
292760.0000   -0.45478
292800.0000   -0.64336
292840.0000   -0.78007
292880.0000   -0.69830
292920.0000   -0.83693
292960.0000   -0.89694
293000.0000   -0.52444
293040.0000   -0.72536
293080.0000   -0.79546
293120.0000   -0.95349
293160.0000   -0.89582
293200.0000   -0.79462
293240.0000   -0.80271
293280.0000   -0.78001
293320.0000   -0.67092
293360.0000   -0.83250
293400.0000   -0.83969
293440.0000   -0.74937
293480.0000   -0.66535
293520.0000   -0.73999
293560.0000   -1.22784
293600.0000   -0.71852
293640.0000   -0.45947
293680.0000   -0.50822
293720.0000   -0.57165
293760.0000   -0.61371
293800.0000   -0.60481
293840.0000   -0.53606
293880.0000   -0.34524
293920.0000   -0.81955
293960.0000   -0.91971
294000.0000   -0.89059
294040.0000   -0.77638
294080.0000   -0.80444
294120.0000   -0.82531
294160.0000   -0.70549
294200.0000   -0.87587
294240.0000   -0.70352
294280.0000   -1.03486
294320.0000   -0.77183
294360.0000   -0.79010
294400.0000   -0.42805
294440.0000   -0.55380
294480.0000   -0.64912
294520.0000   -0.61461
294560.0000   -0.69907
294600.0000   -0.41937
294640.0000   -0.47931
294680.0000   -0.66528
294720.0000   -0.76861
294760.0000   -0.54201
294800.0000   -0.58219
294840.0000   -0.58214
294880.0000   -0.41818
294920.0000   -0.38892
294960.0000   -0.63295
295000.0000   -0.42062
295040.0000   -0.51194
295080.0000   -0.61350
295120.0000   -0.49227
295160.0000   -0.37477
295200.0000   -0.63595
295240.0000   -0.66170
295280.0000   -0.56302
295320.0000   -0.69514
295360.0000   -0.78099
295400.0000   -0.62931
295440.0000   -0.36210
295480.0000   -0.73824
295520.0000   -0.84463
295560.0000   -0.42142
295600.0000   -0.55655
295640.0000   -0.21222
295680.0000   -0.76514
295720.0000   -0.43783
295760.0000   -0.54619
295800.0000   -0.44080
295840.0000   -0.61206
295880.0000   -0.59148
295920.0000   -0.59911
295960.0000   -0.37157
296000.0000   -0.31098
296040.0000   -0.42217
296080.0000   -0.44657
296120.0000   -0.66736
296160.0000   -0.51403
296200.0000   -0.70200
296240.0000   -0.39283
296280.0000   -0.64944
296320.0000   -0.86766
296360.0000   -0.60693
296400.0000   -0.71986
296440.0000   -0.56019
296480.0000   -0.57131
296520.0000   -0.17571
296560.0000   -0.52502
296600.0000   -0.38400
296640.0000   -0.61648
296680.0000   -0.64216
296720.0000   -0.84986
296760.0000   -0.74545
296800.0000   -0.62376
296840.0000   -0.72027
296880.0000   -0.69930
296920.0000   -0.83804
296960.0000   -0.76249
297000.0000   -0.79870
297040.0000   -0.77962
297080.0000   -0.70090
297120.0000   -0.77066
297160.0000   -0.66403
297200.0000   -0.80653
297240.0000   -0.92330
297280.0000   -0.72176
297320.0000   -0.74589
297360.0000   -0.67819
297400.0000   -0.88288
297440.0000   -0.66490
297480.0000   -0.57702
297520.0000   -0.93635
297560.0000   -0.65731
297600.0000   -0.50653
297640.0000   -0.60721
297680.0000   -0.84049
297720.0000   -0.49721
297760.0000   -0.51400
297800.0000   -0.75211
297840.0000   -0.83565
297880.0000   -0.89978
297920.0000   -0.86475
297960.0000   -0.67590
298000.0000   -0.66129
298040.0000   -0.37153
298080.0000   -0.61404
298120.0000   -0.77087
298160.0000   -0.93830
298200.0000   -0.24735
298240.0000   -0.71859
298280.0000   -0.52959
298320.0000   -0.56444
298360.0000   -0.66654
298400.0000   -0.56965
298440.0000   -0.59658
298480.0000   -0.71145
298520.0000   -0.71754
298560.0000   -0.46592
298600.0000   -0.81562
298640.0000   -0.68390
298680.0000   -0.71968
298720.0000   -0.47522
298760.0000   -0.67868
298800.0000   -0.65563
298840.0000   -0.91041
298880.0000   -0.63821
298920.0000   -0.72292
298960.0000   -0.92527
299000.0000   -0.78836
299040.0000   -0.94959
299080.0000   -0.79762
299120.0000   -0.70570
299160.0000   -0.55281
299200.0000   -0.86322
299240.0000   -0.40351
299280.0000   -0.44272
299320.0000   -0.86010
299360.0000   -0.53630
299400.0000   -0.66038
299440.0000   -0.51920
299480.0000   -0.56432
299520.0000   -0.56390
299560.0000   -0.66591
299600.0000   -0.43970
299640.0000   -0.54004
299680.0000   -0.57107
299720.0000   -0.41206
299760.0000   -0.50671
299800.0000   -0.92048
299840.0000   -0.65933
299880.0000   -0.79406
299920.0000   -0.59495
299960.0000   -0.72428
300000.0000   -0.52400
300040.0000   -0.73286
300080.0000   -0.54982
300120.0000   -0.69162
300160.0000   -0.98289
300200.0000   -0.62497
300240.0000   -0.66407
300280.0000   -0.59675
300320.0000   -0.61152
300360.0000   -0.39977
300400.0000   -0.59797
300440.0000   -0.50191
300480.0000   -0.64394
300520.0000   -0.45680
300560.0000   -0.56793
300600.0000   -0.77019
300640.0000   -0.74455
300680.0000   -0.48713
300720.0000   -0.70929
300760.0000   -0.51717
300800.0000   -0.85010
300840.0000   -0.68660
300880.0000   -0.53878
300920.0000   -0.74492
300960.0000   -0.68491
301000.0000   -1.03552
301040.0000   -0.83112
301080.0000   -0.62521
301120.0000   -0.58710
301160.0000   -0.55549
301200.0000   -0.80127
301240.0000   -0.88566
301280.0000   -0.91113
301320.0000   -0.85971
301360.0000   -0.93762
301400.0000   -0.73774
301440.0000   -0.97505
301480.0000   -0.75002
301520.0000   -0.63901
301560.0000   -0.93621
301600.0000   -0.56156
301640.0000   -0.92132
301680.0000   -0.72290
301720.0000   -0.30766
301760.0000   -0.61547
301800.0000   -1.02129
301840.0000   -0.96553
301880.0000   -0.75781
301920.0000   -0.70707
301960.0000   -0.44626
302000.0000   -0.86381
302040.0000   -0.74441
302080.0000   -0.83206
302120.0000   -0.59936
302160.0000   -0.40739
302200.0000   -0.83842
302240.0000   -0.69870
302280.0000   -0.79461
302320.0000   -0.45967
302360.0000   -0.54730
302400.0000   -0.63747
302440.0000   -0.66784
302480.0000   -0.37435
302520.0000   -0.21178
302560.0000   -0.42516
302600.0000   -0.16000
302640.0000   -0.24010
302680.0000   -0.04663
302720.0000    0.13565
302760.0000    0.45860
302800.0000    0.36991
302840.0000    0.50451
302880.0000    0.31687
302920.0000    0.29020
302960.0000    0.34369
303000.0000    0.31884
303040.0000    0.41231
303080.0000    0.42704
303120.0000    0.40443
303160.0000    0.34898
303200.0000    0.33919
303240.0000    0.58341
303280.0000    0.59602
303320.0000    0.07800
303360.0000    0.20460
303400.0000    0.35486
303440.0000    0.43846
303480.0000    0.57795
303520.0000    0.03345
303560.0000    0.40961
303600.0000    0.47191
303640.0000    0.23774
303680.0000    0.18000
303720.0000    0.33913
303760.0000    0.46900
303800.0000    0.32319
303840.0000    0.18300
303880.0000    0.16044
303920.0000    0.09353
303960.0000    0.27685
304000.0000    0.57713
304040.0000    0.47216
304080.0000    0.49233
304120.0000    0.11962
304160.0000    0.50401
304200.0000    0.50106
304240.0000    0.25279
304280.0000    0.21189
304320.0000    0.04740
304360.0000    0.33187
304400.0000    0.33650
304440.0000    0.10965
304480.0000    0.29761
304520.0000    0.57293
304560.0000    0.33703
304600.0000    0.42654
304640.0000    0.58179
304680.0000    0.17759
304720.0000    0.43058
304760.0000    0.30305
304800.0000    0.51568
304840.0000    0.56199
304880.0000    0.29136
304920.0000    0.40790
304960.0000    0.25059
305000.0000    0.31028
305040.0000    0.40476
305080.0000    0.22533
305120.0000    0.23249
305160.0000    0.45824
305200.0000    0.46648
305240.0000    0.35131
305280.0000    0.37664
305320.0000    0.43841
305360.0000    0.38986
305400.0000    0.28253
305440.0000    0.16698
305480.0000    0.53711
305520.0000    0.52950
305560.0000    0.37824
305600.0000    0.23800
305640.0000    0.34474
305680.0000    0.18391
305720.0000    0.71663
305760.0000    0.59919
305800.0000    0.44936
305840.0000    0.43618
305880.0000    0.34983
305920.0000    0.02395
305960.0000    0.34720
306000.0000    0.40738
306040.0000    0.34692
306080.0000    0.02589
306120.0000   -0.07718
306160.0000    0.25418
306200.0000   -0.00428
306240.0000    0.04126
306280.0000    0.19777
306320.0000    0.27879
306360.0000    0.07803
306400.0000    0.25010
306440.0000    0.32931
306480.0000    0.22118
306520.0000    0.03167
306560.0000    0.45543
306600.0000    0.48738
306640.0000    0.08421
306680.0000    0.25699
306720.0000    0.22505
306760.0000    0.12458
306800.0000    0.17190
306840.0000   -0.09890
306880.0000    0.26754
306920.0000   -0.02844
306960.0000    0.10978
307000.0000    0.37991
307040.0000    0.03652
307080.0000    0.26893
307120.0000    0.33631
307160.0000    0.17017
307200.0000   -0.10784
307240.0000   -0.34120
307280.0000   -0.36681
307320.0000   -0.57498
307360.0000   -0.67421
307400.0000   -0.44726
307440.0000   -0.50800
307480.0000   -0.24446
307520.0000    0.02514
307560.0000   -0.78521
307600.0000   -0.17967
307640.0000   -0.55266
307680.0000   -0.22625
307720.0000   -0.54172
307760.0000   -0.77709
307800.0000   -0.85972
307840.0000   -0.76512
307880.0000   -0.48744
307920.0000   -0.80953
307960.0000   -0.81047
308000.0000   -0.75203
308040.0000   -0.45944
308080.0000   -0.70574
308120.0000   -0.83592
308160.0000   -0.38532
308200.0000   -0.74706
308240.0000   -0.70707
308280.0000   -0.74053
308320.0000   -0.10374
308360.0000   -0.41356
308400.0000   -0.69048
308440.0000   -0.56957
308480.0000   -0.71260
308520.0000   -0.82070
308560.0000   -0.85324
308600.0000   -0.55175
308640.0000   -0.35401
308680.0000   -0.86474
308720.0000   -0.56227
308760.0000   -0.68507
308800.0000   -0.60773
308840.0000   -0.52561
308880.0000   -0.22127
308920.0000   -0.28615
308960.0000   -0.59091
309000.0000   -0.39618
309040.0000   -0.25473
309080.0000   -0.15567
309120.0000   -0.38886
309160.0000   -0.49004
309200.0000   -0.61788
309240.0000   -0.63758
309280.0000   -0.53408
309320.0000   -0.54817
309360.0000   -0.73239
309400.0000   -0.31432
309440.0000   -0.36962
309480.0000   -0.36605
309520.0000   -0.50988
309560.0000   -0.57433
309600.0000    0.02907
309640.0000   -0.48430
309680.0000   -0.03392
309720.0000   -0.26091
309760.0000   -0.42102
309800.0000   -0.40728
309840.0000   -0.49958
309880.0000   -0.19775
309920.0000   -0.57142
309960.0000   -0.54926
310000.0000   -0.68475
310040.0000   -0.38150
310080.0000   -0.60915
310120.0000   -0.62503
310160.0000   -0.62602
310200.0000   -0.48827
310240.0000   -0.24943
310280.0000   -0.46570
310320.0000   -0.19362
310360.0000   -0.36515
310400.0000   -0.16140
310440.0000   -0.63973
310480.0000   -0.45731
310520.0000   -0.38549
310560.0000   -0.42603
310600.0000   -0.01254
310640.0000    0.02678
310680.0000   -0.27742
310720.0000   -0.26286
310760.0000   -0.29580
310800.0000   -0.33814
310840.0000   -0.39415
310880.0000   -0.39283
310920.0000   -0.73063
310960.0000   -0.33431
311000.0000   -0.43828
311040.0000   -0.20316
311080.0000   -0.50709
311120.0000   -0.50407
311160.0000   -0.46556
311200.0000   -0.53613
311240.0000   -0.70014
311280.0000   -0.54661
311320.0000   -0.47220
311360.0000   -0.44387
311400.0000    0.01385
311440.0000   -0.41658
311480.0000   -0.39618
311520.0000   -0.25890
311560.0000   -0.01893
311600.0000    0.07148
311640.0000   -0.26255
311680.0000   -0.21258
311720.0000   -0.45867
311760.0000   -0.37776
311800.0000   -0.32532
311840.0000   -0.35236
311880.0000   -0.00525
311920.0000   -0.45243
311960.0000   -0.34671
312000.0000   -0.56507
312040.0000   -0.35435
312080.0000   -0.21886
312120.0000    0.00489
312160.0000   -0.48947
312200.0000   -0.65774
312240.0000   -0.64471
312280.0000   -0.82222
312320.0000   -0.71057
312360.0000   -0.79890
312400.0000   -0.50732
312440.0000   -0.29694
312480.0000   -0.47984
312520.0000   -0.58647
312560.0000   -0.60700
312600.0000   -0.72273
312640.0000   -0.52279
312680.0000   -0.50393
312720.0000   -0.49865
312760.0000   -0.10298
312800.0000   -0.49175
312840.0000   -0.41904
312880.0000   -0.51031
312920.0000   -0.53510
312960.0000   -0.47446
313000.0000   -0.49434
313040.0000   -0.45061
313080.0000   -0.59662
313120.0000   -0.58311
313160.0000   -0.49731
313200.0000   -0.77716
313240.0000   -0.29053
313280.0000   -0.05121
313320.0000   -0.38312
313360.0000   -0.20243
313400.0000   -0.11964
313440.0000   -0.73550
313480.0000   -0.65661
313520.0000   -0.64415
313560.0000   -0.89639
313600.0000   -0.25594
313640.0000   -0.04547
313680.0000   -0.45915
313720.0000   -0.32471
313760.0000   -0.30966
313800.0000   -0.68782
313840.0000   -0.71073
313880.0000   -0.53724
313920.0000   -0.76542
313960.0000   -0.63763
314000.0000   -0.60542
314040.0000   -0.46024
314080.0000   -0.57170
314120.0000   -0.46019
314160.0000   -0.64939
314200.0000   -0.55959
314240.0000   -0.65470
314280.0000   -0.45319
314320.0000   -0.36217
314360.0000   -0.35266
314400.0000   -0.44109
314440.0000   -0.36664
314480.0000   -0.37016
314520.0000   -0.51789
314560.0000   -0.56373
314600.0000   -0.42339
314640.0000   -0.33936
314680.0000   -0.46966
314720.0000   -0.49494
314760.0000   -0.49022
314800.0000   -0.43574
314840.0000   -0.45487
314880.0000   -0.48131
314920.0000   -0.61934
314960.0000   -0.77523
315000.0000   -0.63446
315040.0000   -0.55664
315080.0000   -0.34866
315120.0000   -0.47979
315160.0000   -0.65557
315200.0000   -0.54138
315240.0000   -0.40357
315280.0000   -0.46088
315320.0000   -0.26353
315360.0000   -0.28747
315400.0000   -0.52741
315440.0000   -0.64183
315480.0000   -0.56676
315520.0000   -0.46463
315560.0000   -0.42645
315600.0000   -0.35927
315640.0000   -0.35876
315680.0000   -0.49789
315720.0000   -0.42010
315760.0000   -0.36462
315800.0000   -0.27412
315840.0000   -0.58256
315880.0000   -0.36635
315920.0000   -0.47346
315960.0000   -0.70003
316000.0000   -0.48904
316040.0000   -0.52072
316080.0000   -0.42375
316120.0000   -0.55219
316160.0000   -0.64348
316200.0000   -0.60703
316240.0000   -0.66804
316280.0000   -0.47793
316320.0000   -0.73211
316360.0000   -0.76616
316400.0000   -0.73379
316440.0000   -0.61927
316480.0000   -0.62443
316520.0000   -0.60186
316560.0000   -0.52631
316600.0000   -0.60029
316640.0000   -0.56036
316680.0000   -0.35800
316720.0000   -0.67692
316760.0000   -0.76832
316800.0000   -0.75181
316840.0000   -1.21210
316880.0000   -0.89539
316920.0000   -0.72564
316960.0000   -0.48541
317000.0000   -0.53190
317040.0000   -0.40449
317080.0000   -0.68936
317120.0000   -0.56312
317160.0000   -0.75449
317200.0000   -0.71103
317240.0000   -0.46358
317280.0000   -0.66414
317320.0000   -0.53661
317360.0000   -0.37547
317400.0000   -0.64774
317440.0000   -0.60853
317480.0000   -0.58297
317520.0000   -0.65339
317560.0000   -0.63656
317600.0000   -0.57090
317640.0000   -0.78910
317680.0000   -0.76148
317720.0000   -0.72941
317760.0000   -0.60108
317800.0000   -0.78986
317840.0000   -0.74010
317880.0000   -0.62544
317920.0000   -0.65652
317960.0000   -0.62510
318000.0000   -0.79942
318040.0000   -0.58435
318080.0000   -0.57238
318120.0000   -0.52185
318160.0000   -0.65884
318200.0000   -0.74286
318240.0000   -0.53371
318280.0000   -0.45966
318320.0000   -0.50365
318360.0000   -0.63028
318400.0000   -0.64442
318440.0000   -0.78238
318480.0000   -0.74932
318520.0000   -0.62489
318560.0000   -0.67544
318600.0000   -0.83998
318640.0000   -0.47471
318680.0000   -0.35072
318720.0000   -0.51996
318760.0000   -0.70956
318800.0000   -0.45922
318840.0000   -0.38971
318880.0000   -0.49609
318920.0000    0.07067
318960.0000    0.09414
319000.0000    0.02485
319040.0000    0.10120
319080.0000    0.16687
319120.0000   -0.04445
319160.0000    0.06927
319200.0000   -0.16121
319240.0000   -0.03791
319280.0000   -0.11998
319320.0000    0.10799
319360.0000   -0.06991
319400.0000   -0.00829
319440.0000   -0.01212
319480.0000    0.12655
319520.0000    0.05408
319560.0000    0.19405
319600.0000    0.15322
319640.0000    0.00228
319680.0000    0.17222
319720.0000   -0.31510
319760.0000   -0.10152
319800.0000    0.19621
319840.0000    0.25043
319880.0000    0.23140
319920.0000    0.28878
319960.0000    0.24928
320000.0000    0.23956
320040.0000    0.10529
320080.0000    0.17914
320120.0000    0.06647
320160.0000    0.26974
320200.0000   -0.13170
320240.0000    0.07983
320280.0000    0.09250
320320.0000    0.20964
320360.0000   -0.29018
320400.0000   -0.27959
320440.0000   -0.12633
320480.0000   -0.52975
320520.0000   -0.30224
320560.0000   -0.36278
320600.0000   -0.60687
320640.0000   -0.48843
320680.0000   -0.39122
320720.0000   -0.41042
320760.0000   -0.80560
320800.0000    0.02670
320840.0000   -0.03957
320880.0000    0.12452
320920.0000    0.07621
320960.0000   -0.07824
321000.0000    0.05754
321040.0000    0.09230
321080.0000   -0.03735
321120.0000    0.00898
321160.0000    0.18771
321200.0000    0.09548
321240.0000    0.35592
321280.0000   -0.05105
321320.0000   -0.18548
321360.0000    0.14740
321400.0000    0.22176
321440.0000   -0.00752
321480.0000    0.01490
321520.0000    0.15764
321560.0000    0.09626
321600.0000    0.09960
321640.0000    0.07274
321680.0000   -0.01427
321720.0000    0.04311
321760.0000    0.01990
321800.0000    0.11502
321840.0000   -0.29267
321880.0000   -0.18118
321920.0000   -0.10600
321960.0000   -0.25256
322000.0000   -0.45300
322040.0000   -0.09137
322080.0000   -0.55818
322120.0000   -0.29069
322160.0000   -0.29352
322200.0000   -0.54344
322240.0000   -0.73683
322280.0000   -0.78066
322320.0000   -0.46857
322360.0000    0.00367
322400.0000   -0.15779
322440.0000   -0.03620
322480.0000    0.10290
322520.0000    0.07740
322560.0000   -0.16542
322600.0000   -0.20796
322640.0000   -0.12752
322680.0000   -0.06534
322720.0000    0.17692
322760.0000    0.23783
322800.0000    0.26443
322840.0000   -0.10885
322880.0000   -0.20302
322920.0000   -0.02870
322960.0000   -0.49937
323000.0000   -0.41626
323040.0000    0.06679
323080.0000   -0.57204
323120.0000   -0.52171
323160.0000   -0.60213
323200.0000   -0.84978
323240.0000   -0.56425
323280.0000   -0.59282
323320.0000   -0.35749
323360.0000   -0.72564
323400.0000   -0.19235
323440.0000   -0.35855
323480.0000   -0.05914
323520.0000   -0.44773
323560.0000   -0.21566
323600.0000   -0.31088
323640.0000   -0.45361
323680.0000   -0.05228
323720.0000   -0.14254
323760.0000    0.11275
323800.0000    0.05088
323840.0000    0.10365
323880.0000   -0.06170
323920.0000    0.05717
323960.0000   -0.35496
324000.0000   -0.16869
324040.0000   -0.43148
324080.0000   -0.30650
324120.0000   -0.07564
324160.0000   -0.20805
324200.0000   -0.15377
324240.0000   -0.45498
324280.0000   -0.41969
324320.0000   -0.29524
324360.0000   -0.33445
324400.0000   -0.17866
324440.0000   -0.55706
324480.0000   -0.42247
324520.0000   -0.59751
324560.0000   -0.54843
324600.0000   -0.62488
324640.0000   -0.53215
324680.0000   -0.26328
324720.0000   -0.18906
324760.0000   -0.16102
324800.0000    0.06735
324840.0000    0.01900
324880.0000   -0.02345
324920.0000   -0.03674
324960.0000    0.06547
325000.0000   -0.03364
325040.0000    0.23182
325080.0000    0.08780
325120.0000   -0.05162
325160.0000   -0.47346
325200.0000   -0.34086
325240.0000   -0.38052
325280.0000   -0.47888
325320.0000   -0.41900
325360.0000   -0.36482
325400.0000   -0.48305
325440.0000   -0.45369
325480.0000   -0.03106
325520.0000   -0.13651
325560.0000   -0.22702
325600.0000   -0.41418
325640.0000   -0.41918
325680.0000   -0.34255
325720.0000   -0.49521
325760.0000   -0.36790
325800.0000   -0.40198
325840.0000   -0.56911
325880.0000   -0.54843
325920.0000   -0.56614
325960.0000   -0.49973
326000.0000   -0.44814
326040.0000   -0.40244
326080.0000   -0.37595
326120.0000   -0.54766
326160.0000   -0.40194
326200.0000   -0.52244
326240.0000   -0.48487
326280.0000   -0.36558
326320.0000   -0.50832
326360.0000   -0.60076
326400.0000   -0.48781
326440.0000   -0.32851
326480.0000   -0.29070
326520.0000   -0.33826
326560.0000   -0.45531
326600.0000   -0.56137
326640.0000   -0.49119
326680.0000   -0.42185
326720.0000   -0.28148
326760.0000   -0.34081
326800.0000   -0.43365
326840.0000   -0.52394
326880.0000   -0.38405
326920.0000   -0.06523
326960.0000    0.00358
327000.0000   -0.24559
327040.0000   -0.25077
327080.0000   -0.25407
327120.0000   -0.19256
327160.0000   -0.23050
327200.0000   -0.40759
327240.0000   -0.12697
327280.0000   -0.06649
327320.0000   -0.11578
327360.0000   -0.10081
327400.0000   -0.35697
327440.0000   -0.22367
327480.0000   -0.32210
327520.0000   -0.27328
327560.0000   -0.63106
327600.0000   -0.37503
327640.0000   -0.48446
327680.0000   -0.51268
327720.0000   -0.64928
327760.0000   -0.63573
327800.0000   -0.28854
327840.0000   -0.52905
327880.0000   -0.69824
327920.0000   -0.54950
327960.0000   -0.66706
328000.0000   -0.75413
328040.0000   -0.57064
328080.0000   -0.55847
328120.0000   -0.45954
328160.0000   -0.75558
328200.0000   -0.63791
328240.0000   -0.62183
328280.0000   -0.80913
328320.0000   -0.96571
328360.0000   -1.01965
328400.0000   -0.41615
328440.0000   -0.75484
328480.0000   -0.74986
328520.0000   -0.74875
328560.0000   -0.63436
328600.0000   -0.62825
328640.0000   -0.68706
328680.0000   -0.98225
328720.0000   -0.72529
328760.0000   -0.96732
328800.0000   -0.72708
328840.0000   -0.78003
328880.0000   -0.48915
328920.0000   -1.07436
328960.0000   -0.82819
329000.0000   -0.91623
329040.0000   -0.82187
329080.0000   -0.73942
329120.0000   -0.89307
329160.0000   -0.64945
329200.0000   -0.51058
329240.0000   -0.56194
329280.0000   -0.38472
329320.0000   -0.48384
329360.0000   -0.45402
329400.0000   -0.50000
329440.0000   -0.68692
329480.0000   -1.06282
329520.0000   -0.47919
329560.0000   -0.30872
329600.0000   -0.58662
329640.0000   -0.28008
329680.0000   -0.56585
329720.0000   -0.51554
329760.0000   -0.64159
329800.0000   -0.62679
329840.0000   -0.70082
329880.0000   -0.63236
329920.0000   -0.48555
329960.0000   -0.40833
330000.0000   -0.52998
330040.0000   -0.77428
330080.0000   -0.69883
330120.0000   -0.57135
330160.0000   -0.78137
330200.0000   -0.54974
330240.0000   -0.50385
330280.0000   -0.39413
330320.0000   -0.51778
330360.0000   -0.32891
330400.0000   -0.67875
330440.0000   -0.41024
330480.0000   -0.18989
330520.0000   -0.23481
330560.0000   -0.38686
330600.0000   -0.53991
330640.0000   -0.23549
330680.0000   -0.72570
330720.0000   -0.65470
330760.0000   -0.04798
330800.0000   -0.27804
330840.0000   -0.45009
330880.0000   -0.02236
330920.0000   -0.18735
330960.0000   -0.20849
331000.0000    0.04124
331040.0000    0.07992
331080.0000   -0.28058
331120.0000    0.01222
331160.0000    0.01257
331200.0000   -0.19178
331240.0000   -0.30681
331280.0000   -0.08815
331320.0000   -0.45673
331360.0000   -0.51025
331400.0000   -0.59674
331440.0000   -0.78709
331480.0000   -0.69862
331520.0000   -0.49082
331560.0000   -0.36501
331600.0000   -0.68686
331640.0000   -0.45977
331680.0000   -0.50306
331720.0000   -0.47655
331760.0000   -0.67104
331800.0000   -0.51417
331840.0000   -0.75325
331880.0000   -0.69906
331920.0000   -0.66524
331960.0000   -0.61043
332000.0000   -0.66886
332040.0000   -0.53023
332080.0000   -0.75690
332120.0000   -0.82654
332160.0000   -1.04407
332200.0000   -0.83092
332240.0000   -0.91026
332280.0000   -0.77528
332320.0000   -0.49178
332360.0000   -0.80914
332400.0000   -0.53983
332440.0000   -0.61118
332480.0000   -0.36507
332520.0000   -0.49779
332560.0000   -0.53531
332600.0000   -0.61730
332640.0000   -0.54392
332680.0000   -0.52352
332720.0000   -0.25456
332760.0000   -0.52443
332800.0000   -0.54523
332840.0000   -0.58966
332880.0000   -0.42113
332920.0000   -0.56158
332960.0000   -0.68443
333000.0000   -0.78342
333040.0000   -0.63215
333080.0000   -0.36348
333120.0000   -0.65034
333160.0000   -0.65267
333200.0000   -0.43534
333240.0000   -0.47798
333280.0000   -0.17177
333320.0000   -0.20175
333360.0000   -0.12927
333400.0000   -0.22812
333440.0000   -0.18801
333480.0000   -0.14085
333520.0000    0.03543
333560.0000   -0.21569
333600.0000   -0.07929
333640.0000    0.04748
333680.0000   -0.15890
333720.0000   -0.13563
333760.0000   -0.15999
333800.0000    0.04977
333840.0000   -0.06392
333880.0000   -0.21016
333920.0000   -0.06564
333960.0000   -0.02210
334000.0000    0.18701
334040.0000   -0.18978
334080.0000   -0.20182
334120.0000   -0.13969
334160.0000   -0.03114
334200.0000   -0.09697
334240.0000   -0.08541
334280.0000    0.03034
334320.0000   -0.17690
334360.0000    0.10376
334400.0000   -0.20244
334440.0000    0.03970
334480.0000   -0.07723
334520.0000    0.14269
334560.0000   -0.05905
334600.0000    0.03760
334640.0000    0.03701
334680.0000    0.11373
334720.0000   -0.07402
334760.0000   -0.02312
334800.0000   -0.02615
334840.0000    0.02517
334880.0000    0.07473
334920.0000    0.02290
334960.0000   -0.10663
335000.0000   -0.16803
335040.0000    0.03318
335080.0000   -0.17140
335120.0000   -0.01933
335160.0000   -0.14410
335200.0000   -0.50227
335240.0000   -0.19559
335280.0000   -0.30205
335320.0000   -0.32849
335360.0000   -0.13272
335400.0000   -0.15963
335440.0000   -0.25480
335480.0000   -0.31055
335520.0000   -0.23930
335560.0000    0.05066
335600.0000   -0.09998
335640.0000   -0.15151
335680.0000   -0.08655
335720.0000   -0.30316
335760.0000   -0.23839
335800.0000   -0.21367
335840.0000   -0.33434
335880.0000   -0.17500
335920.0000   -0.23228
335960.0000   -0.29386
336000.0000    0.03891
336040.0000   -0.11402
336080.0000   -0.22553
336120.0000   -0.30627
336160.0000   -0.26995
336200.0000   -0.19616
336240.0000   -0.10597
336280.0000    0.02109
336320.0000    0.26805
336360.0000   -0.02721
336400.0000   -0.23362
336440.0000   -0.09149
336480.0000   -0.05246
336520.0000   -0.04771
336560.0000    0.12160
336600.0000    0.07871
336640.0000    0.06309
336680.0000   -0.01817
336720.0000   -0.06287
336760.0000    0.10142
336800.0000   -0.04842
336840.0000    0.07320
336880.0000    0.00936
336920.0000   -0.06398
336960.0000    0.03804
337000.0000    0.03412
337040.0000   -0.11544
337080.0000   -0.15863
337120.0000   -0.41288
337160.0000   -0.30706
337200.0000   -0.39529
337240.0000    0.05922
337280.0000   -0.22024
337320.0000   -0.35204
337360.0000   -0.08556
337400.0000   -0.11061
337440.0000   -0.56851
337480.0000   -0.18639
337520.0000   -0.42877
337560.0000   -0.14700
337600.0000   -0.29711
337640.0000   -0.28079
337680.0000   -0.17140
337720.0000   -0.39558
337760.0000   -0.24582
337800.0000   -0.21935
337840.0000    0.13300
337880.0000   -0.15958
337920.0000   -0.03587
337960.0000    0.07083
338000.0000   -0.13072
338040.0000    0.14491
338080.0000   -0.19281
338120.0000   -0.00307
338160.0000   -0.15593
338200.0000   -0.11788
338240.0000    0.06602
338280.0000    0.05281
338320.0000   -0.16681
338360.0000   -0.28128
338400.0000   -0.22614
338440.0000   -0.20670
338480.0000   -0.09048
338520.0000   -0.33146
338560.0000   -0.26785
338600.0000   -0.31468
338640.0000   -0.33155
338680.0000   -0.14034
338720.0000   -0.13674
338760.0000   -0.20174
338800.0000   -0.11533
338840.0000    0.21048
338880.0000   -0.33380
338920.0000   -0.27521
338960.0000   -0.39842
339000.0000   -0.38087
339040.0000    0.08730
339080.0000    0.01770
339120.0000    0.10124
339160.0000    0.01751
339200.0000    0.09977
339240.0000    0.19048
339280.0000    0.18229
339320.0000    0.13260
339360.0000    0.18171
339400.0000    0.15223
339440.0000    0.10959
339480.0000    0.30795
339520.0000    0.20308
339560.0000    0.15044
339600.0000    0.14317
339640.0000    0.25837
339680.0000    0.22641
339720.0000    0.37824
339760.0000    0.17258
339800.0000    0.07965
339840.0000    0.21487
339880.0000    0.02800
339920.0000    0.00214
339960.0000    0.08888
340000.0000    0.16996
340040.0000    0.14075
340080.0000    0.08023
340120.0000    0.33452
340160.0000    0.24592
340200.0000    0.30726
340240.0000    0.18923
340280.0000    0.16643
340320.0000    0.00077
340360.0000    0.12012
340400.0000    0.13528
340440.0000    0.19992
340480.0000    0.03803
340520.0000    0.38389
340560.0000    0.47069
340600.0000    0.33205
340640.0000    0.11304
340680.0000    0.09695
340720.0000    0.34459
340760.0000    0.31720
340800.0000    0.30238
340840.0000    0.19821
340880.0000    0.06613
340920.0000    0.26570
340960.0000    0.01023
341000.0000   -0.05965
341040.0000   -0.11451
341080.0000   -0.09792
341120.0000   -0.08352
341160.0000    0.03193
341200.0000   -0.28567
341240.0000    0.04245
341280.0000   -0.16350
341320.0000   -0.08912
341360.0000   -0.65611
341400.0000    0.11883
341440.0000   -0.17801
341480.0000   -0.10769
341520.0000   -0.26443
341560.0000   -0.23756
341600.0000   -0.21845
341640.0000   -0.02262
341680.0000   -0.29317
341720.0000   -0.27219
341760.0000   -0.36577
341800.0000   -0.19148
341840.0000   -0.28652
341880.0000   -0.22659
341920.0000    0.03354
341960.0000   -0.01680
342000.0000   -0.13338
342040.0000    0.12274
342080.0000   -0.25619
342120.0000   -0.04621
342160.0000   -0.11630
342200.0000   -0.18784
342240.0000   -0.15891
342280.0000   -0.32076
342320.0000   -0.20722
342360.0000   -0.25184
342400.0000   -0.10963
342440.0000   -0.04743
342480.0000   -0.10525
342520.0000   -0.22161
342560.0000   -0.56218
342600.0000   -0.29973
342640.0000   -0.38856
342680.0000   -0.55962
342720.0000   -0.47732
342760.0000   -0.37870
342800.0000   -0.68134
342840.0000   -0.49065
342880.0000   -0.47664
342920.0000   -0.44438
342960.0000   -0.24826
343000.0000   -0.22702
343040.0000   -0.26869
343080.0000   -0.50118
343120.0000   -0.22585
343160.0000   -0.31937
343200.0000   -0.49540
343240.0000   -0.43538
343280.0000   -0.29382
343320.0000   -0.41797
343360.0000   -0.12299
343400.0000   -0.23971
343440.0000   -0.25697
343480.0000   -0.11110
343520.0000   -0.05828
343560.0000   -0.22252
343600.0000   -0.11388
343640.0000    0.09114
343680.0000    0.08898
343720.0000   -0.12210
343760.0000   -0.20425
343800.0000   -0.58807
343840.0000   -0.35468
343880.0000   -0.37924
343920.0000   -0.38656
343960.0000   -0.30899
344000.0000   -0.39103
344040.0000   -0.25076
344080.0000   -0.49981
344120.0000    0.06347
344160.0000   -0.43641
344200.0000   -0.33672
344240.0000   -0.27054
344280.0000   -0.30231
344320.0000   -0.37838
344360.0000   -0.53803
344400.0000   -0.44008
344440.0000   -0.80452
344480.0000   -0.46274
344520.0000   -0.26762
344560.0000   -0.38651
344600.0000   -0.14785
344640.0000   -0.17900
344680.0000   -0.09163
344720.0000   -0.01155
344760.0000   -0.13189
344800.0000   -0.26118
344840.0000    0.05992
344880.0000   -0.15568
344920.0000   -0.36279
344960.0000   -0.04407
345000.0000   -0.09320
345040.0000   -0.23966
345080.0000   -0.32251
345120.0000   -0.10517
345160.0000   -0.37565
345200.0000   -0.31622
345240.0000   -0.18332
345280.0000   -0.27473
345320.0000   -0.32161
345360.0000   -0.41594
345400.0000   -0.36871
345440.0000   -0.34513
345480.0000   -0.32894
345520.0000   -0.42041
345560.0000   -0.28076
345600.0000   -0.26516
345640.0000   -0.61372
345680.0000   -0.76358
345720.0000   -0.51642
345760.0000   -0.65466
345800.0000   -0.44184
345840.0000   -0.25829
345880.0000   -0.26572
345920.0000   -0.17866
345960.0000   -0.25270
346000.0000    0.10239
346040.0000   -0.29887
346080.0000   -0.42972
346120.0000   -0.20237
346160.0000   -0.10533
346200.0000   -0.47453
346240.0000   -0.16737
346280.0000   -0.18431
346320.0000   -0.12131
346360.0000   -0.10395
346400.0000   -0.08693
346440.0000    0.03358
346480.0000   -0.10891
346520.0000   -0.10995
346560.0000   -0.06941
346600.0000   -0.45279
346640.0000   -0.47140
346680.0000   -0.56707
346720.0000   -0.51519
346760.0000   -0.39189
346800.0000   -0.46832
346840.0000   -0.45757
346880.0000   -0.31466
346920.0000   -0.21299
346960.0000   -0.45194
347000.0000   -0.49584
347040.0000   -0.12243
347080.0000   -0.34639
347120.0000   -0.68137
347160.0000   -0.56792
347200.0000   -0.43426
347240.0000   -0.57016
347280.0000   -0.39590
347320.0000   -0.42553
347360.0000   -0.57230
347400.0000   -0.76050
347440.0000   -0.37688
347480.0000   -0.18163
347520.0000   -0.01744
347560.0000   -0.32588
347600.0000   -0.18057
347640.0000   -0.51204
347680.0000   -0.43088
347720.0000   -0.36981
347760.0000   -0.42373
347800.0000   -0.47063
347840.0000   -0.09844
347880.0000    0.00292
347920.0000   -0.20879
347960.0000   -0.19650
348000.0000   -0.32432
348040.0000   -0.08816
348080.0000   -0.02187
348120.0000   -0.09500
348160.0000   -0.29952
348200.0000   -0.19804
348240.0000   -0.52929
348280.0000   -0.10113
348320.0000   -0.36391
348360.0000   -0.33203
348400.0000   -0.21979
348440.0000   -0.44019
348480.0000   -0.23956
348520.0000   -0.42268
348560.0000   -0.39369
348600.0000    0.03558
348640.0000    0.22863
348680.0000   -0.09919
348720.0000    0.01376
348760.0000    0.09616
348800.0000   -0.06459
348840.0000   -0.19493
348880.0000   -0.28061
348920.0000   -0.25583
348960.0000   -0.60889
349000.0000   -0.37969
349040.0000   -0.07951
349080.0000   -0.04273
349120.0000    0.03181
349160.0000   -0.22660
349200.0000   -0.01788
349240.0000   -0.14575
349280.0000   -0.03927
349320.0000    0.13862
349360.0000    0.02712
349400.0000   -0.20948
349440.0000   -0.36438
349480.0000   -0.16812
349520.0000   -0.09038
349560.0000   -0.15220
349600.0000    0.27442
349640.0000    0.20045
349680.0000   -0.03373
349720.0000   -0.22615
349760.0000   -0.22746
349800.0000   -0.28942
349840.0000   -0.46838
349880.0000   -0.60762
349920.0000   -0.41162
349960.0000   -0.53362
350000.0000   -0.27711
350040.0000   -0.41519
350080.0000   -0.53423
350120.0000   -0.58477
350160.0000   -0.39261
350200.0000   -0.36135
350240.0000   -0.04602
350280.0000    0.22895
350320.0000   -0.06071
350360.0000    0.05368
350400.0000   -0.04623
350440.0000   -0.56806
350480.0000   -0.50721
350520.0000   -0.18453
350560.0000   -0.21257
350600.0000   -0.25833
350640.0000   -0.46528
350680.0000   -0.58355
350720.0000   -0.29689
350760.0000   -0.45058
350800.0000   -0.45129
350840.0000   -0.69138
350880.0000   -0.34041
350920.0000   -0.05460
350960.0000   -0.04760
351000.0000    0.04891
351040.0000    0.06651
351080.0000   -0.09646
351120.0000    0.05786
351160.0000    0.20252
351200.0000   -0.06809
351240.0000    0.05167
351280.0000   -0.04457
351320.0000   -0.09831
351360.0000   -0.09190
351400.0000    0.09892
351440.0000    0.21053
351480.0000   -0.01679
351520.0000    0.07517
351560.0000   -0.15666
351600.0000   -0.21218
351640.0000   -0.07401
351680.0000   -0.12414
351720.0000   -0.06419
351760.0000   -0.09584
351800.0000   -0.09044
351840.0000    0.04511
351880.0000    0.33550
351920.0000   -0.12009
351960.0000    0.14741
352000.0000   -0.03505
352040.0000    0.04778
352080.0000    0.04816
352120.0000   -0.18636
352160.0000   -0.24378
352200.0000   -0.12827
352240.0000    0.10470
352280.0000    0.15648
352320.0000   -0.11538
352360.0000   -0.60380
352400.0000   -0.61901
352440.0000   -0.59150
352480.0000   -0.48293
352520.0000   -0.34222
352560.0000   -0.55131
352600.0000   -0.57183
352640.0000   -0.01661
352680.0000    0.06198
352720.0000    0.14963
352760.0000   -0.04175
352800.0000    0.05805
352840.0000   -0.18859
352880.0000   -0.19937
352920.0000   -0.08915
352960.0000   -0.09372
353000.0000    0.01908
353040.0000   -0.14689
353080.0000   -0.09937
353120.0000   -0.02235
353160.0000   -0.04672
353200.0000    0.12818
353240.0000   -0.25511
353280.0000   -0.07018
353320.0000   -0.13375
353360.0000    0.03099
353400.0000   -0.26806
353440.0000   -0.36116
353480.0000   -0.30934
353520.0000   -0.26692
353560.0000   -0.19666
353600.0000   -0.24493
353640.0000   -0.27726
353680.0000    0.13664
353720.0000    0.15610
353760.0000    0.15921
353800.0000    0.43456
353840.0000    0.47513
353880.0000    0.05063
353920.0000    0.36805
353960.0000    0.15349
354000.0000    0.00146
354040.0000    0.24044
354080.0000    0.09637
354120.0000    0.21093
354160.0000   -0.06009
354200.0000   -0.07747
354240.0000   -0.12845
354280.0000    0.30918
354320.0000   -0.04999
354360.0000    0.16812
354400.0000   -0.20686
354440.0000   -0.33804
354480.0000   -0.44286
354520.0000   -0.37667
354560.0000   -0.24916
354600.0000   -0.15593
354640.0000   -0.37773
354680.0000   -0.49623
354720.0000   -0.45723
354760.0000   -0.26966
354800.0000   -0.33388
354840.0000   -0.34799
354880.0000   -0.25991
354920.0000   -0.37806
354960.0000   -0.10996
355000.0000   -0.17428
355040.0000   -0.28970
355080.0000   -0.59397
355120.0000   -0.29055
355160.0000   -0.49210
355200.0000   -0.53959
355240.0000   -0.56223
355280.0000   -0.54583
355320.0000   -0.51009
355360.0000   -0.69407
355400.0000   -0.78847
355440.0000   -0.35584
355480.0000   -0.29087
355520.0000   -0.93011
355560.0000   -0.55144
355600.0000   -0.60481
355640.0000   -0.44183
355680.0000   -0.42790
355720.0000   -0.36774
355760.0000   -0.60530
355800.0000   -0.55691
355840.0000   -0.39299
355880.0000   -0.71541
355920.0000   -0.75143
355960.0000   -0.06689
356000.0000   -0.39552
356040.0000   -0.46962
356080.0000   -0.46195
356120.0000   -0.53994
356160.0000   -0.75937
356200.0000   -0.52733
356240.0000   -0.38389
356280.0000   -0.55557
356320.0000   -0.42868
356360.0000   -0.53954
356400.0000   -0.82437
356440.0000   -0.52988
356480.0000   -0.56537
356520.0000   -0.37451
356560.0000   -0.37936
356600.0000   -0.20685
356640.0000   -0.23821
356680.0000   -0.26173
356720.0000   -0.39861
356760.0000   -0.09122
356800.0000   -0.32916
356840.0000   -0.13592
356880.0000   -0.17200
356920.0000   -0.13699
356960.0000   -0.13395
357000.0000   -0.03729
357040.0000   -0.25878
357080.0000   -0.36074
357120.0000   -0.41511
357160.0000   -0.22782
357200.0000    0.05028
357240.0000   -0.17072
357280.0000   -0.29356
357320.0000   -0.18631
357360.0000   -0.03229
357400.0000   -0.36703
357440.0000   -0.17573
357480.0000   -0.32786
357520.0000    0.01890
357560.0000   -0.45726
357600.0000    0.04951
357640.0000   -0.11281
357680.0000    0.12804
357720.0000   -0.11391
357760.0000   -0.49329
357800.0000   -0.35181
357840.0000   -0.34702
357880.0000   -0.53790
357920.0000   -0.65817
357960.0000   -0.32392
358000.0000   -0.51192
358040.0000   -0.46876
358080.0000   -0.14633
358120.0000   -0.22850
358160.0000   -0.43323
358200.0000   -0.65402
358240.0000   -0.28072
358280.0000   -0.48117
358320.0000   -0.42873
358360.0000   -0.10841
358400.0000   -0.81081
358440.0000   -0.59436
358480.0000   -0.57580
358520.0000   -0.63331
358560.0000   -0.72769
358600.0000   -0.58143
358640.0000   -0.89187
358680.0000   -0.52915
358720.0000   -0.34308
358760.0000   -0.59468
358800.0000   -0.39734
358840.0000   -0.54358
358880.0000   -0.70274
358920.0000   -0.60756
358960.0000   -0.48423
359000.0000   -0.64851
359040.0000   -0.66040
359080.0000   -0.54941
359120.0000   -0.91458
359160.0000   -0.68234
359200.0000   -0.45183
359240.0000   -0.50546
359280.0000   -0.70282
359320.0000   -0.68196
359360.0000   -0.70454
359400.0000   -0.71290
359440.0000   -0.65109
359480.0000   -0.59469
359520.0000   -0.77698
359560.0000   -0.63225
359600.0000   -0.61770
359640.0000   -0.41961
359680.0000   -0.29521
359720.0000   -0.52951
359760.0000   -0.49719
359800.0000   -0.58648
359840.0000   -0.65396
359880.0000   -0.82412
359920.0000   -0.60536
359960.0000   -0.52923
360000.0000   -0.64624
360040.0000   -0.64765
360080.0000   -0.53479
360120.0000   -0.41548
360160.0000   -0.47956
360200.0000   -0.64172
360240.0000   -0.38465
360280.0000   -0.43654
360320.0000   -0.54194
360360.0000   -0.64109
360400.0000   -0.54327
360440.0000   -0.74129
360480.0000   -0.64040
360520.0000   -0.65701
360560.0000   -0.61350
360600.0000   -0.41970
360640.0000   -0.62643
360680.0000   -0.55559
360720.0000   -0.38596
360760.0000   -0.41893
360800.0000   -0.67346
360840.0000   -0.51829
360880.0000   -0.29881
360920.0000   -0.19770
360960.0000   -0.46214
361000.0000   -0.59219
361040.0000   -0.60632
361080.0000   -0.62561
361120.0000   -0.56768
361160.0000   -0.79695
361200.0000   -0.29267
361240.0000   -0.05379
361280.0000   -0.12385
361320.0000   -0.25375
361360.0000   -0.41760
361400.0000   -0.71693
361440.0000   -0.43352
361480.0000   -0.22740
361520.0000   -0.51475
361560.0000   -0.56847
361600.0000   -0.49010
361640.0000   -0.63313
361680.0000   -0.47377
361720.0000   -0.45437
361760.0000   -0.54195
361800.0000   -0.63832
361840.0000   -0.53895
361880.0000   -0.55087
361920.0000   -0.51529
361960.0000   -0.72216
362000.0000   -0.61029
362040.0000   -0.58991
362080.0000   -0.61807
362120.0000   -0.59000
362160.0000   -0.32815
362200.0000   -0.45805
362240.0000   -0.42957
362280.0000   -0.63953
362320.0000   -0.32630
362360.0000   -0.62976
362400.0000   -0.69401
362440.0000   -0.49629
362480.0000   -0.61346
362520.0000   -0.46234
362560.0000   -0.37582
362600.0000   -0.41423
362640.0000   -0.49572
362680.0000   -0.67804
362720.0000   -0.50115
362760.0000   -0.52428
362800.0000   -0.53235
362840.0000   -0.95463
362880.0000   -0.74957
362920.0000   -0.64191
362960.0000   -0.58855
363000.0000   -0.41053
363040.0000   -0.46414
363080.0000   -0.51825
363120.0000   -0.13715
363160.0000   -0.00523
363200.0000   -0.09167
363240.0000   -0.59390
363280.0000   -0.43759
363320.0000   -0.58536
363360.0000   -0.28121
363400.0000   -0.41829
363440.0000   -0.39421
363480.0000   -0.42088
363520.0000   -0.37170
363560.0000   -0.15689
363600.0000   -0.48404
363640.0000   -0.38713
363680.0000   -0.54366
363720.0000    0.15657
363760.0000   -0.19281
363800.0000   -0.42900
363840.0000   -0.08661
363880.0000    0.16242
363920.0000    0.03636
363960.0000   -0.01496
364000.0000   -0.34652
364040.0000   -0.64061
364080.0000   -0.64516
364120.0000   -0.64996
364160.0000   -0.20614
364200.0000   -0.63841
364240.0000   -0.47813
364280.0000   -0.51336
364320.0000   -0.62540
364360.0000   -0.57018
364400.0000   -0.48306
364440.0000   -0.52722
364480.0000   -0.66980
364520.0000   -0.42470
364560.0000   -0.59761
364600.0000   -0.88548
364640.0000   -0.46137
364680.0000   -0.50098
364720.0000   -0.69569
364760.0000   -0.56906
364800.0000   -0.45477
364840.0000   -0.57715
364880.0000   -0.12873
364920.0000   -0.55835
364960.0000   -0.41926
365000.0000   -0.24520
365040.0000   -0.20261
365080.0000   -0.32624
365120.0000   -0.24038
365160.0000   -0.46826
365200.0000   -0.55475
365240.0000    0.04954
365280.0000   -0.23625
365320.0000   -0.32021
365360.0000   -0.29853
365400.0000   -0.48895
365440.0000   -0.79583
365480.0000   -0.69800
365520.0000   -0.71483
365560.0000   -0.62290
365600.0000   -0.87664
365640.0000   -0.76311
365680.0000   -0.84791
365720.0000   -0.56615
365760.0000   -0.30645
365800.0000   -0.50268
365840.0000   -0.11469
365880.0000   -0.06056
365920.0000   -0.56721
365960.0000   -0.70213
366000.0000   -0.36537
366040.0000   -0.59062
366080.0000   -0.45555
366120.0000   -0.27155
366160.0000   -0.13321
366200.0000   -0.42615
366240.0000   -0.11813
366280.0000   -0.07563
366320.0000   -0.23699
366360.0000   -0.43331
366400.0000   -0.22048
366440.0000   -0.65873
366480.0000   -0.52670
366520.0000   -0.15633
366560.0000    0.14623
366600.0000   -0.11393
366640.0000   -0.02734
366680.0000   -0.12201
366720.0000    0.11543
366760.0000   -0.30928
366800.0000   -0.06360
366840.0000   -0.36386
366880.0000   -0.51801
366920.0000   -0.62563
366960.0000   -0.26779
367000.0000   -0.06515
367040.0000   -0.58787
367080.0000   -0.69909
367120.0000   -0.70249
367160.0000   -0.63806
367200.0000   -0.40786
367240.0000   -0.49165
367280.0000   -0.77273
367320.0000   -0.55513
367360.0000   -0.58256
367400.0000   -0.63245
367440.0000   -0.70640
367480.0000   -0.51298
367520.0000   -0.56789
367560.0000   -0.39119
367600.0000   -0.61845
367640.0000   -0.95147
367680.0000   -0.69518
367720.0000   -0.95398
367760.0000   -0.84287
367800.0000   -0.85154
367840.0000   -0.67685
367880.0000   -0.56624
367920.0000   -0.81371
367960.0000   -0.99183
368000.0000   -0.69990
368040.0000   -0.55452
368080.0000   -0.57754
368120.0000   -0.82379
368160.0000   -0.83534
368200.0000   -0.72329
368240.0000   -0.77235
368280.0000   -0.62269
368320.0000   -0.93752
368360.0000   -1.19579
368400.0000   -0.66550
368440.0000   -0.44263
368480.0000   -0.34552
368520.0000   -0.84878
368560.0000   -0.72430
368600.0000   -0.37590
368640.0000   -0.68837
368680.0000   -0.60992
368720.0000   -0.40002
368760.0000   -0.50464
368800.0000   -0.44282
368840.0000   -0.47394
368880.0000   -0.25080
368920.0000   -0.29527
368960.0000   -0.37842
369000.0000   -0.39603
369040.0000   -0.48136
369080.0000   -0.53789
369120.0000   -0.72209
369160.0000   -0.44365
369200.0000   -0.16112
369240.0000   -0.54773
369280.0000   -0.61761
369320.0000   -0.56306
369360.0000   -0.18049
369400.0000   -0.51363
369440.0000    0.02580
369480.0000   -0.47435
369520.0000   -0.34654
369560.0000   -0.32109
369600.0000   -0.48484
369640.0000   -0.38850
369680.0000   -0.11501
369720.0000   -0.78813
369760.0000   -0.47383
369800.0000   -0.63699
369840.0000   -0.76672
369880.0000   -0.50137
369920.0000   -0.64009
369960.0000   -0.66910
370000.0000   -0.84690
370040.0000   -0.67718
370080.0000   -0.57536
370120.0000   -0.79350
370160.0000   -0.54636
370200.0000   -0.37940
370240.0000   -0.68668
370280.0000   -0.85735
370320.0000   -0.82360
370360.0000   -0.43101
370400.0000   -0.57276
370440.0000   -0.53872
370480.0000   -0.64304
370520.0000   -0.36212
370560.0000   -0.18773
370600.0000   -0.28979
370640.0000   -0.08147
370680.0000   -0.39633
370720.0000   -0.32129
370760.0000   -0.31691
370800.0000   -0.42509
370840.0000   -0.39682
370880.0000   -0.38170
370920.0000   -0.34641
370960.0000   -0.30490
371000.0000   -0.48697
371040.0000   -0.31681
371080.0000   -0.40367
371120.0000   -0.53206
371160.0000   -0.56739
371200.0000   -0.48919
371240.0000   -0.69807
371280.0000   -0.41909
371320.0000   -0.43165
371360.0000   -0.65745
371400.0000   -0.59097
371440.0000   -0.50208
371480.0000   -0.70894
371520.0000   -0.80671
371560.0000   -0.76510
371600.0000   -0.56699
371640.0000   -0.58129
371680.0000   -0.58691
371720.0000   -0.68988
371760.0000   -0.84449
371800.0000   -0.69043
371840.0000   -0.53201
371880.0000   -0.55774
371920.0000   -0.52668
371960.0000   -0.61083
372000.0000   -0.79552
372040.0000   -0.56046
372080.0000   -0.86864
372120.0000   -0.80441
372160.0000   -0.63676
372200.0000   -0.43183
372240.0000   -0.48131
372280.0000   -0.61446
372320.0000   -0.74787
372360.0000   -0.62202
372400.0000   -0.59290
372440.0000   -0.30685
372480.0000   -0.59736
372520.0000   -0.51401
372560.0000   -0.98667
372600.0000   -0.46200
372640.0000   -0.55987
372680.0000   -0.51271
372720.0000   -0.25001
372760.0000   -0.51548
372800.0000   -0.24276
372840.0000   -0.36797
372880.0000   -0.03373
372920.0000   -0.18004
372960.0000   -0.32463
373000.0000   -0.29369
373040.0000   -0.03743
373080.0000   -0.05952
373120.0000   -0.40665
373160.0000   -0.26877
373200.0000   -0.00875
373240.0000   -0.19680
373280.0000   -0.16830
373320.0000   -0.25305
373360.0000   -0.30928
373400.0000   -0.21597
373440.0000    0.01362
373480.0000   -0.31642
373520.0000   -0.03990
373560.0000   -0.26058
373600.0000   -0.06613
373640.0000   -0.14732
373680.0000   -0.13854
373720.0000   -0.28417
373760.0000   -0.25753
373800.0000   -0.37244
373840.0000   -0.11547
373880.0000   -0.05973
373920.0000   -0.18241
373960.0000   -0.12129
374000.0000   -0.42971
374040.0000   -0.51120
374080.0000   -0.23586
374120.0000   -0.34027
374160.0000   -0.51829
374200.0000   -0.52176
374240.0000   -0.27787
374280.0000   -0.63926
374320.0000   -0.72432
374360.0000   -0.70355
374400.0000   -0.49290
374440.0000   -0.45128
374480.0000   -0.29623
374520.0000    0.02335
374560.0000   -0.20833
374600.0000   -0.09614
374640.0000   -0.30135
374680.0000   -0.19083
374720.0000   -0.15056
374760.0000   -0.14594
374800.0000   -0.10530
374840.0000   -0.03063
374880.0000   -0.39830
374920.0000   -0.22621
374960.0000   -0.26069
375000.0000   -0.25223
375040.0000   -0.38921
375080.0000   -0.16844
375120.0000   -0.25470
375160.0000   -0.09861
375200.0000   -0.05383
375240.0000   -0.23802
375280.0000   -0.22612
375320.0000   -0.06838
375360.0000   -0.11681
375400.0000   -0.18039
375440.0000   -0.07179
375480.0000   -0.09018
375520.0000   -0.41392
375560.0000   -0.18160
375600.0000   -0.42791
375640.0000   -0.42903
375680.0000   -0.47228
375720.0000   -0.39290
375760.0000   -0.31903
375800.0000   -0.31263
375840.0000   -0.46820
375880.0000   -0.19699
375920.0000   -0.19758
375960.0000   -0.28466
376000.0000   -0.44510
376040.0000   -0.54420
376080.0000   -0.47742
376120.0000   -0.30077
376160.0000   -0.25391
376200.0000   -0.82723
376240.0000   -0.78188
376280.0000   -0.77433
376320.0000   -0.87921
376360.0000   -0.70029
376400.0000   -0.90302
376440.0000   -0.40716
376480.0000   -0.57327
376520.0000   -0.35237
376560.0000   -0.60382
376600.0000   -0.39656
376640.0000   -0.64523
376680.0000   -0.73168
376720.0000   -0.54726
376760.0000   -0.53698
376800.0000   -0.66748
376840.0000   -0.42108
376880.0000   -0.44813
376920.0000   -0.58793
376960.0000   -0.54638
377000.0000   -0.88827
377040.0000   -0.71325
377080.0000   -0.81173
377120.0000   -0.57028
377160.0000   -0.94999
377200.0000   -0.95442
377240.0000   -1.23495
377280.0000   -1.04884
377320.0000   -0.74532
377360.0000   -0.57753
377400.0000   -0.98191
377440.0000   -0.90542
377480.0000   -0.78545
377520.0000   -0.94919
377560.0000   -0.66649
377600.0000   -0.73267
377640.0000   -1.22459
377680.0000   -0.85533
377720.0000   -0.93310
377760.0000   -0.97333
377800.0000   -0.45952
377840.0000   -0.43142
377880.0000   -0.56783
377920.0000   -0.71559
377960.0000   -0.39408
378000.0000   -0.53285
378040.0000   -0.49329
378080.0000   -0.70808
378120.0000   -0.75321
378160.0000   -0.54154
378200.0000   -0.34265
378240.0000   -0.66697
378280.0000   -0.62932
378320.0000   -0.69502
378360.0000   -0.80933
378400.0000   -0.97317
378440.0000   -0.71027
378480.0000   -0.74452
378520.0000   -1.07703
378560.0000   -1.11534
378600.0000   -0.61725
378640.0000   -0.76640
378680.0000   -0.74638
378720.0000   -0.83304
378760.0000   -0.81386
378800.0000   -0.83058
378840.0000   -0.92582
378880.0000   -0.84729
378920.0000   -0.82692
378960.0000   -0.66772
379000.0000   -0.75545
379040.0000   -0.79697
379080.0000   -0.93899
379120.0000   -0.86484
379160.0000   -0.69341
379200.0000   -0.81180
379240.0000   -0.74688
379280.0000   -1.15481
379320.0000   -0.93447
379360.0000   -0.66772
379400.0000   -0.71230
379440.0000   -0.54481
379480.0000   -0.73832
379520.0000   -0.66664
379560.0000   -0.74178
379600.0000   -1.02236
379640.0000   -0.97119
379680.0000   -0.95853
379720.0000   -0.45968
379760.0000   -0.75692
379800.0000   -0.20538
379840.0000    0.03266
379880.0000   -0.34074
379920.0000   -0.08744
379960.0000   -0.26815
380000.0000   -0.34133
380040.0000   -0.26812
380080.0000   -0.58541
380120.0000   -0.91361
380160.0000   -0.17545
380200.0000   -0.26287
380240.0000   -0.31229
380280.0000   -0.38510
380320.0000   -0.10976
380360.0000   -0.25491
380400.0000   -0.49650
380440.0000   -0.22461
380480.0000   -0.29343
380520.0000   -0.20490
380560.0000   -0.16828
380600.0000   -0.29940
380640.0000   -0.37004
380680.0000   -0.30355
380720.0000   -0.33594
380760.0000   -0.52872
380800.0000   -0.30612
380840.0000   -0.23043
380880.0000   -0.44891
380920.0000   -0.45869
380960.0000   -0.40693
381000.0000   -0.26003
381040.0000   -0.40132
381080.0000   -0.22443
381120.0000   -0.22829
381160.0000   -0.20573
381200.0000   -0.27639
381240.0000   -0.16365
381280.0000   -0.28433
381320.0000   -0.33404
381360.0000   -0.29238
381400.0000   -0.12203
381440.0000   -0.39447
381480.0000   -0.38673
381520.0000   -0.45709
381560.0000   -0.38332
381600.0000   -0.55662
381640.0000   -0.45015
381680.0000   -0.54594
381720.0000   -0.76147
381760.0000   -0.41179
381800.0000   -0.44258
381840.0000   -0.30232
381880.0000   -0.48681
381920.0000   -0.38168
381960.0000   -0.19784
382000.0000   -0.50405
382040.0000   -0.28514
382080.0000   -0.34640
382120.0000   -0.33961
382160.0000   -0.23459
382200.0000   -0.36676
382240.0000   -0.12291
382280.0000   -0.47463
382320.0000   -0.29552
382360.0000   -0.29218
382400.0000   -0.40947
382440.0000   -0.31188
382480.0000   -0.38917
382520.0000   -0.29724
382560.0000   -0.35887
382600.0000   -0.50181
382640.0000   -0.35375
382680.0000   -0.46578
382720.0000   -0.44526
382760.0000   -0.38743
382800.0000   -0.63647
382840.0000   -0.65955
382880.0000   -0.20065
382920.0000   -0.40542
382960.0000   -0.04521
383000.0000   -0.34882
383040.0000   -0.20518
383080.0000   -0.25710
383120.0000   -0.42878
383160.0000   -0.43337
383200.0000   -0.49581
383240.0000   -0.27272
383280.0000   -0.29656
383320.0000   -0.61159
383360.0000   -0.37992
383400.0000   -0.35344
383440.0000   -0.43485
383480.0000   -0.56523
383520.0000   -0.36298
383560.0000   -0.32325
383600.0000   -0.18896
383640.0000   -0.37428
383680.0000   -0.24676
383720.0000   -0.29410
383760.0000   -0.17899
383800.0000   -0.13731
383840.0000    0.11443
383880.0000   -0.02678
383920.0000   -0.07875
383960.0000   -0.07792
384000.0000   -0.00549
384040.0000    0.05647
384080.0000    0.00800
384120.0000   -0.36166
384160.0000   -0.32380
384200.0000   -0.27819
384240.0000   -0.18463
384280.0000    0.03644
384320.0000    0.04262
384360.0000   -0.07935
384400.0000   -0.20206
384440.0000   -0.24514
384480.0000   -0.58634
384520.0000   -0.09760
384560.0000   -0.56624
384600.0000   -0.31499
384640.0000   -0.04417
384680.0000   -0.38953
384720.0000   -0.10043
384760.0000   -0.04004
384800.0000   -0.24347
384840.0000   -0.25819
384880.0000   -0.10010
384920.0000   -0.35310
384960.0000   -0.26507
385000.0000   -0.56074
385040.0000   -0.47340
385080.0000   -0.84112
385120.0000   -0.56672
385160.0000   -0.44083
385200.0000   -0.12443
385240.0000   -0.02287
385280.0000   -0.25023
385320.0000   -0.40917
385360.0000   -0.14647
385400.0000   -0.14438
385440.0000   -0.38705
385480.0000   -0.24084
385520.0000   -0.14695
385560.0000   -0.36572
385600.0000   -0.29479
385640.0000   -0.10325
385680.0000   -0.04912
385720.0000   -0.31974
385760.0000   -0.41498
385800.0000   -0.15880
385840.0000   -0.19727
385880.0000   -0.41700
385920.0000   -0.30723
385960.0000   -0.35421
386000.0000   -0.39051
386040.0000    0.08252
386080.0000    0.08804
386120.0000    0.15986
386160.0000    0.02611
386200.0000   -0.29065
386240.0000    0.64930
386280.0000    0.49918
386320.0000    0.18929
386360.0000    0.04047
386400.0000   -0.32420
386440.0000   -0.38280
386480.0000   -0.30796
386520.0000   -0.16611
386560.0000    0.16080
386600.0000   -0.11333
386640.0000   -0.21984
386680.0000   -0.50647
386720.0000   -0.42248
386760.0000   -0.16799
386800.0000   -0.29467
386840.0000   -0.30773
386880.0000   -0.45110
386920.0000   -0.08387
386960.0000   -0.30506
387000.0000   -0.34351
387040.0000   -0.27205
387080.0000   -0.23524
387120.0000   -0.08934
387160.0000    0.02509
387200.0000    0.09641
387240.0000    0.09565
387280.0000   -0.45476
387320.0000   -0.42473
387360.0000   -0.71172
387400.0000   -0.42695
387440.0000   -0.26179
387480.0000    0.03530
387520.0000   -0.79697
387560.0000   -0.41863
387600.0000   -0.56111
387640.0000   -0.31317
387680.0000   -0.02803
387720.0000   -0.27176
387760.0000    0.00336
387800.0000   -0.23269
387840.0000   -0.15793
387880.0000   -0.18203
387920.0000   -0.34538
387960.0000   -0.25476
388000.0000   -0.42027
388040.0000   -0.51597
388080.0000   -0.87628
388120.0000   -0.23781
388160.0000   -0.50267
388200.0000   -0.32623
388240.0000   -0.35117
388280.0000   -0.39629
388320.0000   -0.37540
388360.0000   -0.12166
388400.0000   -0.50621
388440.0000   -0.07684
388480.0000   -0.56066
388520.0000   -0.89952
388560.0000   -1.00470
388600.0000   -0.77008
388640.0000   -0.69739
388680.0000   -0.85572
388720.0000   -0.28966
388760.0000   -0.10815
388800.0000   -0.39275
388840.0000   -0.38169
388880.0000   -0.57619
388920.0000   -0.83120
388960.0000   -0.80637
389000.0000   -0.46582
389040.0000   -0.48691
389080.0000   -0.64098
389120.0000   -0.37823
389160.0000   -0.40210
389200.0000   -0.19124
389240.0000    0.00091
389280.0000   -0.10028
389320.0000    0.07113
389360.0000    0.25469
389400.0000   -0.41408
389440.0000   -0.44435
389480.0000   -0.35695
389520.0000   -0.49984
389560.0000    0.04540
389600.0000   -0.21550
389640.0000   -0.57269
389680.0000   -0.41413
389720.0000   -0.42657
389760.0000   -0.37736
389800.0000   -1.13797
389840.0000   -0.90105
389880.0000   -0.53784
389920.0000   -0.56732
389960.0000   -0.17355
390000.0000   -0.52578
390040.0000   -0.13366
390080.0000   -0.47330
390120.0000   -0.34329
390160.0000   -0.24532
390200.0000   -0.42640
390240.0000   -0.59502
390280.0000   -0.42640
390320.0000   -0.29665
390360.0000   -0.14918
390400.0000   -0.09377
390440.0000   -0.35006
390480.0000   -0.08138
390520.0000   -0.23803
390560.0000   -0.56887
390600.0000   -0.44005
390640.0000   -0.32656
390680.0000   -0.62877
390720.0000    0.05369
390760.0000    0.29779
390800.0000    0.12192
390840.0000    0.29521
390880.0000    0.30420
390920.0000    0.43655
390960.0000    0.18044
391000.0000    0.29350
391040.0000    0.24141
391080.0000    0.40627
391120.0000    0.02308
391160.0000    0.16822
391200.0000    0.33917
391240.0000    0.29725
391280.0000   -0.10121
391320.0000   -0.06362
391360.0000   -0.24565
391400.0000   -0.03520
391440.0000    0.00152
391480.0000   -0.11948
391520.0000   -0.19570
391560.0000    0.01274
391600.0000    0.34854
391640.0000    0.48075
391680.0000    0.59257
391720.0000    0.34931
391760.0000    0.19148
391800.0000    0.13909
391840.0000    0.32714
391880.0000    0.34852
391920.0000   -0.04530
391960.0000   -0.15347
392000.0000   -0.36574
392040.0000   -0.52052
392080.0000   -0.31819
392120.0000   -0.42580
392160.0000   -0.33883
392200.0000   -0.43278
392240.0000   -0.35945
392280.0000   -0.28343
392320.0000   -0.14712
392360.0000   -0.39314
392400.0000   -0.61309
392440.0000   -0.17565
392480.0000   -0.30324
392520.0000   -0.22906
392560.0000   -0.40224
392600.0000   -0.03564
392640.0000   -0.09044
392680.0000   -0.41653
392720.0000   -0.27926
392760.0000   -0.19137
392800.0000   -0.29612
392840.0000   -0.40361
392880.0000   -0.14382
392920.0000   -0.33583
392960.0000   -0.32891
393000.0000   -0.21673
393040.0000   -0.24189
393080.0000   -0.34110
393120.0000   -0.20910
393160.0000   -0.82613
393200.0000   -0.47761
393240.0000   -0.21061
393280.0000   -0.49077
393320.0000   -0.51884
393360.0000   -0.51217
393400.0000   -0.36295
393440.0000   -0.40767
393480.0000   -0.50074
393520.0000   -0.51016
393560.0000   -0.61475
393600.0000   -0.38214
393640.0000   -0.48148
393680.0000   -0.42054
393720.0000   -0.24157
393760.0000   -0.60202
393800.0000   -0.51519
393840.0000   -0.59623
393880.0000   -0.76785
393920.0000   -0.52338
393960.0000   -0.86278
394000.0000   -0.89718
394040.0000   -0.40290
394080.0000   -0.42916
394120.0000   -0.58847
394160.0000   -0.22292
394200.0000   -0.23909
394240.0000   -0.11386
394280.0000   -0.81576
394320.0000   -0.45756
394360.0000   -0.78954
394400.0000   -0.70711
394440.0000   -0.90038
394480.0000   -0.66849
394520.0000   -0.54699
394560.0000   -0.79151
394600.0000   -0.79169
394640.0000   -0.64555
394680.0000   -0.51587
394720.0000   -0.60989
394760.0000   -0.67321
394800.0000   -0.68614
394840.0000   -0.65179
394880.0000   -0.45321
394920.0000   -0.64607
394960.0000   -0.72107
395000.0000   -1.02399
395040.0000   -0.62962
395080.0000   -0.82321
395120.0000   -0.72372
395160.0000   -0.41584
395200.0000   -0.80404
395240.0000   -0.55871
395280.0000   -0.53570
395320.0000   -0.77581
395360.0000   -0.69542
395400.0000   -0.78591
395440.0000   -0.41230
395480.0000   -0.61472
395520.0000   -0.45432
395560.0000   -0.41097
395600.0000   -0.67184
395640.0000   -0.50096
395680.0000   -0.53418
395720.0000   -0.54861
395760.0000   -0.58141
395800.0000   -0.20995
395840.0000   -0.33585
395880.0000   -0.59113
395920.0000   -0.82476
395960.0000   -0.72412
396000.0000   -0.93282
396040.0000   -0.62650
396080.0000   -0.54843
396120.0000   -0.82303
396160.0000   -0.60200
396200.0000   -0.41657
396240.0000   -0.61523
396280.0000   -0.29439
396320.0000   -0.44454
396360.0000   -0.70658
396400.0000   -0.78030
396440.0000   -0.52523
396480.0000   -0.83670
396520.0000   -0.72188
396560.0000   -0.65400
396600.0000   -0.77901
396640.0000   -0.59018
396680.0000   -0.66461
396720.0000   -0.55526
396760.0000   -0.75315
396800.0000   -0.63876
396840.0000   -0.65558
396880.0000   -0.59034
396920.0000   -0.55987
396960.0000   -0.93168
397000.0000   -0.73113
397040.0000   -0.54900
397080.0000   -0.71534
397120.0000   -0.61673
397160.0000   -0.75930
397200.0000   -0.55191
397240.0000   -0.55504
397280.0000   -0.88598
397320.0000   -0.73339
397360.0000   -0.79010
397400.0000   -0.77397
397440.0000   -0.55336
397480.0000   -0.91094
397520.0000   -0.27039
397560.0000   -0.24940
397600.0000   -0.24922
397640.0000   -0.42197
397680.0000   -0.23645
397720.0000   -0.54369
397760.0000   -0.68895
397800.0000   -0.28251
397840.0000   -0.41054
397880.0000   -0.43234
397920.0000   -0.33168
397960.0000   -0.58320
398000.0000   -0.43838
398040.0000   -0.48193
398080.0000   -0.73844
398120.0000   -0.95395
398160.0000   -0.77691
398200.0000   -0.37586
398240.0000   -0.43079
398280.0000   -0.47914
398320.0000   -0.97965
398360.0000   -0.54033
398400.0000   -0.55464
398440.0000   -0.47089
398480.0000   -0.55682
398520.0000   -0.51013
398560.0000   -0.59333
398600.0000   -0.56236
398640.0000   -0.78519
398680.0000   -0.74174
398720.0000   -0.85744
398760.0000   -0.78373
398800.0000   -0.98303
398840.0000   -0.63177
398880.0000   -0.55365
398920.0000   -0.68776
398960.0000   -0.62704
399000.0000   -0.78231
399040.0000   -0.52704
399080.0000   -0.59909
399120.0000   -0.65112
399160.0000   -0.77732
399200.0000   -0.75140
399240.0000   -0.65075
399280.0000   -0.84315
399320.0000   -0.76846
399360.0000   -0.67468
399400.0000   -0.88403
399440.0000   -0.61691
399480.0000   -0.77131
399520.0000   -0.30997
399560.0000   -0.48905
399600.0000   -0.69122
399640.0000   -0.57717
399680.0000   -0.56379
399720.0000   -0.54858
399760.0000   -0.31423
399800.0000   -0.27546
399840.0000   -0.33478
399880.0000   -0.61544
399920.0000   -0.26974
399960.0000   -0.51540
400000.0000   -0.53015
400040.0000   -0.52418
400080.0000   -0.73463
400120.0000   -0.58968
400160.0000   -0.72390
400200.0000   -0.42075
400240.0000   -0.53396
400280.0000   -0.40613
400320.0000   -0.69603
400360.0000   -0.31698
400400.0000   -0.45610
400440.0000   -0.62653
400480.0000   -0.33126
400520.0000   -0.51606
400560.0000   -0.60136
400600.0000   -0.31992
400640.0000   -0.39883
400680.0000   -0.52747
400720.0000   -0.28845
400760.0000   -0.63420
400800.0000   -0.47761
400840.0000   -0.64166
400880.0000   -0.33772
400920.0000   -0.34561
400960.0000   -0.28856
401000.0000   -0.41069
401040.0000   -0.52659
401080.0000   -0.45016
401120.0000   -0.23390
401160.0000   -0.55276
401200.0000   -0.32489
401240.0000   -0.37215
401280.0000   -0.49617
401320.0000   -0.44724
401360.0000   -0.44867
401400.0000   -0.48820
401440.0000   -0.62415
401480.0000   -0.57569
401520.0000   -0.47483
401560.0000   -0.33857
401600.0000   -0.36054
401640.0000   -0.63845
401680.0000   -0.52742
401720.0000   -0.29693
401760.0000   -0.54250
401800.0000   -0.72822
401840.0000   -0.71828
401880.0000   -0.54421
401920.0000   -0.59857
401960.0000   -0.52549
402000.0000   -0.13481
402040.0000   -0.50584
402080.0000   -0.38407
402120.0000   -0.29807
402160.0000   -0.30929
402200.0000   -0.43012
402240.0000   -0.60922
402280.0000   -0.36014
402320.0000   -0.66043
402360.0000   -0.54464
402400.0000   -0.53995
402440.0000   -0.66210
402480.0000   -0.52465
402520.0000   -0.58150
402560.0000   -0.23919
402600.0000   -0.51514
402640.0000   -0.54583
402680.0000   -0.06985
402720.0000   -0.32520
402760.0000   -0.23228
402800.0000   -0.37658
402840.0000   -0.21203
402880.0000   -0.41100
402920.0000   -0.33921
402960.0000   -0.23715
403000.0000   -0.28959
403040.0000   -0.18781
403080.0000   -0.10916
403120.0000   -0.26688
403160.0000   -0.37227
403200.0000   -0.30816
403240.0000   -0.57364
403280.0000   -0.24118
403320.0000   -0.41701
403360.0000   -0.57289
403400.0000   -0.34351
403440.0000   -0.09613
403480.0000   -0.34836
403520.0000   -0.51290
403560.0000   -0.30339
403600.0000   -0.50299
403640.0000   -0.48964
403680.0000   -0.47907
403720.0000   -0.25822
403760.0000   -0.19058
403800.0000   -0.52147
403840.0000   -0.14366
403880.0000   -0.45030
403920.0000   -0.53497
403960.0000   -0.42502
404000.0000   -0.51986
404040.0000   -0.52413
404080.0000   -0.25957
404120.0000   -0.49210
404160.0000   -0.33879
404200.0000   -0.44018
404240.0000   -0.51962
404280.0000   -0.45209
404320.0000   -0.40298
404360.0000   -0.27777
404400.0000   -0.53789
404440.0000   -0.23120
404480.0000   -0.39626
404520.0000   -0.51206
404560.0000   -0.44114
404600.0000   -0.37747
404640.0000   -0.51284
404680.0000   -0.76016
404720.0000   -0.52757
404760.0000   -0.08406
404800.0000   -0.33943
404840.0000   -0.15061
404880.0000   -0.36834
404920.0000   -0.39488
404960.0000   -0.07263
405000.0000   -0.19950
405040.0000   -0.19722
405080.0000   -0.27558
405120.0000   -0.36397
405160.0000   -0.11163
405200.0000   -0.19567
405240.0000   -0.18359
405280.0000   -0.26468
405320.0000   -0.35663
405360.0000   -0.37202
405400.0000   -0.44478
405440.0000   -0.23875
405480.0000   -0.06156
405520.0000   -0.08249
405560.0000   -0.09548
405600.0000   -0.10313
405640.0000   -0.20694
405680.0000   -0.32784
405720.0000   -0.28495
405760.0000   -0.29576
405800.0000   -0.09898
405840.0000   -0.20826
405880.0000   -0.36118
405920.0000   -0.58304
405960.0000   -0.31623
406000.0000   -0.33682
406040.0000   -0.36315
406080.0000   -0.31477
406120.0000   -0.49413
406160.0000   -0.51186
406200.0000   -0.54613
406240.0000   -0.38737
406280.0000   -0.47022
406320.0000   -0.49527
406360.0000   -0.54337
406400.0000   -0.55180
406440.0000   -0.58137
406480.0000   -0.50595
406520.0000   -0.47297
406560.0000   -0.34735
406600.0000   -0.35541
406640.0000   -0.22687
406680.0000   -0.32219
406720.0000   -0.31051
406760.0000   -0.30647
406800.0000   -0.36898
406840.0000   -0.36560
406880.0000   -0.65391
406920.0000   -0.35108
406960.0000   -0.35118
407000.0000   -0.20869
407040.0000   -0.31631
407080.0000   -0.56695
407120.0000   -0.23799
407160.0000   -0.57299
407200.0000   -0.33108
407240.0000   -0.50540
407280.0000   -0.40168
407320.0000   -0.32494
407360.0000   -0.40803
407400.0000   -0.31861
407440.0000   -0.63846
407480.0000   -0.50048
407520.0000   -0.32576
407560.0000   -0.57196
407600.0000   -0.23313
407640.0000   -0.46334
407680.0000   -0.26371
407720.0000   -0.58385
407760.0000   -0.34827
407800.0000   -0.52235
407840.0000   -0.37116
407880.0000   -0.58663
407920.0000   -0.23897
407960.0000   -0.32197
408000.0000   -0.32030
408040.0000   -0.35050
408080.0000   -0.40913
408120.0000   -0.49358
408160.0000   -0.46010
408200.0000   -0.48505
408240.0000   -0.53324
408280.0000   -0.78215
408320.0000   -0.73276
408360.0000   -0.82832
408400.0000   -0.75348
408440.0000   -0.73434
408480.0000   -0.66110
408520.0000   -0.74067
408560.0000   -0.57272
408600.0000   -0.76150
408640.0000   -1.02379
408680.0000   -0.86599
408720.0000   -1.00943
408760.0000   -0.75883
408800.0000   -0.68637
408840.0000   -1.02066
408880.0000   -0.59371
408920.0000   -0.97991
408960.0000   -1.03823
409000.0000   -1.11688
409040.0000   -1.01616
409080.0000   -0.85008
409120.0000   -0.62641
409160.0000   -0.65719
409200.0000   -0.35495
409240.0000   -0.68136
409280.0000   -0.74438
409320.0000   -0.59995
409360.0000   -0.25887
409400.0000   -0.31458
409440.0000   -0.47779
409480.0000   -0.48302
409520.0000   -0.37645
409560.0000   -0.38754
409600.0000   -0.38018
409640.0000   -0.48483
409680.0000   -0.58474
409720.0000   -0.50363
409760.0000   -0.76440
409800.0000   -0.68192
409840.0000   -0.72654
409880.0000   -0.75997
409920.0000   -0.35328
409960.0000   -0.62378
410000.0000   -0.63584
410040.0000   -0.39200
410080.0000   -0.59316
410120.0000   -0.43486
410160.0000   -0.53857
410200.0000   -0.45224
410240.0000   -0.75367
410280.0000   -0.25194
410320.0000   -0.36450
410360.0000   -0.17932
410400.0000   -0.68777
410440.0000   -0.44151
410480.0000   -0.60248
410520.0000   -0.68546
410560.0000   -0.33249
410600.0000   -0.59386
410640.0000   -0.70564
410680.0000   -0.53048
410720.0000   -0.55481
410760.0000   -0.46424
410800.0000   -0.50655
410840.0000   -0.35772
410880.0000   -0.43300
410920.0000   -0.55938
410960.0000   -0.49115
411000.0000   -0.34962
411040.0000   -0.66068
411080.0000   -0.74041
411120.0000   -0.57536
411160.0000   -0.61251
411200.0000   -0.63629
411240.0000   -0.36956
411280.0000   -0.31900
411320.0000   -0.24536
411360.0000   -0.58099
411400.0000   -0.43573
411440.0000   -0.56275
411480.0000   -0.58360
411520.0000   -0.47567
411560.0000   -0.58577
411600.0000   -0.77724
411640.0000   -0.73196
411680.0000   -0.74721
411720.0000   -0.89603
411760.0000   -0.52114
411800.0000   -0.55416
411840.0000   -0.52257
411880.0000   -0.64969
411920.0000   -0.80928
411960.0000   -0.82909
412000.0000   -0.68689
412040.0000   -0.69234
412080.0000   -0.72767
412120.0000   -0.44999
412160.0000   -0.79542
412200.0000   -0.68278
412240.0000   -0.65872
412280.0000   -0.69032
412320.0000   -0.54845
412360.0000   -0.94720
412400.0000   -0.60206
412440.0000   -0.86366
412480.0000   -0.55256
412520.0000   -0.61136
412560.0000   -0.76700
412600.0000   -0.57458
412640.0000   -0.52310
412680.0000   -0.66430
412720.0000   -0.75231
412760.0000   -0.52320
412800.0000   -0.73655
412840.0000   -0.58204
412880.0000   -0.58224
412920.0000   -0.64392
412960.0000   -0.70444
413000.0000   -0.60092
413040.0000   -0.61231
413080.0000   -0.65896
413120.0000   -0.58131
413160.0000   -0.75465
413200.0000   -0.54096
413240.0000   -0.63513
413280.0000   -0.71595
413320.0000   -0.67055
413360.0000   -0.73279
413400.0000   -0.51645
413440.0000   -0.62074
413480.0000   -0.67003
413520.0000   -0.80328
413560.0000   -0.74926
413600.0000   -0.74418
413640.0000   -0.59478
413680.0000   -0.70983
413720.0000   -0.80900
413760.0000   -0.60149
413800.0000   -0.57394
413840.0000   -0.71715
413880.0000   -0.89656
413920.0000   -0.55775
413960.0000   -0.60899
414000.0000   -0.52524
414040.0000   -0.58235
414080.0000   -0.48917
414120.0000   -0.69044
414160.0000   -0.41367
414200.0000   -0.50901
414240.0000   -0.61231
414280.0000   -0.46545
414320.0000   -0.33411
414360.0000   -0.45452
414400.0000   -0.73573
414440.0000   -0.67076
414480.0000   -0.67634
414520.0000   -0.60611
414560.0000   -0.64642
414600.0000   -0.73067
414640.0000   -0.73996
414680.0000   -0.85030
414720.0000   -0.64523
414760.0000   -0.53738
414800.0000   -0.62676
414840.0000   -0.76546
414880.0000   -0.54915
414920.0000   -0.68854
414960.0000   -0.89765
415000.0000   -0.46397
415040.0000   -0.60625
415080.0000   -0.77462
415120.0000   -0.70642
415160.0000   -0.78124
415200.0000   -0.76469
415240.0000   -0.79394
415280.0000   -0.68573
415320.0000   -0.62078
415360.0000   -0.74099
415400.0000   -0.56534
415440.0000   -0.71228
415480.0000   -0.60293
415520.0000   -0.60146
415560.0000   -0.94990
415600.0000   -0.79768
415640.0000   -0.70624
415680.0000   -0.73370
415720.0000   -0.65447
415760.0000   -0.58147
415800.0000   -0.65490
415840.0000   -0.73544
415880.0000   -0.58277
415920.0000   -0.41569
415960.0000   -0.72333
416000.0000   -0.59857
416040.0000   -0.72197
416080.0000   -0.80205
416120.0000   -0.70177
416160.0000   -0.57658
416200.0000   -0.67348
416240.0000   -0.66500
416280.0000   -0.67122
416320.0000   -0.73944
416360.0000   -0.80269
416400.0000   -0.65898
416440.0000   -0.77147
416480.0000   -0.78224
416520.0000   -0.85503
416560.0000   -0.66275
416600.0000   -1.10440
416640.0000   -0.95326
416680.0000   -0.79308
416720.0000   -0.78122
416760.0000   -0.89799
416800.0000   -0.84200
416840.0000   -0.84247
416880.0000   -0.82807
416920.0000   -0.74241
416960.0000   -0.82364
417000.0000   -0.80699
417040.0000   -1.04232
417080.0000   -0.64619
417120.0000   -0.66371
417160.0000   -0.82439
417200.0000   -0.84433
417240.0000   -0.58124
417280.0000   -0.68928
417320.0000   -0.88723
417360.0000   -0.68091
417400.0000   -0.71714
417440.0000   -0.80396
417480.0000   -0.64007
417520.0000   -0.88246
417560.0000   -0.84591
417600.0000   -0.81329
417640.0000   -0.72749
417680.0000   -0.87011
417720.0000   -0.83316
417760.0000   -0.67213
417800.0000   -0.85235
417840.0000   -0.75881
417880.0000   -1.20906
417920.0000   -0.96459
417960.0000   -0.91443
418000.0000   -0.58166
418040.0000   -0.70268
418080.0000   -0.55962
418120.0000   -0.60812
418160.0000   -0.70140
418200.0000   -0.08595
418240.0000   -0.38905
418280.0000   -0.50985
418320.0000   -0.87169
418360.0000   -0.49076
418400.0000   -0.55263
418440.0000   -0.47591
418480.0000   -0.44591
418520.0000   -0.66847
418560.0000   -0.64926
418600.0000   -0.74764
418640.0000   -0.73748
418680.0000   -0.77721
418720.0000   -0.85121
418760.0000   -0.93086
418800.0000   -0.70994
418840.0000   -0.66787
418880.0000   -0.65821
418920.0000   -0.67743
418960.0000   -0.77249
419000.0000   -0.72114
419040.0000   -0.61753
419080.0000   -0.69443
419120.0000   -0.55964
419160.0000   -0.66220
419200.0000   -0.76697
419240.0000   -0.52979
419280.0000   -0.69982
419320.0000   -0.67599
419360.0000   -0.58796
419400.0000   -0.86593
419440.0000   -0.53209
419480.0000   -0.40050
419520.0000   -0.73198
419560.0000   -0.79793
419600.0000   -0.83012
419640.0000   -0.93951
419680.0000   -0.74096
419720.0000   -0.90798
419760.0000   -0.66824
419800.0000   -0.86920
419840.0000   -0.75615
419880.0000   -0.54341
419920.0000   -0.50480
419960.0000   -0.87067
420000.0000   -0.69084
420040.0000   -0.76414
420080.0000   -0.79337
420120.0000   -0.89501
420160.0000   -0.69561
420200.0000   -0.90238
420240.0000   -0.75532
420280.0000   -0.77395
420320.0000   -0.71412
420360.0000   -0.61456
420400.0000   -0.73426
420440.0000   -0.86851
420480.0000   -0.66705
420520.0000   -0.72133
420560.0000   -0.83241
420600.0000   -0.55879
420640.0000   -0.66547
420680.0000   -0.80495
420720.0000   -0.69629
420760.0000   -0.83060
420800.0000   -0.55484
420840.0000   -0.65985
420880.0000   -0.71962
420920.0000   -0.72202
420960.0000   -0.90608
421000.0000   -0.61653
421040.0000   -0.59496
421080.0000   -0.68261
421120.0000   -0.84037
421160.0000   -0.75415
421200.0000   -0.81541
421240.0000   -0.80987
421280.0000   -0.52640
421320.0000   -0.80359
421360.0000   -0.79621
421400.0000   -0.76035
421440.0000   -0.90447
421480.0000   -0.63485
421520.0000   -0.68025
421560.0000   -0.97486
421600.0000   -0.70254
421640.0000   -1.02993
421680.0000   -0.86962
421720.0000   -0.90125
421760.0000   -0.67855
421800.0000   -0.75729
421840.0000   -0.53964
421880.0000   -0.75468
421920.0000   -0.64765
421960.0000   -0.62785
422000.0000   -0.69067
422040.0000   -0.80512
422080.0000   -0.85388
422120.0000   -0.74737
422160.0000   -0.89120
422200.0000   -0.84695
422240.0000   -0.84709
422280.0000   -0.85312
422320.0000   -0.73605
422360.0000   -0.73261
422400.0000   -0.80148
422440.0000   -0.67682
422480.0000   -0.67379
422520.0000   -0.83393
422560.0000   -0.51645
422600.0000   -0.85595
422640.0000   -0.89199
422680.0000   -0.78724
422720.0000   -0.95828
422760.0000   -0.80636
422800.0000   -0.61859
422840.0000   -0.70661
422880.0000   -0.82363
422920.0000   -0.67968
422960.0000   -0.64084
423000.0000   -0.81943
423040.0000   -0.82523
423080.0000   -0.72304
423120.0000   -0.81300
423160.0000   -0.84861
423200.0000   -0.64271
423240.0000   -0.71718
423280.0000   -0.65164
423320.0000   -0.67308
423360.0000   -0.66810
423400.0000   -0.47837
423440.0000   -0.77234
423480.0000   -0.61038
423520.0000   -0.43569
423560.0000   -0.85246
423600.0000   -0.71061
423640.0000   -0.89188
423680.0000   -0.83390
423720.0000   -0.74660
423760.0000   -0.61336
423800.0000   -0.84611
423840.0000   -0.83919
423880.0000   -0.78324
423920.0000   -0.78288
423960.0000   -0.67790
424000.0000   -0.72974
424040.0000   -0.51959
424080.0000   -0.82392
424120.0000   -0.88824
424160.0000   -0.73705
424200.0000   -0.62259
424240.0000   -0.65249
424280.0000   -0.50863
424320.0000   -0.67453
424360.0000   -0.66825
424400.0000   -0.64364
424440.0000   -0.98688
424480.0000   -0.63117
424520.0000   -0.83261
424560.0000   -0.83455
424600.0000   -0.77670
424640.0000   -0.54882
424680.0000   -0.60836
424720.0000   -0.68717
424760.0000   -0.92727
424800.0000   -0.65201
424840.0000   -0.69163
424880.0000   -0.72127
424920.0000   -0.90289
424960.0000   -0.77388
425000.0000   -0.79709
425040.0000   -0.81784
425080.0000   -0.76430
425120.0000   -0.65529
425160.0000   -0.97589
425200.0000   -0.75459
425240.0000   -0.91938
425280.0000   -1.04134
425320.0000   -0.74892
425360.0000   -0.93169
425400.0000   -0.88181
425440.0000   -0.59585
425480.0000   -1.10216
425520.0000   -0.85874
425560.0000   -0.29388
425600.0000   -0.75432
425640.0000   -0.55014
425680.0000   -0.66767
425720.0000   -0.49844
425760.0000   -0.60117
425800.0000   -0.67122
425840.0000   -0.82990
425880.0000   -0.53375
425920.0000   -0.76931
425960.0000   -0.61786
426000.0000   -0.66437
426040.0000   -0.65815
426080.0000   -0.62750
426120.0000   -0.55974
426160.0000   -0.44237
426200.0000   -0.65297
426240.0000   -0.72351
426280.0000   -0.70353
426320.0000   -0.69819
426360.0000   -0.53544
426400.0000   -0.61566
426440.0000   -0.54993
426480.0000   -0.47341
426520.0000   -0.68752
426560.0000   -0.49670
426600.0000   -0.56578
426640.0000   -0.96901
426680.0000   -0.65405
426720.0000   -0.56377
426760.0000   -0.61860
426800.0000   -0.60295
426840.0000   -0.66172
426880.0000   -0.59457
426920.0000   -0.67130
426960.0000   -0.54934
427000.0000   -0.73482
427040.0000   -0.72870
427080.0000   -0.79561
427120.0000   -0.69819
427160.0000   -0.76560
427200.0000   -0.84868
427240.0000   -0.73089
427280.0000   -0.50769
427320.0000   -0.48789
427360.0000   -0.77613
427400.0000   -0.97108
427440.0000   -0.51956
427480.0000   -0.67133
427520.0000   -0.19324
427560.0000   -0.46666
427600.0000   -0.77793
427640.0000   -0.71149
427680.0000   -0.80404
427720.0000   -0.81132
427760.0000   -0.52425
427800.0000   -0.76693
427840.0000   -0.34571
427880.0000   -0.29774
427920.0000   -0.54015
427960.0000   -0.15582
428000.0000   -0.56112
428040.0000   -0.55925
428080.0000   -0.31594
428120.0000   -0.60932
428160.0000   -0.90769
428200.0000   -0.49454
428240.0000   -0.35931
428280.0000   -0.45138
428320.0000   -0.51872
428360.0000   -0.34893
428400.0000   -0.24890
428440.0000   -0.41837
428480.0000   -0.74504
428520.0000   -0.51117
428560.0000   -0.74298
428600.0000   -0.55057
428640.0000   -1.00891
428680.0000   -1.10193
428720.0000   -0.92481
428760.0000   -1.14331
428800.0000   -0.98408
428840.0000   -1.06411
428880.0000   -0.97100
428920.0000   -0.59845
428960.0000   -0.97283
429000.0000   -1.13112
429040.0000   -0.83958
429080.0000   -0.67285
429120.0000   -0.95684
429160.0000   -0.85520
429200.0000   -0.64149
429240.0000   -0.52730
429280.0000   -0.50814
429320.0000   -0.63442
429360.0000   -0.34744
429400.0000   -0.52855
429440.0000   -0.49807
429480.0000   -0.31757
429520.0000   -0.37527
429560.0000   -0.32891
429600.0000   -0.60854
429640.0000   -0.79192
429680.0000   -0.55930
429720.0000   -0.27207
429760.0000   -0.69561
429800.0000   -0.34083
429840.0000   -0.68733
429880.0000   -0.49060
429920.0000   -0.48086
429960.0000   -0.47479
430000.0000   -0.62576
430040.0000   -0.68010
430080.0000   -0.53762
430120.0000   -0.55875
430160.0000   -0.56152
430200.0000   -0.55127
430240.0000   -0.44291
430280.0000   -0.39571
430320.0000   -0.19978
430360.0000   -0.34462
430400.0000   -0.46680
430440.0000   -0.64348
430480.0000   -0.65638
430520.0000   -0.41295
430560.0000   -0.52839
430600.0000   -0.44651
430640.0000   -0.41568
430680.0000   -0.17491
430720.0000   -0.49210
430760.0000   -0.58151
430800.0000   -0.66694
430840.0000   -0.86493
430880.0000   -0.68390
430920.0000   -0.42165
430960.0000   -0.53866
431000.0000   -0.69569
431040.0000   -0.68771
431080.0000   -0.70786
431120.0000   -0.65437
431160.0000   -0.75609
431200.0000   -0.58992
431240.0000   -0.70103
431280.0000   -0.72411
431320.0000   -0.56691
431360.0000   -0.60145
431400.0000   -0.56403
431440.0000   -0.47845
431480.0000   -0.79119
431520.0000   -0.78122
431560.0000   -0.79659
431600.0000   -0.75940
431640.0000   -0.74746
431680.0000   -0.58129
431720.0000   -0.93088
431760.0000   -1.06926
431800.0000   -0.86528
431840.0000   -0.87297
431880.0000   -0.68315
431920.0000   -0.61887
431960.0000   -0.58345
432000.0000   -0.89969
432040.0000   -0.71806
432080.0000   -1.09752
432120.0000   -0.77719
432160.0000   -0.65586
432200.0000   -0.61300
432240.0000   -0.81271
432280.0000   -0.51672
432320.0000   -0.56599
432360.0000   -0.67616
432400.0000   -0.59045
432440.0000   -0.67418
432480.0000   -0.59544
432520.0000   -0.57611
432560.0000   -0.61982
432600.0000   -0.64852
432640.0000   -0.53884
432680.0000   -0.75491
432720.0000   -0.65121
432760.0000   -0.78478
432800.0000   -0.74552
432840.0000   -0.79440
432880.0000   -0.52966
432920.0000   -0.74497
432960.0000   -0.85520
433000.0000   -0.65102
433040.0000   -0.54721
433080.0000   -0.77524
433120.0000   -0.70181
433160.0000   -0.75711
433200.0000   -0.75826
433240.0000   -0.29734
433280.0000   -0.71379
433320.0000   -0.91747
433360.0000   -0.74452
433400.0000   -0.63452
433440.0000   -0.36771
433480.0000   -0.14479
433520.0000   -0.30198
433560.0000   -0.37925
433600.0000   -0.36313
433640.0000   -0.07153
433680.0000   -0.49748
433720.0000   -0.50309
433760.0000   -0.47027
433800.0000   -0.44821
433840.0000   -0.70202
433880.0000   -0.72542
433920.0000   -0.62148
433960.0000   -0.76813
434000.0000   -0.71571
434040.0000   -0.53774
434080.0000   -0.67552
434120.0000   -0.79360
434160.0000   -0.64668
434200.0000   -0.83947
434240.0000   -0.70921
434280.0000   -0.67387
434320.0000   -0.58921
434360.0000   -0.50956
434400.0000   -0.52896
434440.0000   -0.52676
434480.0000   -0.35307
434520.0000   -0.49317
434560.0000   -0.38452
434600.0000   -0.57101
434640.0000   -0.73922
434680.0000   -0.72694
434720.0000   -0.30281
434760.0000   -0.41530
434800.0000   -0.46899
434840.0000   -0.61362
434880.0000   -0.61200
434920.0000   -0.81229
434960.0000   -0.80987
435000.0000   -0.71912
435040.0000   -0.82576
435080.0000   -0.79262
435120.0000   -0.64922
435160.0000   -0.68193
435200.0000   -0.55735
435240.0000   -0.68017
435280.0000   -0.70793
435320.0000   -0.46986
435360.0000   -0.59757
435400.0000   -0.76601
435440.0000   -0.58063
435480.0000   -0.74430
435520.0000   -0.76460
435560.0000   -0.50981
435600.0000   -0.57695
435640.0000   -0.63441
435680.0000   -0.57514
435720.0000   -0.59393
435760.0000   -0.70379
435800.0000   -0.64403
435840.0000   -0.68190
435880.0000   -0.64271
435920.0000   -0.53368
435960.0000   -0.71202
436000.0000   -0.81064
436040.0000   -0.42349
436080.0000   -0.60281
436120.0000   -0.64803
436160.0000   -0.37358
436200.0000   -0.57286
436240.0000   -0.77867
436280.0000   -0.53490
436320.0000   -0.73505
436360.0000   -0.72752
436400.0000   -0.65476
436440.0000   -0.75624
436480.0000   -0.95913
436520.0000   -0.81710
436560.0000   -0.82180
436600.0000   -0.77741
436640.0000   -0.61242
436680.0000   -0.74072
436720.0000   -0.69161
436760.0000   -0.73337
436800.0000   -0.62890
436840.0000   -0.82125
436880.0000   -0.65573
436920.0000   -0.82498
436960.0000   -0.82882
437000.0000   -0.47028
437040.0000   -0.62878
437080.0000   -0.57684
437120.0000   -0.70808
437160.0000   -0.59337
437200.0000   -0.66365
437240.0000   -0.63619
437280.0000   -0.90948
437320.0000   -1.02288
437360.0000   -0.81540
437400.0000   -0.86291
437440.0000   -0.76536
437480.0000   -0.80491
437520.0000   -0.62217
437560.0000   -0.74120
437600.0000   -0.42377
437640.0000   -0.35674
437680.0000   -0.77072
437720.0000   -0.69883
437760.0000   -0.62723
437800.0000   -0.66267
437840.0000   -0.75281
437880.0000   -0.73054
437920.0000   -1.00750
437960.0000   -0.77809
438000.0000   -0.93845
438040.0000   -0.72176
438080.0000   -0.85697
438120.0000   -0.70923
438160.0000   -0.66970
438200.0000   -0.77522
438240.0000   -0.75528
438280.0000   -0.77895
438320.0000   -0.88906
438360.0000   -0.92626
438400.0000   -0.67183
438440.0000   -0.57135
438480.0000   -0.62562
438520.0000   -0.41053
438560.0000   -0.72812
438600.0000   -0.60773
438640.0000   -0.53578
438680.0000   -0.46990
438720.0000   -0.54974
438760.0000   -0.53295
438800.0000   -0.45512
438840.0000   -0.52869
438880.0000   -0.65714
438920.0000   -1.05516
438960.0000   -1.05379
439000.0000   -0.80783
439040.0000   -1.03318
439080.0000   -0.72424
439120.0000   -0.62572
439160.0000   -0.93945
439200.0000   -0.84025
439240.0000   -0.67638
439280.0000   -0.72135
439320.0000   -0.83300
439360.0000   -0.82130
439400.0000   -1.09536
439440.0000   -0.64049
439480.0000   -0.61149
439520.0000   -0.86625
439560.0000   -0.94189
439600.0000   -0.69633
439640.0000   -0.85817
439680.0000   -0.55438
439720.0000   -1.06427
439760.0000   -0.64575
439800.0000   -0.67083
439840.0000   -0.60417
439880.0000   -0.76980
439920.0000   -0.78094
439960.0000   -0.88507
440000.0000   -0.92353
440040.0000   -0.74903
440080.0000   -0.77352
440120.0000   -0.76951
440160.0000   -0.79816
440200.0000   -0.89714
440240.0000   -0.54753
440280.0000    0.22547
440320.0000   -0.07004
440360.0000   -0.04942
440400.0000   -0.23546
440440.0000   -0.06242
440480.0000   -0.54301
440520.0000   -0.10238
440560.0000   -0.26439
440600.0000   -0.13565
440640.0000    0.00119
440680.0000    0.16176
440720.0000    0.22057
440760.0000   -0.14911
440800.0000   -0.00907
440840.0000    0.01398
440880.0000    0.18382
440920.0000   -0.07679
440960.0000   -0.29974
441000.0000   -0.45036
441040.0000   -0.52293
441080.0000   -0.59575
441120.0000   -0.26701
441160.0000   -0.50799
441200.0000   -0.16258
441240.0000   -0.31905
441280.0000   -0.19406
441320.0000   -0.42815
441360.0000   -0.36268
441400.0000   -0.58143
441440.0000   -1.04381
441480.0000   -0.80333
441520.0000   -0.71086
441560.0000   -0.58699
441600.0000   -0.50677
441640.0000   -0.36105
441680.0000   -0.80218
441720.0000   -0.71107
441760.0000   -0.54457
441800.0000   -0.42906
441840.0000   -0.35813
441880.0000   -0.16625
441920.0000   -0.35253
441960.0000   -0.74773
442000.0000   -0.39215
442040.0000   -0.40246
442080.0000   -0.38827
442120.0000   -0.76198
442160.0000   -0.45291
442200.0000   -0.54802
442240.0000   -0.57438
442280.0000   -0.42761
442320.0000   -0.53680
442360.0000   -0.33420
442400.0000   -0.23678
442440.0000   -0.65197
442480.0000   -0.76879
442520.0000   -0.51552
442560.0000   -1.01815
442600.0000   -0.72790
442640.0000   -0.88236
442680.0000   -0.83624
442720.0000   -0.64032
442760.0000   -0.46690
442800.0000   -0.80917
442840.0000   -0.72830
442880.0000   -0.93990
442920.0000   -0.51807
442960.0000   -0.90467
443000.0000   -1.14820
443040.0000   -1.04822
443080.0000   -0.95255
443120.0000   -0.88058
443160.0000   -0.83160
443200.0000   -0.99140
443240.0000   -1.01066
443280.0000   -0.88955
443320.0000   -0.47506
443360.0000   -0.29309
443400.0000   -0.49926
443440.0000   -0.40117
443480.0000   -0.35906
443520.0000   -0.72958
443560.0000   -0.68792
443600.0000   -0.53001
443640.0000   -0.59423
443680.0000   -0.54970
443720.0000   -0.38756
443760.0000   -0.33353
443800.0000   -0.46610
443840.0000   -0.31356
443880.0000   -0.46065
443920.0000   -0.32337
443960.0000   -0.47473
444000.0000   -0.42081
444040.0000   -0.63112
444080.0000   -0.54995
444120.0000   -0.28855
444160.0000   -0.54754
444200.0000   -0.18510
444240.0000   -0.41067
444280.0000   -0.48648
444320.0000   -0.18043
444360.0000   -0.98502
444400.0000   -0.77256
444440.0000   -0.90458
444480.0000   -0.90729
444520.0000   -0.90906
444560.0000   -1.01567
444600.0000   -1.05409
444640.0000   -0.93375
444680.0000   -0.80583
444720.0000   -0.73053
444760.0000   -0.96078
444800.0000   -0.84785
444840.0000   -1.03229
444880.0000   -0.92071
444920.0000   -0.68110
444960.0000   -1.01650
445000.0000   -0.89930
445040.0000   -0.97575
445080.0000   -0.88945
445120.0000   -0.84098
445160.0000   -1.02447
445200.0000   -0.88237
445240.0000   -0.59097
445280.0000   -0.83910
445320.0000   -0.79262
445360.0000   -0.65269
445400.0000   -0.98568
445440.0000   -0.65357
445480.0000   -0.76342
445520.0000   -0.68630
445560.0000   -0.76186
445600.0000   -0.61394
445640.0000   -1.03067
445680.0000   -0.81887
445720.0000   -0.72279
445760.0000   -0.68912
445800.0000   -0.66240
445840.0000   -0.78181
445880.0000   -0.77085
445920.0000   -1.09862
445960.0000   -0.97297
446000.0000   -0.81202
446040.0000   -0.86759
446080.0000   -1.17690
446120.0000   -0.79520
446160.0000   -0.77388
446200.0000   -0.94916
446240.0000   -0.61118
446280.0000   -0.98083
446320.0000   -0.96462
446360.0000   -0.89555
446400.0000   -1.01826
446440.0000   -0.96785
446480.0000   -0.78781
446520.0000   -0.74407
446560.0000   -1.11156
446600.0000   -0.96030
446640.0000   -0.85840
446680.0000   -0.77166
446720.0000   -0.97433
446760.0000   -0.75233
446800.0000   -0.71282
446840.0000   -0.77944
446880.0000   -0.84720
446920.0000   -0.64723
446960.0000   -0.73055
447000.0000   -1.09688
447040.0000   -0.91690
447080.0000   -1.01196
447120.0000   -0.72709
447160.0000   -0.73650
447200.0000   -0.88921
447240.0000   -0.64155
447280.0000   -0.47508
447320.0000   -0.31634
447360.0000   -0.60469
447400.0000   -0.40620
447440.0000   -0.78086
447480.0000   -0.64796
447520.0000   -0.33623
447560.0000   -0.54632
447600.0000   -0.37999
447640.0000   -0.25083
447680.0000   -0.29254
447720.0000   -0.36420
447760.0000   -0.20704
447800.0000   -0.34223
447840.0000   -0.41757
447880.0000   -0.36720
447920.0000   -0.51927
447960.0000   -0.53126
448000.0000   -0.52555
448040.0000   -0.39533
448080.0000   -0.39087
448120.0000   -0.49487
448160.0000   -0.19183
448200.0000   -0.15763
448240.0000   -0.37262
448280.0000   -0.31733
448320.0000   -0.20375
448360.0000   -0.29246
448400.0000   -0.21894
448440.0000   -0.43312
448480.0000   -0.52368
448520.0000   -0.43951
448560.0000   -0.47516
448600.0000   -0.40920
448640.0000   -0.29478
448680.0000   -0.37364
448720.0000   -0.49854
448760.0000   -0.84743
448800.0000   -0.39405
448840.0000   -0.54609
448880.0000   -0.37003
448920.0000   -0.51592
448960.0000   -0.75118
449000.0000   -0.61650
449040.0000   -0.62093
449080.0000   -0.37482
449120.0000   -0.48004
449160.0000   -0.11632
449200.0000   -0.48119
449240.0000   -0.39547
449280.0000   -0.34903
449320.0000   -0.36258
449360.0000   -0.34482
449400.0000   -0.37483
449440.0000   -0.50582
449480.0000   -0.18807
449520.0000   -0.75198
449560.0000   -0.49789
449600.0000   -0.32437
449640.0000   -0.64489
449680.0000   -0.48499
449720.0000   -0.49406
449760.0000   -0.57257
449800.0000   -0.51126
449840.0000   -0.51686
449880.0000   -0.21168
449920.0000   -0.17248
449960.0000    0.17156
450000.0000    0.19868
450040.0000   -0.28561
450080.0000    0.03607
450120.0000    0.04862
450160.0000    0.01349
450200.0000    0.04892
450240.0000    0.01702
450280.0000   -0.07841
450320.0000    0.18608
450360.0000    0.02611
450400.0000   -0.00299
450440.0000   -0.11432
450480.0000   -0.13036
450520.0000   -0.10579
450560.0000    0.16603
450600.0000    0.25113
450640.0000    0.05053
450680.0000    0.15794
450720.0000    0.28333
450760.0000    0.07138
450800.0000    0.22324
450840.0000    0.02583
450880.0000   -0.03467
450920.0000    0.20886
450960.0000    0.06478
451000.0000    0.05622
451040.0000    0.20717
451080.0000    0.00149
451120.0000    0.10804
451160.0000   -0.24290
451200.0000    0.11707
451240.0000   -0.01381
451280.0000    0.08750
451320.0000    0.35215
451360.0000    0.12790
451400.0000   -0.09773
451440.0000   -0.12749
451480.0000   -0.33628
451520.0000   -0.44871
451560.0000    0.08089
451600.0000   -0.17990
451640.0000    0.04316
451680.0000   -0.04840
451720.0000   -0.18969
451760.0000    0.02299
451800.0000    0.15706
451840.0000   -0.12281
451880.0000   -0.45107
451920.0000   -0.15645
451960.0000   -0.14838
452000.0000    0.04391
452040.0000   -0.41103
452080.0000   -0.66304
452120.0000   -0.44838
452160.0000   -0.21738
452200.0000   -0.23750
452240.0000   -0.27008
452280.0000   -0.37930
452320.0000   -0.35224
452360.0000    0.04989
452400.0000   -0.07679
452440.0000   -0.44680
452480.0000   -0.11643
452520.0000   -0.20061
452560.0000   -0.07846
452600.0000   -0.15162
452640.0000   -0.17336
452680.0000   -0.09901
452720.0000   -0.35064
452760.0000   -0.03940
452800.0000    0.08587
452840.0000   -0.24487
452880.0000   -0.19836
452920.0000    0.13827
452960.0000    0.14387
453000.0000    0.37811
453040.0000    0.56813
453080.0000    0.13341
453120.0000   -0.25610
453160.0000    0.01265
453200.0000   -0.04376
453240.0000   -0.01025
453280.0000   -0.21173
453320.0000    0.01096
453360.0000    0.07075
453400.0000   -0.25748
453440.0000    0.08664
453480.0000    0.17803
453520.0000   -0.08110
453560.0000    0.25577
453600.0000    0.11263
453640.0000   -0.08473
453680.0000    0.09169
453720.0000    0.08979
453760.0000   -0.34709
453800.0000    0.00881
453840.0000    0.04243
453880.0000   -0.40751
453920.0000    0.01240
453960.0000    0.22741
454000.0000    0.00563
454040.0000    0.21127
454080.0000    0.05642
454120.0000    0.01222
454160.0000   -0.05305
454200.0000   -0.24394
454240.0000   -0.00064
454280.0000    0.00297
454320.0000   -0.24564
454360.0000   -0.41145
454400.0000   -0.04312
454440.0000   -0.27912
454480.0000   -0.15947
454520.0000   -0.29115
454560.0000   -0.06177
454600.0000    0.04524
454640.0000    0.12197
454680.0000   -0.27429
454720.0000   -0.40601
454760.0000   -0.47989
454800.0000   -0.44292
454840.0000   -0.21033
454880.0000   -0.05051
454920.0000   -0.13050
454960.0000   -0.48881
455000.0000   -0.60455
455040.0000   -0.73323
455080.0000   -0.73252
455120.0000   -0.37244
455160.0000   -0.24724
455200.0000   -0.19076
455240.0000   -0.41094
455280.0000   -0.41051
455320.0000   -0.37318
455360.0000   -0.38982
455400.0000   -0.65820
455440.0000   -0.77181
455480.0000   -0.66760
455520.0000   -0.44807
455560.0000   -0.24721
455600.0000   -0.24618
455640.0000   -0.08223
455680.0000    0.01037
455720.0000   -0.14781
455760.0000    0.12587
455800.0000    0.10665
455840.0000   -0.34120
455880.0000   -0.04304
455920.0000   -0.05977
455960.0000   -0.06183
456000.0000    0.08281
456040.0000   -0.42743
456080.0000   -0.19044
456120.0000   -0.30741
456160.0000    0.07668
456200.0000    0.10608
456240.0000   -0.03629
456280.0000    0.29817
456320.0000    0.33651
456360.0000    0.21909
456400.0000    0.20399
456440.0000    0.15018
456480.0000    0.24974
456520.0000    0.20186
456560.0000    0.10211
456600.0000    0.00737
456640.0000    0.07010
456680.0000    0.23539
456720.0000    0.07877
456760.0000    0.22303
456800.0000   -0.35374
456840.0000    0.49696
456880.0000    0.44711
456920.0000    0.15000
456960.0000    0.01999
457000.0000   -0.03818
457040.0000    0.00953
457080.0000   -0.09932
457120.0000    0.14861
457160.0000   -0.12680
457200.0000    0.25405
457240.0000   -0.13409
457280.0000    0.04951
457320.0000    0.09358
457360.0000   -0.11414
457400.0000    0.29281
457440.0000   -0.04274
457480.0000   -0.32050
457520.0000   -0.40629
457560.0000   -0.18128
457600.0000    0.01918
457640.0000    0.18545
457680.0000   -0.12834
457720.0000   -0.13929
457760.0000    0.29464
457800.0000    0.21032
457840.0000   -0.13586
457880.0000    0.09129
457920.0000   -0.18184
457960.0000   -0.11567
458000.0000    0.08758
458040.0000    0.21114
458080.0000   -0.23169
458120.0000   -0.05568
458160.0000   -0.28456
458200.0000   -0.71200
458240.0000   -0.28282
458280.0000    0.33204
458320.0000   -0.08083
458360.0000   -0.28453
458400.0000   -0.16007
458440.0000   -0.05131
458480.0000    0.06884
458520.0000    0.29368
458560.0000    0.33308
458600.0000    0.28881
458640.0000    0.20635
458680.0000    0.29553
458720.0000    0.27712
458760.0000    0.23404
458800.0000    0.34179
458840.0000    0.34480
458880.0000    0.24298
458920.0000    0.46530
458960.0000    0.25187
459000.0000    0.12651
459040.0000    0.29323
459080.0000    0.23943
459120.0000    0.46714
459160.0000    0.33993
459200.0000   -0.07264
459240.0000    0.15083
459280.0000    0.15543
459320.0000    0.28273
459360.0000    0.39402
459400.0000    0.13960
459440.0000    0.32407
459480.0000    0.29247
459520.0000    0.34310
459560.0000    0.37982
459600.0000    0.26655
459640.0000    0.30722
459680.0000    0.26932
459720.0000    0.32687
459760.0000    0.38525
459800.0000    0.17239
459840.0000    0.37549
459880.0000    0.21784
459920.0000    0.21493
459960.0000    0.39567
460000.0000    0.29749
460040.0000    0.21612
460080.0000    0.41438
460120.0000    0.29102
460160.0000    0.16096
460200.0000    0.23143
460240.0000    0.22336
460280.0000    0.27710
460320.0000    0.44025
460360.0000    0.26114
460400.0000    0.14277
460440.0000    0.35322
460480.0000    0.31641
460520.0000    0.45046
460560.0000    0.25727
460600.0000    0.41815
460640.0000    0.47093
460680.0000    0.21396
460720.0000    0.08581
460760.0000    0.26327
460800.0000    0.27301
460840.0000    0.03122
460880.0000    0.33728
460920.0000   -0.00996
460960.0000    0.22177
461000.0000   -0.13321
461040.0000    0.25656
461080.0000    0.20792
461120.0000    0.40320
461160.0000    0.54696
461200.0000    0.16573
461240.0000    0.41875
461280.0000    0.38938
461320.0000    0.40118
461360.0000    0.28530
461400.0000    0.51829
461440.0000    0.53841
461480.0000    0.54806
461520.0000    0.45054
461560.0000    0.38030
461600.0000    0.35728
461640.0000    0.26626
461680.0000    0.39967
461720.0000    0.36702
461760.0000    0.46223
461800.0000    0.22931
461840.0000    0.14224
461880.0000    0.05025
461920.0000    0.13561
461960.0000    0.03882
462000.0000    0.05146
462040.0000    0.09306
462080.0000    0.12122
462120.0000    0.00396
462160.0000    0.06639
462200.0000   -0.26314
462240.0000    0.45352
462280.0000    0.01691
462320.0000   -0.15704
462360.0000    0.05860
462400.0000    0.10612
462440.0000    0.09481
462480.0000   -0.33118
462520.0000   -0.07854
462560.0000    0.20347
462600.0000    0.13433
462640.0000    0.00505
462680.0000   -0.02882
462720.0000    0.24560
462760.0000    0.02799
462800.0000    0.13516
462840.0000    0.00614
462880.0000    0.13440
462920.0000    0.02723
462960.0000   -0.03604
463000.0000   -0.04425
463040.0000   -0.00377
463080.0000    0.00928
463120.0000    0.06723
463160.0000   -0.06978
463200.0000    0.03489
463240.0000   -0.10631
463280.0000   -0.20339
463320.0000   -0.13940
463360.0000   -0.15152
463400.0000   -0.25200
463440.0000    0.09732
463480.0000    0.00728
463520.0000    0.30892
463560.0000   -0.03634
463600.0000   -0.05820
463640.0000   -0.01305
463680.0000    0.03275
463720.0000    0.07982
463760.0000    0.10340
463800.0000   -0.16786
463840.0000   -0.12877
463880.0000   -0.32521
463920.0000    0.06693
463960.0000   -0.03045
464000.0000    0.13347
464040.0000   -0.02423
464080.0000   -0.00835
464120.0000    0.05674
464160.0000   -0.03738
464200.0000    0.11149
464240.0000   -0.03251
464280.0000   -0.01460
464320.0000    0.10651
464360.0000    0.20558
464400.0000   -0.11802
464440.0000    0.04975
464480.0000    0.15304
464520.0000   -0.02429
464560.0000    0.15938
464600.0000    0.21002
464640.0000   -0.10234
464680.0000    0.05950
464720.0000    0.17352
464760.0000    0.19833
464800.0000   -0.00684
464840.0000    0.10478
464880.0000    0.07379
464920.0000    0.04590
464960.0000   -0.19377
465000.0000   -0.10462
465040.0000    0.10089
465080.0000    0.20484
465120.0000    0.19048
465160.0000    0.08949
465200.0000    0.34243
465240.0000    0.05874
465280.0000   -0.09811
465320.0000   -0.25818
465360.0000   -0.05358
465400.0000    0.03030
465440.0000   -0.01562
465480.0000   -0.31198
465520.0000   -0.49465
465560.0000   -0.28022
465600.0000   -0.15178
465640.0000   -0.16796
465680.0000    0.00893
465720.0000   -0.06702
465760.0000   -0.00891
465800.0000    0.05966
465840.0000    0.18202
465880.0000   -0.28975
465920.0000   -0.03140
465960.0000   -0.02193
466000.0000    0.33907
466040.0000   -0.05995
466080.0000    0.07112
466120.0000    0.25736
466160.0000    0.07018
466200.0000    0.00447
466240.0000    0.09700
466280.0000   -0.13677
466320.0000    0.29519
466360.0000    0.44286
466400.0000    0.36944
466440.0000   -0.15596
466480.0000    0.02350
466520.0000   -0.02098
466560.0000   -0.21139
466600.0000   -0.00414
466640.0000    0.17427
466680.0000   -0.17852
466720.0000    0.00752
466760.0000   -0.10333
466800.0000    0.35608
466840.0000    0.08786
466880.0000   -0.01099
466920.0000    0.15104
466960.0000   -0.07374
467000.0000    0.09642
467040.0000    0.10907
467080.0000    0.03751
467120.0000    0.16062
467160.0000   -0.15564
467200.0000    0.13553
467240.0000   -0.27936
467280.0000   -0.12762
467320.0000   -0.28882
467360.0000   -0.28778
467400.0000   -0.05284
467440.0000   -0.28561
467480.0000   -0.20416
467520.0000   -0.18348
467560.0000   -0.18448
467600.0000   -0.28281
467640.0000    0.05197
467680.0000   -0.12947
467720.0000   -0.26249
467760.0000   -0.01181
467800.0000   -0.03004
467840.0000    0.00857
467880.0000   -0.45908
467920.0000   -0.19980
467960.0000   -0.41916
468000.0000   -0.11420
468040.0000   -0.27606
468080.0000   -0.01628
468120.0000   -0.07481
468160.0000   -0.25071
468200.0000   -0.13730
468240.0000    0.30570
468280.0000    0.12865
468320.0000    0.16011
468360.0000    0.03479
468400.0000    0.13409
468440.0000    0.28596
468480.0000    0.00961
468520.0000    0.14254
468560.0000    0.10649
468600.0000    0.18740
468640.0000    0.23379
468680.0000    0.45007
468720.0000    0.03882
468760.0000    0.28698
468800.0000   -0.17381
468840.0000    0.26235
468880.0000    0.21125
468920.0000   -0.19440
468960.0000   -0.07709
469000.0000   -0.10559
469040.0000    0.01983
469080.0000   -0.01840
469120.0000   -0.07736
469160.0000    0.22659
469200.0000   -0.07151
469240.0000    0.10917
469280.0000   -0.08273
469320.0000   -0.05718
469360.0000    0.17205
469400.0000    0.12560
469440.0000    0.13242
469480.0000    0.13343
469520.0000   -0.06173
469560.0000    0.09968
469600.0000   -0.12713
469640.0000    0.00833
469680.0000   -0.29849
469720.0000   -0.01226
469760.0000    0.04854
469800.0000   -0.06660
469840.0000   -0.04164
469880.0000   -0.02931
469920.0000   -0.14568
469960.0000    0.21114
470000.0000    0.08137
470040.0000   -0.17970
470080.0000    0.06191
470120.0000    0.20251
470160.0000    0.12444
470200.0000    0.10846
470240.0000    0.13822
470280.0000   -0.18982
470320.0000    0.02284
470360.0000    0.03903
470400.0000    0.05447
470440.0000   -0.13419
470480.0000   -0.05489
470520.0000    0.08315
470560.0000    0.01989
470600.0000   -0.02589
470640.0000   -0.17978
470680.0000   -0.25801
470720.0000    0.17215
470760.0000    0.15509
470800.0000    0.01082
470840.0000    0.09141
470880.0000   -0.18135
470920.0000   -0.32811
470960.0000    0.03734
471000.0000   -0.00152
471040.0000    0.18676
471080.0000    0.03581
471120.0000    0.09187
471160.0000    0.03616
471200.0000    0.05525
471240.0000    0.10251
471280.0000   -0.03875
471320.0000   -0.19878
471360.0000   -0.22142
471400.0000   -0.11240
471440.0000   -0.08351
471480.0000   -0.30369
471520.0000   -0.14892
471560.0000    0.13723
471600.0000   -0.09196
471640.0000   -0.23499
471680.0000   -0.23607
471720.0000   -0.06379
471760.0000   -0.39808
471800.0000   -0.45163
471840.0000   -0.06471
471880.0000   -0.16697
471920.0000   -0.57139
471960.0000   -0.36545
472000.0000   -0.64767
472040.0000   -0.45211
472080.0000   -0.35683
472120.0000   -0.23105
472160.0000   -0.09839
472200.0000   -0.00837
472240.0000    0.14182
472280.0000   -0.17776
472320.0000   -0.13312
472360.0000    0.34369
472400.0000    0.15420
472440.0000   -0.19383
472480.0000   -0.14219
472520.0000   -0.22440
472560.0000   -0.11529
472600.0000    0.07602
472640.0000   -0.13294
472680.0000   -0.36937
472720.0000   -0.29374
472760.0000   -0.15478
472800.0000   -0.05745
472840.0000   -0.14499
472880.0000   -0.06207
472920.0000   -0.08568
472960.0000    0.06576
473000.0000    0.09834
473040.0000   -0.02407
473080.0000   -0.03778
473120.0000   -0.33181
473160.0000   -0.11341
473200.0000   -0.12791
473240.0000    0.20782
473280.0000    0.04633
473320.0000    0.13717
473360.0000    0.20925
473400.0000    0.15815
473440.0000    0.07166
473480.0000   -0.01246
473520.0000    0.09042
473560.0000    0.24784
473600.0000    0.10482
473640.0000    0.05699
473680.0000    0.21691
473720.0000   -0.16245
473760.0000    0.22164
473800.0000    0.05992
473840.0000    0.14832
473880.0000   -0.18615
473920.0000   -0.07173
473960.0000   -0.06653
474000.0000    0.07286
474040.0000    0.12122
474080.0000    0.38652
474120.0000    0.23382
474160.0000    0.27232
474200.0000    0.20781
474240.0000    0.05491
474280.0000    0.42093
474320.0000    0.13215
474360.0000   -0.19144
474400.0000    0.09960
474440.0000   -0.18215
474480.0000   -0.26236
474520.0000   -0.20798
474560.0000   -0.25216
474600.0000   -0.51241
474640.0000   -0.41405
474680.0000   -0.28090
474720.0000    0.61853
474760.0000    0.49678
474800.0000    0.31722
474840.0000    0.60711
474880.0000    0.16366
474920.0000    0.14726
474960.0000    0.42788
475000.0000    0.49565
475040.0000    0.53219
475080.0000    0.25446
475120.0000   -0.04290
475160.0000   -0.04055
475200.0000    0.07233
475240.0000    0.10940
475280.0000   -0.35675
475320.0000   -0.21050
475360.0000    0.14248
475400.0000    0.00362
475440.0000   -0.05773
475480.0000   -0.36048
475520.0000   -0.23917
475560.0000   -0.16595
475600.0000   -0.03493
475640.0000    0.18560
475680.0000   -0.28334
475720.0000    0.09431
475760.0000    0.09472
475800.0000    0.26336
475840.0000    0.02889
475880.0000   -0.11264
475920.0000   -0.39513
475960.0000   -0.23879
476000.0000   -0.10817
476040.0000   -0.02138
476080.0000   -0.34089
476120.0000   -0.21697
476160.0000   -0.23391
476200.0000   -0.41109
476240.0000   -0.17944
476280.0000   -0.08532
476320.0000   -0.08190
476360.0000   -0.07314
476400.0000   -0.37575
476440.0000   -0.34420
476480.0000   -0.41242
476520.0000   -0.24822
476560.0000   -0.29793
476600.0000   -0.26768
476640.0000   -0.29227
476680.0000   -0.11387
476720.0000   -0.23688
476760.0000   -0.22906
476800.0000   -0.12541
476840.0000   -0.04111
476880.0000   -0.34787
476920.0000   -0.25894
476960.0000   -0.38360
477000.0000   -0.31964
477040.0000   -0.00603
477080.0000   -0.15659
477120.0000   -0.45991
477160.0000   -0.37517
477200.0000   -0.49807
477240.0000   -0.42632
477280.0000   -0.55423
477320.0000   -0.35209
477360.0000   -0.32252
477400.0000   -0.39887
477440.0000   -0.26484
477480.0000   -0.36286
477520.0000   -0.17183
477560.0000   -0.59850
477600.0000   -0.00415
477640.0000   -0.05591
477680.0000   -0.05402
477720.0000   -0.29254
477760.0000   -0.31572
477800.0000   -0.37235
477840.0000   -0.17381
477880.0000   -0.39884
477920.0000   -0.20648
477960.0000    0.07654
478000.0000   -0.04253
478040.0000    0.20537
478080.0000   -0.12811
478120.0000   -0.04241
478160.0000    0.12473
478200.0000   -0.16941
478240.0000    0.18033
478280.0000   -0.07866
478320.0000   -0.13277
478360.0000   -0.14632
478400.0000    0.08483
478440.0000   -0.50904
478480.0000   -0.23158
478520.0000   -0.30567
478560.0000   -0.32898
478600.0000   -0.40542
478640.0000   -0.17372
478680.0000   -0.20365
478720.0000    0.26999
478760.0000   -0.13028
478800.0000   -0.10712
478840.0000   -0.06459
478880.0000   -0.19731
478920.0000   -0.32964
478960.0000   -0.44465
479000.0000   -0.54193
479040.0000   -0.23054
479080.0000   -0.34448
479120.0000   -0.44955
479160.0000   -0.82045
479200.0000   -0.61273
479240.0000   -0.67544
479280.0000   -0.88065
479320.0000   -0.38093
479360.0000   -0.30217
479400.0000   -0.55551
479440.0000   -0.55903
479480.0000   -0.46304
479520.0000   -0.60797
479560.0000   -0.84588
479600.0000   -0.69932
479640.0000   -0.66157
479680.0000   -0.48721
479720.0000   -0.87805
479760.0000   -0.51424
479800.0000   -0.64813
479840.0000   -0.68602
479880.0000   -0.45901
479920.0000   -0.50006
479960.0000   -0.56610
480000.0000   -0.46913
480040.0000   -0.63397
480080.0000   -0.33341
480120.0000   -0.60289
480160.0000    0.28348
480200.0000    0.07707
480240.0000    0.20027
480280.0000    0.29149
480320.0000   -0.00221
480360.0000    0.05708
480400.0000    0.06982
480440.0000    0.22223
480480.0000    0.00818
480520.0000    0.15251
480560.0000    0.07105
480600.0000    0.37151
480640.0000    0.04345
480680.0000    0.04450
480720.0000   -0.01990
480760.0000   -0.04489
480800.0000   -0.10507
480840.0000    0.02836
480880.0000   -0.28853
480920.0000   -0.00001
480960.0000    0.22713
481000.0000    0.06267
481040.0000   -0.17271
481080.0000    0.02272
481120.0000    0.33839
481160.0000    0.09136
481200.0000    0.01517
481240.0000   -0.23497
481280.0000    0.12877
481320.0000   -0.09949
481360.0000    0.07989
481400.0000    0.02500
481440.0000   -0.16360
481480.0000   -0.07771
481520.0000   -0.01111
481560.0000    0.07638
481600.0000   -0.03209
481640.0000    0.00096
481680.0000    0.09912
481720.0000   -0.33287
481760.0000   -0.41675
481800.0000   -0.06248
481840.0000   -0.19250
481880.0000    0.15913
481920.0000   -0.05251
481960.0000   -0.32330
482000.0000   -0.16947
482040.0000    0.15089
482080.0000    0.27405
482120.0000    0.33074
482160.0000   -0.00675
482200.0000    0.02480
482240.0000    0.01609
482280.0000   -0.14903
482320.0000    0.14081
482360.0000    0.09007
482400.0000   -0.14107
482440.0000    0.12795
482480.0000    0.12420
482520.0000    0.12308
482560.0000    0.14351
482600.0000    0.19352
482640.0000    0.48906
482680.0000    0.14337
482720.0000    0.02607
482760.0000    0.22810
482800.0000    0.20451
482840.0000    0.15222
482880.0000   -0.03669
482920.0000   -0.13531
482960.0000    0.11493
483000.0000    0.14020
483040.0000    0.07982
483080.0000    0.06505
483120.0000   -0.11089
483160.0000    0.08193
483200.0000    0.12007
483240.0000   -0.00686
483280.0000    0.24782
483320.0000   -0.04478
483360.0000    0.09559
483400.0000    0.33067
483440.0000    0.56340
483480.0000    0.62278
483520.0000    0.35644
483560.0000    0.40996
483600.0000    0.36574
483640.0000    0.09861
483680.0000   -0.00167
483720.0000   -0.19686
483760.0000   -0.06535
483800.0000   -0.13525
483840.0000   -0.33378
483880.0000   -0.01759
483920.0000   -0.19616
483960.0000   -0.00135
484000.0000    0.13012
484040.0000   -0.01235
484080.0000    0.00729
484120.0000    0.29220
484160.0000    0.36621
484200.0000    0.40220
484240.0000    0.25669
484280.0000    0.36424
484320.0000   -0.04567
484360.0000   -0.26989
484400.0000   -0.35619
484440.0000   -0.35728
484480.0000    0.01997
484520.0000   -0.31025
484560.0000   -0.29890
484600.0000   -0.30103
484640.0000    0.05509
484680.0000   -0.42516
484720.0000   -0.11967
484760.0000   -0.38461
484800.0000   -0.21938
484840.0000   -0.32163
484880.0000   -0.47929
484920.0000   -0.49707
484960.0000   -0.32472
485000.0000   -0.41269
485040.0000   -0.17797
485080.0000   -0.30623
485120.0000   -0.20912
485160.0000   -0.30393
485200.0000   -0.41350
485240.0000   -0.41056
485280.0000   -0.27207
485320.0000   -0.54180
485360.0000   -0.14051
485400.0000   -0.32531
485440.0000    0.05968
485480.0000   -0.19369
485520.0000   -0.06605
485560.0000   -0.33983
485600.0000   -0.19359
485640.0000    0.02740
485680.0000   -0.26121
485720.0000   -0.06993
485760.0000   -0.32589
485800.0000   -0.25624
485840.0000   -0.27616
485880.0000   -0.65859
485920.0000   -0.40202
485960.0000   -0.34551
486000.0000   -0.37099
486040.0000   -0.10424
486080.0000   -0.59839
486120.0000   -0.39984
486160.0000   -0.30228
486200.0000   -0.35914
486240.0000   -0.22344
486280.0000   -0.15570
486320.0000   -0.21902
486360.0000   -0.49852
486400.0000   -0.26753
486440.0000   -0.52126
486480.0000   -0.18470
486520.0000   -0.40507
486560.0000   -0.28976
486600.0000   -0.58334
486640.0000   -0.47769
486680.0000   -0.22397
486720.0000   -0.51345
486760.0000   -0.45340
486800.0000   -0.14552
486840.0000   -0.48111
486880.0000    0.01954
486920.0000   -0.11862
486960.0000    0.24848
487000.0000    0.00791
487040.0000    0.06732
487080.0000   -0.05200
487120.0000    0.26921
487160.0000    0.52548
487200.0000    0.58832
487240.0000    0.52059
487280.0000    0.61886
487320.0000    0.69658
487360.0000    0.03150
487400.0000    0.36455
487440.0000    0.12914
487480.0000    0.43800
487520.0000    0.36910
487560.0000    0.33086
487600.0000    0.31215
487640.0000    0.54500
487680.0000    0.51286
487720.0000    0.36970
487760.0000    0.56313
487800.0000    0.35968
487840.0000    0.38737
487880.0000    0.37145
487920.0000    0.38816
487960.0000    0.57455
488000.0000    0.20464
488040.0000    0.56841
488080.0000    0.62877
488120.0000    0.36975
488160.0000    0.42554
488200.0000   -0.18007
488240.0000    0.47795
488280.0000    0.49706
488320.0000   -0.05651
488360.0000    0.02289
488400.0000    0.22691
488440.0000    0.49373
488480.0000    0.65259
488520.0000    0.42407
488560.0000    0.00910
488600.0000    0.06228
488640.0000    0.40994
488680.0000    0.45091
488720.0000    0.30412
488760.0000    0.61018
488800.0000    0.54975
488840.0000    0.10555
488880.0000    0.26176
488920.0000    0.21577
488960.0000    0.34944
489000.0000    0.49398
489040.0000    0.35003
489080.0000    0.44266
489120.0000    0.12392
489160.0000    0.37557
489200.0000    0.05988
489240.0000    0.36243
489280.0000    0.28434
489320.0000    0.33855
489360.0000    0.36492
489400.0000    0.41821
489440.0000    0.54131
489480.0000    0.49441
489520.0000    0.56946
489560.0000    0.12458
489600.0000    0.25260
489640.0000    0.31989
489680.0000    0.17181
489720.0000    0.35463
489760.0000    0.21425
489800.0000    0.59947
489840.0000    0.17633
489880.0000    0.05029
489920.0000    0.12760
489960.0000    0.13157
490000.0000    0.35311
490040.0000    0.32601
490080.0000    0.53518
490120.0000    0.22390
490160.0000   -0.10306
490200.0000    0.17328
490240.0000   -0.15910
490280.0000    0.09641
490320.0000   -0.09413
490360.0000   -0.05666
490400.0000   -0.00685
490440.0000    0.14952
490480.0000   -0.58009
490520.0000    0.03662
490560.0000   -0.20880
490600.0000   -0.20656
490640.0000   -0.19414
490680.0000   -0.30684
490720.0000   -0.35433
490760.0000   -0.44376
490800.0000   -0.51312
490840.0000   -0.35164
490880.0000   -0.24948
490920.0000   -0.24886
490960.0000   -0.01199
491000.0000    0.11421
491040.0000    0.10997
491080.0000   -0.07554
491120.0000   -0.15400
491160.0000   -0.15162
491200.0000   -0.22496
491240.0000    0.08668
491280.0000    0.06170
491320.0000   -0.01827
491360.0000    0.03919
491400.0000   -0.03786
491440.0000    0.01662
491480.0000   -0.23652
491520.0000    0.10724
491560.0000    0.20961
491600.0000   -0.07494
491640.0000   -0.25987
491680.0000   -0.37130
491720.0000   -0.21097
491760.0000   -0.41404
491800.0000   -0.26982
491840.0000   -0.20294
491880.0000   -0.38700
491920.0000   -0.32712
491960.0000   -0.32533
492000.0000   -0.30242
492040.0000   -0.10450
492080.0000    0.17001
492120.0000   -0.00663
492160.0000    0.17093
492200.0000    0.13617
492240.0000    0.04136
492280.0000    0.02962
492320.0000    0.17381
492360.0000    0.22983
492400.0000    0.09323
492440.0000    0.12830
492480.0000   -0.05967
492520.0000   -0.08405
492560.0000   -0.09662
492600.0000    0.02366
492640.0000    0.17553
492680.0000   -0.08263
492720.0000   -0.05867
492760.0000    0.24617
492800.0000    0.31762
492840.0000    0.15116
492880.0000   -0.18628
492920.0000   -0.19112
492960.0000   -0.48917
493000.0000   -0.14528
493040.0000   -0.33384
493080.0000   -0.01186
493120.0000   -0.37747
493160.0000   -0.56130
493200.0000   -0.50782
493240.0000    0.06583
493280.0000   -0.02737
493320.0000    0.41726
493360.0000    0.12712
493400.0000    0.11422
493440.0000    0.34274
493480.0000   -0.27492
493520.0000   -0.07757
493560.0000   -0.02079
493600.0000    0.24081
493640.0000    0.05873
493680.0000   -0.03014
493720.0000   -0.28938
493760.0000   -0.05032
493800.0000    0.21793
493840.0000   -0.08506
493880.0000    0.02810
493920.0000   -0.15652
493960.0000   -0.03081
494000.0000    0.28833
494040.0000    0.07714
494080.0000    0.13634
494120.0000    0.06267
494160.0000    0.05127
494200.0000    0.19351
494240.0000   -0.01726
494280.0000   -0.04822
494320.0000    0.19646
494360.0000   -0.21429
494400.0000    0.04977
494440.0000   -0.00639
494480.0000    0.02435
494520.0000   -0.10489
494560.0000   -0.27181
494600.0000    0.00796
494640.0000    0.02061
494680.0000    0.27405
494720.0000   -0.14194
494760.0000    0.24273
494800.0000   -0.04765
494840.0000   -0.07072
494880.0000    0.10061
494920.0000    0.11892
494960.0000   -0.18167
495000.0000   -0.01774
495040.0000   -0.14071
495080.0000   -0.13327
495120.0000    0.01092
495160.0000   -0.09176
495200.0000    0.01039
495240.0000    0.15895
495280.0000    0.19752
495320.0000   -0.05862
495360.0000   -0.11762
495400.0000   -0.11265
495440.0000   -0.01772
495480.0000   -0.04602
495520.0000    0.00383
495560.0000   -0.02499
495600.0000    0.07005
495640.0000   -0.08787
495680.0000    0.14131
495720.0000   -0.13716
495760.0000   -0.39482
495800.0000   -0.22308
495840.0000   -0.25772
495880.0000   -0.04563
495920.0000   -0.45623
495960.0000   -0.17811
496000.0000    0.09046
496040.0000   -0.13245
496080.0000    0.26517
496120.0000    0.30621
496160.0000   -0.26594
496200.0000   -0.34337
496240.0000   -0.03285
496280.0000   -0.35766
496320.0000   -0.41767
496360.0000   -0.11337
496400.0000   -0.36287
496440.0000   -0.31274
496480.0000   -0.21585
496520.0000   -0.26269
496560.0000   -0.40989
496600.0000   -0.29962
496640.0000   -0.21802
496680.0000   -0.12248
496720.0000   -0.06707
496760.0000   -0.12393
496800.0000   -0.23525
496840.0000   -0.19491
496880.0000   -0.27793
496920.0000    0.09326
496960.0000   -0.33455
497000.0000   -0.41232
497040.0000   -0.15349
497080.0000   -0.18102
497120.0000   -0.26120
497160.0000    0.01899
497200.0000   -0.11008
497240.0000   -0.20738
497280.0000   -0.19653
497320.0000   -0.27125
497360.0000   -0.57381
497400.0000   -0.11837
497440.0000   -0.24225
497480.0000    0.00011
497520.0000   -0.40279
497560.0000   -0.66571
497600.0000   -0.41391
497640.0000   -0.22209
497680.0000   -0.10393
497720.0000   -0.31215
497760.0000   -0.57941
497800.0000   -0.17820
497840.0000   -0.13609
497880.0000   -0.02592
497920.0000   -0.11169
497960.0000   -0.07699
498000.0000   -0.04685
498040.0000   -0.34999
498080.0000   -0.17499
498120.0000   -0.38143
498160.0000   -0.21472
498200.0000   -0.35989
498240.0000    0.06244
498280.0000   -0.19561
498320.0000   -0.46105
498360.0000   -0.68963
498400.0000    0.13130
498440.0000   -0.04750
498480.0000   -0.28453
498520.0000   -0.30743
498560.0000   -0.30432
498600.0000   -0.08733
498640.0000   -0.23245
498680.0000   -0.57409
498720.0000   -0.54015
498760.0000   -0.53937
498800.0000   -0.24022
498840.0000    0.04378
498880.0000   -0.29461
498920.0000   -0.22492
498960.0000   -0.30815
499000.0000   -0.20527
499040.0000   -0.04559
499080.0000   -0.38362
499120.0000   -0.50546
499160.0000   -0.59185
499200.0000   -0.23485
499240.0000    0.07654
499280.0000   -0.13556
499320.0000    0.23378
499360.0000   -0.23297
499400.0000   -0.04479
499440.0000    0.24682
499480.0000   -0.11843
499520.0000   -0.21990
499560.0000    0.01914
499600.0000   -0.14268
499640.0000   -0.35495
499680.0000   -0.01087
499720.0000    0.07118
499760.0000    0.05774
499800.0000    0.07732
499840.0000   -0.25541
499880.0000   -0.20962
499920.0000   -0.04221
499960.0000   -0.06852
500000.0000   -0.37635
500040.0000   -0.11345
500080.0000    0.06496
500120.0000   -0.09363
500160.0000   -0.11848
500200.0000   -0.14644
500240.0000   -0.08168
500280.0000    0.27152
500320.0000    0.16261
500360.0000   -0.10051
500400.0000    0.00242
500440.0000   -0.03771
500480.0000   -0.12588
500520.0000   -0.07629
500560.0000   -0.10624
500600.0000   -0.21482
500640.0000    0.17040
500680.0000    0.06407
500720.0000   -0.16886
500760.0000   -0.08670
500800.0000   -0.18735
500840.0000    0.07447
500880.0000    0.07804
500920.0000   -0.29238
500960.0000   -0.33236
501000.0000    0.03536
501040.0000   -0.03138
501080.0000   -0.22091
501120.0000    0.11643
501160.0000    0.64139
501200.0000    0.28190
501240.0000    0.24900
501280.0000    0.49778
501320.0000    0.52720
501360.0000    0.16247
501400.0000    0.21565
501440.0000    0.19760
501480.0000    0.37394
501520.0000   -0.02512
501560.0000   -0.15712
501600.0000   -0.33273
501640.0000   -0.38535
501680.0000   -0.06895
501720.0000   -0.14846
501760.0000   -0.14006
501800.0000    0.41908
501840.0000    0.07128
501880.0000   -0.02551
501920.0000   -0.25397
501960.0000    0.18009
502000.0000   -0.00837
502040.0000   -0.16324
502080.0000   -0.27372
502120.0000   -0.34426
502160.0000   -0.08975
502200.0000   -0.10656
502240.0000   -0.08737
502280.0000   -0.21334
502320.0000   -0.37730
502360.0000   -0.18530
502400.0000   -0.32030
502440.0000   -0.36750
502480.0000   -0.13832
502520.0000    0.03717
502560.0000    0.14112
502600.0000   -0.02413
502640.0000    0.04324
502680.0000    0.25348
502720.0000    0.21398
502760.0000    0.16783
502800.0000    0.26799
502840.0000    0.21008
502880.0000    0.26076
502920.0000    0.44174
502960.0000    0.22413
503000.0000    0.42695
503040.0000    0.29639
503080.0000    0.24946
503120.0000    0.33040
503160.0000    0.33798
503200.0000    0.31970
503240.0000    0.45919
503280.0000    0.28449
503320.0000    0.46403
503360.0000   -0.20373
503400.0000   -0.04627
503440.0000   -0.26039
503480.0000   -0.11207
503520.0000   -0.09969
503560.0000    0.03222
503600.0000   -0.10274
503640.0000   -0.05243
503680.0000    0.07708
503720.0000    0.09587
503760.0000   -0.04114
503800.0000   -0.02231
503840.0000   -0.04871
503880.0000    0.06737
503920.0000   -0.01628
503960.0000   -0.11181
504000.0000    0.14071
504040.0000   -0.11859
504080.0000   -0.16468
504120.0000   -0.05817
504160.0000    0.07817
504200.0000    0.13645
504240.0000   -0.08173
504280.0000    0.05691
504320.0000   -0.02735
504360.0000    0.13050
504400.0000    0.16669
504440.0000   -0.07612
504480.0000   -0.01340
504520.0000   -0.00079
504560.0000    0.17130
504600.0000    0.60873
504640.0000    0.48770
504680.0000    0.21740
504720.0000    0.00724
504760.0000    0.18304
504800.0000    0.39228
504840.0000    0.52583
504880.0000    0.13546
504920.0000    0.09861
504960.0000    0.16553
505000.0000    0.21986
505040.0000    0.28916
505080.0000    0.14335
505120.0000   -0.04267
505160.0000   -0.05278
505200.0000   -0.16505
505240.0000   -0.21868
505280.0000   -0.24004
505320.0000   -0.14701
505360.0000    0.05069
505400.0000   -0.16778
505440.0000   -0.29624
505480.0000   -0.05982
505520.0000    0.17814
505560.0000   -0.14098
505600.0000   -0.32558
505640.0000    0.18387
505680.0000   -0.16355
505720.0000   -0.33671
505760.0000    0.10480
505800.0000    0.03147
505840.0000    0.09989
505880.0000    0.19129
505920.0000    0.16169
505960.0000   -0.03690
506000.0000    0.03004
506040.0000   -0.14701
506080.0000    0.13557
506120.0000   -0.08846
506160.0000   -0.04159
506200.0000    0.05273
506240.0000    0.05761
506280.0000    0.00168
506320.0000   -0.14494
506360.0000   -0.08783
506400.0000   -0.08159
506440.0000   -0.09085
506480.0000   -0.27703
506520.0000   -0.37253
506560.0000   -0.32222
506600.0000    0.00469
506640.0000    0.04300
506680.0000   -0.22893
506720.0000    0.03835
506760.0000   -0.09219
506800.0000   -0.19475
506840.0000   -0.44318
506880.0000   -0.09757
506920.0000   -0.20274
506960.0000   -0.18174
507000.0000   -0.31036
507040.0000   -0.38243
507080.0000   -0.23881
507120.0000   -0.16592
507160.0000   -0.45943
507200.0000   -0.10965
507240.0000   -0.15015
507280.0000   -0.17729
507320.0000    0.05991
507360.0000    0.02379
507400.0000   -0.20491
507440.0000    0.00444
507480.0000   -0.14551
507520.0000    0.05458
507560.0000   -0.01091
507600.0000    0.10958
507640.0000    0.02367
507680.0000   -0.12379
507720.0000   -0.04817
507760.0000    0.06955
507800.0000    0.06473
507840.0000    0.05585
507880.0000   -0.24562
507920.0000   -0.07336
507960.0000   -0.33194
508000.0000   -0.16630
508040.0000   -0.24989
508080.0000   -0.23835
508120.0000    0.00697
508160.0000   -0.17915
508200.0000   -0.03097
508240.0000    0.06776
508280.0000    0.28460
508320.0000   -0.06065
508360.0000   -0.36036
508400.0000   -0.45098
508440.0000   -0.09115
508480.0000    0.04862
508520.0000    0.04536
508560.0000    0.14988
508600.0000    0.19233
508640.0000    0.26501
508680.0000    0.00123
508720.0000   -0.01346
508760.0000    0.19565
508800.0000    0.17606
508840.0000    0.26275
508880.0000   -0.32255
508920.0000    0.28782
508960.0000   -0.08687
509000.0000   -0.29853
509040.0000    0.14316
509080.0000    0.18781
509120.0000   -0.09626
509160.0000    0.06504
509200.0000   -0.19950
509240.0000   -0.50652
509280.0000    0.03525
509320.0000   -0.02946
509360.0000    0.09711
509400.0000    0.01078
509440.0000   -0.01390
509480.0000   -0.08136
509520.0000   -0.19532
509560.0000   -0.18349
509600.0000    0.17341
509640.0000   -0.14604
509680.0000   -0.07342
509720.0000    0.26282
509760.0000   -0.11923
509800.0000    0.15472
509840.0000   -0.06968
509880.0000   -0.25006
509920.0000   -0.29118
509960.0000    0.16261
510000.0000   -0.00546
510040.0000   -0.04713
510080.0000   -0.26348
510120.0000   -0.19134
510160.0000   -0.17009
510200.0000   -0.01506
510240.0000   -0.02459
510280.0000    0.15205
510320.0000    0.07596
510360.0000   -0.12148
510400.0000    0.28429
510440.0000   -0.41371
510480.0000   -0.16235
510520.0000    0.13569
510560.0000    0.31303
510600.0000    0.04455
510640.0000   -0.17325
510680.0000   -0.03126
510720.0000    0.70900
510760.0000    0.43262
510800.0000   -0.13441
510840.0000    0.29202
510880.0000    0.15618
510920.0000    0.04169
510960.0000    0.15851
511000.0000    0.39912
511040.0000    0.53709
511080.0000    0.26710
511120.0000    0.44420
511160.0000    0.42506
511200.0000    0.27756
511240.0000    0.27465
511280.0000    0.24765
511320.0000    0.36095
511360.0000    0.12257
511400.0000    0.18607
511440.0000   -0.12733
511480.0000    0.04831
511520.0000    0.01989
511560.0000    0.01662
511600.0000    0.02815
511640.0000   -0.24636
511680.0000   -0.06259
511720.0000   -0.07465
511760.0000   -0.12584
511800.0000   -0.01938
511840.0000   -0.00968
511880.0000   -0.16082
511920.0000   -0.19752
511960.0000   -0.07837
512000.0000   -0.27957
512040.0000   -0.32318
512080.0000   -0.42464
512120.0000   -0.09939
512160.0000   -0.55899
512200.0000   -0.01129
512240.0000   -0.23793
512280.0000   -0.31418
512320.0000   -0.33753
512360.0000   -0.37096
512400.0000   -0.08030
512440.0000   -0.20559
512480.0000   -0.13407
512520.0000   -0.22575
512560.0000   -0.29576
512600.0000   -0.55582
512640.0000   -0.23380
512680.0000   -0.29380
512720.0000   -0.41746
512760.0000   -0.34161
512800.0000   -0.32194
512840.0000   -0.45567
512880.0000   -0.47888
512920.0000   -0.32080
512960.0000   -0.38663
513000.0000   -0.09506
513040.0000   -0.46043
513080.0000   -0.27316
513120.0000   -0.21277
513160.0000   -0.32946
513200.0000   -0.19668
513240.0000   -0.40308
513280.0000   -0.33777
513320.0000   -0.41054
513360.0000   -0.52346
513400.0000   -0.39668
513440.0000   -0.21739
513480.0000   -0.49047
513520.0000   -0.23852
513560.0000   -0.51125
513600.0000   -0.46664
513640.0000   -0.44567
513680.0000   -0.63700
513720.0000   -0.27090
513760.0000   -0.38567
513800.0000   -0.23668
513840.0000   -0.24689
513880.0000   -0.33224
513920.0000   -0.13627
513960.0000   -0.08074
514000.0000   -0.19970
514040.0000   -0.41312
514080.0000   -0.48377
514120.0000   -0.28487
514160.0000   -0.34894
514200.0000   -0.51211
514240.0000   -0.62422
514280.0000   -0.31018
514320.0000   -0.07441
514360.0000   -0.06879
514400.0000    0.09467
514440.0000    0.06268
514480.0000   -0.09704
514520.0000   -0.09365
514560.0000   -0.18745
514600.0000   -0.47594
514640.0000   -0.15774
514680.0000   -0.25692
514720.0000   -0.21759
514760.0000   -0.19298
514800.0000   -0.39074
514840.0000   -0.18324
514880.0000   -0.27773
514920.0000   -0.38808
514960.0000   -0.55901
515000.0000   -0.17531
515040.0000   -0.05635
515080.0000   -0.11203
515120.0000   -0.07702
515160.0000   -0.18463
515200.0000   -0.27491
515240.0000   -0.09566
515280.0000   -0.20963
515320.0000   -0.55742
515360.0000   -0.12177
515400.0000   -0.29198
515440.0000   -0.29060
515480.0000   -0.14276
515520.0000    0.15183
515560.0000   -0.01641
515600.0000    0.18293
515640.0000   -0.12524
515680.0000   -0.40396
515720.0000    0.21740
515760.0000    0.08587
515800.0000   -0.15679
515840.0000   -0.38737
515880.0000   -0.30867
515920.0000   -0.48153
515960.0000   -0.12948
516000.0000   -0.24596
516040.0000   -0.24477
516080.0000   -0.14400
516120.0000    0.20247
516160.0000   -0.10105
516200.0000   -0.30632
516240.0000   -0.19899
516280.0000   -0.48704
516320.0000   -0.35080
516360.0000   -0.51734
516400.0000   -0.20138
516440.0000   -0.16484
516480.0000   -0.43859
516520.0000   -0.37410
516560.0000   -0.40635
516600.0000   -0.25614
516640.0000    0.00421
516680.0000    0.10169
516720.0000   -0.34811
516760.0000   -0.01188
516800.0000   -0.21547
516840.0000   -0.18856
516880.0000   -0.03073
516920.0000   -0.27814
516960.0000   -0.04952
517000.0000    0.00320
517040.0000    0.11719
517080.0000    0.08050
517120.0000   -0.11192
517160.0000   -0.39321
517200.0000   -0.59952
517240.0000   -0.41885
517280.0000   -0.53890
517320.0000   -0.51871
517360.0000   -0.16502
517400.0000   -0.03587
517440.0000   -0.13558
517480.0000   -0.24405
517520.0000   -0.57025
517560.0000   -0.24319
517600.0000   -0.23233
517640.0000   -0.13579
517680.0000   -0.18753
517720.0000   -0.07155
517760.0000   -0.25403
517800.0000   -0.40416
517840.0000   -0.13904
517880.0000   -0.36069
517920.0000   -0.07730
517960.0000   -0.40911
518000.0000   -0.46404
518040.0000   -0.45176
518080.0000   -0.10795
518120.0000   -0.39349
518160.0000   -0.30187
518200.0000   -0.29020
518240.0000   -0.25153
518280.0000   -0.08159
518320.0000   -0.25180
518360.0000   -0.36848
518400.0000   -0.42842
518440.0000   -0.29796
518480.0000   -0.43895
518520.0000   -0.34953
518560.0000   -0.08924
518600.0000   -0.11160
518640.0000   -0.05585
518680.0000   -0.06208
518720.0000   -0.17971
518760.0000   -0.14936
518800.0000    0.04979
518840.0000   -0.15088
518880.0000   -0.40831
518920.0000    0.20794
518960.0000   -0.37715
519000.0000   -0.06123
519040.0000   -0.11364
519080.0000    0.02293
519120.0000    0.07765
519160.0000   -0.18649
519200.0000    0.11881
519240.0000    0.05835
519280.0000   -0.04305
519320.0000   -0.54232
519360.0000   -0.36350
519400.0000   -0.42441
519440.0000   -0.29336
519480.0000    0.02805
519520.0000   -0.29057
519560.0000    0.04798
519600.0000   -0.13652
519640.0000   -0.33327
519680.0000   -0.10127
519720.0000   -0.07674
519760.0000   -0.04606
519800.0000   -0.23170
519840.0000   -0.08376
519880.0000   -0.05919
519920.0000   -0.03413
519960.0000    0.02048
520000.0000   -0.12653
520040.0000   -0.12032
520080.0000   -0.11155
520120.0000   -0.27720
520160.0000   -0.28853
520200.0000   -0.36158
520240.0000   -0.18088
520280.0000   -0.12357
520320.0000   -0.27279
520360.0000   -0.20292
520400.0000   -0.17048
520440.0000   -0.00072
520480.0000   -0.06379
520520.0000    0.26475
520560.0000   -0.04900
520600.0000   -0.21536
520640.0000    0.05947
520680.0000    0.07037
520720.0000   -0.04068
520760.0000    0.16380
520800.0000    0.23815
520840.0000    0.10376
520880.0000    0.19613
520920.0000   -0.01804
520960.0000    0.20491
521000.0000    0.15580
521040.0000    0.01820
521080.0000   -0.15496
521120.0000    0.12229
521160.0000    0.21970
521200.0000    0.29528
521240.0000    0.49933
521280.0000    0.42498
521320.0000    0.32472
521360.0000    0.01213
521400.0000    0.04440
521440.0000    0.09805
521480.0000    0.09167
521520.0000   -0.12702
521560.0000   -0.35058
521600.0000   -0.33689
521640.0000    0.24447
521680.0000    0.09379
521720.0000    0.01643
521760.0000   -0.06159
521800.0000   -0.04092
521840.0000    0.01945
521880.0000   -0.03543
521920.0000    0.04733
521960.0000   -0.00188
522000.0000   -0.34501
522040.0000   -0.11938
522080.0000    0.48845
522120.0000    0.49837
522160.0000    0.17209
522200.0000    0.23987
522240.0000    0.33184
522280.0000    0.35013
522320.0000    0.48710
522360.0000    0.34076
522400.0000    0.34462
522440.0000    0.22060
522480.0000    0.63004
522520.0000    0.43500
522560.0000    0.39792
522600.0000    0.46687
522640.0000    0.49069
522680.0000    0.38048
522720.0000    0.33615
522760.0000    0.53625
522800.0000    0.51989
522840.0000    0.35999
522880.0000    0.38708
522920.0000    0.26338
522960.0000    0.53266
523000.0000    0.56745
523040.0000    0.37967
523080.0000    0.23235
523120.0000    0.26894
523160.0000   -0.01998
523200.0000    0.19399
523240.0000    0.29249
523280.0000    0.13880
523320.0000    0.23456
523360.0000   -0.05619
523400.0000   -0.04810
523440.0000    0.04600
523480.0000    0.23204
523520.0000   -0.06689
523560.0000    0.03108
523600.0000    0.14298
523640.0000    0.04294
523680.0000   -0.03282
523720.0000    0.29368
523760.0000    0.28226
523800.0000    0.14965
523840.0000    0.14444
523880.0000    0.13961
523920.0000   -0.11046
523960.0000    0.05948
524000.0000   -0.45808
524040.0000   -0.16592
524080.0000    0.14515
524120.0000    0.16038
524160.0000   -0.00649
524200.0000    0.06586
524240.0000    0.03256
524280.0000    0.15940
524320.0000    0.35004
524360.0000    0.13479
524400.0000    0.12322
524440.0000   -0.28012
524480.0000    0.08593
524520.0000    0.01582
524560.0000    0.27524
524600.0000    0.03286
524640.0000    0.70148
524680.0000    0.11859
524720.0000    0.16944
524760.0000   -0.39825
524800.0000    0.17992
524840.0000    0.59201
524880.0000    0.47154
524920.0000    0.39047
524960.0000    0.50794
525000.0000    0.28729
525040.0000    0.09295
525080.0000    0.17908
525120.0000   -0.10013
525160.0000    0.09313
525200.0000    0.00823
525240.0000   -0.02976
525280.0000    0.07171
525320.0000    0.15109
525360.0000    0.12991
525400.0000    0.10186
525440.0000    0.08975
525480.0000   -0.12133
525520.0000    0.33568
525560.0000    0.20504
525600.0000    0.12135
525640.0000    0.03966
525680.0000    0.28499
525720.0000   -0.19389
525760.0000   -0.19733
525800.0000    0.06155
525840.0000    0.22397
525880.0000    0.08323
525920.0000    0.18182
525960.0000   -0.21244
526000.0000   -0.14442
526040.0000   -0.28542
526080.0000   -0.34394
526120.0000    0.00163
526160.0000   -0.00743
526200.0000   -0.07076
526240.0000    0.01096
526280.0000   -0.02539
526320.0000   -0.16801
526360.0000   -0.18834
526400.0000   -0.29091
526440.0000    0.01514
526480.0000   -0.13458
526520.0000    0.05804
526560.0000    0.13110
526600.0000    0.23166
526640.0000    0.17124
526680.0000    0.10299
526720.0000   -0.07856
526760.0000   -0.00378
526800.0000   -0.26942
526840.0000   -0.03602
526880.0000    0.01581
526920.0000    0.01034
526960.0000    0.00860
527000.0000   -0.10095
527040.0000   -0.33930
527080.0000   -0.14686
527120.0000   -0.03075
527160.0000   -0.08804
527200.0000   -0.11751
527240.0000   -0.05993
527280.0000   -0.03045
527320.0000   -0.12539
527360.0000   -0.13819
527400.0000    0.18740
527440.0000    0.01688
527480.0000   -0.09990
527520.0000   -0.17671
527560.0000   -0.29564
527600.0000   -0.11719
527640.0000    0.07558
527680.0000   -0.30511
527720.0000   -0.16422
527760.0000   -0.14799
527800.0000   -0.02127
527840.0000   -0.18183
527880.0000    0.14633
527920.0000   -0.30791
527960.0000   -0.34657
528000.0000   -0.03026
528040.0000    0.19056
528080.0000    0.06417
528120.0000   -0.03168
528160.0000   -0.15344
528200.0000    0.03744
528240.0000   -0.24850
528280.0000    0.60962
528320.0000   -0.09022
528360.0000   -0.13414
528400.0000    0.03561
528440.0000   -0.14941
528480.0000   -0.15545
528520.0000   -0.06393
528560.0000   -0.25241
528600.0000   -0.03445
528640.0000   -0.31981
528680.0000   -0.24782
528720.0000   -0.12427
528760.0000   -0.17422
528800.0000   -0.28653
528840.0000   -0.31893
528880.0000   -0.05803
528920.0000   -0.14849
528960.0000   -0.20922
529000.0000   -0.00392
529040.0000    0.05627
529080.0000    0.10500
529120.0000   -0.08902
529160.0000   -0.17409
529200.0000   -0.03213
529240.0000   -0.05616
529280.0000    0.15535
529320.0000   -0.02078
529360.0000    0.03018
529400.0000    0.04214
529440.0000    0.13313
529480.0000    0.07016
529520.0000    0.17330
529560.0000    0.10822
529600.0000    0.13512
529640.0000    0.05768
529680.0000    0.00058
529720.0000    0.06544
529760.0000    0.00667
529800.0000   -0.02130
529840.0000    0.03007
529880.0000    0.24382
529920.0000    0.21006
529960.0000    0.14161
530000.0000   -0.04778
530040.0000    0.03646
530080.0000    0.12755
530120.0000    0.01722
530160.0000   -0.08207
530200.0000   -0.09540
530240.0000   -0.00874
530280.0000    0.16363
530320.0000    0.09075
530360.0000    0.39108
530400.0000    0.32327
530440.0000    0.43737
530480.0000    0.26352
530520.0000    0.06745
530560.0000   -0.07163
530600.0000    0.11461
530640.0000    0.07125
530680.0000   -0.11014
530720.0000    0.04366
530760.0000    0.16330
530800.0000   -0.13804
530840.0000   -0.12076
530880.0000   -0.02176
530920.0000   -0.03816
530960.0000   -0.02706
531000.0000    0.07257
531040.0000    0.06242
531080.0000   -0.37963
531120.0000   -0.23323
531160.0000    0.09056
531200.0000    0.23770
531240.0000    0.20360
531280.0000    0.07722
531320.0000   -0.11297
531360.0000   -0.01509
531400.0000   -0.01683
531440.0000    0.14236
531480.0000    0.17928
531520.0000    0.17058
531560.0000    0.05852
531600.0000    0.12015
531640.0000    0.28942
531680.0000    0.17809
531720.0000    0.13902
531760.0000    0.07032
531800.0000   -0.02629
531840.0000    0.27778
531880.0000    0.23749
531920.0000   -0.08916
531960.0000    0.06668
532000.0000    0.28461
532040.0000    0.29060
532080.0000    0.04240
532120.0000    0.18028
532160.0000    0.23301
532200.0000    0.15793
532240.0000    0.00739
532280.0000    0.20025
532320.0000    0.19489
532360.0000    0.25032
532400.0000    0.09687
532440.0000   -0.00323
532480.0000   -0.20321
532520.0000   -0.07492
532560.0000   -0.34893
532600.0000   -0.33039
532640.0000    0.18277
532680.0000    0.10266
532720.0000   -0.07480
532760.0000   -0.13195
532800.0000   -0.19045
532840.0000   -0.05112
532880.0000   -0.10254
532920.0000   -0.01502
532960.0000   -0.12071
533000.0000    0.23142
533040.0000    0.06033
533080.0000    0.09339
533120.0000    0.21116
533160.0000    0.09651
533200.0000    0.32040
533240.0000    0.09356
533280.0000    0.08564
533320.0000   -0.01082
533360.0000    0.08166
533400.0000   -0.04377
533440.0000    0.05224
533480.0000   -0.05017
533520.0000    0.06723
533560.0000    0.09531
533600.0000   -0.06819
533640.0000    0.10070
533680.0000   -0.10858
533720.0000   -0.10561
533760.0000    0.05312
533800.0000    0.08634
533840.0000   -0.28126
533880.0000   -0.17238
533920.0000   -0.21402
533960.0000   -0.06713
534000.0000   -0.10361
534040.0000    0.01442
534080.0000   -0.09030
534120.0000   -0.14397
534160.0000    0.03921
534200.0000    0.03986
534240.0000   -0.18982
534280.0000   -0.60119
534320.0000   -0.36605
534360.0000   -0.33279
534400.0000    0.07353
534440.0000   -0.42838
534480.0000   -0.24704
534520.0000   -0.37785
534560.0000   -0.15158
534600.0000   -0.04299
534640.0000   -0.09792
534680.0000   -0.38946
534720.0000   -0.19820
534760.0000    0.03320
534800.0000   -0.08113
534840.0000   -0.03890
534880.0000   -0.34147
534920.0000   -0.21360
534960.0000   -0.60424
535000.0000   -0.39006
535040.0000   -0.33903
535080.0000   -0.05031
535120.0000   -0.35495
535160.0000    0.01550
535200.0000    0.07497
535240.0000   -0.15376
535280.0000   -0.36176
535320.0000   -0.40698
535360.0000   -0.12845
535400.0000   -0.20462
535440.0000   -0.34111
535480.0000    0.15013
535520.0000   -0.08105
535560.0000    0.01477
535600.0000   -0.11861
535640.0000   -0.38693
535680.0000   -0.51261
535720.0000   -0.20308
535760.0000   -0.09467
535800.0000   -0.35885
535840.0000   -0.42384
535880.0000   -0.36208
535920.0000   -0.42841
535960.0000   -0.19703
536000.0000    0.40682
536040.0000   -0.18832
536080.0000    0.02838
536120.0000   -0.22906
536160.0000   -0.35531
536200.0000   -0.30749
536240.0000   -0.39563
536280.0000   -0.22782
536320.0000   -0.35663
536360.0000   -0.29784
536400.0000   -0.23341
536440.0000   -0.06449
536480.0000   -0.47584
536520.0000   -0.44431
536560.0000   -0.27012
536600.0000   -0.41269
536640.0000   -0.52190
536680.0000   -0.30813
536720.0000   -0.50650
536760.0000   -0.52608
536800.0000   -0.26595
536840.0000   -0.45107
536880.0000   -0.06765
536920.0000   -0.12445
536960.0000   -0.28382
537000.0000    0.00964
537040.0000   -0.32038
537080.0000   -0.38610
537120.0000   -0.20361
537160.0000    0.07831
537200.0000    0.19393
537240.0000   -0.03849
537280.0000   -0.17005
537320.0000    0.09210
537360.0000   -0.02283
537400.0000    0.02610
537440.0000   -0.17288
537480.0000   -0.09791
537520.0000    0.02774
537560.0000   -0.08722
537600.0000   -0.30425
537640.0000    0.13804
537680.0000    0.00743
537720.0000   -0.01991
537760.0000   -0.13247
537800.0000   -0.46498
537840.0000   -0.12966
537880.0000   -0.35457
537920.0000   -0.40091
537960.0000   -0.30240
538000.0000   -0.47956
538040.0000   -0.34130
538080.0000   -0.44355
538120.0000   -0.43255
538160.0000    0.24162
538200.0000    0.24154
538240.0000    0.28697
538280.0000    0.15021
538320.0000    0.03650
538360.0000    0.08692
538400.0000    0.02221
538440.0000    0.13478
538480.0000    0.33624
538520.0000    0.31712
538560.0000    0.22353
538600.0000    0.50564
538640.0000    0.16896
538680.0000    0.25873
538720.0000    0.34206
538760.0000    0.02761
538800.0000    0.07801
538840.0000    0.39411
538880.0000    0.59176
538920.0000    0.71484
538960.0000    0.39684
539000.0000    0.35166
539040.0000    0.03749
539080.0000    0.61887
539120.0000    0.13584
539160.0000    0.17820
539200.0000    0.16402
539240.0000    0.36015
539280.0000    0.26735
539320.0000    0.29179
539360.0000    0.08219
539400.0000    0.19737
539440.0000    0.24859
539480.0000    0.07263
539520.0000   -0.05915
539560.0000   -0.12625
539600.0000    0.07360
539640.0000    0.37158
539680.0000    0.56556
539720.0000    0.43222
539760.0000    0.33819
539800.0000    0.14492
539840.0000    0.18618
539880.0000   -0.06920
539920.0000    0.35908
539960.0000    0.18426
540000.0000    0.24959
540040.0000    0.28364
540080.0000    0.26431
540120.0000    0.15856
540160.0000    0.02064
540200.0000    0.09881
540240.0000   -0.07038
540280.0000    0.40570
540320.0000   -0.09441
540360.0000   -0.05691
540400.0000    0.16442
540440.0000    0.01620
540480.0000    0.14598
540520.0000    0.09319
540560.0000   -0.10629
540600.0000    0.25615
540640.0000    0.19133
540680.0000    0.35277
540720.0000    0.13481
540760.0000    0.18943
540800.0000    0.19305
540840.0000    0.18151
540880.0000   -0.03402
540920.0000    0.15270
540960.0000    0.09195
541000.0000   -0.06857
541040.0000   -0.00977
541080.0000    0.17578
541120.0000    0.13733
541160.0000   -0.39879
541200.0000   -0.29568
541240.0000   -0.00003
541280.0000   -0.06594
541320.0000   -0.38069
541360.0000   -0.35913
541400.0000   -0.53792
541440.0000   -0.07868
541480.0000   -0.11908
541520.0000   -0.28603
541560.0000    0.48153
541600.0000    0.33803
541640.0000    0.28402
541680.0000    0.39485
541720.0000    0.08344
541760.0000   -0.19276
541800.0000   -0.03889
541840.0000   -0.03244
541880.0000   -0.15126
541920.0000   -0.31884
541960.0000   -0.29961
542000.0000   -0.29332
542040.0000   -0.47882
542080.0000   -0.60598
542120.0000   -0.25692
542160.0000   -0.57432
542200.0000   -0.27318
542240.0000   -0.39733
542280.0000   -0.37659
542320.0000   -0.43437
542360.0000   -0.23587
542400.0000   -0.74304
542440.0000   -0.36279
542480.0000   -0.22064
542520.0000   -0.21801
542560.0000   -0.44165
542600.0000   -0.45351
542640.0000   -0.13789
542680.0000    0.13153
542720.0000   -0.13178
542760.0000   -0.37375
542800.0000    0.00863
542840.0000    0.13925
542880.0000   -0.05987
542920.0000    0.00838
542960.0000   -0.33086
543000.0000    0.09810
543040.0000    0.05262
543080.0000    0.18620
543120.0000    0.07236
543160.0000    0.31767
543200.0000    0.43128
543240.0000    0.08700
543280.0000    0.04747
543320.0000    0.18741
543360.0000   -0.07621
543400.0000   -0.16153
543440.0000    0.00341
543480.0000   -0.36923
543520.0000    0.05391
543560.0000   -0.07368
543600.0000   -0.24809
543640.0000   -0.02635
543680.0000    0.04258
543720.0000    0.14861
543760.0000   -0.02477
543800.0000    0.12372
543840.0000    0.33728
543880.0000    0.18611
543920.0000    0.09058
543960.0000   -0.05772
544000.0000   -0.02288
544040.0000    0.08561
544080.0000    0.00404
544120.0000   -0.18525
544160.0000   -0.20619
544200.0000   -0.07325
544240.0000    0.06803
544280.0000    0.21946
544320.0000    0.23508
544360.0000    0.07356
544400.0000    0.00256
544440.0000    0.00533
544480.0000    0.19021
544520.0000    0.10881
544560.0000   -0.00739
544600.0000    0.46680
544640.0000    0.16780
544680.0000    0.10024
544720.0000    0.16364
544760.0000    0.20195
544800.0000    0.48335
544840.0000    0.13213
544880.0000    0.44220
544920.0000    0.28919
544960.0000    0.39737
545000.0000    0.56768
545040.0000    0.30100
545080.0000    0.29049
545120.0000    0.42778
545160.0000    0.34866
545200.0000    0.22996
545240.0000   -0.07148
545280.0000    0.29380
545320.0000    0.50773
545360.0000    0.01717
545400.0000    0.15508
545440.0000    0.06326
545480.0000    0.23253
545520.0000    0.32877
545560.0000   -0.02991
545600.0000   -0.19163
545640.0000   -0.07500
545680.0000   -0.08681
545720.0000   -0.21130
545760.0000    0.24174
545800.0000    0.22809
545840.0000    0.33793
545880.0000    0.32740
545920.0000    0.24761
545960.0000    0.16634
546000.0000    0.11479
546040.0000    0.28823
546080.0000    0.50731
546120.0000   -0.00320
546160.0000    0.37210
546200.0000    0.07162
546240.0000    0.04985
546280.0000    0.21198
546320.0000    0.04841
546360.0000   -0.11733
546400.0000    0.13075
546440.0000    0.20096
546480.0000    0.40338
546520.0000    0.66844
546560.0000    0.27095
546600.0000    0.18646
546640.0000    0.37761
546680.0000    0.22192
546720.0000    0.49351
546760.0000    0.20014
546800.0000    0.17791
546840.0000    0.23720
546880.0000    0.41366
546920.0000    0.25641
546960.0000    0.37684
547000.0000    0.28587
547040.0000    0.15994
547080.0000    0.29002
547120.0000    0.30246
547160.0000    0.33047
547200.0000    0.43824
547240.0000    0.31105
547280.0000    0.37941
547320.0000   -0.05998
547360.0000    0.59772
547400.0000    0.35783
547440.0000    0.21822
547480.0000    0.23042
547520.0000    0.12772
547560.0000    0.24781
547600.0000    0.01408
547640.0000    0.35641
547680.0000    0.17550
547720.0000    0.43598
547760.0000    0.39265
547800.0000    0.23609
547840.0000    0.16609
547880.0000    0.21915
547920.0000    0.28070
547960.0000    0.21310
548000.0000    0.29150
548040.0000    0.30300
548080.0000    0.25342
548120.0000    0.44821
548160.0000    0.34343
548200.0000   -0.02749
548240.0000   -0.01221
548280.0000    0.44046
548320.0000    0.46450
548360.0000    0.35831
548400.0000    0.39919
548440.0000    0.43306
548480.0000    0.34241
548520.0000    0.41405
548560.0000    0.35501
548600.0000    0.43015
548640.0000    0.18614
548680.0000    0.34021
548720.0000    0.38328
548760.0000    0.32897
548800.0000    0.33874
548840.0000    0.33534
548880.0000    0.06671
548920.0000    0.45567
548960.0000    0.18932
549000.0000    0.14018
549040.0000    0.16897
549080.0000   -0.15548
549120.0000   -0.17669
549160.0000   -0.17819
549200.0000    0.12283
549240.0000    0.60137
549280.0000    0.45797
549320.0000    0.49243
549360.0000    0.51099
549400.0000    0.37336
549440.0000    0.10659
549480.0000    0.10053
549520.0000    0.07846
549560.0000    0.13515
549600.0000    0.30471
549640.0000    0.35595
549680.0000    0.45369
549720.0000    0.53924
549760.0000    0.44240
549800.0000    0.60930
549840.0000    0.54085
549880.0000    0.50164
549920.0000    0.21676
549960.0000   -0.09384
550000.0000    0.37933
550040.0000    0.31292
550080.0000    0.36971
550120.0000    0.50321
550160.0000    0.23315
550200.0000    0.49017
550240.0000    0.07970
550280.0000    0.26055
550320.0000    0.20413
550360.0000    0.09903
550400.0000   -0.17297
550440.0000   -0.03470
550480.0000   -0.09695
550520.0000   -0.10578
550560.0000    0.49882
550600.0000   -0.23878
550640.0000    0.23109
550680.0000   -0.16032
550720.0000   -0.04333
550760.0000   -0.39976
550800.0000   -0.07150
550840.0000    0.13362
550880.0000    0.32465
550920.0000   -0.09010
550960.0000    0.09042
551000.0000   -0.23849
551040.0000    0.00813
551080.0000   -0.11669
551120.0000    0.27524
551160.0000    0.35714
551200.0000    0.00452
551240.0000    0.27404
551280.0000    0.27332
551320.0000    0.13618
551360.0000    0.21777
551400.0000    0.05921
551440.0000    0.07032
551480.0000    0.34206
551520.0000    0.25474
551560.0000   -0.03187
551600.0000    0.01485
551640.0000   -0.14157
551680.0000    0.19942
551720.0000   -0.04561
551760.0000   -0.13087
551800.0000   -0.10841
551840.0000   -0.01251
551880.0000   -0.09361
551920.0000    0.10719
551960.0000    0.23606
552000.0000    0.20887
552040.0000    0.35815
552080.0000    0.08783
552120.0000   -0.25548
552160.0000   -0.30242
552200.0000   -0.48270
552240.0000   -0.14369
552280.0000   -0.33467
552320.0000   -0.30280
552360.0000   -0.44343
552400.0000   -0.38939
552440.0000   -0.27520
552480.0000   -0.28991
552520.0000   -0.16440
552560.0000    0.04358
552600.0000   -0.22071
552640.0000   -0.31858
552680.0000    0.09786
552720.0000   -0.16493
552760.0000   -0.26982
552800.0000   -0.19402
552840.0000   -0.04072
552880.0000   -0.15880
552920.0000   -0.09830
552960.0000   -0.09884
553000.0000    0.12837
553040.0000   -0.03146
553080.0000   -0.40223
553120.0000   -0.12036
553160.0000   -0.05800
553200.0000   -0.12792
553240.0000   -0.36574
553280.0000   -0.34545
553320.0000   -0.07570
553360.0000   -0.18477
553400.0000   -0.20816
553440.0000   -0.21159
553480.0000    0.02105
553520.0000   -0.13239
553560.0000    0.05010
553600.0000    0.02093
553640.0000   -0.18038
553680.0000    0.32308
553720.0000    0.05938
553760.0000    0.08114
553800.0000    0.11067
553840.0000    0.07070
553880.0000    0.03098
553920.0000   -0.09330
553960.0000   -0.17254
554000.0000   -0.31334
554040.0000    0.01398
554080.0000    0.14079
554120.0000    0.18467
554160.0000   -0.24698
554200.0000   -0.24362
554240.0000   -0.36201
554280.0000   -0.08432
554320.0000    0.07187
554360.0000   -0.06495
554400.0000    0.05264
554440.0000    0.02030
554480.0000   -0.07507
554520.0000    0.07644
554560.0000   -0.04180
554600.0000   -0.05304
554640.0000    0.13053
554680.0000   -0.33209
554720.0000    0.03910
554760.0000    0.34545
554800.0000    0.16356
554840.0000   -0.04313
554880.0000   -0.16184
554920.0000   -0.12162
554960.0000   -0.19181
555000.0000   -0.03810
555040.0000   -0.27841
555080.0000   -0.01584
555120.0000    0.08246
555160.0000   -0.31990
555200.0000    0.32317
555240.0000    0.08419
555280.0000    0.15813
555320.0000    0.16314
555360.0000    0.33232
555400.0000    0.27119
555440.0000    0.32196
555480.0000   -0.00989
555520.0000   -0.33822
555560.0000   -0.18811
555600.0000   -0.14069
555640.0000    0.16813
555680.0000    0.20356
555720.0000    0.09394
555760.0000   -0.10336
555800.0000    0.01951
555840.0000   -0.26401
555880.0000   -0.40459
555920.0000   -0.22805
555960.0000   -0.10690
556000.0000   -0.44157
556040.0000   -0.31592
556080.0000   -0.41531
556120.0000   -0.15617
556160.0000   -0.04916
556200.0000    0.24451
556240.0000    0.16356
556280.0000   -0.23788
556320.0000   -0.08813
556360.0000   -0.21134
556400.0000    0.28038
556440.0000    0.27263
556480.0000    0.35061
556520.0000    0.19567
556560.0000   -0.04100
556600.0000   -0.15554
556640.0000    0.01983
556680.0000   -0.01455
556720.0000    0.11964
556760.0000   -0.00850
556800.0000   -0.16135
556840.0000    0.43250
556880.0000   -0.04638
556920.0000   -0.07992
556960.0000   -0.04718
557000.0000    0.17415
557040.0000    0.05340
557080.0000    0.53574
557120.0000    0.34545
557160.0000    0.04847
557200.0000    0.24879
557240.0000    0.42488
557280.0000    0.26797
557320.0000    0.34252
557360.0000    0.29845
557400.0000    0.25343
557440.0000    0.03367
557480.0000    0.22204
557520.0000    0.02125
557560.0000    0.01059
557600.0000    0.06171
557640.0000    0.11554
557680.0000   -0.01008
557720.0000    0.45606
557760.0000    0.31813
557800.0000    0.29954
557840.0000    0.31904
557880.0000    0.01949
557920.0000    0.13722
557960.0000    0.18721
558000.0000   -0.00384
558040.0000    0.21974
558080.0000    0.05725
558120.0000    0.24297
558160.0000   -0.05042
558200.0000   -0.11939
558240.0000   -0.04140
558280.0000   -0.17708
558320.0000    0.14691
558360.0000   -0.06333
558400.0000    0.21980
558440.0000    0.15057
558480.0000   -0.07332
558520.0000    0.01433
558560.0000    0.07014
558600.0000   -0.02602
558640.0000   -0.11928
558680.0000    0.20867
558720.0000   -0.02742
558760.0000    0.30003
558800.0000    0.62942
558840.0000    0.15879
558880.0000    0.35726
558920.0000    0.29608
558960.0000    0.42451
559000.0000    0.06726
559040.0000    0.02786
559080.0000    0.62255
559120.0000    0.79440
559160.0000    0.67186
559200.0000    0.46029
559240.0000    0.56467
559280.0000    0.31635
559320.0000    0.37958
559360.0000    0.29845
559400.0000    0.53159
559440.0000    0.78249
559480.0000    0.52367
559520.0000    0.54723
559560.0000    0.30581
559600.0000    0.26398
559640.0000   -0.04668
559680.0000    0.09929
559720.0000    0.46013
559760.0000    0.27084
559800.0000    0.13664
559840.0000    0.13780
559880.0000    0.32835
559920.0000    0.36416
559960.0000    0.38036
560000.0000    0.37613
560040.0000    0.35060
560080.0000    0.46229
560120.0000    0.52699
560160.0000    0.38916
560200.0000    0.56067
560240.0000    0.28652
560280.0000    0.64224
560320.0000    0.31717
560360.0000    0.24975
560400.0000    0.23230
560440.0000    0.52541
560480.0000    0.43362
560520.0000    0.27381
560560.0000    0.19475
560600.0000    0.33156
560640.0000    0.46537
560680.0000    0.19595
560720.0000    0.38240
560760.0000    0.31659
560800.0000    0.51247
560840.0000    0.27972
560880.0000    0.07429
560920.0000    0.32855
560960.0000    0.22903
561000.0000    0.37913
561040.0000    0.31828
561080.0000    0.20629
561120.0000    0.18684
561160.0000    0.42986
561200.0000    0.41828
561240.0000    0.41165
561280.0000    0.50664
561320.0000    0.60186
561360.0000    0.41482
561400.0000    0.28539
561440.0000    0.22581
561480.0000    0.46607
561520.0000    0.31879
561560.0000    0.16263
561600.0000    0.40813
561640.0000    0.36228
561680.0000    0.05151
561720.0000    0.33647
561760.0000    0.14188
561800.0000    0.40941
561840.0000    0.53993
561880.0000    0.34522
561920.0000    0.38498
561960.0000    0.12119
562000.0000    0.05799
562040.0000    0.36623
562080.0000    0.51588
562120.0000    0.50819
562160.0000    0.12892
562200.0000    0.11678
562240.0000   -0.02273
562280.0000    0.21205
562320.0000    0.13372
562360.0000    0.03591
562400.0000    0.15185
562440.0000    0.17776
562480.0000   -0.06211
562520.0000    0.32359
562560.0000    0.23382
562600.0000    0.10170
562640.0000   -0.04482
562680.0000    0.25009
562720.0000   -0.02826
562760.0000    0.33292
562800.0000    0.08759
562840.0000   -0.02651
562880.0000    0.10175
562920.0000    0.18860
562960.0000    0.20929
563000.0000    0.07259
563040.0000    0.08053
563080.0000   -0.01068
563120.0000    0.00684
563160.0000    0.02766
563200.0000    0.04133
563240.0000    0.08114
563280.0000   -0.00870
563320.0000   -0.12161
563360.0000   -0.00541
563400.0000    0.08720
563440.0000   -0.04860
563480.0000    0.01460
563520.0000    0.13194
563560.0000    0.00935
563600.0000   -0.11136
563640.0000    0.00485
563680.0000   -0.02524
563720.0000   -0.08837
563760.0000   -0.11912
563800.0000    0.10297
563840.0000   -0.02965
563880.0000    0.08777
563920.0000   -0.06232
563960.0000    0.06098
564000.0000   -0.33908
564040.0000    0.01997
564080.0000    0.00403
564120.0000   -0.14258
564160.0000   -0.14222
564200.0000   -0.06096
564240.0000   -0.18738
564280.0000   -0.12614
564320.0000   -0.24065
564360.0000   -0.04362
564400.0000   -0.48254
564440.0000   -0.09362
564480.0000    0.16568
564520.0000   -0.11041
564560.0000    0.18453
564600.0000   -0.19927
564640.0000   -0.13083
564680.0000   -0.01133
564720.0000   -0.05620
564760.0000    0.13822
564800.0000   -0.00045
564840.0000    0.09182
564880.0000   -0.19474
564920.0000    0.04227
564960.0000   -0.10150
565000.0000   -0.01824
565040.0000   -0.33143
565080.0000   -0.00898
565120.0000    0.08513
565160.0000   -0.00661
565200.0000    0.08613
565240.0000    0.05430
565280.0000    0.04303
565320.0000   -0.04304
565360.0000   -0.05356
565400.0000   -0.07466
565440.0000   -0.06408
565480.0000   -0.13196
565520.0000   -0.04908
565560.0000   -0.11062
565600.0000   -0.11853
565640.0000    0.00292
565680.0000   -0.00245
565720.0000   -0.21648
565760.0000   -0.23721
565800.0000    0.01578
565840.0000   -0.06223
565880.0000   -0.25171
565920.0000   -0.11070
565960.0000   -0.16919
566000.0000   -0.18827
566040.0000   -0.13217
566080.0000   -0.27977
566120.0000   -0.28659
566160.0000   -0.20102
566200.0000   -0.37937
566240.0000    0.01765
566280.0000   -0.17176
566320.0000   -0.22450
566360.0000   -0.26498
566400.0000   -0.15572
566440.0000   -0.17269
566480.0000   -0.06356
566520.0000   -0.29069
566560.0000   -0.17192
566600.0000   -0.23173
566640.0000   -0.25882
566680.0000   -0.09450
566720.0000   -0.07642
566760.0000   -0.28363
566800.0000   -0.05077
566840.0000   -0.07252
566880.0000   -0.22409
566920.0000   -0.13923
566960.0000   -0.17328
567000.0000   -0.11674
567040.0000   -0.17922
567080.0000   -0.17413
567120.0000   -0.07074
567160.0000   -0.31287
567200.0000   -0.19114
567240.0000   -0.25225
567280.0000   -0.17591
567320.0000   -0.15086
567360.0000   -0.11006
567400.0000   -0.24245
567440.0000   -0.11396
567480.0000   -0.12714
567520.0000   -0.11901
567560.0000    0.00000
567600.0000   -0.06987
567640.0000   -0.11800
567680.0000   -0.05638
567720.0000   -0.10149
567760.0000    0.05900
567800.0000   -0.11205
567840.0000    0.08589
567880.0000    0.08420
567920.0000    0.04960
567960.0000   -0.32992
568000.0000    0.00334
568040.0000    0.03582
568080.0000   -0.08411
568120.0000    0.05963
568160.0000    0.16553
568200.0000    0.16056
568240.0000    0.00918
568280.0000    0.11667
568320.0000    0.08145
568360.0000    0.06952
568400.0000   -0.02604
568440.0000   -0.06398
568480.0000   -0.09371
568520.0000    0.14480
568560.0000    0.04672
568600.0000    0.11800
568640.0000    0.10765
568680.0000    0.04318
568720.0000   -0.07975
568760.0000   -0.01810
568800.0000   -0.08643
568840.0000    0.05776
568880.0000   -0.20307
568920.0000   -0.19322
568960.0000   -0.02946
569000.0000   -0.06786
569040.0000   -0.07172
569080.0000   -0.05791
569120.0000   -0.18707
569160.0000   -0.18989
569200.0000   -0.11172
569240.0000    0.04585
569280.0000    0.07739
569320.0000   -0.05181
569360.0000    0.10614
569400.0000    0.07608
569440.0000   -0.00534
569480.0000    0.11902
569520.0000   -0.01285
569560.0000    0.07848
569600.0000    0.08493
569640.0000    0.04699
569680.0000    0.09758
569720.0000   -0.17112
569760.0000    0.05715
569800.0000    0.10601
569840.0000   -0.13451
569880.0000   -0.16544
569920.0000   -0.07145
569960.0000   -0.23264
570000.0000   -0.04453
570040.0000   -0.07845
570080.0000    0.03193
570120.0000   -0.10772
570160.0000   -0.09305
570200.0000   -0.11219
570240.0000   -0.17918
570280.0000   -0.03177
570320.0000   -0.08583
570360.0000   -0.17290
570400.0000   -0.13759
570440.0000   -0.05825
570480.0000   -0.23322
570520.0000   -0.12554
570560.0000   -0.22452
570600.0000   -0.04475
570640.0000   -0.03548
570680.0000   -0.07718
570720.0000   -0.05475
570760.0000    0.01130
570800.0000   -0.01916
570840.0000    0.10883
570880.0000   -0.16205
570920.0000    0.23929
570960.0000   -0.14412
571000.0000    0.02946
571040.0000   -0.11429
571080.0000   -0.09331
571120.0000    0.03157
571160.0000   -0.00085
571200.0000    0.04353
571240.0000   -0.01966
571280.0000   -0.14681
571320.0000   -0.10834
571360.0000   -0.08758
571400.0000    0.10066
571440.0000    0.03067
571480.0000    0.11582
571520.0000   -0.38409
571560.0000   -0.21719
571600.0000   -0.01869
571640.0000    0.00904
571680.0000   -0.05379
571720.0000   -0.40846
571760.0000   -0.19413
571800.0000   -0.30315
571840.0000    0.03777
571880.0000    0.06768
571920.0000    0.08294
571960.0000    0.19179
572000.0000    0.12954
572040.0000    0.06469
572080.0000    0.11348
572120.0000    0.05468
572160.0000   -0.09901
572200.0000    0.02976
572240.0000   -0.16623
572280.0000   -0.11147
572320.0000   -0.25301
572360.0000   -0.20998
572400.0000   -0.28331
572440.0000    0.02860
572480.0000    0.03090
572520.0000   -0.06911
572560.0000    0.11741
572600.0000    0.16940
572640.0000   -0.11878
572680.0000   -0.02816
572720.0000    0.01613
572760.0000   -0.24716
572800.0000   -0.18888
572840.0000    0.05821
572880.0000    0.21506
572920.0000    0.22565
572960.0000    0.15714
573000.0000   -0.18985
573040.0000    0.06542
573080.0000   -0.00099
573120.0000   -0.07280
573160.0000   -0.10039
573200.0000   -0.20065
573240.0000   -0.14492
573280.0000   -0.06703
573320.0000   -0.26529
573360.0000   -0.04216
573400.0000   -0.08311
573440.0000    0.03864
573480.0000    0.01161
573520.0000   -0.13020
573560.0000   -0.10894
573600.0000   -0.02386
573640.0000   -0.10041
573680.0000   -0.16957
573720.0000   -0.10665
573760.0000   -0.21860
573800.0000   -0.14297
573840.0000   -0.10372
573880.0000    0.17044
573920.0000    0.06496
573960.0000   -0.06431
574000.0000   -0.00377
574040.0000    0.16609
574080.0000   -0.17440
574120.0000   -0.01692
574160.0000   -0.19966
574200.0000    0.11575
574240.0000    0.31720
574280.0000    0.08257
574320.0000    0.11105
574360.0000    0.13862
574400.0000   -0.00550
574440.0000   -0.04918
574480.0000   -0.01616
574520.0000   -0.01241
574560.0000    0.08030
574600.0000   -0.20747
574640.0000    0.29851
574680.0000   -0.01455
574720.0000    0.16344
574760.0000   -0.02434
574800.0000    0.22582
574840.0000    0.09782
574880.0000    0.32603
574920.0000    0.16959
574960.0000   -0.11258
575000.0000   -0.05080
575040.0000   -0.05690
575080.0000   -0.20126
575120.0000   -0.00586
575160.0000   -0.03344
575200.0000    0.10611
575240.0000    0.35400
575280.0000   -0.01631
575320.0000    0.25135
575360.0000    0.12475
575400.0000    0.04080
575440.0000   -0.02837
575480.0000    0.12191
575520.0000   -0.14371
575560.0000   -0.09112
575600.0000    0.05988
575640.0000   -0.05961
575680.0000    0.07226
575720.0000    0.02637
575760.0000    0.02770
575800.0000    0.01745
575840.0000    0.16595
575880.0000    0.14395
575920.0000   -0.00085
575960.0000    0.13036
576000.0000    0.08986
576040.0000   -0.02366
576080.0000   -0.04570
576120.0000    0.13769
576160.0000    0.15317
576200.0000   -0.01805
576240.0000    0.14179
576280.0000   -0.03920
576320.0000   -0.08788
576360.0000   -0.31471
576400.0000   -0.03437
576440.0000   -0.02706
576480.0000   -0.02722
576520.0000    0.06845
576560.0000    0.08361
576600.0000   -0.02087
576640.0000    0.09127
576680.0000   -0.01058
576720.0000    0.05438
576760.0000    0.12619
576800.0000    0.23398
576840.0000    0.10606
576880.0000    0.11044
576920.0000    0.18281
576960.0000    0.06264
577000.0000    0.15719
577040.0000   -0.04979
577080.0000    0.15519
577120.0000    0.08243
577160.0000   -0.17977
577200.0000    0.11828
577240.0000    0.01020
577280.0000    0.09583
577320.0000    0.18305
577360.0000    0.14315
577400.0000   -0.03266
577440.0000    0.12353
577480.0000    0.17589
577520.0000    0.25629
577560.0000    0.15516
577600.0000   -0.04451
577640.0000   -0.15583
577680.0000   -0.13397
577720.0000   -0.12019
577760.0000   -0.11003
577800.0000   -0.08716
577840.0000   -0.12215
577880.0000   -0.28786
577920.0000   -0.09774
577960.0000   -0.30020
578000.0000   -0.08091
578040.0000   -0.01855
578080.0000   -0.01412
578120.0000    0.04656
578160.0000   -0.21014
578200.0000   -0.08699
578240.0000   -0.10899
578280.0000   -0.02017
578320.0000   -0.08318
578360.0000   -0.07531
578400.0000   -0.07468
578440.0000   -0.05766
578480.0000    0.02517
578520.0000    0.18598
578560.0000    0.01693
578600.0000    0.15228
578640.0000    0.06214
578680.0000    0.18177
578720.0000   -0.01454
578760.0000   -0.09770
578800.0000    0.24582
578840.0000   -0.02681
578880.0000    0.10512
578920.0000   -0.29303
578960.0000    0.17472
579000.0000    0.10971
579040.0000   -0.04315
579080.0000    0.07865
579120.0000    0.19937
579160.0000    0.08402
579200.0000    0.14862
579240.0000    0.20250
579280.0000    0.17511
579320.0000    0.02707
579360.0000    0.05455
579400.0000    0.11198
579440.0000    0.05791
579480.0000    0.16028
579520.0000    0.38122
579560.0000    0.25708
579600.0000    0.11685
579640.0000    0.08641
579680.0000    0.12327
579720.0000    0.13101
579760.0000    0.00006
579800.0000    0.04490
579840.0000   -0.03037
579880.0000   -0.09872
579920.0000    0.20483
579960.0000    0.04297
580000.0000    0.17343
580040.0000    0.36077
580080.0000    0.25311
580120.0000    0.15646
580160.0000    0.24616
580200.0000    0.11645
580240.0000    0.22622
580280.0000    0.02936
580320.0000    0.02311
580360.0000   -0.00853
580400.0000   -0.08851
580440.0000   -0.11102
580480.0000    0.00412
580520.0000   -0.08540
580560.0000   -0.00010
580600.0000    0.11995
580640.0000   -0.07730
580680.0000    0.01343
580720.0000   -0.25332
580760.0000    0.08059
580800.0000   -0.08778
580840.0000   -0.01317
580880.0000    0.16779
580920.0000   -0.25871
580960.0000    0.16745
581000.0000   -0.04639
581040.0000    0.00425
581080.0000    0.13970
581120.0000    0.18043
581160.0000    0.04846
581200.0000    0.09804
581240.0000   -0.17167
581280.0000   -0.06687
581320.0000    0.09705
581360.0000    0.04071
581400.0000   -0.18515
581440.0000   -0.10924
581480.0000   -0.06565
581520.0000    0.24204
581560.0000    0.17756
581600.0000    0.12971
581640.0000    0.08504
581680.0000   -0.03720
581720.0000   -0.15651
581760.0000   -0.12721
581800.0000   -0.16213
581840.0000    0.11892
581880.0000   -0.01755
581920.0000   -0.37668
581960.0000   -0.20410
582000.0000    0.01223
582040.0000   -0.15185
582080.0000   -0.32157
582120.0000   -0.06922
582160.0000   -0.21510
582200.0000    0.00920
582240.0000   -0.17783
582280.0000   -0.18317
582320.0000   -0.16076
582360.0000   -0.25869
582400.0000   -0.05983
582440.0000   -0.15080
582480.0000   -0.26284
582520.0000   -0.25989
582560.0000   -0.11725
582600.0000   -0.11721
582640.0000    0.11083
582680.0000   -0.06335
582720.0000    0.20553
582760.0000    0.01450
582800.0000    0.02904
582840.0000    0.12065
582880.0000   -0.05717
582920.0000   -0.01207
582960.0000    0.07152
583000.0000   -0.06631
583040.0000    0.13235
583080.0000    0.08197
583120.0000   -0.05402
583160.0000   -0.11031
583200.0000   -0.26243
583240.0000   -0.26772
583280.0000    0.04581
583320.0000   -0.12137
583360.0000   -0.06673
583400.0000   -0.20401
583440.0000   -0.06439
583480.0000    0.02986
583520.0000   -0.09238
583560.0000   -0.10899
583600.0000   -0.31161
583640.0000    0.00967
583680.0000   -0.17671
583720.0000    0.03752
583760.0000    0.03250
583800.0000    0.10402
583840.0000   -0.04926
583880.0000    0.01153
583920.0000   -0.36380
583960.0000   -0.17085
584000.0000   -0.25731
584040.0000    0.00833
584080.0000    0.05699
584120.0000    0.00848
584160.0000   -0.37213
584200.0000   -0.13765
584240.0000   -0.17416
584280.0000    0.00623
584320.0000   -0.08324
584360.0000    0.16837
584400.0000   -0.03962
584440.0000   -0.40687
584480.0000   -0.14115
584520.0000   -0.08968
584560.0000   -0.06352
584600.0000   -0.05198
584640.0000   -0.11483
584680.0000   -0.04624
584720.0000   -0.20651
584760.0000   -0.27848
584800.0000    0.00145
584840.0000   -0.20456
584880.0000   -0.23990
584920.0000   -0.10691
584960.0000   -0.22280
585000.0000   -0.12269
585040.0000   -0.12079
585080.0000   -0.01885
585120.0000   -0.13807
585160.0000   -0.03244
585200.0000    0.04368
585240.0000    0.09387
585280.0000   -0.13626
585320.0000   -0.19561
585360.0000   -0.13531
585400.0000   -0.04324
585440.0000    0.08963
585480.0000   -0.28138
585520.0000    0.01672
585560.0000   -0.08157
585600.0000    0.11406
585640.0000   -0.02096
585680.0000   -0.01055
585720.0000   -0.04996
585760.0000   -0.09724
585800.0000   -0.05198
585840.0000   -0.04901
585880.0000   -0.15116
585920.0000   -0.04315
585960.0000   -0.08723
586000.0000   -0.11021
586040.0000    0.01805
586080.0000    0.05114
586120.0000   -0.32511
586160.0000   -0.15725
586200.0000    0.00108
586240.0000   -0.13240
586280.0000    0.06274
586320.0000    0.08436
586360.0000   -0.10888
586400.0000   -0.07995
586440.0000   -0.10137
586480.0000   -0.19855
586520.0000   -0.15483
586560.0000    0.02107
586600.0000   -0.14413
586640.0000   -0.20302
586680.0000   -0.14924
586720.0000    0.02715
586760.0000    0.00150
586800.0000    0.05604
586840.0000   -0.05777
586880.0000   -0.20496
586920.0000   -0.17369
586960.0000   -0.01428
587000.0000   -0.10644
587040.0000   -0.09110
587080.0000   -0.02688
587120.0000    0.15755
587160.0000    0.02827
587200.0000    0.02365
587240.0000   -0.10063
587280.0000   -0.20707
587320.0000   -0.14083
587360.0000   -0.12967
587400.0000   -0.00683
587440.0000    0.03396
587480.0000   -0.04055
587520.0000   -0.06387
587560.0000   -0.05275
587600.0000   -0.06658
587640.0000   -0.09104
587680.0000    0.10479
587720.0000    0.23418
587760.0000    0.22954
587800.0000   -0.07923
587840.0000    0.12759
587880.0000   -0.04874
587920.0000    0.10066
587960.0000   -0.02460
588000.0000    0.00990
588040.0000    0.22304
588080.0000   -0.05330
588120.0000    0.12201
588160.0000   -0.09673
588200.0000   -0.19453
588240.0000   -0.04529
588280.0000   -0.14748
588320.0000    0.00508
588360.0000    0.10432
588400.0000    0.10698
588440.0000    0.00537
588480.0000    0.17055
588520.0000    0.32618
588560.0000    0.02794
588600.0000   -0.00036
588640.0000    0.06188
588680.0000   -0.04854
588720.0000   -0.10086
588760.0000   -0.14489
588800.0000   -0.19377
588840.0000   -0.06051
588880.0000   -0.19055
588920.0000   -0.22818
588960.0000   -0.29685
589000.0000   -0.21708
589040.0000   -0.08803
589080.0000    0.01481
589120.0000   -0.18309
589160.0000   -0.21746
589200.0000   -0.25650
589240.0000   -0.03841
589280.0000   -0.12039
589320.0000   -0.03270
589360.0000   -0.14413
589400.0000    0.06390
589440.0000   -0.02609
589480.0000   -0.15350
589520.0000   -0.11350
589560.0000    0.14473
589600.0000    0.07983
589640.0000    0.13214
589680.0000    0.14396
589720.0000    0.06893
589760.0000    0.07570
589800.0000   -0.02072
589840.0000    0.00034
589880.0000    0.05035
589920.0000    0.13596
589960.0000    0.16510
590000.0000   -0.03225
590040.0000   -0.00138
590080.0000    0.17489
590120.0000    0.06537
590160.0000    0.04397
590200.0000    0.01951
590240.0000   -0.00042
590280.0000    0.09242
590320.0000    0.06305
590360.0000    0.04160
590400.0000   -0.03886
590440.0000   -0.00555
590480.0000   -0.01203
590520.0000    0.13909
590560.0000    0.07242
590600.0000    0.09843
590640.0000    0.05950
590680.0000    0.02887
590720.0000    0.05961
590760.0000   -0.06398
590800.0000    0.01509
590840.0000    0.05486
590880.0000   -0.00632
590920.0000    0.09450
590960.0000    0.01681
591000.0000   -0.02076
591040.0000    0.13680
591080.0000    0.02583
591120.0000    0.08942
591160.0000    0.19905
591200.0000    0.06475
591240.0000    0.16265
591280.0000    0.03998
591320.0000   -0.13035
591360.0000    0.27350
591400.0000    0.16746
591440.0000    0.16484
591480.0000    0.14108
591520.0000   -0.09364
591560.0000   -0.03775
591600.0000    0.11912
591640.0000    0.02244
591680.0000   -0.12277
591720.0000   -0.02742
591760.0000    0.02622
591800.0000   -0.00442
591840.0000   -0.05915
591880.0000    0.04999
591920.0000    0.05118
591960.0000    0.09178
592000.0000    0.02410
592040.0000   -0.02310
592080.0000   -0.10775
592120.0000    0.00285
592160.0000    0.37572
592200.0000    0.13955
592240.0000   -0.04203
592280.0000   -0.16023
592320.0000   -0.16395
592360.0000    0.04498
592400.0000    0.19492
592440.0000    0.10096
592480.0000   -0.09463
592520.0000   -0.12318
592560.0000   -0.07353
592600.0000    0.16666
592640.0000    0.02291
592680.0000   -0.01325
592720.0000    0.04611
592760.0000    0.01117
592800.0000    0.02703
592840.0000    0.08791
592880.0000   -0.01061
592920.0000   -0.19520
592960.0000   -0.06329
593000.0000   -0.00050
593040.0000    0.12021
593080.0000    0.19660
593120.0000   -0.18136
593160.0000   -0.06467
593200.0000   -0.11735
593240.0000    0.02292
593280.0000   -0.15428
593320.0000   -0.08606
593360.0000   -0.08101
593400.0000   -0.08508
593440.0000   -0.19269
593480.0000   -0.00084
593520.0000   -0.19147
593560.0000   -0.06450
593600.0000   -0.10234
593640.0000    0.08601
593680.0000   -0.11008
593720.0000   -0.02198
593760.0000   -0.14451
593800.0000   -0.16297
593840.0000   -0.09830
593880.0000   -0.15922
593920.0000   -0.09334
593960.0000    0.03464
594000.0000   -0.37498
594040.0000   -0.11257
594080.0000    0.05207
594120.0000   -0.05032
594160.0000   -0.07327
594200.0000   -0.09195
594240.0000    0.00069
594280.0000    0.16256
594320.0000   -0.15973
594360.0000   -0.22224
594400.0000   -0.09433
594440.0000   -0.01371
594480.0000   -0.24568
594520.0000   -0.13926
594560.0000   -0.27193
594600.0000   -0.06617
594640.0000   -0.14518
594680.0000   -0.08873
594720.0000   -0.16389
594760.0000   -0.10229
594800.0000   -0.00367
594840.0000   -0.04158
594880.0000   -0.05850
594920.0000    0.01129
594960.0000    0.06157
595000.0000   -0.22697
595040.0000    0.12221
595080.0000   -0.02308
595120.0000   -0.11087
595160.0000   -0.14473
595200.0000   -0.16496
595240.0000   -0.07821
595280.0000   -0.10940
595320.0000    0.02129
595360.0000   -0.04497
595400.0000   -0.30863
595440.0000    0.01298
595480.0000   -0.10496
595520.0000   -0.22930
595560.0000   -0.23010
595600.0000   -0.10059
595640.0000   -0.10010
595680.0000    0.04316
595720.0000    0.36589
595760.0000   -0.10253
595800.0000    0.01419
595840.0000   -0.13711
595880.0000   -0.13260
595920.0000   -0.01787
595960.0000    0.03503
596000.0000   -0.08339
596040.0000    0.16602
596080.0000   -0.04498
596120.0000    0.05460
596160.0000    0.10022
596200.0000   -0.07287
596240.0000   -0.03410
596280.0000   -0.23570
596320.0000   -0.57223
596360.0000    0.00794
596400.0000   -0.21164
596440.0000   -0.31099
596480.0000   -0.02463
596520.0000   -0.05894
596560.0000    0.02184
596600.0000   -0.20076
596640.0000    0.07102
596680.0000   -0.15046
596720.0000    0.05659
596760.0000   -0.23435
596800.0000    0.08783
596840.0000   -0.19890
596880.0000    0.16869
596920.0000   -0.04342
596960.0000   -0.20051
597000.0000   -0.16966
597040.0000    0.11232
597080.0000    0.01118
597120.0000    0.07054
597160.0000    0.08061
597200.0000    0.21906
597240.0000   -0.08333
597280.0000   -0.13208
597320.0000    0.01920
597360.0000   -0.07276
597400.0000   -0.02148
597440.0000   -0.05798
597480.0000    0.26208
597520.0000    0.14512
597560.0000    0.03346
597600.0000   -0.27145
597640.0000    0.01066
597680.0000    0.13771
597720.0000   -0.01582
597760.0000   -0.04247
597800.0000   -0.04423
597840.0000   -0.08929
597880.0000    0.06374
597920.0000    0.13223
597960.0000    0.35837
598000.0000    0.47186
598040.0000   -0.14715
598080.0000    0.05046
598120.0000   -0.20728
598160.0000    0.04548
598200.0000    0.07867
598240.0000    0.10710
598280.0000   -0.09756
598320.0000   -0.13072
598360.0000    0.11117
598400.0000   -0.12968
598440.0000   -0.02821
598480.0000   -0.05122
598520.0000   -0.01615
598560.0000    0.03786
598600.0000   -0.03798
598640.0000   -0.12867
598680.0000    0.04176
598720.0000    0.19930
598760.0000   -0.25011
598800.0000   -0.19236
598840.0000   -0.03580
598880.0000   -0.29357
598920.0000   -0.00180
598960.0000   -0.07662
599000.0000   -0.14797
599040.0000   -0.26538
599080.0000   -0.05710
599120.0000    0.03046
599160.0000   -0.05643
599200.0000   -0.08684
599240.0000   -0.21849
599280.0000   -0.12897
599320.0000   -0.06749
599360.0000   -0.07076
599400.0000   -0.39632
599440.0000    0.04813
599480.0000   -0.02564
599520.0000   -0.01576
599560.0000   -0.11369
599600.0000   -0.01226
599640.0000    0.06391
599680.0000   -0.12134
599720.0000   -0.00613
599760.0000    0.02446
599800.0000   -0.03587
599840.0000    0.11352
599880.0000   -0.17139
599920.0000    0.00897
599960.0000   -0.20395
600000.0000   -0.26685
600040.0000   -0.16611
600080.0000    0.08523
600120.0000    0.02180
600160.0000    0.01498
600200.0000    0.06116
600240.0000    0.12282
600280.0000   -0.00324
600320.0000    0.13480
600360.0000   -0.18790
600400.0000   -0.12418
600440.0000   -0.23024
600480.0000   -0.22425
600520.0000   -0.28871
600560.0000   -0.07392
600600.0000   -0.09716
600640.0000    0.15506
600680.0000   -0.10999
600720.0000    0.09090
600760.0000   -0.06961
600800.0000   -0.17765
600840.0000    0.12633
600880.0000   -0.09056
600920.0000   -0.00499
600960.0000    0.05117
601000.0000   -0.06312
601040.0000    0.00778
601080.0000   -0.13984
601120.0000   -0.14274
601160.0000   -0.00998
601200.0000    0.11987
601240.0000   -0.00309
601280.0000    0.11999
601320.0000   -0.05614
601360.0000    0.00727
601400.0000   -0.05020
601440.0000   -0.20020
601480.0000   -0.02549
601520.0000    0.20408
601560.0000   -0.06738
601600.0000   -0.06476
601640.0000    0.05120
601680.0000    0.03572
601720.0000   -0.06993
601760.0000    0.07783
601800.0000   -0.12781
601840.0000   -0.17958
601880.0000    0.03393
601920.0000   -0.07075
601960.0000   -0.03616
602000.0000   -0.08776
602040.0000   -0.17295
602080.0000   -0.08308
602120.0000   -0.16006
602160.0000    0.02160
602200.0000   -0.11914
602240.0000   -0.07571
602280.0000    0.02753
602320.0000   -0.07580
602360.0000    0.01297
602400.0000   -0.22557
602440.0000    0.03576
602480.0000    0.07553
602520.0000    0.11453
602560.0000   -0.03525
602600.0000    0.08053
602640.0000   -0.03302
602680.0000   -0.02572
602720.0000    0.05487
602760.0000    0.12856
602800.0000    0.08795
602840.0000    0.13651
602880.0000    0.02267
602920.0000    0.16060
602960.0000    0.19900
603000.0000   -0.00436
603040.0000    0.18917
603080.0000   -0.10090
603120.0000    0.09559
603160.0000    0.15248
603200.0000    0.05348
603240.0000   -0.03610
603280.0000    0.01569
603320.0000    0.06103
603360.0000    0.02915
603400.0000    0.13393
603440.0000    0.03143
603480.0000    0.08052
603520.0000    0.04125
603560.0000    0.08054
603600.0000    0.13151
603640.0000    0.03283
603680.0000   -0.08849
603720.0000   -0.13774
603760.0000   -0.10583
603800.0000   -0.06111
603840.0000   -0.00445
603880.0000   -0.04671
603920.0000    0.05328
603960.0000    0.11660
604000.0000   -0.02829
604040.0000   -0.11883
604080.0000    0.02761
604120.0000    0.02986
604160.0000    0.08132
604200.0000   -0.31650
604240.0000   -0.38597
604280.0000    0.05240
604320.0000    0.03846
604360.0000    0.17811
604400.0000    0.20706
604440.0000    0.10896
604480.0000    0.16312
604520.0000    0.12288
604560.0000   -0.00708
604600.0000   -0.03892
604640.0000   -0.10894
604680.0000    0.09006
604720.0000    0.22003
604760.0000    0.29331
604800.0000    0.19034
604840.0000    0.25123
604880.0000    0.09960
604920.0000    0.12105
604960.0000    0.10806
605000.0000    0.05312
605040.0000    0.22697
605080.0000    0.01153
605120.0000   -0.03834
605160.0000    0.02643
605200.0000   -0.12824
605240.0000    0.01066
605280.0000    0.19040
605320.0000    0.06545
605360.0000    0.07740
605400.0000   -0.17840
605440.0000    0.04067
605480.0000    0.10395
605520.0000    0.13547
605560.0000   -0.00560
605600.0000   -0.14165
605640.0000    0.11911
605680.0000   -0.04928
605720.0000   -0.06371
605760.0000    0.04966
605800.0000    0.07121
605840.0000    0.02219
605880.0000    0.16978
605920.0000    0.01912
605960.0000    0.15474
606000.0000    0.04959
606040.0000    0.02696
606080.0000   -0.01250
606120.0000   -0.10792
606160.0000    0.05028
606200.0000   -0.02985
606240.0000    0.18018
606280.0000    0.19966
606320.0000   -0.02254
606360.0000    0.10967
606400.0000    0.01699
606440.0000   -0.10181
606480.0000   -0.01509
606520.0000    0.10262
606560.0000   -0.03452
606600.0000    0.03642
606640.0000   -0.38318
606680.0000    0.03946
606720.0000   -0.03804
606760.0000   -0.08350
606800.0000    0.16034
606840.0000   -0.03981
606880.0000   -0.21677
606920.0000   -0.02059
606960.0000   -0.07320
607000.0000    0.07445
607040.0000   -0.20966
607080.0000    0.06984
607120.0000   -0.00569
607160.0000   -0.06482
607200.0000    0.07713
607240.0000    0.15249
607280.0000    0.00704
607320.0000   -0.07935
607360.0000    0.15067
607400.0000   -0.07878
607440.0000    0.05573
607480.0000   -0.08309
607520.0000    0.00217
607560.0000   -0.06826
607600.0000    0.11155
607640.0000    0.02487
607680.0000   -0.01426
607720.0000    0.06650
607760.0000   -0.21393
607800.0000    0.01540
607840.0000   -0.15221
607880.0000   -0.18466
607920.0000   -0.16289
607960.0000   -0.24736
608000.0000   -0.13603
608040.0000   -0.02690
608080.0000    0.03560
608120.0000    0.08628
608160.0000    0.00845
608200.0000    0.25763
608240.0000    0.05503
608280.0000    0.12580
608320.0000   -0.02711
608360.0000    0.20848
608400.0000   -0.06640
608440.0000    0.04885
608480.0000    0.10104
608520.0000   -0.02280
608560.0000    0.06171
608600.0000    0.06962
608640.0000    0.03711
608680.0000    0.04709
608720.0000    0.16290
608760.0000   -0.02652
608800.0000    0.01701
608840.0000    0.15508
608880.0000    0.18302
608920.0000    0.03742
608960.0000    0.03155
609000.0000    0.04261
609040.0000    0.10576
609080.0000    0.17308
609120.0000    0.05543
609160.0000   -0.03987
609200.0000    0.05217
609240.0000    0.02850
609280.0000   -0.02053
609320.0000    0.10088
609360.0000   -0.06864
609400.0000   -0.16643
609440.0000    0.17329
609480.0000    0.11371
609520.0000    0.08950
609560.0000    0.07647
609600.0000    0.00506
609640.0000   -0.08794
609680.0000   -0.13422
609720.0000    0.18259
609760.0000    0.03706
609800.0000   -0.08276
609840.0000   -0.09176
609880.0000   -0.12583
609920.0000    0.24578
609960.0000    0.01808
610000.0000   -0.04362
610040.0000   -0.11048
610080.0000    0.09704
610120.0000    0.05582
610160.0000   -0.15924
610200.0000   -0.02471
610240.0000    0.10270
610280.0000    0.12676
610320.0000    0.01386
610360.0000    0.10507
610400.0000   -0.18649
610440.0000   -0.17575
610480.0000   -0.16456
610520.0000    0.04521
610560.0000   -0.06501
610600.0000   -0.02593
610640.0000    0.10227
610680.0000   -0.00796
610720.0000    0.03962
610760.0000    0.06480
610800.0000    0.18402
610840.0000    0.23927
610880.0000    0.40381
610920.0000    0.28544
610960.0000   -0.02088
611000.0000    0.06313
611040.0000    0.09591
611080.0000   -0.06921
611120.0000    0.34876
611160.0000   -0.01643
611200.0000    0.07161
611240.0000    0.09929
611280.0000   -0.00945
611320.0000    0.29960
611360.0000    0.06369
611400.0000   -0.02962
611440.0000    0.12563
611480.0000    0.06562
611520.0000    0.03425
611560.0000    0.11136
611600.0000    0.04045
611640.0000    0.00943
611680.0000    0.23268
611720.0000   -0.13761
611760.0000   -0.12750
611800.0000   -0.12877
611840.0000   -0.07989
611880.0000   -0.11755
611920.0000   -0.07273
611960.0000   -0.03470
612000.0000    0.17951
612040.0000    0.15528
612080.0000   -0.21790
612120.0000   -0.12451
612160.0000    0.10679
612200.0000    0.01361
612240.0000   -0.17884
612280.0000   -0.19291
612320.0000    0.12511
612360.0000   -0.12623
612400.0000   -0.06586
612440.0000   -0.21063
612480.0000    0.08779
612520.0000    0.14444
612560.0000   -0.00448
612600.0000    0.15396
612640.0000    0.25276
612680.0000    0.06588
612720.0000   -0.25946
612760.0000   -0.02756
612800.0000    0.03298
612840.0000   -0.05899
612880.0000    0.07961
612920.0000    0.00063
612960.0000    0.09240
613000.0000    0.20181
613040.0000   -0.09614
613080.0000   -0.09681
613120.0000   -0.10283
613160.0000   -0.09039
613200.0000   -0.08511
613240.0000    0.16658
613280.0000    0.25139
613320.0000    0.29053
613360.0000    0.12483
613400.0000    0.14412
613440.0000    0.06279
613480.0000   -0.06991
613520.0000   -0.10792
613560.0000    0.06184
613600.0000    0.18244
613640.0000   -0.07659
613680.0000   -0.07814
613720.0000    0.18449
613760.0000    0.00390
613800.0000   -0.07555
613840.0000    0.00023
613880.0000   -0.02420
613920.0000   -0.14949
613960.0000    0.03706
614000.0000   -0.04600
614040.0000   -0.19198
614080.0000   -0.00184
614120.0000   -0.29505
614160.0000   -0.06792
614200.0000    0.12788
614240.0000   -0.10504
614280.0000   -0.23609
614320.0000    0.08980
614360.0000    0.12152
614400.0000   -0.11436
614440.0000   -0.01972
614480.0000    0.16184
614520.0000    0.06756
614560.0000   -0.13856
614600.0000   -0.05116
614640.0000   -0.14657
614680.0000   -0.25392
614720.0000    0.03561
614760.0000    0.08828
614800.0000    0.05869
614840.0000   -0.04804
614880.0000    0.07211
614920.0000    0.07461
614960.0000    0.01130
615000.0000   -0.06695
615040.0000    0.08100
615080.0000   -0.01435
615120.0000   -0.01883
615160.0000    0.13099
615200.0000    0.07502
615240.0000   -0.08621
615280.0000    0.02385
615320.0000    0.18535
615360.0000   -0.13798
615400.0000    0.07312
615440.0000    0.12563
615480.0000   -0.06736
615520.0000   -0.08691
615560.0000    0.04171
615600.0000   -0.10286
615640.0000    0.05118
615680.0000   -0.03560
615720.0000   -0.15411
615760.0000    0.04373
615800.0000   -0.05374
615840.0000   -0.09311
615880.0000    0.05915
615920.0000   -0.13721
615960.0000    0.06977
616000.0000   -0.03203
616040.0000   -0.00949
616080.0000   -0.46383
616120.0000   -0.12486
616160.0000   -0.03436
616200.0000   -0.00352
616240.0000   -0.00091
616280.0000    0.10339
616320.0000    0.02319
616360.0000   -0.04501
616400.0000    0.00838
616440.0000    0.01172
616480.0000    0.05651
616520.0000    0.16846
616560.0000   -0.15317
616600.0000   -0.02532
616640.0000   -0.12389
616680.0000    0.21781
616720.0000    0.00059
616760.0000   -0.08196
616800.0000   -0.03061
616840.0000   -0.03502
616880.0000    0.15147
616920.0000   -0.03857
616960.0000   -0.25836
617000.0000   -0.03450
617040.0000    0.02457
617080.0000   -0.11241
617120.0000    0.13162
617160.0000   -0.02785
617200.0000    0.00065
617240.0000   -0.15506
617280.0000   -0.10446
617320.0000    0.00352
617360.0000   -0.26369
617400.0000   -0.19285
617440.0000   -0.03847
617480.0000   -0.39248
617520.0000   -0.21424
617560.0000   -0.23508
617600.0000   -0.12388
617640.0000    0.23846
617680.0000   -0.12659
617720.0000    0.10192
617760.0000   -0.11934
617800.0000   -0.10673
617840.0000   -0.22769
617880.0000   -0.13021
617920.0000   -0.13510
617960.0000   -0.23935
618000.0000   -0.01176
618040.0000   -0.04243
618080.0000   -0.23914
618120.0000    0.02094
618160.0000    0.10950
618200.0000    0.15306
618240.0000   -0.21387
618280.0000   -0.12049
618320.0000    0.01213
618360.0000    0.10283
618400.0000   -0.08862
618440.0000   -0.13157
618480.0000   -0.07856
618520.0000   -0.27015
618560.0000   -0.05424
618600.0000   -0.07184
618640.0000    0.12763
618680.0000    0.17391
618720.0000    0.21653
618760.0000    0.34947
618800.0000    0.07983
618840.0000   -0.08093
618880.0000   -0.00897
618920.0000    0.07349
618960.0000   -0.03768
619000.0000    0.04962
619040.0000    0.04787
619080.0000   -0.08768
619120.0000   -0.18374
619160.0000    0.02131
619200.0000   -0.01272
619240.0000   -0.05838
619280.0000   -0.06706
619320.0000   -0.18975
619360.0000   -0.09944
619400.0000   -0.15547
619440.0000   -0.05442
619480.0000   -0.06477
619520.0000    0.06875
619560.0000   -0.01554
619600.0000   -0.12565
619640.0000    0.10054
619680.0000   -0.08006
619720.0000   -0.29070
619760.0000   -0.19257
619800.0000    0.01966
619840.0000   -0.00741
619880.0000   -0.02159
619920.0000   -0.08837
619960.0000    0.08900
620000.0000   -0.02933
620040.0000    0.10794
620080.0000   -0.10593
620120.0000    0.00318
620160.0000    0.02568
620200.0000    0.05389
620240.0000    0.08799
620280.0000   -0.23779
620320.0000   -0.03904
620360.0000   -0.10929
620400.0000   -0.24218
620440.0000    0.10222
620480.0000    0.04337
620520.0000    0.07569
620560.0000   -0.03867
620600.0000   -0.15650
620640.0000    0.23908
620680.0000   -0.12463
620720.0000   -0.13252
620760.0000   -0.02960
620800.0000   -0.04121
620840.0000    0.05326
620880.0000    0.07849
620920.0000   -0.10843
620960.0000   -0.14452
621000.0000   -0.18354
621040.0000    0.05328
621080.0000   -0.01032
621120.0000    0.00746
621160.0000    0.13159
621200.0000    0.16295
621240.0000    0.14189
621280.0000    0.02633
621320.0000    0.15931
621360.0000   -0.11778
621400.0000    0.13541
621440.0000   -0.11920
621480.0000   -0.06970
621520.0000    0.04724
621560.0000    0.05481
621600.0000   -0.03811
621640.0000    0.01898
621680.0000   -0.15263
621720.0000   -0.14820
621760.0000   -0.00394
621800.0000    0.28044
621840.0000   -0.32770
621880.0000   -0.00710
621920.0000   -0.05997
621960.0000    0.06628
622000.0000    0.27226
622040.0000    0.20756
622080.0000    0.23017
622120.0000    0.14244
622160.0000    0.00330
622200.0000    0.00037
622240.0000    0.01844
622280.0000    0.10073
622320.0000   -0.05768
622360.0000    0.02425
622400.0000    0.03978
622440.0000    0.01910
622480.0000    0.03483
622520.0000    0.01544
622560.0000    0.09974
622600.0000    0.02757
622640.0000    0.06478
622680.0000   -0.03465
622720.0000    0.01366
622760.0000    0.01015
622800.0000   -0.15480
622840.0000    0.07360
622880.0000    0.11433
622920.0000    0.06532
622960.0000    0.10734
623000.0000   -0.11422
623040.0000   -0.01260
623080.0000    0.07027
623120.0000    0.30073
623160.0000    0.01191
623200.0000    0.06009
623240.0000    0.09821
623280.0000    0.08985
623320.0000    0.15169
623360.0000   -0.01638
623400.0000    0.13547
623440.0000    0.24406
623480.0000   -0.07826
623520.0000    0.06121
623560.0000    0.02982
623600.0000    0.08848
623640.0000    0.06893
623680.0000    0.05810
623720.0000    0.30546
623760.0000    0.20004
623800.0000    0.50410
623840.0000    0.00851
623880.0000   -0.10115
623920.0000   -0.17486
623960.0000   -0.39270
624000.0000    0.24037
624040.0000    0.04622
624080.0000    0.21295
624120.0000    0.05463
624160.0000   -0.10272
624200.0000   -0.06959
624240.0000   -0.44361
624280.0000   -0.10433
624320.0000   -0.02949
624360.0000   -0.12899
624400.0000    0.15120
624440.0000   -0.13322
624480.0000    0.05745
624520.0000   -0.00055
624560.0000   -0.03099
624600.0000    0.07656
624640.0000   -0.22669
624680.0000    0.05185
624720.0000   -0.15624
624760.0000    0.05364
624800.0000   -0.02892
624840.0000    0.06565
624880.0000   -0.31679
624920.0000    0.06090
624960.0000   -0.01555
625000.0000    0.10985
625040.0000   -0.04718
625080.0000   -0.04667
625120.0000   -0.36236
625160.0000   -0.23780
625200.0000    0.35593
625240.0000   -0.24886
625280.0000   -0.33896
625320.0000   -0.04787
625360.0000    0.00656
625400.0000    0.03684
625440.0000   -0.01202
625480.0000   -0.05503
625520.0000   -0.28341
625560.0000   -0.36286
625600.0000   -0.02642
625640.0000   -0.21821
625680.0000   -0.28337
625720.0000   -0.24464
625760.0000   -0.06133
625800.0000    0.17843
625840.0000   -0.11068
625880.0000    0.04312
625920.0000   -0.08697
625960.0000    0.15740
626000.0000    0.05376
626040.0000    0.20408
626080.0000    0.18172
626120.0000    0.06758
626160.0000   -0.30797
626200.0000    0.04524
626240.0000    0.11076
626280.0000   -0.07562
626320.0000    0.05977
626360.0000   -0.01269
626400.0000   -0.00091
626440.0000    0.19129
626480.0000   -0.02007
626520.0000    0.05995
626560.0000    0.15905
626600.0000   -0.09448
626640.0000   -0.02584
626680.0000    0.12006
626720.0000    0.12555
626760.0000   -0.04586
626800.0000    0.34043
626840.0000    0.10811
626880.0000   -0.00739
626920.0000    0.12970
626960.0000   -0.03155
627000.0000    0.20124
627040.0000    0.14474
627080.0000    0.03344
627120.0000    0.04061
627160.0000    0.10441
627200.0000   -0.02230
627240.0000   -0.05406
627280.0000   -0.14122
627320.0000   -0.26977
627360.0000   -0.32105
627400.0000   -0.10524
627440.0000   -0.14140
627480.0000   -0.12037
627520.0000    0.02967
627560.0000   -0.04408
627600.0000   -0.03995
627640.0000    0.11535
627680.0000    0.04095
627720.0000    0.01859
627760.0000   -0.03991
627800.0000   -0.07400
627840.0000    0.04142
627880.0000   -0.24278
627920.0000   -0.03340
627960.0000    0.14609
628000.0000   -0.01565
628040.0000   -0.06583
628080.0000    0.04924
628120.0000    0.21124
628160.0000    0.05939
628200.0000   -0.06550
628240.0000    0.02558
628280.0000   -0.05468
628320.0000   -0.02909
628360.0000    0.01849
628400.0000    0.43705
628440.0000    0.11381
628480.0000    0.42616
628520.0000    0.40170
628560.0000    0.19626
628600.0000    0.38522
628640.0000    0.22543
628680.0000    0.39384
628720.0000    0.66452
628760.0000    0.36553
628800.0000    0.61288
628840.0000    0.10601
628880.0000    0.09791
628920.0000   -0.24038
628960.0000    0.02350
629000.0000   -0.05463
629040.0000    0.17787
629080.0000   -0.02576
629120.0000    0.16825
629160.0000   -0.02263
629200.0000   -0.23613
629240.0000    0.23131
629280.0000   -0.01662
629320.0000   -0.26602
629360.0000   -0.02241
629400.0000    0.14708
629440.0000    0.29951
629480.0000    0.14358
629520.0000    0.03427
629560.0000   -0.26721
629600.0000   -0.25015
629640.0000   -0.11794
629680.0000   -0.07807
629720.0000   -0.05661
629760.0000   -0.15007
629800.0000    0.09265
629840.0000   -0.41894
629880.0000   -0.09258
629920.0000    0.03981
629960.0000    0.11900
630000.0000   -0.12935
630040.0000   -0.45893
630080.0000   -0.00818
630120.0000   -0.19240
630160.0000   -0.23069
630200.0000   -0.31685
630240.0000   -0.19812
630280.0000   -0.11197
630320.0000   -0.15266
630360.0000   -0.22809
630400.0000   -0.42064
630440.0000   -0.14908
630480.0000    0.19387
630520.0000   -0.07051
630560.0000   -0.05938
630600.0000    0.06492
630640.0000   -0.10936
630680.0000   -0.12209
630720.0000   -0.16535
630760.0000   -0.52456
630800.0000   -0.16083
630840.0000   -0.21860
630880.0000    0.04320
630920.0000    0.17498
630960.0000   -0.27492
631000.0000    0.07220
631040.0000   -0.11338
631080.0000    0.15507
631120.0000    0.23790
631160.0000    0.09117
631200.0000   -0.22783
631240.0000   -0.20638
631280.0000   -0.21092
631320.0000   -0.11400
631360.0000   -0.45460
631400.0000   -0.38745
631440.0000   -0.45156
631480.0000   -0.47639
631520.0000   -0.25427
631560.0000   -0.46978
631600.0000   -0.47061
631640.0000   -0.26081
631680.0000   -0.27446
631720.0000   -0.09740
631760.0000   -0.15596
631800.0000   -0.32635
631840.0000    0.12413
631880.0000    0.07898
631920.0000   -0.15365
631960.0000   -0.32407
632000.0000   -0.34542
632040.0000   -0.08464
632080.0000   -0.31869
632120.0000    0.04718
632160.0000   -0.12799
632200.0000    0.09839
632240.0000    0.34427
632280.0000    0.00679
632320.0000   -0.18559
632360.0000   -0.26659
632400.0000   -0.14647
632440.0000   -0.16091
632480.0000   -0.12764
632520.0000   -0.10543
632560.0000    0.16762
632600.0000   -0.22843
632640.0000   -0.20506
632680.0000   -0.41003
632720.0000   -0.00464
632760.0000   -0.00788
632800.0000    0.17877
632840.0000   -0.29588
632880.0000    0.05067
632920.0000    0.09702
632960.0000   -0.04643
633000.0000    0.12787
633040.0000    0.21902
633080.0000    0.10121
633120.0000    0.14118
633160.0000    0.14019
633200.0000   -0.01514
633240.0000   -0.15546
633280.0000   -0.07219
633320.0000    0.30508
633360.0000    0.36016
633400.0000   -0.17308
633440.0000   -0.02690
633480.0000   -0.44599
633520.0000   -0.41607
633560.0000   -0.39876
633600.0000   -0.07230
633640.0000   -0.01744
633680.0000   -0.07738
633720.0000   -0.10816
633760.0000    0.27764
633800.0000    0.02668
633840.0000   -0.18862
633880.0000   -0.11548
633920.0000   -0.00801
633960.0000   -0.02438
634000.0000   -0.42977
634040.0000    0.04435
634080.0000   -0.01016
634120.0000   -0.01704
634160.0000    0.25847
634200.0000   -0.06629
634240.0000    0.06520
634280.0000    0.42532
634320.0000    0.18353
634360.0000    0.17304
634400.0000    0.18689
634440.0000    0.08172
634480.0000    0.17524
634520.0000    0.09019
634560.0000    0.15251
634600.0000    0.01651
634640.0000   -0.01003
634680.0000   -0.18936
634720.0000    0.21889
634760.0000    0.01427
634800.0000   -0.31748
634840.0000    0.04770
634880.0000   -0.49082
634920.0000   -0.49968
634960.0000    0.11958
635000.0000    0.21987
635040.0000   -0.02519
635080.0000   -0.11885
635120.0000    0.11754
635160.0000    0.14354
635200.0000    0.07528
635240.0000    0.06276
635280.0000    0.04560
635320.0000   -0.41253
635360.0000   -0.11603
635400.0000   -0.08499
635440.0000   -0.06641
635480.0000   -0.39390
635520.0000   -0.01525
635560.0000   -0.18386
635600.0000   -0.20322
635640.0000   -0.04912
635680.0000    0.04937
635720.0000   -0.01281
635760.0000   -0.27052
635800.0000    0.01915
635840.0000    0.18604
635880.0000    0.13986
635920.0000    0.21135
635960.0000    0.06111
636000.0000    0.08365
636040.0000    0.08685
636080.0000    0.33327
636120.0000   -0.50067
636160.0000   -0.26783
636200.0000   -0.33128
636240.0000   -0.24130
636280.0000   -0.37983
636320.0000   -0.31731
636360.0000   -0.10456
636400.0000   -0.45868
636440.0000   -0.09687
636480.0000   -0.34755
636520.0000   -0.04209
636560.0000   -0.24522
636600.0000   -0.45573
636640.0000   -0.91845
636680.0000   -0.71797
636720.0000   -0.37198
636760.0000   -0.36466
636800.0000   -0.45771
636840.0000   -0.68004
636880.0000   -0.67211
636920.0000   -0.87245
636960.0000   -0.76817
637000.0000   -0.79355
637040.0000   -0.46486
637080.0000   -0.44579
637120.0000   -0.44938
637160.0000   -0.37339
637200.0000   -0.34523
637240.0000   -0.15991
637280.0000   -0.08433
637320.0000   -0.18407
637360.0000   -0.08016
637400.0000   -0.01154
637440.0000   -0.18405
637480.0000   -0.02330
637520.0000    0.12065
637560.0000    0.03156
637600.0000    0.12566
637640.0000   -0.01482
637680.0000    0.19230
637720.0000    0.13347
637760.0000   -0.07484
637800.0000   -0.08154
637840.0000   -0.00580
637880.0000   -0.15954
637920.0000    0.19977
637960.0000   -0.43601
638000.0000   -0.36216
638040.0000   -0.29222
638080.0000   -0.10010
638120.0000   -0.03559
638160.0000   -0.19803
638200.0000   -0.07646
638240.0000    0.10596
638280.0000   -0.01753
638320.0000   -0.05681
638360.0000   -0.11428
638400.0000    0.30468
638440.0000   -0.09404
638480.0000    0.06779
638520.0000   -0.12117
638560.0000   -0.34056
638600.0000   -0.40799
638640.0000   -0.30489
638680.0000   -0.41754
638720.0000   -0.19920
638760.0000   -0.08362
638800.0000   -0.08137
638840.0000   -0.04181
638880.0000   -0.00736
638920.0000   -0.09206
638960.0000   -0.14059
639000.0000    0.03244
639040.0000    0.07808
639080.0000   -0.02344
639120.0000   -0.36997
639160.0000   -0.18507
639200.0000   -0.09751
639240.0000   -0.01376
639280.0000   -0.16221
639320.0000    0.13489
639360.0000   -0.05872
639400.0000   -0.06143
639440.0000   -0.07229
639480.0000   -0.17369
639520.0000   -0.29071
639560.0000   -0.01854
639600.0000    0.04353
639640.0000   -0.07169
639680.0000    0.11646
639720.0000   -0.08944
639760.0000   -0.21311
639800.0000   -0.09672
639840.0000   -0.37079
639880.0000    0.01959
639920.0000    0.00710
639960.0000   -0.15434
640000.0000    0.07643
640040.0000   -0.08794
640080.0000   -0.15480
640120.0000   -0.19949
640160.0000   -0.17836
640200.0000   -0.06757
640240.0000   -0.07311
640280.0000   -0.17904
640320.0000   -0.39125
640360.0000   -0.33631
640400.0000   -0.37145
640440.0000   -0.40597
640480.0000   -0.50284
640520.0000   -0.31950
640560.0000   -0.18359
640600.0000   -0.34674
640640.0000   -0.23261
640680.0000   -0.44330
640720.0000   -0.29499
640760.0000   -0.28950
640800.0000   -0.22767
640840.0000   -0.48895
640880.0000   -0.13917
640920.0000   -0.26034
640960.0000   -0.64835
641000.0000    0.01716
641040.0000    0.00773
641080.0000   -0.01142
641120.0000   -0.19745
641160.0000   -0.03272
641200.0000   -0.01334
641240.0000    0.07752
641280.0000   -0.00783
641320.0000   -0.05027
641360.0000   -0.15395
641400.0000    0.18136
641440.0000   -0.08099
641480.0000   -0.02644
641520.0000   -0.03202
641560.0000    0.03827
641600.0000    0.02990
641640.0000   -0.03651
641680.0000   -0.00938
641720.0000   -0.03565
641760.0000    0.18000
641800.0000   -0.09555
641840.0000   -0.13534
641880.0000   -0.01069
641920.0000   -0.02092
641960.0000    0.10531
642000.0000    0.03689
642040.0000    0.22295
642080.0000   -0.06319
642120.0000    0.48805
642160.0000   -0.21498
642200.0000    0.43605
642240.0000    0.31358
642280.0000    0.03334
642320.0000    0.26245
642360.0000    0.25022
642400.0000    0.13916
642440.0000    0.07632
642480.0000    0.08349
642520.0000    0.36312
642560.0000    0.11981
642600.0000    0.44222
642640.0000    0.42503
642680.0000   -0.00391
642720.0000    0.19493
642760.0000    0.16739
642800.0000    0.31165
642840.0000    0.16121
642880.0000    0.11852
642920.0000    0.05059
642960.0000    0.37621
643000.0000    0.21868
643040.0000    0.04811
643080.0000    0.52922
643120.0000    0.25827
643160.0000    0.30338
643200.0000    0.26098
643240.0000    0.10042
643280.0000   -0.01551
643320.0000    0.12989
643360.0000    0.21449
643400.0000    0.12741
643440.0000    0.06803
643480.0000    0.27632
643520.0000    0.10133
643560.0000    0.53687
643600.0000    0.36155
643640.0000    0.54240
643680.0000    0.49133
643720.0000    0.10446
643760.0000    0.28559
643800.0000    0.27114
643840.0000    0.19046
643880.0000    0.21512
643920.0000    0.08505
643960.0000    0.13614
644000.0000    0.20091
644040.0000   -0.02683
644080.0000    0.09768
644120.0000    0.17153
644160.0000   -0.05258
644200.0000    0.15988
644240.0000    0.18600
644280.0000    0.13613
644320.0000    0.08495
644360.0000   -0.07086
644400.0000    0.27759
644440.0000    0.02678
644480.0000   -0.05260
644520.0000    0.00602
644560.0000    0.25271
644600.0000   -0.00934
644640.0000    0.11688
644680.0000    0.13951
644720.0000    0.06840
644760.0000   -0.22748
644800.0000   -0.36422
644840.0000    0.12198
644880.0000    0.16554
644920.0000    0.05170
644960.0000    0.15590
645000.0000    0.12603
645040.0000    0.16899
645080.0000    0.11486
645120.0000   -0.05317
645160.0000   -0.05190
645200.0000   -0.15914
645240.0000   -0.15071
645280.0000    0.07902
645320.0000    0.09417
645360.0000   -0.03091
645400.0000    0.01054
645440.0000   -0.19784
645480.0000   -0.28216
645520.0000    0.09611
645560.0000   -0.21663
645600.0000   -0.04393
645640.0000   -0.06243
645680.0000   -0.12803
645720.0000   -0.33162
645760.0000   -0.40869
645800.0000   -0.41282
645840.0000   -0.29491
645880.0000   -0.10648
645920.0000   -0.23373
645960.0000   -0.02813
646000.0000   -0.27776
646040.0000    0.01606
646080.0000    0.15455
646120.0000   -0.20181
646160.0000   -0.50908
646200.0000   -0.27518
646240.0000   -0.35743
646280.0000   -0.09578
646320.0000   -0.35280
646360.0000   -0.10155
646400.0000   -0.09152
646440.0000   -0.39006
646480.0000   -0.61430
646520.0000   -0.35385
646560.0000    0.04214
646600.0000   -0.15222
646640.0000   -0.21123
646680.0000   -0.18406
646720.0000    0.06805
646760.0000    0.14384
646800.0000   -0.47529
646840.0000    0.05860
646880.0000    0.06955
646920.0000    0.06041
646960.0000    0.36086
647000.0000   -0.03265
647040.0000    0.04511
647080.0000    0.34796
647120.0000    0.39535
647160.0000    0.32323
647200.0000    0.21753
647240.0000   -0.10239
647280.0000    0.04909
647320.0000    0.05822
647360.0000    0.11880
647400.0000    0.11860
647440.0000    0.13154
647480.0000   -0.03695
647520.0000   -0.00177
647560.0000   -0.07840
647600.0000    0.20339
647640.0000   -0.10869
647680.0000    0.00059
647720.0000   -0.24853
647760.0000   -0.10367
647800.0000    0.09095
647840.0000   -0.43432
647880.0000   -0.15990
647920.0000   -0.30381
647960.0000   -0.03349
648000.0000   -0.05554
648040.0000   -0.30481
648080.0000   -0.36090
648120.0000   -0.53153
648160.0000   -0.51507
648200.0000   -0.41402
648240.0000   -0.16249
648280.0000   -0.09943
648320.0000    0.09348
648360.0000   -0.57340
648400.0000   -0.00302
648440.0000    0.00587
648480.0000   -0.02705
648520.0000    0.08871
648560.0000    0.07338
648600.0000    0.06716
648640.0000    0.10988
648680.0000   -0.06814
648720.0000   -0.16450
648760.0000    0.09900
648800.0000   -0.03727
648840.0000    0.04708
648880.0000   -0.01169
648920.0000   -0.14147
648960.0000   -0.12556
649000.0000   -0.22584
649040.0000    0.04299
649080.0000   -0.15949
649120.0000   -0.30851
649160.0000   -0.25272
649200.0000   -0.00468
649240.0000   -0.22170
649280.0000   -0.21333
649320.0000   -0.09806
649360.0000    0.00438
649400.0000   -0.28175
649440.0000   -0.25861
649480.0000   -0.05435
649520.0000   -0.19513
649560.0000   -0.05976
649600.0000   -0.27692
649640.0000   -0.19166
649680.0000   -0.14233
649720.0000   -0.12686
649760.0000   -0.20319
649800.0000   -0.21429
649840.0000   -0.22985
649880.0000   -0.06861
649920.0000   -0.08301
649960.0000   -0.39220
650000.0000    0.11790
650040.0000   -0.20383
650080.0000   -0.06811
650120.0000   -0.28888
650160.0000   -0.21543
650200.0000   -0.16801
650240.0000   -0.13204
650280.0000   -0.08295
650320.0000   -0.27629
650360.0000   -0.09467
650400.0000   -0.12661
650440.0000    0.08671
650480.0000   -0.00939
650520.0000   -0.18507
650560.0000   -0.13794
650600.0000   -0.03845
650640.0000   -0.01210
650680.0000    0.10412
650720.0000    0.34731
650760.0000   -0.08522
650800.0000   -0.18051
650840.0000   -0.03852
650880.0000    0.03696
650920.0000   -0.27427
650960.0000   -0.09695
651000.0000   -0.10542
651040.0000   -0.19554
651080.0000   -0.03583
651120.0000   -0.16361
651160.0000   -0.06613
651200.0000   -0.13590
651240.0000    0.18854
651280.0000   -0.01101
651320.0000   -0.30430
651360.0000   -0.17767
651400.0000   -0.12119
651440.0000   -0.15558
651480.0000    0.03479
651520.0000    0.17429
651560.0000   -0.58192
651600.0000   -0.23893
651640.0000    0.02567
651680.0000   -0.09534
651720.0000   -0.20367
651760.0000    0.22386
651800.0000   -0.19334
651840.0000   -0.17562
651880.0000    0.00314
651920.0000   -0.08958
651960.0000   -0.33639
652000.0000   -0.36212
652040.0000   -0.15992
652080.0000   -0.31616
652120.0000   -0.26694
652160.0000    0.02757
652200.0000   -0.14006
652240.0000   -0.34571
652280.0000   -0.41815
652320.0000    0.24585
652360.0000    0.02615
652400.0000    0.01130
652440.0000   -0.14797
652480.0000    0.19207
652520.0000   -0.03813
652560.0000    0.15087
652600.0000    0.25711
652640.0000    0.32327
652680.0000    0.47912
652720.0000    0.21465
652760.0000    0.60720
652800.0000    0.44161
652840.0000    0.53440
652880.0000   -0.07063
652920.0000    0.30960
652960.0000    0.27655
653000.0000    0.14662
653040.0000    0.30829
653080.0000    0.20902
653120.0000    0.08866
653160.0000    0.08341
653200.0000    0.19109
653240.0000    0.17925
653280.0000    0.07915
653320.0000    0.20935
653360.0000   -0.15803
653400.0000    0.19013
653440.0000   -0.16627
653480.0000   -0.14505
653520.0000   -0.38127
653560.0000   -0.12431
653600.0000   -0.01703
653640.0000   -0.18703
653680.0000   -0.10955
653720.0000   -0.11137
653760.0000   -0.15444
653800.0000    0.00660
653840.0000   -0.11634
653880.0000   -0.01718
653920.0000    0.15474
653960.0000    0.05481
654000.0000    0.03871
654040.0000    0.28819
654080.0000    0.25734
654120.0000    0.39236
654160.0000    0.20676
654200.0000    0.21569
654240.0000    0.33291
654280.0000    0.24309
654320.0000    0.18786
654360.0000    0.15955
654400.0000    0.13834
654440.0000    0.34471
654480.0000    0.20989
654520.0000    0.07495
654560.0000    0.12817
654600.0000   -0.11634
654640.0000    0.14932
654680.0000    0.41384
654720.0000    0.28561
654760.0000   -0.07070
654800.0000    0.12435
654840.0000    0.02846
654880.0000   -0.28037
654920.0000   -0.13058
654960.0000    0.26697
655000.0000    0.01919
655040.0000   -0.00989
655080.0000    0.28244
655120.0000    0.18109
655160.0000    0.12400
655200.0000    0.01204
655240.0000    0.05404
655280.0000    0.10676
655320.0000    0.28321
655360.0000    0.04847
655400.0000    0.08284
655440.0000    0.04006
655480.0000    0.13440
655520.0000    0.11561
655560.0000    0.20528
655600.0000   -0.01467
655640.0000   -0.06359
655680.0000    0.04788
655720.0000    0.07095
655760.0000    0.06825
655800.0000    0.39890
655840.0000    0.16104
655880.0000    0.07911
655920.0000   -0.09193
655960.0000   -0.28901
656000.0000   -0.02918
656040.0000   -0.02188
656080.0000   -0.33491
656120.0000    0.14638
656160.0000    0.13188
656200.0000    0.07079
656240.0000    0.08331
656280.0000    0.14565
656320.0000   -0.05321
656360.0000    0.19297
656400.0000    0.19571
656440.0000   -0.03580
656480.0000   -0.05704
656520.0000   -0.21338
656560.0000   -0.05755
656600.0000   -0.21209
656640.0000   -0.22047
656680.0000   -0.03616
656720.0000   -0.26362
656760.0000   -0.12534
656800.0000    0.03216
656840.0000   -0.19461
656880.0000   -0.07419
656920.0000   -0.39342
656960.0000   -0.41119
657000.0000   -0.56739
657040.0000   -0.22254
657080.0000   -0.40377
657120.0000   -0.28042
657160.0000   -0.34354
657200.0000   -0.35368
657240.0000   -0.19196
657280.0000   -0.03626
657320.0000    0.04234
657360.0000   -0.12643
657400.0000   -0.24714
657440.0000   -0.22899
657480.0000    0.03878
657520.0000   -0.15931
657560.0000   -0.08443
657600.0000    0.02683
657640.0000   -0.33218
657680.0000   -0.37495
657720.0000   -0.18832
657760.0000   -0.02778
657800.0000   -0.17476
657840.0000    0.07807
657880.0000    0.03222
657920.0000   -0.10060
657960.0000    0.02167
658000.0000    0.04478
658040.0000   -0.10387
658080.0000   -0.06450
658120.0000    0.02550
658160.0000   -0.03180
658200.0000   -0.06125
658240.0000   -0.14941
658280.0000    0.12622
658320.0000   -0.03433
658360.0000    0.05706
658400.0000    0.03222
658440.0000   -0.02235
658480.0000    0.15043
658520.0000    0.04823
658560.0000   -0.08976
658600.0000   -0.15105
658640.0000    0.03132
658680.0000    0.22302
658720.0000   -0.00500
658760.0000    0.13609
658800.0000   -0.21493
658840.0000   -0.08884
658880.0000    0.01646
658920.0000    0.03628
658960.0000    0.01061
659000.0000   -0.05527
659040.0000   -0.15961
659080.0000   -0.09079
659120.0000    0.21747
659160.0000   -0.04331
659200.0000    0.22598
659240.0000   -0.02339
659280.0000    0.00084
659320.0000    0.10531
659360.0000    0.04634
659400.0000    0.13643
659440.0000    0.21120
659480.0000   -0.05796
659520.0000    0.03841
659560.0000   -0.10739
659600.0000    0.02684
659640.0000    0.41881
659680.0000    0.00081
659720.0000    0.01177
659760.0000    0.18735
659800.0000    0.26713
659840.0000   -0.14515
659880.0000   -0.19207
659920.0000   -0.13903
659960.0000    0.31174
660000.0000    0.56861
660040.0000    0.14168
660080.0000   -0.19951
660120.0000   -0.38537
660160.0000    0.14343
660200.0000    0.12812
660240.0000    0.13386
660280.0000    0.17440
660320.0000    0.26130
660360.0000    0.05638
660400.0000    0.26033
660440.0000   -0.01697
660480.0000    0.18721
660520.0000    0.03927
660560.0000   -0.37976
660600.0000   -0.26502
660640.0000   -0.13421
660680.0000    0.03246
660720.0000   -0.08987
660760.0000    0.03518
660800.0000   -0.08451
660840.0000   -0.19821
660880.0000   -0.16179
660920.0000    0.07892
660960.0000    0.05274
661000.0000   -0.01435
661040.0000    0.06098
661080.0000   -0.05920
661120.0000   -0.08589
661160.0000   -0.07541
661200.0000    0.23127
661240.0000    0.09109
661280.0000    0.23384
661320.0000    0.26974
661360.0000    0.15934
661400.0000    0.08023
661440.0000   -0.22324
661480.0000   -0.30863
661520.0000   -0.20748
661560.0000   -0.38157
661600.0000   -0.25501
661640.0000   -0.05234
661680.0000    0.03372
661720.0000    0.10798
661760.0000    0.11155
661800.0000   -0.33236
661840.0000    0.04933
661880.0000   -0.34786
661920.0000   -0.16434
661960.0000   -0.11015
662000.0000   -0.11784
662040.0000   -0.11716
662080.0000   -0.07409
662120.0000   -0.20822
662160.0000   -0.06468
662200.0000   -0.12500
662240.0000    0.05586
662280.0000   -0.28390
662320.0000    0.10321
662360.0000   -0.11163
662400.0000    0.05208
662440.0000   -0.00905
662480.0000    0.06765
662520.0000   -0.09076
662560.0000   -0.14266
662600.0000   -0.04460
662640.0000   -0.00314
662680.0000   -0.08558
662720.0000   -0.30254
662760.0000   -0.28408
662800.0000   -0.25548
662840.0000   -0.48670
662880.0000   -0.23640
662920.0000   -0.30517
662960.0000   -0.23769
663000.0000   -0.47011
663040.0000   -0.52004
663080.0000   -0.21303
663120.0000   -0.59976
663160.0000   -0.52805
663200.0000   -0.47140
663240.0000   -0.70133
663280.0000   -0.54523
663320.0000   -0.66236
663360.0000   -0.62640
663400.0000   -0.77748
663440.0000   -0.26899
663480.0000   -0.70064
663520.0000   -0.57950
663560.0000   -0.87722
663600.0000   -0.60760
663640.0000   -0.53831
663680.0000   -0.72752
663720.0000   -0.88602
663760.0000   -0.99301
663800.0000   -0.36183
663840.0000   -0.64555
663880.0000   -0.82919
663920.0000   -0.86377
663960.0000   -0.47832
664000.0000   -0.62315
664040.0000   -0.59415
664080.0000   -0.61546
664120.0000   -0.74963
664160.0000   -0.22967
664200.0000   -0.54372
664240.0000   -0.56433
664280.0000   -0.51911
664320.0000   -0.53021
664360.0000   -0.26003
664400.0000   -0.78836
664440.0000   -0.58706
664480.0000   -0.44233
664520.0000   -0.33948
664560.0000   -0.64093
664600.0000   -0.32833
664640.0000   -0.52473
664680.0000   -0.42797
664720.0000   -0.50459
664760.0000   -0.41809
664800.0000   -0.25896
664840.0000   -0.37607
664880.0000   -0.37626
664920.0000   -0.11865
664960.0000   -0.13207
665000.0000   -0.32678
665040.0000   -0.33864
665080.0000   -0.21097
665120.0000   -0.18785
665160.0000    0.04799
665200.0000   -0.05339
665240.0000   -0.16998
665280.0000   -0.15701
665320.0000   -0.18440
665360.0000   -0.35641
665400.0000   -0.05096
665440.0000   -0.24985
665480.0000   -0.02614
665520.0000   -0.21113
665560.0000    0.14045
665600.0000   -0.18766
665640.0000   -0.07300
665680.0000   -0.15217
665720.0000    0.07593
665760.0000    0.34289
665800.0000    0.41383
665840.0000   -0.07168
665880.0000    0.03854
665920.0000   -0.07729
665960.0000   -0.01391
666000.0000   -0.14168
666040.0000   -0.47707
666080.0000   -0.23207
666120.0000   -0.23245
666160.0000   -0.15752
666200.0000   -0.20141
666240.0000   -0.00423
666280.0000    0.22490
666320.0000   -0.15292
666360.0000   -0.20588
666400.0000   -0.41092
666440.0000   -0.20316
666480.0000   -0.17577
666520.0000   -0.58466
666560.0000   -0.07283
666600.0000   -0.46128
666640.0000   -0.33941
666680.0000   -0.12154
666720.0000   -0.30081
666760.0000   -0.35501
666800.0000   -0.06095
666840.0000   -0.03755
666880.0000   -0.18517
666920.0000   -0.26918
666960.0000   -0.41121
667000.0000   -0.24010
667040.0000   -0.54193
667080.0000   -0.48046
667120.0000   -0.38473
667160.0000   -0.26214
667200.0000    0.15566
667240.0000   -0.02231
667280.0000   -0.02142
667320.0000   -0.17077
667360.0000   -0.45188
667400.0000   -0.03241
667440.0000   -0.08953
667480.0000    0.00753
667520.0000   -0.14160
667560.0000    0.04762
667600.0000   -0.18520
667640.0000    0.08178
667680.0000   -0.24738
667720.0000   -0.22698
667760.0000   -0.04410
667800.0000   -0.23911
667840.0000   -0.26274
667880.0000   -0.17857
667920.0000   -0.08778
667960.0000   -0.25180
668000.0000   -0.10504
668040.0000   -0.29298
668080.0000   -0.30036
668120.0000   -0.49141
668160.0000   -0.19385
668200.0000   -0.36890
668240.0000   -0.15338
668280.0000   -0.35265
668320.0000   -0.38942
668360.0000   -0.04682
668400.0000   -0.16831
668440.0000    0.01042
668480.0000   -0.03847
668520.0000   -0.06417
668560.0000   -0.37450
668600.0000   -0.09614
668640.0000   -0.21567
668680.0000   -0.39874
668720.0000   -0.43417
668760.0000   -0.47142
668800.0000   -0.36123
668840.0000   -0.35500
668880.0000   -0.01583
668920.0000    0.07095
668960.0000   -0.37040
669000.0000   -0.09145
669040.0000   -0.07480
669080.0000   -0.10044
669120.0000   -0.02798
669160.0000    0.13215
669200.0000    0.06842
669240.0000   -0.07214
669280.0000   -0.04996
669320.0000    0.10803
669360.0000   -0.05484
669400.0000   -0.21775
669440.0000   -0.13402
669480.0000   -0.24137
669520.0000   -0.16779
669560.0000   -0.52165
669600.0000   -0.46351
669640.0000   -0.31309
669680.0000   -0.15716
669720.0000    0.09700
669760.0000   -0.14361
669800.0000   -0.09805
669840.0000    0.18275
669880.0000   -0.22645
669920.0000   -0.00060
669960.0000   -0.17539
670000.0000    0.24001
670040.0000    0.01638
670080.0000    0.06335
670120.0000   -0.15853
670160.0000   -0.23345
670200.0000   -0.28524
670240.0000   -0.04369
670280.0000   -0.14002
670320.0000   -0.09064
670360.0000   -0.08149
670400.0000   -0.00615
670440.0000   -0.36424
670480.0000   -0.26519
670520.0000    0.08609
670560.0000   -0.25020
670600.0000   -0.32601
670640.0000   -0.17148
670680.0000    0.01867
670720.0000   -0.32990
670760.0000    0.03772
670800.0000   -0.21898
670840.0000    0.10760
670880.0000   -0.04547
670920.0000    0.04611
670960.0000    0.01170
671000.0000   -0.26222
671040.0000   -0.11940
671080.0000   -0.34999
671120.0000   -0.14321
671160.0000   -0.27247
671200.0000   -0.31151
671240.0000    0.07841
671280.0000   -0.12583
671320.0000   -0.03977
671360.0000   -0.19024
671400.0000   -0.13408
671440.0000   -0.00847
671480.0000    0.00711
671520.0000    0.02728
671560.0000    0.18036
671600.0000    0.10898
671640.0000    0.35147
671680.0000    0.11021
671720.0000    0.46975
671760.0000    0.04214
671800.0000    0.23534
671840.0000    0.36528
671880.0000    0.21829
671920.0000   -0.01439
671960.0000    0.14515
672000.0000    0.24896
672040.0000    0.32007
672080.0000    0.26521
672120.0000    0.14383
672160.0000    0.31819
672200.0000    0.26433
672240.0000    0.04994
672280.0000    0.35396
672320.0000    0.03340
672360.0000   -0.08835
672400.0000   -0.22024
672440.0000   -0.27405
672480.0000   -0.21169
672520.0000   -0.48403
672560.0000    0.05700
672600.0000   -0.08083
672640.0000   -0.25738
672680.0000   -0.30854
672720.0000   -0.33513
672760.0000   -0.21162
672800.0000   -0.29684
672840.0000    0.02810
672880.0000    0.10722
672920.0000   -0.16935
672960.0000   -0.11446
673000.0000    0.24142
673040.0000    0.12462
673080.0000    0.11436
673120.0000    0.38931
673160.0000    0.19644
673200.0000    0.50886
673240.0000    0.60047
673280.0000    0.45935
673320.0000    0.10077
673360.0000    0.16271
673400.0000   -0.04930
673440.0000   -0.13221
673480.0000   -0.11837
673520.0000    0.05019
673560.0000    0.33997
673600.0000   -0.25109
673640.0000    0.20881
673680.0000   -0.12241
673720.0000   -0.36973
673760.0000   -0.27687
673800.0000   -0.36154
673840.0000   -0.52184
673880.0000   -0.34804
673920.0000   -0.29290
673960.0000   -0.23007
674000.0000   -0.06475
674040.0000   -0.39935
674080.0000   -0.66339
674120.0000   -0.19011
674160.0000   -0.26631
674200.0000   -0.14009
674240.0000   -0.33690
674280.0000   -0.48740
674320.0000   -0.31275
674360.0000   -0.43317
674400.0000   -0.31438
674440.0000   -0.34401
674480.0000   -0.26605
674520.0000   -0.37042
674560.0000   -0.45209
674600.0000   -0.19443
674640.0000   -0.25689
674680.0000   -0.65995
674720.0000   -0.46881
674760.0000   -0.23325
674800.0000   -0.30358
674840.0000   -0.01412
674880.0000   -0.22480
674920.0000   -0.18516
674960.0000   -0.07057
675000.0000   -0.20423
675040.0000   -0.06894
675080.0000   -0.28825
675120.0000   -0.34923
675160.0000   -0.17691
675200.0000   -0.31087
675240.0000   -0.29485
675280.0000   -0.39644
675320.0000   -0.35848
675360.0000   -0.55627
675400.0000   -0.14581
675440.0000   -0.24616
675480.0000   -0.43085
675520.0000   -0.36826
675560.0000   -0.07610
675600.0000   -0.54405
675640.0000   -0.16561
675680.0000   -0.25553
675720.0000   -0.47244
675760.0000   -0.47287
675800.0000   -0.29953
675840.0000   -0.53144
675880.0000   -0.29201
675920.0000   -0.41623
675960.0000   -0.07221
676000.0000   -0.35582
676040.0000   -0.05972
676080.0000   -0.09583
676120.0000   -0.21024
676160.0000   -0.19323
676200.0000   -0.38476
676240.0000   -0.81266
676280.0000   -0.62036
676320.0000   -0.22043
676360.0000   -0.33193
676400.0000    0.14168
676440.0000    0.10222
676480.0000    0.18336
676520.0000   -0.21699
676560.0000   -0.00299
676600.0000   -0.18760
676640.0000   -0.26532
676680.0000   -0.07146
676720.0000   -0.20862
676760.0000   -0.00503
676800.0000   -0.24026
676840.0000   -0.08425
676880.0000    0.22773
676920.0000   -0.22802
676960.0000   -0.18314
677000.0000    0.00304
677040.0000   -0.24035
677080.0000   -0.24203
677120.0000   -0.38511
677160.0000   -0.25613
677200.0000   -0.22561
677240.0000    0.32700
677280.0000    0.11296
677320.0000    0.09640
677360.0000   -0.03627
677400.0000    0.18507
677440.0000   -0.20836
677480.0000    0.04199
677520.0000   -0.21246
677560.0000   -0.14592
677600.0000    0.13718
677640.0000    0.20444
677680.0000    0.07985
677720.0000    0.58178
677760.0000   -0.35237
677800.0000   -0.26912
677840.0000   -0.23744
677880.0000   -0.30240
677920.0000   -0.70767
677960.0000   -0.38634
678000.0000   -0.33464
678040.0000   -0.64754
678080.0000   -0.52691
678120.0000   -0.59859
678160.0000   -0.12311
678200.0000   -0.05174
678240.0000   -0.25225
678280.0000   -0.04438
678320.0000   -0.14629
678360.0000   -0.11011
678400.0000    0.00139
678440.0000   -0.28742
678480.0000   -0.31020
678520.0000   -0.26175
678560.0000   -0.32126
678600.0000   -0.13351
678640.0000   -0.33265
678680.0000   -0.44633
678720.0000   -0.20258
678760.0000   -0.33099
678800.0000    0.18080
678840.0000   -0.64285
678880.0000   -0.58374
678920.0000   -0.19204
678960.0000   -0.43528
679000.0000   -0.03438
679040.0000   -0.13137
679080.0000   -0.04942
679120.0000   -0.24616
679160.0000   -0.06926
679200.0000   -0.20394
679240.0000   -0.42361
679280.0000   -0.28226
679320.0000   -0.11876
679360.0000   -0.30670
679400.0000   -0.07739
679440.0000   -0.27500
679480.0000   -0.26822
679520.0000   -0.29200
679560.0000    0.16022
679600.0000    0.14690
679640.0000    0.05971
679680.0000   -0.12858
679720.0000   -0.22853
679760.0000   -0.40270
679800.0000   -0.03190
679840.0000    0.10346
679880.0000   -0.22345
679920.0000    0.05498
679960.0000   -0.18091
680000.0000   -0.16438
680040.0000   -0.38676
680080.0000   -0.05897
680120.0000   -0.04865
680160.0000   -0.30100
680200.0000   -0.16116
680240.0000   -0.09359
680280.0000   -0.32870
680320.0000   -0.13799
680360.0000   -0.11649
680400.0000   -0.29254
680440.0000   -0.31495
680480.0000   -0.34585
680520.0000   -0.25863
680560.0000   -0.14706
680600.0000   -0.14107
680640.0000   -0.37808
680680.0000   -0.21302
680720.0000   -0.28870
680760.0000   -0.32466
680800.0000   -0.14646
680840.0000   -0.20685
680880.0000   -0.47613
680920.0000   -0.52230
680960.0000   -0.16977
681000.0000   -0.36800
681040.0000   -0.18519
681080.0000   -0.33501
681120.0000   -0.44833
681160.0000   -0.25049
681200.0000   -0.29825
681240.0000   -0.27151
681280.0000    0.03121
681320.0000    0.02050
681360.0000   -0.30363
681400.0000    0.00519
681440.0000   -0.08274
681480.0000   -0.14022
681520.0000   -0.23345
681560.0000    0.17943
681600.0000   -0.19837
681640.0000   -0.24650
681680.0000   -0.00798
681720.0000   -0.18218
681760.0000   -0.38708
681800.0000   -0.13476
681840.0000   -0.55370
681880.0000   -0.32777
681920.0000   -0.45937
681960.0000    0.28086
682000.0000    0.08622
682040.0000   -0.19334
682080.0000   -0.16859
682120.0000   -0.08482
682160.0000   -0.30303
682200.0000   -0.09184
682240.0000    0.00528
682280.0000   -0.07299
682320.0000    0.01867
682360.0000    0.03885
682400.0000   -0.01406
682440.0000    0.00356
682480.0000    0.00038
682520.0000    0.13353
682560.0000    0.00064
682600.0000    0.00955
682640.0000    0.00616
682680.0000    0.18566
682720.0000    0.16454
682760.0000    0.17424
682800.0000    0.23351
682840.0000    0.30112
682880.0000    0.08356
682920.0000    0.09227
682960.0000    0.07959
683000.0000   -0.01679
683040.0000   -0.10875
683080.0000   -0.18731
683120.0000    0.06450
683160.0000    0.13954
683200.0000   -0.27106
683240.0000   -0.09648
683280.0000   -0.19533
683320.0000   -0.24938
683360.0000   -0.15902
683400.0000    0.14654
683440.0000    0.17178
683480.0000    0.10361
683520.0000   -0.15829
683560.0000   -0.20938
683600.0000    0.18857
683640.0000    0.07428
683680.0000    0.09770
683720.0000   -0.21435
683760.0000   -0.48661
683800.0000   -0.24510
683840.0000   -0.25382
683880.0000   -0.49188
683920.0000   -0.42403
683960.0000   -0.31987
684000.0000   -0.12906
684040.0000   -0.45984
684080.0000    0.03725
684120.0000   -0.01974
684160.0000    0.06085
684200.0000    0.13571
684240.0000    0.03880
684280.0000    0.12028
684320.0000   -0.00273
684360.0000    0.00003
684400.0000   -0.22083
684440.0000   -0.35321
684480.0000   -0.32826
684520.0000   -0.28694
684560.0000   -0.58887
684600.0000   -0.61983
684640.0000   -0.26553
684680.0000   -0.31639
684720.0000   -0.01996
684760.0000    0.00546
684800.0000    0.15468
684840.0000    0.03262
684880.0000    0.48981
684920.0000    0.11428
684960.0000   -0.01470
685000.0000   -0.10696
685040.0000   -0.12393
685080.0000   -0.08666
685120.0000   -0.14008
685160.0000   -0.07360
685200.0000   -0.09006
685240.0000   -0.08340
685280.0000    0.02385
685320.0000   -0.18874
685360.0000   -0.28897
685400.0000   -0.35059
685440.0000   -0.34439
685480.0000   -0.15554
685520.0000   -0.40031
685560.0000   -0.30309
685600.0000   -0.34246
685640.0000   -0.14235
685680.0000   -0.14684
685720.0000   -0.09172
685760.0000    0.05877
685800.0000    0.09318
685840.0000    0.04618
685880.0000   -0.19747
685920.0000   -0.01169
685960.0000   -0.15430
686000.0000    0.26698
686040.0000    0.04668
686080.0000    0.00593
686120.0000    0.02236
686160.0000   -0.26626
686200.0000    0.06117
686240.0000   -0.29283
686280.0000   -0.52225
686320.0000   -0.43582
686360.0000   -0.52711
686400.0000   -0.29710
686440.0000   -0.02466
686480.0000    0.15457
686520.0000   -0.25525
686560.0000   -0.06354
686600.0000    0.04451
686640.0000    0.27516
686680.0000   -0.20893
686720.0000   -0.22081
686760.0000   -0.20111
686800.0000   -0.09215
686840.0000    0.12749
686880.0000   -0.13123
686920.0000   -0.05221
686960.0000   -0.07873
687000.0000   -0.19303
687040.0000   -0.51045
687080.0000   -0.35691
687120.0000   -0.24765
687160.0000   -0.31632
687200.0000   -0.40006
687240.0000   -0.58628
687280.0000   -0.34172
687320.0000   -0.29342
687360.0000   -0.09166
687400.0000   -0.02562
687440.0000   -0.17384
687480.0000   -0.18799
687520.0000    0.08125
687560.0000   -0.03428
687600.0000   -0.17404
687640.0000   -0.16509
687680.0000   -0.09963
687720.0000    0.00929
687760.0000   -0.07496
687800.0000   -0.04679
687840.0000   -0.03120
687880.0000    0.28917
687920.0000    0.13368
687960.0000   -0.14355
688000.0000    0.08679
688040.0000   -0.03685
688080.0000    0.07809
688120.0000   -0.30808
688160.0000   -0.06660
688200.0000    0.00326
688240.0000    0.23623
688280.0000   -0.08407
688320.0000    0.10207
688360.0000   -0.22545
688400.0000   -0.05314
688440.0000   -0.42380
688480.0000   -0.25304
688520.0000    0.17403
688560.0000    0.04710
688600.0000   -0.06907
688640.0000   -0.26090
688680.0000   -0.13106
688720.0000    0.06554
688760.0000    0.13237
688800.0000    0.03385
688840.0000    0.21965
688880.0000    0.30718
688920.0000    0.13640
688960.0000   -0.16934
689000.0000    0.19909
689040.0000    0.12457
689080.0000   -0.23805
689120.0000   -0.06818
689160.0000    0.00996
689200.0000    0.11467
689240.0000   -0.15666
689280.0000   -0.60600
689320.0000   -0.54313
689360.0000   -0.51099
689400.0000   -0.21765
689440.0000   -0.11798
689480.0000   -0.47773
689520.0000   -0.16917
689560.0000   -0.51449
689600.0000   -0.35100
689640.0000    0.02639
689680.0000   -0.09190
689720.0000   -0.02743
689760.0000   -0.28452
689800.0000   -0.13724
689840.0000   -0.73282
689880.0000   -0.23058
689920.0000   -0.29308
689960.0000   -0.20709
690000.0000   -0.32652
690040.0000    0.15269
690080.0000   -0.24392
690120.0000   -0.34463
690160.0000   -0.29926
690200.0000   -0.43126
690240.0000   -0.06441
690280.0000   -0.27204
690320.0000   -0.10912
690360.0000   -0.32965
690400.0000   -0.33585
690440.0000   -0.30132
690480.0000   -0.40306
690520.0000   -0.22747
690560.0000   -0.27441
690600.0000   -0.25108
690640.0000    0.03616
690680.0000   -0.32152
690720.0000   -0.42580
690760.0000   -0.39951
690800.0000   -0.43576
690840.0000   -0.24615
690880.0000   -0.72030
690920.0000   -0.24240
690960.0000   -0.33653
691000.0000   -0.18808
691040.0000   -0.42525
691080.0000   -0.39686
691120.0000   -0.58162
691160.0000   -0.44546
691200.0000   -0.23589
691240.0000   -0.52496
691280.0000   -0.46410
691320.0000   -0.31876
691360.0000   -0.23999
691400.0000   -0.56225
691440.0000   -0.20851
691480.0000   -0.13943
691520.0000   -0.05087
691560.0000   -0.16394
691600.0000   -0.47184
691640.0000   -0.17196
691680.0000    0.07138
691720.0000   -0.27722
691760.0000   -0.02662
691800.0000    0.02121
691840.0000    0.21356
691880.0000   -0.42445
691920.0000   -0.16333
691960.0000   -0.09567
692000.0000   -0.23952
692040.0000   -0.26259
692080.0000   -0.15304
692120.0000   -0.46464
692160.0000   -0.08472
692200.0000   -0.28226
692240.0000   -0.39035
692280.0000   -0.22542
692320.0000   -0.22100
692360.0000   -0.02342
692400.0000    0.19281
692440.0000    0.17627
692480.0000   -0.03552
692520.0000   -0.07994
692560.0000   -0.34444
692600.0000   -0.10260
692640.0000   -0.50336
692680.0000   -0.24838
692720.0000   -0.66980
692760.0000   -0.28104
692800.0000   -0.42122
692840.0000   -0.32110
692880.0000   -0.16031
692920.0000   -0.43439
692960.0000   -0.04014
693000.0000   -0.41625
693040.0000    0.06202
693080.0000   -0.07110
693120.0000   -0.07872
693160.0000   -0.08567
693200.0000   -0.29355
693240.0000   -0.30929
693280.0000   -0.15792
693320.0000   -0.53453
693360.0000   -0.20897
693400.0000   -0.46775
693440.0000   -0.03210
693480.0000   -0.39178
693520.0000   -0.12330
693560.0000   -0.10634
693600.0000   -0.10331
693640.0000   -0.27999
693680.0000   -0.14276
693720.0000   -0.07992
693760.0000   -0.04449
693800.0000   -0.11185
693840.0000   -0.15911
693880.0000   -0.07746
693920.0000    0.00046
693960.0000   -0.19424
694000.0000   -0.29608
694040.0000   -0.08668
694080.0000   -0.13484
694120.0000    0.03775
694160.0000   -0.00725
694200.0000   -0.20300
694240.0000    0.21120
694280.0000    0.07721
694320.0000    0.04607
694360.0000    0.38229
694400.0000   -0.14515
694440.0000    0.01345
694480.0000   -0.01642
694520.0000   -0.12925
694560.0000    0.12073
694600.0000   -0.11326
694640.0000   -0.33844
694680.0000   -0.15098
694720.0000   -0.02990
694760.0000    0.05170
694800.0000   -0.03975
694840.0000    0.17507
694880.0000   -0.66031
694920.0000   -0.16147
694960.0000   -0.12046
695000.0000    0.13723
695040.0000    0.00662
695080.0000    0.21013
695120.0000    0.02867
695160.0000    0.14547
695200.0000    0.18463
695240.0000    0.14353
695280.0000    0.14846
695320.0000   -0.10922
695360.0000    0.17230
695400.0000   -0.30418
695440.0000   -0.02583
695480.0000    0.15630
695520.0000    0.32074
695560.0000    0.08197
695600.0000    0.04069
695640.0000   -0.17576
695680.0000   -0.31946
695720.0000    0.11444
695760.0000    0.60094
695800.0000    0.14461
695840.0000    0.07014
695880.0000    0.09585
695920.0000    0.16723
695960.0000    0.26287
696000.0000    0.16769
696040.0000    0.23525
696080.0000    0.00405
696120.0000   -0.13661
696160.0000   -0.03665
696200.0000   -0.06550
696240.0000   -0.05245
696280.0000   -0.15122
696320.0000    0.12160
696360.0000    0.23371
696400.0000    0.09081
696440.0000    0.03232
696480.0000    0.02426
696520.0000   -0.12971
696560.0000    0.18251
696600.0000    0.16400
696640.0000   -0.04282
696680.0000   -0.32946
696720.0000   -0.17651
696760.0000   -0.45305
696800.0000   -0.32883
696840.0000   -0.20893
696880.0000   -0.15447
696920.0000   -0.28255
696960.0000    0.01140
697000.0000    0.16674
697040.0000   -0.01831
697080.0000    0.15908
697120.0000   -0.09491
697160.0000    0.04533
697200.0000   -0.01453
697240.0000    0.12595
697280.0000    0.02050
697320.0000   -0.34687
697360.0000    0.08291
697400.0000    0.16461
697440.0000    0.04283
697480.0000    0.07355
697520.0000    0.13402
697560.0000    0.04242
697600.0000    0.49559
697640.0000    0.30781
697680.0000    0.18291
697720.0000   -0.11525
697760.0000   -0.09219
697800.0000   -0.08198
697840.0000   -0.02194
697880.0000   -0.01053
697920.0000    0.21023
697960.0000   -0.15704
698000.0000   -0.30175
698040.0000    0.05329
698080.0000    0.00130
698120.0000    0.28077
698160.0000    0.20629
698200.0000    0.01326
698240.0000   -0.28311
698280.0000   -0.17098
698320.0000   -0.05075
698360.0000   -0.15628
698400.0000   -0.06485
698440.0000   -0.18117
698480.0000   -0.17214
698520.0000    0.09876
698560.0000    0.15687
698600.0000    0.25466
698640.0000    0.41384
698680.0000   -0.22222
698720.0000   -0.02957
698760.0000   -0.03298
698800.0000    0.07805
698840.0000    0.05905
698880.0000    0.20006
698920.0000    0.04996
698960.0000    0.07744
699000.0000    0.03186
699040.0000   -0.21414
699080.0000    0.10236
699120.0000    0.06935
699160.0000   -0.03450
699200.0000    0.01656
699240.0000    0.08781
699280.0000    0.10627
699320.0000   -0.06118
699360.0000    0.02565
699400.0000    0.03067
699440.0000    0.03671
699480.0000    0.14440
699520.0000    0.23227
699560.0000   -0.00985
699600.0000    0.08019
699640.0000    0.13615
699680.0000   -0.02698
699720.0000    0.15591
699760.0000   -0.18193
699800.0000    0.25198
699840.0000    0.26906
699880.0000   -0.04570
699920.0000    0.04692
699960.0000    0.00282
700000.0000   -0.25297
700040.0000   -0.18748
700080.0000   -0.29109
700120.0000   -0.29452
700160.0000   -0.20299
700200.0000   -0.06014
700240.0000   -0.30831
700280.0000   -0.23650
700320.0000   -0.12130
700360.0000   -0.07640
700400.0000   -0.26246
700440.0000    0.11036
700480.0000   -0.17578
700520.0000    0.06418
700560.0000    0.19250
700600.0000   -0.09260
700640.0000   -0.01508
700680.0000    0.11267
700720.0000    0.05354
700760.0000   -0.14760
700800.0000   -0.00029
700840.0000   -0.03083
700880.0000   -0.00750
700920.0000   -0.03451
700960.0000    0.11754
701000.0000   -0.05392
701040.0000    0.02580
701080.0000   -0.21839
701120.0000   -0.02682
701160.0000   -0.14980
701200.0000    0.05141
701240.0000    0.04208
701280.0000    0.08793
701320.0000   -0.11706
701360.0000    0.05982
701400.0000   -0.13949
701440.0000    0.01269
701480.0000    0.06561
701520.0000   -0.01935
701560.0000   -0.19863
701600.0000    0.17693
701640.0000    0.32618
701680.0000    0.05308
701720.0000   -0.13943
701760.0000   -0.13486
701800.0000   -0.03194
701840.0000    0.44566
701880.0000    0.11999
701920.0000    0.26592
701960.0000    0.37333
702000.0000    0.35860
702040.0000    0.23444
702080.0000   -0.24235
702120.0000   -0.23992
702160.0000   -0.29164
702200.0000   -0.08376
702240.0000   -0.47508
702280.0000   -0.38980
702320.0000   -0.29101
702360.0000    0.05886
702400.0000   -0.18174
702440.0000   -0.16747
702480.0000   -0.08937
702520.0000   -0.36615
702560.0000   -0.52875
702600.0000   -0.18793
702640.0000   -0.16176
702680.0000   -0.07801
702720.0000   -0.17945
702760.0000   -0.13102
702800.0000    0.21679
702840.0000    0.00707
702880.0000   -0.26234
702920.0000   -0.06140
702960.0000   -0.24692
703000.0000   -0.19550
703040.0000    0.01550
703080.0000   -0.13106
703120.0000   -0.09075
703160.0000    0.08026
703200.0000   -0.17490
703240.0000   -0.22724
703280.0000   -0.05179
703320.0000    0.02898
703360.0000   -0.28687
703400.0000   -0.00721
703440.0000    0.13059
703480.0000    0.20077
703520.0000    0.17650
703560.0000    0.29175
703600.0000    0.27084
703640.0000    0.29893
703680.0000    0.17976
703720.0000    0.06231
703760.0000    0.08757
703800.0000    0.00685
703840.0000   -0.07498
703880.0000   -0.73329
703920.0000   -0.68597
703960.0000   -0.27184
704000.0000   -0.30483
704040.0000   -0.32998
704080.0000   -0.25684
704120.0000   -0.07566
704160.0000   -0.25536
704200.0000   -0.17718
704240.0000   -0.14894
704280.0000   -0.18962
704320.0000   -0.08293
704360.0000   -0.42732
704400.0000    0.09451
704440.0000    0.10086
704480.0000    0.09392
704520.0000   -0.10321
704560.0000    0.00279
704600.0000   -0.05347
704640.0000   -0.09379
704680.0000   -0.12625
704720.0000   -0.45219
704760.0000   -0.15338
704800.0000   -0.15209
704840.0000   -0.26536
704880.0000   -0.30617
704920.0000    0.01565
704960.0000    0.13125
705000.0000    0.30717
705040.0000   -0.12439
705080.0000   -0.42249
705120.0000    0.04327
705160.0000   -0.16833
705200.0000   -0.28573
705240.0000   -0.31375
705280.0000   -0.30429
705320.0000   -0.19091
705360.0000   -0.30196
705400.0000    0.19386
705440.0000    0.02891
705480.0000   -0.13414
705520.0000   -0.06914
705560.0000   -0.29925
705600.0000   -0.01904
705640.0000   -0.10111
705680.0000   -0.06088
705720.0000   -0.41894
705760.0000   -0.29726
705800.0000   -0.11098
705840.0000   -0.22544
705880.0000   -0.27184
705920.0000   -0.27099
705960.0000   -0.40726
706000.0000    0.01261
706040.0000   -0.40958
706080.0000   -0.10769
706120.0000   -0.32034
706160.0000   -0.21695
706200.0000   -0.37410
706240.0000   -0.42131
706280.0000   -0.78952
706320.0000   -0.62021
706360.0000   -0.69570
706400.0000   -0.44590
706440.0000   -0.34610
706480.0000   -0.26027
706520.0000   -0.38802
706560.0000   -0.01163
706600.0000   -0.28386
706640.0000   -0.24216
706680.0000   -0.23237
706720.0000   -0.16018
706760.0000   -0.13859
706800.0000   -0.31740
706840.0000   -0.23774
706880.0000   -0.12896
706920.0000   -0.18383
706960.0000   -0.28649
707000.0000    0.07192
707040.0000   -0.02076
707080.0000   -0.14664
707120.0000   -0.19074
707160.0000   -0.48570
707200.0000   -0.13445
707240.0000   -0.48506
707280.0000   -0.48843
707320.0000   -0.03289
707360.0000   -0.00661
707400.0000    0.00914
707440.0000   -0.16284
707480.0000   -0.37059
707520.0000   -0.25765
707560.0000    0.09736
707600.0000    0.21013
707640.0000    0.05892
707680.0000   -0.23292
707720.0000   -0.10811
707760.0000   -0.29309
707800.0000   -0.08906
707840.0000   -0.32451
707880.0000   -0.11177
707920.0000    0.23151
707960.0000   -0.07827
708000.0000   -0.08191
708040.0000   -0.20592
708080.0000    0.04714
708120.0000   -0.06888
708160.0000   -0.27944
708200.0000    0.08254
708240.0000    0.18579
708280.0000   -0.04907
708320.0000   -0.11342
708360.0000    0.00346
708400.0000    0.00073
708440.0000    0.03171
708480.0000   -0.04712
708520.0000   -0.04880
708560.0000   -0.45918
708600.0000   -0.02103
708640.0000   -0.01850
708680.0000    0.51051
708720.0000    0.26201
708760.0000    0.19638
708800.0000    0.18073
708840.0000    0.08448
708880.0000    0.20646
708920.0000    0.19821
708960.0000   -0.25051
709000.0000   -0.24936
709040.0000    0.04466
709080.0000    0.06993
709120.0000   -0.00505
709160.0000   -0.16305
709200.0000   -0.09794
709240.0000   -0.01879
709280.0000    0.13741
709320.0000   -0.25680
709360.0000    0.05175
709400.0000    0.33416
709440.0000    0.10655
709480.0000    0.19024
709520.0000   -0.30291
709560.0000   -0.22849
709600.0000   -0.13845
709640.0000   -0.06827
709680.0000   -0.13216
709720.0000   -0.00938
709760.0000   -0.11359
709800.0000   -0.10103
709840.0000   -0.12685
709880.0000   -0.08657
709920.0000   -0.04202
709960.0000    0.06274
710000.0000   -0.11192
710040.0000   -0.21553
710080.0000   -0.31551
710120.0000   -0.31696
710160.0000   -0.20101
710200.0000   -0.15394
710240.0000   -0.10422
710280.0000   -0.12895
710320.0000   -0.10874
710360.0000   -0.26999
710400.0000   -0.25002
710440.0000   -0.15535
710480.0000    0.08973
710520.0000   -0.12186
710560.0000    0.04693
710600.0000   -0.22295
710640.0000   -0.45419
710680.0000   -0.04764
710720.0000    0.00592
710760.0000   -0.05096
710800.0000   -0.04713
710840.0000   -0.13970
710880.0000   -0.06813
710920.0000    0.10889
710960.0000   -0.13082
711000.0000    0.02046
711040.0000   -0.00691
711080.0000    0.05165
711120.0000    0.08872
711160.0000   -0.14774
711200.0000    0.05355
711240.0000    0.01948
711280.0000   -0.02994
711320.0000   -0.60249
711360.0000   -0.42062
711400.0000   -0.58562
711440.0000   -0.18996
711480.0000   -0.27098
711520.0000    0.02717
711560.0000   -0.05021
711600.0000   -0.20832
711640.0000   -0.08875
711680.0000    0.08333
711720.0000   -0.07682
711760.0000   -0.11671
711800.0000    0.08875
711840.0000    0.20827
711880.0000   -0.08514
711920.0000   -0.15071
711960.0000    0.10207
712000.0000   -0.09768
712040.0000   -0.17975
712080.0000   -0.28976
712120.0000    0.02400
712160.0000    0.12805
712200.0000   -0.11915
712240.0000    0.14139
712280.0000    0.14738
712320.0000   -0.10639
712360.0000   -0.12225
712400.0000   -0.10732
712440.0000   -0.31749
712480.0000   -0.28393
712520.0000   -0.31332
712560.0000   -0.37337
712600.0000   -0.48367
712640.0000   -0.38529
712680.0000   -0.39855
712720.0000   -0.51458
712760.0000   -0.40363
712800.0000   -0.25786
712840.0000   -0.39779
712880.0000   -0.38263
712920.0000   -0.32092
712960.0000   -0.12824
713000.0000   -0.28616
713040.0000   -0.04394
713080.0000   -0.29230
713120.0000   -0.14332
713160.0000   -0.25412
713200.0000    0.06823
713240.0000   -0.43905
713280.0000   -0.17243
713320.0000   -0.56924
713360.0000   -0.39713
713400.0000   -0.05226
713440.0000   -0.20396
713480.0000   -0.24552
713520.0000   -0.18625
713560.0000    0.17833
713600.0000    0.04876
713640.0000   -0.01328
713680.0000   -0.04931
713720.0000   -0.03605
713760.0000   -0.16575
713800.0000    0.07927
713840.0000   -0.24998
713880.0000   -0.48479
713920.0000   -0.12705
713960.0000   -0.31867
714000.0000   -0.56121
714040.0000   -0.21606
714080.0000   -0.19078
714120.0000   -0.58369
714160.0000   -0.50418
714200.0000   -0.23526
714240.0000   -0.28744
714280.0000   -0.28207
714320.0000   -0.23135
714360.0000   -0.42803
714400.0000   -0.21772
714440.0000   -0.39853
714480.0000   -0.46465
714520.0000   -0.37436
714560.0000   -0.49762
714600.0000   -0.44881
714640.0000   -0.20075
714680.0000    0.02688
714720.0000   -0.11764
714760.0000    0.05530
714800.0000    0.05815
714840.0000    0.08811
714880.0000   -0.13678
714920.0000    0.09966
714960.0000    0.22881
715000.0000    0.02219
715040.0000    0.10770
715080.0000   -0.23969
715120.0000   -0.22829
715160.0000   -0.04314
715200.0000   -0.22198
715240.0000    0.04018
715280.0000    0.15514
715320.0000    0.15211
715360.0000   -0.34502
715400.0000   -0.02499
715440.0000    0.04007
715480.0000    0.12787
715520.0000    0.15132
715560.0000    0.17335
715600.0000   -0.02443
715640.0000    0.01002
715680.0000   -0.07240
715720.0000    0.03906
715760.0000   -0.22963
715800.0000   -0.06324
715840.0000   -0.08459
715880.0000   -0.03570
715920.0000   -0.46659
715960.0000   -0.01580
716000.0000   -0.12674
716040.0000   -0.03225
716080.0000   -0.00630
716120.0000   -0.20584
716160.0000    0.09661
716200.0000    0.07263
716240.0000    0.25857
716280.0000    0.36280
716320.0000    0.29696
716360.0000    0.14581
716400.0000    0.21197
716440.0000    0.13361
716480.0000    0.09058
716520.0000   -0.12972
716560.0000   -0.10399
716600.0000   -0.20727
716640.0000    0.15293
716680.0000   -0.13520
716720.0000    0.32643
716760.0000    0.15161
716800.0000    0.01967
716840.0000    0.12159
716880.0000    0.06613
716920.0000   -0.17254
716960.0000    0.06561
717000.0000   -0.19386
717040.0000    0.07902
717080.0000    0.36637
717120.0000    0.31422
717160.0000    0.00430
717200.0000    0.17794
717240.0000    0.35507
717280.0000    0.16185
717320.0000   -0.03438
717360.0000    0.04600
717400.0000    0.01569
717440.0000    0.00386
717480.0000    0.14570
717520.0000    0.02730
717560.0000    0.07577
717600.0000    0.09468
717640.0000   -0.18618
717680.0000    0.06864
717720.0000    0.07972
717760.0000   -0.13619
717800.0000   -0.09854
717840.0000    0.05976
717880.0000    0.27749
717920.0000   -0.03552
717960.0000    0.21928
718000.0000   -0.09903
718040.0000   -0.08060
718080.0000   -0.39458
718120.0000   -0.03348
718160.0000    0.17323
718200.0000   -0.14681
718240.0000    0.04190
718280.0000    0.02897
718320.0000   -0.31018
718360.0000    0.06881
718400.0000   -0.07887
718440.0000   -0.07630
718480.0000    0.09311
718520.0000    0.30528
718560.0000    0.09754
718600.0000    0.22776
718640.0000    0.09814
718680.0000    0.00263
718720.0000    0.11413
718760.0000   -0.14804
718800.0000   -0.19131
718840.0000   -0.25861
718880.0000   -0.19423
718920.0000    0.16187
718960.0000    0.02182
719000.0000   -0.14915
719040.0000   -0.17643
719080.0000    0.16314
719120.0000    0.42732
719160.0000    0.02021
719200.0000    0.38965
719240.0000    0.03110
719280.0000   -0.08148
719320.0000   -0.02446
719360.0000   -0.44878
719400.0000   -0.07410
719440.0000   -0.01909
719480.0000   -0.15399
719520.0000   -0.25797
719560.0000   -0.33394
719600.0000   -0.43449
719640.0000    0.17667
719680.0000   -0.04258
719720.0000   -0.09077
719760.0000    0.03859
719800.0000   -0.02649
719840.0000   -0.28770
719880.0000   -0.06843
719920.0000    0.00482
719960.0000    0.10996
720000.0000   -0.01287
720040.0000   -0.06670
720080.0000    0.00305
720120.0000   -0.06085
720160.0000   -0.02203
720200.0000    0.12981
720240.0000    0.15384
720280.0000    0.18288
720320.0000    0.03517
720360.0000    0.33366
720400.0000   -0.11244
720440.0000   -0.17753
720480.0000    0.06269
720520.0000    0.24147
720560.0000    0.02621
720600.0000    0.21343
720640.0000    0.08802
720680.0000   -0.01895
720720.0000    0.03952
720760.0000    0.13686
720800.0000    0.09432
720840.0000    0.21902
720880.0000    0.18475
720920.0000    0.13653
720960.0000    0.21155
721000.0000    0.16520
721040.0000    0.46189
721080.0000    0.08980
721120.0000   -0.13710
721160.0000    0.15726
721200.0000    0.16030
721240.0000    0.03860
721280.0000   -0.13118
721320.0000   -0.08636
721360.0000   -0.06531
721400.0000    0.11271
721440.0000    0.14803
721480.0000   -0.23302
721520.0000    0.21435
721560.0000    0.27502
721600.0000   -0.01905
721640.0000    0.20049
721680.0000    0.22297
721720.0000    0.03142
721760.0000   -0.00343
721800.0000    0.00521
721840.0000    0.11864
721880.0000    0.13001
721920.0000    0.25231
721960.0000    0.23451
722000.0000    0.17820
722040.0000   -0.20962
722080.0000    0.03702
722120.0000   -0.07396
722160.0000    0.08888
722200.0000   -0.10042
722240.0000   -0.10285
722280.0000    0.14641
722320.0000   -0.07599
722360.0000    0.09141
722400.0000    0.21065
722440.0000    0.23907
722480.0000   -0.01272
722520.0000    0.06425
722560.0000    0.12907
722600.0000    0.12242
722640.0000    0.19150
722680.0000    0.12957
722720.0000    0.07148
722760.0000    0.06457
722800.0000    0.07131
722840.0000    0.08046
722880.0000    0.12285
722920.0000    0.04131
722960.0000   -0.10069
723000.0000    0.00072
723040.0000    0.11169
723080.0000   -0.16363
723120.0000    0.22475
723160.0000   -0.01361
723200.0000    0.05278
723240.0000    0.12020
723280.0000    0.08163
723320.0000   -0.09376
723360.0000   -0.01798
723400.0000    0.11419
723440.0000    0.07937
723480.0000    0.19558
723520.0000    0.13714
723560.0000    0.09589
723600.0000    0.24320
723640.0000    0.27965
723680.0000    0.23803
723720.0000    0.08771
723760.0000   -0.01663
723800.0000    0.19331
723840.0000    0.22525
[truncated: 158,795 more chars]
